# Supplementary material for: Tumorigenicity decrease in Bcl-xL deficient MDCK cells ensuring the safety for influenza vaccine production
Source: PLoS One. 2024 Dec 16;19(12):e0311069. doi: 10.1371/journal.pone.0311069 (PMC11649150; doi:10.1371/journal.pone.0311069)
Supplement: S1 File — (ZIP) [file pone.0311069.s002.zip]

Archive with 901 entries (869 files):
- S2_File/
- S2_File/1_DEA/
- S2_File/1_DEA/barplot/
- S2_File/1_DEA/barplot/DE_gene_barplot.pdf
- S2_File/1_DEA/barplot/DE_gene_count.xls
- S2_File/1_DEA/barplot/DE_transcript_barplot.pdf
- S2_File/1_DEA/barplot/DE_transcript_count.xls
- S2_File/1_DEA/boxplot/
- S2_File/1_DEA/boxplot/B_vs_A.gene_tpm_boxplot.pdf
- S2_File/1_DEA/boxplot/B_vs_A.transcript_tpm_boxplot.pdf
- S2_File/1_DEA/DEG/
- S2_File/1_DEA/DEG/B_vs_A.gene_DE.addAnno.xls
- S2_File/1_DEA/DEG/B_vs_A.gene_DE.signi.addAnno.xls
- S2_File/1_DEA/DEG/B_vs_A.gene_DE.signi.xls
- S2_File/1_DEA/DEG/B_vs_A.gene_DE.xls
- S2_File/1_DEA/DEG/B_vs_A.transcript_DE.addAnno.xls
- S2_File/1_DEA/DEG/B_vs_A.transcript_DE.signi.addAnno.xls
- S2_File/1_DEA/DEG/B_vs_A.transcript_DE.signi.xls
- S2_File/1_DEA/DEG/B_vs_A.transcript_DE.xls
- S2_File/1_DEA/density/
- S2_File/1_DEA/density/B_vs_A.gene_tpm_density.pdf
- S2_File/1_DEA/density/B_vs_A.transcript_tpm_density.pdf
- S2_File/1_DEA/MA/
- S2_File/1_DEA/MA/B_vs_A.gene_MA.pdf
- S2_File/1_DEA/MA/B_vs_A.transcript_MA.pdf
- S2_File/1_DEA/scatter/
- S2_File/1_DEA/scatter/B_vs_A.gene_scatter.pdf
- S2_File/1_DEA/scatter/B_vs_A.transcript_scatter.pdf
- S2_File/1_DEA/subcluster/
- S2_File/1_DEA/subcluster/matrix/
- S2_File/1_DEA/subcluster/matrix/union.DE_gene.subcluster1.xls
- S2_File/1_DEA/subcluster/matrix/union.DE_gene.subcluster2.xls
- S2_File/1_DEA/subcluster/matrix/union.DE_gene.subcluster3.xls
- S2_File/1_DEA/subcluster/matrix/union.DE_gene.subcluster4.xls
- S2_File/1_DEA/subcluster/matrix/union.DE_gene.subcluster5.xls
- S2_File/1_DEA/subcluster/matrix/union.DE_transcript.subcluster1.xls
- S2_File/1_DEA/subcluster/matrix/union.DE_transcript.subcluster10.xls
- S2_File/1_DEA/subcluster/matrix/union.DE_transcript.subcluster11.xls
- S2_File/1_DEA/subcluster/matrix/union.DE_transcript.subcluster2.xls
- S2_File/1_DEA/subcluster/matrix/union.DE_transcript.subcluster3.xls
- S2_File/1_DEA/subcluster/matrix/union.DE_transcript.subcluster4.xls
- S2_File/1_DEA/subcluster/matrix/union.DE_transcript.subcluster5.xls
- S2_File/1_DEA/subcluster/matrix/union.DE_transcript.subcluster6.xls
- S2_File/1_DEA/subcluster/matrix/union.DE_transcript.subcluster7.xls
- S2_File/1_DEA/subcluster/matrix/union.DE_transcript.subcluster8.xls
- S2_File/1_DEA/subcluster/matrix/union.DE_transcript.subcluster9.xls
- S2_File/1_DEA/subcluster/union.DE_gene_heatmap.pdf
- S2_File/1_DEA/subcluster/union.DE_gene_subcluster.pdf
- S2_File/1_DEA/subcluster/union.DE_transcript_heatmap.pdf
- S2_File/1_DEA/subcluster/union.DE_transcript_subcluster.pdf
- S2_File/1_DEA/volcano/
- S2_File/1_DEA/volcano/B_vs_A.gene_volcano.pdf
- S2_File/1_DEA/volcano/B_vs_A.transcript_volcano.pdf
- S2_File/2_GO_enrichment/
- S2_File/2_GO_enrichment/barplot/
- S2_File/2_GO_enrichment/barplot/B_vs_A.down_GO_categorie.pdf
- S2_File/2_GO_enrichment/barplot/B_vs_A.down_GO_categorie.xls
- S2_File/2_GO_enrichment/barplot/B_vs_A.sign_GO_categorie.pdf
- S2_File/2_GO_enrichment/barplot/B_vs_A.sign_GO_categorie.xls
- S2_File/2_GO_enrichment/barplot/B_vs_A.up_GO_categorie.pdf
- S2_File/2_GO_enrichment/barplot/B_vs_A.up_GO_categorie.xls
- S2_File/2_GO_enrichment/barplot/union.DE_gene.subcluster1_GO_categorie.pdf
- S2_File/2_GO_enrichment/barplot/union.DE_gene.subcluster1_GO_categorie.xls
- S2_File/2_GO_enrichment/DAG/
- S2_File/2_GO_enrichment/DAG/B_vs_A.down_BP_DAG.pdf
- S2_File/2_GO_enrichment/DAG/B_vs_A.down_CC_DAG.pdf
- S2_File/2_GO_enrichment/DAG/B_vs_A.down_MF_DAG.pdf
- S2_File/2_GO_enrichment/DAG/B_vs_A.sign_BP_DAG.pdf
- S2_File/2_GO_enrichment/DAG/B_vs_A.sign_CC_DAG.pdf
- S2_File/2_GO_enrichment/DAG/B_vs_A.sign_MF_DAG.pdf
- S2_File/2_GO_enrichment/DAG/B_vs_A.up_BP_DAG.pdf
- S2_File/2_GO_enrichment/DAG/B_vs_A.up_CC_DAG.pdf
- S2_File/2_GO_enrichment/DAG/B_vs_A.up_MF_DAG.pdf
- S2_File/2_GO_enrichment/DAG/union.DE_gene.subcluster1_BP_DAG.pdf
- S2_File/2_GO_enrichment/DAG/union.DE_gene.subcluster1_CC_DAG.pdf
- S2_File/2_GO_enrichment/DAG/union.DE_gene.subcluster1_MF_DAG.pdf
- S2_File/2_GO_enrichment/enrichmap/
- S2_File/2_GO_enrichment/enrichmap/B_vs_A.down_BP_enrichment_map.graphml
- S2_File/2_GO_enrichment/enrichmap/B_vs_A.down_BP_enrichment_map.pdf
- S2_File/2_GO_enrichment/enrichmap/B_vs_A.down_CC_enrichment_map.graphml
- S2_File/2_GO_enrichment/enrichmap/B_vs_A.down_CC_enrichment_map.pdf
- S2_File/2_GO_enrichment/enrichmap/B_vs_A.down_GO_enrichment_map.graphml
- S2_File/2_GO_enrichment/enrichmap/B_vs_A.down_GO_enrichment_map.pdf
- S2_File/2_GO_enrichment/enrichmap/B_vs_A.down_MF_enrichment_map.graphml
- S2_File/2_GO_enrichment/enrichmap/B_vs_A.down_MF_enrichment_map.pdf
- S2_File/2_GO_enrichment/enrichmap/B_vs_A.sign_BP_enrichment_map.graphml
- S2_File/2_GO_enrichment/enrichmap/B_vs_A.sign_BP_enrichment_map.pdf
- S2_File/2_GO_enrichment/enrichmap/B_vs_A.sign_CC_enrichment_map.graphml
- S2_File/2_GO_enrichment/enrichmap/B_vs_A.sign_CC_enrichment_map.pdf
- S2_File/2_GO_enrichment/enrichmap/B_vs_A.sign_GO_enrichment_map.graphml
- S2_File/2_GO_enrichment/enrichmap/B_vs_A.sign_GO_enrichment_map.pdf
- S2_File/2_GO_enrichment/enrichmap/B_vs_A.sign_MF_enrichment_map.graphml
- S2_File/2_GO_enrichment/enrichmap/B_vs_A.sign_MF_enrichment_map.pdf
- S2_File/2_GO_enrichment/enrichmap/B_vs_A.up_BP_enrichment_map.graphml
- S2_File/2_GO_enrichment/enrichmap/B_vs_A.up_BP_enrichment_map.pdf
- S2_File/2_GO_enrichment/enrichmap/B_vs_A.up_CC_enrichment_map.graphml
- S2_File/2_GO_enrichment/enrichmap/B_vs_A.up_CC_enrichment_map.pdf
- S2_File/2_GO_enrichment/enrichmap/B_vs_A.up_GO_enrichment_map.graphml
- S2_File/2_GO_enrichment/enrichmap/B_vs_A.up_GO_enrichment_map.pdf
- S2_File/2_GO_enrichment/enrichmap/B_vs_A.up_MF_enrichment_map.graphml
- S2_File/2_GO_enrichment/enrichmap/B_vs_A.up_MF_enrichment_map.pdf
- S2_File/2_GO_enrichment/enrichmap/union.DE_gene.subcluster1_BP_enrichment_map.graphml
- S2_File/2_GO_enrichment/enrichmap/union.DE_gene.subcluster1_BP_enrichment_map.pdf
- S2_File/2_GO_enrichment/enrichmap/union.DE_gene.subcluster1_CC_enrichment_map.graphml
- S2_File/2_GO_enrichment/enrichmap/union.DE_gene.subcluster1_CC_enrichment_map.pdf
- S2_File/2_GO_enrichment/enrichmap/union.DE_gene.subcluster1_GO_enrichment_map.graphml
- S2_File/2_GO_enrichment/enrichmap/union.DE_gene.subcluster1_GO_enrichment_map.pdf
- S2_File/2_GO_enrichment/enrichmap/union.DE_gene.subcluster1_MF_enrichment_map.graphml
- S2_File/2_GO_enrichment/enrichmap/union.DE_gene.subcluster1_MF_enrichment_map.pdf
- S2_File/2_GO_enrichment/enrichment/
- S2_File/2_GO_enrichment/enrichment/B_vs_A.down_GO_enrichment.xls
- S2_File/2_GO_enrichment/enrichment/B_vs_A.sign_GO_enrichment.xls
- S2_File/2_GO_enrichment/enrichment/B_vs_A.up_GO_enrichment.xls
- S2_File/2_GO_enrichment/enrichment/union.DE_gene.subcluster1_GO_enrichment.xls
- S2_File/2_GO_enrichment/network/
- S2_File/2_GO_enrichment/network/B_vs_A.down_BP_enrichment_network.graphml
- S2_File/2_GO_enrichment/network/B_vs_A.down_BP_enrichment_network.pdf
- S2_File/2_GO_enrichment/network/B_vs_A.down_CC_enrichment_network.graphml
- S2_File/2_GO_enrichment/network/B_vs_A.down_CC_enrichment_network.pdf
- S2_File/2_GO_enrichment/network/B_vs_A.down_GO_enrichment_network.graphml
- S2_File/2_GO_enrichment/network/B_vs_A.down_GO_enrichment_network.pdf
- S2_File/2_GO_enrichment/network/B_vs_A.down_MF_enrichment_network.graphml
- S2_File/2_GO_enrichment/network/B_vs_A.down_MF_enrichment_network.pdf
- S2_File/2_GO_enrichment/network/B_vs_A.sign_BP_enrichment_network.graphml
- S2_File/2_GO_enrichment/network/B_vs_A.sign_BP_enrichment_network.pdf
- S2_File/2_GO_enrichment/network/B_vs_A.sign_CC_enrichment_network.graphml
- S2_File/2_GO_enrichment/network/B_vs_A.sign_CC_enrichment_network.pdf
- S2_File/2_GO_enrichment/network/B_vs_A.sign_GO_enrichment_network.graphml
- S2_File/2_GO_enrichment/network/B_vs_A.sign_GO_enrichment_network.pdf
- S2_File/2_GO_enrichment/network/B_vs_A.sign_MF_enrichment_network.graphml
- S2_File/2_GO_enrichment/network/B_vs_A.sign_MF_enrichment_network.pdf
- S2_File/2_GO_enrichment/network/B_vs_A.up_BP_enrichment_network.graphml
- S2_File/2_GO_enrichment/network/B_vs_A.up_BP_enrichment_network.pdf
- S2_File/2_GO_enrichment/network/B_vs_A.up_CC_enrichment_network.graphml
- S2_File/2_GO_enrichment/network/B_vs_A.up_CC_enrichment_network.pdf
- S2_File/2_GO_enrichment/network/B_vs_A.up_GO_enrichment_network.graphml
- S2_File/2_GO_enrichment/network/B_vs_A.up_GO_enrichment_network.pdf
- S2_File/2_GO_enrichment/network/B_vs_A.up_MF_enrichment_network.graphml
- S2_File/2_GO_enrichment/network/B_vs_A.up_MF_enrichment_network.pdf
- S2_File/2_GO_enrichment/network/union.DE_gene.subcluster1_BP_enrichment_network.graphml
- S2_File/2_GO_enrichment/network/union.DE_gene.subcluster1_BP_enrichment_network.pdf
- S2_File/2_GO_enrichment/network/union.DE_gene.subcluster1_CC_enrichment_network.graphml
- S2_File/2_GO_enrichment/network/union.DE_gene.subcluster1_CC_enrichment_network.pdf
- S2_File/2_GO_enrichment/network/union.DE_gene.subcluster1_GO_enrichment_network.graphml
- S2_File/2_GO_enrichment/network/union.DE_gene.subcluster1_GO_enrichment_network.pdf
- S2_File/2_GO_enrichment/network/union.DE_gene.subcluster1_MF_enrichment_network.graphml
- S2_File/2_GO_enrichment/network/union.DE_gene.subcluster1_MF_enrichment_network.pdf
- S2_File/2_GO_enrichment/scatter/
- S2_File/2_GO_enrichment/scatter/B_vs_A.down_BP_enrichment_scatter.pdf
- S2_File/2_GO_enrichment/scatter/B_vs_A.down_CC_enrichment_scatter.pdf
- S2_File/2_GO_enrichment/scatter/B_vs_A.down_GO_enrichment_scatter.pdf
- S2_File/2_GO_enrichment/scatter/B_vs_A.down_MF_enrichment_scatter.pdf
- S2_File/2_GO_enrichment/scatter/B_vs_A.sign_BP_enrichment_scatter.pdf
- S2_File/2_GO_enrichment/scatter/B_vs_A.sign_CC_enrichment_scatter.pdf
- S2_File/2_GO_enrichment/scatter/B_vs_A.sign_GO_enrichment_scatter.pdf
- S2_File/2_GO_enrichment/scatter/B_vs_A.sign_MF_enrichment_scatter.pdf
- S2_File/2_GO_enrichment/scatter/B_vs_A.up_BP_enrichment_scatter.pdf
- S2_File/2_GO_enrichment/scatter/B_vs_A.up_CC_enrichment_scatter.pdf
- S2_File/2_GO_enrichment/scatter/B_vs_A.up_GO_enrichment_scatter.pdf
- S2_File/2_GO_enrichment/scatter/B_vs_A.up_MF_enrichment_scatter.pdf
- S2_File/2_GO_enrichment/scatter/union.DE_gene.subcluster1_BP_enrichment_scatter.pdf
- S2_File/2_GO_enrichment/scatter/union.DE_gene.subcluster1_CC_enrichment_scatter.pdf
- S2_File/2_GO_enrichment/scatter/union.DE_gene.subcluster1_GO_enrichment_scatter.pdf
- S2_File/2_GO_enrichment/scatter/union.DE_gene.subcluster1_MF_enrichment_scatter.pdf
- S2_File/3_KEGG_enrichment/
- S2_File/3_KEGG_enrichment/barplot/
- S2_File/3_KEGG_enrichment/barplot/B_vs_A.down_pathway_categorie.pdf
- S2_File/3_KEGG_enrichment/barplot/B_vs_A.down_pathway_categorie.xls
- S2_File/3_KEGG_enrichment/barplot/B_vs_A.sign_pathway_categorie.pdf
- S2_File/3_KEGG_enrichment/barplot/B_vs_A.sign_pathway_categorie.xls
- S2_File/3_KEGG_enrichment/barplot/B_vs_A.up_pathway_categorie.pdf
- S2_File/3_KEGG_enrichment/barplot/B_vs_A.up_pathway_categorie.xls
- S2_File/3_KEGG_enrichment/barplot/union.DE_gene.subcluster1_pathway_categorie.pdf
- S2_File/3_KEGG_enrichment/barplot/union.DE_gene.subcluster1_pathway_categorie.xls
- S2_File/3_KEGG_enrichment/enrichmap/
- S2_File/3_KEGG_enrichment/enrichmap/B_vs_A.down_KEGG_enrichment_map.graphml
- S2_File/3_KEGG_enrichment/enrichmap/B_vs_A.down_KEGG_enrichment_map.pdf
- S2_File/3_KEGG_enrichment/enrichmap/B_vs_A.sign_KEGG_enrichment_map.graphml
- S2_File/3_KEGG_enrichment/enrichmap/B_vs_A.sign_KEGG_enrichment_map.pdf
- S2_File/3_KEGG_enrichment/enrichmap/B_vs_A.up_KEGG_enrichment_map.graphml
- S2_File/3_KEGG_enrichment/enrichmap/B_vs_A.up_KEGG_enrichment_map.pdf
- S2_File/3_KEGG_enrichment/enrichmap/union.DE_gene.subcluster1_KEGG_enrichment_map.graphml
- S2_File/3_KEGG_enrichment/enrichmap/union.DE_gene.subcluster1_KEGG_enrichment_map.pdf
- S2_File/3_KEGG_enrichment/enrichment/
- S2_File/3_KEGG_enrichment/enrichment/B_vs_A.down_KEGG_enrichment.xls
- S2_File/3_KEGG_enrichment/enrichment/B_vs_A.sign_KEGG_enrichment.xls
- S2_File/3_KEGG_enrichment/enrichment/B_vs_A.up_KEGG_enrichment.xls
- S2_File/3_KEGG_enrichment/enrichment/union.DE_gene.subcluster1_KEGG_enrichment.xls
- S2_File/3_KEGG_enrichment/network/
- S2_File/3_KEGG_enrichment/network/B_vs_A.down_KEGG_enrichment_network.graphml
- S2_File/3_KEGG_enrichment/network/B_vs_A.down_KEGG_enrichment_network.pdf
- S2_File/3_KEGG_enrichment/network/B_vs_A.sign_KEGG_enrichment_network.graphml
- S2_File/3_KEGG_enrichment/network/B_vs_A.sign_KEGG_enrichment_network.pdf
- S2_File/3_KEGG_enrichment/network/B_vs_A.up_KEGG_enrichment_network.graphml
- S2_File/3_KEGG_enrichment/network/B_vs_A.up_KEGG_enrichment_network.pdf
- S2_File/3_KEGG_enrichment/network/union.DE_gene.subcluster1_KEGG_enrichment_network.graphml
- S2_File/3_KEGG_enrichment/network/union.DE_gene.subcluster1_KEGG_enrichment_network.pdf
- S2_File/3_KEGG_enrichment/pathwaymap/
- S2_File/3_KEGG_enrichment/pathwaymap/B_vs_A.DEG_Pathway.html
- S2_File/3_KEGG_enrichment/pathwaymap/B_vs_A.maps/
- S2_File/3_KEGG_enrichment/pathwaymap/B_vs_A.maps/map00010.html
- S2_File/3_KEGG_enrichment/pathwaymap/B_vs_A.maps/map00010.png
- S2_File/3_KEGG_enrichment/pathwaymap/B_vs_A.maps/map00020.html
- S2_File/3_KEGG_enrichment/pathwaymap/B_vs_A.maps/map00020.png
- S2_File/3_KEGG_enrichment/pathwaymap/B_vs_A.maps/map00030.html
- S2_File/3_KEGG_enrichment/pathwaymap/B_vs_A.maps/map00030.png
- S2_File/3_KEGG_enrichment/pathwaymap/B_vs_A.maps/map00040.html
- S2_File/3_KEGG_enrichment/pathwaymap/B_vs_A.maps/map00040.png
- S2_File/3_KEGG_enrichment/pathwaymap/B_vs_A.maps/map00051.html
- S2_File/3_KEGG_enrichment/pathwaymap/B_vs_A.maps/map00051.png
- S2_File/3_KEGG_enrichment/pathwaymap/B_vs_A.maps/map00052.html
- S2_File/3_KEGG_enrichment/pathwaymap/B_vs_A.maps/map00052.png
- S2_File/3_KEGG_enrichment/pathwaymap/B_vs_A.maps/map00053.html
- S2_File/3_KEGG_enrichment/pathwaymap/B_vs_A.maps/map00053.png
- S2_File/3_KEGG_enrichment/pathwaymap/B_vs_A.maps/map00061.html
- S2_File/3_KEGG_enrichment/pathwaymap/B_vs_A.maps/map00061.png
- S2_File/3_KEGG_enrichment/pathwaymap/B_vs_A.maps/map00062.html
- S2_File/3_KEGG_enrichment/pathwaymap/B_vs_A.maps/map00062.png
- S2_File/3_KEGG_enrichment/pathwaymap/B_vs_A.maps/map00071.html
- S2_File/3_KEGG_enrichment/pathwaymap/B_vs_A.maps/map00071.png
- S2_File/3_KEGG_enrichment/pathwaymap/B_vs_A.maps/map00072.html
- S2_File/3_KEGG_enrichment/pathwaymap/B_vs_A.maps/map00072.png
- S2_File/3_KEGG_enrichment/pathwaymap/B_vs_A.maps/map00073.html
- S2_File/3_KEGG_enrichment/pathwaymap/B_vs_A.maps/map00073.png
- S2_File/3_KEGG_enrichment/pathwaymap/B_vs_A.maps/map00100.html
- S2_File/3_KEGG_enrichment/pathwaymap/B_vs_A.maps/map00100.png
- S2_File/3_KEGG_enrichment/pathwaymap/B_vs_A.maps/map00120.html
- S2_File/3_KEGG_enrichment/pathwaymap/B_vs_A.maps/map00120.png
- S2_File/3_KEGG_enrichment/pathwaymap/B_vs_A.maps/map00130.html
- S2_File/3_KEGG_enrichment/pathwaymap/B_vs_A.maps/map00130.png
- S2_File/3_KEGG_enrichment/pathwaymap/B_vs_A.maps/map00140.html
- S2_File/3_KEGG_enrichment/pathwaymap/B_vs_A.maps/map00140.png
- S2_File/3_KEGG_enrichment/pathwaymap/B_vs_A.maps/map00190.html
- S2_File/3_KEGG_enrichment/pathwaymap/B_vs_A.maps/map00190.png
- S2_File/3_KEGG_enrichment/pathwaymap/B_vs_A.maps/map00220.html
- S2_File/3_KEGG_enrichment/pathwaymap/B_vs_A.maps/map00220.png
- S2_File/3_KEGG_enrichment/pathwaymap/B_vs_A.maps/map00230.html
- S2_File/3_KEGG_enrichment/pathwaymap/B_vs_A.maps/map00230.png
- S2_File/3_KEGG_enrichment/pathwaymap/B_vs_A.maps/map00232.html
- S2_File/3_KEGG_enrichment/pathwaymap/B_vs_A.maps/map00232.png
- S2_File/3_KEGG_enrichment/pathwaymap/B_vs_A.maps/map00240.html
- S2_File/3_KEGG_enrichment/pathwaymap/B_vs_A.maps/map00240.png
- S2_File/3_KEGG_enrichment/pathwaymap/B_vs_A.maps/map00250.html
- S2_File/3_KEGG_enrichment/pathwaymap/B_vs_A.maps/map00250.png
- S2_File/3_KEGG_enrichment/pathwaymap/B_vs_A.maps/map00254.html
- S2_File/3_KEGG_enrichment/pathwaymap/B_vs_A.maps/map00254.png
- S2_File/3_KEGG_enrichment/pathwaymap/B_vs_A.maps/map00260.html
- S2_File/3_KEGG_enrichment/pathwaymap/B_vs_A.maps/map00260.png
- S2_File/3_KEGG_enrichment/pathwaymap/B_vs_A.maps/map00261.html
- S2_File/3_KEGG_enrichment/pathwaymap/B_vs_A.maps/map00261.png
- S2_File/3_KEGG_enrichment/pathwaymap/B_vs_A.maps/map00270.html
- S2_File/3_KEGG_enrichment/pathwaymap/B_vs_A.maps/map00270.png
- S2_File/3_KEGG_enrichment/pathwaymap/B_vs_A.maps/map00280.html
- S2_File/3_KEGG_enrichment/pathwaymap/B_vs_A.maps/map00280.png
- S2_File/3_KEGG_enrichment/pathwaymap/B_vs_A.maps/map00281.html
- S2_File/3_KEGG_enrichment/pathwaymap/B_vs_A.maps/map00281.png
- S2_File/3_KEGG_enrichment/pathwaymap/B_vs_A.maps/map00290.html
- S2_File/3_KEGG_enrichment/pathwaymap/B_vs_A.maps/map00290.png
- S2_File/3_KEGG_enrichment/pathwaymap/B_vs_A.maps/map00300.html
- S2_File/3_KEGG_enrichment/pathwaymap/B_vs_A.maps/map00300.png
- S2_File/3_KEGG_enrichment/pathwaymap/B_vs_A.maps/map00310.html
- S2_File/3_KEGG_enrichment/pathwaymap/B_vs_A.maps/map00310.png
- S2_File/3_KEGG_enrichment/pathwaymap/B_vs_A.maps/map00311.html
- S2_File/3_KEGG_enrichment/pathwaymap/B_vs_A.maps/map00311.png
- S2_File/3_KEGG_enrichment/pathwaymap/B_vs_A.maps/map00330.html
- S2_File/3_KEGG_enrichment/pathwaymap/B_vs_A.maps/map00330.png
- S2_File/3_KEGG_enrichment/pathwaymap/B_vs_A.maps/map00333.html
- S2_File/3_KEGG_enrichment/pathwaymap/B_vs_A.maps/map00333.png
- S2_File/3_KEGG_enrichment/pathwaymap/B_vs_A.maps/map00340.html
- S2_File/3_KEGG_enrichment/pathwaymap/B_vs_A.maps/map00340.png
- S2_File/3_KEGG_enrichment/pathwaymap/B_vs_A.maps/map00350.html
- S2_File/3_KEGG_enrichment/pathwaymap/B_vs_A.maps/map00350.png
- S2_File/3_KEGG_enrichment/pathwaymap/B_vs_A.maps/map00360.html
- S2_File/3_KEGG_enrichment/pathwaymap/B_vs_A.maps/map00360.png
- S2_File/3_KEGG_enrichment/pathwaymap/B_vs_A.maps/map00361.html
- S2_File/3_KEGG_enrichment/pathwaymap/B_vs_A.maps/map00361.png
- S2_File/3_KEGG_enrichment/pathwaymap/B_vs_A.maps/map00362.html
- S2_File/3_KEGG_enrichment/pathwaymap/B_vs_A.maps/map00362.png
- S2_File/3_KEGG_enrichment/pathwaymap/B_vs_A.maps/map00364.html
- S2_File/3_KEGG_enrichment/pathwaymap/B_vs_A.maps/map00364.png
- S2_File/3_KEGG_enrichment/pathwaymap/B_vs_A.maps/map00380.html
- S2_File/3_KEGG_enrichment/pathwaymap/B_vs_A.maps/map00380.png
- S2_File/3_KEGG_enrichment/pathwaymap/B_vs_A.maps/map00400.html
- S2_File/3_KEGG_enrichment/pathwaymap/B_vs_A.maps/map00400.png
- S2_File/3_KEGG_enrichment/pathwaymap/B_vs_A.maps/map00401.html
- S2_File/3_KEGG_enrichment/pathwaymap/B_vs_A.maps/map00401.png
- S2_File/3_KEGG_enrichment/pathwaymap/B_vs_A.maps/map00410.html
- S2_File/3_KEGG_enrichment/pathwaymap/B_vs_A.maps/map00410.png
- S2_File/3_KEGG_enrichment/pathwaymap/B_vs_A.maps/map00430.html
- S2_File/3_KEGG_enrichment/pathwaymap/B_vs_A.maps/map00430.png
- S2_File/3_KEGG_enrichment/pathwaymap/B_vs_A.maps/map00440.html
- S2_File/3_KEGG_enrichment/pathwaymap/B_vs_A.maps/map00440.png
- S2_File/3_KEGG_enrichment/pathwaymap/B_vs_A.maps/map00450.html
- S2_File/3_KEGG_enrichment/pathwaymap/B_vs_A.maps/map00450.png
- S2_File/3_KEGG_enrichment/pathwaymap/B_vs_A.maps/map00460.html
- S2_File/3_KEGG_enrichment/pathwaymap/B_vs_A.maps/map00460.png
- S2_File/3_KEGG_enrichment/pathwaymap/B_vs_A.maps/map00471.html
- S2_File/3_KEGG_enrichment/pathwaymap/B_vs_A.maps/map00471.png
- S2_File/3_KEGG_enrichment/pathwaymap/B_vs_A.maps/map00472.html
- S2_File/3_KEGG_enrichment/pathwaymap/B_vs_A.maps/map00472.png
[truncated: 601 more entries]
