# Supplementary material for: Tumorigenicity decrease in Bcl-xL deficient MDCK cells ensuring the safety for influenza vaccine production
Source: PLoS One. 2024 Dec 16;19(12):e0311069. doi: 10.1371/journal.pone.0311069 (PMC11649150; doi:10.1371/journal.pone.0311069)
Supplement: S1 File — (ZIP) [file pone.0311069.s002.zip › S2_File/1_DEA/DEG/B_vs_A.gene_DE.addAnno.xls]

Gene id	MeanTPM (B)	MeanTPM (A)	log2FoldChange	pValue	qValue	result	GeneName	GeneDescription	GO	KEGG	KOG
LOC106558210	0.781817667	0.908669667	-0.216923734	0.477429112	0.588369715	-	-	uncharacterized LOC106558210	-	-	-
CHMP1B	85.66436533	111.3256557	-0.378019007	7.87E-05	0.000280809	-	-	charged multivesicular body protein 1B	GO:0000070,GO:0000278,GO:0000280,GO:0000815,GO:0000819,GO:0000920,GO:0003674,GO:0005488,GO:0005515,GO:0005575,GO:0005622,GO:0005623,GO:0005634,GO:0005737,GO:0005768,GO:0005770,GO:0006810,GO:0006996,GO:0006997,GO:0007032,GO:0007049,GO:0007059,GO:0007080,GO:0007088,GO:0007346,GO:0008104,GO:0008150,GO:0009966,GO:0009968,GO:0009987,GO:0010008,GO:0010256,GO:0010564,GO:0010646,GO:0010648,GO:0010824,GO:…	K12197-ko04144 Endocytosis	KOG3232-Vacuolar assembly/sorting protein DID2[U]
LOC100855743	0.0001	0.070172	-9.454751672	0.131331004	0.209818965	-	-	uncharacterized LOC100855743, transcript variant X1	GO:0001932,GO:0001934,GO:0002791,GO:0003674,GO:0003712,GO:0003713,GO:0005575,GO:0005622,GO:0005623,GO:0005634,GO:0005737,GO:0005739,GO:0005740,GO:0005758,GO:0005759,GO:0005813,GO:0005815,GO:0005819,GO:0005829,GO:0005856,GO:0007154,GO:0007165,GO:0008104,GO:0008150,GO:0009889,GO:0009891,GO:0009893,GO:0009966,GO:0009967,GO:0009987,GO:0010556,GO:0010557,GO:0010562,GO:0010604,GO:0010646,GO:0010647,GO:…	-	-
TCOF1	23.37915333	11.304263	1.048355748	4.60E-12	3.85E-11	-	-	treacle ribosome biogenesis factor 1	GO:0001042,GO:0001501,GO:0001650,GO:0001837,GO:0003674,GO:0005215,GO:0005488,GO:0005515,GO:0005575,GO:0005622,GO:0005623,GO:0005634,GO:0005730,GO:0005737,GO:0005829,GO:0006139,GO:0006351,GO:0006360,GO:0006417,GO:0006725,GO:0006807,GO:0007275,GO:0008150,GO:0008152,GO:0009058,GO:0009059,GO:0009303,GO:0009653,GO:0009790,GO:0009792,GO:0009888,GO:0009889,GO:0009987,GO:0010467,GO:0010468,GO:0010556,GO:…	K14562-ko03008 Ribosome biogenesis in eukaryotes	-
NSRP1	16.78282233	25.02753667	-0.57653095	0.005308102	0.013129785	-	-	nuclear speckle splicing regulatory protein 1, transcript variant X2	GO:0000375,GO:0000377,GO:0000381,GO:0000398,GO:0002119,GO:0002164,GO:0003674,GO:0003676,GO:0003723,GO:0003729,GO:0005488,GO:0005575,GO:0005622,GO:0005623,GO:0005634,GO:0005654,GO:0005737,GO:0006139,GO:0006396,GO:0006397,GO:0006725,GO:0006807,GO:0006928,GO:0007275,GO:0008150,GO:0008152,GO:0008380,GO:0009791,GO:0009987,GO:0010467,GO:0010468,GO:0016070,GO:0016071,GO:0016477,GO:0016604,GO:0016607,GO:…	-	KOG2117-Uncharacterized conserved protein[S]
KLRA1	0.134921333	0.0001	10.39790277	0.065296964	0.116961954	-	-	killer cell lectin-like receptor subfamily A, member 1	GO:0003674,GO:0005575,GO:0005623,GO:0005886,GO:0007154,GO:0007165,GO:0008150,GO:0009605,GO:0009607,GO:0009615,GO:0009897,GO:0009986,GO:0009987,GO:0016020,GO:0023052,GO:0038023,GO:0043207,GO:0044425,GO:0044459,GO:0044464,GO:0050789,GO:0050794,GO:0050896,GO:0051704,GO:0051707,GO:0051716,GO:0060089,GO:0065007,GO:0071944,GO:0098552	-	-
SPPL3	15.64406367	22.449428	-0.521063374	7.30E-06	3.03E-05	-	-	signal peptide peptidase like 3, transcript variant X1	GO:0000323,GO:0002253,GO:0002376,GO:0002429,GO:0002682,GO:0002684,GO:0002757,GO:0002764,GO:0002768,GO:0003674,GO:0003824,GO:0004175,GO:0004190,GO:0005488,GO:0005515,GO:0005575,GO:0005622,GO:0005623,GO:0005737,GO:0005764,GO:0005765,GO:0005773,GO:0005774,GO:0005783,GO:0005789,GO:0005791,GO:0005793,GO:0005794,GO:0005798,GO:0005886,GO:0006465,GO:0006508,GO:0006518,GO:0006807,GO:0006873,GO:0006874,GO:…	-	KOG2443-Uncharacterized conserved protein[S]
LOC102153068	0.0001	0.0001	0	1	1	-	-	uncharacterized LOC102153068	-	-	-
LOC102153069	0.0001	0.0001	0	1	1	-	-	cancer/testis antigen family 45 member A8-like, transcript variant X17	-	-	-
OPA1	78.41639433	71.573392	0.131731953	0.840447224	0.888161192	-	-	OPA1 mitochondrial dynamin like GTPase, transcript variant X6	GO:0000002,GO:0000266,GO:0000287,GO:0000302,GO:0000303,GO:0000305,GO:0001101,GO:0001654,GO:0001666,GO:0001678,GO:0001745,GO:0001838,GO:0001841,GO:0001843,GO:0002009,GO:0002119,GO:0002164,GO:0003008,GO:0003373,GO:0003374,GO:0003674,GO:0003824,GO:0003924,GO:0005488,GO:0005515,GO:0005543,GO:0005575,GO:0005622,GO:0005623,GO:0005634,GO:0005654,GO:0005737,GO:0005739,GO:0005740,GO:0005741,GO:0005743,GO:…	-	KOG0447-Dynamin-like GTP binding protein[R]
LOC102153064	0.0001	0.0001	0	1	1	-	-	uncharacterized LOC102153064	-	-	-
LOC102153065	0.0001	0.0001	0	1	1	-	-	uncharacterized LOC102153065, transcript variant X2	-	-	-
LOC102153066	0.810640333	1.909697667	-1.236210393	4.05E-05	0.000150843	-	-	uncharacterized LOC102153066, transcript variant X35	-	-	-
LOC102153067	0.095663	0.345266	-1.851675332	0.000199277	0.000663314	-	-	uncharacterized LOC102153067, transcript variant X2	-	-	-
SLC66A1	4.435623333	6.543504333	-0.56092661	0.004276502	0.010795966	-	-	solute carrier family 66 member 1, transcript variant X1	GO:0000323,GO:0003333,GO:0003674,GO:0005215,GO:0005342,GO:0005575,GO:0005622,GO:0005623,GO:0005737,GO:0005764,GO:0005765,GO:0005773,GO:0005774,GO:0006810,GO:0006811,GO:0006812,GO:0006820,GO:0006855,GO:0006865,GO:0008150,GO:0008324,GO:0008509,GO:0008514,GO:0015075,GO:0015171,GO:0015174,GO:0015179,GO:0015181,GO:0015189,GO:0015238,GO:0015318,GO:0015711,GO:0015802,GO:0015807,GO:0015809,GO:0015819,GO:…	-	KOG2913-Predicted membrane protein[S]
SLC66A2	36.342626	56.76175567	-0.643256546	1.73E-07	9.01E-07	-	-	solute carrier family 66 member 2, transcript variant X9	-	-	KOG2913-Predicted membrane protein[S]
SLC66A3	91.58340933	100.9503833	-0.140488211	0.072858945	0.128053228	-	-	solute carrier family 66 member 3, transcript variant X1	GO:0006464,GO:0006486,GO:0006487,GO:0006488,GO:0006490,GO:0006629,GO:0006807,GO:0008150,GO:0008152,GO:0009058,GO:0009059,GO:0009100,GO:0009101,GO:0009987,GO:0019538,GO:0034645,GO:0036211,GO:0043170,GO:0043412,GO:0043413,GO:0044237,GO:0044238,GO:0044249,GO:0044255,GO:0044260,GO:0044267,GO:0070085,GO:0071704,GO:1901135,GO:1901137,GO:1901564,GO:1901566,GO:1901576	-	KOG3211-Predicted endoplasmic reticulum membrane protein Lec35/MPDU1 involved in monosaccharide-P-dolichol utilization[R]
LOC102154498	0.0001	0.0001	0	1	1	-	-	uncharacterized LOC102154498	-	-	-
LOC102154499	0.0001	0.0001	0	1	1	-	-	uncharacterized LOC102154499, transcript variant X2	-	-	-
LOC102154490	0.0001	0.0001	0	1	1	-	-	uncharacterized LOC102154490	-	-	-
LOC102154491	0.476122333	0.466139667	0.030570017	0.888306368	0.922397237	-	-	natural cytotoxicity triggering receptor 3 ligand 1-like, transcript variant X6	GO:0000768,GO:0006949,GO:0008150,GO:0009653,GO:0009987,GO:0016043,GO:0032502,GO:0045026,GO:0048646,GO:0048856,GO:0061024,GO:0061025,GO:0071840	-	-
LOC102154496	0.0001	0.0001	0	1	1	-	-	uncharacterized LOC102154496, transcript variant X7	-	-	-
LOC111096739	0.412127	0.366306667	0.170037025	0.906521439	0.935433079	-	-	uncharacterized LOC111096739, transcript variant X3	-	-	-
ITGA8	0.0001	0.0001	0	1	1	-	-	integrin subunit alpha 8	GO:0000003,GO:0000902,GO:0000904,GO:0001655,GO:0001656,GO:0001667,GO:0001704,GO:0001707,GO:0001708,GO:0001822,GO:0001894,GO:0002009,GO:0002064,GO:0002065,GO:0002066,GO:0002119,GO:0002164,GO:0002165,GO:0002376,GO:0002520,GO:0003006,GO:0003008,GO:0003674,GO:0004888,GO:0005488,GO:0005515,GO:0005575,GO:0005622,GO:0005623,GO:0005737,GO:0005783,GO:0005886,GO:0005887,GO:0005912,GO:0005924,GO:0005925,GO:…	K06584-ko04151 PI3K-Akt signaling pathway;ko04512 ECM-receptor interaction;ko04514 Cell adhesion molecules (CAMs);ko04810 Regulation of actin cytoskeleton;ko04510 Focal adhesion;ko05410 Hypertrophic cardiomyopathy (HCM);ko05412 Arrhythmogenic right ventricular cardiomyopathy (ARVC);ko05414 Dilated cardiomyopathy (DCM)	KOG3637-Vitronectin receptor, alpha subunit[W]
LOC102155728	0.0001	0.0001	0	1	1	-	-	uncharacterized LOC102155728, transcript variant X1	-	-	-
LOC102155720	1.243309667	3.237777	-1.380817956	7.38E-11	5.54E-10	-	-	uncharacterized LOC102155720, transcript variant X3	-	-	-
ITGA2	310.5821327	153.210861	1.019456264	1.87E-14	1.93E-13	-	-	integrin subunit alpha 2	GO:0001540,GO:0001704,GO:0001707,GO:0002682,GO:0002684,GO:0002685,GO:0002687,GO:0003008,GO:0003674,GO:0004888,GO:0005102,GO:0005178,GO:0005488,GO:0005515,GO:0005518,GO:0005575,GO:0005622,GO:0005623,GO:0005634,GO:0005737,GO:0005886,GO:0005887,GO:0005912,GO:0005924,GO:0005925,GO:0006417,GO:0006928,GO:0006929,GO:0006937,GO:0006940,GO:0006950,GO:0006970,GO:0006971,GO:0007044,GO:0007045,GO:0007154,GO:…	K06481-ko04151 PI3K-Akt signaling pathway;ko04512 ECM-receptor interaction;ko04145 Phagosome;ko04810 Regulation of actin cytoskeleton;ko04510 Focal adhesion;ko04640 Hematopoietic cell lineage;ko04611 Platelet activation;ko05200 Pathways in cancer;ko05205 Proteoglycans in cancer;ko05222 Small cell lung cancer;ko05410 Hypertrophic cardiomyopathy (HCM);ko05412 Arrhythmogenic right ventricular cardio…	KOG3637-Vitronectin receptor, alpha subunit[W]
ITGA3	413.7998963	205.1749523	1.012078666	1.54E-12	1.35E-11	-	-	integrin subunit alpha 3	GO:0000003,GO:0000902,GO:0000904,GO:0001655,GO:0001667,GO:0001704,GO:0001707,GO:0001764,GO:0001822,GO:0001891,GO:0001894,GO:0001968,GO:0002009,GO:0002020,GO:0002119,GO:0002164,GO:0002165,GO:0002376,GO:0003002,GO:0003006,GO:0003008,GO:0003014,GO:0003674,GO:0004888,GO:0005102,GO:0005178,GO:0005488,GO:0005515,GO:0005518,GO:0005575,GO:0005622,GO:0005623,GO:0005737,GO:0005886,GO:0005887,GO:0005912,GO:…	K06482-ko04151 PI3K-Akt signaling pathway;ko04512 ECM-receptor interaction;ko04810 Regulation of actin cytoskeleton;ko04510 Focal adhesion;ko04640 Hematopoietic cell lineage;ko05200 Pathways in cancer;ko05222 Small cell lung cancer;ko05410 Hypertrophic cardiomyopathy (HCM);ko05412 Arrhythmogenic right ventricular cardiomyopathy (ARVC);ko05414 Dilated cardiomyopathy (DCM)	KOG3637-Vitronectin receptor, alpha subunit[W]
ITGA4	0.004474	0.0001	5.483493351	0.663143395	1	-	-	integrin subunit alpha 4, transcript variant X3	GO:0000003,GO:0000902,GO:0000904,GO:0001555,GO:0001667,GO:0001700,GO:0001701,GO:0001704,GO:0001706,GO:0001775,GO:0001890,GO:0001892,GO:0001936,GO:0001938,GO:0001968,GO:0001974,GO:0002009,GO:0002011,GO:0002164,GO:0002376,GO:0002520,GO:0002521,GO:0002682,GO:0002684,GO:0002685,GO:0002687,GO:0002691,GO:0002693,GO:0003006,GO:0003008,GO:0003344,GO:0003366,GO:0003674,GO:0003823,GO:0005488,GO:0005515,GO:…	K06483-ko04151 PI3K-Akt signaling pathway;ko04512 ECM-receptor interaction;ko04514 Cell adhesion molecules (CAMs);ko04810 Regulation of actin cytoskeleton;ko04510 Focal adhesion;ko04640 Hematopoietic cell lineage;ko04670 Leukocyte transendothelial migration;ko04672 Intestinal immune network for IgA production;ko05410 Hypertrophic cardiomyopathy (HCM);ko05412 Arrhythmogenic right ventricular cardi…	KOG3637-Vitronectin receptor, alpha subunit[W]
LOC102155724	0.016703	0.0001	7.383963436	0.667354271	1	-	-	uncharacterized LOC102155724	-	-	-
LOC102155727	0.085556	0.276168667	-1.690608706	0.029293447	0.05899171	-	-	collagen alpha-1(I) chain-like, transcript variant X4	-	-	-
ITGA7	0.109360333	0.110487667	-0.01479579	0.886088651	0.920817714	-	-	integrin subunit alpha 7, transcript variant X5	GO:0000003,GO:0000902,GO:0000904,GO:0001568,GO:0001667,GO:0001704,GO:0001706,GO:0001764,GO:0001891,GO:0001894,GO:0001944,GO:0002009,GO:0002119,GO:0002164,GO:0002165,GO:0003002,GO:0003006,GO:0003008,GO:0003674,GO:0004888,GO:0005102,GO:0005178,GO:0005488,GO:0005515,GO:0005575,GO:0005622,GO:0005623,GO:0005737,GO:0005886,GO:0005887,GO:0005912,GO:0005924,GO:0005925,GO:0005927,GO:0006928,GO:0006935,GO:…	K06583-ko04151 PI3K-Akt signaling pathway;ko04512 ECM-receptor interaction;ko04810 Regulation of actin cytoskeleton;ko04510 Focal adhesion;ko05410 Hypertrophic cardiomyopathy (HCM);ko05412 Arrhythmogenic right ventricular cardiomyopathy (ARVC);ko05414 Dilated cardiomyopathy (DCM)	KOG3637-Vitronectin receptor, alpha subunit[W]
TRHR	0.0001	0.003470333	-5.117002338	0.63517438	1	-	-	thyrotropin releasing hormone receptor, transcript variant X1	GO:0003674,GO:0004888,GO:0004930,GO:0004997,GO:0005488,GO:0005515,GO:0005575,GO:0005623,GO:0005886,GO:0005887,GO:0006873,GO:0006874,GO:0006875,GO:0007154,GO:0007165,GO:0007186,GO:0007204,GO:0008150,GO:0009986,GO:0009987,GO:0016020,GO:0016021,GO:0019725,GO:0023052,GO:0030003,GO:0031224,GO:0031226,GO:0032092,GO:0038023,GO:0042592,GO:0042802,GO:0042803,GO:0043393,GO:0043496,GO:0044093,GO:0044425,GO:…	K04282-ko04020 Calcium signaling pathway;ko04080 Neuroactive ligand-receptor interaction	KOG4219-G protein-coupled receptor[T]
TRNAS-UGA_1	0.0001	0.0001	0	1	1	-	-	tRNA-Ser	-	-	-
TRNAS-UGA_2	0.0001	0.0001	0	1	1	-	-	tRNA-Ser	-	-	-
UFSP1	2.261382333	1.937128667	0.223285147	0.747559327	0.817579509	-	-	UFM1 specific peptidase 1 (inactive)	GO:0003674,GO:0003824,GO:0006508,GO:0006807,GO:0008150,GO:0008152,GO:0008233,GO:0008234,GO:0016787,GO:0016788,GO:0016790,GO:0019538,GO:0019783,GO:0043170,GO:0044238,GO:0070011,GO:0071567,GO:0071704,GO:0140096,GO:1901564	-	KOG2433-Uncharacterized conserved protein[S]
UFSP2	30.337211	40.35854467	-0.411785692	0.000158512	0.000537876	-	-	UFM1 specific peptidase 2, transcript variant X2	GO:0003674,GO:0003824,GO:0005575,GO:0005622,GO:0005623,GO:0005634,GO:0005737,GO:0005783,GO:0006508,GO:0006807,GO:0008104,GO:0008150,GO:0008152,GO:0008233,GO:0008234,GO:0009636,GO:0009966,GO:0010033,GO:0010646,GO:0012505,GO:0016787,GO:0016788,GO:0016790,GO:0019538,GO:0019783,GO:0023051,GO:0032101,GO:0032103,GO:0033036,GO:0033143,GO:0033146,GO:0033365,GO:0034613,GO:0040012,GO:0040017,GO:0042221,GO:…	-	KOG2433-Uncharacterized conserved protein[S]
MIR8829	0.102105	0.129593	-0.343934277	0.962047581	1	-	-	microRNA mir-8829	-	-	-
MIR8828	0.0001	0.0001	0	1	1	-	-	microRNA mir-8828	-	-	-
MIR8821	3.306397	1.267065333	1.383769044	0.242789227	0.34360329	-	-	microRNA mir-8821	-	-	-
MIR8820	0.0001	0.0001	0	1	1	-	-	microRNA mir-8820	-	-	-
MIR8823	0.0001	0.0001	0	1	1	-	-	microRNA mir-8823	-	-	-
MIR8822	25.75950433	14.11331533	0.868047905	0.080594724	0.139803782	-	-	microRNA mir-8822	-	-	-
MIR8825	1.782211333	0.531046	1.746759681	0.272472095	0.378009075	-	-	microRNA mir-8825	-	-	-
MIR8824	1.841831	0.831607333	1.147166305	0.473242101	0.584392578	-	-	microRNA mir-8824	-	-	-
MIR8827	0.0001	0.0001	0	1	1	-	-	microRNA mir-8827	-	-	-
MIR8826	0.226369	0.0001	11.14446069	0.544706453	1	-	-	microRNA mir-8826	-	-	-
LOC119871748	0.0001	0.0001	0	1	1	-	-	U6 spliceosomal RNA	-	-	-
LOC119871742	0.0001	0.0001	0	1	1	-	-	U6 spliceosomal RNA	-	-	-
LOC119871743	0.0001	0.0001	0	1	1	-	-	5S ribosomal RNA	-	-	-
LOC119871740	0.095800667	0.0001	9.903891885	0.831455198	1	-	-	U6 spliceosomal RNA	-	-	-
LOC119871741	0.522302667	0.054780667	3.253147341	0.440437503	1	-	-	U6 spliceosomal RNA	-	-	-
LOC119871746	0.0001	0.0001	0	1	1	-	-	U6 spliceosomal RNA	-	-	-
LOC119871747	0.158880667	0.158396333	0.004404642	0.968092691	1	-	-	U6 spliceosomal RNA	-	-	-
LOC119871744	0.0001	0.0001	0	1	1	-	-	U6 spliceosomal RNA	-	-	-
LOC119871745	0.0001	0.0001	0	1	1	-	-	U6 spliceosomal RNA	-	-	-
CHST9	0.0001	0.0001	0	1	1	-	-	carbohydrate sulfotransferase 9, transcript variant X2	GO:0000139,GO:0001537,GO:0003674,GO:0003824,GO:0005575,GO:0005622,GO:0005623,GO:0005737,GO:0005794,GO:0006022,GO:0006023,GO:0006024,GO:0006029,GO:0006082,GO:0006790,GO:0006807,GO:0008146,GO:0008150,GO:0008152,GO:0009058,GO:0009059,GO:0009100,GO:0009101,GO:0009987,GO:0010817,GO:0012505,GO:0016020,GO:0016021,GO:0016740,GO:0016782,GO:0019538,GO:0030166,GO:0030203,GO:0030204,GO:0030206,GO:0031090,GO:…	K09673-ko00513 Various types of N-glycan biosynthesis	KOG4651-Chondroitin 6-sulfotransferase and related sulfotransferases[MW]
CHST8	0.014979	0.014454	0.051472513	0.989510592	1	-	-	carbohydrate sulfotransferase 8, transcript variant X2	GO:0000139,GO:0001537,GO:0003674,GO:0003824,GO:0005575,GO:0005622,GO:0005623,GO:0005737,GO:0005794,GO:0006029,GO:0006508,GO:0006518,GO:0006790,GO:0006807,GO:0007275,GO:0007399,GO:0007417,GO:0008146,GO:0008150,GO:0008152,GO:0009058,GO:0009059,GO:0009100,GO:0009101,GO:0009987,GO:0010467,GO:0010817,GO:0012505,GO:0016020,GO:0016021,GO:0016485,GO:0016486,GO:0016740,GO:0016782,GO:0019538,GO:0030166,GO:…	K09672-ko00513 Various types of N-glycan biosynthesis	KOG4651-Chondroitin 6-sulfotransferase and related sulfotransferases[MW]
IL1RL1	140.0058693	1.506629	6.538019295	0	0	up	-	interleukin 1 receptor like 1	GO:0001817,GO:0001818,GO:0001819,GO:0002113,GO:0002114,GO:0002376,GO:0002682,GO:0002683,GO:0002684,GO:0002694,GO:0002696,GO:0002791,GO:0002793,GO:0002819,GO:0002820,GO:0002822,GO:0002823,GO:0002825,GO:0002826,GO:0003674,GO:0004888,GO:0004896,GO:0005488,GO:0005515,GO:0005575,GO:0005576,GO:0005615,GO:0005623,GO:0005886,GO:0006955,GO:0007154,GO:0007165,GO:0007166,GO:0008150,GO:0008285,GO:0009719,GO:…	-	KOG3513-Neural cell adhesion molecule L1[T]
FLNC	76.52494833	2.842925667	4.750481883	0	0	up	-	filamin C, transcript variant X2	-	K04437-ko04010 MAPK signaling pathway;ko04510 Focal adhesion;ko05205 Proteoglycans in cancer;ko05132 Salmonella infection	KOG0518-Actin-binding cytoskeleton protein, filamin[Z]
NR4A1	151.547979	1.350140333	6.810521434	0	0	up	-	nuclear receptor subfamily 4 group A member 1	GO:0000981,GO:0000982,GO:0001077,GO:0001228,GO:0001525,GO:0001568,GO:0001667,GO:0001936,GO:0001938,GO:0001944,GO:0002040,GO:0002042,GO:0003674,GO:0003676,GO:0003677,GO:0003700,GO:0004879,GO:0005102,GO:0005488,GO:0005515,GO:0005575,GO:0005622,GO:0005623,GO:0005634,GO:0005635,GO:0005654,GO:0005667,GO:0005737,GO:0005829,GO:0006139,GO:0006351,GO:0006352,GO:0006355,GO:0006357,GO:0006366,GO:0006367,GO:…	K04465-ko04010 MAPK signaling pathway;ko04151 PI3K-Akt signaling pathway;ko04925 Aldosterone synthesis and secretion	KOG4217-Nuclear receptors of the nerve growth factor-induced protein B type[K]
CHST4	14.11779467	22.79258167	-0.691049601	8.38E-08	4.53E-07	-	-	carbohydrate sulfotransferase 4	GO:0000139,GO:0001517,GO:0002376,GO:0003674,GO:0003824,GO:0005575,GO:0005622,GO:0005623,GO:0005737,GO:0005794,GO:0005802,GO:0006022,GO:0006023,GO:0006024,GO:0006040,GO:0006044,GO:0006082,GO:0006464,GO:0006477,GO:0006486,GO:0006493,GO:0006790,GO:0006807,GO:0006955,GO:0007154,GO:0007155,GO:0007267,GO:0008146,GO:0008150,GO:0008152,GO:0009058,GO:0009059,GO:0009100,GO:0009101,GO:0009987,GO:0012505,GO:…	K04746-ko00533 Glycosaminoglycan biosynthesis - keratan sulfate	-
CHST7	0.030231667	0.145861333	-2.270465065	0.073642645	0.129271026	-	-	carbohydrate sulfotransferase 7	GO:0000139,GO:0001517,GO:0003674,GO:0003824,GO:0005575,GO:0005622,GO:0005623,GO:0005737,GO:0005794,GO:0005975,GO:0005976,GO:0006022,GO:0006023,GO:0006024,GO:0006029,GO:0006040,GO:0006044,GO:0006082,GO:0006790,GO:0006807,GO:0008146,GO:0008150,GO:0008152,GO:0008459,GO:0009058,GO:0009059,GO:0009100,GO:0009101,GO:0009987,GO:0012505,GO:0016020,GO:0016021,GO:0016740,GO:0016782,GO:0019538,GO:0030166,GO:…	K04743-ko00532 Glycosaminoglycan biosynthesis - chondroitin sulfate / dermatan sulfate	-
ITGAX	0.0001	0.0001	0	1	1	-	-	integrin subunit alpha X, transcript variant X3	GO:0001775,GO:0002252,GO:0002263,GO:0002274,GO:0002275,GO:0002283,GO:0002366,GO:0002376,GO:0002443,GO:0002444,GO:0002446,GO:0003674,GO:0005575,GO:0005622,GO:0005623,GO:0005737,GO:0005886,GO:0005887,GO:0006810,GO:0006887,GO:0006928,GO:0006950,GO:0006952,GO:0006955,GO:0007154,GO:0007155,GO:0007165,GO:0007166,GO:0007275,GO:0008150,GO:0008305,GO:0009605,GO:0009607,GO:0009615,GO:0009653,GO:0009887,GO:…	K06462-ko04810 Regulation of actin cytoskeleton;ko04610 Complement and coagulation cascades;ko05152 Tuberculosis	KOG3637-Vitronectin receptor, alpha subunit[W]
LOC111098261	0.009562333	0.022453667	-1.231516453	0.807192741	1	-	-	uncharacterized LOC111098261, transcript variant X2	-	-	-
LOC111098263	0.273519	0.190956	0.518400802	0.705933579	0.784761698	-	-	uncharacterized LOC111098263	-	-	-
LOC102154238	7.862024667	9.038575667	-0.201194555	0.062317914	0.112551736	-	-	uncharacterized LOC102154238, transcript variant X6	-	-	-
LOC111098265	0.0001	0.0001	0	1	1	-	-	uncharacterized LOC111098265, transcript variant X2	-	-	-
LOC111098266	0.105513333	0.025138333	2.069464411	0.162346244	0.249422376	-	-	uncharacterized LOC111098266	-	-	-
BCL2A1	71.93723567	53.08300633	0.438488643	0.119584465	0.194135938	-	-	BCL2 related protein A1, transcript variant X2	GO:0001776,GO:0001782,GO:0001836,GO:0002260,GO:0002376,GO:0002902,GO:0002903,GO:0003674,GO:0005215,GO:0005488,GO:0005515,GO:0005575,GO:0005622,GO:0005623,GO:0005737,GO:0005739,GO:0005740,GO:0005741,GO:0006810,GO:0006915,GO:0006950,GO:0006974,GO:0006996,GO:0007005,GO:0007154,GO:0007165,GO:0007166,GO:0008053,GO:0008150,GO:0008219,GO:0008630,GO:0008637,GO:0009987,GO:0010941,GO:0010942,GO:0012501,GO:…	K02162-ko04064 NF-kappa B signaling pathway;ko04210 Apoptosis;ko05202 Transcriptional misregulation in cancers	-
LOC111098268	0.102225667	0.040840333	1.323690925	0.630996134	0.724334166	-	-	uncharacterized LOC111098268	-	-	-
LOC111098269	0.021001333	0.0001	7.714337114	0.270067452	1	-	-	uncharacterized LOC111098269	-	-	-
LOC102154232	0.099575333	0.0001	9.959644594	0.009531319	0.021991786	-	-	uncharacterized LOC102154232, transcript variant X10	-	-	-
PREP	94.738925	100.2436677	-0.081481898	0.117157998	0.190665061	-	-	prolyl endopeptidase	GO:0003674,GO:0003824,GO:0005575,GO:0005622,GO:0005623,GO:0005737,GO:0016787,GO:0016788,GO:0044424,GO:0044464,GO:0052689	K01322-ko04614 Renin-angiotensin system	KOG2237-Predicted serine protease[O]
LOC111093937	0.0001	0.0001	0	1	1	-	-	uncharacterized LOC111093937, transcript variant X2	-	-	-
ITGAL	0.0001	0.0001	0	1	1	-	-	integrin subunit alpha L, transcript variant X2	GO:0001772,GO:0001775,GO:0002252,GO:0002263,GO:0002274,GO:0002275,GO:0002283,GO:0002285,GO:0002286,GO:0002291,GO:0002366,GO:0002376,GO:0002443,GO:0002444,GO:0002446,GO:0002682,GO:0002684,GO:0002694,GO:0002696,GO:0003674,GO:0004888,GO:0005488,GO:0005515,GO:0005575,GO:0005622,GO:0005623,GO:0005737,GO:0005886,GO:0005887,GO:0005911,GO:0006810,GO:0006887,GO:0006928,GO:0006950,GO:0006952,GO:0006954,GO:…	K05718-ko04015 Rap1 signaling pathway;ko04514 Cell adhesion molecules (CAMs);ko04810 Regulation of actin cytoskeleton;ko04650 Natural killer cell mediated cytotoxicity;ko04670 Leukocyte transendothelial migration;ko05323 Rheumatoid arthritis;ko05416 Viral myocarditis;ko05150 Staphylococcus aureus infection;ko05166 HTLV-I infection;ko05169 Epstein-Barr virus infection;ko05144 Malaria	KOG3637-Vitronectin receptor, alpha subunit[W]
ITGAM	0.011893333	0.005805333	1.034702303	0.735496232	1	-	-	integrin subunit alpha M, transcript variant X3	GO:0001774,GO:0001775,GO:0001776,GO:0001780,GO:0001781,GO:0001846,GO:0001848,GO:0001851,GO:0002218,GO:0002221,GO:0002224,GO:0002252,GO:0002253,GO:0002262,GO:0002263,GO:0002274,GO:0002275,GO:0002283,GO:0002366,GO:0002376,GO:0002443,GO:0002444,GO:0002446,GO:0002520,GO:0002521,GO:0002523,GO:0002573,GO:0002682,GO:0002684,GO:0002694,GO:0002696,GO:0002697,GO:0002699,GO:0002703,GO:0002705,GO:0002757,GO:…	K06461-ko04015 Rap1 signaling pathway;ko04514 Cell adhesion molecules (CAMs);ko04145 Phagosome;ko04810 Regulation of actin cytoskeleton;ko04640 Hematopoietic cell lineage;ko04610 Complement and coagulation cascades;ko04670 Leukocyte transendothelial migration;ko05202 Transcriptional misregulation in cancers;ko05133 Pertussis;ko05134 Legionellosis;ko05150 Staphylococcus aureus infection;ko05152 Tu…	KOG3637-Vitronectin receptor, alpha subunit[W]
ITGAD	0.0001	0.0001	0	1	1	-	-	integrin subunit alpha D, transcript variant X5	GO:0001775,GO:0002376,GO:0003674,GO:0005488,GO:0005515,GO:0005575,GO:0005623,GO:0005886,GO:0005887,GO:0006955,GO:0007155,GO:0008150,GO:0008283,GO:0008305,GO:0009986,GO:0009987,GO:0016020,GO:0016021,GO:0016043,GO:0022610,GO:0030198,GO:0031224,GO:0031226,GO:0032943,GO:0032991,GO:0034113,GO:0042098,GO:0042110,GO:0043062,GO:0043235,GO:0044425,GO:0044459,GO:0044464,GO:0045321,GO:0046649,GO:0046651,GO:…	K06594-ko04810 Regulation of actin cytoskeleton	KOG3637-Vitronectin receptor, alpha subunit[W]
ITGAE	1.188167667	0.572848333	1.052513306	0.004051849	0.010303322	-	-	integrin subunit alpha E, transcript variant X1	GO:0005575,GO:0005623,GO:0005886,GO:0005887,GO:0008150,GO:0008305,GO:0009897,GO:0009986,GO:0009987,GO:0016020,GO:0016021,GO:0016043,GO:0030198,GO:0031224,GO:0031226,GO:0032991,GO:0043062,GO:0043235,GO:0044425,GO:0044459,GO:0044464,GO:0071840,GO:0071944,GO:0098552,GO:0098636,GO:0098796,GO:0098797,GO:0098802	K06524-ko04810 Regulation of actin cytoskeleton	KOG3637-Vitronectin receptor, alpha subunit[W]
IGF2R	80.35153467	78.89736433	0.026348473	0.477448337	0.588369715	-	-	insulin like growth factor 2 receptor	GO:0000139,GO:0000323,GO:0001101,GO:0001775,GO:0001889,GO:0001965,GO:0001972,GO:0002252,GO:0002263,GO:0002274,GO:0002275,GO:0002283,GO:0002366,GO:0002376,GO:0002443,GO:0002444,GO:0002446,GO:0003674,GO:0003824,GO:0004672,GO:0004713,GO:0004714,GO:0004888,GO:0004930,GO:0005010,GO:0005488,GO:0005501,GO:0005515,GO:0005520,GO:0005537,GO:0005575,GO:0005576,GO:0005615,GO:0005622,GO:0005623,GO:0005634,GO:…	K06564-ko04144 Endocytosis;ko04142 Lysosome	KOG4504-Cation-independent mannose-6-phosphate receptor CI-MPR[TU]
LOC612447	0.0001	0.0001	0	1	1	-	-	chromobox protein homolog 3-like	-	-	KOG1911-Heterochromatin-associated protein HP1 and related CHROMO domain proteins[B]
SLC36A4	13.24701667	7.400244333	0.84002268	5.85E-08	3.22E-07	-	-	solute carrier family 36 member 4	GO:0003333,GO:0003674,GO:0005215,GO:0005342,GO:0005575,GO:0005622,GO:0005623,GO:0005737,GO:0005773,GO:0005774,GO:0005886,GO:0006810,GO:0006811,GO:0006812,GO:0006820,GO:0006855,GO:0006865,GO:0008150,GO:0008324,GO:0008509,GO:0008514,GO:0015075,GO:0015171,GO:0015173,GO:0015175,GO:0015179,GO:0015180,GO:0015193,GO:0015196,GO:0015238,GO:0015318,GO:0015711,GO:0015801,GO:0015804,GO:0015807,GO:0015808,GO:…	-	KOG1304-Amino acid transporters[E]
SLC36A3	0.028092667	0.028553	-0.023448757	0.877162315	0.9142109	-	-	solute carrier family 36 member 3, transcript variant X2	GO:0003333,GO:0003674,GO:0005215,GO:0005280,GO:0005326,GO:0005342,GO:0005416,GO:0005575,GO:0005622,GO:0005623,GO:0005737,GO:0005773,GO:0005774,GO:0006810,GO:0006811,GO:0006812,GO:0006820,GO:0006836,GO:0006855,GO:0006865,GO:0008150,GO:0008324,GO:0008509,GO:0008514,GO:0015075,GO:0015077,GO:0015078,GO:0015171,GO:0015175,GO:0015179,GO:0015180,GO:0015187,GO:0015193,GO:0015238,GO:0015291,GO:0015293,GO:…	-	KOG1304-Amino acid transporters[E]
CKS1B	184.6273397	50.73487733	1.86356644	1.11E-23	1.96E-22	-	-	CDC28 protein kinase regulatory subunit 1B	-	K02219-ko04111 Cell cycle - yeast;ko05200 Pathways in cancer;ko05222 Small cell lung cancer	KOG3484-Cyclin-dependent protein kinase CDC28, regulatory subunit CKS1, and related proteins[D]
SLC36A1	30.609763	32.10726633	-0.068907962	0.110416029	0.181819134	-	-	solute carrier family 36 member 1, transcript variant X1	GO:0000323,GO:0003333,GO:0003674,GO:0005215,GO:0005280,GO:0005326,GO:0005342,GO:0005416,GO:0005575,GO:0005622,GO:0005623,GO:0005737,GO:0005764,GO:0005773,GO:0005774,GO:0005783,GO:0005886,GO:0006810,GO:0006811,GO:0006812,GO:0006820,GO:0006836,GO:0006855,GO:0006865,GO:0008150,GO:0008324,GO:0008509,GO:0008514,GO:0012505,GO:0015075,GO:0015077,GO:0015078,GO:0015171,GO:0015175,GO:0015179,GO:0015180,GO:…	-	KOG1304-Amino acid transporters[E]
ARTN	1.753849667	3.165594	-0.851951145	4.73E-06	2.02E-05	-	-	artemin, transcript variant X1	GO:0000165,GO:0000902,GO:0000904,GO:0002376,GO:0002520,GO:0003674,GO:0005085,GO:0005088,GO:0005102,GO:0005488,GO:0005515,GO:0005575,GO:0005576,GO:0005615,GO:0006464,GO:0006468,GO:0006793,GO:0006796,GO:0006807,GO:0006928,GO:0006935,GO:0007154,GO:0007165,GO:0007166,GO:0007275,GO:0007399,GO:0007405,GO:0007409,GO:0007411,GO:0007422,GO:0008150,GO:0008152,GO:0008283,GO:0009605,GO:0009653,GO:0009888,GO:…	-	-
ART1	0.0001	0.0001	0	1	1	-	-	ADP-ribosyltransferase 1, transcript variant X1	GO:0003674,GO:0003824,GO:0003950,GO:0003956,GO:0005575,GO:0005622,GO:0005623,GO:0005737,GO:0005783,GO:0005789,GO:0005886,GO:0006464,GO:0006471,GO:0006807,GO:0008150,GO:0008152,GO:0009986,GO:0009987,GO:0012505,GO:0016020,GO:0016528,GO:0016529,GO:0016740,GO:0016757,GO:0016763,GO:0019538,GO:0031090,GO:0031224,GO:0031225,GO:0031984,GO:0033017,GO:0036211,GO:0042175,GO:0043170,GO:0043226,GO:0043227,GO:…	-	-
ART3	0.430995333	0.755423	-0.809612461	0.091913771	0.155574187	-	-	ADP-ribosyltransferase 3 (inactive), transcript variant X10	GO:0003674,GO:0003824,GO:0003950,GO:0005575,GO:0005576,GO:0005623,GO:0005886,GO:0006464,GO:0006471,GO:0006807,GO:0008150,GO:0008152,GO:0009987,GO:0016020,GO:0016740,GO:0016757,GO:0016763,GO:0019538,GO:0031224,GO:0031226,GO:0036211,GO:0043170,GO:0043412,GO:0044237,GO:0044238,GO:0044260,GO:0044267,GO:0044425,GO:0044459,GO:0044464,GO:0071704,GO:0071944,GO:1901564	-	-
ART5	0.0001	0.0001	0	1	1	-	-	ADP-ribosyltransferase 5, transcript variant X4	GO:0003674,GO:0003824,GO:0003950,GO:0003953,GO:0005575,GO:0005576,GO:0006464,GO:0006471,GO:0006807,GO:0008150,GO:0008152,GO:0009987,GO:0016020,GO:0016740,GO:0016757,GO:0016763,GO:0016787,GO:0016798,GO:0016799,GO:0019538,GO:0036211,GO:0043170,GO:0043412,GO:0044237,GO:0044238,GO:0044260,GO:0044267,GO:0071704,GO:1901564	-	-
ART4	0.0001	0.004616667	-5.528779665	0.619882552	1	-	-	ADP-ribosyltransferase 4, transcript variant X3	GO:0003674,GO:0003824,GO:0003956,GO:0005575,GO:0005576,GO:0005623,GO:0005886,GO:0006082,GO:0006464,GO:0006471,GO:0006520,GO:0006525,GO:0006807,GO:0008150,GO:0008152,GO:0009064,GO:0009987,GO:0016020,GO:0016740,GO:0016757,GO:0016763,GO:0019538,GO:0019752,GO:0036211,GO:0043170,GO:0043412,GO:0043436,GO:0044237,GO:0044238,GO:0044260,GO:0044267,GO:0044281,GO:0044464,GO:0071704,GO:0071944,GO:1901564,GO:…	-	-
LOC111095421	0.0001	0.0001	0	1	1	-	-	uncharacterized LOC111095421	-	-	-
LOC111092436	0.0001	0.0001	0	1	1	-	-	uncharacterized LOC111092436, transcript variant X4	-	-	-
LOC100688592	0.0001	0.0001	0	1	1	-	-	uncharacterized LOC100688592	-	-	-
LOC100688595	0.437563	0.194310333	1.171128125	0.114787564	0.187532966	-	-	uncharacterized LOC100688595, transcript variant X3	-	-	-
LOC119864345	0.0001	0.0001	0	1	1	-	-	U1 spliceosomal RNA	-	-	-
CRTAM	0.0001	0.0001	0	1	1	-	-	cytotoxic and regulatory T cell molecule, transcript variant X2	GO:0001817,GO:0001819,GO:0001910,GO:0001912,GO:0002347,GO:0002355,GO:0002682,GO:0002684,GO:0002697,GO:0002699,GO:0002703,GO:0002705,GO:0002706,GO:0002708,GO:0002715,GO:0002717,GO:0002791,GO:0002793,GO:0002831,GO:0002833,GO:0002834,GO:0002836,GO:0002837,GO:0002839,GO:0002855,GO:0002857,GO:0002858,GO:0002860,GO:0003674,GO:0005102,GO:0005488,GO:0005515,GO:0005575,GO:0005623,GO:0005886,GO:0005887,GO:…	-	-
LOC119864347	0.0001	0.0001	0	1	1	-	-	U6 spliceosomal RNA	-	-	-
LOC119864340	0.0001	0.0001	0	1	1	-	-	U6 spliceosomal RNA	-	-	-
LOC119864341	0.0001	0.0001	0	1	1	-	-	U6 spliceosomal RNA	-	-	-
LOC119864342	0.0001	0.0001	0	1	1	-	-	U6 spliceosomal RNA	-	-	-
CADPS2	23.65122167	32.836923	-0.473404239	3.62E-06	1.57E-05	-	-	calcium dependent secretion activator 2, transcript variant X10	GO:0000003,GO:0001505,GO:0001820,GO:0003674,GO:0005488,GO:0005509,GO:0005543,GO:0005546,GO:0005575,GO:0005622,GO:0005623,GO:0005634,GO:0005654,GO:0005737,GO:0006810,GO:0006811,GO:0006812,GO:0006836,GO:0006837,GO:0006887,GO:0006937,GO:0007154,GO:0007267,GO:0007268,GO:0007269,GO:0007610,GO:0007626,GO:0007631,GO:0007635,GO:0008021,GO:0008150,GO:0008289,GO:0009987,GO:0010033,GO:0010035,GO:0010037,GO:…	-	KOG3543-Ca2+-dependent activator protein[T]
RLF	9.606883667	21.78693433	-1.181322785	8.71E-24	1.56E-22	-	-	RLF zinc finger, transcript variant X1	GO:0000981,GO:0003674,GO:0003676,GO:0003677,GO:0003700,GO:0005488,GO:0005575,GO:0005622,GO:0005623,GO:0005634,GO:0006139,GO:0006259,GO:0006355,GO:0006357,GO:0006725,GO:0006807,GO:0006996,GO:0008150,GO:0008152,GO:0008270,GO:0009889,GO:0009891,GO:0009893,GO:0009987,GO:0010468,GO:0010556,GO:0010557,GO:0010604,GO:0010628,GO:0015074,GO:0016043,GO:0019219,GO:0019222,GO:0031323,GO:0031325,GO:0031326,GO:…	-	-
LOC119864349	0.163236	0.0001	10.67274355	0.665241663	1	-	-	U6 spliceosomal RNA	-	-	-
LOC111092432	0.833314333	1.746899	-1.067863498	0.004989254	0.012412437	-	-	uncharacterized LOC111092432	-	-	-
LOC111092431	0.008645667	0.029478333	-1.769605839	0.549086565	0.653165257	-	-	uncharacterized LOC111092431	-	-	-
STEAP2	90.386523	2.078079667	5.442784808	0	0	up	-	STEAP2 metalloreductase, transcript variant X1	GO:0000041,GO:0000139,GO:0003674,GO:0003824,GO:0005215,GO:0005575,GO:0005622,GO:0005623,GO:0005737,GO:0005768,GO:0005769,GO:0005794,GO:0005798,GO:0005829,GO:0005886,GO:0005887,GO:0006810,GO:0006811,GO:0006812,GO:0006825,GO:0006826,GO:0006887,GO:0006892,GO:0006893,GO:0006897,GO:0008150,GO:0008152,GO:0008823,GO:0009719,GO:0009725,GO:0009987,GO:0010033,GO:0012505,GO:0015677,GO:0015682,GO:0016020,GO:…	K14738-ko04978 Mineral absorption	-
LOC111095426	0.145610667	0.024524	2.569849829	0.19344093	0.286607261	-	-	uncharacterized LOC111095426, transcript variant X2	-	-	-
CRTAP	14.15604	24.21080133	-0.774233087	1.30E-10	9.48E-10	-	-	cartilage associated protein	GO:0000003,GO:0003674,GO:0005488,GO:0005575,GO:0005576,GO:0005615,GO:0005622,GO:0005623,GO:0005737,GO:0005783,GO:0005788,GO:0006082,GO:0006457,GO:0006464,GO:0006520,GO:0006575,GO:0006807,GO:0007276,GO:0007283,GO:0008150,GO:0008152,GO:0009892,GO:0009987,GO:0010605,GO:0012505,GO:0018126,GO:0018193,GO:0018208,GO:0018400,GO:0019222,GO:0019511,GO:0019538,GO:0019752,GO:0019953,GO:0022414,GO:0031323,GO:…	-	KOG4459-Membrane-associated proteoglycan Leprecan[S]
LOC119866272	0.128276667	0.0001	10.32504305	0.831455198	1	-	-	U6 spliceosomal RNA	-	-	-
LOC119866273	0.0001	0.0001	0	1	1	-	-	U6 spliceosomal RNA	-	-	-
LOC119866270	0.0001	0.0001	0	1	1	-	-	U6 spliceosomal RNA	-	-	-
LOC119866271	0.0001	0.0001	0	1	1	-	-	U6 spliceosomal RNA	-	-	-
LOC119866276	0.0001	0.0001	0	1	1	-	-	U6 spliceosomal RNA	-	-	-
LOC119866277	0.0001	0.0001	0	1	1	-	-	U6 spliceosomal RNA	-	-	-
LOC119866274	0.062972333	0.0001	9.298574315	0.831455198	1	-	-	U6 spliceosomal RNA	-	-	-
LOC119866275	0.0001	0.0001	0	1	1	-	-	U6 spliceosomal RNA	-	-	-
CPEB4	20.55376933	32.17690167	-0.646622422	1.56E-12	1.36E-11	-	-	cytoplasmic polyadenylation element binding protein 4, transcript variant X17	GO:0000900,GO:0001101,GO:0002931,GO:0003674,GO:0003676,GO:0003723,GO:0003729,GO:0003730,GO:0005488,GO:0005575,GO:0005622,GO:0005623,GO:0005634,GO:0005737,GO:0005783,GO:0006412,GO:0006417,GO:0006518,GO:0006807,GO:0006950,GO:0007154,GO:0007165,GO:0007166,GO:0007215,GO:0008135,GO:0008150,GO:0008152,GO:0009058,GO:0009059,GO:0009267,GO:0009605,GO:0009628,GO:0009719,GO:0009889,GO:0009890,GO:0009892,GO:…	K02602-ko04114 Oocyte meiosis;ko04914 Progesterone-mediated oocyte maturation;ko04320 Dorso-ventral axis formation	KOG0129-Predicted RNA-binding protein (RRM superfamily)[J]
LOC119866278	0.0001	0.0001	0	1	1	-	-	U6 spliceosomal RNA	-	-	-
LOC119866279	0.0001	0.0001	0	1	1	-	-	U6 spliceosomal RNA	-	-	-
CPEB1	0.057407	0.0001	9.165082854	0.026111849	0.053433434	-	-	cytoplasmic polyadenylation element binding protein 1, transcript variant X11	GO:0000003,GO:0000280,GO:0000578,GO:0000900,GO:0001101,GO:0001666,GO:0001709,GO:0002009,GO:0002064,GO:0002065,GO:0002066,GO:0002237,GO:0003002,GO:0003006,GO:0003674,GO:0003676,GO:0003723,GO:0003729,GO:0003730,GO:0005488,GO:0005515,GO:0005575,GO:0005622,GO:0005623,GO:0005634,GO:0005654,GO:0005737,GO:0005813,GO:0005815,GO:0005819,GO:0005829,GO:0005856,GO:0006139,GO:0006378,GO:0006396,GO:0006397,GO:…	K02602-ko04114 Oocyte meiosis;ko04914 Progesterone-mediated oocyte maturation;ko04320 Dorso-ventral axis formation	KOG0129-Predicted RNA-binding protein (RRM superfamily)[J]
CPEB3	1.071858	1.624739667	-0.600094783	0.013715096	0.030416452	-	-	cytoplasmic polyadenylation element binding protein 3, transcript variant X4	GO:0000122,GO:0000900,GO:0001101,GO:0001655,GO:0001822,GO:0003008,GO:0003674,GO:0003676,GO:0003723,GO:0003729,GO:0003730,GO:0005488,GO:0005575,GO:0005622,GO:0005623,GO:0005634,GO:0005737,GO:0006355,GO:0006357,GO:0006412,GO:0006417,GO:0006448,GO:0006518,GO:0006807,GO:0007275,GO:0007399,GO:0007600,GO:0007610,GO:0007611,GO:0007613,GO:0007616,GO:0008135,GO:0008150,GO:0008152,GO:0009058,GO:0009059,GO:…	K02602-ko04114 Oocyte meiosis;ko04914 Progesterone-mediated oocyte maturation;ko04320 Dorso-ventral axis formation	KOG0129-Predicted RNA-binding protein (RRM superfamily)[J]
CPEB2	14.896895	4.501661333	1.726482227	1.05E-13	1.02E-12	-	-	cytoplasmic polyadenylation element binding protein 2, transcript variant X46	GO:0000900,GO:0001666,GO:0003674,GO:0003676,GO:0003723,GO:0003727,GO:0003729,GO:0003730,GO:0004857,GO:0005095,GO:0005488,GO:0005575,GO:0005622,GO:0005623,GO:0005634,GO:0005737,GO:0005844,GO:0006412,GO:0006417,GO:0006448,GO:0006518,GO:0006807,GO:0006950,GO:0006979,GO:0008135,GO:0008150,GO:0008152,GO:0008187,GO:0009058,GO:0009059,GO:0009628,GO:0009719,GO:0009725,GO:0009889,GO:0009890,GO:0009892,GO:…	K02602-ko04114 Oocyte meiosis;ko04914 Progesterone-mediated oocyte maturation;ko04320 Dorso-ventral axis formation	KOG0129-Predicted RNA-binding protein (RRM superfamily)[J]
LOC106557679	0.0001	0.0001	0	1	1	-	-	uncharacterized LOC106557679, transcript variant X1	-	-	-
SRBD1	19.89560333	9.882434	1.009511329	2.55E-12	2.18E-11	-	-	S1 RNA binding domain 1	-	-	KOG1857-Transcription accessory protein TEX, contains S1 domain[K]
ABAT	0.838411667	3.251932333	-1.95556654	2.41E-20	3.59E-19	-	-	4-aminobutyrate aminotransferase, transcript variant X1	GO:0000003,GO:0000820,GO:0001505,GO:0001666,GO:0002791,GO:0002793,GO:0003008,GO:0003013,GO:0003674,GO:0003824,GO:0003867,GO:0005488,GO:0005515,GO:0005575,GO:0005622,GO:0005623,GO:0005737,GO:0005739,GO:0005759,GO:0005829,GO:0006082,GO:0006109,GO:0006520,GO:0006521,GO:0006807,GO:0006937,GO:0006940,GO:0006950,GO:0007162,GO:0007275,GO:0007399,GO:0007417,GO:0007420,GO:0007568,GO:0007610,GO:0007618,GO:…	K13524-ko00640 Propanoate metabolism;ko00650 Butanoate metabolism;ko00250 Alanine, aspartate and glutamate metabolism;ko00280 Valine, leucine and isoleucine degradation;ko00410 beta-Alanine metabolism;ko04727 GABAergic synapse	KOG1405-4-aminobutyrate aminotransferase[E]
LOC119870499	0.017407	0.088437333	-2.34498794	0.260246013	0.363856837	-	-	uncharacterized LOC119870499	-	-	-
LOC119864692	0.032635667	0.0001	8.3503057	0.655888101	1	-	-	uncharacterized LOC119864692	-	-	-
LOC119864693	0.0001	0.0001	0	1	1	-	-	40S ribosomal protein S29-like	GO:0002181,GO:0003674,GO:0003735,GO:0005198,GO:0005488,GO:0005575,GO:0005622,GO:0005623,GO:0005737,GO:0005783,GO:0005789,GO:0005791,GO:0005829,GO:0005840,GO:0005844,GO:0006412,GO:0006518,GO:0006807,GO:0008150,GO:0008152,GO:0008270,GO:0009058,GO:0009059,GO:0009987,GO:0010467,GO:0012505,GO:0015935,GO:0016020,GO:0019538,GO:0022626,GO:0022627,GO:0030867,GO:0031090,GO:0031984,GO:0032991,GO:0034641,GO:…	K02980-ko03010 Ribosome	KOG3506-40S ribosomal protein S29[J]
LOC119864690	0.700072	0.211297667	1.72822647	0.000824251	0.002442661	-	-	uncharacterized LOC119864690	-	-	-
LOC119864696	9.663401	7.117174667	0.441226387	0.152435248	0.236750514	-	-	uncharacterized LOC119864696	-	-	-
LOC119864697	79.21771733	125.018313	-0.658244404	2.10E-05	8.12E-05	-	-	60S ribosomal protein L18a, transcript variant X3	GO:0002181,GO:0003674,GO:0003676,GO:0003723,GO:0003735,GO:0005198,GO:0005488,GO:0005575,GO:0005622,GO:0005623,GO:0005737,GO:0005829,GO:0005840,GO:0006412,GO:0006518,GO:0006807,GO:0008150,GO:0008152,GO:0009058,GO:0009059,GO:0009987,GO:0010467,GO:0015934,GO:0019538,GO:0022625,GO:0022626,GO:0032991,GO:0034641,GO:0034645,GO:0043043,GO:0043170,GO:0043226,GO:0043228,GO:0043229,GO:0043232,GO:0043603,GO:…	K02882-ko03010 Ribosome	KOG0829-60S ribosomal protein L18A[J]
TRNAK-CUU	0.0001	0.0001	0	1	1	-	-	tRNA-Lys	-	-	-
MIEN1	90.19317633	79.96641567	0.173624065	0.600774353	0.698883083	-	-	migration and invasion enhancer 1	GO:0005575,GO:0005622,GO:0005623,GO:0005737,GO:0005829,GO:0005886,GO:0008150,GO:0009898,GO:0010941,GO:0016020,GO:0030334,GO:0030335,GO:0031224,GO:0031226,GO:0031235,GO:0031344,GO:0031346,GO:0032879,GO:0040012,GO:0040017,GO:0042981,GO:0043066,GO:0043067,GO:0043069,GO:0044087,GO:0044089,GO:0044424,GO:0044425,GO:0044444,GO:0044459,GO:0044464,GO:0048518,GO:0048519,GO:0048522,GO:0048523,GO:0050789,GO:…	-	-
LOC111093755	0.0001	0.0001	0	1	1	-	-	uncharacterized LOC111093755, transcript variant X5	-	-	-
LOC111093754	0.0001	0.0001	0	1	1	-	-	uncharacterized LOC111093754	-	-	-
HPSE	124.4371137	5.408310333	4.52409509	0	0	up	-	heparanase	GO:0000323,GO:0001525,GO:0001568,GO:0001775,GO:0001817,GO:0001819,GO:0001944,GO:0002252,GO:0002263,GO:0002274,GO:0002275,GO:0002283,GO:0002366,GO:0002376,GO:0002443,GO:0002444,GO:0002446,GO:0003674,GO:0003824,GO:0004553,GO:0004566,GO:0005488,GO:0005515,GO:0005575,GO:0005576,GO:0005622,GO:0005623,GO:0005634,GO:0005654,GO:0005737,GO:0005764,GO:0005765,GO:0005773,GO:0005774,GO:0005775,GO:0006022,GO:…	K07964-ko00531 Glycosaminoglycan degradation;ko05205 Proteoglycans in cancer	-
LOC111093756	0.060524333	0.0001	9.241371473	0.667354271	1	-	-	uncharacterized LOC111093756	-	-	-
LOC111093751	0.050422667	0.0001	8.977928609	0.480734014	1	-	-	uncharacterized LOC111093751	-	-	-
LOC111093750	0.0001	0.0001	0	1	1	-	-	uncharacterized LOC111093750, transcript variant X7	-	-	-
LOC111096501	0.0001	0.0001	0	1	1	-	-	uncharacterized LOC111096501	-	-	-
LOC111096500	0.0001	0.0001	0	1	1	-	-	uncharacterized LOC111096500	-	-	-
SP4	5.108531333	4.264776333	0.260438505	0.244538809	0.345735657	-	-	Sp4 transcription factor	GO:0000981,GO:0003674,GO:0003676,GO:0003677,GO:0003700,GO:0003712,GO:0003713,GO:0005488,GO:0005575,GO:0005622,GO:0005623,GO:0005634,GO:0005654,GO:0005737,GO:0005829,GO:0006355,GO:0006357,GO:0008016,GO:0008150,GO:0009889,GO:0009891,GO:0009893,GO:0010468,GO:0010556,GO:0010557,GO:0010604,GO:0019219,GO:0019222,GO:0031323,GO:0031325,GO:0031326,GO:0031328,GO:0031974,GO:0031981,GO:0043226,GO:0043227,GO:…	-	KOG2462-C2H2-type Zn-finger protein[K]
LOC111093758	0.031903667	0.033832667	-0.084694652	0.962047581	1	-	-	uncharacterized LOC111093758, transcript variant X3	-	-	-
LOC111096509	0.0001	0.0001	0	1	1	-	-	uncharacterized LOC111096509	-	-	-
LOC111096508	0.0001	0.0001	0	1	1	-	-	uncharacterized LOC111096508	-	-	-
TRNAN-GUU_1	0.0001	0.0001	0	1	1	-	-	tRNA-Asn	-	-	-
LOC119872320	0.049675333	0.206475333	-2.055367886	0.020495656	0.043295968	-	-	transmembrane protein 258-like	GO:0005575,GO:0005622,GO:0005623,GO:0005634,GO:0005635,GO:0005640,GO:0012505,GO:0016020,GO:0016021,GO:0019867,GO:0031090,GO:0031224,GO:0031300,GO:0031301,GO:0031308,GO:0031309,GO:0031965,GO:0031967,GO:0031968,GO:0031975,GO:0042175,GO:0043226,GO:0043227,GO:0043229,GO:0043231,GO:0044422,GO:0044424,GO:0044425,GO:0044428,GO:0044446,GO:0044453,GO:0044464,GO:0098588,GO:0098805	-	KOG4452-Predicted membrane protein[S]
TRNAN-GUU_3	0.0001	0.0001	0	1	1	-	-	tRNA-Asn	-	-	-
TRNAN-GUU_2	0.0001	0.0001	0	1	1	-	-	tRNA-Asn	-	-	-
TRNAN-GUU_5	0.0001	0.0001	0	1	1	-	-	tRNA-Asn	-	-	-
TRNAN-GUU_4	0.019227667	0.0001	7.587039888	0.831455198	1	-	-	tRNA-Asn	-	-	-
LOC119872327	0.0001	0.0001	0	1	1	-	-	uncharacterized LOC119872327, transcript variant X1	-	-	-
LOC119872326	0.727435	0.601466667	0.274333556	0.802976974	0.860242829	-	-	uncharacterized LOC119872326	-	-	-
TRNAN-GUU_9	0.0001	0.010648	-6.734438666	0.795967863	1	-	-	tRNA-Asn	-	-	-
TRNAN-GUU_8	0.0001	0.0001	0	1	1	-	-	tRNA-Asn	-	-	-
PHOX2B	0.0001	0.0001	0	1	1	-	-	paired like homeobox 2B	GO:0000228,GO:0000785,GO:0000790,GO:0000902,GO:0000904,GO:0000976,GO:0000977,GO:0000978,GO:0000981,GO:0000982,GO:0000987,GO:0001012,GO:0001067,GO:0001077,GO:0001228,GO:0001558,GO:0001667,GO:0001755,GO:0001764,GO:0002087,GO:0003008,GO:0003357,GO:0003358,GO:0003360,GO:0003674,GO:0003676,GO:0003677,GO:0003690,GO:0003700,GO:0005488,GO:0005515,GO:0005575,GO:0005622,GO:0005623,GO:0005634,GO:0005654,GO:…	-	KOG0484-Transcription factor PHOX2/ARIX, contains HOX domain[K]
UPK2	4.874428333	1.519309	1.681817714	3.12E-08	1.77E-07	-	-	uroplakin 2	GO:0003674,GO:0005488,GO:0005515,GO:0005575,GO:0005622,GO:0005623,GO:0005737,GO:0005783,GO:0005886,GO:0005887,GO:0007275,GO:0008150,GO:0009888,GO:0009987,GO:0012505,GO:0016020,GO:0016021,GO:0016324,GO:0030154,GO:0030855,GO:0031224,GO:0031226,GO:0032501,GO:0032502,GO:0042802,GO:0042803,GO:0043226,GO:0043227,GO:0043229,GO:0043231,GO:0044424,GO:0044425,GO:0044444,GO:0044459,GO:0044464,GO:0045177,GO:…	-	-
CFH	0.007415	0.0001	6.212374788	0.667354271	1	-	-	complement factor H	GO:0005575,GO:0005576	K04004-ko04610 Complement and coagulation cascades;ko05150 Staphylococcus aureus infection	-
CFI	0.309062333	2.162405	-2.80666701	1.28E-12	1.13E-11	-	-	complement factor I, transcript variant X4	GO:0002673,GO:0002682,GO:0002697,GO:0002920,GO:0003674,GO:0003824,GO:0004175,GO:0004252,GO:0005575,GO:0005576,GO:0005615,GO:0005622,GO:0005623,GO:0005634,GO:0006508,GO:0006807,GO:0008150,GO:0008152,GO:0008233,GO:0008236,GO:0009987,GO:0010033,GO:0010468,GO:0016787,GO:0017171,GO:0019222,GO:0019538,GO:0030162,GO:0030449,GO:0031347,GO:0032101,GO:0034097,GO:0042221,GO:0043170,GO:0043226,GO:0043227,GO:…	K01333-ko04610 Complement and coagulation cascades;ko05150 Staphylococcus aureus infection	KOG3627-Trypsin[E]
ANKFY1	53.507866	51.01613	0.06879753	0.7787184	0.841758158	-	-	ankyrin repeat and FYVE domain containing 1, transcript variant X1	GO:0000902,GO:0000904,GO:0002064,GO:0003382,GO:0003674,GO:0005488,GO:0005515,GO:0005543,GO:0005545,GO:0005575,GO:0005622,GO:0005623,GO:0005737,GO:0005768,GO:0005769,GO:0005773,GO:0006810,GO:0006892,GO:0006896,GO:0006897,GO:0006906,GO:0006996,GO:0007034,GO:0007041,GO:0007275,GO:0008150,GO:0008289,GO:0009653,GO:0009790,GO:0009888,GO:0009987,GO:0010008,GO:0012505,GO:0016020,GO:0016043,GO:0016050,GO:…	-	-
PLAAT3	1.546641	76.081586	-5.620337053	1.14E-292	3.53E-289	down	-	phospholipase A and acyltransferase 3, transcript variant X11	GO:0003674,GO:0003824,GO:0004620,GO:0004623,GO:0005575,GO:0005622,GO:0005623,GO:0005737,GO:0005777,GO:0006629,GO:0006638,GO:0006639,GO:0006641,GO:0006662,GO:0006996,GO:0007031,GO:0008150,GO:0008152,GO:0008970,GO:0009056,GO:0009987,GO:0016020,GO:0016042,GO:0016043,GO:0016298,GO:0016787,GO:0016788,GO:0018904,GO:0042579,GO:0043226,GO:0043227,GO:0043229,GO:0043231,GO:0044237,GO:0044238,GO:0044255,GO:…	K16817-ko00564 Glycerophospholipid metabolism;ko00565 Ether lipid metabolism;ko00590 Arachidonic acid metabolism;ko00591 Linoleic acid metabolism;ko00592 alpha-Linolenic acid metabolism;ko04014 Ras signaling pathway;ko04923 Regulation of lipolysis in adipocyte	-
LOC102156409	26.077619	46.26349667	-0.82706216	1.63E-07	8.53E-07	-	-	uncharacterized LOC102156409, transcript variant X1	-	-	-
LOC102156408	0.0001	0.0001	0	1	1	-	-	uncharacterized LOC102156408, transcript variant X1	-	-	-
LOC482919	0.430739	3.264807667	-2.922112144	4.97E-16	5.77E-15	-	-	claudin-22	GO:0003674,GO:0005488,GO:0005515,GO:0005575,GO:0005911,GO:0005923,GO:0007155,GO:0008150,GO:0016338,GO:0022610,GO:0030054,GO:0042802,GO:0043296,GO:0070160,GO:0098609,GO:0098742	K06087-ko04514 Cell adhesion molecules (CAMs);ko04530 Tight junction;ko04670 Leukocyte transendothelial migration;ko05160 Hepatitis C	-
LOC102156401	0.0001	0.0001	0	1	1	-	-	uncharacterized LOC102156401, transcript variant X3	-	-	-
LOC102156400	0.011348	0.0001	6.826294246	0.663143395	1	-	-	uncharacterized LOC102156400	-	-	-
LOC102156402	3.891337	7.334155667	-0.914364961	2.78E-06	1.23E-05	-	-	uncharacterized LOC102156402, transcript variant X1	-	-	-
LOC102156405	0.0001	0.0001	0	1	1	-	-	uncharacterized LOC102156405, transcript variant X3	-	-	-
LOC102156404	0.0001	0.0001	0	1	1	-	-	uncharacterized LOC102156404	-	-	-
CFP	0.0001	0.0001	0	1	1	-	-	complement factor properdin	GO:0001775,GO:0002252,GO:0002253,GO:0002263,GO:0002274,GO:0002275,GO:0002283,GO:0002366,GO:0002376,GO:0002443,GO:0002444,GO:0002446,GO:0002673,GO:0002682,GO:0002684,GO:0002697,GO:0002920,GO:0003674,GO:0003824,GO:0004175,GO:0004252,GO:0005575,GO:0005576,GO:0005615,GO:0005622,GO:0005623,GO:0005737,GO:0005783,GO:0005788,GO:0006508,GO:0006807,GO:0006810,GO:0006887,GO:0006950,GO:0006952,GO:0006955,GO:…	-	KOG1480-Netrin transmembrane receptor unc-5[T]
OPA3	15.32695067	17.04497067	-0.153275419	0.010657889	0.024228663	-	-	outer mitochondrial membrane lipid metabolism regulator OPA3, transcript variant X2	GO:0003008,GO:0005575,GO:0005622,GO:0005623,GO:0005737,GO:0005739,GO:0007600,GO:0007601,GO:0007610,GO:0007626,GO:0008150,GO:0019216,GO:0019222,GO:0031413,GO:0032501,GO:0043226,GO:0043227,GO:0043229,GO:0043231,GO:0044424,GO:0044444,GO:0044464,GO:0050789,GO:0050877,GO:0050879,GO:0050881,GO:0050953,GO:0065007,GO:0065008,GO:0080090	-	KOG3335-Predicted coiled-coil protein[R]
AAAS	55.18170767	37.449552	0.559241643	0.000677441	0.00203827	-	-	aladin WD repeat nucleoporin, transcript variant X1	GO:0000003,GO:0003008,GO:0005575,GO:0005622,GO:0005623,GO:0005634,GO:0005635,GO:0005643,GO:0005654,GO:0005737,GO:0005813,GO:0005815,GO:0005829,GO:0005856,GO:0006403,GO:0006405,GO:0006406,GO:0006611,GO:0006810,GO:0006886,GO:0006913,GO:0007610,GO:0007611,GO:0007612,GO:0008104,GO:0008150,GO:0008152,GO:0009566,GO:0010467,GO:0012505,GO:0015031,GO:0015630,GO:0015833,GO:0015931,GO:0016020,GO:0016032,GO:…	K14320-ko03013 RNA transport	KOG2139-WD40 repeat protein[R]
SIDT1	14.483424	22.840408	-0.657185714	3.41E-06	1.49E-05	-	-	SID1 transmembrane family member 1, transcript variant X1	GO:0000323,GO:0003674,GO:0003676,GO:0003723,GO:0003725,GO:0005488,GO:0005496,GO:0005575,GO:0005622,GO:0005623,GO:0005737,GO:0005764,GO:0005768,GO:0005773,GO:0005794,GO:0005886,GO:0006810,GO:0006869,GO:0008150,GO:0008289,GO:0010876,GO:0012505,GO:0015485,GO:0015850,GO:0015918,GO:0016020,GO:0030301,GO:0031410,GO:0031982,GO:0032934,GO:0033036,GO:0035376,GO:0036094,GO:0043178,GO:0043226,GO:0043227,GO:…	-	-
SIDT2	46.98435067	54.21148033	-0.206418092	0.008334647	0.019520287	-	-	SID1 transmembrane family member 2, transcript variant X2	GO:0000323,GO:0003674,GO:0005488,GO:0005496,GO:0005575,GO:0005622,GO:0005623,GO:0005737,GO:0005764,GO:0005768,GO:0005773,GO:0005794,GO:0005886,GO:0006810,GO:0006869,GO:0008150,GO:0008289,GO:0010876,GO:0012505,GO:0015485,GO:0015850,GO:0015918,GO:0016020,GO:0030301,GO:0031410,GO:0031982,GO:0032934,GO:0033036,GO:0035376,GO:0036094,GO:0043178,GO:0043226,GO:0043227,GO:0043229,GO:0043231,GO:0044424,GO:…	-	-
CDH24	10.87362833	10.681392	0.025733751	0.748832557	0.81834332	-	-	cadherin 24, transcript variant X4	GO:0003674,GO:0005488,GO:0005509,GO:0005515,GO:0005575,GO:0005623,GO:0005886,GO:0005911,GO:0007155,GO:0008013,GO:0008150,GO:0009987,GO:0016020,GO:0016043,GO:0022610,GO:0030054,GO:0034330,GO:0034332,GO:0043167,GO:0043169,GO:0044464,GO:0045216,GO:0045294,GO:0046872,GO:0070097,GO:0071840,GO:0071944,GO:0098609	-	KOG4289-Cadherin EGF LAG seven-pass G-type receptor[T]
LOC119867582	3.673728333	0.342226	3.42422367	0.054752168	0.100615467	-	-	small nucleolar RNA SNORD2	-	-	-
LOC119867581	0.382227333	0.087618333	2.125126273	0.281852364	0.388431135	-	-	small Cajal body-specific RNA 7	-	-	-
LOC119867580	0.0001	0.173851	-10.76363565	0.619882552	1	-	-	small nucleolar RNA SNORA81	-	-	-
LOC119867585	0.134389333	0.494337333	-1.879077232	0.115805941	0.188796736	-	-	translation initiation factor IF-2-like, transcript variant X4	-	-	-
OR51A21	0.0001	0.0001	0	1	1	-	-	olfactory receptor family 51 subfamily A member 21	-	K04257-ko04740 Olfactory transduction	-
OR51A25	0.0001	0.0001	0	1	1	-	-	olfactory receptor family 51 subfamily A member 25	-	K04257-ko04740 Olfactory transduction	-
OR51A24	0.0001	0.0001	0	1	1	-	-	olfactory receptor family 51 subfamily A member 24	-	K04257-ko04740 Olfactory transduction	-
LOC119873634	0.0001	0.0001	0	1	1	-	-	uncharacterized LOC119873634, transcript variant X3	-	-	-
LOC119866189	0.0001	0.0001	0	1	1	-	-	uncharacterized LOC119866189	-	-	-
LOC119865561	0.0001	0.0001	0	1	1	-	-	uncharacterized LOC119865561, transcript variant X3	-	-	-
LOC119873637	0.0001	0.0001	0	1	1	-	-	uncharacterized LOC119873637	-	-	-
LOC119873630	0.607228333	0.493469	0.299279652	0.847909078	0.893589338	-	-	uncharacterized LOC119873630	-	-	-
LOC119865566	0.0001	0.0001	0	1	1	-	-	uncharacterized LOC119865566	-	-	-
LOC119865565	0.0001	0.0001	0	1	1	-	-	uncharacterized LOC119865565	-	-	-
LOC119865564	0.0001	0.0001	0	1	1	-	-	uncharacterized LOC119865564	-	-	-
UFD1	55.43887567	58.788855	-0.08464468	0.089682846	0.152663763	-	-	ubiquitin recognition factor in ER associated degradation 1	GO:0000502,GO:0005575,GO:0005622,GO:0005623,GO:0005634,GO:0005737,GO:0005783,GO:0005789,GO:0006508,GO:0006511,GO:0006515,GO:0006807,GO:0006950,GO:0007275,GO:0008150,GO:0008152,GO:0009056,GO:0009057,GO:0009605,GO:0009607,GO:0009615,GO:0009790,GO:0009792,GO:0009893,GO:0009894,GO:0009896,GO:0009987,GO:0010033,GO:0010243,GO:0010498,GO:0010604,GO:0012505,GO:0016020,GO:0019222,GO:0019538,GO:0019941,GO:…	K14016-ko04141 Protein processing in endoplasmic reticulum	KOG1816-Ubiquitin fusion-degradation protein[O]
LOC119865569	0.139579	0.0001	10.44686619	0.831455198	1	-	-	U6 spliceosomal RNA	-	-	-
LOC119866183	0.0001	0.0001	0	1	1	-	-	uncharacterized LOC119866183	-	-	-
LOC119873638	0.052848667	0.0001	9.045723264	0.663143395	1	-	-	uncharacterized LOC119873638	-	-	-
LOC119866185	0.0001	0.0001	0	1	1	-	-	uncharacterized LOC119866185	-	-	-
LOC119866186	0.0001	0.0001	0	1	1	-	-	uncharacterized LOC119866186	-	-	-
LOC119866187	0.0001	0.0001	0	1	1	-	-	uncharacterized LOC119866187, transcript variant X3	-	-	-
LOC119867639	1.323120667	3.409419333	-1.365581412	3.24E-05	0.000122327	-	-	uncharacterized LOC119867639	-	-	-
LOC119872584	0.648740333	0.322567667	1.008039303	0.337588137	0.447995386	-	-	uncharacterized LOC119872584, transcript variant X2	-	-	-
LOC119872587	0.0001	0.0001	0	1	1	-	-	uncharacterized LOC119872587, transcript variant X1	-	-	-
LOC119872586	0.0001	0.0001	0	1	1	-	-	uncharacterized LOC119872586	-	-	-
LOC111093631	0.037322333	0.014457	1.368270977	0.831342361	1	-	-	uncharacterized LOC111093631	-	-	-
LOC119872582	0.0001	0.0001	0	1	1	-	-	uncharacterized LOC119872582, transcript variant X1	-	-	-
LOC119867633	0.646827333	2.170160333	-1.746349084	5.11E-05	0.000187479	-	-	uncharacterized LOC119867633	-	-	-
LOC119867632	0.420915667	0.075269333	2.48339711	0.001122571	0.003229007	-	-	uncharacterized LOC119867632	-	-	-
LOC119867635	0.0001	0.0001	0	1	1	-	-	uncharacterized LOC119867635, transcript variant X3	-	-	-
LOC119867634	0.026907333	0.0001	8.071855609	0.667354271	1	-	-	uncharacterized LOC119867634, transcript variant X2	-	-	-
LOC119867637	0.0001	0.0412	-8.686500527	0.381943256	1	-	-	uncharacterized LOC119867637, transcript variant X1	-	-	-
LOC111096168	0.047490333	0.086719	-0.868714238	0.732450998	0.805865919	-	-	uncharacterized LOC111096168	-	-	-
LOC111094904	0.0001	0.0001	0	1	1	-	-	proline-, glutamic acid- and leucine-rich protein 1-like	-	-	-
LOC111094907	0.0001	0.0001	0	1	1	-	-	uncharacterized LOC111094907, transcript variant X1	-	-	-
LOC111094901	0.0001	0.0001	0	1	1	-	-	uncharacterized LOC111094901	-	-	-
LOC111094900	0.0001	0.0001	0	1	1	-	-	uncharacterized LOC111094900	-	-	-
LOC119873982	0.0001	0.0001	0	1	1	-	-	uncharacterized LOC119873982	-	-	-
LOC119873983	0.0001	0.0001	0	1	1	-	-	uncharacterized LOC119873983, transcript variant X3	-	-	-
LOC119873986	0.0001	0.0001	0	1	1	-	-	uncharacterized LOC119873986, transcript variant X2	-	-	-
LOC119873987	0.0001	0.0001	0	1	1	-	-	uncharacterized LOC119873987	-	-	-
LOC119873984	0.011655667	0.012330333	-0.081180277	0.955654401	0.970388236	-	-	uncharacterized LOC119873984, transcript variant X4	-	-	-
LOC119873985	0.0001	0.0001	0	1	1	-	-	uncharacterized LOC119873985	-	-	-
LOC119873988	0.0001	0.0001	0	1	1	-	-	uncharacterized LOC119873988	-	-	-
ABCE1	117.9960327	70.2682	0.747794505	6.62E-07	3.19E-06	-	-	ATP binding cassette subfamily E member 1, transcript variant X1	GO:0000054,GO:0000166,GO:0000956,GO:0001558,GO:0003674,GO:0005488,GO:0005506,GO:0005515,GO:0005524,GO:0005575,GO:0005622,GO:0005623,GO:0005737,GO:0005829,GO:0006139,GO:0006401,GO:0006402,GO:0006403,GO:0006405,GO:0006412,GO:0006413,GO:0006415,GO:0006518,GO:0006611,GO:0006725,GO:0006807,GO:0006810,GO:0006886,GO:0006913,GO:0006996,GO:0008104,GO:0008144,GO:0008150,GO:0008152,GO:0009056,GO:0009057,GO:…	-	KOG0063-RNAse L inhibitor, ABC superfamily[A]
LOC111095368	0.0001	0.0001	0	1	1	-	-	uncharacterized LOC111095368	-	-	-
LOC111095369	0.0001	0.0001	0	1	1	-	-	uncharacterized LOC111095369	-	-	-
LOC111095366	0.0001	0.0001	0	1	1	-	-	uncharacterized LOC111095366, transcript variant X5	-	-	-
LOC111095367	0.0001	0.0001	0	1	1	-	-	uncharacterized LOC111095367	-	-	-
LOC111095364	0.0001	0.0001	0	1	1	-	-	60S ribosomal protein L23a-like, transcript variant X1	-	-	KOG1751-60s ribosomal protein L23[J]
LOC111095365	0.0001	0.0001	0	1	1	-	-	uncharacterized LOC111095365, transcript variant X1	-	-	-
LOC111095362	0.0001	0.0001	0	1	1	-	-	uncharacterized LOC111095362	-	-	-
LOC111095363	0.0001	0.0001	0	1	1	-	-	uncharacterized LOC111095363	-	-	-
LOC111095361	0.0001	0.0001	0	1	1	-	-	uncharacterized LOC111095361	-	-	-
LOC119868058	0.0001	0.0001	0	1	1	-	-	uncharacterized LOC119868058	-	-	-
LOC119868059	0.197392	0.070831667	1.478597126	0.449323607	0.560957366	-	-	uncharacterized LOC119868059	-	-	-
MKRN2OS	1.203189667	4.059561333	-1.75445976	5.76E-07	2.80E-06	-	-	MKRN2 opposite strand	-	-	-
LOC119868050	0.0001	0.0001	0	1	1	-	-	uncharacterized LOC119868050	-	-	-
LOC119868051	0.0001	0.0001	0	1	1	-	-	uncharacterized LOC119868051	-	-	-
LOC119868052	0.0001	0.0001	0	1	1	-	-	uncharacterized LOC119868052, transcript variant X5	-	-	-
LOC119868053	1.142623667	0.221296333	2.368298865	1.48E-05	5.86E-05	-	-	uncharacterized LOC119868053, transcript variant X1	-	-	-
LOC119868054	0.021171333	0.013880333	0.609069916	0.820009916	0.873887108	-	-	uncharacterized LOC119868054	-	-	-
LOC119868056	0.0001	0.0001	0	1	1	-	-	uncharacterized LOC119868056	-	-	-
LOC119868057	0.005291333	0.141018333	-4.73610762	0.087484304	0.149623141	-	-	methylsterol monooxygenase 1-like	GO:0000254,GO:0003674,GO:0003824,GO:0004497,GO:0005575,GO:0005622,GO:0005623,GO:0005737,GO:0005783,GO:0005789,GO:0005886,GO:0006066,GO:0006082,GO:0006629,GO:0006631,GO:0006694,GO:0006695,GO:0008150,GO:0008152,GO:0008202,GO:0008203,GO:0008610,GO:0009058,GO:0009987,GO:0012505,GO:0016020,GO:0016021,GO:0016125,GO:0016126,GO:0016491,GO:0016705,GO:0016709,GO:0019752,GO:0031224,GO:0031984,GO:0032787,GO:…	K07750-ko00100 Steroid biosynthesis	KOG0873-C-4 sterol methyl oxidase[I]
SKP2	16.44608867	12.56750267	0.388046517	0.039243802	0.075971238	-	-	S-phase kinase associated protein 2, transcript variant X5	GO:0000082,GO:0000086,GO:0000151,GO:0000209,GO:0000278,GO:0001654,GO:0003674,GO:0003824,GO:0004842,GO:0005488,GO:0005515,GO:0005575,GO:0005622,GO:0005623,GO:0005634,GO:0005730,GO:0005737,GO:0005829,GO:0006464,GO:0006508,GO:0006511,GO:0006807,GO:0007049,GO:0007113,GO:0007275,GO:0007423,GO:0007444,GO:0008150,GO:0008152,GO:0008284,GO:0009056,GO:0009057,GO:0009888,GO:0009893,GO:0009966,GO:0009967,GO:…	K03875-ko04120 Ubiquitin mediated proteolysis;ko04068 FoxO signaling pathway;ko04150 mTOR signaling pathway;ko04110 Cell cycle;ko05200 Pathways in cancer;ko05203 Viral carcinogenesis;ko05222 Small cell lung cancer;ko05168 Herpes simplex infection;ko05169 Epstein-Barr virus infection	KOG2120-SCF ubiquitin ligase, Skp2 component[O]
LOC609865	0.012067333	0.228551	-4.243337325	0.023127604	0.048097828	-	-	protein lifeguard 2, transcript variant X5	-	-	KOG2322-N-methyl-D-aspartate receptor glutamate-binding subunit[T]
ZNF114	0.0001	0.0001	0	1	1	-	-	zinc finger protein 114	GO:0000981,GO:0003674,GO:0003700,GO:0005488,GO:0005515,GO:0006355,GO:0006357,GO:0008150,GO:0009889,GO:0010468,GO:0010556,GO:0019219,GO:0019222,GO:0031323,GO:0031326,GO:0042802,GO:0050789,GO:0050794,GO:0051171,GO:0051252,GO:0060255,GO:0065007,GO:0080090,GO:0140110,GO:1903506,GO:2000112,GO:2001141	-	KOG2462-C2H2-type Zn-finger protein[K]
LOC102154497	0.061251333	0.36755	-2.585127367	0.034454299	0.067914124	-	-	uncharacterized LOC102154497, transcript variant X1	-	-	-
ZNF112	2.821745333	1.454835	0.955732249	0.000119702	0.000414216	-	-	zinc finger protein 112, transcript variant X1	GO:0000122,GO:0000976,GO:0000977,GO:0000978,GO:0000981,GO:0000982,GO:0000987,GO:0001012,GO:0001067,GO:0001078,GO:0001227,GO:0003674,GO:0003676,GO:0003677,GO:0003690,GO:0003700,GO:0005488,GO:0005575,GO:0005622,GO:0005623,GO:0005634,GO:0005730,GO:0006355,GO:0006357,GO:0008150,GO:0009889,GO:0009890,GO:0009892,GO:0010468,GO:0010556,GO:0010558,GO:0010605,GO:0010629,GO:0019219,GO:0019222,GO:0031323,GO:…	-	KOG2462-C2H2-type Zn-finger protein[K]
SEZ6L	0.0001	0.0001	0	1	1	-	-	seizure related 6 homolog like, transcript variant X13	GO:0005575,GO:0005622,GO:0005623,GO:0005737,GO:0005783,GO:0007275,GO:0007399,GO:0007417,GO:0007420,GO:0007610,GO:0007626,GO:0008150,GO:0008344,GO:0009966,GO:0009987,GO:0010646,GO:0012505,GO:0016043,GO:0021549,GO:0021680,GO:0021695,GO:0021700,GO:0022037,GO:0023051,GO:0030534,GO:0030902,GO:0032501,GO:0032502,GO:0036477,GO:0043025,GO:0043226,GO:0043227,GO:0043229,GO:0043231,GO:0044297,GO:0044424,GO:…	-	-
NIF3L1	17.02114167	15.4099	0.143470307	0.645279885	0.735394089	-	-	NGG1 interacting factor 3 like 1, transcript variant X9	GO:0003674,GO:0005488,GO:0005515,GO:0005575,GO:0005622,GO:0005623,GO:0005634,GO:0005737,GO:0005739,GO:0006355,GO:0007275,GO:0007399,GO:0008134,GO:0008150,GO:0009889,GO:0009890,GO:0009891,GO:0009892,GO:0009893,GO:0009987,GO:0010468,GO:0010556,GO:0010557,GO:0010558,GO:0010604,GO:0010605,GO:0010628,GO:0019219,GO:0019222,GO:0022008,GO:0030154,GO:0030182,GO:0031323,GO:0031324,GO:0031325,GO:0031326,GO:…	-	KOG4131-Ngg1-interacting factor 3 protein NIF3L1[R]
LOC102155729	0.046447	0.303354333	-2.707346599	0.168601634	0.256710032	-	-	uncharacterized LOC102155729	-	-	-
ITGA9	0.004034667	0.0001	5.334377582	0.663143395	1	-	-	integrin subunit alpha 9	GO:0000003,GO:0000902,GO:0000904,GO:0001555,GO:0001700,GO:0002009,GO:0002011,GO:0002164,GO:0002376,GO:0003006,GO:0003008,GO:0003344,GO:0003674,GO:0005488,GO:0005515,GO:0005518,GO:0005575,GO:0005622,GO:0005623,GO:0005737,GO:0005886,GO:0005887,GO:0005912,GO:0005924,GO:0005925,GO:0006810,GO:0006897,GO:0006909,GO:0006928,GO:0006935,GO:0006950,GO:0007155,GO:0007157,GO:0007160,GO:0007275,GO:0007276,GO:…	K06585-ko04151 PI3K-Akt signaling pathway;ko04512 ECM-receptor interaction;ko04514 Cell adhesion molecules (CAMs);ko04810 Regulation of actin cytoskeleton;ko04510 Focal adhesion;ko05410 Hypertrophic cardiomyopathy (HCM);ko05412 Arrhythmogenic right ventricular cardiomyopathy (ARVC);ko05414 Dilated cardiomyopathy (DCM)	KOG3637-Vitronectin receptor, alpha subunit[W]
PRKAR2A	128.981247	81.4484	0.663203059	3.91E-07	1.94E-06	-	-	protein kinase cAMP-dependent type II regulatory subunit alpha, transcript variant X1	GO:0000166,GO:0000902,GO:0000904,GO:0001664,GO:0001932,GO:0001933,GO:0003674,GO:0004857,GO:0004860,GO:0004862,GO:0005102,GO:0005488,GO:0005515,GO:0005575,GO:0005622,GO:0005623,GO:0005737,GO:0005813,GO:0005815,GO:0005829,GO:0005856,GO:0005886,GO:0005952,GO:0006469,GO:0006928,GO:0006935,GO:0007275,GO:0007399,GO:0007409,GO:0007411,GO:0007610,GO:0007622,GO:0007623,GO:0007626,GO:0008150,GO:0008603,GO:…	K04739-ko04910 Insulin signaling pathway	KOG1113-cAMP-dependent protein kinase types I and II, regulatory subunit[T]
PRKAR2B	11.55704867	8.253699667	0.485660175	0.011000092	0.024926987	-	-	protein kinase cAMP-dependent type II regulatory subunit beta, transcript variant X2	GO:0000086,GO:0000166,GO:0000278,GO:0000902,GO:0000904,GO:0001932,GO:0001933,GO:0001934,GO:0003008,GO:0003014,GO:0003091,GO:0003674,GO:0004857,GO:0004860,GO:0004862,GO:0005488,GO:0005515,GO:0005575,GO:0005622,GO:0005623,GO:0005737,GO:0005739,GO:0005740,GO:0005743,GO:0005813,GO:0005815,GO:0005829,GO:0005856,GO:0005886,GO:0005929,GO:0005952,GO:0006082,GO:0006469,GO:0006629,GO:0006631,GO:0006928,GO:…	K04739-ko04910 Insulin signaling pathway	KOG1113-cAMP-dependent protein kinase types I and II, regulatory subunit[T]
MAGT1	47.376724	39.48493067	0.262876286	0.28272499	0.389414701	-	-	magnesium transporter 1, transcript variant X2	GO:0000323,GO:0001775,GO:0002252,GO:0002263,GO:0002274,GO:0002275,GO:0002283,GO:0002366,GO:0002376,GO:0002443,GO:0002444,GO:0002446,GO:0003008,GO:0003674,GO:0005215,GO:0005575,GO:0005622,GO:0005623,GO:0005737,GO:0005764,GO:0005765,GO:0005766,GO:0005773,GO:0005774,GO:0005783,GO:0005789,GO:0005886,GO:0005887,GO:0006464,GO:0006486,GO:0006487,GO:0006807,GO:0006810,GO:0006811,GO:0006812,GO:0006887,GO:…	-	KOG2603-Oligosaccharyltransferase, gamma subunit[O]
LOC111094018	0.0001	0.015835333	-7.307003426	0.63517438	1	-	-	uncharacterized LOC111094018, transcript variant X1	-	-	-
LOC111094016	0.151919667	0.020914	2.860767723	0.044662201	0.084706227	-	-	uncharacterized LOC111094016	-	-	-
LOC111094015	0.176799333	0.034916333	2.340138864	0.362893293	0.474801426	-	-	uncharacterized LOC111094015	-	-	-
TMEM200B	13.328109	10.61551267	0.328298058	0.155489239	0.240665664	-	-	transmembrane protein 200B	-	-	KOG4823-Uncharacterized conserved protein[S]
LOC111094013	0.0001	0.0001	0	1	1	-	-	uncharacterized LOC111094013, transcript variant X2	-	-	-
LOC111094011	0.0001	0.0001	0	1	1	-	-	uncharacterized LOC111094011	-	-	-
LOC111094010	0.0001	0.0001	0	1	1	-	-	uncharacterized LOC111094010	-	-	-
ITGA2B	0.719425667	0.935063667	-0.378218968	0.159546091	0.245957477	-	-	integrin subunit alpha 2b	GO:0001775,GO:0002576,GO:0002682,GO:0002684,GO:0002685,GO:0002687,GO:0003674,GO:0005488,GO:0005515,GO:0005575,GO:0005576,GO:0005615,GO:0005622,GO:0005623,GO:0005737,GO:0005886,GO:0005912,GO:0005924,GO:0005925,GO:0006810,GO:0006887,GO:0006950,GO:0007155,GO:0007160,GO:0007596,GO:0007599,GO:0008150,GO:0009611,GO:0009897,GO:0009986,GO:0009987,GO:0012505,GO:0012506,GO:0016020,GO:0016043,GO:0016192,GO:…	K06476-ko04015 Rap1 signaling pathway;ko04151 PI3K-Akt signaling pathway;ko04512 ECM-receptor interaction;ko04810 Regulation of actin cytoskeleton;ko04510 Focal adhesion;ko04640 Hematopoietic cell lineage;ko04611 Platelet activation;ko05200 Pathways in cancer;ko05222 Small cell lung cancer;ko05410 Hypertrophic cardiomyopathy (HCM);ko05412 Arrhythmogenic right ventricular cardiomyopathy (ARVC);ko0…	KOG3637-Vitronectin receptor, alpha subunit[W]
SELENOP	0.506849	219.5385947	-8.758702866	9.71E-292	2.57E-288	down	-	selenoprotein P	GO:0000003,GO:0001887,GO:0002576,GO:0003674,GO:0005488,GO:0005575,GO:0005576,GO:0005615,GO:0005622,GO:0005623,GO:0005737,GO:0006810,GO:0006887,GO:0006950,GO:0006979,GO:0007275,GO:0007399,GO:0007417,GO:0007420,GO:0007610,GO:0007626,GO:0008150,GO:0008152,GO:0008430,GO:0009791,GO:0009987,GO:0012505,GO:0016192,GO:0019953,GO:0022414,GO:0030141,GO:0031089,GO:0031410,GO:0031974,GO:0031982,GO:0031983,GO:…	-	-
TRNAI-AAU_1	0.0001	0.0001	0	1	1	-	-	tRNA-Ile	-	-	-
LOC111091625	0.143261333	0.335407	-1.227263524	0.440441632	0.55221552	-	-	uncharacterized LOC111091625	-	-	-
TRNAI-AAU_3	0.0001	0.0001	0	1	1	-	-	tRNA-Ile	-	-	-
TRNAI-AAU_4	0.0001	0.0001	0	1	1	-	-	tRNA-Ile	-	-	-
TRNAI-AAU_5	0.0001	0.0001	0	1	1	-	-	tRNA-Ile	-	-	-
LOC111091621	0.0001	0.0001	0	1	1	-	-	uncharacterized LOC111091621, transcript variant X2	-	-	-
ITGA1	23.015362	11.89114533	0.952709455	1.05E-09	7.00E-09	-	-	integrin subunit alpha 1	GO:0000187,GO:0000902,GO:0001669,GO:0001932,GO:0001934,GO:0002376,GO:0003008,GO:0003012,GO:0003013,GO:0003018,GO:0003674,GO:0005102,GO:0005488,GO:0005515,GO:0005518,GO:0005575,GO:0005622,GO:0005623,GO:0005737,GO:0005886,GO:0005887,GO:0005912,GO:0005924,GO:0005925,GO:0006928,GO:0006935,GO:0006936,GO:0007155,GO:0007160,GO:0007275,GO:0007399,GO:0008015,GO:0008150,GO:0008285,GO:0008305,GO:0009605,GO:…	K06480-ko04151 PI3K-Akt signaling pathway;ko04512 ECM-receptor interaction;ko04810 Regulation of actin cytoskeleton;ko04510 Focal adhesion;ko04640 Hematopoietic cell lineage;ko05410 Hypertrophic cardiomyopathy (HCM);ko05412 Arrhythmogenic right ventricular cardiomyopathy (ARVC);ko05414 Dilated cardiomyopathy (DCM)	KOG3637-Vitronectin receptor, alpha subunit[W]
TRNAI-AAU_8	0.200993667	0.093062667	1.11087561	0.981755849	1	-	-	tRNA-Ile	-	-	-
LOC102155723	0.0001	0.0001	0	1	1	-	-	uncharacterized LOC102155723, transcript variant X1	-	-	-
PHACTR4	33.219914	50.101581	-0.592807791	0.096868264	0.162798852	-	-	phosphatase and actin regulator 4, transcript variant X5	GO:0001654,GO:0001667,GO:0001755,GO:0001838,GO:0001841,GO:0001843,GO:0002009,GO:0002011,GO:0002072,GO:0003674,GO:0003779,GO:0005488,GO:0005515,GO:0005575,GO:0005622,GO:0005623,GO:0005737,GO:0006928,GO:0006996,GO:0007010,GO:0007154,GO:0007165,GO:0007264,GO:0007265,GO:0007266,GO:0007275,GO:0007399,GO:0007423,GO:0008047,GO:0008092,GO:0008150,GO:0008157,GO:0009653,GO:0009790,GO:0009792,GO:0009887,GO:…	-	KOG4339-RPEL repeat-containing protein[R]
NLGN2	3.23843	9.650542333	-1.57531546	3.95E-34	1.18E-32	-	-	neuroligin 2, transcript variant X3	GO:0001941,GO:0001966,GO:0002087,GO:0002791,GO:0002793,GO:0003008,GO:0003674,GO:0003824,GO:0005102,GO:0005488,GO:0005515,GO:0005575,GO:0005622,GO:0005623,GO:0005737,GO:0005886,GO:0005887,GO:0006807,GO:0006810,GO:0006897,GO:0006996,GO:0007155,GO:0007158,GO:0007275,GO:0007399,GO:0007416,GO:0007417,GO:0007420,GO:0007600,GO:0007610,GO:0007626,GO:0007630,GO:0008104,GO:0008150,GO:0008152,GO:0008284,GO:…	K07378-ko04514 Cell adhesion molecules (CAMs)	KOG4389-Acetylcholinesterase/Butyrylcholinesterase[T]
OR2K2	0.0001	0.0001	0	1	1	-	-	olfactory receptor family 2 subfamily K member 2	GO:0003008,GO:0003674,GO:0004888,GO:0004984,GO:0005575,GO:0005623,GO:0005886,GO:0007154,GO:0007165,GO:0007186,GO:0007600,GO:0007606,GO:0007608,GO:0008150,GO:0009593,GO:0009987,GO:0016020,GO:0016021,GO:0023052,GO:0031224,GO:0032501,GO:0038023,GO:0042221,GO:0044425,GO:0044464,GO:0050789,GO:0050794,GO:0050877,GO:0050896,GO:0050906,GO:0050907,GO:0050911,GO:0051606,GO:0051716,GO:0060089,GO:0065007,GO:…	K04257-ko04740 Olfactory transduction	-
PHACTR3	0.0001	0.0001	0	1	1	-	-	phosphatase and actin regulator 3, transcript variant X1	GO:0003674,GO:0003779,GO:0004857,GO:0004864,GO:0005488,GO:0005515,GO:0005575,GO:0005622,GO:0005623,GO:0005634,GO:0005654,GO:0008092,GO:0008150,GO:0009892,GO:0010563,GO:0010605,GO:0010921,GO:0010923,GO:0016363,GO:0019208,GO:0019212,GO:0019220,GO:0019222,GO:0019888,GO:0030234,GO:0031323,GO:0031324,GO:0031399,GO:0031400,GO:0031974,GO:0031981,GO:0032268,GO:0032269,GO:0032515,GO:0034399,GO:0035303,GO:…	-	KOG4339-RPEL repeat-containing protein[R]
NLGN1	0.0001	0.0001	0	1	1	-	-	neuroligin 1, transcript variant X3	GO:0000902,GO:0001505,GO:0001540,GO:0001941,GO:0001956,GO:0002087,GO:0003008,GO:0003674,GO:0003824,GO:0005102,GO:0005488,GO:0005515,GO:0005575,GO:0005622,GO:0005623,GO:0005737,GO:0005794,GO:0005886,GO:0005887,GO:0006605,GO:0006810,GO:0006836,GO:0006886,GO:0006887,GO:0006897,GO:0006903,GO:0006996,GO:0007010,GO:0007154,GO:0007155,GO:0007157,GO:0007158,GO:0007165,GO:0007267,GO:0007268,GO:0007269,GO:…	K07378-ko04514 Cell adhesion molecules (CAMs)	KOG4389-Acetylcholinesterase/Butyrylcholinesterase[T]
ITGA5	275.8450317	125.5867817	1.135173371	1.18E-14	1.24E-13	-	-	integrin subunit alpha 5, transcript variant X1	GO:0000003,GO:0000902,GO:0000904,GO:0001525,GO:0001568,GO:0001667,GO:0001704,GO:0001706,GO:0001708,GO:0001726,GO:0001894,GO:0001932,GO:0001934,GO:0001944,GO:0002009,GO:0002011,GO:0002064,GO:0002065,GO:0002066,GO:0002119,GO:0002164,GO:0002165,GO:0002376,GO:0002520,GO:0003006,GO:0003008,GO:0003674,GO:0004888,GO:0005102,GO:0005126,GO:0005154,GO:0005161,GO:0005172,GO:0005178,GO:0005488,GO:0005515,GO:…	K06484-ko04151 PI3K-Akt signaling pathway;ko04512 ECM-receptor interaction;ko04145 Phagosome;ko04810 Regulation of actin cytoskeleton;ko04510 Focal adhesion;ko04640 Hematopoietic cell lineage;ko05206 MicroRNAs in cancer;ko05205 Proteoglycans in cancer;ko05410 Hypertrophic cardiomyopathy (HCM);ko05412 Arrhythmogenic right ventricular cardiomyopathy (ARVC);ko05414 Dilated cardiomyopathy (DCM);ko051…	KOG3637-Vitronectin receptor, alpha subunit[W]
LOC111097669	0.0001	0.0001	0	1	1	-	-	uncharacterized LOC111097669	-	-	-
LOC111097668	0.0001	0.0001	0	1	1	-	-	uncharacterized LOC111097668, transcript variant X5	-	-	-
CCZ1	45.53435033	44.738013	0.025454119	0.563863895	0.665397508	-	-	CCZ1 homolog, vacuolar protein trafficking and biogenesis associated, transcript variant X1	GO:0001845,GO:0003674,GO:0005085,GO:0005488,GO:0005515,GO:0005575,GO:0005622,GO:0005623,GO:0005737,GO:0005768,GO:0005770,GO:0005829,GO:0006810,GO:0006897,GO:0006909,GO:0006914,GO:0006996,GO:0007033,GO:0007034,GO:0007040,GO:0007041,GO:0008150,GO:0008152,GO:0008333,GO:0009056,GO:0009987,GO:0012505,GO:0016043,GO:0016050,GO:0016192,GO:0016197,GO:0016234,GO:0016235,GO:0019899,GO:0022607,GO:0030139,GO:…	-	KOG2622-Putative myrosinase precursor[V]
LOC111097664	0.0001	0.0001	0	1	1	-	-	uncharacterized LOC111097664, transcript variant X2	-	-	-
LOC111097666	0.0001	0.005384	-5.750606505	0.795967863	1	-	-	mitochondrial import receptor subunit TOM6 homolog	GO:0005575,GO:0005622,GO:0005623,GO:0005737,GO:0005739,GO:0005740,GO:0005741,GO:0016020,GO:0019867,GO:0031090,GO:0031966,GO:0031967,GO:0031968,GO:0031975,GO:0043226,GO:0043227,GO:0043229,GO:0043231,GO:0044422,GO:0044424,GO:0044429,GO:0044444,GO:0044446,GO:0044464,GO:0098588,GO:0098805	-	-
LOC111097660	1.632295667	1.739285667	-0.091592501	0.525164056	0.631897223	-	-	ribosome biogenesis protein NSA2 homolog, transcript variant X2	GO:0000003,GO:0003006,GO:0003674,GO:0005488,GO:0005539,GO:0005575,GO:0005623,GO:0007276,GO:0007281,GO:0007283,GO:0007286,GO:0008150,GO:0008201,GO:0009986,GO:0009987,GO:0019953,GO:0021700,GO:0022412,GO:0022414,GO:0030154,GO:0032501,GO:0032502,GO:0032504,GO:0043167,GO:0043168,GO:0044464,GO:0044703,GO:0048232,GO:0048240,GO:0048468,GO:0048469,GO:0048515,GO:0048609,GO:0048856,GO:0048869,GO:0051704,GO:…	-	KOG3163-Uncharacterized conserved protein related to ribosomal protein S8E[R]
LOC111097662	0.028780667	0.0001	8.1689562	0.655888101	1	-	-	uncharacterized LOC111097662	-	-	-
LOC111091999	0.0001	0.0001	0	1	1	-	-	uncharacterized LOC111091999, transcript variant X2	-	-	-
LOC111091998	0.018477667	0.0001	7.529638777	0.655888101	1	-	-	uncharacterized LOC111091998	-	-	-
LOC111091994	0.069320667	0.0001	9.437141719	0.02674402	0.054540118	-	-	uncharacterized LOC111091994, transcript variant X16	-	-	-
LOC111091997	0.0001	0.0001	0	1	1	-	-	uncharacterized LOC111091997, transcript variant X2	-	-	-
LOC111091996	0.0001	0.0001	0	1	1	-	-	uncharacterized LOC111091996, transcript variant X1	-	-	-
LOC111091991	0.017257667	0.035748	-1.050625112	0.70119786	0.780904368	-	-	uncharacterized LOC111091991, transcript variant X2	-	-	-
OR13F1B	0.0001	0.0001	0	1	1	-	-	olfactory receptor family 13 subfamily F member 1B	GO:0001591,GO:0001963,GO:0003674,GO:0004888,GO:0004930,GO:0004952,GO:0005488,GO:0005575,GO:0005622,GO:0005623,GO:0005737,GO:0005886,GO:0005887,GO:0006873,GO:0006874,GO:0006875,GO:0007154,GO:0007165,GO:0007186,GO:0007187,GO:0007188,GO:0007193,GO:0007194,GO:0007195,GO:0007200,GO:0007212,GO:0007267,GO:0007268,GO:0007610,GO:0008021,GO:0008144,GO:0008150,GO:0009410,GO:0009636,GO:0009987,GO:0010033,GO:…	K04257-ko04740 Olfactory transduction	-
LOC111091993	0.0001	0.0001	0	1	1	-	-	uncharacterized LOC111091993	-	-	-
TRNAR-CCU_17	0.0001	0.0001	0	1	1	-	-	tRNA-Arg	-	-	-
PPIAP4	58.86194733	71.83091	-0.287269521	0.003085445	0.008041448	-	-	peptidylprolyl isomerase (cyclophilin A) pseudogene 4	-	-	-
PPIAP1	25.82658167	26.883135	-0.057844684	0.433898675	0.545985094	-	-	peptidylprolyl isomerase (cyclophilin A) pseudogene 1	-	-	-
LOC111097599	0.033173	0.0001	8.373865678	0.270067452	1	-	-	uncharacterized LOC111097599	-	-	-
LOC111097593	0.148922667	0.0001	10.54034764	0.215886804	0.312605984	-	-	uncharacterized LOC111097593, transcript variant X1	-	-	-
NR1D1	32.82814367	13.871073	1.24285378	2.37E-07	1.21E-06	-	-	nuclear receptor subfamily 1 group D member 1, transcript variant X2	GO:0000122,GO:0000228,GO:0000271,GO:0000785,GO:0000790,GO:0000976,GO:0000977,GO:0000978,GO:0000981,GO:0000982,GO:0000987,GO:0001012,GO:0001046,GO:0001047,GO:0001067,GO:0001078,GO:0001221,GO:0001222,GO:0001227,GO:0001659,GO:0002237,GO:0002682,GO:0002683,GO:0002791,GO:0003674,GO:0003676,GO:0003677,GO:0003690,GO:0003700,GO:0003707,GO:0003712,GO:0003714,GO:0004879,GO:0005488,GO:0005515,GO:0005575,GO:…	K03728-ko04710 Circadian rhythm	KOG4846-Nuclear receptor[T]
NR1D2	19.500522	21.67454667	-0.152489076	0.049295371	0.091966677	-	-	nuclear receptor subfamily 1 group D member 2	GO:0000122,GO:0000976,GO:0000977,GO:0000978,GO:0000980,GO:0000981,GO:0000987,GO:0001012,GO:0001046,GO:0001047,GO:0001067,GO:0001158,GO:0001206,GO:0001227,GO:0003674,GO:0003676,GO:0003677,GO:0003690,GO:0003700,GO:0003705,GO:0004879,GO:0005488,GO:0005575,GO:0005622,GO:0005623,GO:0005634,GO:0005654,GO:0006139,GO:0006351,GO:0006352,GO:0006355,GO:0006357,GO:0006366,GO:0006367,GO:0006725,GO:0006807,GO:…	-	KOG4216-Steroid hormone nuclear receptor[K]
LOC111097597	0.0001	0.0001	0	1	1	-	-	uncharacterized LOC111097597, transcript variant X16	-	-	-
PLPBP	33.497201	21.22197833	0.658481398	0.006618895	0.015964536	-	-	pyridoxal phosphate binding protein, transcript variant X3	GO:0003674,GO:0005488,GO:0005575,GO:0005622,GO:0005623,GO:0005737,GO:0008144,GO:0019842,GO:0030170,GO:0036094,GO:0043167,GO:0043168,GO:0044424,GO:0044464,GO:0048037,GO:0050662,GO:0070279,GO:0097159,GO:1901363	-	KOG3157-Proline synthetase co-transcribed protein[R]
OGFR	15.25503567	34.751943	-1.187808089	4.44E-20	6.51E-19	-	-	opioid growth factor receptor, transcript variant X1	GO:0001558,GO:0001653,GO:0003674,GO:0004888,GO:0004930,GO:0004985,GO:0007154,GO:0007165,GO:0007186,GO:0008150,GO:0008528,GO:0009987,GO:0023052,GO:0038003,GO:0038023,GO:0040008,GO:0050789,GO:0050794,GO:0050896,GO:0051128,GO:0051716,GO:0060089,GO:0065007	-	-
LOC100684741	127.3694303	223.743591	-0.812827297	9.29E-07	4.40E-06	-	-	uncharacterized LOC100684741	-	-	-
LOC100683574	0.270510667	0.194219333	0.477998664	0.660581353	0.74859954	-	-	protein FAM114A2-like	GO:0000137,GO:0000166,GO:0003674,GO:0005488,GO:0005515,GO:0005575,GO:0005622,GO:0005623,GO:0005737,GO:0005794,GO:0005795,GO:0012505,GO:0017016,GO:0017076,GO:0017137,GO:0019899,GO:0031267,GO:0031984,GO:0031985,GO:0036094,GO:0043226,GO:0043227,GO:0043229,GO:0043231,GO:0044422,GO:0044424,GO:0044431,GO:0044444,GO:0044446,GO:0044464,GO:0051020,GO:0097159,GO:0098791,GO:1901265,GO:1901363	-	-
PTCH2	0.832203667	0.34725	1.260961951	0.066983119	0.119577176	-	-	patched 2, transcript variant X8	GO:0000003,GO:0000902,GO:0000904,GO:0001503,GO:0001649,GO:0001654,GO:0001664,GO:0001708,GO:0001709,GO:0001746,GO:0002009,GO:0002064,GO:0002065,GO:0002066,GO:0002165,GO:0003002,GO:0003006,GO:0003674,GO:0004888,GO:0005102,GO:0005119,GO:0005488,GO:0005515,GO:0005575,GO:0005622,GO:0005623,GO:0005737,GO:0005886,GO:0005887,GO:0005929,GO:0006508,GO:0006793,GO:0006796,GO:0006807,GO:0006810,GO:0006897,GO:…	K11101-ko04340 Hedgehog signaling pathway;ko05200 Pathways in cancer;ko05217 Basal cell carcinoma	KOG1935-Membrane protein Patched/PTCH[T]
PTCH1	13.163904	8.547899333	0.622945588	8.46E-05	0.000300401	-	-	patched 1, transcript variant X3	GO:0000003,GO:0000122,GO:0000578,GO:0000902,GO:0000904,GO:0001101,GO:0001654,GO:0001655,GO:0001656,GO:0001657,GO:0001658,GO:0001664,GO:0001701,GO:0001708,GO:0001709,GO:0001746,GO:0001763,GO:0001822,GO:0001823,GO:0001838,GO:0001840,GO:0001841,GO:0001843,GO:0002009,GO:0002064,GO:0002065,GO:0002066,GO:0002165,GO:0003002,GO:0003006,GO:0003007,GO:0003674,GO:0004888,GO:0005102,GO:0005113,GO:0005119,GO:…	K06225-ko04340 Hedgehog signaling pathway;ko04341 Hedgehog signaling pathway - Fly;ko04024 cAMP signaling pathway;ko04360 Axon guidance;ko05200 Pathways in cancer;ko05205 Proteoglycans in cancer;ko05217 Basal cell carcinoma	KOG1935-Membrane protein Patched/PTCH[T]
TIMM44	41.485695	39.41519067	0.073862202	0.830205529	0.880928621	-	-	translocase of inner mitochondrial membrane 44	GO:0001101,GO:0001666,GO:0003674,GO:0005215,GO:0005488,GO:0005515,GO:0005575,GO:0005622,GO:0005623,GO:0005737,GO:0005739,GO:0005740,GO:0005743,GO:0005744,GO:0005759,GO:0006605,GO:0006626,GO:0006810,GO:0006839,GO:0006886,GO:0006950,GO:0006996,GO:0007005,GO:0007275,GO:0007507,GO:0008104,GO:0008150,GO:0008320,GO:0008565,GO:0009628,GO:0009719,GO:0009725,GO:0009888,GO:0009987,GO:0010033,GO:0010243,GO:…	-	KOG2580-Mitochondrial import inner membrane translocase, subunit TIM44[U]
RAD9B	0.253491	0.197986333	0.356533679	0.760805888	0.828367558	-	-	RAD9 checkpoint clamp component B, transcript variant X3	GO:0000075,GO:0000076,GO:0000077,GO:0000228,GO:0000278,GO:0000793,GO:0000794,GO:0003674,GO:0003824,GO:0004518,GO:0004527,GO:0005488,GO:0005515,GO:0005575,GO:0005622,GO:0005623,GO:0005634,GO:0005635,GO:0005654,GO:0005694,GO:0006139,GO:0006259,GO:0006281,GO:0006725,GO:0006807,GO:0006950,GO:0006974,GO:0007049,GO:0007093,GO:0007346,GO:0008150,GO:0008152,GO:0008408,GO:0009314,GO:0009628,GO:0009987,GO:…	-	KOG2810-Checkpoint 9-1-1 complex, RAD9 component[DL]
RAD9A	41.226856	38.68164567	0.09193527	0.96508272	0.976426083	-	-	RAD9 checkpoint clamp component A, transcript variant X3	GO:0000075,GO:0000076,GO:0000077,GO:0000228,GO:0000278,GO:0000793,GO:0000794,GO:0003674,GO:0003824,GO:0004518,GO:0004527,GO:0005488,GO:0005515,GO:0005575,GO:0005622,GO:0005623,GO:0005634,GO:0005635,GO:0005654,GO:0005694,GO:0005737,GO:0006139,GO:0006259,GO:0006281,GO:0006725,GO:0006807,GO:0006950,GO:0006974,GO:0007049,GO:0007093,GO:0007346,GO:0008150,GO:0008152,GO:0008408,GO:0009314,GO:0009628,GO:…	-	KOG2810-Checkpoint 9-1-1 complex, RAD9 component[DL]
ERGIC2	35.05663033	32.955354	0.089174462	0.958177625	0.972096991	-	-	ERGIC and golgi 2, transcript variant X5	GO:0005575,GO:0005622,GO:0005623,GO:0005634,GO:0005730,GO:0005737,GO:0005783,GO:0005789,GO:0005793,GO:0005794,GO:0005798,GO:0005801,GO:0006810,GO:0006888,GO:0006890,GO:0008150,GO:0012505,GO:0016020,GO:0016192,GO:0030134,GO:0030135,GO:0031090,GO:0031410,GO:0031974,GO:0031981,GO:0031982,GO:0031984,GO:0033106,GO:0033116,GO:0042175,GO:0043226,GO:0043227,GO:0043228,GO:0043229,GO:0043231,GO:0043232,GO:…	-	KOG2667-COPII vesicle protein[U]
ERGIC3	146.6415863	151.0925193	-0.043137936	0.289890702	0.397496275	-	-	ERGIC and golgi 3, transcript variant X1	GO:0005575,GO:0005622,GO:0005623,GO:0005737,GO:0005793,GO:0006810,GO:0006888,GO:0008150,GO:0016192,GO:0043226,GO:0043227,GO:0043229,GO:0043231,GO:0044424,GO:0044444,GO:0044464,GO:0046907,GO:0048193,GO:0051179,GO:0051234,GO:0051641,GO:0051649	-	KOG2667-COPII vesicle protein[U]
ERGIC1	257.1392977	281.7832743	-0.132035872	0.170990839	0.259408759	-	-	endoplasmic reticulum-golgi intermediate compartment 1, transcript variant X4	GO:0005575,GO:0005622,GO:0005623,GO:0005634,GO:0005654,GO:0005737,GO:0005793,GO:0006810,GO:0006888,GO:0008150,GO:0016192,GO:0031974,GO:0031981,GO:0043226,GO:0043227,GO:0043229,GO:0043231,GO:0043233,GO:0044422,GO:0044424,GO:0044428,GO:0044444,GO:0044446,GO:0044464,GO:0046907,GO:0048193,GO:0051179,GO:0051234,GO:0051641,GO:0051649,GO:0070013	-	KOG2667-COPII vesicle protein[U]
LOC119880055	0.0001	0.0001	0	1	1	-	-	uncharacterized LOC119880055	-	-	-
B3GAT3	23.40870233	33.14867633	-0.501906302	0.000100937	0.00035413	-	-	beta-1,3-glucuronyltransferase 3, transcript variant X2	GO:0000139,GO:0003674,GO:0003824,GO:0005575,GO:0005622,GO:0005623,GO:0005737,GO:0005794,GO:0005801,GO:0005975,GO:0006022,GO:0006023,GO:0006024,GO:0006029,GO:0006082,GO:0006790,GO:0006807,GO:0008047,GO:0008150,GO:0008152,GO:0008194,GO:0009058,GO:0009059,GO:0009100,GO:0009101,GO:0009987,GO:0010921,GO:0012505,GO:0015012,GO:0015018,GO:0015020,GO:0016020,GO:0016021,GO:0016740,GO:0016757,GO:0016758,GO:…	K10158-ko00532 Glycosaminoglycan biosynthesis - chondroitin sulfate / dermatan sulfate;ko00534 Glycosaminoglycan biosynthesis - heparan sulfate / heparin	KOG1476-Beta-1,3-glucuronyltransferase B3GAT1/SQV-8[O]
B3GAT2	1.085058	1.043554	0.056266905	0.934023648	0.956207212	-	-	beta-1,3-glucuronyltransferase 2	GO:0000139,GO:0003674,GO:0003824,GO:0005575,GO:0005622,GO:0005623,GO:0005737,GO:0005794,GO:0005975,GO:0006022,GO:0006029,GO:0006082,GO:0006790,GO:0006807,GO:0008150,GO:0008152,GO:0008194,GO:0009058,GO:0009059,GO:0009100,GO:0009101,GO:0009987,GO:0012505,GO:0015018,GO:0015020,GO:0016020,GO:0016021,GO:0016051,GO:0016740,GO:0016757,GO:0016758,GO:0019538,GO:0030166,GO:0030203,GO:0030204,GO:0031090,GO:…	K10157-ko00514 Other types of O-glycan biosynthesis	KOG1476-Beta-1,3-glucuronyltransferase B3GAT1/SQV-8[O]
B3GAT1	0.0001	0.0001	0	1	1	-	-	beta-1,3-glucuronyltransferase 1	GO:0000139,GO:0003674,GO:0003824,GO:0005575,GO:0005622,GO:0005623,GO:0005737,GO:0005783,GO:0005789,GO:0005794,GO:0005796,GO:0005975,GO:0006022,GO:0006029,GO:0006082,GO:0006790,GO:0006807,GO:0008150,GO:0008152,GO:0008194,GO:0008378,GO:0008499,GO:0009058,GO:0009059,GO:0009100,GO:0009101,GO:0009987,GO:0012505,GO:0015018,GO:0015020,GO:0016020,GO:0016021,GO:0016740,GO:0016757,GO:0016758,GO:0019538,GO:…	K00735-ko00514 Other types of O-glycan biosynthesis	KOG1476-Beta-1,3-glucuronyltransferase B3GAT1/SQV-8[O]
CALM2	677.3470053	205.5918783	1.720111843	1.91E-21	3.02E-20	-	-	calmodulin 2	-	K02183-ko04014 Ras signaling pathway;ko04015 Rap1 signaling pathway;ko04020 Calcium signaling pathway;ko04070 Phosphatidylinositol signaling system;ko04024 cAMP signaling pathway;ko04022 cGMP - PKG signaling pathway;ko04114 Oocyte meiosis;ko04910 Insulin signaling pathway;ko04922 Glucagon signaling pathway;ko04912 GnRH signaling pathway;ko04915 Estrogen signaling pathway;ko04921 Oxytocin signalin…	KOG0027-Calmodulin and related proteins (EF-Hand superfamily)[T]
CALM3	152.7269187	60.22814433	1.34244465	5.65E-23	9.66E-22	-	-	calmodulin 3, transcript variant X1	-	K02183-ko04014 Ras signaling pathway;ko04015 Rap1 signaling pathway;ko04020 Calcium signaling pathway;ko04070 Phosphatidylinositol signaling system;ko04024 cAMP signaling pathway;ko04022 cGMP - PKG signaling pathway;ko04114 Oocyte meiosis;ko04910 Insulin signaling pathway;ko04922 Glucagon signaling pathway;ko04912 GnRH signaling pathway;ko04915 Estrogen signaling pathway;ko04921 Oxytocin signalin…	KOG0027-Calmodulin and related proteins (EF-Hand superfamily)[T]
SPG21	24.395867	26.191473	-0.102460443	0.190837414	0.283248699	-	-	SPG21 abhydrolase domain containing, maspardin, transcript variant X2	GO:0002253,GO:0002376,GO:0002429,GO:0002682,GO:0002684,GO:0002757,GO:0002764,GO:0002768,GO:0003674,GO:0005102,GO:0005488,GO:0005515,GO:0005575,GO:0005622,GO:0005623,GO:0005737,GO:0005798,GO:0005829,GO:0007154,GO:0007165,GO:0007166,GO:0008150,GO:0009987,GO:0012505,GO:0023052,GO:0030133,GO:0030135,GO:0030136,GO:0030140,GO:0031410,GO:0031982,GO:0042609,GO:0043226,GO:0043227,GO:0043229,GO:0043231,GO:…	K19367-ko04144 Endocytosis	-
CALM1	484.366099	401.6904197	0.27001384	0.186317227	0.277675385	-	-	calmodulin 1	-	K02183-ko04014 Ras signaling pathway;ko04015 Rap1 signaling pathway;ko04020 Calcium signaling pathway;ko04070 Phosphatidylinositol signaling system;ko04024 cAMP signaling pathway;ko04022 cGMP - PKG signaling pathway;ko04114 Oocyte meiosis;ko04910 Insulin signaling pathway;ko04922 Glucagon signaling pathway;ko04912 GnRH signaling pathway;ko04915 Estrogen signaling pathway;ko04921 Oxytocin signalin…	KOG0027-Calmodulin and related proteins (EF-Hand superfamily)[T]
GSDMA	0.0001	0.0001	0	1	1	-	-	gasdermin A	GO:0001654,GO:0001942,GO:0001949,GO:0002009,GO:0005575,GO:0005622,GO:0005623,GO:0005634,GO:0005737,GO:0006915,GO:0007275,GO:0007423,GO:0008150,GO:0008219,GO:0008544,GO:0009653,GO:0009888,GO:0009913,GO:0009966,GO:0009967,GO:0009968,GO:0009987,GO:0010646,GO:0010647,GO:0010648,GO:0010941,GO:0010942,GO:0012501,GO:0019827,GO:0022404,GO:0022405,GO:0023051,GO:0023056,GO:0023057,GO:0030111,GO:0030154,GO:…	-	-
GSDMB	0.0001	0.0001	0	1	1	-	-	gasdermin B, transcript variant X4	-	-	-
GSDMC	0.0001	0.013485667	-7.075283033	0.619882552	1	-	-	gasdermin C, transcript variant X1	GO:0002064,GO:0002065,GO:0002066,GO:0005575,GO:0005622,GO:0005623,GO:0005737,GO:0005739,GO:0005815,GO:0005856,GO:0007275,GO:0008150,GO:0009888,GO:0009987,GO:0015630,GO:0030154,GO:0030855,GO:0032501,GO:0032502,GO:0035295,GO:0043226,GO:0043227,GO:0043228,GO:0043229,GO:0043231,GO:0043232,GO:0044422,GO:0044424,GO:0044430,GO:0044444,GO:0044446,GO:0044464,GO:0048468,GO:0048565,GO:0048731,GO:0048856,GO:…	-	-
GSDMD	186.0334217	142.8787737	0.380770228	0.073887143	0.129675614	-	-	gasdermin D, transcript variant X3	GO:0001775,GO:0001786,GO:0001817,GO:0001819,GO:0002252,GO:0002263,GO:0002274,GO:0002275,GO:0002283,GO:0002366,GO:0002376,GO:0002443,GO:0002444,GO:0002446,GO:0002791,GO:0002793,GO:0003674,GO:0005488,GO:0005543,GO:0005546,GO:0005575,GO:0005576,GO:0005615,GO:0005622,GO:0005623,GO:0005634,GO:0005654,GO:0005737,GO:0005829,GO:0005886,GO:0006810,GO:0006887,GO:0006950,GO:0006952,GO:0006955,GO:0007154,GO:…	-	-
UPK1A	22.38981633	85.97021467	-1.940994215	1.04E-40	4.14E-39	-	-	uroplakin 1A, transcript variant X2	GO:0003674,GO:0005488,GO:0005515,GO:0005575,GO:0005622,GO:0005623,GO:0005737,GO:0005783,GO:0005886,GO:0005887,GO:0007154,GO:0007165,GO:0007166,GO:0008150,GO:0009888,GO:0009986,GO:0009987,GO:0012505,GO:0016020,GO:0016021,GO:0016043,GO:0016324,GO:0022607,GO:0023052,GO:0030154,GO:0030855,GO:0031224,GO:0031226,GO:0032502,GO:0042802,GO:0042803,GO:0043226,GO:0043227,GO:0043229,GO:0043231,GO:0043933,GO:…	-	KOG3882-Tetraspanin family integral membrane protein[R]
UPK1B	544.9903973	818.2073367	-0.586235664	1.14E-12	1.01E-11	-	-	uroplakin 1B	GO:0003674,GO:0005198,GO:0005575,GO:0005622,GO:0005623,GO:0005737,GO:0005783,GO:0005886,GO:0005887,GO:0007154,GO:0007165,GO:0007166,GO:0008104,GO:0008150,GO:0009888,GO:0009987,GO:0012505,GO:0016020,GO:0016021,GO:0016324,GO:0023052,GO:0030154,GO:0030855,GO:0031224,GO:0031226,GO:0032502,GO:0033036,GO:0034394,GO:0034613,GO:0043226,GO:0043227,GO:0043229,GO:0043231,GO:0044424,GO:0044425,GO:0044444,GO:…	-	KOG3882-Tetraspanin family integral membrane protein[R]
DLGAP2	0.002917333	0.0001	4.866578332	0.663143395	1	-	-	DLG associated protein 2, transcript variant X4	GO:0003674,GO:0003824,GO:0004385,GO:0005488,GO:0005515,GO:0005575,GO:0005622,GO:0005623,GO:0005737,GO:0005856,GO:0005882,GO:0005883,GO:0005886,GO:0006139,GO:0006163,GO:0006725,GO:0006753,GO:0006793,GO:0006796,GO:0006807,GO:0007154,GO:0007267,GO:0007268,GO:0007270,GO:0008150,GO:0008152,GO:0009058,GO:0009116,GO:0009117,GO:0009119,GO:0009123,GO:0009126,GO:0009132,GO:0009135,GO:0009150,GO:0009161,GO:…	-	KOG3971-SAP-90/PSD-95 associated protein-related protein (Vulcan)[T]
AREG	348.6132607	21.41969533	4.024617583	3.61E-277	8.34E-274	up	-	amphiregulin, transcript variant X4	GO:0000003,GO:0000302,GO:0001763,GO:0001932,GO:0001934,GO:0002009,GO:0003006,GO:0003401,GO:0003674,GO:0005102,GO:0005154,GO:0005488,GO:0005515,GO:0005575,GO:0005576,GO:0005615,GO:0005622,GO:0005623,GO:0005634,GO:0005737,GO:0005783,GO:0005789,GO:0005793,GO:0005798,GO:0006810,GO:0006888,GO:0006900,GO:0006901,GO:0006903,GO:0006950,GO:0006979,GO:0006996,GO:0007154,GO:0007165,GO:0007166,GO:0007167,GO:…	K09782-ko04012 ErbB signaling pathway;ko04390 Hippo signaling pathway	-
DLGAP1	20.41610767	8.250166667	1.307212673	6.71E-12	5.53E-11	-	-	DLG associated protein 1, transcript variant X5	GO:0003674,GO:0005488,GO:0005515,GO:0005575,GO:0019904,GO:0045202	K15008-ko04724 Glutamatergic synapse	KOG3971-SAP-90/PSD-95 associated protein-related protein (Vulcan)[T]
DLGAP4	29.384376	54.56340433	-0.892884398	9.74E-08	5.23E-07	-	-	DLG associated protein 4, transcript variant X3	GO:0003674,GO:0005488,GO:0005515,GO:0005575,GO:0005623,GO:0005886,GO:0016020,GO:0019904,GO:0030425,GO:0036477,GO:0042995,GO:0043005,GO:0043025,GO:0044297,GO:0044463,GO:0044464,GO:0045202,GO:0071944,GO:0097447,GO:0097458,GO:0120025,GO:0120038	-	KOG3971-SAP-90/PSD-95 associated protein-related protein (Vulcan)[T]
DLGAP5	90.75145733	27.02374733	1.747693066	1.30E-33	3.78E-32	-	-	DLG associated protein 5	GO:0000070,GO:0000278,GO:0000280,GO:0000819,GO:0000922,GO:0003674,GO:0003824,GO:0004721,GO:0005575,GO:0005622,GO:0005623,GO:0005634,GO:0005737,GO:0005739,GO:0005813,GO:0005815,GO:0005819,GO:0005829,GO:0005856,GO:0006355,GO:0006357,GO:0006464,GO:0006470,GO:0006793,GO:0006796,GO:0006807,GO:0006928,GO:0006996,GO:0007017,GO:0007018,GO:0007049,GO:0007059,GO:0007079,GO:0007088,GO:0007154,GO:0007165,GO:…	-	KOG3971-SAP-90/PSD-95 associated protein-related protein (Vulcan)[T]
FBXL14	4.817566	8.113715333	-0.752058256	0.000114015	0.000395812	-	-	F-box and leucine rich repeat protein 14, transcript variant X2	GO:0000151,GO:0000209,GO:0003674,GO:0003824,GO:0004842,GO:0005575,GO:0005622,GO:0005623,GO:0005737,GO:0005829,GO:0006464,GO:0006508,GO:0006511,GO:0006807,GO:0008150,GO:0008152,GO:0009056,GO:0009057,GO:0009987,GO:0010498,GO:0016567,GO:0016740,GO:0019005,GO:0019538,GO:0019787,GO:0019941,GO:0030163,GO:0031146,GO:0031461,GO:0032446,GO:0032991,GO:0036211,GO:0043161,GO:0043170,GO:0043412,GO:0043632,GO:…	-	KOG4341-F-box protein containing LRR[R]
LOC484977	0.0001	0.249588	-11.28533286	0.191295993	0.283815532	-	-	prefoldin subunit 1-like	GO:0005575,GO:0005622,GO:0005623,GO:0005737,GO:0006457,GO:0006996,GO:0007010,GO:0008150,GO:0009987,GO:0016043,GO:0044424,GO:0044464,GO:0071840	-	KOG3501-Molecular chaperone Prefoldin, subunit 1[O]
OIP5	8.079863667	1.549317333	2.382698281	1.55E-16	1.88E-15	-	-	Opa interacting protein 5, transcript variant X3	GO:0000775,GO:0000785,GO:0003674,GO:0005488,GO:0005515,GO:0005575,GO:0005622,GO:0005623,GO:0005634,GO:0005654,GO:0005694,GO:0005737,GO:0005829,GO:0006323,GO:0006325,GO:0006333,GO:0006334,GO:0006336,GO:0006338,GO:0006996,GO:0007059,GO:0007154,GO:0008150,GO:0009987,GO:0010369,GO:0015030,GO:0016043,GO:0016604,GO:0016607,GO:0022607,GO:0031055,GO:0031497,GO:0031974,GO:0031981,GO:0034080,GO:0034508,GO:…	-	-
LOC484978	0.0001	0.0001	0	1	1	-	-	zinc finger protein 2 homolog	-	-	KOG2462-C2H2-type Zn-finger protein[K]
FAM169A	0.004766667	0.0001	5.574908836	0.667354271	1	-	-	family with sequence similarity 169 member A, transcript variant X4	-	-	-
OR11H7	0.0001	0.0001	0	1	1	-	-	olfactory receptor family 11 subfamily H member 7	-	K04257-ko04740 Olfactory transduction	-
LRRFIP1	257.8737743	320.87502	-0.315346422	8.34E-05	0.000296353	-	-	LRR binding FLII interacting protein 1, transcript variant X39	GO:0000122,GO:0000976,GO:0000977,GO:0000978,GO:0000981,GO:0000982,GO:0000987,GO:0001012,GO:0001067,GO:0001078,GO:0001227,GO:0001817,GO:0001819,GO:0003674,GO:0003676,GO:0003677,GO:0003690,GO:0003700,GO:0003723,GO:0003725,GO:0005488,GO:0005515,GO:0005575,GO:0005622,GO:0005623,GO:0005634,GO:0005737,GO:0005829,GO:0005856,GO:0005886,GO:0006355,GO:0006357,GO:0008150,GO:0009889,GO:0009890,GO:0009892,GO:…	-	KOG2010-Double stranded RNA binding protein[R]
PTPN18	0.612121667	0.880935	-0.525217139	0.171286247	0.259781515	-	-	protein tyrosine phosphatase non-receptor type 18, transcript variant X5	GO:0003674,GO:0003824,GO:0004721,GO:0004725,GO:0004726,GO:0005575,GO:0005622,GO:0005623,GO:0005634,GO:0005654,GO:0005737,GO:0005829,GO:0006464,GO:0006470,GO:0006793,GO:0006796,GO:0006807,GO:0007154,GO:0007165,GO:0007166,GO:0007167,GO:0007169,GO:0008150,GO:0008152,GO:0009966,GO:0009968,GO:0009987,GO:0010033,GO:0010646,GO:0010648,GO:0016311,GO:0016787,GO:0016788,GO:0016791,GO:0019538,GO:0023051,GO:…	-	KOG0791-Protein tyrosine phosphatase, contains fn3 domain[T]
MIR505	0.0001	0.0001	0	1	1	-	-	microRNA mir-505	-	-	-
GLG1	106.0899963	57.00162633	0.896213638	2.58E-14	2.63E-13	-	-	golgi glycoprotein 1, transcript variant X1	GO:0000137,GO:0000138,GO:0000139,GO:0002376,GO:0003674,GO:0005102,GO:0005488,GO:0005515,GO:0005575,GO:0005622,GO:0005623,GO:0005737,GO:0005794,GO:0005795,GO:0005797,GO:0005886,GO:0006928,GO:0008150,GO:0009987,GO:0012505,GO:0016020,GO:0016021,GO:0016477,GO:0017134,GO:0019838,GO:0031090,GO:0031224,GO:0031984,GO:0031985,GO:0040011,GO:0043226,GO:0043227,GO:0043229,GO:0043231,GO:0044422,GO:0044424,GO:…	K06816-ko04514 Cell adhesion molecules (CAMs)	KOG3648-Golgi apparatus protein (cysteine-rich fibroblast growth factor receptor)[U]
PTPN13	48.158634	47.77662033	0.011489669	0.523902364	0.630707152	-	-	protein tyrosine phosphatase non-receptor type 13, transcript variant X10	GO:0003674,GO:0003824,GO:0004721,GO:0004725,GO:0005488,GO:0005515,GO:0005575,GO:0005622,GO:0005623,GO:0005634,GO:0005654,GO:0005737,GO:0005886,GO:0006464,GO:0006470,GO:0006629,GO:0006644,GO:0006650,GO:0006661,GO:0006793,GO:0006796,GO:0006807,GO:0008150,GO:0008152,GO:0008610,GO:0008654,GO:0009058,GO:0009966,GO:0009987,GO:0010033,GO:0010646,GO:0014066,GO:0016020,GO:0016311,GO:0016787,GO:0016788,GO:…	K02374-ko04210 Apoptosis	KOG0792-Protein tyrosine phosphatase PTPMEG, contains FERM domain[T]
PTPN12	68.79523967	80.35126233	-0.224011949	0.051556774	0.095530759	-	-	protein tyrosine phosphatase non-receptor type 12, transcript variant X6	GO:0001775,GO:0001817,GO:0001818,GO:0001819,GO:0001932,GO:0001933,GO:0001934,GO:0002102,GO:0002230,GO:0002237,GO:0002253,GO:0002376,GO:0002429,GO:0002520,GO:0002521,GO:0002682,GO:0002683,GO:0002684,GO:0002685,GO:0002694,GO:0002695,GO:0002696,GO:0002697,GO:0002699,GO:0002700,GO:0002702,GO:0002757,GO:0002764,GO:0002768,GO:0002791,GO:0002792,GO:0002793,GO:0002831,GO:0003674,GO:0003824,GO:0004721,GO:…	-	KOG0790-Protein tyrosine phosphatase Corkscrew and related SH2 domain enzymes[T]
PTPN11	59.08733267	50.03306333	0.239967088	0.206109575	0.30182544	-	-	protein tyrosine phosphatase non-receptor type 11, transcript variant X1	GO:0001932,GO:0001934,GO:0003674,GO:0003824,GO:0004721,GO:0004725,GO:0005575,GO:0005622,GO:0005623,GO:0005634,GO:0005737,GO:0006464,GO:0006470,GO:0006793,GO:0006796,GO:0006807,GO:0008150,GO:0008152,GO:0009719,GO:0009893,GO:0009966,GO:0009967,GO:0009987,GO:0010033,GO:0010562,GO:0010604,GO:0010646,GO:0010647,GO:0016311,GO:0016787,GO:0016788,GO:0016791,GO:0019220,GO:0019222,GO:0019538,GO:0023051,GO:…	K07293-ko04014 Ras signaling pathway;ko04013 MAPK signaling pathway - fly;ko04630 Jak-STAT signaling pathway;ko04072 Phospholipase D signaling pathway;ko04650 Natural killer cell mediated cytotoxicity;ko04670 Leukocyte transendothelial migration;ko04920 Adipocytokine signaling pathway;ko04722 Neurotrophin signaling pathway;ko04360 Axon guidance;ko05205 Proteoglycans in cancer;ko05220 Chronic myel…	KOG0790-Protein tyrosine phosphatase Corkscrew and related SH2 domain enzymes[T]
MEIOSIN	0.0001	0.0001	0	1	1	-	-	meiosis initiator	-	-	-
PTPN14	20.700203	31.726409	-0.616039321	8.52E-06	3.50E-05	-	-	protein tyrosine phosphatase non-receptor type 14, transcript variant X1	GO:0001944,GO:0001945,GO:0001946,GO:0003674,GO:0003712,GO:0003824,GO:0004721,GO:0004725,GO:0005102,GO:0005488,GO:0005515,GO:0005575,GO:0005622,GO:0005623,GO:0005634,GO:0005654,GO:0005737,GO:0005938,GO:0006464,GO:0006470,GO:0006793,GO:0006796,GO:0006807,GO:0007275,GO:0008092,GO:0008150,GO:0008152,GO:0008285,GO:0009653,GO:0009889,GO:0009966,GO:0009967,GO:0009987,GO:0010033,GO:0010556,GO:0010646,GO:…	-	KOG0792-Protein tyrosine phosphatase PTPMEG, contains FERM domain[T]
LYAR	47.510302	37.513185	0.340842619	0.129718623	0.207835041	-	-	Ly1 antibody reactive	GO:0000122,GO:0001750,GO:0002262,GO:0002376,GO:0002520,GO:0003674,GO:0003676,GO:0003677,GO:0005488,GO:0005575,GO:0005622,GO:0005623,GO:0005634,GO:0005730,GO:0005929,GO:0006139,GO:0006355,GO:0006357,GO:0006364,GO:0006396,GO:0006725,GO:0006807,GO:0007275,GO:0008150,GO:0008152,GO:0009889,GO:0009890,GO:0009892,GO:0009987,GO:0010467,GO:0010468,GO:0010556,GO:0010558,GO:0010605,GO:0010629,GO:0016070,GO:…	-	KOG2186-Cell growth-regulating nucleolar protein[D]
COL1A2	36.21148433	0.690849	5.711933092	1.31E-276	2.70E-273	up	-	collagen type I alpha 2 chain	GO:0001101,GO:0001501,GO:0001568,GO:0001775,GO:0001944,GO:0002020,GO:0002376,GO:0002682,GO:0003008,GO:0003013,GO:0003674,GO:0005198,GO:0005201,GO:0005488,GO:0005515,GO:0005575,GO:0005576,GO:0005581,GO:0005583,GO:0005584,GO:0005615,GO:0005622,GO:0005623,GO:0005737,GO:0005783,GO:0005788,GO:0006928,GO:0006950,GO:0007154,GO:0007165,GO:0007166,GO:0007167,GO:0007178,GO:0007179,GO:0007264,GO:0007265,GO:…	K06236-ko04151 PI3K-Akt signaling pathway;ko04512 ECM-receptor interaction;ko04510 Focal adhesion;ko04611 Platelet activation;ko04974 Protein digestion and absorption;ko04933 AGE-RAGE signaling pathway in diabetic complications;ko05146 Amoebiasis	-
DMRTB1	0.0001	0.0001	0	1	1	-	-	DMRT like family B with proline rich C-terminal 1	GO:0000981,GO:0003674,GO:0003700,GO:0006355,GO:0006357,GO:0008150,GO:0009889,GO:0010468,GO:0010556,GO:0019219,GO:0019222,GO:0031323,GO:0031326,GO:0050789,GO:0050794,GO:0051171,GO:0051252,GO:0060255,GO:0065007,GO:0080090,GO:0140110,GO:1903506,GO:2000112,GO:2001141	-	KOG3815-Transcription factor Doublesex[K]
THSD8	6.447734333	7.326394667	-0.184311118	0.333960162	0.444200138	-	-	thrombospondin type 1 domain containing 8, transcript variant X1	GO:0003674,GO:0003824,GO:0004518,GO:0004519,GO:0004521,GO:0004523,GO:0004540,GO:0005575,GO:0005622,GO:0005623,GO:0005634,GO:0005654,GO:0005737,GO:0005829,GO:0006139,GO:0006259,GO:0006260,GO:0006261,GO:0006271,GO:0006273,GO:0006281,GO:0006298,GO:0006401,GO:0006725,GO:0006807,GO:0006950,GO:0006974,GO:0008150,GO:0008152,GO:0009056,GO:0009057,GO:0009058,GO:0009059,GO:0009987,GO:0016070,GO:0016787,GO:…	-	-
CDK1	87.75348433	30.338057	1.532327719	1.44E-18	1.94E-17	-	-	cyclin dependent kinase 1, transcript variant X6	GO:0000003,GO:0000075,GO:0000077,GO:0000082,GO:0000086,GO:0000187,GO:0000226,GO:0000278,GO:0000280,GO:0000302,GO:0000307,GO:0000578,GO:0000724,GO:0000725,GO:0000741,GO:0001556,GO:0001932,GO:0001934,GO:0002064,GO:0002065,GO:0002066,GO:0002082,GO:0003002,GO:0003006,GO:0003674,GO:0003682,GO:0003824,GO:0004672,GO:0004674,GO:0004693,GO:0005488,GO:0005515,GO:0005575,GO:0005622,GO:0005623,GO:0005634,GO:…	K02087-ko04110 Cell cycle;ko04114 Oocyte meiosis;ko04115 p53 signaling pathway;ko04540 Gap junction;ko04914 Progesterone-mediated oocyte maturation;ko05203 Viral carcinogenesis;ko05168 Herpes simplex infection;ko05169 Epstein-Barr virus infection	KOG0594-Protein kinase PCTAIRE and related kinases[R]
MZB1	0.0001	0.0001	0	1	1	-	-	marginal zone B and B1 cell specific protein, transcript variant X2	GO:0002637,GO:0002639,GO:0002640,GO:0002642,GO:0002682,GO:0002684,GO:0002694,GO:0002697,GO:0002699,GO:0002700,GO:0002702,GO:0005575,GO:0005576,GO:0005622,GO:0005623,GO:0005737,GO:0005783,GO:0005788,GO:0008150,GO:0008284,GO:0009889,GO:0009891,GO:0009893,GO:0009987,GO:0010556,GO:0010557,GO:0010604,GO:0010827,GO:0010829,GO:0012505,GO:0016043,GO:0019222,GO:0022607,GO:0030888,GO:0031974,GO:0032879,GO:…	-	-
CDK2	32.411164	29.28112467	0.146519866	0.623001276	0.71834315	-	-	cyclin dependent kinase 2, transcript variant X1	GO:0000003,GO:0000075,GO:0000077,GO:0000082,GO:0000086,GO:0000122,GO:0000226,GO:0000278,GO:0000302,GO:0000307,GO:0000781,GO:0000793,GO:0000803,GO:0000805,GO:0000806,GO:0001654,GO:0002088,GO:0003674,GO:0003824,GO:0004672,GO:0004674,GO:0004693,GO:0005488,GO:0005515,GO:0005575,GO:0005622,GO:0005623,GO:0005634,GO:0005654,GO:0005667,GO:0005694,GO:0005737,GO:0005768,GO:0005813,GO:0005815,GO:0005829,GO:…	K02206-ko04068 FoxO signaling pathway;ko04151 PI3K-Akt signaling pathway;ko04110 Cell cycle;ko04114 Oocyte meiosis;ko04115 p53 signaling pathway;ko04914 Progesterone-mediated oocyte maturation;ko05200 Pathways in cancer;ko05203 Viral carcinogenesis;ko05215 Prostate cancer;ko05222 Small cell lung cancer;ko05162 Measles;ko05161 Hepatitis B;ko05168 Herpes simplex infection;ko05169 Epstein-Barr virus…	KOG0594-Protein kinase PCTAIRE and related kinases[R]
LOC119873259	0.0001	0.0001	0	1	1	-	-	uncharacterized LOC119873259	-	-	-
OR51P1	0.0001	0.0001	0	1	1	-	-	olfactory receptor family 51 subfamily P member 1	-	K04257-ko04740 Olfactory transduction	-
LOC119865007	0.266230667	0.041039667	2.697585844	0.130229627	0.20847329	-	-	uncharacterized LOC119865007	-	-	-
LOC102155529	0.0001	0.0001	0	1	1	-	-	uncharacterized LOC102155529	-	-	-
LOC102155522	0.0001	0.0001	0	1	1	-	-	COUP transcription factor 2-like, transcript variant X5	-	-	KOG4215-Hepatocyte nuclear factor 4 and similar steroid hormone receptors[K]
LOC102155521	1.262550333	0.522262667	1.273493421	6.73E-05	0.000242708	-	-	uncharacterized LOC102155521	-	-	-
EIF4E1B	0.042346667	0.0001	8.726104602	0.663143395	1	-	-	eukaryotic translation initiation factor 4E family member 1B, transcript variant X1	-	K03259-ko03013 RNA transport;ko04066 HIF-1 signaling pathway;ko04151 PI3K-Akt signaling pathway;ko04150 mTOR signaling pathway;ko04910 Insulin signaling pathway;ko04211 Longevity regulating pathway - mammal;ko01521 EGFR tyrosine kinase inhibitor resistance	KOG1670-Translation initiation factor 4F, cap-binding subunit (eIF-4E) and related cap-binding proteins[J]
LOC102155527	31.82138967	29.43361233	0.112532228	0.92644997	0.951276608	-	-	uncharacterized LOC102155527	-	-	-
LOC102155525	0.0001	0.0001	0	1	1	-	-	uncharacterized LOC102155525	-	-	-
LOC119873252	0.0001	0.0001	0	1	1	-	-	uncharacterized LOC119873252, transcript variant X1	-	-	-
HAPLN4	0.473947	1.570697333	-1.728607565	8.65E-09	5.27E-08	-	-	hyaluronan and proteoglycan link protein 4	GO:0001501,GO:0003674,GO:0005198,GO:0005201,GO:0005488,GO:0005539,GO:0005540,GO:0007275,GO:0007399,GO:0007417,GO:0008150,GO:0031406,GO:0032501,GO:0032502,GO:0036094,GO:0043167,GO:0043168,GO:0043177,GO:0048731,GO:0048856,GO:0097367	-	-
THSD1	8.188557667	13.26733067	-0.696196873	1.60E-09	1.05E-08	-	-	thrombospondin type 1 domain containing 1, transcript variant X1	GO:0002244,GO:0002376,GO:0002520,GO:0005575,GO:0005576,GO:0005622,GO:0005623,GO:0005737,GO:0005829,GO:0007275,GO:0008150,GO:0009986,GO:0009987,GO:0030097,GO:0030154,GO:0032501,GO:0032502,GO:0044424,GO:0044444,GO:0044464,GO:0048513,GO:0048534,GO:0048731,GO:0048856,GO:0048869,GO:0071944	-	-
HAPLN1	0.026361333	0.010054	1.390653748	0.551733267	0.655218658	-	-	hyaluronan and proteoglycan link protein 1, transcript variant X1	GO:0001501,GO:0003674,GO:0005198,GO:0005201,GO:0005488,GO:0005539,GO:0005540,GO:0005575,GO:0005576,GO:0007275,GO:0007399,GO:0007417,GO:0008150,GO:0009987,GO:0016043,GO:0030198,GO:0031012,GO:0031406,GO:0032501,GO:0032502,GO:0036094,GO:0043062,GO:0043167,GO:0043168,GO:0043177,GO:0044421,GO:0048731,GO:0048856,GO:0071840,GO:0097367	-	-
CAMKK2	20.94646933	27.56048767	-0.395894327	0.003032187	0.007922728	-	-	calcium/calmodulin dependent protein kinase kinase 2, transcript variant X1	GO:0000165,GO:0000302,GO:0001932,GO:0001934,GO:0003674,GO:0003824,GO:0004672,GO:0004674,GO:0004683,GO:0004713,GO:0005488,GO:0005509,GO:0005515,GO:0005516,GO:0005575,GO:0005622,GO:0005623,GO:0005634,GO:0005737,GO:0005829,GO:0006139,GO:0006351,GO:0006355,GO:0006464,GO:0006468,GO:0006725,GO:0006793,GO:0006796,GO:0006807,GO:0006950,GO:0006979,GO:0007154,GO:0007165,GO:0008047,GO:0008150,GO:0008152,GO:…	K07359-ko04152 AMPK signaling pathway;ko04920 Adipocytokine signaling pathway;ko04921 Oxytocin signaling pathway;ko04211 Longevity regulating pathway - mammal;ko05034 Alcoholism	KOG0585-Ca2+/calmodulin-dependent protein kinase kinase beta and related serine/threonine protein kinases[T]
CAMKK1	7.459496333	4.323857667	0.78675919	0.000132517	0.000455516	-	-	calcium/calmodulin dependent protein kinase kinase 1	GO:0001932,GO:0001934,GO:0003674,GO:0003824,GO:0004672,GO:0004674,GO:0004683,GO:0005488,GO:0005509,GO:0005515,GO:0005516,GO:0005575,GO:0005622,GO:0005623,GO:0005634,GO:0005737,GO:0005829,GO:0006139,GO:0006351,GO:0006355,GO:0006464,GO:0006468,GO:0006725,GO:0006793,GO:0006796,GO:0006807,GO:0007154,GO:0007165,GO:0008150,GO:0008152,GO:0009058,GO:0009059,GO:0009889,GO:0009893,GO:0009987,GO:0010467,GO:…	-	KOG0585-Ca2+/calmodulin-dependent protein kinase kinase beta and related serine/threonine protein kinases[T]
MYDGF	67.71714133	62.75454567	0.109801106	0.927362852	0.952002679	-	-	myeloid derived growth factor	GO:0001932,GO:0001934,GO:0001936,GO:0001938,GO:0005575,GO:0005576,GO:0005615,GO:0005622,GO:0005623,GO:0005737,GO:0005783,GO:0005788,GO:0006355,GO:0006357,GO:0006950,GO:0006986,GO:0007154,GO:0007165,GO:0008150,GO:0008284,GO:0009889,GO:0009891,GO:0009893,GO:0009966,GO:0009967,GO:0009987,GO:0010033,GO:0010468,GO:0010556,GO:0010557,GO:0010562,GO:0010604,GO:0010628,GO:0010646,GO:0010647,GO:0010941,GO:…	-	-
LOC119873254	0.649199667	0.261217	1.313413469	0.0482537	0.090443438	-	-	uncharacterized LOC119873254	-	-	-
HAPLN2	0.0001	0.0001	0	1	1	-	-	hyaluronan and proteoglycan link protein 2, transcript variant X1	GO:0001501,GO:0001885,GO:0002064,GO:0003158,GO:0003674,GO:0005198,GO:0005201,GO:0005488,GO:0005539,GO:0005540,GO:0005575,GO:0005576,GO:0007275,GO:0007399,GO:0007417,GO:0007422,GO:0008065,GO:0008150,GO:0009888,GO:0009987,GO:0016043,GO:0022607,GO:0030154,GO:0030198,GO:0030855,GO:0031012,GO:0031406,GO:0032501,GO:0032502,GO:0036094,GO:0043062,GO:0043167,GO:0043168,GO:0043177,GO:0044085,GO:0044421,GO:…	-	-
LOC102155295	1.918067333	2.078186	-0.115671416	0.365132106	0.477123483	-	-	tigger transposable element-derived protein 1-like, transcript variant X1	-	-	-
LOC102155297	0.0001	0.0001	0	1	1	-	-	uncharacterized LOC102155297, transcript variant X2	-	-	-
LOC611489	0.0001	0.0001	0	1	1	-	-	keratin-associated protein 10-8-like	-	-	-
LOC119879776	4.748105333	6.208967	-0.387001323	0.055934401	0.102492867	-	-	translation initiation factor IF-2-like	-	-	-
CHMP3	294.127533	339.905904	-0.208693581	0.001896019	0.005194615	-	-	charged multivesicular body protein 3, transcript variant X1	GO:0000815,GO:0000920,GO:0002020,GO:0003674,GO:0005488,GO:0005515,GO:0005543,GO:0005546,GO:0005575,GO:0005622,GO:0005623,GO:0005737,GO:0005768,GO:0005769,GO:0005770,GO:0005829,GO:0005886,GO:0006810,GO:0006900,GO:0006914,GO:0006996,GO:0007032,GO:0007034,GO:0007041,GO:0008150,GO:0008152,GO:0008289,GO:0008333,GO:0009056,GO:0009987,GO:0010008,GO:0010256,GO:0010564,GO:0010824,GO:0012505,GO:0016020,GO:…	K12193-ko04144 Endocytosis	KOG3229-Vacuolar sorting protein VPS24[U]
RPL36AL	767.8289593	843.491496	-0.13558855	0.020360851	0.04304035	-	-	ribosomal protein L36a like	-	K02929-ko03010 Ribosome	KOG3464-60S ribosomal protein L44[J]
CHMP7	26.392681	25.19624133	0.066929374	0.786698497	0.848253851	-	-	charged multivesicular body protein 7	GO:0000070,GO:0000278,GO:0000280,GO:0000815,GO:0000819,GO:0000920,GO:0003674,GO:0005215,GO:0005575,GO:0005622,GO:0005623,GO:0005634,GO:0005635,GO:0005737,GO:0005768,GO:0005829,GO:0006810,GO:0006996,GO:0006997,GO:0006998,GO:0007032,GO:0007034,GO:0007049,GO:0007059,GO:0007080,GO:0008104,GO:0008150,GO:0008565,GO:0009987,GO:0010008,GO:0010256,GO:0010458,GO:0012505,GO:0015031,GO:0015833,GO:0016020,GO:…	K15053-ko04144 Endocytosis	KOG2911-Uncharacterized conserved protein[S]
CHMP6	58.71108133	57.87597633	0.020668202	0.520134078	0.627068033	-	-	charged multivesicular body protein 6	GO:0000070,GO:0000278,GO:0000280,GO:0000815,GO:0000819,GO:0000920,GO:0001932,GO:0001933,GO:0003674,GO:0005488,GO:0005515,GO:0005575,GO:0005622,GO:0005623,GO:0005737,GO:0005768,GO:0005829,GO:0006469,GO:0006508,GO:0006511,GO:0006807,GO:0006810,GO:0006914,GO:0006996,GO:0006997,GO:0007032,GO:0007049,GO:0007059,GO:0007080,GO:0007175,GO:0007176,GO:0008150,GO:0008152,GO:0008593,GO:0009056,GO:0009057,GO:…	K12195-ko04144 Endocytosis	KOG2910-Uncharacterized conserved protein predicted to be involved in protein sorting[R]
LOC119879779	0.0001	0.0001	0	1	1	-	-	basic proline-rich protein-like	-	-	-
OR52N4	0.0001	0.0001	0	1	1	-	-	olfactory receptor family 52 subfamily N member 4	GO:0003008,GO:0003674,GO:0004888,GO:0004984,GO:0005575,GO:0005623,GO:0005886,GO:0007154,GO:0007165,GO:0007600,GO:0007606,GO:0007608,GO:0008150,GO:0009593,GO:0009987,GO:0016020,GO:0023052,GO:0032501,GO:0038023,GO:0042221,GO:0044464,GO:0050789,GO:0050794,GO:0050877,GO:0050896,GO:0050906,GO:0050907,GO:0050911,GO:0051606,GO:0051716,GO:0060089,GO:0065007,GO:0071944	K04257-ko04740 Olfactory transduction	-
OR52N2	0.0001	0.0001	0	1	1	-	-	olfactory receptor family 52 subfamily N member 2	-	K04257-ko04740 Olfactory transduction	-
LOC111093053	0.0001	0.0001	0	1	1	-	-	uncharacterized LOC111093053	-	-	-
LOC100686073	225.6648253	182.5397693	0.305970748	0.213413774	0.309958474	-	-	metallothionein-1	GO:0002237,GO:0003674,GO:0005488,GO:0005575,GO:0005622,GO:0005623,GO:0005634,GO:0005737,GO:0008150,GO:0008270,GO:0009605,GO:0009607,GO:0009617,GO:0009987,GO:0010033,GO:0010035,GO:0010038,GO:0010043,GO:0032496,GO:0033993,GO:0034097,GO:0036017,GO:0036018,GO:0040008,GO:0042221,GO:0043167,GO:0043169,GO:0043207,GO:0043226,GO:0043227,GO:0043229,GO:0043231,GO:0044424,GO:0044444,GO:0044464,GO:0045926,GO:…	K14739-ko04978 Mineral absorption;ko04212 Longevity regulating pathway - worm	-
LY6G6C	0.0001	0.0001	0	1	1	-	-	lymphocyte antigen 6 family member G6C	GO:0003674,GO:0005488,GO:0005515,GO:0005575,GO:0005576,GO:0005623,GO:0005886,GO:0008150,GO:0009987,GO:0016020,GO:0016043,GO:0022607,GO:0032991,GO:0042802,GO:0043933,GO:0044085,GO:0044464,GO:0051259,GO:0051260,GO:0065003,GO:0071840,GO:0071944	-	-
HOXA13	10.068869	9.107898333	0.144711547	0.730667187	0.804764485	-	-	homeobox A13	GO:0000003,GO:0000122,GO:0000902,GO:0000904,GO:0000976,GO:0000977,GO:0000978,GO:0000980,GO:0000981,GO:0000982,GO:0000987,GO:0001012,GO:0001067,GO:0001077,GO:0001158,GO:0001205,GO:0001228,GO:0001501,GO:0001568,GO:0001570,GO:0001655,GO:0001708,GO:0001763,GO:0001885,GO:0001886,GO:0001894,GO:0001944,GO:0002009,GO:0002064,GO:0003006,GO:0003158,GO:0003205,GO:0003231,GO:0003279,GO:0003281,GO:0003382,GO:…	-	KOG0487-Transcription factor Abd-B, contains HOX domain[K]
TOMM20L	0.367379667	0.241057667	0.607893466	0.69545666	0.776660416	-	-	translocase of outer mitochondrial membrane 20 like	GO:0003674,GO:0005048,GO:0005215,GO:0005488,GO:0005575,GO:0005622,GO:0005623,GO:0005737,GO:0005739,GO:0005740,GO:0005741,GO:0005742,GO:0006403,GO:0006605,GO:0006626,GO:0006810,GO:0006839,GO:0006886,GO:0006996,GO:0007005,GO:0007006,GO:0007008,GO:0008104,GO:0008150,GO:0008320,GO:0008565,GO:0009987,GO:0015031,GO:0015399,GO:0015405,GO:0015450,GO:0015833,GO:0015931,GO:0016020,GO:0016021,GO:0016031,GO:…	-	KOG4056-Translocase of outer mitochondrial membrane complex, subunit TOM20[U]
LY6G6F	0.0001	0.050443667	-8.978529336	0.379331065	1	-	-	lymphocyte antigen 6 family member G6F, transcript variant X1	GO:0002576,GO:0005575,GO:0005622,GO:0005623,GO:0005737,GO:0005886,GO:0006810,GO:0006887,GO:0008150,GO:0009987,GO:0012505,GO:0012506,GO:0016020,GO:0016192,GO:0030141,GO:0030659,GO:0030667,GO:0031090,GO:0031091,GO:0031092,GO:0031410,GO:0031982,GO:0032940,GO:0043226,GO:0043227,GO:0043229,GO:0044422,GO:0044424,GO:0044433,GO:0044444,GO:0044446,GO:0044464,GO:0045055,GO:0046903,GO:0051179,GO:0051234,GO:…	-	-
HOXA10	21.85533233	35.69094033	-0.707572596	6.53E-07	3.15E-06	-	-	homeobox A10	GO:0000003,GO:0000976,GO:0000977,GO:0000978,GO:0000981,GO:0000982,GO:0000987,GO:0001012,GO:0001067,GO:0001077,GO:0001228,GO:0001501,GO:0003002,GO:0003006,GO:0003674,GO:0003676,GO:0003677,GO:0003690,GO:0003700,GO:0005488,GO:0005515,GO:0005575,GO:0005622,GO:0005623,GO:0005634,GO:0005667,GO:0005737,GO:0006139,GO:0006351,GO:0006355,GO:0006357,GO:0006366,GO:0006725,GO:0006807,GO:0007275,GO:0007276,GO:…	-	KOG0487-Transcription factor Abd-B, contains HOX domain[K]
LOC111098083	0.12011	0.2072	-0.786667732	0.434780899	0.546710837	-	-	uncharacterized LOC111098083	-	-	-
LOC111098084	0.691182	1.67795	-1.279562175	0.069398636	0.123105584	-	-	uncharacterized LOC111098084, transcript variant X3	-	-	-
LOC111098085	0.0001	0.0001	0	1	1	-	-	uncharacterized LOC111098085, transcript variant X4	-	-	-
GALNTL5	0.0001	0.0001	0	1	1	-	-	polypeptide N-acetylgalactosaminyltransferase like 5, transcript variant X4	GO:0000003,GO:0003006,GO:0007276,GO:0007281,GO:0007283,GO:0007286,GO:0008150,GO:0009987,GO:0019953,GO:0022412,GO:0022414,GO:0030154,GO:0032501,GO:0032502,GO:0032504,GO:0044703,GO:0048232,GO:0048468,GO:0048515,GO:0048609,GO:0048856,GO:0048869,GO:0051704	K00710-ko00512 Mucin type O-glycan biosynthesis	KOG3736-Polypeptide N-acetylgalactosaminyltransferase[O]
GALNTL6	0.0001	0.0001	0	1	1	-	-	polypeptide N-acetylgalactosaminyltransferase like 6	GO:0003674,GO:0003824,GO:0004653,GO:0005575,GO:0005622,GO:0005623,GO:0005737,GO:0005783,GO:0005794,GO:0005795,GO:0005975,GO:0008150,GO:0008152,GO:0008194,GO:0008376,GO:0009058,GO:0009311,GO:0009312,GO:0012505,GO:0016051,GO:0016740,GO:0016757,GO:0016758,GO:0031984,GO:0043226,GO:0043227,GO:0043229,GO:0043231,GO:0044238,GO:0044422,GO:0044424,GO:0044431,GO:0044444,GO:0044446,GO:0044464,GO:0071704,GO:…	K00710-ko00512 Mucin type O-glycan biosynthesis	KOG3736-Polypeptide N-acetylgalactosaminyltransferase[O]
LOC111093054	0.042117667	0.0001	8.718281703	0.213158436	0.309745852	-	-	uncharacterized LOC111093054	-	-	-
LOC476816	136.6637727	124.705505	0.132105706	0.799435775	0.857541175	-	-	folate receptor beta, transcript variant X2	GO:0001101,GO:0003674,GO:0005488,GO:0005542,GO:0005575,GO:0005576,GO:0005623,GO:0005886,GO:0006082,GO:0006575,GO:0006605,GO:0006612,GO:0006620,GO:0006725,GO:0006732,GO:0006760,GO:0006766,GO:0006767,GO:0006807,GO:0006810,GO:0006811,GO:0006820,GO:0006835,GO:0006886,GO:0006897,GO:0006898,GO:0006950,GO:0006952,GO:0006954,GO:0007154,GO:0007584,GO:0008104,GO:0008144,GO:0008150,GO:0008152,GO:0008284,GO:…	K13649-ko04144 Endocytosis	-
LOC111098264	0.067265	0.522629667	-2.957861093	0.041244172	0.079189323	-	-	uncharacterized LOC111098264	-	-	-
LOC119873599	5.563122667	3.776767667	0.55874288	0.165340774	0.253098569	-	-	uncharacterized LOC119873599, transcript variant X2	-	-	-
KRTAP11-1	0.0001	0.0001	0	1	1	-	-	keratin associated protein 11-1, transcript variant X6	GO:0005575,GO:0005622,GO:0005623,GO:0005737,GO:0005829,GO:0007275,GO:0008150,GO:0008544,GO:0009888,GO:0009913,GO:0009987,GO:0030154,GO:0030216,GO:0030855,GO:0031424,GO:0032501,GO:0032502,GO:0043588,GO:0044424,GO:0044444,GO:0044464,GO:0048513,GO:0048731,GO:0048856,GO:0048869,GO:0060429	-	-
TDG	41.75776267	43.022831	-0.043058044	0.201222681	0.296168932	-	-	thymine DNA glycosylase, transcript variant X1	GO:0000122,GO:0000166,GO:0000287,GO:0000700,GO:0003674,GO:0003676,GO:0003677,GO:0003684,GO:0003690,GO:0003712,GO:0003824,GO:0004844,GO:0005080,GO:0005488,GO:0005515,GO:0005524,GO:0005575,GO:0005622,GO:0005623,GO:0005634,GO:0005654,GO:0005886,GO:0006139,GO:0006220,GO:0006244,GO:0006259,GO:0006281,GO:0006284,GO:0006285,GO:0006298,GO:0006304,GO:0006355,GO:0006357,GO:0006725,GO:0006753,GO:0006793,GO:…	-	KOG4120-G/T mismatch-specific thymine DNA glycosylase[L]
LOC100855450	0.028736667	0.0001	8.166748915	0.663143395	1	-	-	uncharacterized LOC100855450	-	-	-
DUSP2	98.57924933	1.337021333	6.204189605	3.61E-237	6.67E-234	up	-	dual specificity phosphatase 2	GO:0000188,GO:0001704,GO:0001706,GO:0001932,GO:0001933,GO:0003674,GO:0003824,GO:0004721,GO:0004725,GO:0005488,GO:0005515,GO:0005575,GO:0005622,GO:0005623,GO:0005634,GO:0005635,GO:0006464,GO:0006469,GO:0006470,GO:0006793,GO:0006796,GO:0006807,GO:0007275,GO:0007369,GO:0007492,GO:0008150,GO:0008152,GO:0008330,GO:0009653,GO:0009790,GO:0009888,GO:0009892,GO:0009966,GO:0009968,GO:0009987,GO:0010563,GO:…	K04459-ko04010 MAPK signaling pathway	KOG1716-Dual specificity phosphatase[V]
LOC111098100	0.301952333	0.0001	11.56010511	0.019964549	0.042333171	-	-	uncharacterized LOC111098100, transcript variant X1	-	-	-
LOC111098103	0.0001	0.0001	0	1	1	-	-	uncharacterized LOC111098103	-	-	-
LRRC24	8.852968	10.52663267	-0.249810899	0.18883564	0.280818095	-	-	leucine rich repeat containing 24, transcript variant X2	GO:0008150,GO:0044087,GO:0044089,GO:0048518,GO:0048522,GO:0050789,GO:0050793,GO:0050794,GO:0050803,GO:0050807,GO:0051094,GO:0051128,GO:0051130,GO:0051239,GO:0051240,GO:0051960,GO:0051962,GO:0051963,GO:0051965,GO:0065007,GO:0065008,GO:2000026	-	KOG4194-Membrane glycoprotein LIG-1[T]
LOC111098105	0.454272	0.53913	-0.247076806	0.418989858	0.531367457	-	-	uncharacterized LOC111098105, transcript variant X1	-	-	-
ITGAV	122.535217	153.5997923	-0.325979822	0.009692315	0.022310013	-	-	integrin subunit alpha V, transcript variant X5	GO:0000003,GO:0000165,GO:0000302,GO:0000902,GO:0000904,GO:0001525,GO:0001568,GO:0001667,GO:0001701,GO:0001704,GO:0001706,GO:0001708,GO:0001726,GO:0001775,GO:0001816,GO:0001890,GO:0001892,GO:0001894,GO:0001932,GO:0001934,GO:0001944,GO:0001968,GO:0002009,GO:0002020,GO:0002064,GO:0002065,GO:0002066,GO:0002119,GO:0002164,GO:0002165,GO:0002237,GO:0002252,GO:0002263,GO:0002274,GO:0002275,GO:0002283,GO:…	K06487-ko04151 PI3K-Akt signaling pathway;ko04512 ECM-receptor interaction;ko04514 Cell adhesion molecules (CAMs);ko04145 Phagosome;ko04810 Regulation of actin cytoskeleton;ko04510 Focal adhesion;ko04919 Thyroid hormone signaling pathway;ko05200 Pathways in cancer;ko05205 Proteoglycans in cancer;ko05222 Small cell lung cancer;ko05410 Hypertrophic cardiomyopathy (HCM);ko05412 Arrhythmogenic right …	KOG3637-Vitronectin receptor, alpha subunit[W]
MPDU1	99.822833	87.498187	0.190116725	0.508986214	0.616640996	-	-	mannose-P-dolichol utilization defect 1	GO:0005575,GO:0005622,GO:0005623,GO:0005737,GO:0005783,GO:0005789,GO:0005975,GO:0006457,GO:0006464,GO:0006486,GO:0006487,GO:0006488,GO:0006490,GO:0006629,GO:0006807,GO:0008150,GO:0008152,GO:0009058,GO:0009059,GO:0009100,GO:0009101,GO:0009311,GO:0009312,GO:0009987,GO:0012505,GO:0016020,GO:0016021,GO:0016051,GO:0019538,GO:0031224,GO:0031984,GO:0034645,GO:0036211,GO:0042175,GO:0043170,GO:0043226,GO:…	-	KOG3211-Predicted endoplasmic reticulum membrane protein Lec35/MPDU1 involved in monosaccharide-P-dolichol utilization[R]
LRRC20	24.04737967	7.886931667	1.608343651	2.22E-24	4.12E-23	-	-	leucine rich repeat containing 20, transcript variant X1	GO:0003008,GO:0003012,GO:0008150,GO:0032501	-	KOG4579-Leucine-rich repeat (LRR) protein associated with apoptosis in muscle tissue[R]
LOC111098109	0.0001	0.0001	0	1	1	-	-	uncharacterized LOC111098109, transcript variant X3	-	-	-
LOC111098108	0.0001	0.0001	0	1	1	-	-	uncharacterized LOC111098108	-	-	-
LRRC28	60.74574533	49.39240533	0.298494138	0.14214107	0.223481844	-	-	leucine rich repeat containing 28, transcript variant X29	GO:0007154,GO:0007165,GO:0008150,GO:0009987,GO:0023052,GO:0050789,GO:0050794,GO:0050896,GO:0051716,GO:0065007	-	-
GCNT4	0.80354	1.048381	-0.383721365	0.098972555	0.165898477	-	-	glucosaminyl (N-acetyl) transferase 4, transcript variant X6	GO:0000139,GO:0001655,GO:0001822,GO:0002118,GO:0002121,GO:0003674,GO:0003824,GO:0003829,GO:0005575,GO:0005622,GO:0005623,GO:0005737,GO:0005794,GO:0005975,GO:0006464,GO:0006486,GO:0006493,GO:0006575,GO:0006725,GO:0006807,GO:0007275,GO:0007610,GO:0008109,GO:0008150,GO:0008152,GO:0008194,GO:0008375,GO:0009058,GO:0009059,GO:0009100,GO:0009101,GO:0009653,GO:0009887,GO:0009888,GO:0009987,GO:0010817,GO:…	K09663-ko00512 Mucin type O-glycan biosynthesis	KOG0799-Branching enzyme[G]
GCNT1	4.684266	6.672182	-0.51033564	0.000818107	0.002426574	-	-	glucosaminyl (N-acetyl) transferase 1, transcript variant X7	GO:0000139,GO:0001655,GO:0001822,GO:0002376,GO:0003674,GO:0003824,GO:0003829,GO:0005575,GO:0005576,GO:0005615,GO:0005622,GO:0005623,GO:0005737,GO:0005794,GO:0005795,GO:0005802,GO:0006464,GO:0006486,GO:0006493,GO:0006807,GO:0006928,GO:0007155,GO:0007159,GO:0007275,GO:0008150,GO:0008152,GO:0008194,GO:0008375,GO:0009058,GO:0009059,GO:0009100,GO:0009101,GO:0009653,GO:0009887,GO:0009888,GO:0009987,GO:…	K00727-ko00512 Mucin type O-glycan biosynthesis	KOG0799-Branching enzyme[G]
GCNT3	0.122721333	0.044869667	1.451573691	0.139629319	0.220224971	-	-	glucosaminyl (N-acetyl) transferase 3, mucin type, transcript variant X4	GO:0000139,GO:0001655,GO:0001822,GO:0002250,GO:0002251,GO:0002252,GO:0002376,GO:0002377,GO:0002381,GO:0002385,GO:0002426,GO:0002440,GO:0002443,GO:0002449,GO:0002460,GO:0003008,GO:0003674,GO:0003824,GO:0003829,GO:0005575,GO:0005622,GO:0005623,GO:0005737,GO:0005794,GO:0005975,GO:0006464,GO:0006486,GO:0006493,GO:0006807,GO:0006810,GO:0006955,GO:0007275,GO:0007586,GO:0008109,GO:0008150,GO:0008152,GO:…	K09662-ko00512 Mucin type O-glycan biosynthesis	KOG0799-Branching enzyme[G]
GCNT2	1.006129667	2.076350333	-1.045233637	3.99E-06	1.73E-05	-	-	glucosaminyl (N-acetyl) transferase 2 (I blood group), transcript variant X4	GO:0000139,GO:0001894,GO:0001932,GO:0001934,GO:0003674,GO:0003824,GO:0005575,GO:0005622,GO:0005623,GO:0005737,GO:0005794,GO:0006022,GO:0006023,GO:0006024,GO:0006464,GO:0006486,GO:0006807,GO:0007154,GO:0007162,GO:0007165,GO:0007166,GO:0007167,GO:0007178,GO:0007179,GO:0007275,GO:0008109,GO:0008150,GO:0008152,GO:0008194,GO:0008284,GO:0008375,GO:0009058,GO:0009059,GO:0009100,GO:0009101,GO:0009719,GO:…	K00742-ko00601 Glycosphingolipid biosynthesis - lacto and neolacto series	KOG0799-Branching enzyme[G]
LPCAT4	31.01773433	25.690895	0.271836159	0.224751985	0.323167197	-	-	lysophosphatidylcholine acyltransferase 4	GO:0003674,GO:0003824,GO:0003841,GO:0005575,GO:0005622,GO:0005623,GO:0005737,GO:0005783,GO:0005789,GO:0006575,GO:0006629,GO:0006644,GO:0006650,GO:0006654,GO:0006658,GO:0006793,GO:0006796,GO:0006807,GO:0008150,GO:0008152,GO:0008374,GO:0008610,GO:0008654,GO:0009058,GO:0009987,GO:0012505,GO:0016020,GO:0016411,GO:0016740,GO:0016746,GO:0016747,GO:0019637,GO:0031984,GO:0036148,GO:0036150,GO:0036151,GO:…	K13512-ko00564 Glycerophospholipid metabolism;ko00565 Ether lipid metabolism	KOG4666-Predicted phosphate acyltransferase, contains PlsC domain[I]
LPCAT2	13.689028	8.635519667	0.664665107	5.36E-06	2.28E-05	-	-	lysophosphatidylcholine acyltransferase 2, transcript variant X2	GO:0003674,GO:0003824,GO:0003841,GO:0005575,GO:0005622,GO:0005623,GO:0005737,GO:0005783,GO:0005789,GO:0005794,GO:0005795,GO:0005811,GO:0006629,GO:0006644,GO:0006650,GO:0006663,GO:0006793,GO:0006796,GO:0006807,GO:0008150,GO:0008152,GO:0008374,GO:0008610,GO:0008654,GO:0009058,GO:0009987,GO:0012505,GO:0016020,GO:0016043,GO:0016407,GO:0016411,GO:0016413,GO:0016740,GO:0016746,GO:0016747,GO:0017144,GO:…	K13510-ko00564 Glycerophospholipid metabolism;ko00565 Ether lipid metabolism	KOG4666-Predicted phosphate acyltransferase, contains PlsC domain[I]
LPCAT3	106.7268093	133.4411113	-0.322280588	0.000226073	0.000744471	-	-	lysophosphatidylcholine acyltransferase 3	GO:0000003,GO:0002119,GO:0002164,GO:0003006,GO:0003674,GO:0003824,GO:0003841,GO:0005575,GO:0005622,GO:0005623,GO:0005737,GO:0005783,GO:0005789,GO:0006575,GO:0006629,GO:0006644,GO:0006646,GO:0006650,GO:0006656,GO:0006658,GO:0006659,GO:0006793,GO:0006796,GO:0006807,GO:0006928,GO:0007009,GO:0007275,GO:0007276,GO:0007281,GO:0007283,GO:0007286,GO:0007291,GO:0007349,GO:0008150,GO:0008152,GO:0008354,GO:…	K13515-ko00564 Glycerophospholipid metabolism	KOG2705-Predicted membrane protein[S]
LPCAT1	9.034386333	17.804999	-0.978783841	2.26E-16	2.70E-15	-	-	lysophosphatidylcholine acyltransferase 1, transcript variant X3	GO:0000323,GO:0001654,GO:0001775,GO:0001894,GO:0002252,GO:0002263,GO:0002274,GO:0002275,GO:0002283,GO:0002366,GO:0002376,GO:0002443,GO:0002444,GO:0002446,GO:0003674,GO:0003824,GO:0003841,GO:0005575,GO:0005622,GO:0005623,GO:0005737,GO:0005764,GO:0005765,GO:0005766,GO:0005773,GO:0005774,GO:0005783,GO:0005789,GO:0005794,GO:0005811,GO:0005886,GO:0006629,GO:0006644,GO:0006650,GO:0006654,GO:0006656,GO:…	K13510-ko00564 Glycerophospholipid metabolism;ko00565 Ether lipid metabolism	KOG4666-Predicted phosphate acyltransferase, contains PlsC domain[I]
RERE	35.04125833	65.02571233	-0.891955715	5.47E-10	3.76E-09	-	-	arginine-glutamic acid dipeptide repeats, transcript variant X3	GO:0000003,GO:0000118,GO:0000228,GO:0000785,GO:0000790,GO:0001085,GO:0001708,GO:0002119,GO:0002164,GO:0003006,GO:0003674,GO:0003682,GO:0005488,GO:0005515,GO:0005575,GO:0005622,GO:0005623,GO:0005634,GO:0005654,GO:0005694,GO:0006355,GO:0006357,GO:0007044,GO:0007154,GO:0007155,GO:0007163,GO:0007165,GO:0007166,GO:0007267,GO:0007275,GO:0007498,GO:0007548,GO:0007610,GO:0008134,GO:0008150,GO:0008544,GO:…	K05628-ko04391 Hippo signaling pathway -fly	KOG2133-Transcriptional corepressor Atrophin-1/DRPLA[R]
ANOS1	36.68198267	1.213674333	4.91761836	6.84E-237	1.15E-233	up	-	anosmin 1	GO:0000003,GO:0000902,GO:0000904,GO:0001764,GO:0002009,GO:0003006,GO:0003674,GO:0005198,GO:0005201,GO:0005488,GO:0005515,GO:0005539,GO:0005575,GO:0005576,GO:0005615,GO:0005623,GO:0005886,GO:0006928,GO:0006935,GO:0007154,GO:0007155,GO:0007165,GO:0007166,GO:0007167,GO:0007169,GO:0007275,GO:0007399,GO:0007409,GO:0007411,GO:0007548,GO:0008150,GO:0008201,GO:0008543,GO:0008544,GO:0009605,GO:0009653,GO:…	-	KOG4802-Adhesion-type protein [W]
CCDC178	0.0001	0.0001	0	1	1	-	-	coiled-coil domain containing 178, transcript variant X1	-	-	-
CCDC179	0.0001	0.0001	0	1	1	-	-	coiled-coil domain containing 179	-	-	-
LOC106558126	0.0001	0.0001	0	1	1	-	-	uncharacterized LOC106558126	-	-	-
EDN1	19.38140433	200.220571	-3.368845193	4.60E-234	7.10E-231	down	-	endothelin 1	GO:0000003,GO:0000122,GO:0000302,GO:0001101,GO:0001501,GO:0001505,GO:0001516,GO:0001525,GO:0001558,GO:0001568,GO:0001569,GO:0001664,GO:0001666,GO:0001701,GO:0001763,GO:0001775,GO:0001821,GO:0001932,GO:0001934,GO:0001944,GO:0001959,GO:0001961,GO:0001990,GO:0002009,GO:0002027,GO:0002237,GO:0002376,GO:0002682,GO:0002684,GO:0002685,GO:0002687,GO:0002688,GO:0002690,GO:0002790,GO:0003002,GO:0003008,GO:…	K16366-ko04668 TNF signaling pathway;ko04066 HIF-1 signaling pathway;ko04916 Melanogenesis;ko04270 Vascular smooth muscle contraction;ko05410 Hypertrophic cardiomyopathy (HCM);ko04933 AGE-RAGE signaling pathway in diabetic complications	-
LOC106558121	0.0001	0.0001	0	1	1	-	-	uncharacterized LOC106558121, transcript variant X1	-	-	-
CCDC170	0.106835333	0.0001	10.06117315	0.011082444	0.025079823	-	-	coiled-coil domain containing 170, transcript variant X2	-	-	-
CCDC171	1.219415333	0.399374333	1.610376069	0.000609717	0.001851359	-	-	coiled-coil domain containing 171, transcript variant X33	-	-	-
CCDC172	2.485032	1.988595333	0.321514703	0.483440573	0.594092608	-	-	coiled-coil domain containing 172, transcript variant X8	GO:0005575,GO:0005622,GO:0005623,GO:0005737,GO:0005929,GO:0031514,GO:0036126,GO:0042995,GO:0043226,GO:0044422,GO:0044424,GO:0044441,GO:0044463,GO:0044464,GO:0097223,GO:0097225,GO:0097729,GO:0120025,GO:0120038	-	-
CCDC173	0.729272333	0.759418	-0.058436532	0.6047038	0.702350523	-	-	coiled-coil domain containing 173, transcript variant X8	-	-	-
CCDC174	15.91655867	14.58740233	0.125805446	0.834191473	0.883799904	-	-	coiled-coil domain containing 174, transcript variant X1	GO:0005575,GO:0005622,GO:0005623,GO:0005634,GO:0005654,GO:0031974,GO:0031981,GO:0043226,GO:0043227,GO:0043229,GO:0043231,GO:0043233,GO:0044422,GO:0044424,GO:0044428,GO:0044446,GO:0044464,GO:0070013	-	-
CCDC175	0.0001	0.0001	0	1	1	-	-	coiled-coil domain containing 175, transcript variant X2	-	-	-
CCDC177	0.024585333	0.041730333	-0.763298529	0.346589537	0.457545657	-	-	coiled-coil domain containing 177, transcript variant X2	-	-	-
PDK1	18.99508733	90.41974633	-2.251011525	9.27E-76	1.07E-73	-	-	pyruvate dehydrogenase kinase 1, transcript variant X1	GO:0000166,GO:0001666,GO:0003674,GO:0003824,GO:0004672,GO:0004674,GO:0004740,GO:0005488,GO:0005515,GO:0005524,GO:0005575,GO:0005622,GO:0005623,GO:0005634,GO:0005730,GO:0005737,GO:0005739,GO:0005759,GO:0005886,GO:0005967,GO:0005975,GO:0005996,GO:0006006,GO:0006082,GO:0006090,GO:0006109,GO:0006140,GO:0006464,GO:0006468,GO:0006793,GO:0006796,GO:0006807,GO:0006915,GO:0006950,GO:0006979,GO:0007154,GO:…	K12077-ko04066 HIF-1 signaling pathway;ko04360 Axon guidance;ko05230 Central carbon metabolism in cancer	KOG0787-Dehydrogenase kinase[T]
SUN2	56.36003633	54.82997633	0.039707691	0.70529893	0.784385992	-	-	Sad1 and UNC84 domain containing 2, transcript variant X1	GO:0000226,GO:0000228,GO:0000278,GO:0000781,GO:0000784,GO:0000793,GO:0000794,GO:0003674,GO:0005488,GO:0005515,GO:0005521,GO:0005575,GO:0005622,GO:0005623,GO:0005634,GO:0005635,GO:0005637,GO:0005694,GO:0006810,GO:0006928,GO:0006996,GO:0006997,GO:0006998,GO:0007010,GO:0007017,GO:0007018,GO:0007049,GO:0007051,GO:0007052,GO:0007097,GO:0007275,GO:0007399,GO:0007417,GO:0007420,GO:0008017,GO:0008092,GO:…	-	KOG2687-Spindle pole body protein, contains UNC-84 domain[D]
PDK2	43.76339367	144.70106	-1.725278968	4.01E-23	6.90E-22	-	-	pyruvate dehydrogenase kinase 2, transcript variant X5	GO:0000166,GO:0000302,GO:0003674,GO:0003824,GO:0004672,GO:0004674,GO:0004740,GO:0005488,GO:0005515,GO:0005524,GO:0005575,GO:0005622,GO:0005623,GO:0005634,GO:0005654,GO:0005737,GO:0005739,GO:0005759,GO:0005829,GO:0005967,GO:0005975,GO:0005996,GO:0006006,GO:0006082,GO:0006090,GO:0006109,GO:0006111,GO:0006140,GO:0006464,GO:0006468,GO:0006793,GO:0006796,GO:0006807,GO:0006885,GO:0006915,GO:0006950,GO:…	-	KOG0787-Dehydrogenase kinase[T]
EBP	92.18878667	157.62263	-0.773811493	4.62E-11	3.54E-10	-	-	EBP cholestenol delta-isomerase, transcript variant X1	GO:0000247,GO:0001501,GO:0002376,GO:0002520,GO:0003674,GO:0003824,GO:0004769,GO:0004888,GO:0005215,GO:0005575,GO:0005622,GO:0005623,GO:0005634,GO:0005635,GO:0005737,GO:0005783,GO:0005789,GO:0005886,GO:0005887,GO:0006066,GO:0006629,GO:0006694,GO:0006695,GO:0006810,GO:0006855,GO:0007154,GO:0007165,GO:0007275,GO:0008150,GO:0008152,GO:0008202,GO:0008203,GO:0008610,GO:0009058,GO:0009987,GO:0012505,GO:…	K01824-ko00100 Steroid biosynthesis	KOG4826-C-8,7 sterol isomerase[I]
CYP1A1	62.54761367	3.715998	4.073133213	1.53E-228	2.18E-225	up	-	cytochrome P450 family 1 subfamily A member 1	GO:0003674,GO:0003824,GO:0004497,GO:0005488,GO:0005575,GO:0005622,GO:0005623,GO:0005737,GO:0005783,GO:0005789,GO:0008144,GO:0008150,GO:0008152,GO:0009404,GO:0009987,GO:0012505,GO:0016020,GO:0016491,GO:0017144,GO:0019748,GO:0019825,GO:0020037,GO:0031090,GO:0031984,GO:0036094,GO:0042175,GO:0042221,GO:0043226,GO:0043227,GO:0043229,GO:0043231,GO:0043385,GO:0044237,GO:0044422,GO:0044424,GO:0044425,GO:…	K07408-ko00140 Steroid hormone biosynthesis;ko00380 Tryptophan metabolism;ko00830 Retinol metabolism;ko00980 Metabolism of xenobiotics by cytochrome P450;ko04913 Ovarian Steroidogenesis;ko05204 Chemical carcinogenesis	KOG0156-Cytochrome P450 CYP2 subfamily[Q]
LNPEP	4.936790667	2.306047	1.098151555	4.35E-09	2.74E-08	-	-	leucyl and cystinyl aminopeptidase, transcript variant X4	GO:0000003,GO:0000209,GO:0002376,GO:0002474,GO:0002478,GO:0002480,GO:0003008,GO:0003013,GO:0003674,GO:0003824,GO:0004177,GO:0005488,GO:0005575,GO:0005576,GO:0005622,GO:0005623,GO:0005737,GO:0005768,GO:0005769,GO:0005829,GO:0005886,GO:0005887,GO:0006464,GO:0006508,GO:0006518,GO:0006807,GO:0007154,GO:0007165,GO:0007267,GO:0007565,GO:0008015,GO:0008150,GO:0008152,GO:0008217,GO:0008233,GO:0008235,GO:…	K01257-ko04614 Renin-angiotensin system	KOG1046-Puromycin-sensitive aminopeptidase and related aminopeptidases[EO]
ALPI	0.152466667	0.026112	2.545708997	0.049803526	0.092755748	-	-	alkaline phosphatase, intestinal, transcript variant X1	GO:0000287,GO:0002020,GO:0003674,GO:0003824,GO:0004035,GO:0005488,GO:0005515,GO:0005575,GO:0005576,GO:0005622,GO:0005623,GO:0005737,GO:0005886,GO:0005903,GO:0006629,GO:0006644,GO:0006650,GO:0006654,GO:0006793,GO:0006796,GO:0007275,GO:0007399,GO:0007586,GO:0008150,GO:0008152,GO:0008270,GO:0008610,GO:0008654,GO:0009058,GO:0009653,GO:0009790,GO:0009792,GO:0009888,GO:0009897,GO:0009986,GO:0009987,GO:…	K01077-ko00790 Folate biosynthesis;ko00627 Aminobenzoate degradation;ko02020 Two-component system	KOG4126-Alkaline phosphatase[P]
SEC61A1	501.9023637	534.297597	-0.090236788	0.152881518	0.237344035	-	-	SEC61 translocon subunit alpha 1	GO:0001655,GO:0001822,GO:0002376,GO:0003674,GO:0005215,GO:0005488,GO:0005575,GO:0005622,GO:0005623,GO:0005737,GO:0005783,GO:0005789,GO:0005791,GO:0005829,GO:0006605,GO:0006612,GO:0006613,GO:0006614,GO:0006620,GO:0006810,GO:0006886,GO:0006950,GO:0006952,GO:0006955,GO:0006996,GO:0007029,GO:0007275,GO:0008104,GO:0008150,GO:0009987,GO:0010033,GO:0010256,GO:0012505,GO:0012506,GO:0015031,GO:0015833,GO:…	K10956-ko03060 Protein export;ko04141 Protein processing in endoplasmic reticulum;ko04145 Phagosome;ko05110 Vibrio cholerae infection	KOG1373-Transport protein Sec61, alpha subunit[UO]
SEC61A2	6.196083	3.715464667	0.73781382	0.000715467	0.002142582	-	-	SEC61 translocon subunit alpha 2, transcript variant X2	GO:0003674,GO:0005488,GO:0005575,GO:0005622,GO:0005623,GO:0005737,GO:0005829,GO:0043021,GO:0043022,GO:0044424,GO:0044444,GO:0044464,GO:0044877	K10956-ko03060 Protein export;ko04141 Protein processing in endoplasmic reticulum;ko04145 Phagosome;ko05110 Vibrio cholerae infection	KOG1373-Transport protein Sec61, alpha subunit[UO]
ALPL	0.323411667	0.176309667	0.875260147	0.329301761	0.439551943	-	-	alkaline phosphatase, biomineralization associated	GO:0000003,GO:0001501,GO:0001503,GO:0001958,GO:0002237,GO:0003006,GO:0003674,GO:0003824,GO:0004035,GO:0005575,GO:0005576,GO:0005615,GO:0005623,GO:0005886,GO:0006793,GO:0006796,GO:0007275,GO:0007584,GO:0008150,GO:0008152,GO:0009605,GO:0009607,GO:0009617,GO:0009653,GO:0009719,GO:0009725,GO:0009887,GO:0009888,GO:0009987,GO:0009991,GO:0010033,GO:0014070,GO:0016020,GO:0016311,GO:0016462,GO:0016787,GO:…	K01077-ko00790 Folate biosynthesis;ko00627 Aminobenzoate degradation;ko02020 Two-component system	KOG4126-Alkaline phosphatase[P]
PECR	28.057389	7.158741333	1.970602902	4.67E-35	1.46E-33	-	-	peroxisomal trans-2-enoyl-CoA reductase	GO:0001561,GO:0003674,GO:0003824,GO:0005102,GO:0005488,GO:0005515,GO:0005575,GO:0005622,GO:0005623,GO:0005737,GO:0005739,GO:0005777,GO:0005778,GO:0005829,GO:0006066,GO:0006082,GO:0006605,GO:0006625,GO:0006629,GO:0006631,GO:0006633,GO:0006720,GO:0006721,GO:0006810,GO:0006886,GO:0006996,GO:0007031,GO:0008104,GO:0008150,GO:0008152,GO:0008610,GO:0009056,GO:0009058,GO:0009062,GO:0009987,GO:0015031,GO:…	K07753-ko01212 Fatty acid metabolism;ko01040 Biosynthesis of unsaturated fatty acids;ko04146 Peroxisome	KOG0725-Reductases with broad range of substrate specificities[R]
LOC102156824	0.027265667	0.0001	8.090941621	0.48748568	1	-	-	uncharacterized LOC102156824, transcript variant X1	-	-	-
MIR193A	0.0001	0.0001	0	1	1	-	-	microRNA mir-193a	-	-	-
MIR193B	0.0001	0.0001	0	1	1	-	-	microRNA mir-193b	-	-	-
LOC102156292	0.0001	0.0001	0	1	1	-	-	uncharacterized LOC102156292	-	-	-
LOC102151998	0.0001	0.0001	0	1	1	-	-	uncharacterized LOC102151998, transcript variant X2	-	-	-
LOC102151990	0.040540667	0.0001	8.663226003	0.062827303	0.113316919	-	-	uncharacterized LOC102151990, transcript variant X2	-	-	-
LOC102151991	0.0001	0.0001	0	1	1	-	-	uncharacterized LOC102151991	-	-	-
DDIT3	15.19279133	20.51739933	-0.433460918	0.001003184	0.002913216	-	-	DNA damage inducible transcript 3, transcript variant X2	GO:0000122,GO:0000302,GO:0000976,GO:0000977,GO:0000978,GO:0000981,GO:0000982,GO:0000987,GO:0001012,GO:0001067,GO:0001077,GO:0001228,GO:0001568,GO:0001817,GO:0001819,GO:0001944,GO:0001955,GO:0001975,GO:0003002,GO:0003674,GO:0003676,GO:0003677,GO:0003690,GO:0003700,GO:0003712,GO:0003714,GO:0005488,GO:0005515,GO:0005575,GO:0005622,GO:0005623,GO:0005634,GO:0005654,GO:0005667,GO:0005737,GO:0005768,GO:…	K04452-ko04141 Protein processing in endoplasmic reticulum;ko04010 MAPK signaling pathway;ko04210 Apoptosis;ko05202 Transcriptional misregulation in cancers;ko04932 Non-alcoholic fatty liver disease (NAFLD)	-
DDIT4	49.96037933	220.9585773	-2.1449196	2.98E-45	1.37E-43	-	-	DNA damage inducible transcript 4	GO:0001666,GO:0001764,GO:0001932,GO:0001933,GO:0002252,GO:0002376,GO:0003002,GO:0003674,GO:0005488,GO:0005515,GO:0005575,GO:0005622,GO:0005623,GO:0005737,GO:0005739,GO:0005829,GO:0006109,GO:0006110,GO:0006140,GO:0006915,GO:0006928,GO:0006950,GO:0006952,GO:0006974,GO:0007154,GO:0007165,GO:0007166,GO:0007167,GO:0007169,GO:0007275,GO:0007389,GO:0007399,GO:0007417,GO:0007420,GO:0008150,GO:0008152,GO:…	K08270-ko04151 PI3K-Akt signaling pathway;ko04150 mTOR signaling pathway;ko05206 MicroRNAs in cancer	-
RIIAD1	6.675152	12.08279867	-0.856082062	0.000572241	0.001743573	-	-	regulatory subunit of type II PKA R-subunit domain containing 1	-	-	-
LOC480441	69.34580067	92.031077	-0.408312591	0.000744281	0.002223112	-	-	ras-related protein Rap-2a-like	-	-	KOG0395-Ras-related GTPase[R]
LOC106559295	0.104940667	0.057696333	0.863022318	0.465870946	0.577409161	-	-	uncharacterized LOC106559295, transcript variant X3	-	-	-
LOC102156170	0.022112333	0.028925333	-0.387482316	0.70269257	0.78214539	-	-	uncharacterized LOC102156170, transcript variant X21	-	-	-
LOC102156172	0.032927333	0.0001	8.363141868	0.431376807	1	-	-	uncharacterized LOC102156172	-	-	-
LOC106559291	0.057089	0.006515667	3.131228087	0.063103989	0.113716214	-	-	uncharacterized LOC106559291	-	-	-
LOC111098557	0.0001	0.0001	0	1	1	-	-	uncharacterized LOC111098557	-	-	-
LOC111098554	0.0001	0.0001	0	1	1	-	-	uncharacterized LOC111098554, transcript variant X2	-	-	-
PRKCI	90.914589	107.6064477	-0.243180799	0.001566302	0.00436231	-	-	protein kinase C iota, transcript variant X1	GO:0000003,GO:0000132,GO:0000166,GO:0000226,GO:0000278,GO:0000578,GO:0000902,GO:0000904,GO:0001654,GO:0001709,GO:0001738,GO:0001745,GO:0001754,GO:0001763,GO:0002009,GO:0002052,GO:0002064,GO:0002252,GO:0002376,GO:0003002,GO:0003006,GO:0003008,GO:0003382,GO:0003674,GO:0003824,GO:0004672,GO:0004674,GO:0004697,GO:0005488,GO:0005515,GO:0005524,GO:0005543,GO:0005575,GO:0005576,GO:0005622,GO:0005623,GO:…	K06069-ko04015 Rap1 signaling pathway;ko04390 Hippo signaling pathway;ko04391 Hippo signaling pathway -fly;ko04144 Endocytosis;ko04530 Tight junction;ko04611 Platelet activation;ko04910 Insulin signaling pathway	KOG0695-Serine/threonine protein kinase[T]
LOC119867038	0.0001	0.0001	0	1	1	-	-	uncharacterized LOC119867038	-	-	-
C6H7orf61	3.070345	3.613491667	-0.234992794	0.332267131	0.442329722	-	-	chromosome 6 C7orf61 homolog	GO:0000981,GO:0002682,GO:0002683,GO:0003674,GO:0003700,GO:0005575,GO:0005622,GO:0005623,GO:0005634,GO:0005737,GO:0006355,GO:0006357,GO:0006950,GO:0006970,GO:0008150,GO:0009628,GO:0009889,GO:0009890,GO:0009892,GO:0010468,GO:0010556,GO:0010558,GO:0010605,GO:0010629,GO:0010941,GO:0019219,GO:0019222,GO:0031323,GO:0031324,GO:0031326,GO:0031327,GO:0042981,GO:0043066,GO:0043067,GO:0043069,GO:0043226,GO:…	-	-
PRKCH	38.416856	12.68804	1.598270231	2.72E-31	7.23E-30	-	-	protein kinase C eta	GO:0000165,GO:0001505,GO:0002119,GO:0002164,GO:0003008,GO:0003674,GO:0003824,GO:0004672,GO:0004674,GO:0004697,GO:0005575,GO:0005623,GO:0006464,GO:0006468,GO:0006793,GO:0006796,GO:0006807,GO:0006810,GO:0006836,GO:0006887,GO:0006935,GO:0007154,GO:0007165,GO:0007166,GO:0007167,GO:0007169,GO:0007186,GO:0007218,GO:0007267,GO:0007268,GO:0007269,GO:0007275,GO:0007600,GO:0007606,GO:0007610,GO:0007611,GO:…	K18051-ko04530 Tight junction;ko04270 Vascular smooth muscle contraction;ko04750 Inflammatory mediator regulation of TRP channels	KOG0694-Serine/threonine protein kinase[T]
LOC119867033	0.0001	0.0001	0	1	1	-	-	uncharacterized LOC119867033	-	-	-
LOC119867032	0.0001	0.0001	0	1	1	-	-	uncharacterized LOC119867032, transcript variant X1	-	-	-
PTPMT1	34.97771967	38.95364767	-0.155322193	0.086844575	0.148762731	-	-	protein tyrosine phosphatase mitochondrial 1	GO:0002791,GO:0002792,GO:0003674,GO:0003824,GO:0004439,GO:0004721,GO:0005575,GO:0005622,GO:0005623,GO:0005737,GO:0005739,GO:0005740,GO:0005743,GO:0006464,GO:0006470,GO:0006629,GO:0006644,GO:0006650,GO:0006655,GO:0006793,GO:0006796,GO:0006807,GO:0008138,GO:0008150,GO:0008152,GO:0008610,GO:0008654,GO:0008962,GO:0009058,GO:0009966,GO:0009987,GO:0010646,GO:0010648,GO:0010817,GO:0010941,GO:0016020,GO:…	-	KOG1719-Dual specificity phosphatase[V]
LOC119867030	0.047264333	0.107382333	-1.183932848	0.705695805	0.784591629	-	-	uncharacterized LOC119867030	-	-	-
LOC119867037	0.0001	0.0001	0	1	1	-	-	uncharacterized LOC119867037	-	-	-
LOC119867036	0.0001	0.0001	0	1	1	-	-	uncharacterized LOC119867036	-	-	-
LOC119867034	0.110090333	0.031324	1.813347438	0.411226624	0.524035746	-	-	uncharacterized LOC119867034, transcript variant X6	-	-	-
FTCDNL1	0.0001	0.0001	0	1	1	-	-	formiminotransferase cyclodeaminase N-terminal like, transcript variant X1	-	-	-
VMO1	4.434530667	3.352127333	0.403704471	0.423492027	0.53612196	-	-	vitelline membrane outer layer 1 homolog, transcript variant X2	-	-	-
HYAL4	0.0001	0.0001	0	1	1	-	-	hyaluronidase 4	GO:0003674,GO:0003824,GO:0004415,GO:0004553,GO:0005575,GO:0005623,GO:0006022,GO:0006026,GO:0006027,GO:0006029,GO:0006082,GO:0006790,GO:0006807,GO:0008150,GO:0008152,GO:0009056,GO:0009057,GO:0009100,GO:0009986,GO:0009987,GO:0015929,GO:0016787,GO:0016798,GO:0019538,GO:0030203,GO:0030204,GO:0030207,GO:0043170,GO:0043436,GO:0044237,GO:0044238,GO:0044248,GO:0044260,GO:0044273,GO:0044281,GO:0044464,GO:…	K01197-ko00531 Glycosaminoglycan degradation	-
MIR631	0.929701333	0.307494667	1.596205937	0.509435013	0.616942402	-	-	microRNA mir-631	-	-	-
MIR632	12.473927	13.544521	-0.118793653	0.659491642	0.747767697	-	-	microRNA mir-632	-	-	-
NPC2	369.8099367	539.1621907	-0.54393534	2.42E-08	1.40E-07	-	-	NPC intracellular cholesterol transporter 2	GO:0000323,GO:0001775,GO:0002252,GO:0002263,GO:0002274,GO:0002275,GO:0002283,GO:0002366,GO:0002376,GO:0002443,GO:0002444,GO:0002446,GO:0003674,GO:0005215,GO:0005319,GO:0005488,GO:0005496,GO:0005515,GO:0005575,GO:0005576,GO:0005622,GO:0005623,GO:0005737,GO:0005764,GO:0005766,GO:0005773,GO:0005775,GO:0006810,GO:0006811,GO:0006820,GO:0006869,GO:0006887,GO:0006955,GO:0008150,GO:0008289,GO:0009605,GO:…	K13443-ko04142 Lysosome	KOG4063-Major epididymal secretory protein HE1[S]
NPC1	48.822066	51.08858267	-0.065467565	0.114422844	0.187019657	-	-	NPC intracellular cholesterol transporter 1	GO:0000323,GO:0003674,GO:0005488,GO:0005496,GO:0005575,GO:0005576,GO:0005622,GO:0005623,GO:0005634,GO:0005635,GO:0005737,GO:0005764,GO:0005773,GO:0005783,GO:0005886,GO:0005887,GO:0006082,GO:0006464,GO:0006486,GO:0006629,GO:0006807,GO:0006810,GO:0006869,GO:0007034,GO:0007041,GO:0008150,GO:0008152,GO:0008202,GO:0008206,GO:0008289,GO:0009058,GO:0009059,GO:0009100,GO:0009101,GO:0009987,GO:0010876,GO:…	K12385-ko04142 Lysosome	KOG1933-Cholesterol transport protein (Niemann-Pick C disease protein)[I]
LOC106559745	0.0001	0.027593	-8.108158509	0.391688074	1	-	-	uncharacterized LOC106559745	-	-	-
LOC111095762	0.0001	0.0001	0	1	1	-	-	uncharacterized LOC111095762	-	-	-
LOC106559748	0.0001	0.0001	0	1	1	-	-	uncharacterized LOC106559748, transcript variant X3	-	-	-
TRNAQ-CUG_3	0.0001	0.0001	0	1	1	-	-	tRNA-Gln	-	-	-
RAB3GAP2	80.28757467	56.62406667	0.503761368	8.42E-05	0.00029896	-	-	RAB3 GTPase activating non-catalytic protein subunit 2, transcript variant X2	GO:0000003,GO:0001505,GO:0001667,GO:0002064,GO:0002065,GO:0002066,GO:0003006,GO:0003674,GO:0005085,GO:0005088,GO:0005096,GO:0005488,GO:0005515,GO:0005575,GO:0005622,GO:0005623,GO:0005737,GO:0005783,GO:0005789,GO:0005829,GO:0005886,GO:0006810,GO:0006836,GO:0006886,GO:0006928,GO:0007154,GO:0007267,GO:0007268,GO:0007269,GO:0007276,GO:0007281,GO:0007292,GO:0007297,GO:0007298,GO:0008021,GO:0008047,GO:…	-	KOG2727-Rab3 GTPase-activating protein, non-catalytic subunit[U]
BHLHA15	1.216578333	0.292438667	2.056623232	4.61E-07	2.27E-06	-	-	basic helix-loop-helix family member a15, transcript variant X1	GO:0000976,GO:0000977,GO:0000981,GO:0001012,GO:0001067,GO:0001228,GO:0002065,GO:0002791,GO:0002793,GO:0003674,GO:0003676,GO:0003677,GO:0003690,GO:0003700,GO:0005488,GO:0005515,GO:0005575,GO:0005622,GO:0005623,GO:0005634,GO:0006139,GO:0006351,GO:0006355,GO:0006357,GO:0006366,GO:0006725,GO:0006807,GO:0006810,GO:0006811,GO:0006812,GO:0006816,GO:0006851,GO:0006950,GO:0006986,GO:0006996,GO:0007005,GO:…	-	KOG3898-Transcription factor NeuroD and related HTH proteins[K]
RAB3GAP1	53.69812667	56.57662067	-0.075334248	0.088682779	0.151253543	-	-	RAB3 GTPase activating protein catalytic subunit 1, transcript variant X11	GO:0001505,GO:0001654,GO:0001956,GO:0003008,GO:0003674,GO:0005085,GO:0005096,GO:0005488,GO:0005515,GO:0005575,GO:0005622,GO:0005623,GO:0005737,GO:0005783,GO:0005789,GO:0005794,GO:0005811,GO:0005829,GO:0006807,GO:0006810,GO:0006914,GO:0006996,GO:0007154,GO:0007165,GO:0007166,GO:0007267,GO:0007268,GO:0007275,GO:0007399,GO:0007417,GO:0007420,GO:0007423,GO:0008047,GO:0008104,GO:0008150,GO:0008152,GO:…	-	KOG2390-Uncharacterized conserved protein[S]
TRNAQ-CUG_4	0.0001	0.0001	0	1	1	-	-	tRNA-Gln	-	-	-
TRNAQ-CUG_5	0.0001	0.0001	0	1	1	-	-	tRNA-Gln	-	-	-
DAG1	135.4772057	259.58079	-0.938133487	4.94E-11	3.78E-10	-	-	dystroglycan 1	GO:0000003,GO:0000226,GO:0000578,GO:0000902,GO:0000904,GO:0001763,GO:0001932,GO:0001933,GO:0001934,GO:0001952,GO:0001954,GO:0002009,GO:0002011,GO:0002162,GO:0002165,GO:0003002,GO:0003006,GO:0003674,GO:0003779,GO:0005198,GO:0005488,GO:0005515,GO:0005575,GO:0005576,GO:0005604,GO:0005615,GO:0005622,GO:0005623,GO:0005634,GO:0005654,GO:0005737,GO:0005783,GO:0005788,GO:0005794,GO:0005796,GO:0005829,GO:…	K06265-ko04512 ECM-receptor interaction;ko05410 Hypertrophic cardiomyopathy (HCM);ko05412 Arrhythmogenic right ventricular cardiomyopathy (ARVC);ko05414 Dilated cardiomyopathy (DCM);ko05416 Viral myocarditis	KOG3781-Dystroglycan[W]
ETHE1	40.21517033	37.313405	0.108045813	0.951198965	0.967828866	-	-	ETHE1 persulfide dioxygenase	GO:0003674,GO:0003824,GO:0005488,GO:0005506,GO:0005575,GO:0005622,GO:0005623,GO:0005634,GO:0005654,GO:0005737,GO:0006518,GO:0006575,GO:0006749,GO:0006790,GO:0006807,GO:0008150,GO:0008152,GO:0009404,GO:0009987,GO:0016491,GO:0016701,GO:0016702,GO:0017144,GO:0019748,GO:0031974,GO:0031981,GO:0034641,GO:0043167,GO:0043169,GO:0043226,GO:0043227,GO:0043229,GO:0043231,GO:0043233,GO:0043603,GO:0044237,GO:…	K17725-ko00920 Sulfur metabolism	KOG0814-Glyoxylase[R]
LOC119876836	0.0001	0.0001	0	1	1	-	-	uncharacterized LOC119876836	-	-	-
RER1	116.985471	122.4849953	-0.066275661	0.123234327	0.199100627	-	-	retention in endoplasmic reticulum sorting receptor 1, transcript variant X5	GO:0000139,GO:0001941,GO:0003674,GO:0005102,GO:0005488,GO:0005515,GO:0005575,GO:0005622,GO:0005623,GO:0005737,GO:0005793,GO:0005794,GO:0006810,GO:0006890,GO:0007528,GO:0008104,GO:0008150,GO:0009986,GO:0009987,GO:0012505,GO:0016020,GO:0016021,GO:0016043,GO:0016192,GO:0030173,GO:0031090,GO:0031224,GO:0031228,GO:0031300,GO:0031301,GO:0031984,GO:0032879,GO:0032880,GO:0033036,GO:0033130,GO:0034613,GO:…	-	KOG1688-Golgi proteins involved in ER retention (RER)[U]
KDM1A	59.72834667	109.576955	-0.875456726	1.65E-17	2.10E-16	-	-	lysine demethylase 1A, transcript variant X3	GO:0000003,GO:0000018,GO:0000122,GO:0000166,GO:0000228,GO:0000781,GO:0000784,GO:0000785,GO:0000790,GO:0000902,GO:0000976,GO:0000977,GO:0000978,GO:0000987,GO:0001012,GO:0001067,GO:0001085,GO:0001701,GO:0002009,GO:0002039,GO:0002052,GO:0002165,GO:0002376,GO:0002520,GO:0002521,GO:0002573,GO:0002682,GO:0002684,GO:0003002,GO:0003006,GO:0003674,GO:0003676,GO:0003677,GO:0003682,GO:0003690,GO:0003700,GO:…	-	KOG0029-Amine oxidase[Q]
KDM1B	43.31321833	29.97317267	0.531135572	6.21E-05	0.000225288	-	-	lysine demethylase 1B, transcript variant X1	GO:0000003,GO:0000166,GO:0000785,GO:0000786,GO:0003674,GO:0003824,GO:0005488,GO:0005515,GO:0005575,GO:0005622,GO:0005623,GO:0005634,GO:0005654,GO:0005694,GO:0006139,GO:0006259,GO:0006304,GO:0006305,GO:0006306,GO:0006325,GO:0006349,GO:0006464,GO:0006482,GO:0006508,GO:0006725,GO:0006807,GO:0006996,GO:0007276,GO:0008150,GO:0008152,GO:0008214,GO:0008270,GO:0009987,GO:0010468,GO:0016043,GO:0016491,GO:…	-	KOG0029-Amine oxidase[Q]
CIAO2A	63.521333	37.40738667	0.763918007	5.00E-07	2.45E-06	-	-	cytosolic iron-sulfur assembly component 2A	GO:0005575,GO:0005622,GO:0005623,GO:0005634,GO:0005654,GO:0005737,GO:0005819,GO:0005829,GO:0005856,GO:0005874,GO:0005876,GO:0007049,GO:0007059,GO:0008150,GO:0009987,GO:0015630,GO:0022402,GO:0031974,GO:0031981,GO:0043226,GO:0043227,GO:0043228,GO:0043229,GO:0043231,GO:0043232,GO:0043233,GO:0044422,GO:0044424,GO:0044428,GO:0044430,GO:0044444,GO:0044446,GO:0044464,GO:0070013,GO:0098813,GO:0099080,GO:…	-	KOG3381-Uncharacterized conserved protein[S]
CIAO2B	117.63885	120.19647	-0.031029941	0.564106404	0.665598803	-	-	cytosolic iron-sulfur assembly component 2B	GO:0003674,GO:0005488,GO:0005515,GO:0005575,GO:0005622,GO:0005623,GO:0005634,GO:0005654,GO:0005737,GO:0005819,GO:0005829,GO:0005856,GO:0006790,GO:0007059,GO:0008150,GO:0008152,GO:0009987,GO:0015630,GO:0016043,GO:0016226,GO:0022607,GO:0031163,GO:0031974,GO:0031981,GO:0032991,GO:0043226,GO:0043227,GO:0043228,GO:0043229,GO:0043231,GO:0043232,GO:0043233,GO:0044085,GO:0044237,GO:0044422,GO:0044424,GO:…	-	KOG3381-Uncharacterized conserved protein[S]
SLC36A2	0.0001	0.0001	0	1	1	-	-	solute carrier family 36 member 2	GO:0001505,GO:0003333,GO:0003674,GO:0005215,GO:0005280,GO:0005326,GO:0005342,GO:0005416,GO:0005575,GO:0005622,GO:0005623,GO:0005737,GO:0005773,GO:0005774,GO:0005886,GO:0006810,GO:0006811,GO:0006812,GO:0006820,GO:0006836,GO:0006855,GO:0006865,GO:0008150,GO:0008324,GO:0008509,GO:0008514,GO:0010155,GO:0010958,GO:0015075,GO:0015077,GO:0015078,GO:0015171,GO:0015175,GO:0015179,GO:0015180,GO:0015187,GO:…	-	KOG1304-Amino acid transporters[E]
LRRC27	0.143069	0.337923667	-1.239986289	0.112348247	0.184541493	-	-	leucine rich repeat containing 27, transcript variant X12	GO:0005575,GO:0005623,GO:0005886,GO:0007154,GO:0007165,GO:0008150,GO:0009987,GO:0016020,GO:0023052,GO:0044464,GO:0050789,GO:0050794,GO:0050896,GO:0051716,GO:0065007,GO:0071944	-	KOG0532-Leucine-rich repeat (LRR) protein, contains calponin homology domain[Z]
LOC102152509	0.0001	0.0001	0	1	1	-	-	uncharacterized LOC102152509, transcript variant X9	-	-	-
LOC102152505	0.027972333	0.0001	8.127856792	0.663143395	1	-	-	uncharacterized LOC102152505	-	-	-
LOC102152502	0.0001	0.0001	0	1	1	-	-	ubiquitin carboxyl-terminal hydrolase 6-like, transcript variant X11	GO:0000981,GO:0003674,GO:0003700,GO:0005096,GO:0005488,GO:0005515,GO:0005575,GO:0005622,GO:0005623,GO:0005737,GO:0005768,GO:0005769,GO:0006355,GO:0006357,GO:0006810,GO:0006886,GO:0008047,GO:0008104,GO:0008150,GO:0009889,GO:0010008,GO:0010468,GO:0010556,GO:0012505,GO:0015031,GO:0015833,GO:0016020,GO:0017016,GO:0017137,GO:0019219,GO:0019222,GO:0019899,GO:0030234,GO:0030695,GO:0031090,GO:0031267,GO:…	-	-
FCER1G	0.0001	0.0001	0	1	1	-	-	Fc fragment of IgE receptor Ig	GO:0001775,GO:0001796,GO:0001798,GO:0001803,GO:0001805,GO:0001810,GO:0001812,GO:0001816,GO:0001817,GO:0001819,GO:0001820,GO:0002218,GO:0002220,GO:0002223,GO:0002250,GO:0002252,GO:0002253,GO:0002263,GO:0002274,GO:0002275,GO:0002283,GO:0002285,GO:0002286,GO:0002292,GO:0002351,GO:0002366,GO:0002376,GO:0002429,GO:0002431,GO:0002442,GO:0002443,GO:0002444,GO:0002446,GO:0002449,GO:0002460,GO:0002474,GO:…	K07983-ko04072 Phospholipase D signaling pathway;ko04071 Sphingolipid signaling pathway;ko04611 Platelet activation;ko04650 Natural killer cell mediated cytotoxicity;ko04664 Fc epsilon RI signaling pathway;ko05310 Asthma;ko05152 Tuberculosis	-
BTG4	0.0001	0.0001	0	1	1	-	-	BTG anti-proliferation factor 4, transcript variant X2	GO:0007049,GO:0007050,GO:0007275,GO:0007346,GO:0007399,GO:0008150,GO:0008285,GO:0009987,GO:0022008,GO:0022402,GO:0030154,GO:0030182,GO:0032501,GO:0032502,GO:0042127,GO:0045786,GO:0045930,GO:0048519,GO:0048523,GO:0048699,GO:0048731,GO:0048856,GO:0048869,GO:0050789,GO:0050794,GO:0051726,GO:0065007	K14443-ko03018 RNA degradation	KOG4006-Anti-proliferation factor BTG1/TOB[TR]
BTG3	22.79395033	10.79250133	1.078621703	7.99E-05	0.000284906	-	-	BTG anti-proliferation factor 3, transcript variant X2	-	K14443-ko03018 RNA degradation	KOG4006-Anti-proliferation factor BTG1/TOB[TR]
BTG2	151.1224567	63.18388367	1.258089538	1.61E-24	3.02E-23	-	-	BTG anti-proliferation factor 2	GO:0000075,GO:0000077,GO:0000122,GO:0000278,GO:0000981,GO:0000982,GO:0001078,GO:0001227,GO:0003002,GO:0003008,GO:0003674,GO:0003700,GO:0005575,GO:0005622,GO:0005623,GO:0005737,GO:0005829,GO:0006139,GO:0006259,GO:0006281,GO:0006355,GO:0006357,GO:0006417,GO:0006464,GO:0006479,GO:0006725,GO:0006807,GO:0006950,GO:0006974,GO:0006977,GO:0007049,GO:0007093,GO:0007154,GO:0007165,GO:0007275,GO:0007346,GO:…	K14443-ko03018 RNA degradation	KOG4006-Anti-proliferation factor BTG1/TOB[TR]
STEAP1	107.8624727	4.851671333	4.474567381	3.64E-217	4.81E-214	up	-	STEAP family member 1, transcript variant X2	GO:0003674,GO:0005215,GO:0005575,GO:0005622,GO:0005623,GO:0005737,GO:0005768,GO:0005886,GO:0005887,GO:0005911,GO:0006810,GO:0008150,GO:0012505,GO:0015267,GO:0016020,GO:0016021,GO:0022803,GO:0022857,GO:0030054,GO:0031224,GO:0031226,GO:0031410,GO:0031982,GO:0043226,GO:0043227,GO:0043229,GO:0044424,GO:0044425,GO:0044444,GO:0044459,GO:0044464,GO:0051179,GO:0051234,GO:0055085,GO:0071944,GO:0097708	K14737-ko04978 Mineral absorption	-
ADGRF1	8.518936667	86.737348	-3.347908064	1.74E-211	2.14E-208	down	-	adhesion G protein-coupled receptor F1, transcript variant X4	GO:0003008,GO:0003674,GO:0004888,GO:0004930,GO:0005575,GO:0005623,GO:0005886,GO:0006355,GO:0007154,GO:0007165,GO:0007186,GO:0007187,GO:0007188,GO:0007189,GO:0007275,GO:0007399,GO:0007416,GO:0007610,GO:0007611,GO:0007613,GO:0008150,GO:0009889,GO:0009987,GO:0010468,GO:0010556,GO:0016020,GO:0016021,GO:0016043,GO:0019219,GO:0019222,GO:0019932,GO:0019933,GO:0019935,GO:0022008,GO:0022607,GO:0023052,GO:…	-	KOG4193-G protein-coupled receptors[T]
LOC102153458	0.0001	0.0001	0	1	1	-	-	uncharacterized LOC102153458, transcript variant X2	-	-	-
LOC119872879	0.600968	0.058467667	3.361577251	0.022706584	0.047338068	-	-	uncharacterized LOC119872879	-	-	-
LOC119872878	0.0001	0.0001	0	1	1	-	-	uncharacterized LOC119872878	-	-	-
LOC102153451	0.0001	0.0001	0	1	1	-	-	uncharacterized LOC102153451, transcript variant X3	-	-	-
SRD5A2	0.027331667	0.026338333	0.053409381	0.850884684	1	-	-	steroid 5 alpha-reductase 2	GO:0000003,GO:0001501,GO:0003006,GO:0003674,GO:0003824,GO:0003865,GO:0005488,GO:0005575,GO:0005622,GO:0005623,GO:0005737,GO:0005783,GO:0005789,GO:0006082,GO:0006629,GO:0006694,GO:0006702,GO:0006706,GO:0006725,GO:0006805,GO:0007154,GO:0007267,GO:0007275,GO:0007399,GO:0007417,GO:0007420,GO:0007548,GO:0008150,GO:0008152,GO:0008202,GO:0008207,GO:0008209,GO:0008406,GO:0008584,GO:0008610,GO:0009056,GO:…	K12344-ko00140 Steroid hormone biosynthesis;ko05215 Prostate cancer	KOG1638-Steroid reductase[I]
SRD5A1	16.14535467	11.93903833	0.435432498	0.017342123	0.037472349	-	-	steroid 5 alpha-reductase 1	GO:0000003,GO:0000166,GO:0001501,GO:0001505,GO:0001655,GO:0001889,GO:0003006,GO:0003674,GO:0003824,GO:0003865,GO:0005488,GO:0005575,GO:0005622,GO:0005623,GO:0005737,GO:0005783,GO:0005789,GO:0006091,GO:0006629,GO:0006694,GO:0006702,GO:0006720,GO:0006721,GO:0006725,GO:0006807,GO:0006950,GO:0007154,GO:0007275,GO:0007399,GO:0007417,GO:0007420,GO:0007530,GO:0007548,GO:0007610,GO:0007622,GO:0007623,GO:…	K12343-ko00140 Steroid hormone biosynthesis	KOG1638-Steroid reductase[I]
LOC119872876	0.0001	0.0001	0	1	1	-	-	uncharacterized LOC119872876	-	-	-
LOC119872871	0.0001	0.0001	0	1	1	-	-	uncharacterized LOC119872871, transcript variant X5	-	-	-
LOC102153454	0.261899333	0.154837667	0.758255915	0.746140479	0.817096564	-	-	uncharacterized LOC102153454, transcript variant X1	-	-	-
LOC102153457	0.0001	0.0001	0	1	1	-	-	uncharacterized LOC102153457, transcript variant X4	-	-	-
LOC102153456	0.466007667	1.024517333	-1.136518798	0.095311082	0.160590148	-	-	uncharacterized LOC102153456	-	-	-
GGA1	24.69939933	24.64634633	0.003102165	0.576087655	0.676973409	-	-	golgi associated, gamma adaptin ear containing, ARF binding protein 1, transcript variant X1	GO:0000139,GO:0002790,GO:0003674,GO:0005215,GO:0005488,GO:0005515,GO:0005575,GO:0005622,GO:0005623,GO:0005634,GO:0005654,GO:0005737,GO:0005768,GO:0005769,GO:0005794,GO:0005802,GO:0005829,GO:0006807,GO:0006810,GO:0006886,GO:0006892,GO:0008104,GO:0008150,GO:0008152,GO:0008565,GO:0009306,GO:0009893,GO:0009894,GO:0009896,GO:0009987,GO:0010008,GO:0010604,GO:0012505,GO:0015031,GO:0015833,GO:0016020,GO:…	K12404-ko04142 Lysosome	KOG1086-Cytosolic sorting protein/ADP-ribosylation factor effector GGA[U]
GGA3	16.804072	24.27623167	-0.530733621	3.41E-06	1.49E-05	-	-	golgi associated, gamma adaptin ear containing, ARF binding protein 3, transcript variant X1	GO:0003674,GO:0005488,GO:0005515,GO:0005575,GO:0005622,GO:0005623,GO:0005737,GO:0005768,GO:0005769,GO:0005794,GO:0005802,GO:0006807,GO:0006810,GO:0006886,GO:0008104,GO:0008150,GO:0008152,GO:0009893,GO:0009894,GO:0009896,GO:0009987,GO:0010008,GO:0010604,GO:0012505,GO:0015031,GO:0015833,GO:0016020,GO:0019222,GO:0019538,GO:0019899,GO:0030306,GO:0031090,GO:0031267,GO:0031410,GO:0031901,GO:0031982,GO:…	K12404-ko04142 Lysosome	KOG1086-Cytosolic sorting protein/ADP-ribosylation factor effector GGA[U]
GGA2	13.96740667	14.41555667	-0.045562369	0.303944883	0.412277041	-	-	golgi associated, gamma adaptin ear containing, ARF binding protein 2	GO:0003674,GO:0005488,GO:0005515,GO:0005575,GO:0005622,GO:0005623,GO:0005737,GO:0005768,GO:0005769,GO:0005794,GO:0005802,GO:0006807,GO:0006810,GO:0006886,GO:0008104,GO:0008150,GO:0008152,GO:0009987,GO:0010008,GO:0012505,GO:0015031,GO:0015833,GO:0016020,GO:0019538,GO:0019899,GO:0030135,GO:0030136,GO:0030306,GO:0031090,GO:0031267,GO:0031410,GO:0031901,GO:0031982,GO:0031984,GO:0033036,GO:0034613,GO:…	K12404-ko04142 Lysosome	KOG1086-Cytosolic sorting protein/ADP-ribosylation factor effector GGA[U]
LOC119866844	0.0001	0.037808	-8.562547724	0.516772609	1	-	-	uncharacterized LOC119866844, transcript variant X1	-	-	-
LOC119866847	0.293399667	0.0001	11.51865152	0.112428434	0.184591291	-	-	60S ribosomal protein L36-like	GO:0002181,GO:0003674,GO:0003676,GO:0003723,GO:0003735,GO:0005198,GO:0005488,GO:0005515,GO:0005575,GO:0005622,GO:0005623,GO:0005634,GO:0005730,GO:0005737,GO:0005829,GO:0005840,GO:0006412,GO:0006518,GO:0006807,GO:0007275,GO:0007399,GO:0007417,GO:0007420,GO:0008150,GO:0008152,GO:0009058,GO:0009059,GO:0009987,GO:0010467,GO:0015934,GO:0019538,GO:0022625,GO:0022626,GO:0031974,GO:0031981,GO:0032501,GO:…	K02920-ko03010 Ribosome	KOG3452-60S ribosomal protein L36[J]
LOC119866841	0.0001	0.0001	0	1	1	-	-	uncharacterized LOC119866841	-	-	-
LOC119866840	0.0001	0.0001	0	1	1	-	-	uncharacterized LOC119866840	-	-	-
LOC119866842	0.0001	0.0001	0	1	1	-	-	uncharacterized LOC119866842, transcript variant X5	-	-	-
FHOD1	6.186713	6.382093667	-0.044856673	0.39981458	0.51249262	-	-	formin homology 2 domain containing 1, transcript variant X1	GO:0003674,GO:0005488,GO:0005515,GO:0005575,GO:0005622,GO:0005623,GO:0005634,GO:0005737,GO:0005829,GO:0005856,GO:0005911,GO:0006355,GO:0006357,GO:0006810,GO:0007097,GO:0008150,GO:0009889,GO:0009891,GO:0009893,GO:0010468,GO:0010556,GO:0010557,GO:0010604,GO:0010628,GO:0010638,GO:0014704,GO:0019219,GO:0019222,GO:0019904,GO:0030054,GO:0031323,GO:0031325,GO:0031326,GO:0031328,GO:0032059,GO:0032231,GO:…	-	KOG1925-Rac1 GTPase effector FHOS[TZ]
FHOD3	26.38337067	5.669021333	2.218457288	5.75E-75	6.49E-73	-	-	formin homology 2 domain containing 3, transcript variant X1	-	-	KOG1925-Rac1 GTPase effector FHOS[TZ]
PHOX2A	0.0001	0.0001	0	1	1	-	-	paired like homeobox 2A	GO:0000228,GO:0000785,GO:0000790,GO:0000902,GO:0000904,GO:0000976,GO:0000977,GO:0000981,GO:0000982,GO:0001012,GO:0001067,GO:0001077,GO:0001228,GO:0001558,GO:0003357,GO:0003674,GO:0003676,GO:0003677,GO:0003690,GO:0003700,GO:0005488,GO:0005515,GO:0005575,GO:0005622,GO:0005623,GO:0005634,GO:0005694,GO:0006139,GO:0006351,GO:0006355,GO:0006357,GO:0006366,GO:0006725,GO:0006807,GO:0006928,GO:0006935,GO:…	-	KOG0484-Transcription factor PHOX2/ARIX, contains HOX domain[K]
GJC2	0.006879667	0.012698	-0.884190713	0.980371331	1	-	-	gap junction protein gamma 2, transcript variant X5	GO:0001932,GO:0003674,GO:0005215,GO:0005243,GO:0005575,GO:0005623,GO:0005886,GO:0005911,GO:0005921,GO:0006810,GO:0007154,GO:0007267,GO:0007275,GO:0007346,GO:0007399,GO:0007417,GO:0007420,GO:0008150,GO:0008284,GO:0009636,GO:0009893,GO:0009987,GO:0010468,GO:0010564,GO:0010604,GO:0010628,GO:0010644,GO:0010720,GO:0010948,GO:0010959,GO:0014013,GO:0014015,GO:0015267,GO:0016020,GO:0019220,GO:0019222,GO:…	-	-
GJC3	0.028612333	0.0001	8.160493344	0.270067452	1	-	-	gap junction protein gamma 3, transcript variant X5	GO:0003008,GO:0003674,GO:0005215,GO:0005243,GO:0005488,GO:0005515,GO:0005575,GO:0005623,GO:0005911,GO:0005921,GO:0006810,GO:0007154,GO:0007267,GO:0007272,GO:0007275,GO:0007399,GO:0007600,GO:0007605,GO:0008150,GO:0008366,GO:0009987,GO:0015267,GO:0022803,GO:0022829,GO:0022857,GO:0023052,GO:0030054,GO:0032501,GO:0032502,GO:0042552,GO:0042802,GO:0042803,GO:0043209,GO:0044464,GO:0046983,GO:0048731,GO:…	-	-
GJC1	0.182570333	0.0001	10.83423664	0.015250629	0.03346892	-	-	gap junction protein gamma 1	GO:0001508,GO:0001568,GO:0001570,GO:0001944,GO:0003008,GO:0003012,GO:0003013,GO:0003015,GO:0003674,GO:0005215,GO:0005216,GO:0005243,GO:0005575,GO:0005622,GO:0005623,GO:0005737,GO:0005783,GO:0005789,GO:0005886,GO:0005911,GO:0005921,GO:0005922,GO:0006810,GO:0006811,GO:0006928,GO:0006936,GO:0006941,GO:0007043,GO:0007154,GO:0007267,GO:0007268,GO:0007275,GO:0007507,GO:0007600,GO:0007601,GO:0008015,GO:…	-	-
PSMB9	1.397445	2.396949	-0.77840771	0.048515882	0.090805363	-	-	proteasome 20S subunit beta 9	GO:0000502,GO:0001889,GO:0002376,GO:0002520,GO:0003008,GO:0003012,GO:0003674,GO:0003824,GO:0004175,GO:0005488,GO:0005575,GO:0005622,GO:0005623,GO:0005634,GO:0005654,GO:0005737,GO:0005829,GO:0005839,GO:0006464,GO:0006508,GO:0006511,GO:0006807,GO:0007275,GO:0008150,GO:0008152,GO:0008233,GO:0009056,GO:0009057,GO:0009605,GO:0009607,GO:0009615,GO:0009617,GO:0009628,GO:0009987,GO:0010033,GO:0010243,GO:…	K02741-ko03050 Proteasome	KOG0174-20S proteasome, regulatory subunit beta type PSMB6/PSMB9/PRE3[O]
ADAM12	13.97407	0.354295	5.301657357	2.62E-211	3.03E-208	up	-	ADAM metallopeptidase domain 12, transcript variant X1	GO:0000768,GO:0003674,GO:0003824,GO:0005488,GO:0005515,GO:0005575,GO:0005576,GO:0005622,GO:0005623,GO:0005634,GO:0005654,GO:0005886,GO:0006508,GO:0006807,GO:0006949,GO:0007520,GO:0008150,GO:0008152,GO:0008233,GO:0008237,GO:0009653,GO:0009987,GO:0014902,GO:0016020,GO:0016043,GO:0016787,GO:0017124,GO:0019538,GO:0019904,GO:0022603,GO:0030154,GO:0030198,GO:0031974,GO:0031981,GO:0032502,GO:0042692,GO:…	-	KOG3607-Meltrins, fertilins and related Zn-dependent metalloproteinases of the ADAMs family[O]
PSMB7	330.4941307	280.5875653	0.236173576	0.221863188	0.319908221	-	-	proteasome 20S subunit beta 7	GO:0000502,GO:0003674,GO:0003824,GO:0004175,GO:0005488,GO:0005515,GO:0005575,GO:0005622,GO:0005623,GO:0005839,GO:0006508,GO:0006511,GO:0006807,GO:0008150,GO:0008152,GO:0008233,GO:0009056,GO:0009057,GO:0009987,GO:0010498,GO:0016787,GO:0019538,GO:0019774,GO:0019941,GO:0030163,GO:0032991,GO:0043161,GO:0043170,GO:0043632,GO:0044237,GO:0044238,GO:0044248,GO:0044257,GO:0044260,GO:0044265,GO:0044267,GO:…	K02739-ko03050 Proteasome	KOG0173-20S proteasome, regulatory subunit beta type PSMB7/PSMB10/PUP1[O]
PSMB6	169.291982	311.5053303	-0.879743204	7.88E-14	7.69E-13	-	-	proteasome 20S subunit beta 6	GO:0000502,GO:0003674,GO:0003824,GO:0004175,GO:0005575,GO:0005622,GO:0005623,GO:0005634,GO:0005654,GO:0005737,GO:0005829,GO:0005839,GO:0006464,GO:0006508,GO:0006511,GO:0006807,GO:0008150,GO:0008152,GO:0008233,GO:0009056,GO:0009057,GO:0009987,GO:0010498,GO:0016579,GO:0016787,GO:0019538,GO:0019774,GO:0019941,GO:0030163,GO:0031974,GO:0031981,GO:0032991,GO:0036211,GO:0043161,GO:0043170,GO:0043226,GO:…	K02738-ko03050 Proteasome	KOG0174-20S proteasome, regulatory subunit beta type PSMB6/PSMB9/PRE3[O]
PSMB5	440.347066	284.5712283	0.629851248	0.006050686	0.014769196	-	-	proteasome 20S subunit beta 5	GO:0000226,GO:0000502,GO:0003674,GO:0003824,GO:0004175,GO:0005575,GO:0005622,GO:0005623,GO:0005634,GO:0005654,GO:0005737,GO:0005813,GO:0005815,GO:0005829,GO:0005839,GO:0005856,GO:0006464,GO:0006508,GO:0006511,GO:0006807,GO:0006950,GO:0006979,GO:0006996,GO:0007010,GO:0007017,GO:0007049,GO:0007098,GO:0008150,GO:0008152,GO:0008233,GO:0009056,GO:0009057,GO:0009987,GO:0010498,GO:0015630,GO:0016043,GO:…	K02737-ko03050 Proteasome	KOG0175-20S proteasome, regulatory subunit beta type PSMB5/PSMB8/PRE2[O]
PSMB4	481.725159	443.130066	0.120480058	0.878654369	0.915199032	-	-	proteasome 20S subunit beta 4	GO:0000226,GO:0000502,GO:0001530,GO:0002682,GO:0002683,GO:0002861,GO:0002862,GO:0003674,GO:0005488,GO:0005575,GO:0005622,GO:0005623,GO:0005634,GO:0005654,GO:0005737,GO:0005829,GO:0005839,GO:0006464,GO:0006508,GO:0006511,GO:0006807,GO:0006996,GO:0007010,GO:0007017,GO:0007049,GO:0007098,GO:0008150,GO:0008152,GO:0008289,GO:0009056,GO:0009057,GO:0009987,GO:0010498,GO:0016043,GO:0016579,GO:0019538,GO:…	K02736-ko03050 Proteasome	KOG0185-20S proteasome, regulatory subunit beta type PSMB4/PRE4[O]
PSMB3	277.4989323	284.2004193	-0.034426462	0.373753452	0.48585061	-	-	proteasome 20S subunit beta 3	GO:0000502,GO:0003674,GO:0005488,GO:0005515,GO:0005575,GO:0005622,GO:0005623,GO:0005839,GO:0006508,GO:0006511,GO:0006807,GO:0008150,GO:0008152,GO:0009056,GO:0009057,GO:0009987,GO:0010498,GO:0019538,GO:0019774,GO:0019941,GO:0030163,GO:0032991,GO:0043161,GO:0043170,GO:0043632,GO:0044237,GO:0044238,GO:0044248,GO:0044257,GO:0044260,GO:0044265,GO:0044267,GO:0044424,GO:0044464,GO:0051603,GO:0071704,GO:…	K02735-ko03050 Proteasome	KOG0180-20S proteasome, regulatory subunit beta type PSMB3/PUP3[O]
PSMB2	322.9180603	322.342794	0.002572399	0.434956434	0.546833581	-	-	proteasome 20S subunit beta 2, transcript variant X1	GO:0000003,GO:0000502,GO:0005575,GO:0005622,GO:0005623,GO:0005634,GO:0005654,GO:0005737,GO:0005829,GO:0005839,GO:0006464,GO:0006508,GO:0006511,GO:0006807,GO:0008150,GO:0008152,GO:0009056,GO:0009057,GO:0009987,GO:0010033,GO:0010243,GO:0010498,GO:0014070,GO:0016579,GO:0019538,GO:0019774,GO:0019941,GO:0030163,GO:0031974,GO:0031981,GO:0032501,GO:0032504,GO:0032991,GO:0036211,GO:0042221,GO:0043161,GO:…	K02734-ko03050 Proteasome	KOG0177-20S proteasome, regulatory subunit beta type PSMB2/PRE1[O]
PSMB1	330.7917477	380.128957	-0.200565686	0.027411765	0.05570545	-	-	proteasome 20S subunit beta 1	GO:0000502,GO:0003674,GO:0005488,GO:0005515,GO:0005575,GO:0005622,GO:0005623,GO:0005634,GO:0005654,GO:0005737,GO:0005829,GO:0005839,GO:0006508,GO:0006511,GO:0006807,GO:0008150,GO:0008152,GO:0009056,GO:0009057,GO:0009987,GO:0010498,GO:0019538,GO:0019774,GO:0019941,GO:0030163,GO:0031974,GO:0031981,GO:0032991,GO:0043161,GO:0043170,GO:0043226,GO:0043227,GO:0043229,GO:0043231,GO:0043233,GO:0043632,GO:…	K02732-ko03050 Proteasome	KOG0179-20S proteasome, regulatory subunit beta type PSMB1/PRE7[O]
LMBR1L	15.32434767	10.420323	0.556425664	0.019177835	0.040904021	-	-	limb development membrane protein 1 like, transcript variant X3	GO:0003674,GO:0004888,GO:0005575,GO:0005623,GO:0005886,GO:0005887,GO:0006355,GO:0006357,GO:0006810,GO:0006897,GO:0006898,GO:0007154,GO:0007165,GO:0008150,GO:0009889,GO:0009966,GO:0009967,GO:0009987,GO:0010468,GO:0010556,GO:0010646,GO:0010647,GO:0016020,GO:0016021,GO:0016192,GO:0019219,GO:0019222,GO:0023051,GO:0023052,GO:0023056,GO:0030510,GO:0030513,GO:0031224,GO:0031226,GO:0031323,GO:0031326,GO:…	-	KOG3722-Lipocalin-interacting membrane receptor (LIMR)[V]
ACKR1	0.0001	0.0001	0	1	1	-	-	atypical chemokine receptor 1	GO:0001817,GO:0003674,GO:0004888,GO:0005488,GO:0005515,GO:0005575,GO:0005622,GO:0005623,GO:0005737,GO:0005768,GO:0005769,GO:0005886,GO:0006950,GO:0006952,GO:0006954,GO:0007154,GO:0007165,GO:0008150,GO:0009987,GO:0012505,GO:0016020,GO:0019955,GO:0019956,GO:0019957,GO:0023052,GO:0031410,GO:0031982,GO:0032642,GO:0038023,GO:0043226,GO:0043227,GO:0043229,GO:0044424,GO:0044444,GO:0044464,GO:0050789,GO:…	-	-
LOC102155889	0.0001	0.0001	0	1	1	-	-	uncharacterized LOC102155889, transcript variant X4	-	-	-
LOC102155885	0.0001	0.0001	0	1	1	-	-	uncharacterized LOC102155885, transcript variant X3	-	-	-
LOC102155886	0.0001	0.0001	0	1	1	-	-	serum amyloid A protein-like, transcript variant X1	GO:0003674,GO:0005102,GO:0005488,GO:0005515,GO:0005575,GO:0005576,GO:0005615,GO:0006464,GO:0006468,GO:0006793,GO:0006796,GO:0006807,GO:0006928,GO:0006935,GO:0007154,GO:0007165,GO:0007249,GO:0007252,GO:0008150,GO:0008152,GO:0009605,GO:0009607,GO:0009617,GO:0009966,GO:0009987,GO:0010033,GO:0010469,GO:0010646,GO:0014070,GO:0016310,GO:0016477,GO:0019538,GO:0023051,GO:0023052,GO:0030545,GO:0034097,GO:…	-	-
LOC102155887	1.526549333	0.995857667	0.616262749	0.272650082	0.3781993	-	-	uncharacterized LOC102155887, transcript variant X5	-	-	-
LOC102155880	0.036175	0.0001	8.498849207	0.425466246	1	-	-	protein Ycf2	-	-	-
LTN1	19.57924967	15.27610867	0.35804839	0.048741564	0.091172441	-	-	listerin E3 ubiquitin protein ligase 1	GO:0003674,GO:0003824,GO:0004842,GO:0006464,GO:0006807,GO:0008150,GO:0008152,GO:0009987,GO:0016567,GO:0016740,GO:0019538,GO:0019787,GO:0032446,GO:0036211,GO:0043170,GO:0043412,GO:0044237,GO:0044238,GO:0044260,GO:0044267,GO:0051865,GO:0061630,GO:0061659,GO:0070647,GO:0071704,GO:0140096,GO:1901564	-	KOG0803-Predicted E3 ubiquitin ligase[O]
TRIML2	0.0001	0.0001	0	1	1	-	-	tripartite motif family like 2, transcript variant X1	-	-	KOG2177-Predicted E3 ubiquitin ligase[O]
TRIML1	0.0001	0.0001	0	1	1	-	-	tripartite motif family like 1, transcript variant X4	GO:0007275,GO:0008150,GO:0032501,GO:0032502,GO:0048856	-	KOG2177-Predicted E3 ubiquitin ligase[O]
NACC2	10.440984	12.59109933	-0.270146567	0.05521169	0.10133916	-	-	NACC family member 2, transcript variant X1	GO:0000122,GO:0000228,GO:0000785,GO:0000790,GO:0000976,GO:0000977,GO:0000978,GO:0000981,GO:0000982,GO:0000987,GO:0001012,GO:0001067,GO:0001078,GO:0001227,GO:0003674,GO:0003676,GO:0003677,GO:0003690,GO:0003700,GO:0003824,GO:0004407,GO:0005488,GO:0005515,GO:0005575,GO:0005622,GO:0005623,GO:0005634,GO:0005654,GO:0005694,GO:0005730,GO:0005737,GO:0005739,GO:0006325,GO:0006355,GO:0006357,GO:0006464,GO:…	-	KOG4441-Proteins containing BTB/POZ and Kelch domains, involved in regulatory/signal transduction processes[TR]
VPS13D	26.24218467	20.24090833	0.374613796	0.00900324	0.020908893	-	-	vacuolar protein sorting 13 homolog D, transcript variant X15	-	-	KOG1796-Vacuolar protein sorting-associated protein[U]
NACC1	43.75313667	49.07914867	-0.165723776	0.025468371	0.052295922	-	-	nucleus accumbens associated 1, transcript variant X1	GO:0000122,GO:0000981,GO:0000982,GO:0001078,GO:0001227,GO:0003674,GO:0003700,GO:0005575,GO:0005622,GO:0005623,GO:0005634,GO:0005654,GO:0005737,GO:0006355,GO:0006357,GO:0008150,GO:0008284,GO:0009889,GO:0009890,GO:0009892,GO:0009987,GO:0010468,GO:0010556,GO:0010558,GO:0010605,GO:0010629,GO:0016043,GO:0016604,GO:0019219,GO:0019222,GO:0022607,GO:0030054,GO:0031323,GO:0031324,GO:0031326,GO:0031327,GO:…	-	KOG4441-Proteins containing BTB/POZ and Kelch domains, involved in regulatory/signal transduction processes[TR]
VPS13A	36.23064533	20.788884	0.80139819	6.13E-09	3.80E-08	-	-	vacuolar protein sorting 13 homolog A, transcript variant X2	GO:0005575,GO:0005622,GO:0005623,GO:0005737,GO:0006810,GO:0006892,GO:0006895,GO:0006914,GO:0007275,GO:0007399,GO:0007610,GO:0007626,GO:0008104,GO:0008150,GO:0008152,GO:0009056,GO:0009987,GO:0012505,GO:0016192,GO:0016482,GO:0030141,GO:0031045,GO:0031410,GO:0031982,GO:0032501,GO:0032502,GO:0033036,GO:0035176,GO:0043226,GO:0043227,GO:0043229,GO:0044237,GO:0044248,GO:0044424,GO:0044444,GO:0044464,GO:…	-	KOG1809-Vacuolar protein sorting-associated protein[U]
VPS13C	29.90145567	15.914425	0.909880687	4.76E-08	2.65E-07	-	-	vacuolar protein sorting 13 homolog C, transcript variant X4	-	-	KOG1809-Vacuolar protein sorting-associated protein[U]
VPS13B	18.665788	13.510617	0.466302854	0.017185361	0.037163997	-	-	vacuolar protein sorting 13 homolog B, transcript variant X10	-	-	KOG1809-Vacuolar protein sorting-associated protein[U]
BEX5	0.630936333	0.235525	1.421614229	0.125848389	0.202581207	-	-	brain expressed X-linked 5, transcript variant X1	-	-	-
BEX4	79.46843967	49.83833933	0.673126021	0.000386797	0.001216183	-	-	brain expressed X-linked 4	GO:0000922,GO:0003674,GO:0005488,GO:0005515,GO:0005575,GO:0005622,GO:0005623,GO:0005634,GO:0005737,GO:0005819,GO:0005856,GO:0005874,GO:0007059,GO:0007346,GO:0008092,GO:0008150,GO:0009892,GO:0009987,GO:0010605,GO:0015630,GO:0015631,GO:0019222,GO:0019899,GO:0030334,GO:0031323,GO:0031324,GO:0031399,GO:0031400,GO:0032268,GO:0032269,GO:0032879,GO:0040012,GO:0042127,GO:0042826,GO:0043014,GO:0043226,GO:…	-	-
BEX3	0.0001	0.0001	0	1	1	-	-	brain expressed X-linked 3	GO:0003674,GO:0005488,GO:0005515,GO:0005575,GO:0005622,GO:0005623,GO:0005634,GO:0005737,GO:0005829,GO:0006915,GO:0006919,GO:0007275,GO:0008047,GO:0008150,GO:0008219,GO:0008656,GO:0009892,GO:0009893,GO:0009987,GO:0010466,GO:0010604,GO:0010605,GO:0010941,GO:0010942,GO:0010950,GO:0010951,GO:0010952,GO:0012501,GO:0016504,GO:0016505,GO:0019222,GO:0030162,GO:0030234,GO:0031323,GO:0031324,GO:0031325,GO:…	K12465-ko04722 Neurotrophin signaling pathway	-
TMEM160	54.64645533	39.55709633	0.466191388	0.139775671	0.220418229	-	-	transmembrane protein 160	-	-	-
TMEM163	0.082087667	0.0001	9.681021669	0.102598732	0.171031773	-	-	transmembrane protein 163, transcript variant X3	GO:0003674,GO:0005488,GO:0005575,GO:0005622,GO:0005623,GO:0005737,GO:0005768,GO:0005769,GO:0005886,GO:0008021,GO:0008270,GO:0010008,GO:0012505,GO:0012506,GO:0016020,GO:0016021,GO:0030133,GO:0030285,GO:0030658,GO:0030659,GO:0030672,GO:0031090,GO:0031224,GO:0031300,GO:0031301,GO:0031410,GO:0031901,GO:0031982,GO:0043167,GO:0043169,GO:0043226,GO:0043227,GO:0043229,GO:0044422,GO:0044424,GO:0044425,GO:…	-	-
TMEM165	148.3234557	84.46715533	0.812284391	7.18E-08	3.92E-07	-	-	transmembrane protein 165, transcript variant X1	GO:0000139,GO:0000323,GO:0005575,GO:0005622,GO:0005623,GO:0005737,GO:0005764,GO:0005765,GO:0005768,GO:0005769,GO:0005770,GO:0005773,GO:0005774,GO:0005794,GO:0005802,GO:0006464,GO:0006486,GO:0006487,GO:0006807,GO:0006810,GO:0006811,GO:0006812,GO:0006816,GO:0006873,GO:0006874,GO:0006875,GO:0006885,GO:0006996,GO:0007033,GO:0007040,GO:0008150,GO:0008152,GO:0009058,GO:0009059,GO:0009100,GO:0009101,GO:…	-	KOG2881-Predicted membrane protein[S]
TMEM164	10.44839933	10.90541	-0.061762068	0.866630607	0.906445368	-	-	transmembrane protein 164, transcript variant X11	-	-	-
EVI2A	18.201401	2.368507667	2.941999255	1.38E-31	3.71E-30	-	-	ecotropic viral integration site 2A, transcript variant X2	GO:0003674,GO:0004888,GO:0005575,GO:0007154,GO:0007165,GO:0008150,GO:0009987,GO:0016020,GO:0023052,GO:0038023,GO:0050789,GO:0050794,GO:0050896,GO:0051716,GO:0060089,GO:0065007	-	-
TMEM168	34.724618	19.51118167	0.831657668	0.144277476	0.226034305	-	-	transmembrane protein 168, transcript variant X3	GO:0005575,GO:0005622,GO:0005623,GO:0005737,GO:0012505,GO:0030133,GO:0031410,GO:0031982,GO:0043226,GO:0043227,GO:0043229,GO:0044424,GO:0044444,GO:0044464,GO:0097708	-	-
EVI2B	17.59913133	4.942843	1.832091234	7.71E-11	5.78E-10	-	-	ecotropic viral integration site 2B, transcript variant X1	GO:0002376,GO:0002520,GO:0002682,GO:0002684,GO:0002761,GO:0002763,GO:0005575,GO:0005623,GO:0005886,GO:0005887,GO:0007275,GO:0008150,GO:0009987,GO:0010564,GO:0010941,GO:0010948,GO:0016020,GO:0016021,GO:0030097,GO:0030099,GO:0030154,GO:0030852,GO:0030854,GO:0031224,GO:0031226,GO:0032501,GO:0032502,GO:0042981,GO:0043066,GO:0043067,GO:0043069,GO:0044425,GO:0044459,GO:0044464,GO:0045595,GO:0045597,GO:…	-	-
FNDC1	19.105118	0.181876333	6.714857534	2.11E-209	2.30E-206	up	-	fibronectin type III domain containing 1	GO:0001666,GO:0001932,GO:0001934,GO:0005575,GO:0005622,GO:0005623,GO:0005634,GO:0005654,GO:0005737,GO:0005739,GO:0005740,GO:0005886,GO:0005911,GO:0006950,GO:0008150,GO:0009628,GO:0009893,GO:0009987,GO:0010562,GO:0010604,GO:0010660,GO:0010661,GO:0010662,GO:0010663,GO:0010665,GO:0010666,GO:0010941,GO:0010942,GO:0016020,GO:0016604,GO:0016607,GO:0019220,GO:0019222,GO:0030054,GO:0031090,GO:0031323,GO:…	-	KOG4221-Receptor mediating netrin-dependent axon guidance[T]
FOXN2	26.87697767	15.16895633	0.825249088	9.78E-10	6.56E-09	-	-	forkhead box N2, transcript variant X2	GO:0000981,GO:0003674,GO:0003676,GO:0003677,GO:0003700,GO:0005488,GO:0005575,GO:0005622,GO:0005623,GO:0005634,GO:0006355,GO:0006357,GO:0008150,GO:0009889,GO:0009891,GO:0009893,GO:0009987,GO:0010468,GO:0010556,GO:0010557,GO:0010604,GO:0010628,GO:0019219,GO:0019222,GO:0030154,GO:0031323,GO:0031325,GO:0031326,GO:0031328,GO:0032502,GO:0043226,GO:0043227,GO:0043229,GO:0043231,GO:0043565,GO:0044424,GO:…	-	KOG2294-Transcription factor of the Forkhead/HNF3 family[K]
FOXN3	5.229818	9.401459667	-0.846124025	1.22E-12	1.08E-11	-	-	forkhead box N3, transcript variant X1	GO:0003674,GO:0003676,GO:0003677,GO:0003700,GO:0005488,GO:0005575,GO:0005622,GO:0005623,GO:0005634,GO:0006355,GO:0008150,GO:0009889,GO:0009890,GO:0009891,GO:0009892,GO:0009893,GO:0009987,GO:0010468,GO:0010556,GO:0010557,GO:0010558,GO:0010604,GO:0010605,GO:0010628,GO:0010629,GO:0019219,GO:0019222,GO:0030154,GO:0031323,GO:0031324,GO:0031325,GO:0031326,GO:0031327,GO:0031328,GO:0032502,GO:0043226,GO:…	-	KOG2294-Transcription factor of the Forkhead/HNF3 family[K]
LOC119865302	0.0001	0.0001	0	1	1	-	-	uncharacterized LOC119865302	-	-	-
LOC119865301	0.219874	0.431213667	-0.971725887	0.02318933	0.04820453	-	-	uncharacterized LOC119865301	-	-	-
LOC119865300	0.017608333	0.017179333	0.03558431	0.985149218	1	-	-	uncharacterized LOC119865300	-	-	-
LOC119865307	0.0001	0.0001	0	1	1	-	-	uncharacterized LOC119865307, transcript variant X2	-	-	-
LOC119865306	0.0001	0.0001	0	1	1	-	-	uncharacterized LOC119865306	-	-	-
LOC119865305	0.0001	0.0001	0	1	1	-	-	uncharacterized LOC119865305	-	-	-
LOC119865309	0.673652	0.156536333	2.105505949	0.001419179	0.003988571	-	-	uncharacterized LOC119865309	-	-	-
LOC119865308	0.0001	0.0001	0	1	1	-	-	uncharacterized LOC119865308	-	-	-
COL14A1	0.004821	0.007818333	-0.697528665	0.732450998	0.805865919	-	-	collagen type XIV alpha 1 chain, transcript variant X3	-	K08133-ko04974 Protein digestion and absorption	KOG4221-Receptor mediating netrin-dependent axon guidance[T]
LOC609192	0.0001	0.0001	0	1	1	-	-	NKG2-C type II integral membrane protein-like	-	K06541-ko04650 Natural killer cell mediated cytotoxicity;ko04612 Antigen processing and presentation	-
IFFO1	1.966250333	2.810007	-0.515126714	0.008524723	0.019932666	-	-	intermediate filament family orphan 1, transcript variant X6	-	-	-
IFFO2	45.79531867	31.59576833	0.53546878	1.18E-05	4.75E-05	-	-	intermediate filament family orphan 2	-	-	-
PLCB1	54.122256	0.908947	5.895881992	7.15E-206	7.35E-203	up	-	phospholipase C beta 1, transcript variant X1	GO:0000003,GO:0000086,GO:0000228,GO:0000278,GO:0000785,GO:0000790,GO:0001101,GO:0001556,GO:0001775,GO:0001817,GO:0001819,GO:0001932,GO:0001934,GO:0002028,GO:0002262,GO:0002376,GO:0002520,GO:0002521,GO:0002573,GO:0002682,GO:0002683,GO:0002685,GO:0002686,GO:0002691,GO:0002692,GO:0003006,GO:0003008,GO:0003674,GO:0003824,GO:0004435,GO:0004620,GO:0004629,GO:0005096,GO:0005488,GO:0005509,GO:0005515,GO:…	K05858-ko00562 Inositol phosphate metabolism;ko04015 Rap1 signaling pathway;ko04310 Wnt signaling pathway;ko04020 Calcium signaling pathway;ko04070 Phosphatidylinositol signaling system;ko04072 Phospholipase D signaling pathway;ko04071 Sphingolipid signaling pathway;ko04022 cGMP - PKG signaling pathway;ko04540 Gap junction;ko04611 Platelet activation;ko04062 Chemokine signaling pathway;ko04911 In…	KOG1265-Phospholipase C[I]
ZCCHC4	7.124881	6.997163	0.026095819	0.545278556	0.64997232	-	-	zinc finger CCHC-type containing 4, transcript variant X5	-	-	KOG4399-C2HC-type Zn-finger protein[R]
LOC478449	1.733459333	0.522610333	1.729846436	0.001892606	0.005189106	-	-	vesicle-associated membrane protein 714-like, transcript variant X2	-	-	KOG0859-Synaptobrevin/VAMP-like protein[U]
LOC119870460	0.0001	0.0001	0	1	1	-	-	uncharacterized LOC119870460	-	-	-
LOC119870461	0.0001	0.0001	0	1	1	-	-	uncharacterized LOC119870461	-	-	-
LOC119870464	0.0001	0.0001	0	1	1	-	-	proline-rich protein HaeIII subfamily 1-like	-	-	-
LOC119870465	0.212899	0.031129333	2.773822588	0.119152116	0.193501949	-	-	uncharacterized LOC119870465	-	-	-
LOC119870466	0.0001	0.0001	0	1	1	-	-	uncharacterized LOC119870466	-	-	-
LOC119870467	0.0001	0.0001	0	1	1	-	-	uncharacterized LOC119870467	-	-	-
LOC119870468	0.0001	0.0001	0	1	1	-	-	uncharacterized LOC119870468, transcript variant X2	-	-	-
GBP5	37.14648333	0.552994667	6.06981626	1.87E-204	1.82E-201	up	-	guanylate binding protein 5	GO:0001816,GO:0001817,GO:0001819,GO:0002376,GO:0002682,GO:0002684,GO:0002790,GO:0003674,GO:0005488,GO:0005515,GO:0005575,GO:0005622,GO:0005623,GO:0005737,GO:0005794,GO:0006810,GO:0006950,GO:0006952,GO:0006955,GO:0008104,GO:0008150,GO:0009306,GO:0009987,GO:0010033,GO:0012505,GO:0015031,GO:0015833,GO:0016043,GO:0022607,GO:0031334,GO:0031347,GO:0031349,GO:0032101,GO:0032103,GO:0032501,GO:0032611,GO:…	-	KOG2037-Guanylate-binding protein[R]
LOC111090804	0.0001	0.0001	0	1	1	-	-	uncharacterized LOC111090804	-	-	-
LOC111090805	0.0001	0.0001	0	1	1	-	-	uncharacterized LOC111090805	-	-	-
LOC111090806	0.017551667	0.0001	7.455464222	0.667354271	1	-	-	putative NAD(+)--arginine ADP-ribosyltransferase Mav	-	-	-
LOC111090807	0.0001	0.0001	0	1	1	-	-	uncharacterized LOC111090807	-	-	-
LOC119876707	0.0001	0.0001	0	1	1	-	-	uncharacterized LOC119876707	-	-	-
LOC119876706	0.077293667	0.050830333	0.604660515	0.63098335	0.724334166	-	-	uncharacterized LOC119876706, transcript variant X2	-	-	-
LOC119864346	0.214953333	0.185478	0.212775407	0.975184101	1	-	-	U6 spliceosomal RNA	-	-	-
MACROD2	0.197387333	0.086549	1.189440357	0.067792481	0.120754134	-	-	mono-ADP ribosylhydrolase 2, transcript variant X1	GO:0003674,GO:0003824,GO:0005575,GO:0005622,GO:0005623,GO:0005634,GO:0005730,GO:0005813,GO:0005815,GO:0005856,GO:0006139,GO:0006464,GO:0006725,GO:0006807,GO:0006950,GO:0006974,GO:0007275,GO:0007399,GO:0007417,GO:0007420,GO:0008150,GO:0008152,GO:0009116,GO:0009987,GO:0015630,GO:0016787,GO:0016798,GO:0019213,GO:0019538,GO:0031974,GO:0031981,GO:0032501,GO:0032502,GO:0033554,GO:0034641,GO:0036211,GO:…	-	KOG2633-Hismacro and SEC14 domain-containing proteins[BK]
MACROD1	19.400314	61.67805133	-1.668677182	4.16E-39	1.53E-37	-	-	mono-ADP ribosylhydrolase 1, transcript variant X1	-	-	KOG2633-Hismacro and SEC14 domain-containing proteins[BK]
LOC100688410	0.0001	0.0001	0	1	1	-	-	uncharacterized LOC100688410	-	-	-
LOC483960	0.0001	0.0001	0	1	1	-	-	glutamate decarboxylase 1-like	-	K01580-ko00650 Butanoate metabolism;ko00250 Alanine, aspartate and glutamate metabolism;ko00410 beta-Alanine metabolism;ko00430 Taurine and hypotaurine metabolism;ko02024 Quorum sensing;ko04727 GABAergic synapse;ko04940 Type I diabetes mellitus	KOG0629-Glutamate decarboxylase and related proteins[E]
LOC119873281	0.0001	0.0001	0	1	1	-	-	uncharacterized LOC119873281, transcript variant X2	-	-	-
LOC119873280	0.0001	0.0001	0	1	1	-	-	uncharacterized LOC119873280	-	-	-
LOC119873282	0.066131	0.0001	9.369182907	0.022585075	0.047130461	-	-	uncharacterized LOC119873282, transcript variant X2	-	-	-
KRR1	22.716225	20.72471433	0.132370891	0.765459703	0.831847488	-	-	KRR1 small subunit processome component homolog, transcript variant X2	-	-	-
LOC119873284	0.090951	0.015998	2.507197943	0.176227995	0.26526649	-	-	uncharacterized LOC119873284	-	-	-
LOC119873287	0.246973667	0.216453667	0.190298984	0.896780601	0.928331949	-	-	uncharacterized LOC119873287	-	-	-
LOC119873286	13.04739167	4.391385333	1.571013385	3.44E-11	2.67E-10	-	-	uncharacterized LOC119873286, transcript variant X2	-	-	-
LOC111093382	0.024364667	0.007977667	1.610751736	0.60076855	0.698883083	-	-	uncharacterized LOC111093382	-	-	-
LOC111093383	0.052599333	0.099191667	-0.915174407	0.63334742	0.725735911	-	-	uncharacterized LOC111093383, transcript variant X2	-	-	-
LOC111093380	0.0001	0.0001	0	1	1	-	-	uncharacterized LOC111093380, transcript variant X1	-	-	-
LOC111093387	0.0001	0.0001	0	1	1	-	-	uncharacterized LOC111093387	-	-	-
LOC111093384	0.0001	0.0001	0	1	1	-	-	M-phase phosphoprotein 6-like	GO:0000176,GO:0000178,GO:0000460,GO:0005575,GO:0005622,GO:0005623,GO:0005634,GO:0006139,GO:0006364,GO:0006396,GO:0006725,GO:0006807,GO:0008150,GO:0008152,GO:0009987,GO:0010467,GO:0016070,GO:0016072,GO:0022613,GO:0031974,GO:0031981,GO:0032991,GO:0034470,GO:0034641,GO:0034660,GO:0042254,GO:0043170,GO:0043226,GO:0043227,GO:0043229,GO:0043231,GO:0043233,GO:0044085,GO:0044237,GO:0044238,GO:0044422,GO:…	K12593-ko03018 RNA degradation	-
LOC111093385	0.0001	0.012096667	-6.918465746	0.619882552	1	-	-	uncharacterized LOC111093385, transcript variant X1	-	-	-
LOC111093388	0.0001	0.0001	0	1	1	-	-	uncharacterized LOC111093388	-	-	-
LOC491883	1.902184667	1.404974667	0.437113195	0.444444278	0.55633968	-	-	RNA-binding protein 3-like	GO:0005575,GO:0005622,GO:0005623,GO:0005634,GO:0005737,GO:0006417,GO:0008150,GO:0009889,GO:0009891,GO:0009893,GO:0010468,GO:0010556,GO:0010557,GO:0010604,GO:0010608,GO:0010628,GO:0019222,GO:0030425,GO:0031323,GO:0031325,GO:0031326,GO:0031328,GO:0032268,GO:0032270,GO:0034248,GO:0034250,GO:0036477,GO:0042995,GO:0043005,GO:0043226,GO:0043227,GO:0043229,GO:0043231,GO:0044424,GO:0044463,GO:0044464,GO:…	-	KOG4205-RNA-binding protein musashi/mRNA cleavage and polyadenylation factor I complex, subunit HRP1[A]
LOC119864555	0.0001	0.0001	0	1	1	-	-	U6 spliceosomal RNA	-	-	-
LOC102151768	0.0001	0.0001	0	1	1	-	-	uncharacterized LOC102151768, transcript variant X2	-	-	-
LOC119864556	0.0001	0.0001	0	1	1	-	-	U6 spliceosomal RNA	-	-	-
LOC119864552	0.0001	0.0001	0	1	1	-	-	U6 spliceosomal RNA	-	-	-
GJA1	208.9066517	16.53482967	3.65927834	3.94E-204	3.65E-201	up	-	gap junction protein alpha 1	GO:0000003,GO:0000139,GO:0000323,GO:0000902,GO:0001101,GO:0001501,GO:0001503,GO:0001508,GO:0001558,GO:0001568,GO:0001649,GO:0001654,GO:0001701,GO:0001764,GO:0001837,GO:0001890,GO:0001893,GO:0001936,GO:0001937,GO:0001944,GO:0001947,GO:0001977,GO:0002009,GO:0002064,GO:0002070,GO:0002088,GO:0002237,GO:0002376,GO:0002520,GO:0002544,GO:0002791,GO:0002793,GO:0002931,GO:0003006,GO:0003007,GO:0003008,GO:…	K07372-ko04540 Gap junction;ko05412 Arrhythmogenic right ventricular cardiomyopathy (ARVC)	-
LOC102151763	0.020609333	0.0001	7.687154027	0.667354271	1	-	-	uncharacterized LOC102151763, transcript variant X1	-	-	-
PDPN	576.6439003	55.80473433	3.369221247	7.38E-203	6.50E-200	up	-	podoplanin	GO:0000902,GO:0001726,GO:0001775,GO:0001944,GO:0001945,GO:0001946,GO:0002009,GO:0002011,GO:0002376,GO:0002520,GO:0003158,GO:0003674,GO:0005102,GO:0005488,GO:0005515,GO:0005575,GO:0005622,GO:0005623,GO:0005737,GO:0005829,GO:0005886,GO:0005887,GO:0005902,GO:0006082,GO:0006629,GO:0006631,GO:0006690,GO:0006692,GO:0006693,GO:0006928,GO:0006950,GO:0006952,GO:0006954,GO:0007154,GO:0007155,GO:0007165,GO:…	-	-
LOC102151765	0.0001	0.0001	0	1	1	-	-	uncharacterized LOC102151765	-	-	-
LOC102151766	0.0001	0.0001	0	1	1	-	-	uncharacterized LOC102151766	-	-	-
LOC102156239	0.0001	0.0001	0	1	1	-	-	uncharacterized LOC102156239, transcript variant X3	-	-	-
LOC102156232	0.0001	0.0001	0	1	1	-	-	uncharacterized LOC102156232	-	-	-
LOC102156231	0.398904333	0.182290333	1.129804737	0.170845709	0.25925234	-	-	uncharacterized LOC102156231	-	-	-
LOC102156236	0.0001	0.0001	0	1	1	-	-	uncharacterized LOC102156236, transcript variant X1	-	-	-
LOC102156237	0.0001	0.0001	0	1	1	-	-	uncharacterized LOC102156237, transcript variant X2	-	-	-
TP53I3	1.107849667	0.538321667	1.041221725	0.062922366	0.113444153	-	-	tumor protein p53 inducible protein 3	GO:0000166,GO:0003674,GO:0003824,GO:0003960,GO:0005488,GO:0005515,GO:0005575,GO:0005622,GO:0005623,GO:0005737,GO:0005829,GO:0006139,GO:0006725,GO:0006732,GO:0006733,GO:0006739,GO:0006753,GO:0006793,GO:0006796,GO:0006807,GO:0008150,GO:0008152,GO:0009117,GO:0009987,GO:0010941,GO:0016491,GO:0016651,GO:0016655,GO:0019362,GO:0019637,GO:0034641,GO:0036094,GO:0042802,GO:0042803,GO:0042981,GO:0043067,GO:…	K10133-ko04115 p53 signaling pathway	KOG1198-Zinc-binding oxidoreductase[CR]
LOC119866023	0.0001	0.0001	0	1	1	-	-	U6 spliceosomal RNA	-	-	-
LOC119866022	0.0001	0.0001	0	1	1	-	-	U6 spliceosomal RNA	-	-	-
LOC119866021	0.0001	0.0001	0	1	1	-	-	U6 spliceosomal RNA	-	-	-
LOC119866020	0.0001	0.0001	0	1	1	-	-	U6 spliceosomal RNA	-	-	-
LOC119866027	0.0001	0.0001	0	1	1	-	-	U6 spliceosomal RNA	-	-	-
LOC119866025	0.0001	0.0001	0	1	1	-	-	U6 spliceosomal RNA	-	-	-
LOC119866028	0.0001	0.163742333	-10.67721164	0.631812221	1	-	-	U6 spliceosomal RNA	-	-	-
MB	0.0001	0.043396	-8.761418259	0.391688074	1	-	-	myoglobin	GO:0000302,GO:0001568,GO:0001570,GO:0001666,GO:0001944,GO:0002262,GO:0002376,GO:0002520,GO:0003008,GO:0003009,GO:0003010,GO:0003012,GO:0003674,GO:0005488,GO:0005575,GO:0005622,GO:0005623,GO:0005737,GO:0005829,GO:0006810,GO:0006936,GO:0006941,GO:0006950,GO:0006979,GO:0007275,GO:0007507,GO:0008144,GO:0008150,GO:0009628,GO:0009636,GO:0009653,GO:0009719,GO:0009725,GO:0009987,GO:0010033,GO:0010035,GO:…	-	-
LOC111095977	0.0001	0.0001	0	1	1	-	-	uncharacterized LOC111095977	-	-	-
LOC111095976	0.034678333	0.0001	8.437890753	0.33938665	1	-	-	uncharacterized LOC111095976, transcript variant X1	-	-	-
LOC111095974	0.033564	0.011321	1.567913261	0.64433108	0.734682724	-	-	uncharacterized LOC111095974, transcript variant X2	-	-	-
LOC111095973	0.0001	0.0001	0	1	1	-	-	uncharacterized LOC111095973, transcript variant X2	-	-	-
LOC111095970	0.0001	0.0001	0	1	1	-	-	uncharacterized LOC111095970	-	-	-
SLC18A3	0.0001	0.0001	0	1	1	-	-	solute carrier family 18 member A3	GO:0001505,GO:0003674,GO:0005215,GO:0005277,GO:0005326,GO:0005488,GO:0005575,GO:0005622,GO:0005623,GO:0005737,GO:0005794,GO:0005798,GO:0005886,GO:0005887,GO:0005905,GO:0006810,GO:0006811,GO:0006812,GO:0006836,GO:0006855,GO:0007154,GO:0007267,GO:0007268,GO:0007269,GO:0008021,GO:0008144,GO:0008150,GO:0008324,GO:0008504,GO:0008519,GO:0009987,GO:0012505,GO:0012506,GO:0012510,GO:0015075,GO:0015101,GO:…	K14636-ko04725 Cholinergic synapse;ko04721 Synaptic vesicle cycle	KOG3764-Vesicular amine transporter[U]
SLC18A2	0.180618667	0.063763333	1.502148045	0.160511855	0.247169829	-	-	solute carrier family 18 member A2, transcript variant X6	GO:0001505,GO:0001975,GO:0002790,GO:0003674,GO:0005215,GO:0005275,GO:0005326,GO:0005329,GO:0005488,GO:0005515,GO:0005575,GO:0005622,GO:0005623,GO:0005737,GO:0005886,GO:0005887,GO:0006584,GO:0006725,GO:0006807,GO:0006810,GO:0006811,GO:0006812,GO:0006836,GO:0006837,GO:0006855,GO:0006950,GO:0007154,GO:0007267,GO:0007268,GO:0007269,GO:0007275,GO:0007399,GO:0007568,GO:0007610,GO:0007626,GO:0007631,GO:…	K08155-ko04728 Dopaminergic synapse;ko04726 Serotonergic synapse;ko04721 Synaptic vesicle cycle;ko05012 Parkinson's disease;ko05030 Cocaine addiction;ko05031 Amphetamine addiction;ko05034 Alcoholism	KOG3764-Vesicular amine transporter[U]
SLC18A1	0.0001	0.0001	0	1	1	-	-	solute carrier family 18 member A1, transcript variant X14	GO:0001504,GO:0001505,GO:0003674,GO:0005215,GO:0005326,GO:0005329,GO:0005488,GO:0005515,GO:0005575,GO:0005622,GO:0005623,GO:0005737,GO:0005886,GO:0005887,GO:0006584,GO:0006725,GO:0006807,GO:0006810,GO:0006811,GO:0006812,GO:0006836,GO:0006837,GO:0006855,GO:0007275,GO:0007399,GO:0007610,GO:0007631,GO:0008021,GO:0008150,GO:0008152,GO:0008324,GO:0008504,GO:0008519,GO:0009058,GO:0009636,GO:0009712,GO:…	K08155-ko04728 Dopaminergic synapse;ko04726 Serotonergic synapse;ko04721 Synaptic vesicle cycle;ko05012 Parkinson's disease;ko05030 Cocaine addiction;ko05031 Amphetamine addiction;ko05034 Alcoholism	KOG3764-Vesicular amine transporter[U]
LOC111095979	0.0001	0.0001	0	1	1	-	-	uncharacterized LOC111095979	-	-	-
LOC111095978	0.0001	0.0001	0	1	1	-	-	uncharacterized LOC111095978	-	-	-
LOC119873865	0.0001	0.0001	0	1	1	-	-	uncharacterized LOC119873865	-	-	-
LOC119873864	0.0001	0.0001	0	1	1	-	-	uncharacterized LOC119873864	-	-	-
LOC119873867	0.186180333	0.120015667	0.63347794	0.396121323	0.509027728	-	-	uncharacterized LOC119873867	-	-	-
RALBP1	88.79753633	120.0460203	-0.434996022	2.60E-06	1.16E-05	-	-	ralA binding protein 1, transcript variant X2	GO:0000226,GO:0000278,GO:0000922,GO:0003674,GO:0003824,GO:0005096,GO:0005215,GO:0005488,GO:0005515,GO:0005575,GO:0005622,GO:0005623,GO:0005737,GO:0005819,GO:0005829,GO:0005856,GO:0005886,GO:0006810,GO:0006811,GO:0006812,GO:0006855,GO:0006897,GO:0006898,GO:0006935,GO:0006996,GO:0007010,GO:0007017,GO:0007049,GO:0007051,GO:0007052,GO:0007154,GO:0007165,GO:0007264,GO:0008047,GO:0008150,GO:0008285,GO:…	K08773-ko04014 Ras signaling pathway;ko05200 Pathways in cancer;ko05212 Pancreatic cancer	KOG4370-Ral-GTPase effector RLIP76[T]
LOC111096770	0.0001	0.0001	0	1	1	-	-	uncharacterized LOC111096770, transcript variant X6	-	-	-
LOC111096771	0.168982333	0.252982	-0.582162315	0.33803913	0.448465246	-	-	uncharacterized LOC111096771, transcript variant X16	-	-	-
LOC111096772	0.224820333	0.344723333	-0.616666431	0.302763066	0.411156154	-	-	vegetative cell wall protein gp1-like, transcript variant X9	-	-	-
ZNF835	0.0001	0.0001	0	1	1	-	-	zinc finger protein 835, transcript variant X3	GO:0000981,GO:0003674,GO:0003700,GO:0006355,GO:0006357,GO:0008150,GO:0009889,GO:0010468,GO:0010556,GO:0019219,GO:0019222,GO:0031323,GO:0031326,GO:0050789,GO:0050794,GO:0051171,GO:0051252,GO:0060255,GO:0065007,GO:0080090,GO:0140110,GO:1903506,GO:2000112,GO:2001141	-	KOG2462-C2H2-type Zn-finger protein[K]
LOC111096775	0.0001	0.0001	0	1	1	-	-	uncharacterized LOC111096775, transcript variant X1	-	-	-
ZNF837	6.087415667	3.235833667	0.911692431	0.00081406	0.002416717	-	-	zinc finger protein 837, transcript variant X1	GO:0000981,GO:0003674,GO:0003700,GO:0006355,GO:0006357,GO:0008150,GO:0009889,GO:0010468,GO:0010556,GO:0019219,GO:0019222,GO:0031323,GO:0031326,GO:0050789,GO:0050794,GO:0051171,GO:0051252,GO:0060255,GO:0065007,GO:0080090,GO:0140110,GO:1903506,GO:2000112,GO:2001141	-	KOG2462-C2H2-type Zn-finger protein[K]
ZNF839	6.641520667	6.544039667	0.021332111	0.684173247	0.767691695	-	-	zinc finger protein 839	-	-	-
LOC111096779	0.0001	0.011461667	-6.840673035	0.63517438	1	-	-	uncharacterized LOC111096779	-	-	-
LRIF1	26.19535133	44.89850233	-0.777356511	0.000189573	0.00063432	-	-	ligand dependent nuclear receptor interacting factor 1, transcript variant X1	GO:0005575,GO:0005622,GO:0005623,GO:0005634,GO:0005815,GO:0005856,GO:0015630,GO:0043226,GO:0043227,GO:0043228,GO:0043229,GO:0043231,GO:0043232,GO:0044422,GO:0044424,GO:0044430,GO:0044446,GO:0044464	-	-
PHAX	36.77718733	38.671636	-0.07246465	0.258979119	0.362496335	-	-	phosphorylated adaptor for RNA export, transcript variant X1	GO:0003674,GO:0003676,GO:0003723,GO:0005488,GO:0005575,GO:0005622,GO:0005623,GO:0005634,GO:0005654,GO:0005737,GO:0005813,GO:0005815,GO:0005829,GO:0005856,GO:0006139,GO:0006351,GO:0006366,GO:0006403,GO:0006405,GO:0006408,GO:0006725,GO:0006807,GO:0006810,GO:0006913,GO:0008150,GO:0008152,GO:0009058,GO:0009059,GO:0009301,GO:0009987,GO:0010467,GO:0015630,GO:0015643,GO:0015931,GO:0016070,GO:0016073,GO:…	K14291-ko03013 RNA transport	KOG3948-Mediator of U snRNA nuclear export PHAX[A]
LOC111092473	0.0001	0.0001	0	1	1	-	-	uncharacterized LOC111092473	-	-	-
LOC111092471	0.0001	0.018514	-7.532472817	0.63517438	1	-	-	uncharacterized LOC111092471, transcript variant X1	-	-	-
LOC111092470	0.0001	0.0001	0	1	1	-	-	uncharacterized LOC111092470, transcript variant X2	-	-	-
LOC111092477	0.0001	0.0001	0	1	1	-	-	uncharacterized LOC111092477, transcript variant X2	-	-	-
LOC111092476	0.0001	0.0001	0	1	1	-	-	uncharacterized LOC111092476	-	-	-
LOC111092475	0.0001	0.0001	0	1	1	-	-	uncharacterized LOC111092475, transcript variant X2	-	-	-
LOC111092474	0.0001	0.0001	0	1	1	-	-	uncharacterized LOC111092474, transcript variant X1	-	-	-
DDR2	17.094574	1.319265	3.695732179	5.38E-200	4.52E-197	up	-	discoidin domain receptor tyrosine kinase 2, transcript variant X2	GO:0000902,GO:0000904,GO:0001932,GO:0001934,GO:0003416,GO:0003674,GO:0003824,GO:0004672,GO:0004713,GO:0004714,GO:0004888,GO:0005488,GO:0005515,GO:0005518,GO:0005575,GO:0005622,GO:0005623,GO:0005856,GO:0005886,GO:0005887,GO:0005912,GO:0005924,GO:0005925,GO:0006355,GO:0006464,GO:0006468,GO:0006793,GO:0006796,GO:0006807,GO:0006928,GO:0006935,GO:0007154,GO:0007155,GO:0007165,GO:0007166,GO:0007167,GO:…	-	KOG1094-Discoidin domain receptor DDR1[T]
SUGCT	6.405712333	4.171592667	0.618760718	0.001836988	0.00504933	-	-	succinyl-CoA:glutarate-CoA transferase, transcript variant X2	GO:0003674,GO:0003824,GO:0005575,GO:0005622,GO:0005623,GO:0005737,GO:0005739,GO:0008410,GO:0016740,GO:0016782,GO:0043226,GO:0043227,GO:0043229,GO:0043231,GO:0044424,GO:0044444,GO:0044464,GO:0047369	-	KOG3957-Predicted L-carnitine dehydratase/alpha-methylacyl-CoA racemase[I]
LOC119867778	0.0001	0.0001	0	1	1	-	-	translation initiation factor IF-2-like	-	-	-
LOC119867775	0.237288333	0.682291333	-1.523746721	0.002189165	0.005909405	-	-	uncharacterized LOC119867775, transcript variant X2	-	-	-
LOC119867777	0.0001	0.0001	0	1	1	-	-	collagen alpha-1(I) chain-like, transcript variant X4	-	-	-
ZPBP	0.0001	0.0001	0	1	1	-	-	zona pellucida binding protein, transcript variant X5	GO:0000003,GO:0001669,GO:0001675,GO:0002199,GO:0003006,GO:0005575,GO:0005622,GO:0005623,GO:0005737,GO:0006996,GO:0007276,GO:0007281,GO:0007283,GO:0007286,GO:0007338,GO:0007339,GO:0008037,GO:0008150,GO:0009566,GO:0009653,GO:0009987,GO:0009988,GO:0010256,GO:0010927,GO:0012505,GO:0016043,GO:0016050,GO:0019953,GO:0022412,GO:0022414,GO:0022607,GO:0030141,GO:0030154,GO:0031410,GO:0031982,GO:0032501,GO:…	-	-
LOC611685	33.05987467	0.676844667	5.610112666	8.85E-198	7.12E-195	up	-	transmembrane protease serine 11G-like	GO:0005575,GO:0005623,GO:0005886,GO:0016020,GO:0044464,GO:0071944	-	KOG3627-Trypsin[E]
SLC17A9	0.060507	0.0001	9.240958246	0.103969341	0.172833971	-	-	solute carrier family 17 member 9, transcript variant X2	GO:0003674,GO:0005215,GO:0005575,GO:0006810,GO:0006811,GO:0006820,GO:0008150,GO:0016020,GO:0016021,GO:0022857,GO:0031224,GO:0044425,GO:0051179,GO:0051234,GO:0055085	-	KOG2532-Permease of the major facilitator superfamily[G]
RAB33B	19.74849867	37.17830167	-0.912717888	1.77E-16	2.14E-15	-	-	RAB33B, member RAS oncogene family	GO:0000045,GO:0000139,GO:0001501,GO:0003674,GO:0003824,GO:0003924,GO:0005575,GO:0005622,GO:0005623,GO:0005737,GO:0005794,GO:0005796,GO:0006810,GO:0006891,GO:0006914,GO:0006996,GO:0007033,GO:0007275,GO:0008104,GO:0008150,GO:0008152,GO:0009056,GO:0009653,GO:0009887,GO:0009894,GO:0009987,GO:0010506,GO:0012505,GO:0016020,GO:0016043,GO:0016192,GO:0016236,GO:0016241,GO:0016462,GO:0016787,GO:0016817,GO:…	-	KOG0084-GTPase Rab1/YPT1, small G protein superfamily, and related GTP-binding proteins[TU]
SLC17A4	0.0001	0.0001	0	1	1	-	-	solute carrier family 17 member 4	GO:0003674,GO:0005215,GO:0005436,GO:0005575,GO:0005623,GO:0005886,GO:0005887,GO:0006793,GO:0006796,GO:0006810,GO:0006811,GO:0006812,GO:0006814,GO:0008150,GO:0008152,GO:0008324,GO:0009987,GO:0015075,GO:0015077,GO:0015081,GO:0015291,GO:0015293,GO:0015294,GO:0015318,GO:0015370,GO:0015672,GO:0016020,GO:0016021,GO:0022804,GO:0022857,GO:0022890,GO:0030001,GO:0031224,GO:0031226,GO:0034220,GO:0035725,GO:…	-	KOG2532-Permease of the major facilitator superfamily[G]
SLC17A5	32.99804767	24.65877433	0.420279578	0.002185867	0.005903085	-	-	solute carrier family 17 member 5, transcript variant X3	GO:0000323,GO:0003674,GO:0005215,GO:0005342,GO:0005351,GO:0005402,GO:0005575,GO:0005622,GO:0005623,GO:0005737,GO:0005764,GO:0005765,GO:0005773,GO:0005774,GO:0005829,GO:0005886,GO:0005887,GO:0006810,GO:0006811,GO:0006812,GO:0006820,GO:0008150,GO:0008324,GO:0008509,GO:0008514,GO:0008643,GO:0009605,GO:0009607,GO:0009617,GO:0015075,GO:0015077,GO:0015078,GO:0015136,GO:0015144,GO:0015291,GO:0015293,GO:…	K12301-ko04142 Lysosome	KOG2532-Permease of the major facilitator superfamily[G]
SLC17A6	0.0001	0.0001	0	1	1	-	-	solute carrier family 17 member 6	GO:0003008,GO:0003333,GO:0003674,GO:0005215,GO:0005283,GO:0005310,GO:0005313,GO:0005326,GO:0005342,GO:0005343,GO:0005416,GO:0005575,GO:0005622,GO:0005623,GO:0005737,GO:0006810,GO:0006811,GO:0006812,GO:0006814,GO:0006820,GO:0006835,GO:0006836,GO:0006855,GO:0006865,GO:0006950,GO:0006970,GO:0006972,GO:0007154,GO:0007267,GO:0007268,GO:0007600,GO:0007601,GO:0007610,GO:0007626,GO:0008021,GO:0008150,GO:…	K12302-ko04724 Glutamatergic synapse;ko04723 Retrograde endocannabinoid signaling;ko04721 Synaptic vesicle cycle;ko05033 Nicotine addiction	KOG2532-Permease of the major facilitator superfamily[G]
SLC17A7	0.031522333	0.134052667	-2.088353684	0.065966429	0.118046867	-	-	solute carrier family 17 member 7	GO:0001505,GO:0001654,GO:0003008,GO:0003333,GO:0003407,GO:0003674,GO:0005215,GO:0005216,GO:0005230,GO:0005231,GO:0005234,GO:0005253,GO:0005254,GO:0005283,GO:0005310,GO:0005313,GO:0005315,GO:0005326,GO:0005342,GO:0005343,GO:0005416,GO:0005436,GO:0005575,GO:0005622,GO:0005623,GO:0005737,GO:0005886,GO:0006810,GO:0006811,GO:0006812,GO:0006814,GO:0006817,GO:0006820,GO:0006821,GO:0006835,GO:0006836,GO:…	K12302-ko04724 Glutamatergic synapse;ko04723 Retrograde endocannabinoid signaling;ko04721 Synaptic vesicle cycle;ko05033 Nicotine addiction	KOG2532-Permease of the major facilitator superfamily[G]
SLC17A1	0.0001	0.0001	0	1	1	-	-	solute carrier family 17 member 1, transcript variant X6	GO:0003674,GO:0005215,GO:0005436,GO:0005575,GO:0005623,GO:0005886,GO:0005887,GO:0006082,GO:0006725,GO:0006807,GO:0006810,GO:0006811,GO:0006812,GO:0006814,GO:0006817,GO:0006820,GO:0008150,GO:0008152,GO:0008324,GO:0008509,GO:0009987,GO:0015075,GO:0015077,GO:0015081,GO:0015103,GO:0015114,GO:0015291,GO:0015293,GO:0015294,GO:0015318,GO:0015321,GO:0015370,GO:0015672,GO:0015698,GO:0015711,GO:0015747,GO:…	-	KOG2532-Permease of the major facilitator superfamily[G]
SLC17A2	0.857053	0.894685	-0.061995406	0.650486807	0.739923745	-	-	solute carrier family 17 member 2, transcript variant X20	GO:0003674,GO:0005215,GO:0005436,GO:0005575,GO:0005623,GO:0005886,GO:0005887,GO:0006793,GO:0006796,GO:0006810,GO:0006811,GO:0006812,GO:0006814,GO:0008150,GO:0008152,GO:0008324,GO:0009987,GO:0015075,GO:0015077,GO:0015081,GO:0015291,GO:0015293,GO:0015294,GO:0015318,GO:0015370,GO:0015672,GO:0016020,GO:0016021,GO:0022804,GO:0022857,GO:0022890,GO:0030001,GO:0031224,GO:0031226,GO:0034220,GO:0035725,GO:…	-	KOG2532-Permease of the major facilitator superfamily[G]
MAP3K20	40.71670033	19.93967833	1.029978514	5.51E-21	8.51E-20	-	-	mitogen-activated protein kinase kinase kinase 20, transcript variant X4	GO:0000075,GO:0000077,GO:0000165,GO:0000166,GO:0000186,GO:0000187,GO:0000278,GO:0000287,GO:0001932,GO:0001934,GO:0003674,GO:0003824,GO:0004672,GO:0004674,GO:0004709,GO:0005488,GO:0005524,GO:0005575,GO:0005622,GO:0005623,GO:0005737,GO:0005829,GO:0006464,GO:0006468,GO:0006793,GO:0006796,GO:0006807,GO:0006950,GO:0006974,GO:0007049,GO:0007050,GO:0007093,GO:0007154,GO:0007165,GO:0007254,GO:0007257,GO:…	K04424-ko04010 MAPK signaling pathway;ko04530 Tight junction	KOG4721-Serine/threonine protein kinase, contains leucine zipper domain[T]
LOC119872572	0.048025	0.0001	8.907641804	0.561540104	1	-	-	uncharacterized LOC119872572, transcript variant X1	-	-	-
LOC106558715	1.428299667	1.317242667	0.11677755	0.930196274	0.953937526	-	-	uncharacterized LOC106558715, transcript variant X1	-	-	-
ITCH	38.881593	35.59082567	0.127581926	0.762090116	0.829417749	-	-	itchy E3 ubiquitin protein ligase, transcript variant X4	GO:0000151,GO:0000209,GO:0001558,GO:0001664,GO:0001817,GO:0001818,GO:0001932,GO:0001933,GO:0002009,GO:0002165,GO:0002218,GO:0002221,GO:0002253,GO:0002376,GO:0002643,GO:0002645,GO:0002664,GO:0002666,GO:0002667,GO:0002669,GO:0002682,GO:0002683,GO:0002684,GO:0002694,GO:0002695,GO:0002697,GO:0002698,GO:0002753,GO:0002757,GO:0002758,GO:0002764,GO:0002831,GO:0002832,GO:0002911,GO:0002913,GO:0003002,GO:…	K05632-ko04120 Ubiquitin mediated proteolysis;ko04668 TNF signaling pathway;ko04144 Endocytosis;ko04932 Non-alcoholic fatty liver disease (NAFLD)	KOG0940-Ubiquitin protein ligase RSP5/NEDD4[O]
LOC119868241	0.0001	0.0001	0	1	1	-	-	uncharacterized protein CXorf51A-like	-	-	-
CHMP4A	201.6164147	178.0706687	0.179163202	0.436012565	0.547701387	-	-	charged multivesicular body protein 4A, transcript variant X5	GO:0000070,GO:0000278,GO:0000280,GO:0000815,GO:0000819,GO:0000920,GO:0003674,GO:0005488,GO:0005515,GO:0005575,GO:0005622,GO:0005623,GO:0005634,GO:0005737,GO:0005768,GO:0005829,GO:0005886,GO:0006605,GO:0006612,GO:0006620,GO:0006810,GO:0006886,GO:0006900,GO:0006914,GO:0006996,GO:0006997,GO:0007009,GO:0007032,GO:0007049,GO:0007059,GO:0007080,GO:0008104,GO:0008150,GO:0008152,GO:0009056,GO:0009892,GO:…	K12194-ko04144 Endocytosis	KOG1656-Protein involved in glucose derepression and pre-vacuolar endosome protein sorting[U]
CHMP4B	408.7438353	663.1204227	-0.698073915	2.87E-11	2.24E-10	-	-	charged multivesicular body protein 4B	GO:0000003,GO:0000070,GO:0000278,GO:0000280,GO:0000281,GO:0000815,GO:0000819,GO:0000902,GO:0000904,GO:0000910,GO:0000920,GO:0001894,GO:0003006,GO:0003674,GO:0005488,GO:0005515,GO:0005575,GO:0005622,GO:0005623,GO:0005634,GO:0005635,GO:0005737,GO:0005768,GO:0005770,GO:0005771,GO:0005829,GO:0005886,GO:0006508,GO:0006511,GO:0006605,GO:0006612,GO:0006620,GO:0006807,GO:0006810,GO:0006886,GO:0006914,GO:…	K12194-ko04144 Endocytosis	KOG1656-Protein involved in glucose derepression and pre-vacuolar endosome protein sorting[U]
CHMP4C	0.365240667	0.181479667	1.009039492	0.261112019	0.364738395	-	-	charged multivesicular body protein 4C	GO:0000070,GO:0000075,GO:0000278,GO:0000280,GO:0000815,GO:0000819,GO:0000920,GO:0003674,GO:0005488,GO:0005515,GO:0005575,GO:0005622,GO:0005623,GO:0005737,GO:0005768,GO:0005829,GO:0006508,GO:0006807,GO:0006810,GO:0006914,GO:0006996,GO:0006997,GO:0007032,GO:0007049,GO:0007059,GO:0007080,GO:0007088,GO:0007093,GO:0007275,GO:0007346,GO:0008150,GO:0008152,GO:0009056,GO:0009057,GO:0009838,GO:0009987,GO:…	K12194-ko04144 Endocytosis	KOG1656-Protein involved in glucose derepression and pre-vacuolar endosome protein sorting[U]
COBLL1	95.16759233	242.47465	-1.349291648	7.64E-21	1.17E-19	-	-	cordon-bleu WH2 repeat protein like 1, transcript variant X19	GO:0003674,GO:0003779,GO:0003785,GO:0005488,GO:0005515,GO:0006996,GO:0007010,GO:0007015,GO:0008092,GO:0008150,GO:0008154,GO:0009987,GO:0016043,GO:0022607,GO:0030029,GO:0030036,GO:0030041,GO:0034622,GO:0043933,GO:0044085,GO:0051258,GO:0051639,GO:0065003,GO:0071840,GO:0097435	-	-
LOC100686969	1.304484667	0.670443667	0.960291965	0.01764668	0.038054895	-	-	nucleolar RNA helicase 2-like	GO:0003674,GO:0003676,GO:0003723,GO:0003724,GO:0003725,GO:0003824,GO:0004004,GO:0004386,GO:0005488,GO:0005575,GO:0005622,GO:0005623,GO:0005634,GO:0005654,GO:0005730,GO:0005737,GO:0006139,GO:0006351,GO:0006366,GO:0006725,GO:0006807,GO:0008026,GO:0008150,GO:0008152,GO:0008186,GO:0009058,GO:0009059,GO:0009605,GO:0009607,GO:0009615,GO:0009893,GO:0009987,GO:0010033,GO:0010467,GO:0010468,GO:0010501,GO:…	-	KOG0331-ATP-dependent RNA helicase[A]
TMEM255B	0.0001	0.0001	0	1	1	-	-	transmembrane protein 255B, transcript variant X1	-	-	-
TMEM255A	0.378991667	0.639934333	-0.755757744	0.048701902	0.09110746	-	-	transmembrane protein 255A, transcript variant X1	-	-	-
ST7	56.934587	56.827722	0.002710452	0.324503253	0.434512193	-	-	suppression of tumorigenicity 7, transcript variant X9	-	-	KOG3807-Predicted membrane protein ST7 (tumor suppressor in humans)[R]
LOC111094738	1.222916	0.590541333	1.050215365	0.007897953	0.018639047	-	-	uncharacterized LOC111094738	-	-	-
LOC111094739	0.014912333	0.0001	7.220362204	0.667354271	1	-	-	uncharacterized LOC111094739, transcript variant X4	-	-	-
LOC111094737	0.319695333	0.047250667	2.758291095	0.131411777	0.209893652	-	-	uncharacterized LOC111094737	-	-	-
LOC111094733	0.0001	0.0001	0	1	1	-	-	uncharacterized LOC111094733, transcript variant X1	-	-	-
LOC111094730	0.0001	0.0001	0	1	1	-	-	uncharacterized LOC111094730, transcript variant X2	-	-	-
ZNF304	3.106856333	2.346294333	0.405071525	0.120841548	0.195849432	-	-	zinc finger protein 304	GO:0000981,GO:0003674,GO:0003682,GO:0003700,GO:0005488,GO:0006355,GO:0006357,GO:0007154,GO:0007165,GO:0007166,GO:0007229,GO:0007264,GO:0007265,GO:0008150,GO:0008284,GO:0009889,GO:0009891,GO:0009893,GO:0009987,GO:0010468,GO:0010556,GO:0010557,GO:0010604,GO:0010628,GO:0010638,GO:0010941,GO:0019219,GO:0019222,GO:0022603,GO:0023052,GO:0030334,GO:0030335,GO:0031056,GO:0031058,GO:0031060,GO:0031062,GO:…	-	KOG2462-C2H2-type Zn-finger protein[K]
ZNF300	0.101373	0.085744	0.241565825	0.854602178	0.898031031	-	-	zinc finger protein 300, transcript variant X2	GO:0000981,GO:0001228,GO:0003674,GO:0003676,GO:0003677,GO:0003700,GO:0005488,GO:0005575,GO:0005622,GO:0005623,GO:0005634,GO:0005730,GO:0006139,GO:0006351,GO:0006355,GO:0006357,GO:0006366,GO:0006725,GO:0006807,GO:0008150,GO:0008152,GO:0009058,GO:0009059,GO:0009889,GO:0009891,GO:0009893,GO:0009987,GO:0010467,GO:0010468,GO:0010556,GO:0010557,GO:0010604,GO:0010628,GO:0016070,GO:0018130,GO:0019219,GO:…	-	KOG2462-C2H2-type Zn-finger protein[K]
STS	1.108889	0.754149333	0.556192826	0.344094668	0.454966066	-	-	steroid sulfatase, transcript variant X7	GO:0000323,GO:0003008,GO:0003674,GO:0003824,GO:0004773,GO:0005575,GO:0005622,GO:0005623,GO:0005634,GO:0005635,GO:0005737,GO:0005764,GO:0005768,GO:0005773,GO:0005783,GO:0005788,GO:0005789,GO:0005794,GO:0005886,GO:0006629,GO:0006643,GO:0006664,GO:0006665,GO:0006687,GO:0006706,GO:0006807,GO:0007275,GO:0007610,GO:0007611,GO:0008150,GO:0008152,GO:0008202,GO:0008284,GO:0008484,GO:0008544,GO:0009056,GO:…	K01131-ko00140 Steroid hormone biosynthesis	KOG3867-Sulfatase[R]
LOC106558712	0.0001	0.0001	0	1	1	-	-	uncharacterized LOC106558712	-	-	-
TMEM43	434.5329283	397.350301	0.129054069	0.892801008	0.92550654	-	-	transmembrane protein 43, transcript variant X1	GO:0003674,GO:0005488,GO:0005515,GO:0005575,GO:0005622,GO:0005623,GO:0005634,GO:0005635,GO:0005637,GO:0005639,GO:0005737,GO:0005783,GO:0005788,GO:0005794,GO:0006996,GO:0006997,GO:0006998,GO:0008150,GO:0009987,GO:0010256,GO:0012505,GO:0016020,GO:0016021,GO:0016043,GO:0019866,GO:0031090,GO:0031224,GO:0031229,GO:0031300,GO:0031301,GO:0031965,GO:0031967,GO:0031974,GO:0031975,GO:0043226,GO:0043227,GO:…	-	-
HOXB13	29.674577	14.52438767	1.030750123	4.74E-11	3.63E-10	-	-	homeobox B13	GO:0000003,GO:0000122,GO:0000166,GO:0000981,GO:0001227,GO:0001525,GO:0001568,GO:0001655,GO:0001763,GO:0001944,GO:0002009,GO:0002064,GO:0002070,GO:0003006,GO:0003674,GO:0003676,GO:0003677,GO:0003700,GO:0005488,GO:0005575,GO:0005622,GO:0005623,GO:0005634,GO:0005654,GO:0005667,GO:0006355,GO:0006357,GO:0006950,GO:0007275,GO:0008150,GO:0008327,GO:0008544,GO:0009611,GO:0009653,GO:0009887,GO:0009888,GO:…	-	KOG0487-Transcription factor Abd-B, contains HOX domain[K]
PPP3CA	86.54322067	76.90994	0.170250744	0.56166027	0.66362404	-	-	protein phosphatase 3 catalytic subunit alpha	GO:0000082,GO:0000278,GO:0001678,GO:0001775,GO:0001975,GO:0002376,GO:0002682,GO:0002764,GO:0002768,GO:0002791,GO:0002792,GO:0003008,GO:0003012,GO:0003299,GO:0003300,GO:0003674,GO:0003824,GO:0004721,GO:0004722,GO:0004723,GO:0005488,GO:0005509,GO:0005515,GO:0005516,GO:0005575,GO:0005622,GO:0005623,GO:0005634,GO:0005654,GO:0005737,GO:0005739,GO:0005829,GO:0005955,GO:0006355,GO:0006357,GO:0006464,GO:…	K04348-ko04010 MAPK signaling pathway;ko04310 Wnt signaling pathway;ko04370 VEGF signaling pathway;ko04020 Calcium signaling pathway;ko04022 cGMP - PKG signaling pathway;ko04114 Oocyte meiosis;ko04650 Natural killer cell mediated cytotoxicity;ko04660 T cell receptor signaling pathway;ko04662 B cell receptor signaling pathway;ko04922 Glucagon signaling pathway;ko04921 Oxytocin signaling pathway;ko…	KOG0375-Serine-threonine phosphatase 2B, catalytic subunit[R]
PPP3CB	29.95538133	20.54752833	0.543850337	0.002135988	0.005779347	-	-	protein phosphatase 3 catalytic subunit beta, transcript variant X7	GO:0000902,GO:0000904,GO:0001775,GO:0001776,GO:0001910,GO:0001911,GO:0001914,GO:0001915,GO:0001944,GO:0001945,GO:0001946,GO:0002260,GO:0002376,GO:0002520,GO:0002521,GO:0002682,GO:0002683,GO:0002697,GO:0002698,GO:0002703,GO:0002704,GO:0002706,GO:0002707,GO:0002709,GO:0002710,GO:0002764,GO:0002768,GO:0002791,GO:0002793,GO:0002819,GO:0002820,GO:0002822,GO:0002823,GO:0003008,GO:0003674,GO:0003824,GO:…	K04348-ko04010 MAPK signaling pathway;ko04310 Wnt signaling pathway;ko04370 VEGF signaling pathway;ko04020 Calcium signaling pathway;ko04022 cGMP - PKG signaling pathway;ko04114 Oocyte meiosis;ko04650 Natural killer cell mediated cytotoxicity;ko04660 T cell receptor signaling pathway;ko04662 B cell receptor signaling pathway;ko04922 Glucagon signaling pathway;ko04921 Oxytocin signaling pathway;ko…	KOG0375-Serine-threonine phosphatase 2B, catalytic subunit[R]
PPP3CC	13.33551067	6.794505333	0.972832646	2.24E-12	1.93E-11	-	-	protein phosphatase 3 catalytic subunit gamma, transcript variant X3	GO:0003674,GO:0003824,GO:0004721,GO:0004722,GO:0004723,GO:0005575,GO:0005622,GO:0005623,GO:0005737,GO:0005829,GO:0006464,GO:0006470,GO:0006793,GO:0006796,GO:0006807,GO:0007154,GO:0007165,GO:0008150,GO:0008152,GO:0009987,GO:0016311,GO:0016787,GO:0016788,GO:0016791,GO:0019538,GO:0019722,GO:0019932,GO:0023052,GO:0033173,GO:0033192,GO:0035556,GO:0036211,GO:0042578,GO:0043170,GO:0043412,GO:0044237,GO:…	K04348-ko04010 MAPK signaling pathway;ko04310 Wnt signaling pathway;ko04370 VEGF signaling pathway;ko04020 Calcium signaling pathway;ko04022 cGMP - PKG signaling pathway;ko04114 Oocyte meiosis;ko04650 Natural killer cell mediated cytotoxicity;ko04660 T cell receptor signaling pathway;ko04662 B cell receptor signaling pathway;ko04922 Glucagon signaling pathway;ko04921 Oxytocin signaling pathway;ko…	KOG0375-Serine-threonine phosphatase 2B, catalytic subunit[R]
LOC111091810	0.0001	0.0001	0	1	1	-	-	uncharacterized LOC111091810	-	-	-
LOC111091811	0.0001	0.0001	0	1	1	-	-	uncharacterized LOC111091811, transcript variant X2	-	-	-
LOC111091812	0.0001	0.004919667	-5.620488664	0.63517438	1	-	-	uncharacterized LOC111091812, transcript variant X2	-	-	-
LOC119864699	0.325817	0.881326667	-1.435614977	0.07598915	0.132835666	-	-	uncharacterized LOC119864699, transcript variant X2	-	-	-
LOC111091814	0.496952	0.265485	0.90447616	0.141286659	0.222420539	-	-	uncharacterized LOC111091814	-	-	-
LOC111091815	0.0001	0.0001	0	1	1	-	-	uncharacterized LOC111091815, transcript variant X4	-	-	-
LOC111091816	0.0001	0.0001	0	1	1	-	-	uncharacterized LOC111091816, transcript variant X1	-	-	-
LOC111091817	1.263440333	1.110582	0.186041615	0.799819005	0.857902534	-	-	uncharacterized LOC111091817	-	-	-
LOC111091818	0.015219667	0.018160333	-0.254853922	0.981153613	1	-	-	uncharacterized LOC111091818	-	-	-
OR13P3	0.0001	0.032038	-8.323640279	0.631812221	1	-	-	olfactory receptor family 13 subfamily P member 3	-	K04257-ko04740 Olfactory transduction	-
OR13P5	0.0001	0.0001	0	1	1	-	-	olfactory receptor family 13 subfamily P member 5	-	K04257-ko04740 Olfactory transduction	-
OR13P4	0.0001	0.0001	0	1	1	-	-	olfactory receptor family 13 subfamily P member 4	-	K04257-ko04740 Olfactory transduction	-
LOC119869111	0.0001	0.0001	0	1	1	-	-	uncharacterized LOC119869111, transcript variant X4	-	-	-
RPL18	2585.018148	1813.3302	0.511532751	0.000155611	0.000528906	-	-	ribosomal protein L18	GO:0002181,GO:0003674,GO:0003676,GO:0003723,GO:0003735,GO:0005198,GO:0005488,GO:0005575,GO:0005622,GO:0005623,GO:0005737,GO:0005829,GO:0005840,GO:0005844,GO:0006412,GO:0006518,GO:0006807,GO:0008150,GO:0008152,GO:0009058,GO:0009059,GO:0009987,GO:0010467,GO:0015934,GO:0019538,GO:0022625,GO:0022626,GO:0032991,GO:0034641,GO:0034645,GO:0042788,GO:0043043,GO:0043170,GO:0043226,GO:0043228,GO:0043229,GO:…	K02883-ko03010 Ribosome	KOG1714-60s ribosomal protein L18[J]
LOC111097458	0.048393333	0.047429333	0.029028725	0.980371331	1	-	-	uncharacterized LOC111097458	-	-	-
ADRA2B	0.046082667	0.027074	0.767316152	0.66086401	0.74873647	-	-	adrenoceptor alpha 2B, transcript variant X5	GO:0000003,GO:0000165,GO:0000187,GO:0001525,GO:0001568,GO:0001932,GO:0001934,GO:0001944,GO:0002682,GO:0002683,GO:0003008,GO:0003013,GO:0003018,GO:0003056,GO:0003674,GO:0004888,GO:0004930,GO:0004935,GO:0004936,GO:0004938,GO:0004989,GO:0005488,GO:0005575,GO:0005623,GO:0005886,GO:0005887,GO:0006464,GO:0006468,GO:0006793,GO:0006796,GO:0006807,GO:0006937,GO:0006940,GO:0007154,GO:0007165,GO:0007176,GO:…	K04139-ko04022 cGMP - PKG signaling pathway;ko04080 Neuroactive ligand-receptor interaction	KOG4220-Muscarinic acetylcholine receptor[T]
RPL19	1261.05367	1602.031698	-0.345273015	2.29E-05	8.83E-05	-	-	ribosomal protein L19	GO:0000184,GO:0000956,GO:0001889,GO:0002181,GO:0003674,GO:0003676,GO:0003723,GO:0003735,GO:0005198,GO:0005488,GO:0005575,GO:0005622,GO:0005623,GO:0005737,GO:0005829,GO:0005840,GO:0005844,GO:0006139,GO:0006401,GO:0006402,GO:0006412,GO:0006413,GO:0006518,GO:0006605,GO:0006612,GO:0006613,GO:0006614,GO:0006725,GO:0006807,GO:0006810,GO:0006886,GO:0007275,GO:0007568,GO:0008104,GO:0008150,GO:0008152,GO:…	K02885-ko03010 Ribosome	KOG1696-60s ribosomal protein L19[J]
TEX26	0.0001	0.026643333	-8.057630778	0.619882552	1	-	-	testis expressed 26, transcript variant X1	-	-	-
LOC111092111	0.0001	0.0001	0	1	1	-	-	uncharacterized LOC111092111	-	-	-
TEX28	0.0001	0.0001	0	1	1	-	-	testis expressed 28, transcript variant X2	-	-	KOG3850-Predicted membrane protein[S]
TEX29	0.0001	0.0001	0	1	1	-	-	testis expressed 29, transcript variant X1	-	-	-
LOC111093778	0.0001	0.0001	0	1	1	-	-	uncharacterized LOC111093778	-	-	-
SYT8	7.906413667	17.17672633	-1.119359759	8.86E-12	7.23E-11	-	-	synaptotagmin 8, transcript variant X24	GO:0000003,GO:0000149,GO:0001505,GO:0001669,GO:0003674,GO:0005488,GO:0005509,GO:0005515,GO:0005543,GO:0005544,GO:0005575,GO:0005622,GO:0005623,GO:0005737,GO:0005886,GO:0006810,GO:0006836,GO:0006887,GO:0006897,GO:0006906,GO:0006996,GO:0007154,GO:0007267,GO:0007268,GO:0007269,GO:0007338,GO:0007340,GO:0008021,GO:0008150,GO:0008289,GO:0009566,GO:0009987,GO:0012505,GO:0012506,GO:0016020,GO:0016043,GO:…	-	KOG1028-Ca2+-dependent phospholipid-binding protein Synaptotagmin, required for synaptic vesicle and secretory granule exocytosis[TU]
SYT9	0.0001	0.0001	0	1	1	-	-	synaptotagmin 9, transcript variant X10	GO:0000149,GO:0001505,GO:0001786,GO:0002791,GO:0003674,GO:0005488,GO:0005509,GO:0005513,GO:0005515,GO:0005543,GO:0005544,GO:0005546,GO:0005575,GO:0005622,GO:0005623,GO:0005737,GO:0005886,GO:0006810,GO:0006836,GO:0006887,GO:0006906,GO:0006996,GO:0007154,GO:0007267,GO:0007268,GO:0007269,GO:0008021,GO:0008150,GO:0008289,GO:0009593,GO:0009987,GO:0010035,GO:0010038,GO:0010646,GO:0010817,GO:0012505,GO:…	-	KOG1028-Ca2+-dependent phospholipid-binding protein Synaptotagmin, required for synaptic vesicle and secretory granule exocytosis[TU]
SULF1	202.7796223	7.028289333	4.850595287	7.65E-194	5.90E-191	up	-	sulfatase 1	GO:0000902,GO:0000904,GO:0001501,GO:0001502,GO:0001655,GO:0001817,GO:0001819,GO:0001822,GO:0001936,GO:0001937,GO:0002062,GO:0002063,GO:0003002,GO:0003008,GO:0003012,GO:0003014,GO:0003094,GO:0003156,GO:0003674,GO:0003824,GO:0004065,GO:0005575,GO:0005576,GO:0005615,GO:0005622,GO:0005623,GO:0005737,GO:0005783,GO:0005794,GO:0005795,GO:0005886,GO:0006022,GO:0006029,GO:0006082,GO:0006355,GO:0006357,GO:…	-	KOG3731-Sulfatases[G]
LOC106557621	0.0001	0.0001	0	1	1	-	-	uncharacterized LOC106557621, transcript variant X1	-	-	-
MTCH2	44.84898767	52.03949367	-0.214531504	0.012700622	0.028346648	-	-	mitochondrial carrier 2, transcript variant X2	GO:0005575,GO:0005622,GO:0005623,GO:0005737,GO:0005739,GO:0008150,GO:0010941,GO:0010942,GO:0016020,GO:0042981,GO:0043065,GO:0043067,GO:0043068,GO:0043226,GO:0043227,GO:0043229,GO:0043231,GO:0044424,GO:0044444,GO:0044464,GO:0048518,GO:0048522,GO:0050789,GO:0050794,GO:0065007	-	KOG2745-Mitochondrial carrier protein[R]
MTCH1	324.048716	330.3364057	-0.027725257	0.29558744	0.403662688	-	-	mitochondrial carrier 1, transcript variant X1	GO:0005575,GO:0005622,GO:0005623,GO:0005737,GO:0005739,GO:0006919,GO:0007275,GO:0007399,GO:0008150,GO:0009893,GO:0009966,GO:0009987,GO:0010604,GO:0010646,GO:0010941,GO:0010942,GO:0010950,GO:0010952,GO:0016020,GO:0016043,GO:0019222,GO:0021700,GO:0022008,GO:0023051,GO:0030154,GO:0030162,GO:0030182,GO:0031323,GO:0031325,GO:0032268,GO:0032270,GO:0032501,GO:0032502,GO:0042551,GO:0042981,GO:0043065,GO:…	-	KOG2745-Mitochondrial carrier protein[R]
LOC106557625	0.0001	0.0001	0	1	1	-	-	uncharacterized LOC106557625, transcript variant X48	-	-	-
LARP6	49.83856333	0.484521	6.684559475	1.21E-185	8.96E-183	up	-	La ribonucleoprotein 6, translational regulator	GO:0003674,GO:0003676,GO:0003723,GO:0003729,GO:0005488,GO:0005515,GO:0005575,GO:0005622,GO:0005623,GO:0005634,GO:0005737,GO:0005844,GO:0006417,GO:0008092,GO:0008150,GO:0009889,GO:0009891,GO:0009892,GO:0009893,GO:0010468,GO:0010556,GO:0010557,GO:0010604,GO:0010605,GO:0010608,GO:0010628,GO:0010629,GO:0010712,GO:0010714,GO:0017022,GO:0019222,GO:0031323,GO:0031325,GO:0031326,GO:0031328,GO:0032268,GO:…	-	KOG1855-Predicted RNA-binding protein[R]
SYT2	0.0001	0.042131333	-8.718749763	0.379331065	1	-	-	synaptotagmin 2, transcript variant X2	GO:0000149,GO:0001505,GO:0001558,GO:0001786,GO:0003008,GO:0003674,GO:0005488,GO:0005509,GO:0005515,GO:0005543,GO:0005544,GO:0005575,GO:0005622,GO:0005623,GO:0005737,GO:0005886,GO:0006810,GO:0006836,GO:0006887,GO:0006897,GO:0006906,GO:0006996,GO:0007154,GO:0007267,GO:0007268,GO:0007269,GO:0007275,GO:0007317,GO:0007399,GO:0007588,GO:0007610,GO:0007626,GO:0008021,GO:0008150,GO:0008289,GO:0008345,GO:…	-	KOG1028-Ca2+-dependent phospholipid-binding protein Synaptotagmin, required for synaptic vesicle and secretory granule exocytosis[TU]
LRRC8C	58.29112733	4.352672333	3.743302979	4.48E-184	3.19E-181	up	-	leucine rich repeat containing 8 VRAC subunit C, transcript variant X1	GO:0003674,GO:0005215,GO:0005216,GO:0005225,GO:0005253,GO:0005575,GO:0005622,GO:0005623,GO:0005737,GO:0005783,GO:0005886,GO:0005887,GO:0006810,GO:0006811,GO:0006820,GO:0007154,GO:0007165,GO:0008150,GO:0008509,GO:0009987,GO:0012505,GO:0015075,GO:0015103,GO:0015267,GO:0015318,GO:0015698,GO:0016020,GO:0016021,GO:0022803,GO:0022838,GO:0022857,GO:0023052,GO:0030154,GO:0031224,GO:0031226,GO:0032502,GO:…	-	KOG0617-Ras suppressor protein (contains leucine-rich repeats)[T]
SYT4	0.0001	0.0001	0	1	1	-	-	synaptotagmin 4, transcript variant X2	GO:0000139,GO:0000149,GO:0001505,GO:0001558,GO:0001786,GO:0002791,GO:0002792,GO:0003008,GO:0003674,GO:0005488,GO:0005509,GO:0005515,GO:0005543,GO:0005544,GO:0005575,GO:0005576,GO:0005622,GO:0005623,GO:0005737,GO:0005794,GO:0005886,GO:0006810,GO:0006836,GO:0006887,GO:0006906,GO:0006996,GO:0007154,GO:0007267,GO:0007268,GO:0007269,GO:0007275,GO:0007399,GO:0007417,GO:0007420,GO:0007610,GO:0007611,GO:…	-	KOG1028-Ca2+-dependent phospholipid-binding protein Synaptotagmin, required for synaptic vesicle and secretory granule exocytosis[TU]
SYT5	0.086442667	0.089987667	-0.057983707	0.810876403	0.866548654	-	-	synaptotagmin 5, transcript variant X4	GO:0000149,GO:0001505,GO:0001786,GO:0003674,GO:0005488,GO:0005509,GO:0005515,GO:0005543,GO:0005544,GO:0005546,GO:0005575,GO:0005622,GO:0005623,GO:0005737,GO:0005886,GO:0006810,GO:0006836,GO:0006887,GO:0006897,GO:0006906,GO:0006996,GO:0007154,GO:0007267,GO:0007268,GO:0007269,GO:0008021,GO:0008150,GO:0008289,GO:0009987,GO:0012505,GO:0012506,GO:0016020,GO:0016043,GO:0016050,GO:0016079,GO:0016192,GO:…	-	KOG1028-Ca2+-dependent phospholipid-binding protein Synaptotagmin, required for synaptic vesicle and secretory granule exocytosis[TU]
SYT6	0.0001	0.0001	0	1	1	-	-	synaptotagmin 6, transcript variant X23	GO:0000003,GO:0000149,GO:0001505,GO:0001786,GO:0003674,GO:0005488,GO:0005509,GO:0005515,GO:0005543,GO:0005544,GO:0005575,GO:0005622,GO:0005623,GO:0005737,GO:0005783,GO:0005829,GO:0005886,GO:0006810,GO:0006836,GO:0006887,GO:0006906,GO:0006996,GO:0007154,GO:0007267,GO:0007268,GO:0007269,GO:0007338,GO:0007340,GO:0008150,GO:0008289,GO:0009566,GO:0009987,GO:0012505,GO:0016020,GO:0016021,GO:0016043,GO:…	-	KOG1028-Ca2+-dependent phospholipid-binding protein Synaptotagmin, required for synaptic vesicle and secretory granule exocytosis[TU]
SYT7	0.048307	0.079491333	-0.718565317	0.282842908	0.38953133	-	-	synaptotagmin 7, transcript variant X1	GO:0000149,GO:0000323,GO:0001505,GO:0001778,GO:0001845,GO:0002791,GO:0003674,GO:0005488,GO:0005509,GO:0005515,GO:0005516,GO:0005543,GO:0005544,GO:0005546,GO:0005575,GO:0005622,GO:0005623,GO:0005737,GO:0005764,GO:0005773,GO:0005777,GO:0005886,GO:0006810,GO:0006836,GO:0006869,GO:0006887,GO:0006897,GO:0006906,GO:0006909,GO:0006950,GO:0006996,GO:0007009,GO:0007033,GO:0007040,GO:0007154,GO:0007267,GO:…	-	KOG1028-Ca2+-dependent phospholipid-binding protein Synaptotagmin, required for synaptic vesicle and secretory granule exocytosis[TU]
C25H8orf58	16.77203033	22.14326833	-0.400810834	0.001897966	0.005199178	-	-	chromosome 25 C8orf58 homolog, transcript variant X4	-	-	-
TIAL1	37.243641	29.20726967	0.350666621	0.039483688	0.076379703	-	-	TIA1 cytotoxic granule associated RNA binding protein like 1, transcript variant X3	GO:0000003,GO:0000323,GO:0000375,GO:0000377,GO:0000381,GO:0000398,GO:0002119,GO:0002164,GO:0003674,GO:0003676,GO:0003723,GO:0003729,GO:0005488,GO:0005575,GO:0005622,GO:0005623,GO:0005634,GO:0005654,GO:0005685,GO:0005737,GO:0005764,GO:0005773,GO:0006139,GO:0006355,GO:0006357,GO:0006396,GO:0006397,GO:0006725,GO:0006807,GO:0006915,GO:0006950,GO:0006952,GO:0006970,GO:0006972,GO:0006979,GO:0007154,GO:…	-	KOG0148-Apoptosis-promoting RNA-binding protein TIA-1/TIAR (RRM superfamily)[AJ]
LOC111096507	0.0001	0.0001	0	1	1	-	-	uncharacterized LOC111096507	-	-	-
FUBP3	43.667432	52.464424	-0.264781775	0.000351886	0.001114556	-	-	far upstream element binding protein 3, transcript variant X2	GO:0000003,GO:0000381,GO:0000976,GO:0000977,GO:0000978,GO:0000981,GO:0000982,GO:0000987,GO:0001012,GO:0001067,GO:0001077,GO:0001228,GO:0003674,GO:0003676,GO:0003677,GO:0003690,GO:0003700,GO:0003723,GO:0003729,GO:0005488,GO:0005515,GO:0005575,GO:0005622,GO:0005623,GO:0005634,GO:0005737,GO:0006139,GO:0006351,GO:0006355,GO:0006357,GO:0006366,GO:0006396,GO:0006397,GO:0006725,GO:0006807,GO:0007276,GO:…	-	KOG1676-K-homology type RNA binding proteins[A]
FUBP1	99.56300867	68.350722	0.54265325	0.001486449	0.004160574	-	-	far upstream element binding protein 1, transcript variant X3	GO:0000003,GO:0000381,GO:0000981,GO:0001205,GO:0001228,GO:0002376,GO:0002520,GO:0003674,GO:0003676,GO:0003677,GO:0003697,GO:0003700,GO:0003705,GO:0003723,GO:0003729,GO:0005488,GO:0005515,GO:0005575,GO:0005622,GO:0005623,GO:0005634,GO:0005654,GO:0006139,GO:0006351,GO:0006355,GO:0006357,GO:0006366,GO:0006396,GO:0006397,GO:0006725,GO:0006807,GO:0007275,GO:0007276,GO:0007283,GO:0008150,GO:0008152,GO:…	-	KOG1676-K-homology type RNA binding proteins[A]
LOC102155243	0.0001	0.0001	0	1	1	-	-	uncharacterized LOC102155243	-	-	-
LOC111096503	0.0001	0.0001	0	1	1	-	-	uncharacterized LOC111096503	-	-	-
LOC111096502	0.0001	0.0001	0	1	1	-	-	uncharacterized LOC111096502	-	-	-
MARCO	0.0001	0.0001	0	1	1	-	-	macrophage receptor with collagenous structure, transcript variant X2	GO:0001540,GO:0001664,GO:0001932,GO:0001934,GO:0002218,GO:0002221,GO:0002253,GO:0002376,GO:0002682,GO:0002684,GO:0002757,GO:0002758,GO:0002764,GO:0003674,GO:0004888,GO:0005102,GO:0005488,GO:0005515,GO:0005575,GO:0005622,GO:0005623,GO:0005737,GO:0005886,GO:0005887,GO:0006810,GO:0006897,GO:0006898,GO:0006909,GO:0007154,GO:0007165,GO:0007166,GO:0007186,GO:0007187,GO:0007188,GO:0007193,GO:0008150,GO:…	K13884-ko04145 Phagosome	KOG3546-Collagens (type XV)[W]
SAP30	26.76701933	18.50801067	0.53230666	0.001401908	0.003943627	-	-	Sin3A associated protein 30, transcript variant X2	GO:0000118,GO:0000122,GO:0000228,GO:0000785,GO:0000790,GO:0003674,GO:0003712,GO:0003714,GO:0003824,GO:0004407,GO:0005575,GO:0005622,GO:0005623,GO:0005634,GO:0005654,GO:0005694,GO:0006325,GO:0006355,GO:0006357,GO:0006464,GO:0006476,GO:0006807,GO:0006996,GO:0007275,GO:0007517,GO:0007519,GO:0008150,GO:0008152,GO:0009888,GO:0009889,GO:0009890,GO:0009892,GO:0009987,GO:0010468,GO:0010556,GO:0010558,GO:…	-	-
LOC100687735	0.166219333	0.006867667	4.597124367	0.122931855	0.198663975	-	-	60S ribosomal protein L23a-like	-	K02893-ko03010 Ribosome	KOG1751-60s ribosomal protein L23[J]
LOC111097416	0.0001	0.0001	0	1	1	-	-	uncharacterized LOC111097416	-	-	-
NBL1	3.776202333	2.339775667	0.690565855	0.047957025	0.089968642	-	-	NBL1, DAN family BMP antagonist, transcript variant X2	GO:0000902,GO:0002682,GO:0002683,GO:0002685,GO:0002686,GO:0002688,GO:0002689,GO:0003002,GO:0003674,GO:0005102,GO:0005488,GO:0005515,GO:0005575,GO:0005576,GO:0005615,GO:0006355,GO:0006357,GO:0007275,GO:0007389,GO:0007399,GO:0007423,GO:0008104,GO:0008150,GO:0009653,GO:0009790,GO:0009799,GO:0009855,GO:0009887,GO:0009889,GO:0009953,GO:0009966,GO:0009968,GO:0009987,GO:0010468,GO:0010469,GO:0010556,GO:…	K19558-ko04350 TGF-beta signaling pathway	-
LOC111097414	0.0001	0.0001	0	1	1	-	-	uncharacterized LOC111097414	-	-	-
LOC111097415	0.124839333	0.040454333	1.625706405	0.560253178	0.662573044	-	-	uncharacterized LOC111097415	-	-	-
LOC111097412	0.0001	0.194005333	-10.9218806	0.009838783	0.022610613	-	-	uncharacterized LOC111097412, transcript variant X2	-	-	-
LOC111097410	0.386374667	0.066961667	2.528593163	0.057408617	0.104810228	-	-	uncharacterized LOC111097410	-	-	-
LOC111097411	0.0001	0.0001	0	1	1	-	-	uncharacterized LOC111097411, transcript variant X3	-	-	-
SYP	0.0001	0.0001	0	1	1	-	-	synaptophysin	GO:0000149,GO:0003674,GO:0005488,GO:0005496,GO:0005515,GO:0005575,GO:0005622,GO:0005623,GO:0005737,GO:0005886,GO:0006810,GO:0006897,GO:0006996,GO:0007154,GO:0007267,GO:0007268,GO:0008021,GO:0008150,GO:0008277,GO:0008289,GO:0009966,GO:0009987,GO:0010033,GO:0010243,GO:0010256,GO:0010646,GO:0012505,GO:0012506,GO:0015485,GO:0016020,GO:0016021,GO:0016043,GO:0016050,GO:0016188,GO:0016192,GO:0017075,GO:…	-	-
DRC7	0.0001	0.010161667	-6.666993235	0.631812221	1	-	-	dynein regulatory complex subunit 7, transcript variant X4	GO:0000003,GO:0005575,GO:0005622,GO:0005623,GO:0005737,GO:0005929,GO:0006928,GO:0007320,GO:0007618,GO:0007620,GO:0008150,GO:0009987,GO:0019953,GO:0022414,GO:0030317,GO:0031514,GO:0032501,GO:0032504,GO:0040011,GO:0042995,GO:0043226,GO:0044424,GO:0044464,GO:0044703,GO:0044706,GO:0046692,GO:0046693,GO:0048609,GO:0048870,GO:0051179,GO:0051674,GO:0051704,GO:0097722,GO:0120025	-	-
DRC3	0.255614333	1.261142	-2.302690086	4.07E-06	1.76E-05	-	-	dynein regulatory complex subunit 3, transcript variant X5	GO:0005575,GO:0005622,GO:0005623,GO:0005737,GO:0005856,GO:0005929,GO:0005930,GO:0032838,GO:0042995,GO:0043226,GO:0043228,GO:0043229,GO:0043232,GO:0044422,GO:0044424,GO:0044430,GO:0044441,GO:0044444,GO:0044446,GO:0044463,GO:0044464,GO:0097014,GO:0099568,GO:0120025,GO:0120038	-	KOG1644-U2-associated snRNP A' protein[A]
DRC1	0.075674333	0.049603	0.609376683	0.67093707	0.757228464	-	-	dynein regulatory complex subunit 1, transcript variant X1	GO:0000226,GO:0001539,GO:0001578,GO:0005575,GO:0005622,GO:0005623,GO:0005737,GO:0005829,GO:0005856,GO:0005929,GO:0005930,GO:0006928,GO:0006996,GO:0007010,GO:0007017,GO:0007275,GO:0007368,GO:0007389,GO:0007507,GO:0008150,GO:0009799,GO:0009855,GO:0009987,GO:0016043,GO:0022607,GO:0030030,GO:0030031,GO:0032501,GO:0032502,GO:0032838,GO:0034622,GO:0035082,GO:0040011,GO:0042995,GO:0043226,GO:0043228,GO:…	-	-
unassigned_gene_19	56.00757967	12.62733333	2.149072085	1.66E-06	7.60E-06	-	-	tRNA-His	-	-	-
unassigned_gene_18	164.152308	45.86481733	1.839575235	5.46E-05	0.000199855	-	-	tRNA-Arg	-	-	-
LOC485909	0.0001	0.0001	0	1	1	-	-	thyrotropin-releasing hormone receptor-like, transcript variant X3	-	-	KOG4219-G protein-coupled receptor[T]
unassigned_gene_13	153.0373433	59.225142	1.369602077	0.00068448	0.002057776	-	-	tRNA-Tyr	-	-	-
unassigned_gene_12	356.2548017	211.4281363	0.752742079	0.025620465	0.052561572	-	-	tRNA-Cys	-	-	-
unassigned_gene_11	468.1549787	344.80425	0.441208644	0.145520912	0.227693229	-	-	tRNA-Asn	-	-	-
unassigned_gene_10	260.5179493	204.4864807	0.349377311	0.268884094	0.374068851	-	-	tRNA-Ala	-	-	-
unassigned_gene_17	87.66723133	32.57801333	1.428139058	3.18E-05	0.000120218	-	-	tRNA-Gly	-	-	-
unassigned_gene_16	223.008947	44.985152	2.309580789	1.05E-13	1.01E-12	-	-	tRNA-Lys	-	-	-
unassigned_gene_15	124.2452623	139.245654	-0.16444146	0.359436727	0.47111158	-	-	tRNA-Asp	-	-	-
unassigned_gene_14	7.497130333	2.894400333	1.373074004	0.187550229	0.27920645	-	-	tRNA-Ser	-	-	-
STMP1	48.220951	69.739278	-0.532311325	4.41E-05	0.000163343	-	-	short transmembrane mitochondrial protein 1, transcript variant X5	-	-	-
LOC119872321	0.0001	0.0001	0	1	1	-	-	uncharacterized LOC119872321	-	-	-
LOC106559509	0.222044333	0.031044333	2.838445898	0.110874455	0.182428302	-	-	uncharacterized LOC106559509, transcript variant X1	-	-	-
LOC106559504	1.106729333	0.135982333	3.024811298	0.010940329	0.024806748	-	-	60S ribosomal protein L31-like	-	K02910-ko03010 Ribosome	KOG0893-60S ribosomal protein L31[J]
LOC106559506	0.0001	0.0001	0	1	1	-	-	uncharacterized LOC106559506, transcript variant X1	-	-	-
LOC106559500	1.707325667	0.798608	1.096178845	0.01043214	0.023794382	-	-	uncharacterized LOC106559500	-	-	-
LOC119872322	0.151152333	0.229560333	-0.602870124	0.693827854	0.775590245	-	-	uncharacterized LOC119872322	-	-	-
OR6B2C	0.0001	0.0001	0	1	1	-	-	olfactory receptor family 6 subfamily B member 2C	GO:0003008,GO:0003674,GO:0004888,GO:0004984,GO:0005488,GO:0005549,GO:0005575,GO:0005623,GO:0005886,GO:0007154,GO:0007165,GO:0007186,GO:0007600,GO:0007606,GO:0007608,GO:0008150,GO:0009593,GO:0009987,GO:0016020,GO:0023052,GO:0032501,GO:0038023,GO:0042221,GO:0044464,GO:0050789,GO:0050794,GO:0050877,GO:0050896,GO:0050906,GO:0050907,GO:0050911,GO:0051606,GO:0051716,GO:0060089,GO:0065007,GO:0071944	K04257-ko04740 Olfactory transduction	-
TRNAN-GUU_7	0.0001	0.0001	0	1	1	-	-	tRNA-Asn	-	-	-
TRNAN-GUU_6	0.0001	0.0001	0	1	1	-	-	tRNA-Asn	-	-	-
SMPD4	38.47420467	39.03400333	-0.02083993	0.33456459	0.444731221	-	-	sphingomyelin phosphodiesterase 4, transcript variant X2	GO:0003674,GO:0003824,GO:0004620,GO:0004767,GO:0005575,GO:0005622,GO:0005623,GO:0005737,GO:0005783,GO:0005789,GO:0005794,GO:0005802,GO:0006629,GO:0006643,GO:0006644,GO:0006650,GO:0006664,GO:0006665,GO:0006672,GO:0006684,GO:0006685,GO:0006687,GO:0006793,GO:0006796,GO:0006807,GO:0008081,GO:0008150,GO:0008152,GO:0008610,GO:0009056,GO:0009058,GO:0009395,GO:0009987,GO:0010033,GO:0012505,GO:0016020,GO:…	K12353-ko00600 Sphingolipid metabolism	KOG4396-Predicted membrane-anchored protein[S]
SMPD1	27.52544167	36.59340267	-0.410817859	0.000110803	0.000385603	-	-	sphingomyelin phosphodiesterase 1	GO:0000323,GO:0001932,GO:0001933,GO:0003674,GO:0003824,GO:0004620,GO:0004767,GO:0005488,GO:0005575,GO:0005576,GO:0005615,GO:0005622,GO:0005623,GO:0005737,GO:0005764,GO:0005765,GO:0005768,GO:0005773,GO:0005774,GO:0005775,GO:0005886,GO:0006469,GO:0006629,GO:0006643,GO:0006644,GO:0006664,GO:0006665,GO:0006672,GO:0006684,GO:0006685,GO:0006687,GO:0006793,GO:0006796,GO:0006807,GO:0007154,GO:0007165,GO:…	K12350-ko00600 Sphingolipid metabolism;ko04071 Sphingolipid signaling pathway;ko04142 Lysosome	KOG3770-Acid sphingomyelinase and PHM5 phosphate metabolism protein[I]
CLIP4	23.28799567	0.413236667	5.816474395	6.19E-182	4.24E-179	up	-	CAP-Gly domain containing linker protein family member 4, transcript variant X12	GO:0005575,GO:0005622,GO:0005623,GO:0043226,GO:0043227,GO:0043229,GO:0043231,GO:0044424,GO:0044464	-	KOG4568-Cytoskeleton-associated protein and related proteins[ZR]
SMPD2	24.25256967	47.45676167	-0.968476043	1.57E-10	1.14E-09	-	-	sphingomyelin phosphodiesterase 2, transcript variant X1	GO:0003674,GO:0003824,GO:0004620,GO:0004767,GO:0005575,GO:0005623,GO:0005886,GO:0005887,GO:0005901,GO:0006629,GO:0006643,GO:0006644,GO:0006665,GO:0006672,GO:0006684,GO:0006793,GO:0006796,GO:0006807,GO:0007154,GO:0007165,GO:0008081,GO:0008150,GO:0008152,GO:0008610,GO:0009058,GO:0009605,GO:0009612,GO:0009628,GO:0009889,GO:0009891,GO:0009893,GO:0009987,GO:0010556,GO:0010941,GO:0010942,GO:0016020,GO:…	K12351-ko00600 Sphingolipid metabolism;ko04071 Sphingolipid signaling pathway	KOG3873-Sphingomyelinase family protein[T]
BRIP1	3.173044333	1.732932333	0.872652357	0.000137351	0.000470906	-	-	BRCA1 interacting protein C-terminal helicase 1	GO:0000003,GO:0000075,GO:0000077,GO:0000280,GO:0000706,GO:0000729,GO:0003006,GO:0003674,GO:0003676,GO:0003677,GO:0003678,GO:0003682,GO:0003824,GO:0004003,GO:0004386,GO:0005488,GO:0005575,GO:0005622,GO:0005623,GO:0005634,GO:0005635,GO:0005654,GO:0005737,GO:0006139,GO:0006259,GO:0006260,GO:0006281,GO:0006302,GO:0006310,GO:0006355,GO:0006357,GO:0006725,GO:0006807,GO:0006950,GO:0006974,GO:0006996,GO:…	K15362-ko03460 Fanconi anemia pathway	KOG1132-Helicase of the DEAD superfamily[L]
PDE11A	0.0001	0.0001	0	1	1	-	-	phosphodiesterase 11A, transcript variant X1	GO:0000166,GO:0003674,GO:0003824,GO:0004112,GO:0004114,GO:0004118,GO:0005488,GO:0005575,GO:0005622,GO:0005623,GO:0005737,GO:0005739,GO:0005740,GO:0005758,GO:0006091,GO:0006119,GO:0006122,GO:0006123,GO:0006139,GO:0006163,GO:0006195,GO:0006198,GO:0006725,GO:0006753,GO:0006793,GO:0006796,GO:0006807,GO:0008081,GO:0008150,GO:0008152,GO:0009056,GO:0009058,GO:0009060,GO:0009117,GO:0009123,GO:0009126,GO:…	K13298-ko00230 Purine metabolism;ko05032 Morphine addiction	KOG3689-Cyclic nucleotide phosphodiesterase[T]
TTC28	0.159497667	0.061997667	1.363249494	0.021443979	0.045067421	-	-	tetratricopeptide repeat domain 28, transcript variant X1	-	-	KOG1130-Predicted G-alpha GTPase interaction protein, contains GoLoco domain[T]
TTC29	0.0001	0.0001	0	1	1	-	-	tetratricopeptide repeat domain 29, transcript variant X1	-	-	-
TTC24	0.167764	0.094190333	0.832782255	0.45596743	0.567223851	-	-	tetratricopeptide repeat domain 24, transcript variant X2	-	-	KOG1130-Predicted G-alpha GTPase interaction protein, contains GoLoco domain[T]
LOC100685462	0.085932	0.236648	-1.461475351	0.075715663	0.132420126	-	-	zinc finger protein 501, transcript variant X3	GO:0000981,GO:0003674,GO:0003700,GO:0006355,GO:0006357,GO:0008150,GO:0009889,GO:0010468,GO:0010556,GO:0019219,GO:0019222,GO:0031323,GO:0031326,GO:0050789,GO:0050794,GO:0051171,GO:0051252,GO:0060255,GO:0065007,GO:0080090,GO:0140110,GO:1903506,GO:2000112,GO:2001141	-	KOG2462-C2H2-type Zn-finger protein[K]
TTC27	54.274212	33.19989867	0.709088037	3.56E-05	0.000133615	-	-	tetratricopeptide repeat domain 27	-	-	KOG1128-Uncharacterized conserved protein, contains TPR repeats[R]
PATL2	0.0001	0.0001	0	1	1	-	-	PAT1 homolog 2, transcript variant X1	GO:0000288,GO:0000290,GO:0000932,GO:0000956,GO:0002151,GO:0003674,GO:0003676,GO:0003723,GO:0003727,GO:0005488,GO:0005575,GO:0005622,GO:0005623,GO:0005634,GO:0005737,GO:0006139,GO:0006401,GO:0006402,GO:0006417,GO:0006725,GO:0006807,GO:0006996,GO:0008150,GO:0008152,GO:0008187,GO:0008266,GO:0009056,GO:0009057,GO:0009889,GO:0009890,GO:0009892,GO:0009987,GO:0010468,GO:0010556,GO:0010558,GO:0010603,GO:…	-	-
TTC22	42.925181	108.5657473	-1.33867288	2.08E-21	3.27E-20	-	-	tetratricopeptide repeat domain 22	-	-	-
TTC23	10.54587567	15.581744	-0.563177824	3.32E-05	0.000124962	-	-	tetratricopeptide repeat domain 23, transcript variant X10	-	-	KOG1840-Kinesin light chain[Z]
ENO1	1647.583944	2607.469808	-0.662298576	1.43E-08	8.47E-08	-	-	enolase 1	GO:0000015,GO:0000122,GO:0000165,GO:0000976,GO:0000977,GO:0000981,GO:0000982,GO:0001012,GO:0001067,GO:0001078,GO:0001227,GO:0001666,GO:0001701,GO:0003674,GO:0003676,GO:0003677,GO:0003690,GO:0003700,GO:0003723,GO:0003824,GO:0004634,GO:0005488,GO:0005515,GO:0005575,GO:0005622,GO:0005623,GO:0005737,GO:0005829,GO:0005886,GO:0005938,GO:0005975,GO:0005996,GO:0006006,GO:0006007,GO:0006082,GO:0006090,GO:…	K01689-ko01200 Carbon metabolism;ko01230 Biosynthesis of amino acids;ko00010 Glycolysis / Gluconeogenesis;ko00680 Methane metabolism;ko03018 RNA degradation;ko04066 HIF-1 signaling pathway	KOG2670-Enolase[G]
NPY2R	0.0001	0.0001	0	1	1	-	-	neuropeptide Y receptor Y2, transcript variant X5	GO:0001601,GO:0001653,GO:0001662,GO:0002209,GO:0002791,GO:0002793,GO:0003007,GO:0003151,GO:0003205,GO:0003206,GO:0003208,GO:0003214,GO:0003231,GO:0003674,GO:0004888,GO:0004930,GO:0004983,GO:0005246,GO:0005575,GO:0005623,GO:0005886,GO:0005887,GO:0005929,GO:0006810,GO:0006873,GO:0006874,GO:0006875,GO:0006937,GO:0006940,GO:0006950,GO:0006952,GO:0007154,GO:0007165,GO:0007186,GO:0007187,GO:0007188,GO:…	K04205-ko04080 Neuroactive ligand-receptor interaction	KOG4219-G protein-coupled receptor[T]
ENO3	73.93132267	48.10933267	0.619868936	7.73E-06	3.20E-05	-	-	enolase 3, transcript variant X1	GO:0003674,GO:0003824,GO:0004634,GO:0005488,GO:0005515,GO:0005575,GO:0005622,GO:0005623,GO:0005737,GO:0005829,GO:0005886,GO:0005975,GO:0005996,GO:0006006,GO:0006007,GO:0006082,GO:0006090,GO:0006091,GO:0006094,GO:0006096,GO:0006139,GO:0006163,GO:0006164,GO:0006165,GO:0006725,GO:0006732,GO:0006733,GO:0006734,GO:0006735,GO:0006753,GO:0006754,GO:0006757,GO:0006793,GO:0006796,GO:0006807,GO:0006950,GO:…	K01689-ko01200 Carbon metabolism;ko01230 Biosynthesis of amino acids;ko00010 Glycolysis / Gluconeogenesis;ko00680 Methane metabolism;ko03018 RNA degradation;ko04066 HIF-1 signaling pathway	KOG2670-Enolase[G]
ENO4	0.0001	0.015010333	-7.229812205	0.619882552	1	-	-	enolase 4, transcript variant X3	GO:0003674,GO:0003824,GO:0004634,GO:0005488,GO:0005515,GO:0005575,GO:0005623,GO:0005929,GO:0005975,GO:0006082,GO:0006090,GO:0006091,GO:0006096,GO:0006139,GO:0006163,GO:0006164,GO:0006165,GO:0006725,GO:0006732,GO:0006733,GO:0006753,GO:0006754,GO:0006757,GO:0006793,GO:0006796,GO:0006807,GO:0006928,GO:0006996,GO:0008150,GO:0008152,GO:0009056,GO:0009058,GO:0009108,GO:0009117,GO:0009123,GO:0009124,GO:…	K01689-ko01200 Carbon metabolism;ko01230 Biosynthesis of amino acids;ko00010 Glycolysis / Gluconeogenesis;ko00680 Methane metabolism;ko03018 RNA degradation;ko04066 HIF-1 signaling pathway	KOG2670-Enolase[G]
GPT2	54.40701933	27.01263267	1.010158541	6.99E-10	4.77E-09	-	-	glutamic--pyruvic transaminase 2	GO:0003674,GO:0003824,GO:0004021,GO:0005575,GO:0005622,GO:0005623,GO:0005737,GO:0005739,GO:0005759,GO:0006082,GO:0006103,GO:0006520,GO:0006522,GO:0006807,GO:0008150,GO:0008152,GO:0008483,GO:0008652,GO:0009058,GO:0009078,GO:0009987,GO:0016053,GO:0016740,GO:0016769,GO:0019752,GO:0031974,GO:0042851,GO:0043226,GO:0043227,GO:0043229,GO:0043231,GO:0043233,GO:0043436,GO:0043648,GO:0044237,GO:0044238,GO:…	K00814-ko01200 Carbon metabolism;ko01210 2-Oxocarboxylic acid metabolism;ko01230 Biosynthesis of amino acids;ko00710 Carbon fixation in photosynthetic organisms;ko00250 Alanine, aspartate and glutamate metabolism;ko00220 Arginine biosynthesis	KOG0258-Alanine aminotransferase[E]
LOC102153619	0.191436667	0.575895667	-1.588940285	0.000201513	0.000670115	-	-	uncharacterized LOC102153619, transcript variant X1	-	-	-
LOC102153613	1.215415667	0.782513667	0.635261939	0.231307651	0.330871131	-	-	uncharacterized LOC102153613	-	-	-
LOC102153616	0.018916333	0.173617667	-3.198209384	0.004901392	0.012210265	-	-	NACHT, LRR and PYD domains-containing protein 1b allele 5-like, transcript variant X9	-	-	-
LOC102153615	0.0001	0.0001	0	1	1	-	-	uncharacterized LOC102153615	-	-	-
OBSCN	0.017323333	0.084486667	-2.286007121	6.80E-06	2.84E-05	-	-	obscurin, cytoskeletal calmodulin and titin-interacting RhoGEF, transcript variant X21	-	-	-
LOC102154048	0.698299	0.407487	0.777090873	0.285105355	0.392038399	-	-	uncharacterized LOC102154048, transcript variant X5	-	-	-
LOC102154042	0.0001	0.0001	0	1	1	-	-	USP6 N-terminal-like protein, transcript variant X6	-	-	KOG1102-Rab6 GTPase activator GAPCenA and related TBC domain proteins[R]
SRRD	8.61616	8.523124	0.015662719	0.598030542	0.696391571	-	-	SRR1 domain containing	-	-	KOG3131-Uncharacterized conserved protein[S]
LOC102154047	0.0001	0.0001	0	1	1	-	-	uncharacterized LOC102154047, transcript variant X2	-	-	-
LOC102155349	0.480754333	0.712892333	-0.568384344	0.429460476	0.541972385	-	-	collagen alpha-2(I) chain-like, transcript variant X1	-	-	-
LOC102154045	0.0001	0.0001	0	1	1	-	-	uncharacterized LOC102154045	-	-	-
LOC119880579	0.0001	0.0001	0	1	1	-	-	uncharacterized LOC119880579	-	-	-
MCL1	291.8951313	274.4716847	0.088792823	0.94910521	0.966548733	-	-	MCL1 apoptosis regulator, BCL2 family member	GO:0001709,GO:0003674,GO:0005215,GO:0005488,GO:0005515,GO:0005575,GO:0005622,GO:0005623,GO:0005634,GO:0005654,GO:0005737,GO:0005739,GO:0005740,GO:0005741,GO:0005759,GO:0005829,GO:0006810,GO:0006915,GO:0006950,GO:0006974,GO:0006996,GO:0007005,GO:0007154,GO:0007165,GO:0007166,GO:0008104,GO:0008150,GO:0008219,GO:0008320,GO:0008565,GO:0008630,GO:0008637,GO:0009892,GO:0009894,GO:0009895,GO:0009966,GO:…	K02539-ko04630 Jak-STAT signaling pathway;ko04151 PI3K-Akt signaling pathway;ko04210 Apoptosis;ko05206 MicroRNAs in cancer	-
LRP1	3.460985667	43.46780533	-3.650692385	9.18E-182	6.07E-179	down	-	LDL receptor related protein 1, transcript variant X1	GO:0003674,GO:0005575,GO:0005623,GO:0005905,GO:0006810,GO:0006897,GO:0006898,GO:0008150,GO:0012505,GO:0016020,GO:0016192,GO:0016964,GO:0038024,GO:0044425,GO:0044464,GO:0051179,GO:0051234,GO:0098657	-	KOG1215-Low-density lipoprotein receptors containing Ca2+-binding EGF-like domains[T]
SORBS3	61.66060133	76.82346367	-0.317198052	0.058936535	0.107218957	-	-	sorbin and SH3 domain containing 3, transcript variant X2	GO:0000122,GO:0001932,GO:0001934,GO:0003008,GO:0003012,GO:0003674,GO:0005198,GO:0005200,GO:0005488,GO:0005515,GO:0005575,GO:0005622,GO:0005623,GO:0005634,GO:0005737,GO:0005829,GO:0005856,GO:0005912,GO:0005924,GO:0005925,GO:0006355,GO:0006357,GO:0006936,GO:0006996,GO:0007010,GO:0007155,GO:0008092,GO:0008134,GO:0008150,GO:0009889,GO:0009890,GO:0009892,GO:0009893,GO:0009966,GO:0009967,GO:0009987,GO:…	-	KOG4225-Sorbin and SH3 domain-containing protein[T]
SORBS2	25.67006	20.85094967	0.299973575	0.074070405	0.129923323	-	-	sorbin and SH3 domain containing 2, transcript variant X52	GO:0003008,GO:0003012,GO:0003298,GO:0003300,GO:0003301,GO:0003674,GO:0005198,GO:0005200,GO:0005488,GO:0005515,GO:0005575,GO:0005622,GO:0005623,GO:0005634,GO:0005654,GO:0005737,GO:0005856,GO:0005886,GO:0006996,GO:0007010,GO:0007154,GO:0007165,GO:0007166,GO:0007219,GO:0007275,GO:0007507,GO:0008092,GO:0008093,GO:0008150,GO:0008307,GO:0009888,GO:0009987,GO:0014069,GO:0014706,GO:0014896,GO:0014897,GO:…	-	KOG4225-Sorbin and SH3 domain-containing protein[T]
ODC1	260.6624757	104.39431	1.320139831	2.54E-32	7.02E-31	-	-	ornithine decarboxylase 1	GO:0003674,GO:0003824,GO:0004586,GO:0005575,GO:0005622,GO:0005623,GO:0005737,GO:0006082,GO:0006520,GO:0006576,GO:0006591,GO:0006595,GO:0006596,GO:0006807,GO:0008150,GO:0008152,GO:0009058,GO:0009308,GO:0009309,GO:0009445,GO:0009446,GO:0009987,GO:0016829,GO:0016830,GO:0016831,GO:0019752,GO:0033387,GO:0034641,GO:0042401,GO:0043436,GO:0044106,GO:0044237,GO:0044238,GO:0044249,GO:0044271,GO:0044281,GO:…	K01581-ko00330 Arginine and proline metabolism;ko00480 Glutathione metabolism	KOG0622-Ornithine decarboxylase[E]
ODAPH	289.6687317	3.013592	6.586776042	7.74E-178	4.77E-175	up	-	odontogenesis associated phosphoprotein	-	-	-
EOMES	0.500549667	0.080829	2.630568322	7.04E-05	0.00025278	-	-	eomesodermin, transcript variant X3	GO:0000003,GO:0000122,GO:0000976,GO:0000977,GO:0000981,GO:0000988,GO:0000989,GO:0001012,GO:0001067,GO:0001076,GO:0001085,GO:0001102,GO:0001191,GO:0001227,GO:0001701,GO:0001704,GO:0001706,GO:0001707,GO:0001708,GO:0001711,GO:0001714,GO:0001775,GO:0001816,GO:0001824,GO:0001825,GO:0001829,GO:0001837,GO:0001890,GO:0001892,GO:0002252,GO:0002263,GO:0002285,GO:0002286,GO:0002287,GO:0002292,GO:0002293,GO:…	-	KOG3585-TBX2 and related T-box transcription factors[K]
MIR872	0.239812333	0.0001	11.22769014	0.655888101	1	-	-	microRNA mir-872	-	-	-
MIR876	0.0001	0.0001	0	1	1	-	-	microRNA mir-876	-	-	-
MIR875	0.196648	0.0001	10.9413998	0.667354271	1	-	-	microRNA mir-875	-	-	-
MIR874	0.255107333	0.0001	11.31688866	0.561540104	1	-	-	microRNA mir-874	-	-	-
LOC119871132	0.0001	0.0001	0	1	1	-	-	uncharacterized LOC119871132, transcript variant X2	-	-	-
LOC119871135	0.0001	0.0001	0	1	1	-	-	uncharacterized LOC119871135	-	-	-
LOC119871134	0.0001	0.0001	0	1	1	-	-	uncharacterized LOC119871134	-	-	-
LOC119871137	1.709459	1.660697	0.041750949	0.70366703	0.782967086	-	-	uncharacterized LOC119871137, transcript variant X4	-	-	-
LOC111092010	0.0001	0.0001	0	1	1	-	-	uncharacterized LOC111092010	-	-	-
LOC111093437	0.0001	0.0001	0	1	1	-	-	keratin-associated protein 20-2-like	-	-	-
OR4S1B	0.0001	0.0001	0	1	1	-	-	olfactory receptor family 4 subfamily S member 1B	GO:0003008,GO:0003674,GO:0004888,GO:0005575,GO:0005623,GO:0005886,GO:0007154,GO:0007165,GO:0007186,GO:0007600,GO:0007606,GO:0008150,GO:0009593,GO:0009987,GO:0016020,GO:0016021,GO:0023052,GO:0031224,GO:0032501,GO:0038023,GO:0042221,GO:0044425,GO:0044464,GO:0050789,GO:0050794,GO:0050877,GO:0050896,GO:0050906,GO:0050907,GO:0051606,GO:0051716,GO:0060089,GO:0065007,GO:0071944	-	KOG4220-Muscarinic acetylcholine receptor[T]
FKBP14	7.38505	4.942585667	0.579341717	0.00582013	0.014260975	-	-	FKBP prolyl isomerase 14, transcript variant X4	GO:0000413,GO:0003674,GO:0003755,GO:0003824,GO:0005488,GO:0005527,GO:0005528,GO:0005575,GO:0005622,GO:0005623,GO:0005737,GO:0005783,GO:0005788,GO:0006457,GO:0006464,GO:0006807,GO:0006950,GO:0006986,GO:0007154,GO:0007165,GO:0008144,GO:0008150,GO:0008152,GO:0009987,GO:0010033,GO:0012505,GO:0016853,GO:0016859,GO:0018193,GO:0018208,GO:0019538,GO:0023052,GO:0030968,GO:0031974,GO:0033554,GO:0034620,GO:…	-	KOG0549-FKBP-type peptidyl-prolyl cis-trans isomerase[O]
FKBP15	20.04168767	33.38116467	-0.736030291	5.63E-13	5.12E-12	-	-	FKBP prolyl isomerase family member 15, transcript variant X3	GO:0005575,GO:0005623,GO:0008150,GO:0009892,GO:0010563,GO:0010921,GO:0010923,GO:0016020,GO:0019220,GO:0019222,GO:0030424,GO:0030426,GO:0030427,GO:0031323,GO:0031324,GO:0033267,GO:0035303,GO:0035305,GO:0042995,GO:0043005,GO:0043086,GO:0044092,GO:0044463,GO:0044464,GO:0045936,GO:0048519,GO:0048523,GO:0050789,GO:0050790,GO:0050794,GO:0051174,GO:0051336,GO:0051346,GO:0065007,GO:0065009,GO:0097458,GO:…	-	KOG0552-FKBP-type peptidyl-prolyl cis-trans isomerase[O]
UBE2J1	41.95025633	45.69210933	-0.123265419	0.051031678	0.094738015	-	-	ubiquitin conjugating enzyme E2 J1	GO:0000003,GO:0001817,GO:0003006,GO:0003674,GO:0003824,GO:0004842,GO:0005488,GO:0005515,GO:0005575,GO:0005622,GO:0005623,GO:0005737,GO:0006464,GO:0006486,GO:0006487,GO:0006508,GO:0006511,GO:0006807,GO:0006950,GO:0007276,GO:0007281,GO:0007283,GO:0007286,GO:0008150,GO:0008152,GO:0009056,GO:0009057,GO:0009058,GO:0009059,GO:0009100,GO:0009101,GO:0009889,GO:0009892,GO:0009894,GO:0009895,GO:0009987,GO:…	K10578-ko04141 Protein processing in endoplasmic reticulum;ko04120 Ubiquitin mediated proteolysis;ko05012 Parkinson's disease	KOG0428-Non-canonical ubiquitin conjugating enzyme 1[O]
FKBP10	353.346568	97.05238333	1.864248349	3.51E-40	1.37E-38	-	-	FKBP prolyl isomerase 10	GO:0000413,GO:0003674,GO:0003755,GO:0003824,GO:0005488,GO:0005527,GO:0005528,GO:0005575,GO:0005622,GO:0005623,GO:0005737,GO:0005829,GO:0006457,GO:0006464,GO:0006807,GO:0008144,GO:0008150,GO:0008152,GO:0009987,GO:0016020,GO:0016853,GO:0016859,GO:0018193,GO:0018208,GO:0019538,GO:0036211,GO:0043170,GO:0043412,GO:0044237,GO:0044238,GO:0044260,GO:0044267,GO:0044424,GO:0044444,GO:0044464,GO:0061077,GO:…	-	KOG0549-FKBP-type peptidyl-prolyl cis-trans isomerase[O]
FKBP11	103.108078	94.4994	0.125780291	0.828135668	0.879749982	-	-	FKBP prolyl isomerase 11	GO:0000413,GO:0003674,GO:0003755,GO:0003824,GO:0005488,GO:0005527,GO:0005528,GO:0005575,GO:0005622,GO:0005623,GO:0005737,GO:0006457,GO:0006464,GO:0006807,GO:0008144,GO:0008150,GO:0008152,GO:0009987,GO:0016853,GO:0016859,GO:0018193,GO:0018208,GO:0019538,GO:0036211,GO:0043170,GO:0043412,GO:0044237,GO:0044238,GO:0044260,GO:0044267,GO:0044424,GO:0044464,GO:0061077,GO:0071704,GO:0097159,GO:0140096,GO:…	-	KOG0549-FKBP-type peptidyl-prolyl cis-trans isomerase[O]
LOC490972	0.377848333	0.174393667	1.115459611	0.06941106	0.123115822	-	-	transmembrane protein C17orf113, transcript variant X12	GO:0002039,GO:0003674,GO:0003676,GO:0003723,GO:0005488,GO:0005515,GO:0006915,GO:0007154,GO:0007165,GO:0008150,GO:0008219,GO:0009987,GO:0012501,GO:0023052,GO:0035556,GO:0050789,GO:0050794,GO:0050896,GO:0051716,GO:0065007,GO:0072331,GO:0072332,GO:0097159,GO:0097190,GO:0097193,GO:1901363	-	-
FBXO11	93.17811833	86.64908867	0.104806621	0.95145702	0.967864097	-	-	F-box protein 11	GO:0000003,GO:0000151,GO:0000209,GO:0001667,GO:0002119,GO:0002164,GO:0003006,GO:0003008,GO:0003674,GO:0003824,GO:0004842,GO:0005488,GO:0005515,GO:0005575,GO:0005622,GO:0005623,GO:0005634,GO:0005694,GO:0005730,GO:0005737,GO:0005829,GO:0006325,GO:0006342,GO:0006355,GO:0006464,GO:0006479,GO:0006508,GO:0006511,GO:0006807,GO:0006928,GO:0006996,GO:0007275,GO:0007548,GO:0007600,GO:0007605,GO:0008078,GO:…	-	KOG1777-Putative Zn-finger protein[R]
FBXO16	0.226609333	0.100484333	1.173236696	0.072371193	0.127341099	-	-	F-box protein 16, transcript variant X4	-	-	-
FBXO17	0.232164667	0.085757	1.436822081	0.205276519	0.300867391	-	-	F-box protein 17, transcript variant X5	GO:0000151,GO:0000209,GO:0003674,GO:0003824,GO:0004842,GO:0005488,GO:0005515,GO:0005575,GO:0005622,GO:0005623,GO:0005737,GO:0005829,GO:0006464,GO:0006807,GO:0008150,GO:0008152,GO:0009987,GO:0016567,GO:0016740,GO:0019005,GO:0019538,GO:0019787,GO:0031461,GO:0032446,GO:0032991,GO:0036211,GO:0043170,GO:0043412,GO:0043687,GO:0044237,GO:0044238,GO:0044260,GO:0044267,GO:0044424,GO:0044444,GO:0044464,GO:…	-	-
FBXO15	0.508365667	0.247458	1.038682915	0.193457273	0.28660853	-	-	F-box protein 15, transcript variant X5	GO:0000151,GO:0000209,GO:0003674,GO:0003824,GO:0004842,GO:0005575,GO:0005622,GO:0005623,GO:0005737,GO:0005829,GO:0006464,GO:0006508,GO:0006511,GO:0006807,GO:0008150,GO:0008152,GO:0009056,GO:0009057,GO:0009987,GO:0010498,GO:0016567,GO:0016740,GO:0019005,GO:0019538,GO:0019787,GO:0019941,GO:0030163,GO:0031461,GO:0032446,GO:0032991,GO:0036211,GO:0043161,GO:0043170,GO:0043412,GO:0043632,GO:0043687,GO:…	-	-
MTARC1	0.032897333	0.010947333	1.587391158	0.3342269	0.444441268	-	-	mitochondrial amidoxime reducing component 1, transcript variant X1	GO:0003674,GO:0003824,GO:0005488,GO:0005575,GO:0005622,GO:0005623,GO:0005634,GO:0005737,GO:0005739,GO:0005740,GO:0005741,GO:0006082,GO:0006807,GO:0008150,GO:0008152,GO:0008940,GO:0009636,GO:0009987,GO:0016020,GO:0016491,GO:0016661,GO:0019222,GO:0019867,GO:0030151,GO:0030162,GO:0031090,GO:0031323,GO:0031399,GO:0031966,GO:0031967,GO:0031968,GO:0031975,GO:0032268,GO:0042126,GO:0042221,GO:0043167,GO:…	-	KOG2362-Uncharacterized Fe-S protein[R]
MTARC2	12.69852333	35.04124333	-1.464393225	9.45E-24	1.69E-22	-	-	mitochondrial amidoxime reducing component 2, transcript variant X1	GO:0003674,GO:0003824,GO:0005488,GO:0005575,GO:0005622,GO:0005623,GO:0005634,GO:0005737,GO:0005739,GO:0005740,GO:0005741,GO:0006082,GO:0006807,GO:0008150,GO:0008152,GO:0008940,GO:0009636,GO:0009987,GO:0016020,GO:0016491,GO:0016661,GO:0019222,GO:0019867,GO:0030151,GO:0030162,GO:0031090,GO:0031323,GO:0031399,GO:0031966,GO:0031967,GO:0031968,GO:0031975,GO:0032268,GO:0042126,GO:0042221,GO:0043167,GO:…	-	KOG2362-Uncharacterized Fe-S protein[R]
LOC102155313	0.0001	0.0001	0	1	1	-	-	uncharacterized LOC102155313, transcript variant X1	-	-	-
SFTA2	32.80801467	10.773974	1.606497805	4.54E-16	5.29E-15	-	-	surfactant associated 2	-	-	-
LOC102155318	0.0001	0.0001	0	1	1	-	-	uncharacterized LOC102155318	-	-	-
LOC102155319	0.007043333	0.0001	6.138186456	0.831455198	1	-	-	uncharacterized LOC102155319, transcript variant X5	-	-	-
CNGB1	0.0001	0.0001	0	1	1	-	-	cyclic nucleotide gated channel subunit beta 1	GO:0000139,GO:0000166,GO:0000902,GO:0001558,GO:0001750,GO:0001894,GO:0001895,GO:0003008,GO:0003674,GO:0005215,GO:0005216,GO:0005217,GO:0005221,GO:0005223,GO:0005244,GO:0005249,GO:0005261,GO:0005267,GO:0005488,GO:0005515,GO:0005575,GO:0005622,GO:0005623,GO:0005737,GO:0005794,GO:0005798,GO:0005886,GO:0005887,GO:0005929,GO:0006355,GO:0006357,GO:0006810,GO:0006811,GO:0006812,GO:0006813,GO:0006935,GO:…	K04952-ko04024 cAMP signaling pathway;ko04022 cGMP - PKG signaling pathway;ko04744 Phototransduction;ko04740 Olfactory transduction	KOG0499-Cyclic nucleotide-gated cation channel CNCG4[PT]
CNGB3	0.0001	0.0001	0	1	1	-	-	cyclic nucleotide gated channel subunit beta 3	GO:0000166,GO:0000902,GO:0001558,GO:0001750,GO:0003008,GO:0003674,GO:0005215,GO:0005216,GO:0005217,GO:0005221,GO:0005223,GO:0005244,GO:0005249,GO:0005261,GO:0005267,GO:0005488,GO:0005575,GO:0005623,GO:0005886,GO:0005887,GO:0005929,GO:0006355,GO:0006357,GO:0006810,GO:0006811,GO:0006812,GO:0006813,GO:0006935,GO:0006950,GO:0007154,GO:0007165,GO:0007186,GO:0007187,GO:0007199,GO:0007275,GO:0007399,GO:…	K04953-ko04024 cAMP signaling pathway	KOG0499-Cyclic nucleotide-gated cation channel CNCG4[PT]
BCLAF1	71.92719767	49.238973	0.546736726	0.003273727	0.008481992	-	-	BCL2 associated transcription factor 1, transcript variant X5	GO:0000266,GO:0003674,GO:0003676,GO:0003677,GO:0005488,GO:0005575,GO:0005622,GO:0005623,GO:0005634,GO:0005654,GO:0005737,GO:0005739,GO:0006091,GO:0006355,GO:0006915,GO:0006950,GO:0006996,GO:0007005,GO:0008150,GO:0008152,GO:0008219,GO:0009060,GO:0009889,GO:0009890,GO:0009891,GO:0009892,GO:0009893,GO:0009966,GO:0009967,GO:0009987,GO:0010033,GO:0010468,GO:0010556,GO:0010557,GO:0010558,GO:0010604,GO:…	-	-
PLA2G6	3.803231333	7.533342333	-0.986064396	2.92E-08	1.67E-07	-	-	phospholipase A2 group VI, transcript variant X2	GO:0000003,GO:0001932,GO:0001934,GO:0002252,GO:0002253,GO:0002376,GO:0002429,GO:0002431,GO:0002433,GO:0002682,GO:0002684,GO:0002757,GO:0002764,GO:0002768,GO:0002791,GO:0002793,GO:0003008,GO:0003012,GO:0003013,GO:0003018,GO:0003674,GO:0003824,GO:0004620,GO:0004623,GO:0005488,GO:0005515,GO:0005575,GO:0005576,GO:0005615,GO:0005622,GO:0005623,GO:0005737,GO:0005739,GO:0005740,GO:0005743,GO:0005815,GO:…	K16343-ko00564 Glycerophospholipid metabolism;ko00565 Ether lipid metabolism;ko00590 Arachidonic acid metabolism;ko00591 Linoleic acid metabolism;ko00592 alpha-Linolenic acid metabolism;ko04014 Ras signaling pathway;ko04270 Vascular smooth muscle contraction;ko04750 Inflammatory mediator regulation of TRP channels	KOG0513-Ca2+-independent phospholipase A2[I]
PLA2G7	134.335785	184.2582143	-0.455885269	3.40E-07	1.70E-06	-	-	phospholipase A2 group VII	GO:0002009,GO:0002682,GO:0002684,GO:0002685,GO:0002687,GO:0002688,GO:0002690,GO:0003674,GO:0003824,GO:0003847,GO:0004620,GO:0004623,GO:0005488,GO:0005543,GO:0005575,GO:0005576,GO:0005615,GO:0005622,GO:0005623,GO:0005737,GO:0005783,GO:0005789,GO:0005829,GO:0006629,GO:0006644,GO:0006650,GO:0006793,GO:0006796,GO:0006807,GO:0006950,GO:0006952,GO:0006954,GO:0007275,GO:0008150,GO:0008152,GO:0008289,GO:…	K01062-ko00565 Ether lipid metabolism	KOG3847-Phospholipase A2 (platelet-activating factor acetylhydrolase in humans)[I]
PLA2G5	0.0001	0.0001	0	1	1	-	-	phospholipase A2 group V, transcript variant X4	GO:0001932,GO:0001934,GO:0002682,GO:0002694,GO:0003674,GO:0003824,GO:0004620,GO:0004623,GO:0005102,GO:0005488,GO:0005515,GO:0005539,GO:0005575,GO:0005576,GO:0005622,GO:0005623,GO:0005737,GO:0005794,GO:0005886,GO:0006082,GO:0006575,GO:0006629,GO:0006644,GO:0006650,GO:0006654,GO:0006658,GO:0006663,GO:0006690,GO:0006691,GO:0006793,GO:0006796,GO:0006807,GO:0006810,GO:0006811,GO:0006820,GO:0006869,GO:…	K01047-ko00564 Glycerophospholipid metabolism;ko00565 Ether lipid metabolism;ko00590 Arachidonic acid metabolism;ko00591 Linoleic acid metabolism;ko00592 alpha-Linolenic acid metabolism;ko04014 Ras signaling pathway;ko04270 Vascular smooth muscle contraction;ko04972 Pancreatic secretion;ko04975 Fat digestion and absorption	KOG4087-Phospholipase A2[I]
PLA2G3	39.34158333	16.20927033	1.279235872	2.88E-21	4.50E-20	-	-	phospholipase A2 group III	GO:0003674,GO:0003824,GO:0004620,GO:0004623,GO:0005575,GO:0005576,GO:0005615,GO:0005622,GO:0005623,GO:0005737,GO:0005814,GO:0005815,GO:0005856,GO:0005886,GO:0006629,GO:0006644,GO:0006650,GO:0006793,GO:0006796,GO:0006807,GO:0006996,GO:0008150,GO:0008152,GO:0009987,GO:0015630,GO:0016020,GO:0016043,GO:0016298,GO:0016787,GO:0016788,GO:0019637,GO:0022607,GO:0030030,GO:0030031,GO:0036148,GO:0036151,GO:…	K01047-ko00564 Glycerophospholipid metabolism;ko00565 Ether lipid metabolism;ko00590 Arachidonic acid metabolism;ko00591 Linoleic acid metabolism;ko00592 alpha-Linolenic acid metabolism;ko04014 Ras signaling pathway;ko04270 Vascular smooth muscle contraction;ko04972 Pancreatic secretion;ko04975 Fat digestion and absorption	-
TMDD1	0.008627	0.0001	6.430787051	0.831455198	1	-	-	transmembrane and death domain 1, transcript variant X1	-	-	-
GDPGP1	26.40395767	19.904802	0.40763767	0.027688775	0.056160398	-	-	GDP-D-glucose phosphorylase 1, transcript variant X1	GO:0003674,GO:0003824,GO:0004645,GO:0005575,GO:0005622,GO:0005623,GO:0005737,GO:0005975,GO:0005996,GO:0006006,GO:0008150,GO:0008152,GO:0016740,GO:0016757,GO:0016758,GO:0019318,GO:0044238,GO:0044281,GO:0044424,GO:0044464,GO:0071704,GO:0080048	-	KOG2720-Predicted hydrolase (HIT family)[R]
CCDC77	6.825699333	3.067026333	1.154136313	3.69E-09	2.35E-08	-	-	coiled-coil domain containing 77	GO:0005575,GO:0005622,GO:0005623,GO:0005813,GO:0005815,GO:0005856,GO:0015630,GO:0043226,GO:0043228,GO:0043229,GO:0043232,GO:0044422,GO:0044424,GO:0044430,GO:0044446,GO:0044464	-	-
CCDC73	1.479609333	0.952716	0.635098183	0.03904035	0.075632759	-	-	coiled-coil domain containing 73, transcript variant X1	-	-	-
CCDC70	0.025341	0.0001	7.985329647	0.663143395	1	-	-	coiled-coil domain containing 70	-	-	-
CCDC71	9.371331	17.96018233	-0.938476125	1.71E-11	1.36E-10	-	-	coiled-coil domain containing 71, transcript variant X1	-	-	-
CCDC78	0.331980667	0.286664	0.211738488	0.747696211	0.817680894	-	-	coiled-coil domain containing 78, transcript variant X5	GO:0000226,GO:0003008,GO:0003009,GO:0003012,GO:0005575,GO:0005622,GO:0005623,GO:0005737,GO:0005783,GO:0005814,GO:0005815,GO:0005856,GO:0005886,GO:0006936,GO:0006941,GO:0006996,GO:0007010,GO:0007017,GO:0008150,GO:0009888,GO:0009987,GO:0012505,GO:0015630,GO:0016020,GO:0016043,GO:0016528,GO:0016529,GO:0022607,GO:0030154,GO:0030855,GO:0031023,GO:0032501,GO:0032502,GO:0042383,GO:0043226,GO:0043227,GO:…	-	-
LOC481634	0.013425667	0.083940667	-2.644376193	0.116030088	0.189112183	-	-	bile acid-CoA:amino acid N-acyltransferase, transcript variant X6	GO:0003674,GO:0003824,GO:0005575,GO:0005622,GO:0005623,GO:0005737,GO:0005777,GO:0006082,GO:0006139,GO:0006163,GO:0006629,GO:0006631,GO:0006637,GO:0006725,GO:0006732,GO:0006753,GO:0006790,GO:0006793,GO:0006796,GO:0006807,GO:0008150,GO:0008152,GO:0009117,GO:0009150,GO:0009259,GO:0009987,GO:0016289,GO:0016410,GO:0016740,GO:0016746,GO:0016747,GO:0016787,GO:0016788,GO:0016790,GO:0019637,GO:0019693,GO:…	-	-
LOC111093434	0.0001	0.0001	0	1	1	-	-	uncharacterized LOC111093434	-	-	-
LOC611691	0.0001	0.0001	0	1	1	-	-	protein pitchfork-like, transcript variant X2	GO:0003674,GO:0005488,GO:0005515,GO:0005575,GO:0005622,GO:0005623,GO:0005634,GO:0005737,GO:0005794,GO:0005795,GO:0005802,GO:0005815,GO:0005856,GO:0005929,GO:0008092,GO:0008150,GO:0009893,GO:0010562,GO:0012505,GO:0015630,GO:0015631,GO:0017016,GO:0017137,GO:0019220,GO:0019222,GO:0019894,GO:0019899,GO:0019900,GO:0019901,GO:0031267,GO:0031323,GO:0031325,GO:0031344,GO:0031984,GO:0033674,GO:0036064,GO:…	-	-
GHITM	146.5120237	136.882838	0.098077489	0.995745292	0.996984317	-	-	growth hormone inducible transmembrane protein, transcript variant X2	GO:0005575,GO:0005622,GO:0005623,GO:0005737,GO:0005739,GO:0043226,GO:0043227,GO:0043229,GO:0043231,GO:0044424,GO:0044444,GO:0044464	-	KOG1630-Growth hormone-induced protein and related proteins[T]
LOC119870662	0.049354333	0.0001	8.947032949	0.431376807	1	-	-	uncharacterized LOC119870662	-	-	-
LOC119870660	0.0001	0.0001	0	1	1	-	-	uncharacterized LOC119870660	-	-	-
FKBP1B	36.30936	49.094654	-0.435224435	6.70E-05	0.000241667	-	-	FKBP prolyl isomerase 1B, transcript variant X13	GO:0000166,GO:0000302,GO:0000413,GO:0001508,GO:0001775,GO:0002027,GO:0002376,GO:0002790,GO:0002791,GO:0002792,GO:0003008,GO:0003012,GO:0003674,GO:0003755,GO:0003824,GO:0005102,GO:0005246,GO:0005488,GO:0005515,GO:0005527,GO:0005528,GO:0005575,GO:0005622,GO:0005623,GO:0005737,GO:0005783,GO:0005789,GO:0005829,GO:0006457,GO:0006458,GO:0006464,GO:0006807,GO:0006810,GO:0006811,GO:0006812,GO:0006816,GO:…	-	KOG0544-FKBP-type peptidyl-prolyl cis-trans isomerase[O]
LOC119870667	0.0001	0.0001	0	1	1	-	-	uncharacterized LOC119870667	-	-	-
LOC119870664	0.0001	0.0001	0	1	1	-	-	uncharacterized LOC119870664	-	-	-
LOC119870665	0.0001	0.0001	0	1	1	-	-	uncharacterized LOC119870665	-	-	-
LOC119870668	0.0001	0.0001	0	1	1	-	-	uncharacterized LOC119870668	-	-	-
BCL2L1	6.645491333	161.5457507	-4.603423123	1.43E-176	8.56E-174	down	-	BCL2 like 1	GO:0000075,GO:0000278,GO:0001836,GO:0003674,GO:0005488,GO:0005515,GO:0005575,GO:0005622,GO:0005623,GO:0005737,GO:0005739,GO:0005740,GO:0005741,GO:0005813,GO:0005815,GO:0005856,GO:0006810,GO:0006839,GO:0006915,GO:0006950,GO:0006974,GO:0006996,GO:0007005,GO:0007006,GO:0007049,GO:0007093,GO:0007154,GO:0007165,GO:0007166,GO:0007346,GO:0008150,GO:0008219,GO:0008630,GO:0008637,GO:0009892,GO:0009894,GO:…	K04570-ko04014 Ras signaling pathway;ko04630 Jak-STAT signaling pathway;ko04064 NF-kappa B signaling pathway;ko04151 PI3K-Akt signaling pathway;ko04210 Apoptosis;ko04215 Apoptosis - multiple species;ko05200 Pathways in cancer;ko05202 Transcriptional misregulation in cancers;ko05212 Pancreatic cancer;ko05220 Chronic myeloid leukemia;ko05222 Small cell lung cancer;ko05014 Amyotrophic lateral sclero…	KOG4728-Anti-apoptotic Bcl-2 family proteins, prevent opening of mitochondrial porin channel[T]
LOC608550	0.475805667	0.721984	-0.601594412	0.251818776	0.354565587	-	-	ferritin heavy chain-like, transcript variant X1	GO:0003674,GO:0003824,GO:0004322,GO:0005488,GO:0005506,GO:0005575,GO:0005622,GO:0005623,GO:0005737,GO:0005739,GO:0005759,GO:0006873,GO:0006875,GO:0006879,GO:0006880,GO:0008150,GO:0008152,GO:0008284,GO:0009893,GO:0009987,GO:0016491,GO:0016722,GO:0016724,GO:0019222,GO:0019725,GO:0030003,GO:0031974,GO:0042127,GO:0042592,GO:0043085,GO:0043167,GO:0043169,GO:0043226,GO:0043227,GO:0043229,GO:0043231,GO:…	-	KOG2332-Ferritin[P]
LOC100683287	0.0001	0.0001	0	1	1	-	-	60S ribosomal protein L9-like	GO:0002181,GO:0003674,GO:0003676,GO:0003723,GO:0003735,GO:0005198,GO:0005488,GO:0005575,GO:0005622,GO:0005623,GO:0005737,GO:0005829,GO:0005840,GO:0006412,GO:0006518,GO:0006807,GO:0008150,GO:0008152,GO:0009058,GO:0009059,GO:0009987,GO:0010467,GO:0015934,GO:0019538,GO:0022625,GO:0022626,GO:0032991,GO:0034641,GO:0034645,GO:0043043,GO:0043170,GO:0043226,GO:0043228,GO:0043229,GO:0043232,GO:0043603,GO:…	K02940-ko03010 Ribosome	KOG3255-60S ribosomal protein L9[J]
ERP27	0.0001	0.0001	0	1	1	-	-	endoplasmic reticulum protein 27, transcript variant X1	-	-	KOG0190-Protein disulfide isomerase (prolyl 4-hydroxylase beta subunit)[O]
MAP10	0.158101333	0.488362667	-1.627103382	0.000977459	0.002846104	-	-	microtubule associated protein 10	GO:0000022,GO:0000070,GO:0000226,GO:0000278,GO:0000280,GO:0000819,GO:0000922,GO:0003674,GO:0005488,GO:0005515,GO:0005575,GO:0005622,GO:0005623,GO:0005737,GO:0005813,GO:0005815,GO:0005819,GO:0005856,GO:0005874,GO:0005881,GO:0006996,GO:0007010,GO:0007017,GO:0007049,GO:0007051,GO:0007052,GO:0007059,GO:0008017,GO:0008092,GO:0008150,GO:0009987,GO:0010564,GO:0015630,GO:0015631,GO:0016043,GO:0022402,GO:…	-	-
UNC50	45.632155	42.52675833	0.1016799	0.950323836	0.967310705	-	-	unc-50 inner nuclear membrane RNA binding protein, transcript variant X6	GO:0000139,GO:0003674,GO:0003676,GO:0003723,GO:0005488,GO:0005515,GO:0005575,GO:0005622,GO:0005623,GO:0005634,GO:0005635,GO:0005637,GO:0005737,GO:0005794,GO:0006937,GO:0007154,GO:0007165,GO:0007166,GO:0008150,GO:0009987,GO:0012505,GO:0016020,GO:0016021,GO:0019866,GO:0023052,GO:0030173,GO:0031090,GO:0031224,GO:0031228,GO:0031300,GO:0031301,GO:0031503,GO:0031965,GO:0031967,GO:0031975,GO:0031984,GO:…	-	KOG3012-Uncharacterized conserved protein[S]
NKAIN4	0.0001	0.0001	0	1	1	-	-	sodium/potassium transporting ATPase interacting 4, transcript variant X2	GO:0002028,GO:0008150,GO:0010959,GO:0032879,GO:0043269,GO:0050789,GO:0051049,GO:0065007	-	KOG4556-Predicted membrane protein[S]
NKAIN3	0.0001	0.0001	0	1	1	-	-	sodium/potassium transporting ATPase interacting 3, transcript variant X1	GO:0002028,GO:0008150,GO:0010959,GO:0032879,GO:0043269,GO:0050789,GO:0051049,GO:0065007	-	KOG4556-Predicted membrane protein[S]
NKAIN2	0.0001	0.0001	0	1	1	-	-	sodium/potassium transporting ATPase interacting 2, transcript variant X1	GO:0002028,GO:0008150,GO:0010959,GO:0032879,GO:0043269,GO:0050789,GO:0051049,GO:0065007	-	KOG4556-Predicted membrane protein[S]
NKAIN1	25.862792	25.544251	0.017879395	0.592699964	0.691838426	-	-	sodium/potassium transporting ATPase interacting 1	GO:0002028,GO:0003674,GO:0005488,GO:0005515,GO:0005575,GO:0005623,GO:0005886,GO:0008150,GO:0010959,GO:0016020,GO:0019899,GO:0032879,GO:0043269,GO:0044464,GO:0050789,GO:0051049,GO:0051117,GO:0065007,GO:0071944	-	KOG4556-Predicted membrane protein[S]
MAP1A	0.094277667	0.173456333	-0.87958456	0.068154556	0.121247368	-	-	microtubule associated protein 1A	GO:0000226,GO:0000902,GO:0000904,GO:0001654,GO:0001750,GO:0001894,GO:0001895,GO:0003008,GO:0003674,GO:0003779,GO:0005102,GO:0005198,GO:0005488,GO:0005515,GO:0005518,GO:0005575,GO:0005622,GO:0005623,GO:0005737,GO:0005829,GO:0005856,GO:0005874,GO:0005875,GO:0005929,GO:0006810,GO:0006886,GO:0006928,GO:0006996,GO:0007010,GO:0007017,GO:0007018,GO:0007026,GO:0007275,GO:0007399,GO:0007409,GO:0007423,GO:…	-	KOG3592-Microtubule-associated proteins[Z]
ESM1	339.7918497	41.37435767	3.037842429	5.64E-175	3.26E-172	up	-	endothelial cell specific molecule 1	GO:0001525,GO:0001568,GO:0001944,GO:0002040,GO:0003674,GO:0005102,GO:0005171,GO:0005178,GO:0005488,GO:0005515,GO:0005575,GO:0005576,GO:0007275,GO:0008150,GO:0008284,GO:0009653,GO:0009966,GO:0009967,GO:0010646,GO:0010647,GO:0023051,GO:0023056,GO:0032501,GO:0032502,GO:0035239,GO:0035295,GO:0042127,GO:0044877,GO:0048514,GO:0048518,GO:0048522,GO:0048583,GO:0048584,GO:0048646,GO:0048731,GO:0048856,GO:…	-	-
CXCL8	76.14006767	0.415076	7.519136525	3.15E-172	1.77E-169	up	-	C-X-C motif chemokine ligand 8	GO:0001525,GO:0001568,GO:0001664,GO:0001775,GO:0001944,GO:0002232,GO:0002237,GO:0002269,GO:0002274,GO:0002376,GO:0002520,GO:0002523,GO:0002548,GO:0002682,GO:0002684,GO:0002685,GO:0002687,GO:0002688,GO:0002690,GO:0003674,GO:0005102,GO:0005125,GO:0005126,GO:0005153,GO:0005488,GO:0005515,GO:0005575,GO:0005576,GO:0005615,GO:0006928,GO:0006935,GO:0006950,GO:0006952,GO:0006954,GO:0006955,GO:0007049,GO:…	K10030-ko04064 NF-kappa B signaling pathway;ko04072 Phospholipase D signaling pathway;ko04060 Cytokine-cytokine receptor interaction;ko04620 Toll-like receptor signaling pathway;ko04621 NOD-like receptor signaling pathway;ko04622 RIG-I-like receptor signaling pathway;ko04062 Chemokine signaling pathway;ko05200 Pathways in cancer;ko05202 Transcriptional misregulation in cancers;ko05219 Bladder can…	-
RMI2	12.94820433	2.124947667	2.607252822	6.86E-24	1.24E-22	-	-	RecQ mediated genome instability 2	GO:0005575,GO:0005622,GO:0005623,GO:0005634,GO:0005654,GO:0005737,GO:0005829,GO:0006139,GO:0006259,GO:0006260,GO:0006725,GO:0006807,GO:0008150,GO:0008152,GO:0009058,GO:0009059,GO:0009987,GO:0010564,GO:0016604,GO:0016607,GO:0031974,GO:0031981,GO:0033043,GO:0033044,GO:0033045,GO:0034641,GO:0034645,GO:0043170,GO:0043226,GO:0043227,GO:0043229,GO:0043231,GO:0043233,GO:0044237,GO:0044238,GO:0044249,GO:…	K15365-ko03460 Fanconi anemia pathway	-
UNC5B	7.622430333	9.549269667	-0.32513934	0.001933848	0.005285867	-	-	unc-5 netrin receptor B, transcript variant X2	GO:0000902,GO:0000904,GO:0003002,GO:0003674,GO:0004888,GO:0005042,GO:0005043,GO:0005575,GO:0005622,GO:0005623,GO:0005737,GO:0005829,GO:0005886,GO:0006928,GO:0006935,GO:0007154,GO:0007165,GO:0007166,GO:0007275,GO:0007389,GO:0007399,GO:0007409,GO:0007411,GO:0007431,GO:0007432,GO:0008045,GO:0008150,GO:0008347,GO:0009605,GO:0009653,GO:0009887,GO:0009966,GO:0009967,GO:0009968,GO:0009987,GO:0010160,GO:…	K07521-ko04360 Axon guidance	KOG1480-Netrin transmembrane receptor unc-5[T]
UNC5C	0.118604667	0.171027667	-0.528068949	0.158838562	0.245152637	-	-	unc-5 netrin receptor C, transcript variant X1	GO:0000902,GO:0000904,GO:0003002,GO:0003674,GO:0004888,GO:0005042,GO:0005043,GO:0006928,GO:0006935,GO:0007154,GO:0007165,GO:0007166,GO:0007275,GO:0007389,GO:0007399,GO:0007409,GO:0007411,GO:0007417,GO:0007420,GO:0007431,GO:0007432,GO:0008045,GO:0008150,GO:0008347,GO:0009605,GO:0009653,GO:0009887,GO:0009987,GO:0010160,GO:0016043,GO:0016477,GO:0022008,GO:0023052,GO:0030030,GO:0030154,GO:0030182,GO:…	K07521-ko04360 Axon guidance	KOG1480-Netrin transmembrane receptor unc-5[T]
VGF	0.423327333	1.400999	-1.726610378	2.69E-05	0.000102765	-	-	VGF nerve growth factor inducible, transcript variant X1	GO:0000003,GO:0003674,GO:0005102,GO:0005179,GO:0005488,GO:0005515,GO:0005575,GO:0005576,GO:0005615,GO:0005622,GO:0005623,GO:0005737,GO:0005783,GO:0005788,GO:0005794,GO:0006464,GO:0006807,GO:0007275,GO:0007399,GO:0007618,GO:0007620,GO:0008150,GO:0008152,GO:0009966,GO:0009987,GO:0010033,GO:0010243,GO:0010469,GO:0010646,GO:0012505,GO:0012506,GO:0014070,GO:0014074,GO:0016020,GO:0019538,GO:0019953,GO:…	-	-
UNC5A	0.364675	0.19804	0.880819446	0.143408411	0.225149259	-	-	unc-5 netrin receptor A, transcript variant X2	GO:0000902,GO:0000904,GO:0003002,GO:0003674,GO:0004888,GO:0005042,GO:0005043,GO:0005575,GO:0005622,GO:0005623,GO:0005737,GO:0005829,GO:0005886,GO:0006928,GO:0006935,GO:0007154,GO:0007165,GO:0007166,GO:0007275,GO:0007389,GO:0007399,GO:0007409,GO:0007411,GO:0007431,GO:0007432,GO:0008045,GO:0008150,GO:0008347,GO:0009605,GO:0009653,GO:0009887,GO:0009987,GO:0010160,GO:0016020,GO:0016043,GO:0016477,GO:…	K07521-ko04360 Axon guidance	KOG1480-Netrin transmembrane receptor unc-5[T]
UNC5D	0.0001	0.0001	0	1	1	-	-	unc-5 netrin receptor D, transcript variant X8	GO:0000902,GO:0000904,GO:0005575,GO:0005623,GO:0006928,GO:0006935,GO:0007155,GO:0007275,GO:0007399,GO:0007409,GO:0007411,GO:0007417,GO:0008150,GO:0009605,GO:0009653,GO:0009986,GO:0009987,GO:0016043,GO:0021859,GO:0021953,GO:0022008,GO:0022610,GO:0030030,GO:0030154,GO:0030182,GO:0030334,GO:0031175,GO:0032501,GO:0032502,GO:0032879,GO:0032989,GO:0032990,GO:0040011,GO:0040012,GO:0042221,GO:0042330,GO:…	K07521-ko04360 Axon guidance	KOG1480-Netrin transmembrane receptor unc-5[T]
MAP1S	43.42273967	36.54446233	0.248797945	0.351162847	0.462284584	-	-	microtubule associated protein 1S, transcript variant X2	GO:0000226,GO:0000902,GO:0001578,GO:0001672,GO:0003674,GO:0003676,GO:0003677,GO:0003779,GO:0005488,GO:0005515,GO:0005575,GO:0005622,GO:0005623,GO:0005634,GO:0005730,GO:0005737,GO:0005819,GO:0005829,GO:0005856,GO:0005874,GO:0006810,GO:0006914,GO:0006928,GO:0006996,GO:0007010,GO:0007017,GO:0007018,GO:0007275,GO:0007399,GO:0007417,GO:0007420,GO:0008017,GO:0008092,GO:0008150,GO:0008152,GO:0009056,GO:…	-	KOG3592-Microtubule-associated proteins[Z]
CCP110	10.68714	6.604067667	0.694449016	1.15E-05	4.66E-05	-	-	centriolar coiled-coil protein 110, transcript variant X8	GO:0000086,GO:0000226,GO:0000278,GO:0005575,GO:0005622,GO:0005623,GO:0005737,GO:0005813,GO:0005814,GO:0005815,GO:0005829,GO:0005856,GO:0006464,GO:0006508,GO:0006807,GO:0006996,GO:0007010,GO:0007017,GO:0007049,GO:0007098,GO:0007099,GO:0007346,GO:0008150,GO:0008152,GO:0009987,GO:0010389,GO:0010564,GO:0010638,GO:0010639,GO:0010824,GO:0010826,GO:0010948,GO:0015630,GO:0016043,GO:0016579,GO:0019538,GO:…	-	-
LOC111098732	0.188592	0.0001	10.88105276	0.023739165	0.049176262	-	-	uncharacterized LOC111098732	-	-	-
IQANK1	0.030800667	0.0001	8.266817768	0.48748568	1	-	-	IQ motif and ankyrin repeat containing 1, transcript variant X1	GO:0005575,GO:0005622,GO:0005623,GO:0044464	-	KOG4177-Ankyrin[M]
LOC111098730	0.0001	0.154875333	-10.59689167	0.110435451	0.181819134	-	-	uncharacterized LOC111098730	-	-	-
LOC111098731	0.0001	0.0001	0	1	1	-	-	uncharacterized LOC111098731, transcript variant X2	-	-	-
LOC111098737	0.755234667	0.681862333	0.147444497	0.890991858	0.924304165	-	-	uncharacterized LOC111098737, transcript variant X1	-	-	-
LOC111098734	0.0001	0.0001	0	1	1	-	-	uncharacterized LOC111098734	-	-	-
LOC111098735	0.0001	0.0001	0	1	1	-	-	uncharacterized LOC111098735	-	-	-
LOC111098738	0.0001	0.0001	0	1	1	-	-	uncharacterized LOC111098738	-	-	-
LOC111098739	0.019641	0.014250667	0.462838973	0.740388731	1	-	-	uncharacterized LOC111098739, transcript variant X1	-	-	-
LOC102151569	0.0001	0.085626	-9.741905122	0.043574562	0.08298358	-	-	uncharacterized LOC102151569, transcript variant X1	-	-	-
LOC102151563	0.458173	0.378158667	0.27690076	0.67795501	0.762730296	-	-	uncharacterized LOC102151563	-	-	-
LOC102151561	0.0001	0.0001	0	1	1	-	-	uncharacterized LOC102151561	-	-	-
LOC102151560	0.0001	0.0001	0	1	1	-	-	uncharacterized LOC102151560, transcript variant X2	-	-	-
LOC102156036	0.010439667	0.0001	6.705931838	0.655888101	1	-	-	uncharacterized LOC102156036, transcript variant X2	-	-	-
LOC102156032	0.0001	0.0001	0	1	1	-	-	uncharacterized LOC102156032	-	-	-
RPL18A	980.5632937	1313.151937	-0.421351189	2.25E-06	1.01E-05	-	-	ribosomal protein L18a	GO:0002181,GO:0003674,GO:0003676,GO:0003723,GO:0003735,GO:0005198,GO:0005488,GO:0005575,GO:0005622,GO:0005623,GO:0005737,GO:0005829,GO:0005840,GO:0006412,GO:0006518,GO:0006807,GO:0008150,GO:0008152,GO:0009058,GO:0009059,GO:0009987,GO:0010467,GO:0015934,GO:0019538,GO:0022625,GO:0022626,GO:0032991,GO:0034641,GO:0034645,GO:0043043,GO:0043170,GO:0043226,GO:0043228,GO:0043229,GO:0043232,GO:0043603,GO:…	K02882-ko03010 Ribosome	KOG0829-60S ribosomal protein L18A[J]
CEND1	1.727716	3.868675	-1.162973447	4.08E-05	0.000151804	-	-	cell cycle exit and neuronal differentiation 1, transcript variant X1	GO:0006928,GO:0007275,GO:0007399,GO:0007417,GO:0007420,GO:0007610,GO:0007626,GO:0007628,GO:0008150,GO:0008285,GO:0008344,GO:0009653,GO:0009987,GO:0016477,GO:0021533,GO:0021535,GO:0021549,GO:0021575,GO:0021578,GO:0021587,GO:0021590,GO:0021626,GO:0021680,GO:0021681,GO:0021686,GO:0021692,GO:0021694,GO:0021695,GO:0021696,GO:0021697,GO:0021699,GO:0021700,GO:0021702,GO:0021932,GO:0021933,GO:0021936,GO:…	-	-
BORCS7	21.99125967	10.64838133	1.046296102	6.71E-07	3.23E-06	-	-	BLOC-1 related complex subunit 7	GO:0005575,GO:0005622,GO:0005623,GO:0005737,GO:0005829,GO:0032991,GO:0044424,GO:0044444,GO:0044445,GO:0044464,GO:0099078	-	-
LOC119866188	0.0001	0.0001	0	1	1	-	-	uncharacterized LOC119866188	-	-	-
BORCS5	38.88019567	60.115073	-0.628691292	3.66E-06	1.59E-05	-	-	BLOC-1 related complex subunit 5, transcript variant X3	GO:0000003,GO:0000323,GO:0005575,GO:0005622,GO:0005623,GO:0005737,GO:0005764,GO:0005765,GO:0005773,GO:0005774,GO:0005829,GO:0006810,GO:0006928,GO:0007017,GO:0007018,GO:0008021,GO:0008150,GO:0009987,GO:0010970,GO:0012505,GO:0012506,GO:0016020,GO:0022414,GO:0030133,GO:0030658,GO:0030659,GO:0030672,GO:0030705,GO:0031090,GO:0031224,GO:0031410,GO:0031982,GO:0032386,GO:0032388,GO:0032418,GO:0032501,GO:…	-	KOG4515-Uncharacterized conserved protein[S]
LOC119865562	2.628216	0.338835667	2.955426199	7.62E-12	6.26E-11	-	-	uncharacterized LOC119865562	-	-	-
MFSD11	20.92140767	39.49122133	-0.916552062	2.26E-16	2.70E-15	-	-	major facilitator superfamily domain containing 11	-	-	KOG3098-Uncharacterized conserved protein[S]
LOC119873636	0.034717333	0.0001	8.439512327	0.667354271	1	-	-	uncharacterized LOC119873636	-	-	-
BORCS8	28.84204067	15.781453	0.869943203	6.30E-09	3.90E-08	-	-	BLOC-1 related complex subunit 8	GO:0005575,GO:0005622,GO:0005623,GO:0005737,GO:0005829,GO:0007275,GO:0007507,GO:0008150,GO:0032501,GO:0032502,GO:0032991,GO:0044424,GO:0044444,GO:0044445,GO:0044464,GO:0048513,GO:0048731,GO:0048856,GO:0072359,GO:0099078	-	KOG4523-Uncharacterized conserved protein[S]
SDR42E2	0.014793667	0.0001	7.208835864	0.663143395	1	-	-	short chain dehydrogenase/reductase family 42E, member 2, transcript variant X1	-	-	KOG1430-C-3 sterol dehydrogenase/3-beta-hydroxysteroid dehydrogenase and related dehydrogenases[IE]
SDR42E1	5.654295	7.381375333	-0.384542497	0.006700266	0.016125075	-	-	short chain dehydrogenase/reductase family 42E, member 1, transcript variant X1	GO:0002119,GO:0002164,GO:0003674,GO:0003824,GO:0003854,GO:0006629,GO:0006694,GO:0007275,GO:0008150,GO:0008152,GO:0008202,GO:0008610,GO:0009058,GO:0009791,GO:0016125,GO:0016126,GO:0016229,GO:0016491,GO:0016614,GO:0016616,GO:0032501,GO:0032502,GO:0033764,GO:0044238,GO:0048856,GO:0055114,GO:0071704,GO:1901360,GO:1901362,GO:1901576,GO:1901615,GO:1901617	-	KOG1430-C-3 sterol dehydrogenase/3-beta-hydroxysteroid dehydrogenase and related dehydrogenases[IE]
LOC119865560	0.0001	0.0001	0	1	1	-	-	U6 spliceosomal RNA	-	-	-
LOC106558372	0.0001	0.0001	0	1	1	-	-	uncharacterized LOC106558372, transcript variant X1	-	-	-
LOC119865567	0.0001	0.0001	0	1	1	-	-	uncharacterized LOC119865567	-	-	-
ALOX12B	0.0001	0.0001	0	1	1	-	-	arachidonate 12-lipoxygenase, 12R type, transcript variant X1	-	K08021-ko00590 Arachidonic acid metabolism;ko04726 Serotonergic synapse	-
EPB41L1	23.609314	45.82527167	-0.956787311	5.61E-13	5.11E-12	-	-	erythrocyte membrane protein band 4.1 like 1, transcript variant X4	GO:0003674,GO:0005102,GO:0005198,GO:0005200,GO:0005488,GO:0005515,GO:0005575,GO:0005622,GO:0005623,GO:0005737,GO:0005829,GO:0005856,GO:0005886,GO:0006996,GO:0007010,GO:0008150,GO:0009987,GO:0014069,GO:0016020,GO:0016043,GO:0030029,GO:0030036,GO:0031032,GO:0032279,GO:0032991,GO:0043226,GO:0043228,GO:0043229,GO:0043232,GO:0044424,GO:0044425,GO:0044444,GO:0044456,GO:0044459,GO:0044464,GO:0045202,GO:…	K06107-ko04530 Tight junction	-
PPCDC	11.49776	12.49573333	-0.120082749	0.188680251	0.280632114	-	-	phosphopantothenoylcysteine decarboxylase, transcript variant X1	GO:0003674,GO:0003824,GO:0004633,GO:0005488,GO:0005515,GO:0005575,GO:0005622,GO:0005623,GO:0005737,GO:0005829,GO:0006139,GO:0006163,GO:0006164,GO:0006725,GO:0006732,GO:0006753,GO:0006793,GO:0006796,GO:0006807,GO:0008150,GO:0008152,GO:0009058,GO:0009108,GO:0009117,GO:0009150,GO:0009152,GO:0009165,GO:0009259,GO:0009260,GO:0009987,GO:0015936,GO:0015937,GO:0016829,GO:0016830,GO:0016831,GO:0018130,GO:…	K01598-ko00770 Pantothenate and CoA biosynthesis	KOG0672-Halotolerance protein HAL3 (contains flavoprotein domain)[PD]
EPB41L3	0.0001	0.0001	0	1	1	-	-	erythrocyte membrane protein band 4.1 like 3, transcript variant X14	GO:0000902,GO:0002175,GO:0003674,GO:0005198,GO:0005200,GO:0005575,GO:0005622,GO:0005623,GO:0005737,GO:0005829,GO:0005856,GO:0005886,GO:0005911,GO:0006996,GO:0007009,GO:0007010,GO:0007016,GO:0007043,GO:0007272,GO:0007275,GO:0007399,GO:0008104,GO:0008150,GO:0008360,GO:0008366,GO:0009653,GO:0009987,GO:0010256,GO:0010927,GO:0014069,GO:0016020,GO:0016043,GO:0022008,GO:0022603,GO:0022604,GO:0022607,GO:…	K06107-ko04530 Tight junction	-
EPB41L2	4.397677333	1.287245333	1.772454715	2.18E-13	2.06E-12	-	-	erythrocyte membrane protein band 4.1 like 2, transcript variant X53	GO:0003674,GO:0003779,GO:0005198,GO:0005200,GO:0005488,GO:0005515,GO:0005575,GO:0005622,GO:0005623,GO:0005634,GO:0005654,GO:0005737,GO:0005829,GO:0005856,GO:0005886,GO:0005938,GO:0006996,GO:0007010,GO:0008091,GO:0008092,GO:0008150,GO:0008360,GO:0009987,GO:0015629,GO:0016020,GO:0016043,GO:0019904,GO:0022603,GO:0022604,GO:0030029,GO:0030036,GO:0030054,GO:0030507,GO:0030863,GO:0030864,GO:0031032,GO:…	K06107-ko04530 Tight junction	-
EPB41L5	28.09281133	46.763536	-0.735183016	1.72E-09	1.13E-08	-	-	erythrocyte membrane protein band 4.1 like 5	GO:0001654,GO:0001700,GO:0001738,GO:0001754,GO:0001894,GO:0002009,GO:0003674,GO:0005198,GO:0005200,GO:0005488,GO:0005515,GO:0005575,GO:0005622,GO:0005623,GO:0005856,GO:0005886,GO:0005911,GO:0005912,GO:0005913,GO:0005915,GO:0005918,GO:0006996,GO:0007010,GO:0007163,GO:0007275,GO:0007390,GO:0007391,GO:0007399,GO:0007423,GO:0008092,GO:0008150,GO:0008258,GO:0009653,GO:0009790,GO:0009792,GO:0009887,GO:…	-	KOG3530-FERM domain protein EHM2[R]
LOC119873632	0.025942	0.090619	-1.804523862	0.253100534	0.355910006	-	-	uncharacterized LOC119873632	-	-	-
LOC102152204	0.0001	0.0001	0	1	1	-	-	uncharacterized LOC102152204, transcript variant X27	-	-	-
ACSS3	0.0001	0.0001	0	1	1	-	-	acyl-CoA synthetase short chain family member 3, transcript variant X2	GO:0003674,GO:0003824,GO:0006082,GO:0006629,GO:0006631,GO:0006633,GO:0008150,GO:0008152,GO:0008610,GO:0009058,GO:0009987,GO:0015645,GO:0016053,GO:0016874,GO:0016877,GO:0016878,GO:0019752,GO:0032787,GO:0043436,GO:0044237,GO:0044238,GO:0044249,GO:0044255,GO:0044281,GO:0044283,GO:0046394,GO:0071704,GO:0072330,GO:1901576	K01908-ko00640 Propanoate metabolism	KOG1175-Acyl-CoA synthetase[I]
ACSS2	99.48182667	132.541565	-0.413939956	2.88E-06	1.27E-05	-	-	acyl-CoA synthetase short chain family member 2, transcript variant X1	GO:0000166,GO:0003674,GO:0003824,GO:0003987,GO:0005488,GO:0005575,GO:0005622,GO:0005623,GO:0005634,GO:0005654,GO:0005737,GO:0005739,GO:0005759,GO:0005829,GO:0006066,GO:0006067,GO:0006069,GO:0006082,GO:0006083,GO:0006084,GO:0006085,GO:0006091,GO:0006139,GO:0006163,GO:0006164,GO:0006629,GO:0006631,GO:0006633,GO:0006637,GO:0006725,GO:0006732,GO:0006753,GO:0006790,GO:0006793,GO:0006796,GO:0006807,GO:…	K01895-ko01200 Carbon metabolism;ko00010 Glycolysis / Gluconeogenesis;ko00620 Pyruvate metabolism;ko00640 Propanoate metabolism;ko00720 Carbon fixation pathways in prokaryotes;ko00680 Methane metabolism	KOG1175-Acyl-CoA synthetase[I]
ACSS1	73.064283	171.731679	-1.232917963	6.49E-31	1.69E-29	-	-	acyl-CoA synthetase short chain family member 1	GO:0003674,GO:0003824,GO:0003987,GO:0005575,GO:0005622,GO:0005623,GO:0005737,GO:0005739,GO:0005759,GO:0006066,GO:0006067,GO:0006069,GO:0006082,GO:0006083,GO:0006084,GO:0006085,GO:0006091,GO:0006139,GO:0006163,GO:0006164,GO:0006629,GO:0006631,GO:0006633,GO:0006637,GO:0006725,GO:0006732,GO:0006753,GO:0006790,GO:0006793,GO:0006796,GO:0006807,GO:0008150,GO:0008152,GO:0008610,GO:0009058,GO:0009108,GO:…	K01895-ko01200 Carbon metabolism;ko00010 Glycolysis / Gluconeogenesis;ko00620 Pyruvate metabolism;ko00640 Propanoate metabolism;ko00720 Carbon fixation pathways in prokaryotes;ko00680 Methane metabolism	KOG1175-Acyl-CoA synthetase[I]
LOC119866550	0.083732667	0.0001	9.709646762	0.267333833	1	-	-	uncharacterized LOC119866550	-	-	-
KIDINS220	88.233215	117.7905377	-0.41682989	1.88E-05	7.33E-05	-	-	kinase D interacting substrate 220, transcript variant X69	GO:0000186,GO:0001932,GO:0001934,GO:0003674,GO:0005488,GO:0005515,GO:0005575,GO:0005622,GO:0005623,GO:0005737,GO:0005768,GO:0005770,GO:0005829,GO:0007154,GO:0007165,GO:0007166,GO:0007275,GO:0007399,GO:0008150,GO:0009719,GO:0009893,GO:0009966,GO:0009967,GO:0009987,GO:0010033,GO:0010562,GO:0010604,GO:0010646,GO:0010647,GO:0010720,GO:0010975,GO:0010976,GO:0012505,GO:0019207,GO:0019220,GO:0019222,GO:…	K12460-ko04722 Neurotrophin signaling pathway	KOG4177-Ankyrin[M]
LOC119866555	0.160205333	0.156695667	0.031956893	0.987105882	0.990692438	-	-	uncharacterized LOC119866555, transcript variant X1	-	-	-
PUDP	70.955561	68.276324	0.055530371	0.741084406	0.813140991	-	-	pseudouridine 5'-phosphatase, transcript variant X6	GO:0003674,GO:0003824,GO:0005575,GO:0005622,GO:0005623,GO:0005737,GO:0005829,GO:0006139,GO:0006213,GO:0006725,GO:0006793,GO:0006796,GO:0006807,GO:0006950,GO:0008150,GO:0008152,GO:0008655,GO:0009058,GO:0009116,GO:0009163,GO:0009611,GO:0009987,GO:0016311,GO:0016787,GO:0016788,GO:0016791,GO:0018130,GO:0019438,GO:0034404,GO:0034641,GO:0034654,GO:0042060,GO:0042578,GO:0043094,GO:0043097,GO:0043174,GO:…	-	KOG2914-Predicted haloacid-halidohydrolase and related hydrolases[R]
RUNDC3A	0.571455333	0.878644	-0.62063801	0.153745582	0.238365543	-	-	RUN domain containing 3A, transcript variant X2	GO:0003674,GO:0005102,GO:0005488,GO:0005515,GO:0005575,GO:0005622,GO:0005623,GO:0005737,GO:0005829,GO:0005886,GO:0006140,GO:0007154,GO:0007165,GO:0007264,GO:0008047,GO:0008150,GO:0009889,GO:0009891,GO:0009893,GO:0009987,GO:0010562,GO:0010851,GO:0010853,GO:0016020,GO:0019219,GO:0019220,GO:0019222,GO:0023052,GO:0030234,GO:0030249,GO:0030250,GO:0030695,GO:0030808,GO:0030810,GO:0031279,GO:0031281,GO:…	-	KOG4381-RUN domain-containing protein[T]
LOC119865568	0.029417	0.0001	8.200506315	0.663143395	1	-	-	uncharacterized LOC119865568	-	-	-
LOC111092679	0.0001	0.0001	0	1	1	-	-	uncharacterized LOC111092679	-	-	-
LOC111092678	0.043394333	0.091396667	-1.07463489	0.503235787	0.611636219	-	-	uncharacterized LOC111092678, transcript variant X2	-	-	-
WNT3	0.038272333	0.041769667	-0.126153771	0.948566027	0.966159134	-	-	Wnt family member 3, transcript variant X3	GO:0000003,GO:0000902,GO:0000904,GO:0001101,GO:0001503,GO:0001558,GO:0001649,GO:0001664,GO:0001704,GO:0001707,GO:0003002,GO:0003674,GO:0005102,GO:0005109,GO:0005488,GO:0005515,GO:0005575,GO:0005576,GO:0005615,GO:0005622,GO:0005623,GO:0005737,GO:0005783,GO:0005788,GO:0005794,GO:0005796,GO:0005886,GO:0006928,GO:0006935,GO:0007154,GO:0007165,GO:0007166,GO:0007267,GO:0007275,GO:0007276,GO:0007369,GO:…	K00312-ko04310 Wnt signaling pathway;ko04390 Hippo signaling pathway;ko04150 mTOR signaling pathway;ko04550 Signaling pathways regulating pluripotency of stem cells;ko04916 Melanogenesis;ko05200 Pathways in cancer;ko05206 MicroRNAs in cancer;ko05205 Proteoglycans in cancer;ko05217 Basal cell carcinoma;ko05224 Breast cancer;ko05166 HTLV-I infection	KOG3913-Wnt family of developmental regulators[T]
LOC119866184	0.0001	0.0001	0	1	1	-	-	uncharacterized LOC119866184	-	-	-
WNT1	0.0001	0.010591667	-6.726785814	0.63517438	1	-	-	Wnt family member 1	GO:0000003,GO:0000578,GO:0000768,GO:0000902,GO:0001067,GO:0001501,GO:0001654,GO:0001655,GO:0001657,GO:0001658,GO:0001664,GO:0001700,GO:0001708,GO:0001709,GO:0001745,GO:0001763,GO:0001775,GO:0001822,GO:0001823,GO:0001889,GO:0001932,GO:0001934,GO:0002009,GO:0002064,GO:0002065,GO:0002066,GO:0002164,GO:0002165,GO:0002168,GO:0002376,GO:0002520,GO:0002521,GO:0002682,GO:0002683,GO:0002684,GO:0003002,GO:…	K03209-ko04310 Wnt signaling pathway;ko04390 Hippo signaling pathway;ko04391 Hippo signaling pathway -fly;ko04150 mTOR signaling pathway;ko04550 Signaling pathways regulating pluripotency of stem cells;ko04916 Melanogenesis;ko05200 Pathways in cancer;ko05205 Proteoglycans in cancer;ko05217 Basal cell carcinoma;ko05224 Breast cancer;ko05166 HTLV-I infection	KOG3913-Wnt family of developmental regulators[T]
LOXL4	15.53406767	189.731593	-3.610452367	5.34E-166	2.90E-163	down	-	lysyl oxidase like 4	GO:0003674,GO:0003824,GO:0004720,GO:0005575,GO:0005576,GO:0008150,GO:0008152,GO:0016491,GO:0016638,GO:0016641,GO:0032991,GO:0043235,GO:0055114,GO:0140096	-	-
LRRN3	0.004328333	0.0001	5.435739703	0.655888101	1	-	-	leucine rich repeat neuronal 3, transcript variant X2	GO:0001932,GO:0001934,GO:0003674,GO:0005488,GO:0005575,GO:0005576,GO:0005615,GO:0005622,GO:0005623,GO:0005737,GO:0005886,GO:0008150,GO:0009893,GO:0010562,GO:0010604,GO:0016020,GO:0019220,GO:0019222,GO:0030117,GO:0030118,GO:0030119,GO:0030131,GO:0031323,GO:0031325,GO:0031399,GO:0031401,GO:0032268,GO:0032270,GO:0032991,GO:0042325,GO:0042327,GO:0044087,GO:0044089,GO:0044421,GO:0044424,GO:0044425,GO:…	-	KOG4194-Membrane glycoprotein LIG-1[T]
LOC111092670	0.049291667	0.0001	8.945199953	0.491419689	1	-	-	uncharacterized LOC111092670	-	-	-
LOC111092673	0.0001	0.0001	0	1	1	-	-	uncharacterized LOC111092673, transcript variant X6	-	-	-
WNT4	0.206643	0.102405	1.012854336	0.350955963	0.46212323	-	-	Wnt family member 4, transcript variant X1	GO:0000003,GO:0001501,GO:0001558,GO:0001655,GO:0001656,GO:0001657,GO:0001658,GO:0001664,GO:0001667,GO:0001708,GO:0001763,GO:0001775,GO:0001822,GO:0001823,GO:0001837,GO:0001838,GO:0001889,GO:0001952,GO:0001954,GO:0002009,GO:0002065,GO:0002067,GO:0002376,GO:0002520,GO:0002521,GO:0003006,GO:0003338,GO:0003674,GO:0003712,GO:0003714,GO:0005102,GO:0005109,GO:0005488,GO:0005515,GO:0005575,GO:0005576,GO:…	K00408-ko04310 Wnt signaling pathway;ko04390 Hippo signaling pathway;ko04150 mTOR signaling pathway;ko04550 Signaling pathways regulating pluripotency of stem cells;ko04919 Thyroid hormone signaling pathway;ko04916 Melanogenesis;ko04360 Axon guidance;ko05200 Pathways in cancer;ko05205 Proteoglycans in cancer;ko05217 Basal cell carcinoma;ko05224 Breast cancer;ko05166 HTLV-I infection	KOG3913-Wnt family of developmental regulators[T]
PROKR2	0.0001	0.0001	0	1	1	-	-	prokineticin receptor 2	GO:0001602,GO:0001653,GO:0003008,GO:0003013,GO:0003674,GO:0004888,GO:0004930,GO:0004983,GO:0005575,GO:0005623,GO:0005886,GO:0007154,GO:0007165,GO:0007186,GO:0007218,GO:0007267,GO:0007268,GO:0007610,GO:0007623,GO:0007631,GO:0008015,GO:0008150,GO:0008188,GO:0008528,GO:0009987,GO:0016020,GO:0023052,GO:0032501,GO:0038023,GO:0044464,GO:0048511,GO:0050789,GO:0050794,GO:0050896,GO:0051716,GO:0060089,GO:…	-	KOG4219-G protein-coupled receptor[T]
LOC119872585	0.011082667	0.0001	6.792161248	0.667354271	1	-	-	uncharacterized LOC119872585	-	-	-
AAGAB	43.378583	49.03078867	-0.176705041	0.024121588	0.049867989	-	-	alpha and gamma adaptin binding protein, transcript variant X2	GO:0005575,GO:0005622,GO:0005623,GO:0005634,GO:0005654,GO:0005737,GO:0005829,GO:0016604,GO:0016607,GO:0031974,GO:0031981,GO:0043226,GO:0043227,GO:0043229,GO:0043231,GO:0043233,GO:0044422,GO:0044424,GO:0044428,GO:0044444,GO:0044446,GO:0044451,GO:0044464,GO:0070013	-	KOG4273-Uncharacterized conserved protein[S]
RNF175	0.0001	0.0001	0	1	1	-	-	ring finger protein 175, transcript variant X4	GO:0000139,GO:0003674,GO:0003824,GO:0004842,GO:0005575,GO:0005622,GO:0005623,GO:0005737,GO:0005783,GO:0005789,GO:0005794,GO:0006464,GO:0006508,GO:0006511,GO:0006807,GO:0006950,GO:0006986,GO:0007154,GO:0007165,GO:0008150,GO:0008152,GO:0009056,GO:0009057,GO:0009987,GO:0010033,GO:0010243,GO:0010498,GO:0012505,GO:0016020,GO:0016567,GO:0016740,GO:0019538,GO:0019787,GO:0019941,GO:0023052,GO:0030163,GO:…	-	KOG1734-Predicted RING-containing E3 ubiquitin ligase[O]
RNF170	12.95528333	9.347618333	0.470869833	0.039215527	0.075940332	-	-	ring finger protein 170, transcript variant X2	GO:0007275,GO:0008150,GO:0009790,GO:0009792,GO:0032501,GO:0032502,GO:0043009,GO:0048856	-	KOG2164-Predicted E3 ubiquitin ligase[O]
LOC483568	0.0001	0.0001	0	1	1	-	-	olfactory receptor 4C11	GO:0003008,GO:0003674,GO:0004888,GO:0005575,GO:0005623,GO:0005886,GO:0007154,GO:0007165,GO:0007186,GO:0007600,GO:0007606,GO:0008150,GO:0009593,GO:0009987,GO:0016020,GO:0016021,GO:0023052,GO:0031224,GO:0032501,GO:0038023,GO:0042221,GO:0044425,GO:0044464,GO:0050789,GO:0050794,GO:0050877,GO:0050896,GO:0050906,GO:0050907,GO:0051606,GO:0051716,GO:0060089,GO:0065007,GO:0071944	K04257-ko04740 Olfactory transduction	KOG4220-Muscarinic acetylcholine receptor[T]
PCNA	215.677251	95.290993	1.178462253	1.37E-12	1.21E-11	-	-	proliferating cell nuclear antigen	GO:0000003,GO:0000075,GO:0000077,GO:0000082,GO:0000083,GO:0000122,GO:0000226,GO:0000228,GO:0000278,GO:0000302,GO:0000307,GO:0000700,GO:0000701,GO:0000723,GO:0000731,GO:0001101,GO:0001889,GO:0002064,GO:0002065,GO:0002066,GO:0002376,GO:0003006,GO:0003674,GO:0003676,GO:0003677,GO:0003682,GO:0003684,GO:0003690,GO:0003824,GO:0005102,GO:0005488,GO:0005515,GO:0005575,GO:0005622,GO:0005623,GO:0005634,GO:…	K04802-ko03030 DNA replication;ko03410 Base excision repair;ko03420 Nucleotide excision repair;ko03430 Mismatch repair;ko04110 Cell cycle;ko05166 HTLV-I infection;ko05161 Hepatitis B	KOG1636-DNA polymerase delta processivity factor (proliferating cell nuclear antigen)[L]
ZBTB7A	13.808055	17.85118667	-0.370509865	0.002892681	0.007609786	-	-	zinc finger and BTB domain containing 7A, transcript variant X5	GO:0000122,GO:0000976,GO:0000977,GO:0000978,GO:0000981,GO:0000982,GO:0000987,GO:0001012,GO:0001067,GO:0001078,GO:0001227,GO:0001501,GO:0002682,GO:0002761,GO:0003674,GO:0003676,GO:0003677,GO:0003690,GO:0003700,GO:0005488,GO:0005515,GO:0005575,GO:0005622,GO:0005623,GO:0005634,GO:0006355,GO:0006357,GO:0007275,GO:0008150,GO:0009888,GO:0009889,GO:0009890,GO:0009892,GO:0010468,GO:0010556,GO:0010558,GO:…	-	KOG4441-Proteins containing BTB/POZ and Kelch domains, involved in regulatory/signal transduction processes[TR]
SCGB1A1	1.848588333	333.7312113	-7.496118824	2.89E-164	1.53E-161	down	-	secretoglobin family 1A member 1	GO:0000003,GO:0000122,GO:0000302,GO:0001101,GO:0001817,GO:0001818,GO:0002237,GO:0002682,GO:0002683,GO:0002694,GO:0002695,GO:0003674,GO:0005488,GO:0005575,GO:0005576,GO:0005615,GO:0005622,GO:0005623,GO:0005634,GO:0005635,GO:0005737,GO:0005783,GO:0005791,GO:0006355,GO:0006357,GO:0006950,GO:0006979,GO:0007154,GO:0007162,GO:0007165,GO:0007275,GO:0007565,GO:0007566,GO:0008144,GO:0008150,GO:0008285,GO:…	-	-
ZBTB7B	28.52186367	42.50510433	-0.575567848	7.11E-06	2.96E-05	-	-	zinc finger and BTB domain containing 7B, transcript variant X1	GO:0000122,GO:0000976,GO:0000977,GO:0000978,GO:0000981,GO:0000982,GO:0000987,GO:0001012,GO:0001067,GO:0001077,GO:0001158,GO:0001228,GO:0001775,GO:0001816,GO:0001865,GO:0002376,GO:0002520,GO:0002521,GO:0002682,GO:0002683,GO:0002684,GO:0002694,GO:0002695,GO:0002696,GO:0002697,GO:0002698,GO:0002790,GO:0002819,GO:0002820,GO:0002822,GO:0002823,GO:0003674,GO:0003676,GO:0003677,GO:0003690,GO:0003700,GO:…	-	KOG4441-Proteins containing BTB/POZ and Kelch domains, involved in regulatory/signal transduction processes[TR]
LOC119872589	0.0001	0.0001	0	1	1	-	-	uncharacterized LOC119872589	-	-	-
LOC102153551	0.0001	0.0001	0	1	1	-	-	uncharacterized LOC102153551	-	-	-
LOC102153552	0.026949333	0.0001	8.074105774	0.425466246	1	-	-	uncharacterized LOC102153552, transcript variant X4	-	-	-
LOC102153553	0.0001	0.0001	0	1	1	-	-	uncharacterized LOC102153553	-	-	-
LOC119867204	0.0001	0.0001	0	1	1	-	-	uncharacterized LOC119867204, transcript variant X1	-	-	-
LOC119867205	0.0001	0.0001	0	1	1	-	-	uncharacterized LOC119867205	-	-	-
LOC119867207	0.0001	0.0001	0	1	1	-	-	uncharacterized LOC119867207, transcript variant X1	-	-	-
LOC119867200	0.0001	0.0001	0	1	1	-	-	uncharacterized LOC119867200, transcript variant X4	-	-	-
LOC119867201	0.0001	0.0001	0	1	1	-	-	uncharacterized LOC119867201	-	-	-
LOC119867202	0.026714667	0.0001	8.061488206	0.831455198	1	-	-	uncharacterized LOC119867202, transcript variant X1	-	-	-
LOC102157074	0.0001	0.0001	0	1	1	-	-	uncharacterized LOC102157074, transcript variant X3	-	-	-
LOC102157078	3.743089333	3.515363	0.090555809	0.629281238	0.722911724	-	-	uncharacterized LOC102157078, transcript variant X16	-	-	-
LOC119867208	0.0001	0.0001	0	1	1	-	-	uncharacterized LOC119867208	-	-	-
PACRG	0.020497	0.0001	7.679268958	0.655888101	1	-	-	parkin coregulated, transcript variant X1	GO:0000003,GO:0001664,GO:0003006,GO:0003674,GO:0003779,GO:0005102,GO:0005488,GO:0005515,GO:0005575,GO:0005622,GO:0005623,GO:0005634,GO:0005737,GO:0005829,GO:0005929,GO:0006950,GO:0006986,GO:0007276,GO:0007281,GO:0007283,GO:0007286,GO:0008092,GO:0008150,GO:0009987,GO:0010033,GO:0010941,GO:0015631,GO:0019899,GO:0019953,GO:0022412,GO:0022414,GO:0030154,GO:0030544,GO:0031072,GO:0031514,GO:0031625,GO:…	-	KOG3961-Uncharacterized conserved protein[S]
DNPH1	75.10293567	19.73231267	1.928309249	2.63E-29	6.36E-28	-	-	2'-deoxynucleoside 5'-phosphate N-hydrolase 1, transcript variant X2	GO:0001558,GO:0003674,GO:0003824,GO:0005488,GO:0005515,GO:0005575,GO:0005622,GO:0005623,GO:0005634,GO:0005737,GO:0005829,GO:0006139,GO:0006163,GO:0006195,GO:0006725,GO:0006753,GO:0006793,GO:0006796,GO:0006807,GO:0008150,GO:0008152,GO:0008283,GO:0009056,GO:0009058,GO:0009117,GO:0009123,GO:0009125,GO:0009159,GO:0009162,GO:0009166,GO:0009888,GO:0009987,GO:0016787,GO:0016798,GO:0016799,GO:0018130,GO:…	-	-
LOC111094538	0.0001	0.0001	0	1	1	-	-	uncharacterized LOC111094538, transcript variant X4	-	-	-
LOC119864950	0.0001	0.0001	0	1	1	-	-	uncharacterized LOC119864950	-	-	-
LOC119864953	0.0001	0.0001	0	1	1	-	-	uncharacterized LOC119864953	-	-	-
MIR409	0.0001	0.0001	0	1	1	-	-	microRNA mir-409	-	-	-
LOC119864955	0.0001	0.0001	0	1	1	-	-	uncharacterized LOC119864955	-	-	-
LOC119864954	0.0001	0.0001	0	1	1	-	-	uncharacterized LOC119864954, transcript variant X19	-	-	-
LOC119864957	0.0001	0.0001	0	1	1	-	-	60S acidic ribosomal protein P1-like	GO:0001932,GO:0001934,GO:0002181,GO:0003674,GO:0003735,GO:0005198,GO:0005488,GO:0005575,GO:0005622,GO:0005623,GO:0005737,GO:0005829,GO:0005840,GO:0006412,GO:0006417,GO:0006518,GO:0006807,GO:0008047,GO:0008150,GO:0008152,GO:0009058,GO:0009059,GO:0009719,GO:0009889,GO:0009891,GO:0009893,GO:0009987,GO:0010033,GO:0010243,GO:0010467,GO:0010468,GO:0010556,GO:0010557,GO:0010562,GO:0010604,GO:0010608,GO:…	K02942-ko03010 Ribosome	KOG1762-60s acidic ribosomal protein P1[J]
LOC119864956	0.0001	0.0001	0	1	1	-	-	uncharacterized LOC119864956	-	-	-
LOC119864959	0.038514667	0.0001	8.589264129	0.663143395	1	-	-	uncharacterized LOC119864959, transcript variant X1	-	-	-
LOC119864958	0.0001	0.0001	0	1	1	-	-	uncharacterized LOC119864958	-	-	-
LOC111094532	0.0001	0.0001	0	1	1	-	-	uncharacterized LOC111094532, transcript variant X1	-	-	-
LOC111094533	0.0001	0.0001	0	1	1	-	-	uncharacterized LOC111094533	-	-	-
LOC111094534	1.583934	2.069574667	-0.385822078	0.169581758	0.257820554	-	-	uncharacterized LOC111094534, transcript variant X2	-	-	-
LOC111094535	0.164503333	0.035524333	2.211237337	0.133427609	0.212464453	-	-	uncharacterized LOC111094535, transcript variant X5	-	-	-
ILF3	136.9904327	78.09880333	0.810702792	4.08E-09	2.58E-08	-	-	interleukin enhancer binding factor 3, transcript variant X2	-	-	KOG3792-Transcription factor NFAT, subunit NF90[R]
ILF2	207.4343213	185.3860373	0.162122028	0.550358324	0.654215524	-	-	interleukin enhancer binding factor 2	GO:0000375,GO:0000377,GO:0000398,GO:0001775,GO:0002252,GO:0002263,GO:0002274,GO:0002275,GO:0002283,GO:0002366,GO:0002376,GO:0002443,GO:0002444,GO:0002446,GO:0003674,GO:0003676,GO:0003677,GO:0003723,GO:0003725,GO:0005488,GO:0005575,GO:0005622,GO:0005623,GO:0005634,GO:0005730,GO:0005737,GO:0006139,GO:0006351,GO:0006355,GO:0006396,GO:0006397,GO:0006725,GO:0006807,GO:0006810,GO:0006887,GO:0006955,GO:…	-	KOG3793-Transcription factor NFAT, subunit NF45[K]
DLA-64	104.239642	109.4670667	-0.070592864	0.257385636	0.360538598	-	-	MHC class I DLA-64	GO:0005575,GO:0016020	K06751-ko04514 Cell adhesion molecules (CAMs);ko04144 Endocytosis;ko04145 Phagosome;ko04650 Natural killer cell mediated cytotoxicity;ko04612 Antigen processing and presentation;ko05203 Viral carcinogenesis;ko05320 Autoimmune thyroid disease;ko05330 Allograft rejection;ko05332 Graft-versus-host disease;ko05416 Viral myocarditis;ko04940 Type I diabetes mellitus;ko05166 HTLV-I infection;ko05168 Her…	-
BOK	19.830766	24.348387	-0.296085796	0.006174957	0.01504079	-	-	BCL2 family apoptosis regulator BOK, transcript variant X2	GO:0000003,GO:0000139,GO:0001836,GO:0003006,GO:0003254,GO:0003674,GO:0005102,GO:0005488,GO:0005515,GO:0005575,GO:0005622,GO:0005623,GO:0005634,GO:0005737,GO:0005739,GO:0005740,GO:0005741,GO:0005743,GO:0005768,GO:0005769,GO:0005783,GO:0005789,GO:0005794,GO:0005801,GO:0005802,GO:0006810,GO:0006839,GO:0006873,GO:0006874,GO:0006875,GO:0006915,GO:0006919,GO:0006921,GO:0006950,GO:0006974,GO:0006996,GO:…	K02561-ko04214 Apoptosis - fly;ko04215 Apoptosis - multiple species	KOG4728-Anti-apoptotic Bcl-2 family proteins, prevent opening of mitochondrial porin channel[T]
BOC	0.0001	0.0001	0	1	1	-	-	BOC cell adhesion associated, oncogene regulated, transcript variant X2	GO:0000902,GO:0000904,GO:0005575,GO:0005622,GO:0005623,GO:0005634,GO:0005654,GO:0005886,GO:0005887,GO:0006928,GO:0006935,GO:0007154,GO:0007155,GO:0007165,GO:0007166,GO:0007224,GO:0007275,GO:0007399,GO:0007409,GO:0007411,GO:0008150,GO:0009605,GO:0009653,GO:0009986,GO:0009987,GO:0016020,GO:0016021,GO:0016043,GO:0016202,GO:0022008,GO:0022610,GO:0023052,GO:0030030,GO:0030154,GO:0030182,GO:0030424,GO:…	K20020-ko04340 Hedgehog signaling pathway;ko04360 Axon guidance	KOG4221-Receptor mediating netrin-dependent axon guidance[T]
DENND2B	6.128829667	17.848814	-1.5421447	6.12E-31	1.60E-29	-	-	DENN domain containing 2B, transcript variant X16	GO:0001932,GO:0001934,GO:0003674,GO:0005085,GO:0005088,GO:0005488,GO:0005515,GO:0008150,GO:0009893,GO:0009966,GO:0009967,GO:0010562,GO:0010604,GO:0010646,GO:0010647,GO:0017016,GO:0017112,GO:0017137,GO:0019220,GO:0019222,GO:0019899,GO:0023051,GO:0023056,GO:0031267,GO:0031323,GO:0031325,GO:0031399,GO:0031401,GO:0032268,GO:0032270,GO:0042325,GO:0042327,GO:0043408,GO:0043410,GO:0045937,GO:0048518,GO:…	-	KOG3569-RAS signaling inhibitor ST5[T]
DENND2C	33.19258567	14.746185	1.170519256	1.01E-17	1.30E-16	-	-	DENN domain containing 2C, transcript variant X7	GO:0003674,GO:0005085,GO:0005088,GO:0005488,GO:0005515,GO:0008150,GO:0017016,GO:0017112,GO:0017137,GO:0019899,GO:0031267,GO:0051020,GO:0065007,GO:0065009,GO:0098772	-	KOG3569-RAS signaling inhibitor ST5[T]
MUC20	20.238812	266.6614837	-3.719812946	1.34E-161	6.88E-159	down	-	mucin 20, cell surface associated, transcript variant X2	GO:0000187,GO:0001932,GO:0001934,GO:0002218,GO:0002220,GO:0002223,GO:0002253,GO:0002376,GO:0002429,GO:0002682,GO:0002684,GO:0002757,GO:0002758,GO:0002764,GO:0002768,GO:0005575,GO:0005622,GO:0005623,GO:0005737,GO:0005739,GO:0005740,GO:0005741,GO:0005794,GO:0005796,GO:0005829,GO:0005886,GO:0006464,GO:0006486,GO:0006493,GO:0006807,GO:0007154,GO:0007165,GO:0007166,GO:0007167,GO:0007169,GO:0008150,GO:…	-	-
DENND2D	4.135651	16.81028433	-2.023157777	3.18E-48	1.64E-46	-	-	DENN domain containing 2D, transcript variant X2	GO:0003674,GO:0005085,GO:0005088,GO:0005488,GO:0005515,GO:0005575,GO:0005622,GO:0005623,GO:0005634,GO:0005654,GO:0005737,GO:0005829,GO:0008150,GO:0017016,GO:0017112,GO:0017137,GO:0019899,GO:0031267,GO:0031974,GO:0031981,GO:0043226,GO:0043227,GO:0043229,GO:0043231,GO:0043233,GO:0044422,GO:0044424,GO:0044428,GO:0044444,GO:0044446,GO:0044464,GO:0051020,GO:0065007,GO:0065009,GO:0070013,GO:0098772	-	KOG3569-RAS signaling inhibitor ST5[T]
PPT1	47.99564867	73.66597733	-0.618094848	7.42E-10	5.05E-09	-	-	palmitoyl-protein thioesterase 1	GO:0000003,GO:0000323,GO:0001505,GO:0001558,GO:0001708,GO:0002084,GO:0003008,GO:0003674,GO:0003824,GO:0005575,GO:0005576,GO:0005615,GO:0005622,GO:0005623,GO:0005634,GO:0005737,GO:0005764,GO:0005773,GO:0005775,GO:0005794,GO:0005829,GO:0006139,GO:0006163,GO:0006164,GO:0006464,GO:0006629,GO:0006637,GO:0006643,GO:0006665,GO:0006725,GO:0006732,GO:0006753,GO:0006790,GO:0006793,GO:0006796,GO:0006807,GO:…	K01074-ko01212 Fatty acid metabolism;ko00062 Fatty acid elongation;ko04142 Lysosome	KOG2541-Palmitoyl protein thioesterase[IO]
RABAC1	418.0692037	216.174454	0.951545728	9.83E-05	0.000345938	-	-	Rab acceptor 1	GO:0003674,GO:0005488,GO:0005515,GO:0005575,GO:0005622,GO:0005623,GO:0005737,GO:0005794,GO:0006810,GO:0008022,GO:0008150,GO:0012505,GO:0016020,GO:0016021,GO:0016192,GO:0030674,GO:0031224,GO:0042802,GO:0043226,GO:0043227,GO:0043229,GO:0043231,GO:0044424,GO:0044425,GO:0044444,GO:0044464,GO:0051179,GO:0051234,GO:0060090,GO:0070064	-	KOG3142-Prenylated rab acceptor 1[U]
INPP4B	0.0001	0.0001	0	1	1	-	-	inositol polyphosphate-4-phosphatase type II B, transcript variant X2	GO:0003674,GO:0003824,GO:0005575,GO:0005622,GO:0005623,GO:0005737,GO:0005829,GO:0006066,GO:0006629,GO:0006644,GO:0006650,GO:0006661,GO:0006793,GO:0006796,GO:0007154,GO:0007165,GO:0008150,GO:0008152,GO:0008610,GO:0008654,GO:0009058,GO:0009987,GO:0016311,GO:0016312,GO:0016316,GO:0016787,GO:0016788,GO:0016791,GO:0017161,GO:0019637,GO:0019751,GO:0023052,GO:0034593,GO:0034596,GO:0036092,GO:0042578,GO:…	K01109-ko00562 Inositol phosphate metabolism;ko04070 Phosphatidylinositol signaling system	KOG4428-Inositol-polyphosphate 4-phosphatase[T]
INPP4A	5.664598333	2.341584333	1.274488662	5.62E-11	4.27E-10	-	-	inositol polyphosphate-4-phosphatase type I A, transcript variant X7	GO:0003674,GO:0003824,GO:0005575,GO:0005622,GO:0005623,GO:0005737,GO:0006629,GO:0006644,GO:0006650,GO:0006661,GO:0006793,GO:0006796,GO:0007154,GO:0007165,GO:0008150,GO:0008152,GO:0008610,GO:0008654,GO:0009058,GO:0009987,GO:0016311,GO:0016316,GO:0016787,GO:0016788,GO:0016791,GO:0019637,GO:0023052,GO:0034593,GO:0034596,GO:0036092,GO:0042578,GO:0044237,GO:0044238,GO:0044249,GO:0044255,GO:0044424,GO:…	K01109-ko00562 Inositol phosphate metabolism;ko04070 Phosphatidylinositol signaling system	KOG4428-Inositol-polyphosphate 4-phosphatase[T]
LOC111094286	0.0001	0.0001	0	1	1	-	-	uncharacterized LOC111094286, transcript variant X1	-	-	-
DEFB125	0.0001	0.0001	0	1	1	-	-	defensin beta 125	GO:0002376,GO:0005575,GO:0005623,GO:0006950,GO:0006952,GO:0006955,GO:0008150,GO:0009605,GO:0009607,GO:0009617,GO:0009986,GO:0042742,GO:0043207,GO:0044464,GO:0045087,GO:0050896,GO:0051704,GO:0051707,GO:0098542	-	-
LOC111094284	0.0001	0.0001	0	1	1	-	-	uncharacterized LOC111094284, transcript variant X2	-	-	-
LOC111094285	0.0001	0.0001	0	1	1	-	-	uncharacterized LOC111094285	-	-	-
LOC111094282	0.0001	0.0001	0	1	1	-	-	SLC35A4 upstream open reading frame protein-like, transcript variant X1	-	-	-
LOC111094280	0.0001	0.0001	0	1	1	-	-	uncharacterized LOC111094280	-	-	-
LOC111094281	0.006065333	0.0001	5.922515029	0.831455198	1	-	-	protein CEBPZOS-like	-	-	-
LOC111094288	0.0001	0.0001	0	1	1	-	-	uncharacterized LOC111094288	-	-	-
LOC111094289	0.0001	0.0001	0	1	1	-	-	uncharacterized LOC111094289, transcript variant X3	-	-	-
SAFB	58.477132	37.387113	0.645331484	6.49E-06	2.72E-05	-	-	scaffold attachment factor B, transcript variant X2	-	-	KOG4661-Hsp27-ERE-TATA-binding protein/Scaffold attachment factor (SAF-B)[K]
OTOP2	0.0001	0.010448667	-6.707175044	0.63517438	1	-	-	otopetrin 2	GO:0003674,GO:0005215,GO:0005216,GO:0005261,GO:0006810,GO:0006811,GO:0006812,GO:0008150,GO:0008324,GO:0015075,GO:0015077,GO:0015078,GO:0015252,GO:0015267,GO:0015318,GO:0015672,GO:0022803,GO:0022838,GO:0022857,GO:0022890,GO:0034220,GO:0051179,GO:0051234,GO:0055085,GO:0098655,GO:0098660,GO:0098662,GO:1902600	-	KOG4740-Uncharacterized conserved protein[S]
LOC488951	5.907486	5.765976333	0.03497939	0.711662365	0.789375809	-	-	zinc finger protein 37A, transcript variant X17	GO:0000981,GO:0003674,GO:0003700,GO:0005575,GO:0005622,GO:0005623,GO:0005634,GO:0006355,GO:0006357,GO:0008150,GO:0009889,GO:0010468,GO:0010556,GO:0019219,GO:0019222,GO:0031323,GO:0031326,GO:0043226,GO:0043227,GO:0043229,GO:0043231,GO:0044424,GO:0044464,GO:0050789,GO:0050794,GO:0051171,GO:0051252,GO:0060255,GO:0065007,GO:0080090,GO:0140110,GO:1903506,GO:2000112,GO:2001141	-	KOG2462-C2H2-type Zn-finger protein[K]
LOC102154528	0.0001	0.0001	0	1	1	-	-	uncharacterized LOC102154528, transcript variant X2	-	-	-
LOC102154529	0.0001	0.0001	0	1	1	-	-	uncharacterized LOC102154529	-	-	-
LOC102154527	0.0001	0.0001	0	1	1	-	-	metalloproteinase inhibitor 1-like, transcript variant X2	-	-	KOG4745-Metalloproteinase inhibitor TIMP and related proteins[R]
LOC102154523	0.084445667	0.190061667	-1.170372288	0.323992744	0.434009348	-	-	uncharacterized LOC102154523, transcript variant X1	-	-	-
TRNP1	6.119850333	3.835654667	0.674023534	0.025340651	0.052062548	-	-	TMF1 regulated nuclear protein 1	GO:0003674,GO:0003676,GO:0003677,GO:0005488,GO:0005575,GO:0005622,GO:0005623,GO:0005634,GO:0007275,GO:0007399,GO:0007417,GO:0007420,GO:0008150,GO:0008283,GO:0009653,GO:0021549,GO:0021575,GO:0021587,GO:0021695,GO:0021696,GO:0022037,GO:0030902,GO:0032501,GO:0032502,GO:0042127,GO:0043226,GO:0043227,GO:0043229,GO:0043231,GO:0044424,GO:0044464,GO:0048513,GO:0048731,GO:0048856,GO:0050789,GO:0050794,GO:…	-	-
DEFB123	0.0001	0.0001	0	1	1	-	-	defensin, beta 123	GO:0002376,GO:0005575,GO:0005623,GO:0006950,GO:0006952,GO:0006955,GO:0008150,GO:0009605,GO:0009607,GO:0009617,GO:0009986,GO:0042742,GO:0043207,GO:0044464,GO:0045087,GO:0050896,GO:0051704,GO:0051707,GO:0098542	-	-
INSM2	0.0001	0.0001	0	1	1	-	-	INSM transcriptional repressor 2	GO:0000902,GO:0000904,GO:0000981,GO:0001085,GO:0001764,GO:0003674,GO:0003700,GO:0003712,GO:0003714,GO:0005488,GO:0005515,GO:0005575,GO:0005622,GO:0005623,GO:0005634,GO:0006355,GO:0006357,GO:0006928,GO:0006935,GO:0007088,GO:0007096,GO:0007275,GO:0007346,GO:0007399,GO:0007405,GO:0007409,GO:0007411,GO:0008134,GO:0008150,GO:0008283,GO:0009605,GO:0009653,GO:0009889,GO:0009890,GO:0009892,GO:0009987,GO:…	-	KOG3993-Transcription factor (contains Zn finger)[K]
LOC111090740	0.0001	0.0001	0	1	1	-	-	uncharacterized LOC111090740, transcript variant X5	-	-	-
TFAP2B	3.792241	2.514695667	0.592666839	0.054458204	0.10019465	-	-	transcription factor AP-2 beta	GO:0000003,GO:0000122,GO:0000976,GO:0000977,GO:0000978,GO:0000979,GO:0000981,GO:0000982,GO:0000983,GO:0000987,GO:0001012,GO:0001046,GO:0001047,GO:0001067,GO:0001077,GO:0001158,GO:0001228,GO:0001568,GO:0001654,GO:0001655,GO:0001656,GO:0001822,GO:0001944,GO:0002009,GO:0002118,GO:0002121,GO:0002165,GO:0002791,GO:0003002,GO:0003006,GO:0003008,GO:0003014,GO:0003091,GO:0003407,GO:0003674,GO:0003676,GO:…	-	KOG3811-Transcription factor AP-2[K]
PPP1R26	23.79531933	15.85185167	0.586026443	0.00014082	0.000481552	-	-	protein phosphatase 1 regulatory subunit 26, transcript variant X13	GO:0003674,GO:0005488,GO:0005515,GO:0008150,GO:0009892,GO:0010563,GO:0010921,GO:0010923,GO:0019220,GO:0019222,GO:0019899,GO:0019902,GO:0031323,GO:0031324,GO:0035303,GO:0035305,GO:0043086,GO:0044092,GO:0045936,GO:0048519,GO:0048523,GO:0050789,GO:0050790,GO:0050794,GO:0051174,GO:0051336,GO:0051346,GO:0065007,GO:0065009	-	-
PPP1R27	0.384435667	0.296213667	0.376103986	0.866952532	0.906445368	-	-	protein phosphatase 1 regulatory subunit 27, transcript variant X1	GO:0003674,GO:0005488,GO:0005515,GO:0008150,GO:0009892,GO:0010563,GO:0010921,GO:0010923,GO:0019220,GO:0019222,GO:0019899,GO:0019902,GO:0031323,GO:0031324,GO:0035303,GO:0035305,GO:0043086,GO:0044092,GO:0045936,GO:0048519,GO:0048523,GO:0050789,GO:0050790,GO:0050794,GO:0051174,GO:0051336,GO:0051346,GO:0065007,GO:0065009	-	KOG0505-Myosin phosphatase, regulatory subunit[OT]
PPP1R21	23.59417133	22.51725767	0.067399367	0.829311039	0.880655233	-	-	protein phosphatase 1 regulatory subunit 21	GO:0003674,GO:0005488,GO:0005515,GO:0005575,GO:0005622,GO:0005623,GO:0005737,GO:0005768,GO:0005769,GO:0007154,GO:0007165,GO:0007264,GO:0007265,GO:0008150,GO:0009987,GO:0012505,GO:0017016,GO:0017137,GO:0019899,GO:0023052,GO:0031267,GO:0031410,GO:0031982,GO:0032482,GO:0035556,GO:0043226,GO:0043227,GO:0043229,GO:0044424,GO:0044444,GO:0044464,GO:0050789,GO:0050794,GO:0050896,GO:0051020,GO:0051716,GO:…	-	KOG4421-Uncharacterized conserved protein[S]
NGLY1	13.39965533	6.701818	0.999571479	1.22E-11	9.83E-11	-	-	N-glycanase 1, transcript variant X1	GO:0000224,GO:0001558,GO:0003674,GO:0003824,GO:0005488,GO:0005575,GO:0005622,GO:0005623,GO:0005634,GO:0005737,GO:0005829,GO:0006355,GO:0006357,GO:0006457,GO:0006464,GO:0006508,GO:0006511,GO:0006515,GO:0006516,GO:0006517,GO:0006807,GO:0006950,GO:0007154,GO:0007267,GO:0007275,GO:0007399,GO:0007494,GO:0007495,GO:0008150,GO:0008152,GO:0008361,GO:0009056,GO:0009057,GO:0009100,GO:0009889,GO:0009966,GO:…	K01456-ko04141 Protein processing in endoplasmic reticulum	KOG0909-Peptide:N-glycanase[O]
MACO1	20.17137967	37.14600267	-0.880897205	1.77E-10	1.27E-09	-	-	macoilin 1	GO:0005575,GO:0005622,GO:0005623,GO:0005634,GO:0005635,GO:0005737,GO:0005783,GO:0005789,GO:0005791,GO:0007154,GO:0007165,GO:0007275,GO:0007399,GO:0007417,GO:0007420,GO:0008150,GO:0009987,GO:0012505,GO:0016020,GO:0023041,GO:0023052,GO:0030424,GO:0030867,GO:0031090,GO:0031965,GO:0031967,GO:0031975,GO:0031984,GO:0032501,GO:0032502,GO:0042175,GO:0042995,GO:0043005,GO:0043226,GO:0043227,GO:0043229,GO:…	-	KOG1821-Uncharacterized conserved protein[S]
LOC111093430	0.087315667	0.040714	1.100715566	0.585718616	0.685808834	-	-	uncharacterized LOC111093430	-	-	-
LOC119874069	0.0001	0.0001	0	1	1	-	-	U6 spliceosomal RNA	-	-	-
LOC119871272	0.0001	0.0001	0	1	1	-	-	uncharacterized LOC119871272	-	-	-
LOC119871273	0.0001	0.0001	0	1	1	-	-	uncharacterized LOC119871273, transcript variant X3	-	-	-
LOC119871270	0.0001	0.0001	0	1	1	-	-	uncharacterized LOC119871270, transcript variant X15	-	-	-
LOC119871276	0.547306	0.935267333	-0.773031126	0.049429763	0.092170944	-	-	uncharacterized LOC119871276	-	-	-
LOC119871277	3.93254	6.993292667	-0.830510443	0.00010808	0.000376906	-	-	uncharacterized LOC119871277	-	-	-
LOC119871274	0.066757333	0.0001	9.382782516	0.008944074	0.020789749	-	-	uncharacterized LOC119871274	-	-	-
LOC119871275	0.0001	0.0001	0	1	1	-	-	uncharacterized LOC119871275, transcript variant X7	-	-	-
LMX1A	0.0001	0.0001	0	1	1	-	-	LIM homeobox transcription factor 1 alpha	GO:0000003,GO:0000902,GO:0000904,GO:0000976,GO:0000977,GO:0000981,GO:0001012,GO:0001067,GO:0001228,GO:0001505,GO:0001558,GO:0003006,GO:0003008,GO:0003674,GO:0003676,GO:0003677,GO:0003690,GO:0003700,GO:0005488,GO:0005575,GO:0005622,GO:0005623,GO:0005634,GO:0006082,GO:0006139,GO:0006351,GO:0006355,GO:0006357,GO:0006366,GO:0006520,GO:0006725,GO:0006807,GO:0006928,GO:0006935,GO:0007275,GO:0007399,GO:…	-	KOG4577-Transcription factor LIM3, contains LIM and HOX domains[K]
ZCCHC24	0.271792333	0.044888333	2.598092325	0.000720308	0.002156381	-	-	zinc finger CCHC-type containing 24	-	-	-
LMX1B	0.0001	0.005704333	-5.833986383	0.631812221	1	-	-	LIM homeobox transcription factor 1 beta, transcript variant X1	GO:0000003,GO:0000902,GO:0000904,GO:0000976,GO:0000977,GO:0000981,GO:0000983,GO:0001012,GO:0001067,GO:0001505,GO:0001655,GO:0001701,GO:0001822,GO:0001823,GO:0003002,GO:0003006,GO:0003008,GO:0003674,GO:0003676,GO:0003677,GO:0003690,GO:0003700,GO:0005488,GO:0005575,GO:0005622,GO:0005623,GO:0005634,GO:0006082,GO:0006355,GO:0006357,GO:0006520,GO:0006807,GO:0007275,GO:0007389,GO:0007399,GO:0007409,GO:…	-	KOG4577-Transcription factor LIM3, contains LIM and HOX domains[K]
MRGPRF	0.0001	0.0001	0	1	1	-	-	MAS related GPR family member F	GO:0003674,GO:0004888,GO:0004930,GO:0005575,GO:0005622,GO:0005623,GO:0005634,GO:0005635,GO:0005886,GO:0005887,GO:0007154,GO:0007165,GO:0007186,GO:0008150,GO:0009987,GO:0012505,GO:0016020,GO:0016021,GO:0023052,GO:0031090,GO:0031224,GO:0031226,GO:0031965,GO:0031967,GO:0031975,GO:0038023,GO:0043226,GO:0043227,GO:0043229,GO:0043231,GO:0044422,GO:0044424,GO:0044425,GO:0044428,GO:0044446,GO:0044459,GO:…	-	-
ETV3L	0.0001	0.033979	-8.408499584	0.171437842	0.259848468	-	-	ETS variant transcription factor 3 like, transcript variant X1	GO:0000981,GO:0003674,GO:0003700,GO:0005575,GO:0005622,GO:0005623,GO:0005634,GO:0006355,GO:0006357,GO:0008150,GO:0009889,GO:0009987,GO:0010468,GO:0010556,GO:0019219,GO:0019222,GO:0030154,GO:0031323,GO:0031326,GO:0032502,GO:0043226,GO:0043227,GO:0043229,GO:0043231,GO:0044424,GO:0044464,GO:0048869,GO:0050789,GO:0050794,GO:0051171,GO:0051252,GO:0060255,GO:0065007,GO:0080090,GO:0140110,GO:1903506,GO:…	-	KOG3806-Predicted transcription factor[K]
PPP1R2C	0.0001	0.0001	0	1	1	-	-	PPP1R2C family member C	-	-	KOG4041-Protein phosphatase 1, regulatory (inhibitor) subunit PPP1R2[OT]
KCP	0.031955333	0.012085333	1.402799471	0.488587301	0.599104564	-	-	kielin cysteine rich BMP regulator, transcript variant X1	GO:0002244,GO:0002376,GO:0002520,GO:0005575,GO:0005576,GO:0005615,GO:0006355,GO:0006357,GO:0007275,GO:0008150,GO:0009889,GO:0009966,GO:0009967,GO:0009987,GO:0010468,GO:0010556,GO:0010646,GO:0010647,GO:0019219,GO:0019222,GO:0023051,GO:0023056,GO:0030097,GO:0030154,GO:0030510,GO:0030513,GO:0031323,GO:0031326,GO:0032501,GO:0032502,GO:0044421,GO:0048513,GO:0048518,GO:0048522,GO:0048534,GO:0048583,GO:…	-	-
CNR1	0.0001	0.0001	0	1	1	-	-	cannabinoid receptor 1, transcript variant X5	GO:0000003,GO:0002237,GO:0002673,GO:0002675,GO:0002682,GO:0002683,GO:0002684,GO:0002694,GO:0002695,GO:0002791,GO:0002861,GO:0002863,GO:0002864,GO:0002866,GO:0003008,GO:0003013,GO:0003674,GO:0004888,GO:0004930,GO:0004949,GO:0005488,GO:0005575,GO:0005622,GO:0005623,GO:0005737,GO:0005739,GO:0005886,GO:0005887,GO:0007154,GO:0007165,GO:0007186,GO:0007187,GO:0007188,GO:0007267,GO:0007275,GO:0007276,GO:…	K04277-ko04015 Rap1 signaling pathway;ko04080 Neuroactive ligand-receptor interaction;ko04723 Retrograde endocannabinoid signaling	KOG4219-G protein-coupled receptor[T]
LOC111097167	0.0001	0.0001	0	1	1	-	-	uncharacterized LOC111097167	-	-	-
GBX1	0.027479333	0.048046333	-0.806079332	0.815173731	0.870186321	-	-	gastrulation brain homeobox 1	GO:0000902,GO:0000904,GO:0000981,GO:0003008,GO:0003674,GO:0003700,GO:0005575,GO:0005622,GO:0005623,GO:0005634,GO:0006355,GO:0006357,GO:0006928,GO:0006935,GO:0007275,GO:0007399,GO:0007409,GO:0007411,GO:0007417,GO:0007600,GO:0007610,GO:0007626,GO:0007628,GO:0008150,GO:0008344,GO:0009605,GO:0009653,GO:0009889,GO:0009987,GO:0010468,GO:0010556,GO:0016043,GO:0019219,GO:0019222,GO:0019230,GO:0021510,GO:…	-	KOG0489-Transcription factor zerknullt and related HOX domain proteins[R]
LOC111097165	0.0001	0.0001	0	1	1	-	-	uncharacterized LOC111097165, transcript variant X1	-	-	-
LOC111097162	0.154292	0.030532667	2.337237758	0.34703352	0.458001095	-	-	uncharacterized LOC111097162, transcript variant X1	-	-	-
GNL3L	76.44094833	107.2691777	-0.488818015	8.18E-09	4.99E-08	-	-	G protein nucleolar 3 like, transcript variant X1	GO:0000003,GO:0000166,GO:0000226,GO:0000278,GO:0000280,GO:0001652,GO:0001882,GO:0001883,GO:0002119,GO:0002164,GO:0003006,GO:0003674,GO:0003824,GO:0003924,GO:0005488,GO:0005525,GO:0005575,GO:0005622,GO:0005623,GO:0005634,GO:0005654,GO:0005697,GO:0005730,GO:0005737,GO:0005829,GO:0006996,GO:0007010,GO:0007017,GO:0007049,GO:0007051,GO:0007052,GO:0007275,GO:0007276,GO:0007281,GO:0008150,GO:0009791,GO:…	K14538-ko03008 Ribosome biogenesis in eukaryotes	KOG2484-GTPase[R]
LOC111097161	2.738268333	11.387767	-2.056149146	9.38E-23	1.59E-21	-	-	translation initiation factor IF-2-like, transcript variant X2	-	-	-
LOC111097168	0.0001	0.0001	0	1	1	-	-	uncharacterized LOC111097168	-	-	-
LOC111097169	0.0001	0.0001	0	1	1	-	-	uncharacterized LOC111097169	-	-	-
LOC119867988	0.0001	0.0001	0	1	1	-	-	U6 spliceosomal RNA	-	-	-
LOC111092630	0.0001	0.0001	0	1	1	-	-	uncharacterized LOC111092630	-	-	-
LOC119867985	0.0001	0.0001	0	1	1	-	-	U6 spliceosomal RNA	-	-	-
LOC119867984	0.0001	0.0001	0	1	1	-	-	U6 spliceosomal RNA	-	-	-
LOC119867982	0.0001	0.0001	0	1	1	-	-	U6 spliceosomal RNA	-	-	-
LOC119867980	0.0001	0.0001	0	1	1	-	-	U6 spliceosomal RNA	-	-	-
OTULIN	22.24749367	22.51683933	-0.017361516	0.367747489	0.479842591	-	-	OTU deubiquitinase with linear linkage specificity, transcript variant X5	GO:0001525,GO:0001568,GO:0001944,GO:0001959,GO:0002040,GO:0002218,GO:0002221,GO:0002253,GO:0002376,GO:0002682,GO:0002684,GO:0002753,GO:0002757,GO:0002758,GO:0002764,GO:0003674,GO:0003824,GO:0004843,GO:0005575,GO:0005622,GO:0005623,GO:0005737,GO:0005829,GO:0006355,GO:0006464,GO:0006508,GO:0006807,GO:0006950,GO:0006952,GO:0006955,GO:0007154,GO:0007165,GO:0007166,GO:0007267,GO:0007275,GO:0008150,GO:…	-	-
TGS1	15.70626467	10.835467	0.53557878	0.00424494	0.010727993	-	-	trimethylguanosine synthase 1, transcript variant X2	GO:0000375,GO:0000377,GO:0000387,GO:0000398,GO:0001510,GO:0003674,GO:0003824,GO:0005575,GO:0005622,GO:0005623,GO:0005634,GO:0005654,GO:0005737,GO:0005829,GO:0006139,GO:0006396,GO:0006397,GO:0006725,GO:0006807,GO:0008150,GO:0008152,GO:0008168,GO:0008173,GO:0008380,GO:0009451,GO:0009452,GO:0009987,GO:0010467,GO:0016043,GO:0016070,GO:0016071,GO:0016740,GO:0016741,GO:0019216,GO:0019222,GO:0022607,GO:…	K14292-ko03013 RNA transport	KOG2730-Methylase[R]
C1H9orf85	20.20927233	10.57777233	0.933981547	2.33E-05	8.97E-05	-	-	chromosome 1 C9orf85 homolog, transcript variant X1	-	-	KOG3241-Uncharacterized conserved protein[S]
ANKS1A	18.90651033	29.44691833	-0.639233559	1.65E-10	1.19E-09	-	-	ankyrin repeat and sterile alpha motif domain containing 1A, transcript variant X5	GO:0003674,GO:0005102,GO:0005488,GO:0005515,GO:0005575,GO:0005622,GO:0005623,GO:0005634,GO:0005654,GO:0005737,GO:0005829,GO:0006928,GO:0006929,GO:0007154,GO:0007165,GO:0007166,GO:0007167,GO:0007169,GO:0007275,GO:0007399,GO:0008150,GO:0009892,GO:0009894,GO:0009895,GO:0009966,GO:0009987,GO:0010605,GO:0010646,GO:0016322,GO:0016477,GO:0019222,GO:0021700,GO:0022008,GO:0023051,GO:0023052,GO:0030154,GO:…	-	KOG0507-CASK-interacting adaptor protein (caskin) and related proteins with ankyrin repeats and SAM domain[T]
BMT2	12.35623033	19.13513933	-0.630985736	2.65E-07	1.34E-06	-	-	base methyltransferase of 25S rRNA 2 homolog, transcript variant X1	GO:0000154,GO:0001510,GO:0003674,GO:0003824,GO:0005488,GO:0005575,GO:0005622,GO:0005623,GO:0005634,GO:0005730,GO:0006139,GO:0006364,GO:0006396,GO:0006725,GO:0006807,GO:0006950,GO:0007154,GO:0008144,GO:0008150,GO:0008152,GO:0008168,GO:0008173,GO:0008649,GO:0008757,GO:0009267,GO:0009451,GO:0009605,GO:0009966,GO:0009968,GO:0009987,GO:0009991,GO:0010467,GO:0010646,GO:0010648,GO:0016070,GO:0016072,GO:…	-	-
LOC475605	0.545894	0.34089	0.679314562	0.235106686	0.334959157	-	-	very low-density lipoprotein receptor-like, transcript variant X1	-	-	KOG1215-Low-density lipoprotein receptors containing Ca2+-binding EGF-like domains[T]
ADAM10	167.6197357	127.7612	0.391742255	0.009161325	0.021228076	-	-	ADAM metallopeptidase domain 10	GO:0000003,GO:0000902,GO:0000904,GO:0001558,GO:0001655,GO:0001667,GO:0001701,GO:0001708,GO:0001709,GO:0001775,GO:0002064,GO:0002065,GO:0002066,GO:0002119,GO:0002164,GO:0002274,GO:0002376,GO:0002520,GO:0002682,GO:0002684,GO:0002685,GO:0002687,GO:0002688,GO:0002690,GO:0002761,GO:0003006,GO:0003007,GO:0003674,GO:0003824,GO:0004175,GO:0004222,GO:0005488,GO:0005515,GO:0005575,GO:0005622,GO:0005623,GO:…	-	KOG3658-Tumor necrosis factor-alpha-converting enzyme (TACE/ADAM17) and related metalloproteases[W]
ADAM11	0.670260333	0.455854333	0.556148666	0.16064094	0.247295115	-	-	ADAM metallopeptidase domain 11, transcript variant X2	GO:0003674,GO:0003824,GO:0005102,GO:0005178,GO:0005488,GO:0005515,GO:0005575,GO:0005623,GO:0005886,GO:0006508,GO:0006509,GO:0006807,GO:0007154,GO:0007155,GO:0007165,GO:0007166,GO:0007229,GO:0008150,GO:0008152,GO:0008233,GO:0008237,GO:0009987,GO:0016020,GO:0016021,GO:0016043,GO:0016787,GO:0019538,GO:0022610,GO:0023052,GO:0031224,GO:0033619,GO:0043170,GO:0044238,GO:0044425,GO:0044464,GO:0044877,GO:…	-	KOG3607-Meltrins, fertilins and related Zn-dependent metalloproteinases of the ADAMs family[O]
EML1	39.99135467	4.103827667	3.284646098	3.98E-161	1.99E-158	up	-	EMAP like 1, transcript variant X1	GO:0000226,GO:0000278,GO:0002244,GO:0002376,GO:0002520,GO:0003674,GO:0005488,GO:0005509,GO:0005515,GO:0005575,GO:0005622,GO:0005623,GO:0005737,GO:0005829,GO:0005856,GO:0005875,GO:0006996,GO:0007010,GO:0007017,GO:0007049,GO:0007051,GO:0007052,GO:0007275,GO:0007399,GO:0007405,GO:0007417,GO:0007420,GO:0008017,GO:0008092,GO:0008150,GO:0008283,GO:0009987,GO:0015630,GO:0015631,GO:0016043,GO:0022008,GO:…	-	KOG2106-Uncharacterized conserved protein, contains HELP and WD40 domains[S]
ADAM15	22.70968367	13.16841267	0.786226158	5.35E-06	2.28E-05	-	-	ADAM metallopeptidase domain 15, transcript variant X16	-	-	KOG3607-Meltrins, fertilins and related Zn-dependent metalloproteinases of the ADAMs family[O]
ADAM17	118.0425923	137.4469553	-0.21956744	0.002695822	0.007141651	-	-	ADAM metallopeptidase domain 17, transcript variant 1	GO:0000079,GO:0001558,GO:0001666,GO:0001708,GO:0001775,GO:0001817,GO:0001819,GO:0001932,GO:0001934,GO:0001936,GO:0001938,GO:0001959,GO:0001961,GO:0002009,GO:0002011,GO:0002237,GO:0002250,GO:0002252,GO:0002376,GO:0002443,GO:0002444,GO:0002446,GO:0002460,GO:0002467,GO:0002520,GO:0002521,GO:0002532,GO:0002682,GO:0002684,GO:0002685,GO:0002687,GO:0002688,GO:0002690,GO:0003674,GO:0003824,GO:0004175,GO:…	K06059-ko04330 Notch signaling pathway;ko05010 Alzheimer's disease;ko05120 Epithelial cell signaling in Helicobacter pylori infection	KOG3658-Tumor necrosis factor-alpha-converting enzyme (TACE/ADAM17) and related metalloproteases[W]
ADAM18	0.0001	0.0001	0	1	1	-	-	ADAM metallopeptidase domain 18, transcript variant X14	GO:0000003,GO:0003674,GO:0003824,GO:0005102,GO:0005178,GO:0005488,GO:0005515,GO:0005575,GO:0006508,GO:0006807,GO:0007276,GO:0007283,GO:0008150,GO:0008152,GO:0008233,GO:0008237,GO:0016020,GO:0016787,GO:0019538,GO:0019953,GO:0022414,GO:0032501,GO:0032504,GO:0043170,GO:0044238,GO:0044703,GO:0044877,GO:0048232,GO:0048609,GO:0050839,GO:0051704,GO:0070011,GO:0071704,GO:0140096,GO:1901564	-	KOG3607-Meltrins, fertilins and related Zn-dependent metalloproteinases of the ADAMs family[O]
MUC5B	0.04556	15.497668	-8.410067681	5.54E-161	2.70E-158	down	-	mucin 5B, oligomeric mucus/gel-forming, transcript variant X5	GO:0001775,GO:0002020,GO:0002218,GO:0002220,GO:0002223,GO:0002253,GO:0002376,GO:0002429,GO:0002682,GO:0002684,GO:0002757,GO:0002758,GO:0002764,GO:0002768,GO:0003674,GO:0005102,GO:0005178,GO:0005488,GO:0005515,GO:0005518,GO:0005575,GO:0005576,GO:0005622,GO:0005623,GO:0005737,GO:0005783,GO:0005794,GO:0005796,GO:0005886,GO:0006464,GO:0006486,GO:0006493,GO:0006807,GO:0006950,GO:0007154,GO:0007155,GO:…	K13908-ko04970 Salivary secretion	-
LOC119873124	0.0001	0.0001	0	1	1	-	-	small nucleolar RNA SNORD113/SNORD114 family	-	-	-
LOC119873125	0.0001	0.0001	0	1	1	-	-	small nucleolar RNA SNORD113/SNORD114 family	-	-	-
LOC119873126	0.0001	0.0001	0	1	1	-	-	U2 spliceosomal RNA	-	-	-
LOC119873127	0.0001	0.0001	0	1	1	-	-	small nucleolar RNA SNORD113/SNORD114 family	-	-	-
LOC119873120	0.0001	0.0001	0	1	1	-	-	small nucleolar RNA SNORD113/SNORD114 family	-	-	-
LOC119873121	0.0001	0.0001	0	1	1	-	-	small nucleolar RNA SNORD113/SNORD114 family	-	-	-
LOC119873122	0.0001	0.0001	0	1	1	-	-	small nucleolar RNA SNORD113/SNORD114 family	-	-	-
LOC119873123	0.0001	0.0001	0	1	1	-	-	small nucleolar RNA SNORD113/SNORD114 family	-	-	-
HAGH	46.272489	48.91251533	-0.080048954	0.159617148	0.246026032	-	-	hydroxyacylglutathione hydrolase, transcript variant X1	GO:0000003,GO:0003674,GO:0003824,GO:0004416,GO:0005575,GO:0005622,GO:0005623,GO:0005737,GO:0005739,GO:0005759,GO:0005829,GO:0005975,GO:0005996,GO:0006081,GO:0006082,GO:0006089,GO:0006090,GO:0006518,GO:0006575,GO:0006732,GO:0006749,GO:0006750,GO:0006766,GO:0006767,GO:0006790,GO:0006807,GO:0007276,GO:0007283,GO:0008150,GO:0008152,GO:0009056,GO:0009058,GO:0009108,GO:0009110,GO:0009438,GO:0009987,GO:…	K01069-ko00620 Pyruvate metabolism	KOG0813-Glyoxylase[R]
LOC119873128	0.0001	0.0001	0	1	1	-	-	small nucleolar RNA SNORD113/SNORD114 family	-	-	-
LOC119873129	0.087706667	0.085977333	0.028730143	0.969980941	1	-	-	small Cajal body-specific RNA 13	-	-	-
LOC111093265	0.0001	0.0001	0	1	1	-	-	stereocilin-like	GO:0000902,GO:0000904,GO:0002064,GO:0002065,GO:0002066,GO:0002093,GO:0003008,GO:0005575,GO:0005623,GO:0005929,GO:0007155,GO:0007160,GO:0007275,GO:0007399,GO:0007423,GO:0007600,GO:0007605,GO:0008150,GO:0008544,GO:0009581,GO:0009582,GO:0009605,GO:0009612,GO:0009628,GO:0009653,GO:0009790,GO:0009887,GO:0009888,GO:0009913,GO:0009986,GO:0009987,GO:0016043,GO:0022008,GO:0022610,GO:0030030,GO:0030154,GO:…	-	-
LOC111093264	0.023494333	0.0001	7.876169021	0.543065581	1	-	-	translation initiation factor IF-2-like, transcript variant X1	-	-	-
LOC478183	7.189034667	7.183057667	0.001199963	0.526723152	0.633526053	-	-	pre-mRNA-splicing factor SYF2, transcript variant X5	GO:0000375,GO:0000377,GO:0000398,GO:0000974,GO:0003674,GO:0003676,GO:0003723,GO:0005488,GO:0005575,GO:0005622,GO:0005623,GO:0005634,GO:0005681,GO:0005684,GO:0006139,GO:0006396,GO:0006397,GO:0006725,GO:0006807,GO:0008150,GO:0008152,GO:0008380,GO:0009987,GO:0010467,GO:0016070,GO:0016071,GO:0032991,GO:0034641,GO:0043170,GO:0043226,GO:0043227,GO:0043229,GO:0043231,GO:0044237,GO:0044238,GO:0044422,GO:…	K12868-ko03040 Spliceosome	KOG2609-Cyclin D-interacting protein GCIP[DA]
LOC111093261	0.0001	0.0001	0	1	1	-	-	uncharacterized LOC111093261	-	-	-
LOC478184	34.04876933	31.179998	0.126981819	0.823488952	0.876433954	-	-	pre-mRNA-splicing factor SYF2, transcript variant X1	GO:0000375,GO:0000377,GO:0000398,GO:0000974,GO:0003674,GO:0003676,GO:0003723,GO:0005488,GO:0005575,GO:0005622,GO:0005623,GO:0005634,GO:0005681,GO:0005684,GO:0006139,GO:0006396,GO:0006397,GO:0006725,GO:0006807,GO:0008150,GO:0008152,GO:0008380,GO:0009987,GO:0010467,GO:0016070,GO:0016071,GO:0032991,GO:0034641,GO:0043170,GO:0043226,GO:0043227,GO:0043229,GO:0043231,GO:0044237,GO:0044238,GO:0044422,GO:…	K12868-ko03040 Spliceosome	KOG2609-Cyclin D-interacting protein GCIP[DA]
LOC111093262	0.011520333	0.0001	6.848038651	0.655888101	1	-	-	uncharacterized LOC111093262	-	-	-
G3BP1	96.51332633	65.464858	0.560007495	0.026641154	0.054390275	-	-	G3BP stress granule assembly factor 1, transcript variant X1	GO:0003674,GO:0003676,GO:0003723,GO:0003729,GO:0005488,GO:0005575,GO:0005622,GO:0005623,GO:0005737,GO:0005829,GO:0006996,GO:0008150,GO:0009966,GO:0009968,GO:0009987,GO:0010494,GO:0010646,GO:0010648,GO:0016043,GO:0022607,GO:0022613,GO:0022618,GO:0023051,GO:0023057,GO:0030111,GO:0030178,GO:0032991,GO:0034063,GO:0034622,GO:0035770,GO:0036464,GO:0043226,GO:0043228,GO:0043229,GO:0043232,GO:0043933,GO:…	-	KOG0116-RasGAP SH3 binding protein rasputin, contains NTF2 and RRM domains[T]
LOC111093269	0.587700667	0.040422	3.861868925	0.009836589	0.022608761	-	-	uncharacterized LOC111093269, transcript variant X1	-	-	-
LOC111093268	1.010415667	0.235540667	2.100900842	3.16E-06	1.39E-05	-	-	uncharacterized LOC111093268, transcript variant X3	-	-	-
LOC100688200	0.426625667	0.201730333	1.080542732	0.413518373	0.526086789	-	-	ferritin heavy chain-like, transcript variant X4	GO:0000323,GO:0001775,GO:0002252,GO:0002263,GO:0002274,GO:0002275,GO:0002283,GO:0002366,GO:0002376,GO:0002443,GO:0002444,GO:0002446,GO:0003674,GO:0005488,GO:0005506,GO:0005575,GO:0005576,GO:0005622,GO:0005623,GO:0005737,GO:0005764,GO:0005767,GO:0005773,GO:0005776,GO:0005829,GO:0006810,GO:0006873,GO:0006875,GO:0006879,GO:0006880,GO:0006887,GO:0006955,GO:0008043,GO:0008150,GO:0008285,GO:0009987,GO:…	K00522-ko04978 Mineral absorption	KOG2332-Ferritin[P]
OPALIN	0.022996667	0.0001	7.84528095	0.655888101	1	-	-	oligodendrocytic myelin paranodal and inner loop protein, transcript variant X1	GO:0005575,GO:0005622,GO:0005623,GO:0005737,GO:0005794,GO:0005886,GO:0005911,GO:0012505,GO:0016020,GO:0030054,GO:0043226,GO:0043227,GO:0043229,GO:0043231,GO:0044291,GO:0044424,GO:0044444,GO:0044464,GO:0071944	-	-
NEPRO	15.33229	8.945267667	0.777376634	2.40E-06	1.08E-05	-	-	nucleolus and neural progenitor protein, transcript variant X1	GO:0005575,GO:0005622,GO:0005623,GO:0005634,GO:0005730,GO:0007275,GO:0007399,GO:0008150,GO:0008593,GO:0009966,GO:0009967,GO:0009987,GO:0010646,GO:0010647,GO:0010721,GO:0022008,GO:0023051,GO:0023056,GO:0030154,GO:0031974,GO:0031981,GO:0032501,GO:0032502,GO:0043226,GO:0043227,GO:0043228,GO:0043229,GO:0043231,GO:0043232,GO:0043233,GO:0044422,GO:0044424,GO:0044428,GO:0044446,GO:0044464,GO:0045595,GO:…	-	-
U2AF1L4	20.66803967	10.74733033	0.943423223	9.32E-06	3.81E-05	-	-	U2 small nuclear RNA auxiliary factor 1 like 4, transcript variant X1	GO:0000375,GO:0000377,GO:0000381,GO:0000398,GO:0003674,GO:0003676,GO:0003723,GO:0003727,GO:0003729,GO:0005488,GO:0005575,GO:0005622,GO:0005623,GO:0005634,GO:0005654,GO:0005681,GO:0006139,GO:0006396,GO:0006397,GO:0006403,GO:0006405,GO:0006406,GO:0006611,GO:0006725,GO:0006807,GO:0006810,GO:0006886,GO:0006913,GO:0008104,GO:0008150,GO:0008152,GO:0008187,GO:0008380,GO:0009987,GO:0010467,GO:0010468,GO:…	K12836-ko03040 Spliceosome;ko05131 Shigellosis	KOG2202-U2 snRNP splicing factor, small subunit, and related proteins[A]
NDEL1	40.65246733	30.583192	0.410603927	0.006503686	0.015733819	-	-	nudE neurodevelopment protein 1 like 1, transcript variant X3	GO:0000003,GO:0000070,GO:0000132,GO:0000226,GO:0000278,GO:0000280,GO:0000775,GO:0000776,GO:0000777,GO:0000779,GO:0000793,GO:0000819,GO:0000902,GO:0000904,GO:0000922,GO:0001558,GO:0001667,GO:0001701,GO:0001709,GO:0001764,GO:0001824,GO:0001832,GO:0001833,GO:0002064,GO:0002065,GO:0002066,GO:0003006,GO:0003674,GO:0003824,GO:0005488,GO:0005515,GO:0005575,GO:0005622,GO:0005623,GO:0005634,GO:0005635,GO:…	-	KOG1853-LIS1-interacting protein NUDE[Z]
SHANK3	0.013595	0.035746	-1.394705661	0.358238421	0.46984044	-	-	SH3 and multiple ankyrin repeat domains 3, transcript variant X6	GO:0000165,GO:0000902,GO:0000904,GO:0001838,GO:0001941,GO:0002009,GO:0003008,GO:0003674,GO:0005102,GO:0005198,GO:0005488,GO:0005515,GO:0005575,GO:0005622,GO:0005623,GO:0005737,GO:0005886,GO:0005887,GO:0005929,GO:0006464,GO:0006468,GO:0006793,GO:0006796,GO:0006807,GO:0006884,GO:0006996,GO:0007154,GO:0007165,GO:0007275,GO:0007399,GO:0007416,GO:0007417,GO:0007420,GO:0007610,GO:0007611,GO:0007612,GO:…	K15009-ko04724 Glutamatergic synapse	-
SHANK2	0.0001	0.0001	0	1	1	-	-	SH3 and multiple ankyrin repeat domains 2, transcript variant X10	GO:0001750,GO:0001917,GO:0003008,GO:0003674,GO:0005102,GO:0005198,GO:0005488,GO:0005515,GO:0005575,GO:0005623,GO:0005886,GO:0005903,GO:0005929,GO:0006996,GO:0007275,GO:0007399,GO:0007416,GO:0007417,GO:0007420,GO:0007584,GO:0007610,GO:0007611,GO:0007612,GO:0007613,GO:0008022,GO:0008150,GO:0009605,GO:0009987,GO:0009991,GO:0010646,GO:0010647,GO:0010648,GO:0014069,GO:0016020,GO:0016043,GO:0016324,GO:…	K15009-ko04724 Glutamatergic synapse	KOG4375-Scaffold protein Shank and related SAM domain proteins[T]
SHANK1	0.004505333	0.0001	5.493561945	0.667354271	1	-	-	SH3 and multiple ankyrin repeat domains 1, transcript variant X1	GO:0000902,GO:0000904,GO:0001664,GO:0003008,GO:0003674,GO:0005102,GO:0005198,GO:0005488,GO:0005515,GO:0005575,GO:0005622,GO:0005623,GO:0005737,GO:0005829,GO:0005886,GO:0006996,GO:0007010,GO:0007016,GO:0007275,GO:0007399,GO:0007600,GO:0007610,GO:0007611,GO:0007612,GO:0007613,GO:0007616,GO:0007635,GO:0008022,GO:0008104,GO:0008150,GO:0008306,GO:0009605,GO:0009653,GO:0009966,GO:0009967,GO:0009987,GO:…	K15009-ko04724 Glutamatergic synapse	KOG4375-Scaffold protein Shank and related SAM domain proteins[T]
PLAC8L1	0.0001	0.0001	0	1	1	-	-	PLAC8 like 1, transcript variant X1	-	-	-
PCSK9	0.0001	0.0001	0	1	1	-	-	proprotein convertase subtilisin/kexin type 9, transcript variant X1	GO:0000323,GO:0001655,GO:0001822,GO:0001889,GO:0001919,GO:0001920,GO:0002028,GO:0002090,GO:0002092,GO:0003674,GO:0003824,GO:0004175,GO:0004252,GO:0005102,GO:0005488,GO:0005515,GO:0005575,GO:0005576,GO:0005615,GO:0005622,GO:0005623,GO:0005737,GO:0005764,GO:0005765,GO:0005768,GO:0005769,GO:0005770,GO:0005773,GO:0005774,GO:0005783,GO:0005788,GO:0005791,GO:0005794,GO:0005798,GO:0005886,GO:0006066,GO:…	-	-
PCSK2	0.0001	0.0001	0	1	1	-	-	proprotein convertase subtilisin/kexin type 2	GO:0001505,GO:0001956,GO:0002165,GO:0003674,GO:0003824,GO:0004175,GO:0004252,GO:0005488,GO:0005515,GO:0005575,GO:0005576,GO:0005615,GO:0005622,GO:0005623,GO:0005634,GO:0005737,GO:0005783,GO:0005788,GO:0006508,GO:0006518,GO:0006807,GO:0006937,GO:0007154,GO:0007267,GO:0007268,GO:0007274,GO:0007275,GO:0007399,GO:0007568,GO:0007610,GO:0007626,GO:0007631,GO:0008150,GO:0008152,GO:0008233,GO:0008236,GO:…	-	KOG3526-Subtilisin-like proprotein convertase[O]
PCSK1	36.97782633	8.265723	2.161447499	6.50E-67	5.96E-65	-	-	proprotein convertase subtilisin/kexin type 1	GO:0001101,GO:0002237,GO:0002791,GO:0002793,GO:0003674,GO:0003824,GO:0004175,GO:0004252,GO:0005488,GO:0005515,GO:0005575,GO:0005576,GO:0005615,GO:0005622,GO:0005623,GO:0005737,GO:0005783,GO:0005788,GO:0005791,GO:0005794,GO:0005802,GO:0006508,GO:0006518,GO:0006807,GO:0006950,GO:0007154,GO:0007267,GO:0007275,GO:0007399,GO:0007417,GO:0007420,GO:0008150,GO:0008152,GO:0008233,GO:0008236,GO:0009058,GO:…	-	KOG3525-Subtilisin-like proprotein convertase[O]
PCSK6	71.72152967	74.02004233	-0.045509703	0.128089995	0.20567079	-	-	proprotein convertase subtilisin/kexin type 6, transcript variant X1	GO:0003674,GO:0003824,GO:0004175,GO:0004252,GO:0005488,GO:0005515,GO:0005539,GO:0005575,GO:0005576,GO:0005615,GO:0005622,GO:0005623,GO:0005737,GO:0005783,GO:0005794,GO:0005796,GO:0005886,GO:0006355,GO:0006357,GO:0006508,GO:0006518,GO:0006807,GO:0006810,GO:0007275,GO:0008150,GO:0008152,GO:0008201,GO:0008219,GO:0008233,GO:0008236,GO:0008544,GO:0009100,GO:0009888,GO:0009889,GO:0009913,GO:0009966,GO:…	-	KOG3525-Subtilisin-like proprotein convertase[O]
PCSK7	52.37676367	62.55840933	-0.256276911	0.006635448	0.015996666	-	-	proprotein convertase subtilisin/kexin type 7, transcript variant X2	GO:0000139,GO:0003674,GO:0003824,GO:0005575,GO:0005622,GO:0005623,GO:0005737,GO:0005783,GO:0005788,GO:0005794,GO:0005802,GO:0006508,GO:0006518,GO:0006807,GO:0008150,GO:0008152,GO:0008233,GO:0009987,GO:0010467,GO:0010817,GO:0012505,GO:0016020,GO:0016021,GO:0016485,GO:0016486,GO:0016787,GO:0019538,GO:0030173,GO:0031090,GO:0031224,GO:0031228,GO:0031300,GO:0031301,GO:0031974,GO:0031984,GO:0032588,GO:…	-	KOG3525-Subtilisin-like proprotein convertase[O]
PCSK4	1.024180333	1.806001667	-0.818329463	0.010392772	0.023708892	-	-	proprotein convertase subtilisin/kexin type 4, transcript variant X1	GO:0000003,GO:0001669,GO:0002080,GO:0003006,GO:0005575,GO:0005622,GO:0005623,GO:0005737,GO:0005783,GO:0005788,GO:0006508,GO:0006807,GO:0007276,GO:0007281,GO:0007283,GO:0007286,GO:0007338,GO:0007339,GO:0007340,GO:0008037,GO:0008150,GO:0008152,GO:0009566,GO:0009987,GO:0009988,GO:0010467,GO:0012505,GO:0012506,GO:0016020,GO:0016485,GO:0019538,GO:0019953,GO:0021700,GO:0022412,GO:0022414,GO:0030141,GO:…	-	-
PCSK5	0.0001	0.0001	0	1	1	-	-	proprotein convertase subtilisin/kexin type 5, transcript variant X2	GO:0001952,GO:0001954,GO:0005575,GO:0005622,GO:0005623,GO:0005737,GO:0005794,GO:0005795,GO:0005797,GO:0005802,GO:0005886,GO:0008150,GO:0008283,GO:0009719,GO:0009725,GO:0009966,GO:0009967,GO:0009987,GO:0010033,GO:0010243,GO:0010646,GO:0010647,GO:0010810,GO:0010811,GO:0012505,GO:0014910,GO:0014911,GO:0016020,GO:0023051,GO:0023056,GO:0030155,GO:0030334,GO:0030335,GO:0030425,GO:0031334,GO:0031984,GO:…	-	KOG3525-Subtilisin-like proprotein convertase[O]
LOC119866618	0.0001	0.0001	0	1	1	-	-	uncharacterized LOC119866618	-	-	-
LOC119866619	0.022556667	0.0001	7.817410078	0.347472221	1	-	-	uncharacterized LOC119866619, transcript variant X1	-	-	-
WNT6	0.0001	0.047741	-8.899084976	0.222823458	0.320892829	-	-	Wnt family member 6	GO:0001101,GO:0001654,GO:0001655,GO:0001657,GO:0001658,GO:0001664,GO:0001763,GO:0001822,GO:0001823,GO:0001838,GO:0002009,GO:0002165,GO:0003674,GO:0005102,GO:0005109,GO:0005488,GO:0005515,GO:0005575,GO:0005576,GO:0005615,GO:0005622,GO:0005623,GO:0005737,GO:0005783,GO:0005788,GO:0005794,GO:0005796,GO:0005886,GO:0006355,GO:0007154,GO:0007165,GO:0007166,GO:0007267,GO:0007275,GO:0007389,GO:0007399,GO:…	K00445-ko04310 Wnt signaling pathway;ko04390 Hippo signaling pathway;ko04150 mTOR signaling pathway;ko04550 Signaling pathways regulating pluripotency of stem cells;ko04916 Melanogenesis;ko05200 Pathways in cancer;ko05205 Proteoglycans in cancer;ko05217 Basal cell carcinoma;ko05224 Breast cancer;ko05166 HTLV-I infection	KOG3913-Wnt family of developmental regulators[T]
LOC119866615	0.198646	0.060051667	1.725923551	0.168185795	0.256329944	-	-	uncharacterized LOC119866615	-	-	-
LOC119866616	0.037240333	0.0001	8.540722176	0.550368218	1	-	-	uncharacterized LOC119866616, transcript variant X2	-	-	-
LOC119866617	0.0001	0.0001	0	1	1	-	-	uncharacterized LOC119866617	-	-	-
LOC119866610	0.218749667	0.066178	1.724857222	0.109119155	0.180020343	-	-	uncharacterized LOC119866610, transcript variant X1	-	-	-
LOC119866611	0.042274	0.0001	8.723626818	0.549042422	1	-	-	uncharacterized LOC119866611, transcript variant X5	-	-	-
LOC119866612	0.580149333	0.090476	2.680817252	0.000386909	0.001216329	-	-	uncharacterized LOC119866612	-	-	-
LOC119866613	0.0001	0.0001	0	1	1	-	-	uncharacterized LOC119866613, transcript variant X2	-	-	-
LOC119872294	0.0001	0.0001	0	1	1	-	-	uncharacterized LOC119872294	-	-	-
LOC119872297	0.0001	0.0001	0	1	1	-	-	uncharacterized LOC119872297, transcript variant X2	-	-	-
TRNAA-AGC	0.0001	0.0001	0	1	1	-	-	tRNA-Ala	-	-	-
LOC119872290	0.0001	0.0001	0	1	1	-	-	uncharacterized LOC119872290	-	-	-
PALM	2.265676667	33.02562467	-3.865571955	1.18E-160	5.60E-158	down	-	paralemmin, transcript variant X2	GO:0001664,GO:0003674,GO:0005102,GO:0005488,GO:0005515,GO:0005575,GO:0005622,GO:0005623,GO:0005634,GO:0005737,GO:0005886,GO:0006996,GO:0007010,GO:0007154,GO:0007165,GO:0007186,GO:0007187,GO:0007188,GO:0007193,GO:0007194,GO:0007275,GO:0007399,GO:0008104,GO:0008150,GO:0008277,GO:0008360,GO:0009628,GO:0009898,GO:0009966,GO:0009968,GO:0009987,GO:0010646,GO:0010648,GO:0010720,GO:0010975,GO:0010976,GO:…	-	-
LOC119872292	0.0001	0.0001	0	1	1	-	-	uncharacterized LOC119872292	-	-	-
LOC119872298	0.0001	0.0001	0	1	1	-	-	uncharacterized LOC119872298	-	-	-
LOC111096921	0.0001	0.0001	0	1	1	-	-	uncharacterized LOC111096921	-	-	-
TC2N	54.64797067	97.86914067	-0.840686109	0.053361025	0.09845987	-	-	tandem C2 domains, nuclear, transcript variant X4	GO:0005575,GO:0005622,GO:0005623,GO:0005634,GO:0005886,GO:0016020,GO:0043226,GO:0043227,GO:0043229,GO:0043231,GO:0044424,GO:0044464,GO:0071944	-	KOG1028-Ca2+-dependent phospholipid-binding protein Synaptotagmin, required for synaptic vesicle and secretory granule exocytosis[TU]
LOC119872743	2.61074	0.090009333	4.858240372	0.078616352	0.136782253	-	-	small nucleolar RNA SNORD75	-	-	-
LOC119872742	3.633542333	0.295125333	3.621977044	0.091469303	0.15500926	-	-	small nucleolar RNA SNORD78	-	-	-
TNIK	14.64403233	0.088149667	7.376142035	4.08E-155	1.89E-152	up	-	TRAF2 and NCK interacting kinase, transcript variant X4	GO:0000165,GO:0000185,GO:0000186,GO:0000902,GO:0001932,GO:0001934,GO:0003674,GO:0003824,GO:0004672,GO:0004674,GO:0005575,GO:0005622,GO:0005623,GO:0005634,GO:0005654,GO:0005737,GO:0005768,GO:0005829,GO:0005856,GO:0005886,GO:0006464,GO:0006468,GO:0006793,GO:0006796,GO:0006807,GO:0006950,GO:0006996,GO:0007010,GO:0007154,GO:0007165,GO:0007254,GO:0007256,GO:0007275,GO:0007346,GO:0007399,GO:0008104,GO:…	K08840-ko04013 MAPK signaling pathway - fly	KOG0587-Traf2- and Nck-interacting kinase and related germinal center kinase (GCK) family protein kinases[T]
LOC119872740	0.897274333	0.0001	13.13133343	0.083383699	0.143873031	-	-	small Cajal body-specific RNA 17	-	-	-
PLTP	1.44235	5.321831	-1.883501406	8.68E-18	1.12E-16	-	-	phospholipid transfer protein, transcript variant X1	GO:0003674,GO:0005215,GO:0005319,GO:0005488,GO:0005543,GO:0005548,GO:0005575,GO:0005576,GO:0005615,GO:0006629,GO:0006810,GO:0006811,GO:0006820,GO:0006869,GO:0008150,GO:0008152,GO:0008289,GO:0008429,GO:0008525,GO:0009987,GO:0010874,GO:0010875,GO:0010876,GO:0015711,GO:0015748,GO:0015914,GO:0016043,GO:0019992,GO:0031210,GO:0032368,GO:0032370,GO:0032371,GO:0032373,GO:0032374,GO:0032376,GO:0032501,GO:…	K08761-ko03320 PPAR signaling pathway	KOG4160-BPI/LBP/CETP family protein[V]
LOC119872746	0.0001	0.0001	0	1	1	-	-	U1 spliceosomal RNA	-	-	-
LOC119872745	0.0001	0.0001	0	1	1	-	-	U6atac minor spliceosomal RNA	-	-	-
LOC119872748	0.0001	0.0001	0	1	1	-	-	U2 spliceosomal RNA	-	-	-
SETBP1	8.546684333	10.454659	-0.290709263	0.002672951	0.007087149	-	-	SET binding protein 1, transcript variant X3	-	-	KOG1083-Putative transcription factor ASH1/LIN-59[K]
SAMSN1	0.009856333	0.016388	-0.733516845	0.831862928	0.881998695	-	-	SAM domain, SH3 domain and nuclear localization signals 1, transcript variant X1	GO:0001726,GO:0001784,GO:0001932,GO:0001933,GO:0002682,GO:0002683,GO:0002694,GO:0002695,GO:0002819,GO:0002820,GO:0003674,GO:0005488,GO:0005515,GO:0005575,GO:0005622,GO:0005623,GO:0005634,GO:0005737,GO:0005829,GO:0005886,GO:0008150,GO:0009892,GO:0010563,GO:0010605,GO:0016020,GO:0019220,GO:0019222,GO:0031252,GO:0031323,GO:0031324,GO:0031399,GO:0031400,GO:0032268,GO:0032269,GO:0042325,GO:0042326,GO:…	-	KOG4384-Uncharacterized SAM domain protein[R]
LOC111091137	0.0001	0.0001	0	1	1	-	-	uncharacterized LOC111091137	-	-	-
LOC111091136	0.0001	0.0001	0	1	1	-	-	uncharacterized LOC111091136, transcript variant X1	-	-	-
LOC111091135	0.019661333	0.0001	7.619217351	0.168101448	0.256235017	-	-	uncharacterized LOC111091135, transcript variant X1	-	-	-
LOC111091134	0.0001	0.0001	0	1	1	-	-	uncharacterized LOC111091134	-	-	-
LOC111091131	0.0001	0.0001	0	1	1	-	-	uncharacterized LOC111091131	-	-	-
LOC111091130	0.0001	0.0001	0	1	1	-	-	uncharacterized LOC111091130	-	-	-
C27H12orf54	0.0001	0.0001	0	1	1	-	-	chromosome 27 C12orf54 homolog, transcript variant X2	-	-	-
LOC111091138	0.0001	0.0001	0	1	1	-	-	uncharacterized LOC111091138, transcript variant X4	-	-	-
FAM151B	34.72107333	35.05370567	-0.013755419	0.285716649	0.392791415	-	-	family with sequence similarity 151 member B, transcript variant X4	GO:0000902,GO:0000904,GO:0001558,GO:0003674,GO:0005488,GO:0005515,GO:0005575,GO:0005576,GO:0005615,GO:0005623,GO:0005886,GO:0007275,GO:0007399,GO:0008037,GO:0008038,GO:0008150,GO:0009653,GO:0009987,GO:0010720,GO:0010769,GO:0010770,GO:0010975,GO:0010976,GO:0016020,GO:0016043,GO:0016358,GO:0022008,GO:0022603,GO:0022604,GO:0030030,GO:0030154,GO:0030182,GO:0031175,GO:0031344,GO:0031346,GO:0032501,GO:…	-	KOG3748-Uncharacterized conserved protein[S]
FAM151A	1.643773333	1.088624667	0.594504743	0.185449617	0.276694297	-	-	family with sequence similarity 151 member A	GO:0005575,GO:0016020	-	KOG3748-Uncharacterized conserved protein[S]
PAXIP1	13.392792	13.29683033	0.010374371	0.961307321	0.974150719	-	-	PAX interacting protein 1, transcript variant X1	GO:0000018,GO:0000414,GO:0000416,GO:0000726,GO:0001568,GO:0001570,GO:0001667,GO:0001944,GO:0002637,GO:0002639,GO:0002682,GO:0002684,GO:0002694,GO:0002696,GO:0002697,GO:0002699,GO:0002700,GO:0002702,GO:0002703,GO:0002705,GO:0002706,GO:0002708,GO:0002712,GO:0002714,GO:0002819,GO:0002821,GO:0002822,GO:0002824,GO:0002889,GO:0002891,GO:0005575,GO:0005622,GO:0005623,GO:0005634,GO:0005654,GO:0006139,GO:…	-	-
SWSAP1	22.81555567	17.998022	0.342179429	0.215259114	0.312014443	-	-	SWIM-type zinc finger 7 associated protein 1	GO:0000724,GO:0000725,GO:0003674,GO:0003676,GO:0003677,GO:0003697,GO:0003824,GO:0005488,GO:0005575,GO:0006139,GO:0006259,GO:0006281,GO:0006302,GO:0006310,GO:0006725,GO:0006807,GO:0006950,GO:0006974,GO:0008150,GO:0008152,GO:0009987,GO:0016462,GO:0016787,GO:0016817,GO:0016818,GO:0016887,GO:0017111,GO:0031647,GO:0032991,GO:0033554,GO:0034641,GO:0043170,GO:0044237,GO:0044238,GO:0044260,GO:0046483,GO:…	-	-
USE1	14.32541	19.311997	-0.430920927	0.036966235	0.072120399	-	-	unconventional SNARE in the ER 1	GO:0002790,GO:0003674,GO:0005484,GO:0005488,GO:0005515,GO:0005575,GO:0005622,GO:0005623,GO:0005737,GO:0005783,GO:0005789,GO:0006807,GO:0006810,GO:0006890,GO:0006996,GO:0007029,GO:0007030,GO:0007034,GO:0007041,GO:0008104,GO:0008150,GO:0008152,GO:0009056,GO:0009057,GO:0009306,GO:0009987,GO:0010256,GO:0012505,GO:0015031,GO:0015833,GO:0016020,GO:0016021,GO:0016043,GO:0016192,GO:0019538,GO:0030163,GO:…	K08507-ko04130 SNARE interactions in vesicular transport	KOG2678-Predicted membrane protein[S]
CNRIP1	1.404035333	0.265014	2.405438762	0.000380784	0.001198701	-	-	cannabinoid receptor interacting protein 1	GO:0001664,GO:0003674,GO:0005102,GO:0005488,GO:0005515,GO:0005575,GO:0005622,GO:0005623,GO:0005737,GO:0005886,GO:0008022,GO:0008150,GO:0009966,GO:0009968,GO:0010469,GO:0010646,GO:0010648,GO:0016020,GO:0023051,GO:0023057,GO:0031717,GO:0031718,GO:0043209,GO:0044092,GO:0044424,GO:0044464,GO:0048519,GO:0048523,GO:0048583,GO:0048585,GO:0050789,GO:0050794,GO:0065007,GO:0065009,GO:0071944,GO:2000272	-	-
LOC477570	0.581927	0.302641333	0.943229148	0.166718381	0.254806927	-	-	tubulin alpha-3 chain	-	K07374-ko04145 Phagosome;ko04210 Apoptosis;ko04540 Gap junction;ko05130 Pathogenic Escherichia coli infection	KOG1376-Alpha tubulin[Z]
LOC100686205	0.009051	0.004339	1.060714611	0.72950512	1	-	-	WD repeat domain 87-like	-	-	KOG0306-WD40-repeat-containing subunit of the 18S rRNA processing complex[A]
DTX1	0.0001	0.067921	-9.40771389	0.004087274	0.010379016	-	-	deltex E3 ubiquitin ligase 1, transcript variant X1	GO:0002009,GO:0002165,GO:0002682,GO:0002683,GO:0002694,GO:0002695,GO:0003002,GO:0003674,GO:0003712,GO:0003713,GO:0003824,GO:0004842,GO:0005102,GO:0005112,GO:0005488,GO:0005515,GO:0005575,GO:0005622,GO:0005623,GO:0005634,GO:0005654,GO:0005737,GO:0005829,GO:0006139,GO:0006351,GO:0006366,GO:0006464,GO:0006725,GO:0006807,GO:0006810,GO:0006897,GO:0007154,GO:0007162,GO:0007165,GO:0007166,GO:0007219,GO:…	K06058-ko04330 Notch signaling pathway	-
LOC100686340	0.0001	0.0001	0	1	1	-	-	60S ribosomal protein L39-like	-	-	KOG0002-60s ribosomal protein L39[J]
LOC100686341	0.0001	0.0001	0	1	1	-	-	granulocyte-macrophage colony-stimulating factor receptor subunit alpha-like, transcript variant X1	-	-	-
LOC100686343	0.0001	0.0001	0	1	1	-	-	uncharacterized LOC100686343, transcript variant X6	-	-	-
CDC34	187.2271983	181.94104	0.041319024	0.655219629	0.743981206	-	-	cell division cycle 34, ubiqiutin conjugating enzyme	GO:0000082,GO:0000209,GO:0000278,GO:0003674,GO:0003824,GO:0004842,GO:0005488,GO:0005515,GO:0005575,GO:0005622,GO:0005623,GO:0005634,GO:0005654,GO:0005737,GO:0005829,GO:0006139,GO:0006259,GO:0006260,GO:0006261,GO:0006270,GO:0006464,GO:0006508,GO:0006511,GO:0006513,GO:0006725,GO:0006807,GO:0007049,GO:0008150,GO:0008152,GO:0009056,GO:0009057,GO:0009058,GO:0009059,GO:0009966,GO:0009968,GO:0009987,GO:…	K02207-ko04120 Ubiquitin mediated proteolysis;ko05168 Herpes simplex infection	KOG0425-Ubiquitin-protein ligase[O]
CDC37	105.687251	125.923683	-0.252748287	0.010955828	0.024838846	-	-	cell division cycle 37, HSP90 cochaperone	GO:0000793,GO:0001932,GO:0001934,GO:0003674,GO:0005488,GO:0005515,GO:0005575,GO:0005622,GO:0005623,GO:0005694,GO:0005737,GO:0005819,GO:0005856,GO:0006457,GO:0007154,GO:0007165,GO:0008047,GO:0008150,GO:0009893,GO:0009987,GO:0010562,GO:0010604,GO:0015630,GO:0019207,GO:0019209,GO:0019220,GO:0019222,GO:0019887,GO:0023052,GO:0030234,GO:0030295,GO:0030296,GO:0031072,GO:0031323,GO:0031325,GO:0031399,GO:…	K09554-ko04151 PI3K-Akt signaling pathway	KOG2260-Cell division cycle 37 protein, CDC37[D]
LOC119880341	0.0001	0.0001	0	1	1	-	-	uncharacterized LOC119880341	-	-	-
PGLS	51.42294033	104.818952	-1.02741558	7.87E-16	9.04E-15	-	-	6-phosphogluconolactonase	GO:0003674,GO:0003824,GO:0005488,GO:0005575,GO:0005622,GO:0005623,GO:0005737,GO:0005829,GO:0006081,GO:0006098,GO:0006139,GO:0006725,GO:0006732,GO:0006733,GO:0006739,GO:0006753,GO:0006793,GO:0006796,GO:0006807,GO:0008150,GO:0008152,GO:0009051,GO:0009117,GO:0009987,GO:0016787,GO:0016788,GO:0017057,GO:0019362,GO:0019637,GO:0019682,GO:0019693,GO:0030246,GO:0034641,GO:0036094,GO:0044237,GO:0044238,GO:…	K01057-ko01200 Carbon metabolism;ko00030 Pentose phosphate pathway	KOG3147-6-phosphogluconolactonase - like protein[G]
LOC106558577	0.129849	0.143358	-0.142787512	0.836570424	0.885325991	-	-	uncharacterized LOC106558577, transcript variant X1	-	-	-
LOC106558576	3.919917	0.91204	2.103654103	9.01E-16	1.03E-14	-	-	uncharacterized LOC106558576, transcript variant X5	-	-	-
LOC106558575	0.031034333	0.0001	8.277721345	0.422154606	1	-	-	uncharacterized LOC106558575, transcript variant X2	-	-	-
LOC106558574	0.383976	0.186525	1.041647131	0.144450297	0.2262476	-	-	uncharacterized LOC106558574, transcript variant X1	-	-	-
LOC106557781	0.102520667	0.268786667	-1.390546809	0.027136437	0.055227132	-	-	uncharacterized LOC106557781, transcript variant X2	-	-	-
LOC106558571	0.0001	0.0001	0	1	1	-	-	uncharacterized LOC106558571	-	-	-
LOC106557782	0.0001	0.0001	0	1	1	-	-	uncharacterized LOC106557782	-	-	-
LOC119866170	0.130106667	0.027684667	2.232535831	0.036902002	0.072023333	-	-	uncharacterized LOC119866170, transcript variant X26	-	-	-
UNKL	2.112465	3.401804667	-0.687372865	3.10E-05	0.000117228	-	-	unk like zinc finger, transcript variant X8	GO:0000209,GO:0000902,GO:0000904,GO:0000981,GO:0001654,GO:0002009,GO:0002164,GO:0002165,GO:0003674,GO:0003676,GO:0003677,GO:0003700,GO:0003824,GO:0004842,GO:0005488,GO:0005575,GO:0005622,GO:0005623,GO:0005634,GO:0005737,GO:0005829,GO:0006355,GO:0006357,GO:0006464,GO:0006807,GO:0007275,GO:0007399,GO:0007423,GO:0007444,GO:0007472,GO:0007476,GO:0007552,GO:0007560,GO:0008150,GO:0008152,GO:0008270,GO:…	-	KOG1595-CCCH-type Zn-finger protein[R]
LOC111096595	0.0001	0.0001	0	1	1	-	-	uncharacterized LOC111096595	-	-	-
TXNL4B	26.500429	29.57738267	-0.158478678	0.045504932	0.086040026	-	-	thioredoxin like 4B, transcript variant X1	GO:0000245,GO:0000375,GO:0000377,GO:0000398,GO:0005575,GO:0005622,GO:0005623,GO:0005634,GO:0005654,GO:0005681,GO:0005682,GO:0005737,GO:0005829,GO:0006139,GO:0006396,GO:0006397,GO:0006725,GO:0006807,GO:0008150,GO:0008152,GO:0008284,GO:0008380,GO:0009987,GO:0010467,GO:0016043,GO:0016070,GO:0016071,GO:0022607,GO:0022613,GO:0022618,GO:0030532,GO:0031974,GO:0031981,GO:0032991,GO:0034622,GO:0034641,GO:…	-	KOG3414-Component of the U4/U6.U5 snRNP/mitosis protein DIM1[AD]
LOC111096597	0.0001	0.0001	0	1	1	-	-	uncharacterized LOC111096597	-	-	-
CCNA2	26.11485333	6.811384	1.938850728	1.84E-40	7.28E-39	-	-	cyclin A2	GO:0000003,GO:0000086,GO:0000278,GO:0000307,GO:0003674,GO:0005488,GO:0005515,GO:0005575,GO:0005622,GO:0005623,GO:0005634,GO:0005737,GO:0007049,GO:0008150,GO:0009987,GO:0022402,GO:0022414,GO:0032991,GO:0043226,GO:0043227,GO:0043229,GO:0043231,GO:0044424,GO:0044464,GO:0044770,GO:0044772,GO:0044839,GO:0044843,GO:0051321,GO:0061695,GO:1902494,GO:1902554,GO:1902911,GO:1903047,GO:1990234	K06627-ko04152 AMPK signaling pathway;ko04110 Cell cycle;ko04914 Progesterone-mediated oocyte maturation;ko05203 Viral carcinogenesis;ko05161 Hepatitis B;ko05169 Epstein-Barr virus infection	KOG0654-G2/Mitotic-specific cyclin A[D]
WDR1	354.0810953	395.4682617	-0.159482097	0.020248893	0.04282325	-	-	WD repeat domain 1	GO:0000003,GO:0000902,GO:0000904,GO:0001667,GO:0001736,GO:0001738,GO:0002009,GO:0002064,GO:0002065,GO:0002066,GO:0002165,GO:0002252,GO:0002376,GO:0002443,GO:0002444,GO:0002446,GO:0002520,GO:0002576,GO:0003006,GO:0003008,GO:0003674,GO:0003779,GO:0005488,GO:0005515,GO:0005575,GO:0005576,GO:0005622,GO:0005623,GO:0005634,GO:0005737,GO:0005829,GO:0005856,GO:0005884,GO:0005886,GO:0005911,GO:0005938,GO:…	-	KOG0318-WD40 repeat stress protein/actin interacting protein[Z]
CCNA1	0.0001	0.0001	0	1	1	-	-	cyclin A1, transcript variant X4	GO:0000003,GO:0003674,GO:0005488,GO:0005515,GO:0007049,GO:0008150,GO:0009987,GO:0022414,GO:0051321	K06627-ko04152 AMPK signaling pathway;ko04110 Cell cycle;ko04914 Progesterone-mediated oocyte maturation;ko05203 Viral carcinogenesis;ko05161 Hepatitis B;ko05169 Epstein-Barr virus infection	KOG0654-G2/Mitotic-specific cyclin A[D]
DYNC1I1	0.055748667	0.035547667	0.649182436	0.72368622	0.799311343	-	-	dynein cytoplasmic 1 intermediate chain 1, transcript variant X1	GO:0000003,GO:0000226,GO:0000775,GO:0000776,GO:0000922,GO:0001654,GO:0001754,GO:0002376,GO:0002478,GO:0002495,GO:0002504,GO:0003006,GO:0003674,GO:0003774,GO:0003777,GO:0003824,GO:0005488,GO:0005515,GO:0005575,GO:0005622,GO:0005623,GO:0005634,GO:0005694,GO:0005737,GO:0005768,GO:0005819,GO:0005829,GO:0005856,GO:0005868,GO:0005875,GO:0005929,GO:0006810,GO:0006888,GO:0006928,GO:0006996,GO:0007010,GO:…	K10415-ko04145 Phagosome;ko04962 Vasopressin-regulated water reabsorption;ko05132 Salmonella infection	KOG1587-Cytoplasmic dynein intermediate chain[Z]
FBLL1	0.0001	0.0001	0	1	1	-	-	fibrillarin like 1, transcript variant X3	GO:0000154,GO:0000494,GO:0001510,GO:0001650,GO:0003674,GO:0003676,GO:0003723,GO:0003824,GO:0005488,GO:0005575,GO:0005622,GO:0005623,GO:0005634,GO:0005654,GO:0005730,GO:0005732,GO:0006139,GO:0006325,GO:0006364,GO:0006396,GO:0006464,GO:0006479,GO:0006725,GO:0006807,GO:0006996,GO:0008150,GO:0008152,GO:0008168,GO:0008170,GO:0008173,GO:0008213,GO:0008276,GO:0008649,GO:0008757,GO:0009451,GO:0009987,GO:…	K14563-ko03008 Ribosome biogenesis in eukaryotes	KOG1596-Fibrillarin and related nucleolar RNA-binding proteins[A]
VPS28	257.2343957	315.3253377	-0.293757538	0.017193315	0.037176852	-	-	VPS28 subunit of ESCRT-I, transcript variant X2	GO:0000003,GO:0000813,GO:0001654,GO:0003006,GO:0003674,GO:0005488,GO:0005515,GO:0005575,GO:0005622,GO:0005623,GO:0005737,GO:0005768,GO:0005829,GO:0006508,GO:0006511,GO:0006807,GO:0006810,GO:0006886,GO:0006914,GO:0006996,GO:0007010,GO:0007034,GO:0007275,GO:0007276,GO:0007281,GO:0007283,GO:0007286,GO:0007291,GO:0007349,GO:0007399,GO:0007423,GO:0008104,GO:0008150,GO:0008152,GO:0008593,GO:0009056,GO:…	K12184-ko04144 Endocytosis	KOG3284-Vacuolar sorting protein VPS28[U]
VPS29	83.63872533	81.21304033	0.042459676	0.652190049	0.74150498	-	-	VPS29 retromer complex component, transcript variant 2	GO:0003674,GO:0005488,GO:0005575,GO:0005622,GO:0005623,GO:0005737,GO:0005768,GO:0005770,GO:0005829,GO:0006810,GO:0006886,GO:0006892,GO:0006896,GO:0007034,GO:0008104,GO:0008150,GO:0008270,GO:0010008,GO:0012505,GO:0015031,GO:0015833,GO:0016020,GO:0016192,GO:0016197,GO:0016482,GO:0030904,GO:0030906,GO:0031090,GO:0031410,GO:0031902,GO:0031982,GO:0032991,GO:0033036,GO:0034613,GO:0042147,GO:0042886,GO:…	K18467-ko04144 Endocytosis	KOG3325-Membrane coat complex Retromer, subunit VPS29/PEP11[U]
SKA1	47.507477	37.566138	0.338721784	0.164014441	0.251334115	-	-	spindle and kinetochore associated complex subunit 1, transcript variant X2	GO:0000278,GO:0000775,GO:0000776,GO:0000777,GO:0000779,GO:0000793,GO:0000940,GO:0003674,GO:0005488,GO:0005515,GO:0005575,GO:0005622,GO:0005623,GO:0005694,GO:0005737,GO:0005819,GO:0005829,GO:0005856,GO:0005874,GO:0005876,GO:0007049,GO:0007059,GO:0008017,GO:0008092,GO:0008150,GO:0009987,GO:0015630,GO:0015631,GO:0031110,GO:0032886,GO:0032991,GO:0033043,GO:0043226,GO:0043228,GO:0043229,GO:0043232,GO:…	-	KOG4832-Uncharacterized conserved protein[S]
SKA3	23.06763533	7.593384	1.603055248	1.63E-24	3.05E-23	-	-	spindle and kinetochore associated complex subunit 3, transcript variant X4	GO:0000278,GO:0000775,GO:0000776,GO:0000777,GO:0000779,GO:0000793,GO:0000940,GO:0005575,GO:0005622,GO:0005623,GO:0005694,GO:0005819,GO:0005856,GO:0005874,GO:0005876,GO:0007049,GO:0007059,GO:0008150,GO:0009987,GO:0015630,GO:0031110,GO:0032886,GO:0032991,GO:0033043,GO:0043226,GO:0043228,GO:0043229,GO:0043232,GO:0044422,GO:0044424,GO:0044427,GO:0044430,GO:0044446,GO:0044464,GO:0050789,GO:0050794,GO:…	-	-
SKA2	41.64948633	40.21869467	0.050432444	0.82127063	0.874777298	-	-	spindle and kinetochore associated complex subunit 2, transcript variant X1	GO:0000278,GO:0000775,GO:0000776,GO:0000777,GO:0000779,GO:0000793,GO:0000940,GO:0003674,GO:0005488,GO:0005515,GO:0005575,GO:0005622,GO:0005623,GO:0005694,GO:0005737,GO:0005819,GO:0005829,GO:0005856,GO:0005874,GO:0005876,GO:0007049,GO:0007059,GO:0008017,GO:0008092,GO:0008150,GO:0009987,GO:0015630,GO:0015631,GO:0031110,GO:0032886,GO:0032991,GO:0033043,GO:0043226,GO:0043228,GO:0043229,GO:0043232,GO:…	-	-
GRID2IP	0.048025333	0.045100667	0.090646868	0.981963218	0.987150437	-	-	Grid2 interacting protein	GO:0005575,GO:0005623,GO:0005886,GO:0006996,GO:0007010,GO:0007154,GO:0007165,GO:0007166,GO:0007186,GO:0007215,GO:0007216,GO:0008150,GO:0009987,GO:0010646,GO:0010648,GO:0016020,GO:0016043,GO:0023051,GO:0023052,GO:0023057,GO:0030029,GO:0030036,GO:0030425,GO:0036477,GO:0042995,GO:0043005,GO:0043197,GO:0044309,GO:0044425,GO:0044456,GO:0044459,GO:0044463,GO:0044464,GO:0045202,GO:0045211,GO:0048167,GO:…	-	KOG1924-RhoA GTPase effector DIA/Diaphanous[TZ]
LOC106557878	0.0001	0.0001	0	1	1	-	-	uncharacterized LOC106557878	-	-	-
IL2RB	0.0001	0.0001	0	1	1	-	-	interleukin 2 receptor subunit beta, transcript variant 1	GO:0000165,GO:0001775,GO:0002376,GO:0003674,GO:0004888,GO:0004896,GO:0004911,GO:0005085,GO:0005088,GO:0005488,GO:0005515,GO:0005575,GO:0005622,GO:0005623,GO:0005737,GO:0005768,GO:0005829,GO:0005886,GO:0005887,GO:0006464,GO:0006468,GO:0006793,GO:0006796,GO:0006807,GO:0007154,GO:0007165,GO:0007166,GO:0008150,GO:0008152,GO:0009897,GO:0009986,GO:0009987,GO:0010033,GO:0010941,GO:0012505,GO:0016020,GO:…	K05069-ko04630 Jak-STAT signaling pathway;ko04151 PI3K-Akt signaling pathway;ko04060 Cytokine-cytokine receptor interaction;ko04144 Endocytosis;ko05202 Transcriptional misregulation in cancers;ko05166 HTLV-I infection;ko05162 Measles	-
LOC100685582	0.0001	0.0001	0	1	1	-	-	eukaryotic translation initiation factor 4E type 2-like	GO:0000339,GO:0000340,GO:0003674,GO:0003676,GO:0003723,GO:0005488,GO:0005515,GO:0006417,GO:0007553,GO:0007554,GO:0008150,GO:0009889,GO:0009890,GO:0009891,GO:0009892,GO:0009893,GO:0010468,GO:0010556,GO:0010558,GO:0010565,GO:0010566,GO:0010605,GO:0010608,GO:0010629,GO:0010817,GO:0010893,GO:0017148,GO:0019216,GO:0019218,GO:0019222,GO:0030371,GO:0031323,GO:0031324,GO:0031325,GO:0031326,GO:0031327,GO:…	K03259-ko03013 RNA transport;ko04066 HIF-1 signaling pathway;ko04151 PI3K-Akt signaling pathway;ko04150 mTOR signaling pathway;ko04910 Insulin signaling pathway;ko04211 Longevity regulating pathway - mammal;ko01521 EGFR tyrosine kinase inhibitor resistance	KOG1669-Predicted mRNA cap-binding protein related to eIF-4E[J]
LOC100855875	0.008628667	0.0001	6.431065741	0.655888101	1	-	-	short transmembrane mitochondrial protein 1-like	-	-	-
PPP1R13B	95.348834	88.855573	0.101753032	0.986264827	0.990009392	-	-	protein phosphatase 1 regulatory subunit 13B, transcript variant X3	GO:0001932,GO:0001934,GO:0002039,GO:0003674,GO:0005488,GO:0005515,GO:0005575,GO:0005622,GO:0005623,GO:0005634,GO:0005654,GO:0005737,GO:0005829,GO:0005886,GO:0005912,GO:0006810,GO:0006839,GO:0006915,GO:0006996,GO:0007005,GO:0007006,GO:0007154,GO:0007165,GO:0008047,GO:0008150,GO:0008219,GO:0009893,GO:0009966,GO:0009967,GO:0009987,GO:0010562,GO:0010604,GO:0010638,GO:0010646,GO:0010647,GO:0010821,GO:…	-	KOG0515-p53-interacting protein 53BP/ASPP, contains ankyrin and SH3 domains[D]
LOC111097209	0.164484	0.095008	0.791826351	0.792879883	0.852435692	-	-	uncharacterized LOC111097209, transcript variant X4	-	-	-
LOC111097208	0.0001	0.0001	0	1	1	-	-	uncharacterized LOC111097208, transcript variant X1	-	-	-
LOC102152044	0.0001	0.0001	0	1	1	-	-	uncharacterized LOC102152044	-	-	-
LOC111097205	0.0001	0.0001	0	1	1	-	-	uncharacterized LOC111097205	-	-	-
PPP1R13L	76.12938933	53.05547967	0.520951743	0.00814622	0.01912254	-	-	protein phosphatase 1 regulatory subunit 13 like, transcript variant X2	GO:0000122,GO:0001654,GO:0003007,GO:0003008,GO:0003012,GO:0003013,GO:0003015,GO:0003205,GO:0003206,GO:0003208,GO:0003215,GO:0003229,GO:0003231,GO:0003674,GO:0003712,GO:0003714,GO:0005488,GO:0005515,GO:0005575,GO:0005576,GO:0005622,GO:0005623,GO:0005634,GO:0005654,GO:0005737,GO:0005829,GO:0006355,GO:0006357,GO:0006936,GO:0006941,GO:0007275,GO:0007423,GO:0007507,GO:0008015,GO:0008134,GO:0008150,GO:…	-	KOG0515-p53-interacting protein 53BP/ASPP, contains ankyrin and SH3 domains[D]
LOC111097203	0.0001	0.0001	0	1	1	-	-	uncharacterized LOC111097203	-	-	-
LOC111097202	0.0001	0.0001	0	1	1	-	-	uncharacterized LOC111097202, transcript variant X2	-	-	-
LOC102152043	0.260305667	0.285823333	-0.134916978	0.751254206	0.820311617	-	-	uncharacterized LOC102152043, transcript variant X2	-	-	-
LOC102152042	0.0001	0.0001	0	1	1	-	-	uncharacterized LOC102152042, transcript variant X1	-	-	-
LOC102157279	0.0001	0.0001	0	1	1	-	-	uncharacterized LOC102157279	-	-	-
LOC102153799	0.069614	0.0001	9.443233664	0.340248427	1	-	-	uncharacterized LOC102153799, transcript variant X3	-	-	-
LOC102157275	0.0001	0.0001	0	1	1	-	-	uncharacterized LOC102157275, transcript variant X2	-	-	-
LOC100685630	3.468185	3.227010667	0.10398251	0.945056649	0.963783107	-	-	zinc finger protein 547, transcript variant X4	GO:0000981,GO:0003674,GO:0003700,GO:0006355,GO:0006357,GO:0008150,GO:0009889,GO:0010468,GO:0010556,GO:0019219,GO:0019222,GO:0031323,GO:0031326,GO:0050789,GO:0050794,GO:0051171,GO:0051252,GO:0060255,GO:0065007,GO:0080090,GO:0140110,GO:1903506,GO:2000112,GO:2001141	-	KOG2462-C2H2-type Zn-finger protein[K]
LOC102157277	0.0001	0.041532	-8.698079537	0.391688074	1	-	-	uncharacterized LOC102157277, transcript variant X2	-	-	-
LOC102153795	0.0001	0.0001	0	1	1	-	-	uncharacterized LOC102153795, transcript variant X3	-	-	-
LOC102157270	0.034546	0.120164	-1.798414164	0.189410829	0.281605576	-	-	uncharacterized LOC102157270	-	-	-
LOC102153790	0.0001	0.037359	-8.545312028	0.619882552	1	-	-	uncharacterized LOC102153790	-	-	-
LOC102157272	0.087056333	0.0001	9.765805447	0.087965845	0.150335571	-	-	uncharacterized LOC102157272, transcript variant X1	-	-	-
FAM243A	0.0001	0.0001	0	1	1	-	-	family with sequence similarity 243 member A, transcript variant X1	-	-	-
LOC119872845	0.030196	0.0001	8.238213641	0.344851338	1	-	-	uncharacterized LOC119872845	-	-	-
WNT10A	0.402429667	0.670525	-0.73655446	0.159345222	0.245728295	-	-	Wnt family member 10A	GO:0001664,GO:0001942,GO:0002009,GO:0003674,GO:0005102,GO:0005109,GO:0005488,GO:0005515,GO:0005575,GO:0005576,GO:0005615,GO:0007154,GO:0007165,GO:0007166,GO:0007267,GO:0007275,GO:0007399,GO:0007423,GO:0008150,GO:0008544,GO:0009653,GO:0009719,GO:0009887,GO:0009888,GO:0009893,GO:0009966,GO:0009987,GO:0010033,GO:0010468,GO:0010469,GO:0010604,GO:0010628,GO:0010646,GO:0014033,GO:0016055,GO:0019222,GO:…	K01357-ko04310 Wnt signaling pathway;ko04390 Hippo signaling pathway;ko04150 mTOR signaling pathway;ko04550 Signaling pathways regulating pluripotency of stem cells;ko04916 Melanogenesis;ko05200 Pathways in cancer;ko05205 Proteoglycans in cancer;ko05217 Basal cell carcinoma;ko05224 Breast cancer;ko05166 HTLV-I infection	KOG3913-Wnt family of developmental regulators[T]
WNT10B	0.0001	0.0001	0	1	1	-	-	Wnt family member 10B	GO:0000086,GO:0000122,GO:0000278,GO:0001101,GO:0001501,GO:0001664,GO:0002062,GO:0002376,GO:0002520,GO:0003002,GO:0003008,GO:0003674,GO:0005102,GO:0005109,GO:0005488,GO:0005515,GO:0005575,GO:0005576,GO:0005615,GO:0006355,GO:0006357,GO:0006629,GO:0006950,GO:0007049,GO:0007050,GO:0007154,GO:0007165,GO:0007166,GO:0007224,GO:0007267,GO:0007275,GO:0007346,GO:0007389,GO:0007399,GO:0007417,GO:0007420,GO:…	K01357-ko04310 Wnt signaling pathway;ko04390 Hippo signaling pathway;ko04150 mTOR signaling pathway;ko04550 Signaling pathways regulating pluripotency of stem cells;ko04916 Melanogenesis;ko05200 Pathways in cancer;ko05205 Proteoglycans in cancer;ko05217 Basal cell carcinoma;ko05224 Breast cancer;ko05166 HTLV-I infection	KOG3913-Wnt family of developmental regulators[T]
LOC119880297	0.0001	0.0001	0	1	1	-	-	translation initiation factor IF-2-like	-	-	-
OR4A40	0.0001	0.0001	0	1	1	-	-	olfactory receptor family 4 subfamily A member 40	-	K04257-ko04740 Olfactory transduction	-
OR4A47	0.0001	0.0001	0	1	1	-	-	olfactory receptor family 4 subfamily A member 47	-	K04257-ko04740 Olfactory transduction	-
HOGA1	0.427597	1.367853667	-1.677590262	0.000275388	0.000890236	-	-	4-hydroxy-2-oxoglutarate aldolase 1, transcript variant X2	GO:0003674,GO:0003824,GO:0005488,GO:0005515,GO:0005575,GO:0005622,GO:0005623,GO:0005737,GO:0005739,GO:0005759,GO:0006081,GO:0006082,GO:0006090,GO:0006520,GO:0006575,GO:0006807,GO:0008150,GO:0008152,GO:0008700,GO:0009056,GO:0009058,GO:0009063,GO:0009436,GO:0009987,GO:0016053,GO:0016054,GO:0016829,GO:0016830,GO:0016832,GO:0016833,GO:0019470,GO:0019471,GO:0019752,GO:0031974,GO:0032787,GO:0033609,GO:…	K18123-ko00630 Glyoxylate and dicarboxylate metabolism;ko00330 Arginine and proline metabolism	-
TM4SF18	0.0001	0.0001	0	1	1	-	-	transmembrane 4 L six family member 18, transcript variant X2	GO:0005575,GO:0016020,GO:0016021,GO:0031224,GO:0044425	-	-
POU3F1	0.0001	0.0001	0	1	1	-	-	POU class 3 homeobox 1, transcript variant X1	GO:0000981,GO:0003674,GO:0003676,GO:0003677,GO:0003700,GO:0003705,GO:0003712,GO:0003713,GO:0005488,GO:0005575,GO:0005622,GO:0005623,GO:0005634,GO:0005654,GO:0005667,GO:0006355,GO:0006357,GO:0007272,GO:0007275,GO:0007399,GO:0007417,GO:0007420,GO:0007422,GO:0008150,GO:0008366,GO:0008544,GO:0009888,GO:0009889,GO:0009891,GO:0009893,GO:0009913,GO:0009987,GO:0010001,GO:0010468,GO:0010556,GO:0010557,GO:…	-	KOG3802-Transcription factor OCT-1, contains POU and HOX domains[K]
LAMB1	218.854075	177.0087837	0.306148294	0.02916915	0.058766978	-	-	laminin subunit beta 1, transcript variant X1	GO:0000003,GO:0000902,GO:0000904,GO:0001704,GO:0001706,GO:0002009,GO:0003006,GO:0003007,GO:0003008,GO:0003143,GO:0003674,GO:0005102,GO:0005178,GO:0005198,GO:0005201,GO:0005488,GO:0005515,GO:0005575,GO:0005576,GO:0005604,GO:0005605,GO:0005606,GO:0005607,GO:0005615,GO:0005622,GO:0005623,GO:0005634,GO:0005737,GO:0005783,GO:0005788,GO:0006464,GO:0006807,GO:0006928,GO:0007155,GO:0007162,GO:0007275,GO:…	K05636-ko04151 PI3K-Akt signaling pathway;ko04512 ECM-receptor interaction;ko04510 Focal adhesion;ko05200 Pathways in cancer;ko05222 Small cell lung cancer;ko05146 Amoebiasis;ko05145 Toxoplasmosis	KOG0994-Extracellular matrix glycoprotein Laminin subunit beta[W]
LAMB3	520.561564	271.5848897	0.93866558	1.97E-10	1.41E-09	-	-	laminin subunit beta 3, transcript variant X2	GO:0001704,GO:0001706,GO:0003674,GO:0005198,GO:0005488,GO:0005575,GO:0005576,GO:0005604,GO:0005605,GO:0005610,GO:0007044,GO:0007275,GO:0007369,GO:0007492,GO:0008150,GO:0008544,GO:0009653,GO:0009790,GO:0009888,GO:0009987,GO:0016043,GO:0022607,GO:0030154,GO:0030198,GO:0031012,GO:0031581,GO:0032501,GO:0032502,GO:0032991,GO:0034329,GO:0034330,GO:0035987,GO:0043062,GO:0043256,GO:0044085,GO:0044420,GO:…	K06244-ko04151 PI3K-Akt signaling pathway;ko04512 ECM-receptor interaction;ko04510 Focal adhesion;ko05200 Pathways in cancer;ko05222 Small cell lung cancer;ko05146 Amoebiasis;ko05145 Toxoplasmosis	KOG0994-Extracellular matrix glycoprotein Laminin subunit beta[W]
LAMB2	28.75124067	31.18629833	-0.11728811	0.092092397	0.155805283	-	-	laminin subunit beta 2, transcript variant X6	GO:0000003,GO:0000902,GO:0000904,GO:0001654,GO:0001655,GO:0001656,GO:0001822,GO:0002009,GO:0002064,GO:0003006,GO:0003007,GO:0003008,GO:0003143,GO:0003674,GO:0005102,GO:0005178,GO:0005198,GO:0005488,GO:0005515,GO:0005575,GO:0005576,GO:0005604,GO:0005605,GO:0005608,GO:0005622,GO:0005623,GO:0005737,GO:0005783,GO:0005788,GO:0006464,GO:0006807,GO:0006928,GO:0006935,GO:0006950,GO:0007155,GO:0007275,GO:…	K06243-ko04151 PI3K-Akt signaling pathway;ko04512 ECM-receptor interaction;ko04510 Focal adhesion;ko05200 Pathways in cancer;ko05222 Small cell lung cancer;ko05146 Amoebiasis;ko05145 Toxoplasmosis	KOG0994-Extracellular matrix glycoprotein Laminin subunit beta[W]
CYSLTR2	0.0001	0.0001	0	1	1	-	-	cysteinyl leukotriene receptor 2, transcript variant X4	GO:0001631,GO:0001653,GO:0001932,GO:0001934,GO:0002376,GO:0003674,GO:0004888,GO:0004930,GO:0004953,GO:0004974,GO:0005575,GO:0005623,GO:0005886,GO:0005887,GO:0006955,GO:0007154,GO:0007165,GO:0007186,GO:0007200,GO:0007218,GO:0008150,GO:0008528,GO:0009893,GO:0009966,GO:0009967,GO:0009987,GO:0010562,GO:0010604,GO:0010646,GO:0010647,GO:0010941,GO:0010942,GO:0016020,GO:0016021,GO:0019220,GO:0019222,GO:…	K04323-ko04020 Calcium signaling pathway;ko04080 Neuroactive ligand-receptor interaction	KOG4219-G protein-coupled receptor[T]
LAMB4	0.0001	0.0001	0	1	1	-	-	laminin subunit beta 4, transcript variant X1	GO:0005575,GO:0005576,GO:0005604,GO:0031012,GO:0044421,GO:0062023	K06245-ko04151 PI3K-Akt signaling pathway;ko04512 ECM-receptor interaction;ko04510 Focal adhesion;ko05200 Pathways in cancer;ko05222 Small cell lung cancer;ko05146 Amoebiasis;ko05145 Toxoplasmosis	KOG0994-Extracellular matrix glycoprotein Laminin subunit beta[W]
ATP7B	3.301727667	2.913155	0.180638664	0.677182353	0.762509966	-	-	ATPase copper transporting beta	GO:0000041,GO:0000139,GO:0000166,GO:0002164,GO:0003674,GO:0003824,GO:0004008,GO:0005215,GO:0005375,GO:0005488,GO:0005507,GO:0005524,GO:0005575,GO:0005622,GO:0005623,GO:0005737,GO:0005768,GO:0005770,GO:0005773,GO:0005774,GO:0005783,GO:0005794,GO:0005802,GO:0005886,GO:0005887,GO:0005911,GO:0005923,GO:0006810,GO:0006811,GO:0006812,GO:0006825,GO:0006873,GO:0006874,GO:0006875,GO:0006878,GO:0006882,GO:…	K17686-ko04016 MAPK signaling pathway - plant;ko01524 Platinum drug resistance	KOG0207-Cation transport ATPase[P]
MPHOSPH9	13.756866	8.453617333	0.702511129	3.89E-05	0.000145156	-	-	M-phase phosphoprotein 9, transcript variant X1	GO:0005575,GO:0005622,GO:0005623,GO:0005737,GO:0005794,GO:0005814,GO:0005815,GO:0005856,GO:0012505,GO:0015630,GO:0043226,GO:0043227,GO:0043228,GO:0043229,GO:0043231,GO:0043232,GO:0044422,GO:0044424,GO:0044430,GO:0044444,GO:0044446,GO:0044450,GO:0044464	-	-
MPHOSPH8	11.94832233	15.35713767	-0.362101282	0.01875813	0.040138364	-	-	M-phase phosphoprotein 8	GO:0000151,GO:0000228,GO:0000785,GO:0000786,GO:0000788,GO:0000790,GO:0000792,GO:0003674,GO:0003824,GO:0004842,GO:0005488,GO:0005515,GO:0005575,GO:0005622,GO:0005623,GO:0005634,GO:0005694,GO:0005720,GO:0005730,GO:0005737,GO:0005829,GO:0005886,GO:0006355,GO:0006464,GO:0006807,GO:0008150,GO:0008152,GO:0009889,GO:0009890,GO:0009892,GO:0009987,GO:0010468,GO:0010556,GO:0010558,GO:0010605,GO:0010629,GO:…	-	KOG0508-Ankyrin repeat protein[R]
LOC111094014	0.0001	0.0001	0	1	1	-	-	uncharacterized LOC111094014	-	-	-
MPHOSPH6	40.77666867	18.87913167	1.110951506	7.04E-10	4.80E-09	-	-	M-phase phosphoprotein 6, transcript variant X1	GO:0000176,GO:0000178,GO:0000460,GO:0005575,GO:0005622,GO:0005623,GO:0005634,GO:0005730,GO:0006139,GO:0006364,GO:0006396,GO:0006725,GO:0006807,GO:0008150,GO:0008152,GO:0009987,GO:0010467,GO:0016070,GO:0016072,GO:0022613,GO:0031974,GO:0031981,GO:0032991,GO:0034470,GO:0034641,GO:0034660,GO:0042254,GO:0043170,GO:0043226,GO:0043227,GO:0043228,GO:0043229,GO:0043231,GO:0043232,GO:0043233,GO:0044085,GO:…	K12593-ko03018 RNA degradation	KOG4531-M phase phosphoprotein 6[D]
LOC111097037	0.368767667	0.160327667	1.201688764	0.425135434	0.53761404	-	-	uncharacterized LOC111097037	-	-	-
LOC119873935	0.0001	0.009826	-6.618532334	0.795967863	1	-	-	uncharacterized LOC119873935	-	-	-
NR4A2	25.90800533	0.772377333	5.067948309	3.58E-154	1.62E-151	up	-	nuclear receptor subfamily 4 group A member 2, transcript variant X8	GO:0000122,GO:0000902,GO:0000904,GO:0000976,GO:0000977,GO:0000978,GO:0000981,GO:0000982,GO:0000987,GO:0001012,GO:0001067,GO:0001077,GO:0001228,GO:0001666,GO:0001764,GO:0001975,GO:0003674,GO:0003676,GO:0003677,GO:0003690,GO:0003700,GO:0004879,GO:0005102,GO:0005488,GO:0005515,GO:0005575,GO:0005622,GO:0005623,GO:0005634,GO:0005654,GO:0005737,GO:0006139,GO:0006351,GO:0006352,GO:0006355,GO:0006357,GO:…	K08558-ko04925 Aldosterone synthesis and secretion	KOG4217-Nuclear receptors of the nerve growth factor-induced protein B type[K]
LOC119873932	0.0001	0.0001	0	1	1	-	-	uncharacterized LOC119873932	-	-	-
ASTN2	0.006797667	0.0001	6.086967714	0.655888101	1	-	-	astrotactin 2, transcript variant X4	GO:0001736,GO:0001738,GO:0002009,GO:0003674,GO:0005488,GO:0005509,GO:0005575,GO:0005622,GO:0005623,GO:0005737,GO:0005768,GO:0007164,GO:0008150,GO:0009653,GO:0009888,GO:0012505,GO:0016020,GO:0016021,GO:0031224,GO:0031410,GO:0031982,GO:0032502,GO:0032879,GO:0032880,GO:0036094,GO:0043167,GO:0043168,GO:0043169,GO:0043178,GO:0043226,GO:0043227,GO:0043229,GO:0043533,GO:0044424,GO:0044425,GO:0044444,GO:…	-	-
ASTN1	0.0001	0.0001	0	1	1	-	-	astrotactin 1, transcript variant X4	-	-	-
MLF2	198.8425903	203.2433523	-0.031581363	0.372520375	0.484554018	-	-	myeloid leukemia factor 2	GO:0005575,GO:0005622,GO:0005623,GO:0005634,GO:0006950,GO:0006952,GO:0008150,GO:0043226,GO:0043227,GO:0043229,GO:0043231,GO:0044424,GO:0044464,GO:0050896	-	KOG4049-Proliferation-related protein MLF[S]
FAM91A1	88.214208	58.90897233	0.582523653	5.73E-05	0.000208806	-	-	family with sequence similarity 91 member A1, transcript variant X2	GO:0005575,GO:0005622,GO:0005623,GO:0005737,GO:0005794,GO:0005802,GO:0012505,GO:0031984,GO:0043226,GO:0043227,GO:0043229,GO:0043231,GO:0044422,GO:0044424,GO:0044431,GO:0044444,GO:0044446,GO:0044464,GO:0098791	-	KOG3707-Uncharacterized conserved protein[S]
MGA	11.77627133	9.301624667	0.340328186	0.027776617	0.056298527	-	-	MAX dimerization protein MGA, transcript variant X31	GO:0000976,GO:0000977,GO:0000981,GO:0001012,GO:0001067,GO:0001228,GO:0003674,GO:0003676,GO:0003677,GO:0003690,GO:0003700,GO:0005488,GO:0005575,GO:0005622,GO:0005623,GO:0005634,GO:0005654,GO:0005667,GO:0006139,GO:0006351,GO:0006355,GO:0006357,GO:0006366,GO:0006725,GO:0006807,GO:0008150,GO:0008152,GO:0009058,GO:0009059,GO:0009889,GO:0009891,GO:0009893,GO:0009987,GO:0010033,GO:0010467,GO:0010468,GO:…	-	KOG3585-TBX2 and related T-box transcription factors[K]
LOC119871074	0.0001	0.0001	0	1	1	-	-	uncharacterized LOC119871074	-	-	-
LOC119871073	0.0001	0.0001	0	1	1	-	-	uncharacterized LOC119871073	-	-	-
SAMD4A	50.32328033	17.47118533	1.526248476	3.91E-20	5.77E-19	-	-	sterile alpha motif domain containing 4A, transcript variant X1	GO:0000288,GO:0000289,GO:0000900,GO:0000932,GO:0000956,GO:0001650,GO:0003674,GO:0003676,GO:0003723,GO:0003729,GO:0003730,GO:0005488,GO:0005515,GO:0005575,GO:0005622,GO:0005623,GO:0005634,GO:0005730,GO:0005737,GO:0005829,GO:0006139,GO:0006401,GO:0006402,GO:0006403,GO:0006417,GO:0006725,GO:0006807,GO:0008092,GO:0008150,GO:0008152,GO:0009056,GO:0009057,GO:0009889,GO:0009890,GO:0009891,GO:0009892,GO:…	-	KOG3791-Predicted RNA-binding protein involved in translational regulation[JT]
LOC119864137	0.0001	0.0001	0	1	1	-	-	uncharacterized LOC119864137	-	-	-
ADSL	66.29390867	66.81463867	-0.011287907	0.498968008	0.607726286	-	-	adenylosuccinate lyase, transcript variant X1	GO:0003674,GO:0003824,GO:0004018,GO:0005575,GO:0005622,GO:0005623,GO:0005737,GO:0005829,GO:0006091,GO:0006139,GO:0006163,GO:0006164,GO:0006167,GO:0006188,GO:0006189,GO:0006725,GO:0006753,GO:0006793,GO:0006796,GO:0006807,GO:0007584,GO:0008150,GO:0008152,GO:0009058,GO:0009060,GO:0009117,GO:0009123,GO:0009124,GO:0009126,GO:0009127,GO:0009150,GO:0009152,GO:0009156,GO:0009161,GO:0009165,GO:0009167,GO:…	K01756-ko00230 Purine metabolism;ko00250 Alanine, aspartate and glutamate metabolism	KOG2700-Adenylosuccinate lyase[F]
SAMD4B	66.15166333	54.36286167	0.283156031	0.343923354	0.454807021	-	-	sterile alpha motif domain containing 4B, transcript variant X4	GO:0000288,GO:0000289,GO:0000900,GO:0000932,GO:0000956,GO:0001932,GO:0001934,GO:0003674,GO:0003676,GO:0003723,GO:0003729,GO:0003730,GO:0003824,GO:0004672,GO:0004674,GO:0005488,GO:0005515,GO:0005575,GO:0005622,GO:0005623,GO:0005737,GO:0005829,GO:0006139,GO:0006401,GO:0006402,GO:0006403,GO:0006417,GO:0006464,GO:0006468,GO:0006725,GO:0006793,GO:0006796,GO:0006807,GO:0006928,GO:0006950,GO:0006996,GO:…	-	KOG3791-Predicted RNA-binding protein involved in translational regulation[JT]
GAS2L1	40.46072767	42.83938333	-0.082415447	0.241366588	0.342270435	-	-	growth arrest specific 2 like 1, transcript variant X1	GO:0000003,GO:0000226,GO:0000902,GO:0000904,GO:0001558,GO:0001578,GO:0002064,GO:0002065,GO:0002066,GO:0002682,GO:0002683,GO:0003006,GO:0003674,GO:0005102,GO:0005488,GO:0005515,GO:0005575,GO:0005622,GO:0005623,GO:0005737,GO:0006950,GO:0006996,GO:0007010,GO:0007017,GO:0007026,GO:0007049,GO:0007050,GO:0007154,GO:0007276,GO:0007281,GO:0007292,GO:0008017,GO:0008092,GO:0008093,GO:0008134,GO:0008150,GO:…	-	KOG0516-Dystonin, GAS (Growth-arrest-specific protein), and related proteins[Z]
GAS2L3	16.28416567	8.659682	0.911083851	2.78E-07	1.41E-06	-	-	growth arrest specific 2 like 3, transcript variant X1	GO:0000226,GO:0003674,GO:0003779,GO:0005488,GO:0005515,GO:0005575,GO:0005622,GO:0005623,GO:0005856,GO:0006996,GO:0007010,GO:0007017,GO:0008017,GO:0008092,GO:0008150,GO:0009987,GO:0015629,GO:0015630,GO:0015631,GO:0016043,GO:0030029,GO:0030036,GO:0043226,GO:0043228,GO:0043229,GO:0043232,GO:0044424,GO:0044464,GO:0071840	-	-
GAS2L2	0.0001	0.033529333	-8.389279988	0.172507965	0.260838961	-	-	growth arrest specific 2 like 2	GO:0000003,GO:0000226,GO:0000902,GO:0000904,GO:0001578,GO:0002064,GO:0002065,GO:0002066,GO:0003006,GO:0003674,GO:0003779,GO:0005488,GO:0005515,GO:0005575,GO:0005622,GO:0005623,GO:0005737,GO:0006996,GO:0007010,GO:0007017,GO:0007026,GO:0007276,GO:0007281,GO:0007292,GO:0008017,GO:0008092,GO:0008093,GO:0008150,GO:0008593,GO:0009653,GO:0009888,GO:0009966,GO:0009968,GO:0009987,GO:0010639,GO:0010646,GO:…	-	KOG0516-Dystonin, GAS (Growth-arrest-specific protein), and related proteins[Z]
LOC111096626	0.0001	0.0001	0	1	1	-	-	uncharacterized LOC111096626, transcript variant X2	-	-	-
TRNAI-AAU_2	0.0001	0.0001	0	1	1	-	-	tRNA-Ile	-	-	-
FAM53C	8.998229	11.00939433	-0.291022115	0.018061913	0.038841718	-	-	family with sequence similarity 53 member C, transcript variant X1	-	-	-
LOC111096625	0.219597333	0.0001	11.10064482	0.082476431	0.142506891	-	-	uncharacterized LOC111096625	-	-	-
LOC119870033	0.155721	0.0001	10.6047478	0.261172448	1	-	-	uncharacterized LOC119870033	-	-	-
LOC119870032	0.0001	0.0001	0	1	1	-	-	uncharacterized LOC119870032	-	-	-
OR52A6	0.0001	0.0001	0	1	1	-	-	olfactory receptor family 52 subfamily A member 6	-	K04257-ko04740 Olfactory transduction	-
LOC119870030	0.0001	0.0001	0	1	1	-	-	uncharacterized LOC119870030	-	-	-
LOC119870037	0.0001	0.0001	0	1	1	-	-	uncharacterized LOC119870037	-	-	-
TRNAI-AAU_6	0.0001	0.0001	0	1	1	-	-	tRNA-Ile	-	-	-
LOC119870035	0.0001	0.0001	0	1	1	-	-	uncharacterized LOC119870035, transcript variant X2	-	-	-
KRTAP26-1	0.0001	0.0001	0	1	1	-	-	keratin associated protein 26-1	GO:0005575,GO:0005622,GO:0005623,GO:0005737,GO:0005829,GO:0007275,GO:0008150,GO:0008544,GO:0009888,GO:0009913,GO:0009987,GO:0030154,GO:0030216,GO:0030855,GO:0031424,GO:0032501,GO:0032502,GO:0043588,GO:0044424,GO:0044444,GO:0044464,GO:0048513,GO:0048731,GO:0048856,GO:0048869,GO:0060429	-	-
LOC119870039	0.0001	0.017345333	-7.438403756	0.63517438	1	-	-	uncharacterized LOC119870039	-	-	-
LOC119870038	0.0001	0.0001	0	1	1	-	-	uncharacterized LOC119870038	-	-	-
TCIM	21.21382067	26.98044367	-0.346909595	0.000616675	0.001870031	-	-	transcriptional and immune response regulator	GO:0001775,GO:0001932,GO:0001934,GO:0002252,GO:0002263,GO:0002264,GO:0002376,GO:0002682,GO:0003674,GO:0005102,GO:0005112,GO:0005488,GO:0005515,GO:0005575,GO:0005622,GO:0005623,GO:0005634,GO:0005654,GO:0005730,GO:0005737,GO:0005829,GO:0005886,GO:0006355,GO:0006950,GO:0006955,GO:0008150,GO:0008593,GO:0009266,GO:0009408,GO:0009628,GO:0009889,GO:0009893,GO:0009966,GO:0009967,GO:0009968,GO:0009987,GO:…	-	-
ZW10	43.24940733	37.72430533	0.197186028	0.36469094	0.476681631	-	-	zw10 kinetochore protein	GO:0000003,GO:0000070,GO:0000075,GO:0000132,GO:0000226,GO:0000278,GO:0000280,GO:0000775,GO:0000776,GO:0000777,GO:0000779,GO:0000793,GO:0000819,GO:0000910,GO:0000922,GO:0000940,GO:0003674,GO:0003676,GO:0003677,GO:0003690,GO:0005488,GO:0005515,GO:0005575,GO:0005622,GO:0005623,GO:0005634,GO:0005694,GO:0005737,GO:0005783,GO:0005794,GO:0005795,GO:0005819,GO:0005828,GO:0005829,GO:0005856,GO:0005874,GO:…	-	KOG2163-Centromere/kinetochore protein zw10 involved in mitotic chromosome segregation[D]
LOC102155105	0.0001	0.0001	0	1	1	-	-	uncharacterized LOC102155105	-	-	-
LOC102155107	0.0001	0.0001	0	1	1	-	-	uncharacterized LOC102155107, transcript variant X6	-	-	-
LOC611719	4.369514333	2.580398667	0.759878958	0.010452813	0.023835659	-	-	mediator of RNA polymerase II transcription subunit 4-like, transcript variant X1	GO:0000428,GO:0003674,GO:0003712,GO:0003713,GO:0005102,GO:0005488,GO:0005515,GO:0005575,GO:0005622,GO:0005623,GO:0005634,GO:0005654,GO:0005667,GO:0006139,GO:0006351,GO:0006352,GO:0006355,GO:0006357,GO:0006366,GO:0006367,GO:0006725,GO:0006807,GO:0007154,GO:0007165,GO:0007275,GO:0007399,GO:0007406,GO:0008134,GO:0008150,GO:0008152,GO:0008285,GO:0009058,GO:0009059,GO:0009719,GO:0009725,GO:0009755,GO:…	K15146-ko04919 Thyroid hormone signaling pathway	KOG4552-Vitamin-D-receptor interacting protein complex component[K]
LOC611718	0.0001	0.0001	0	1	1	-	-	protein FAM183A-like, transcript variant X1	-	-	-
RSRC1	20.53952833	24.20075467	-0.236648984	0.082393101	0.142416094	-	-	arginine and serine rich coiled-coil 1	-	-	-
LOC611716	0.0001	0.0001	0	1	1	-	-	sialic acid-binding Ig-like lectin 14, transcript variant X8	-	-	-
RSRC2	31.41725733	56.56227733	-0.848282966	5.16E-08	2.86E-07	-	-	arginine and serine rich coiled-coil 2, transcript variant X3	GO:0000381,GO:0003674,GO:0003676,GO:0003723,GO:0003729,GO:0005488,GO:0005575,GO:0005622,GO:0005623,GO:0005634,GO:0005681,GO:0008150,GO:0010468,GO:0019219,GO:0019222,GO:0031323,GO:0032991,GO:0043226,GO:0043227,GO:0043229,GO:0043231,GO:0043484,GO:0044422,GO:0044424,GO:0044428,GO:0044446,GO:0044464,GO:0048024,GO:0050684,GO:0050789,GO:0050794,GO:0051171,GO:0051252,GO:0060255,GO:0065007,GO:0080090,GO:…	-	-
CPN2	0.0001	0.0001	0	1	1	-	-	carboxypeptidase N subunit 2, transcript variant X3	GO:0002673,GO:0002682,GO:0002697,GO:0002920,GO:0003674,GO:0003824,GO:0004180,GO:0004181,GO:0005575,GO:0005576,GO:0006508,GO:0006807,GO:0008150,GO:0008152,GO:0008233,GO:0008235,GO:0008237,GO:0008238,GO:0010468,GO:0016787,GO:0019222,GO:0019538,GO:0030162,GO:0030234,GO:0030449,GO:0031347,GO:0031647,GO:0032101,GO:0043170,GO:0044238,GO:0048583,GO:0050727,GO:0050776,GO:0050789,GO:0050790,GO:0050821,GO:…	-	KOG4194-Membrane glycoprotein LIG-1[T]
CPN1	0.090097667	0.077111	0.224553066	0.997321258	0.998184226	-	-	carboxypeptidase N subunit 1, transcript variant X12	GO:0002673,GO:0002682,GO:0002697,GO:0002920,GO:0003674,GO:0003824,GO:0004180,GO:0004181,GO:0004185,GO:0005575,GO:0005576,GO:0005615,GO:0005622,GO:0005623,GO:0005737,GO:0005794,GO:0005886,GO:0006508,GO:0006518,GO:0006807,GO:0008150,GO:0008152,GO:0008233,GO:0008235,GO:0008236,GO:0008237,GO:0008238,GO:0009056,GO:0009719,GO:0009725,GO:0009987,GO:0010033,GO:0010467,GO:0010468,GO:0010815,GO:0010817,GO:…	-	KOG2649-Zinc carboxypeptidase[R]
LOC102151686	0.0001	0.0001	0	1	1	-	-	uncharacterized LOC102151686, transcript variant X3	-	-	-
LOC102151685	0.168413	0.031828	2.403635097	0.062389602	0.112637242	-	-	uncharacterized LOC102151685	-	-	-
LOC102151682	0.0001	0.0001	0	1	1	-	-	uncharacterized LOC102151682	-	-	-
LOC102151683	0.167506667	0.287483333	-0.779259804	0.491893407	0.601723266	-	-	signal recognition particle 14 kDa protein-like	GO:0005575,GO:0005622,GO:0005623,GO:0005634,GO:0005737,GO:0005786,GO:0005829,GO:0006605,GO:0006810,GO:0006886,GO:0008104,GO:0008150,GO:0015031,GO:0015833,GO:0032991,GO:0033036,GO:0033365,GO:0034613,GO:0042221,GO:0042493,GO:0042886,GO:0043226,GO:0043227,GO:0043229,GO:0043231,GO:0044424,GO:0044444,GO:0044464,GO:0045047,GO:0045184,GO:0046907,GO:0048500,GO:0050896,GO:0051179,GO:0051234,GO:0051641,GO:…	-	KOG1761-Signal recognition particle, subunit Srp14[U]
LOC102151680	0.0001	0.0001	0	1	1	-	-	uncharacterized LOC102151680	-	-	-
CDADC1	13.41457733	7.714594	0.79813946	1.28E-06	5.94E-06	-	-	cytidine and dCMP deaminase domain containing 1, transcript variant X1	-	-	KOG3127-Deoxycytidylate deaminase[F]
ALDH1A1	10.574254	139.7587	-3.724310302	9.72E-150	4.29E-147	down	-	aldehyde dehydrogenase 1 family member A1	GO:0000003,GO:0000166,GO:0001101,GO:0001523,GO:0001654,GO:0001655,GO:0001758,GO:0001822,GO:0001889,GO:0002009,GO:0002072,GO:0002138,GO:0003674,GO:0003824,GO:0004028,GO:0004029,GO:0005096,GO:0005488,GO:0005497,GO:0005515,GO:0005575,GO:0005622,GO:0005623,GO:0005634,GO:0005737,GO:0005829,GO:0005975,GO:0005996,GO:0006000,GO:0006001,GO:0006066,GO:0006067,GO:0006069,GO:0006081,GO:0006082,GO:0006091,GO:…	K07249-ko00830 Retinol metabolism	KOG2450-Aldehyde dehydrogenase[C]
NLGN3	0.015144333	0.057584	-1.926889937	0.153220903	0.237731326	-	-	neuroligin 3, transcript variant X1	GO:0000902,GO:0000904,GO:0001941,GO:0002087,GO:0003008,GO:0003674,GO:0003824,GO:0005102,GO:0005488,GO:0005515,GO:0005575,GO:0005622,GO:0005623,GO:0005737,GO:0005886,GO:0005887,GO:0006810,GO:0006897,GO:0006898,GO:0007154,GO:0007155,GO:0007158,GO:0007165,GO:0007166,GO:0007267,GO:0007268,GO:0007275,GO:0007399,GO:0007409,GO:0007416,GO:0007417,GO:0007610,GO:0007611,GO:0007612,GO:0007632,GO:0008150,GO:…	K07378-ko04514 Cell adhesion molecules (CAMs)	KOG4389-Acetylcholinesterase/Butyrylcholinesterase[T]
ARHGAP45	0.045767	0.042564667	0.104651395	0.983950504	0.988275913	-	-	Rho GTPase activating protein 45, transcript variant X1	GO:0000323,GO:0001775,GO:0002252,GO:0002263,GO:0002274,GO:0002275,GO:0002283,GO:0002366,GO:0002376,GO:0002443,GO:0002444,GO:0002446,GO:0003674,GO:0005096,GO:0005575,GO:0005576,GO:0005622,GO:0005623,GO:0005737,GO:0005764,GO:0005766,GO:0005773,GO:0005775,GO:0005829,GO:0006810,GO:0006887,GO:0006955,GO:0008047,GO:0008150,GO:0009966,GO:0009987,GO:0010646,GO:0012505,GO:0016192,GO:0023051,GO:0030141,GO:…	-	KOG1453-Chimaerin and related Rho GTPase activating proteins[T]
ARHGAP44	10.87306267	9.662551	0.170282339	0.18360413	0.274402574	-	-	Rho GTPase activating protein 44, transcript variant X1	GO:0002009,GO:0002165,GO:0002791,GO:0002793,GO:0003674,GO:0005096,GO:0005488,GO:0005515,GO:0005543,GO:0005575,GO:0006996,GO:0007154,GO:0007267,GO:0007268,GO:0007274,GO:0007275,GO:0007444,GO:0007478,GO:0007480,GO:0007552,GO:0007560,GO:0008047,GO:0008064,GO:0008104,GO:0008150,GO:0008289,GO:0008582,GO:0009653,GO:0009791,GO:0009886,GO:0009887,GO:0009888,GO:0009987,GO:0010639,GO:0010646,GO:0010647,GO:…	-	KOG4270-GTPase-activator protein[T]
CASQ1	0.0001	0.0001	0	1	1	-	-	calsequestrin 1	GO:0000287,GO:0003674,GO:0005488,GO:0005509,GO:0005515,GO:0005575,GO:0005622,GO:0005623,GO:0005634,GO:0005737,GO:0005739,GO:0005759,GO:0005783,GO:0005788,GO:0005789,GO:0005790,GO:0005886,GO:0006810,GO:0006811,GO:0006873,GO:0006874,GO:0006875,GO:0006937,GO:0006942,GO:0006950,GO:0006996,GO:0007010,GO:0007029,GO:0007154,GO:0007165,GO:0007204,GO:0007275,GO:0007517,GO:0007519,GO:0008016,GO:0008150,GO:…	-	KOG0912-Thiol-disulfide isomerase and thioredoxin[OC]
ARHGAP40	0.0001	0.0001	0	1	1	-	-	Rho GTPase activating protein 40	GO:0003674,GO:0005096,GO:0005575,GO:0005622,GO:0005623,GO:0005737,GO:0005829,GO:0008047,GO:0008150,GO:0009966,GO:0010646,GO:0023051,GO:0030234,GO:0030695,GO:0043085,GO:0043087,GO:0043547,GO:0044093,GO:0044424,GO:0044444,GO:0044464,GO:0048583,GO:0050789,GO:0050790,GO:0050794,GO:0051056,GO:0051336,GO:0051345,GO:0060589,GO:0065007,GO:0065009,GO:0098772,GO:1902531	-	KOG2200-Tumour suppressor protein p122-RhoGAP/DLC1[T]
ARHGAP42	21.27696733	34.04629267	-0.678205176	2.60E-12	2.23E-11	-	-	Rho GTPase activating protein 42, transcript variant X2	GO:0003008,GO:0003013,GO:0003018,GO:0003056,GO:0003073,GO:0003085,GO:0003674,GO:0005096,GO:0005488,GO:0005515,GO:0005543,GO:0006937,GO:0006940,GO:0007154,GO:0007165,GO:0007264,GO:0007265,GO:0007266,GO:0008015,GO:0008047,GO:0008150,GO:0008217,GO:0008289,GO:0009966,GO:0009968,GO:0009987,GO:0010646,GO:0010648,GO:0019229,GO:0023051,GO:0023052,GO:0023057,GO:0030234,GO:0030695,GO:0032501,GO:0035023,GO:…	-	KOG1451-Oligophrenin-1 and related Rho GTPase-activating proteins[T]
NUP107	42.21545933	24.37972467	0.792089579	4.65E-10	3.21E-09	-	-	nucleoporin 107, transcript variant X1	GO:0000003,GO:0000280,GO:0000724,GO:0000725,GO:0000910,GO:0000972,GO:0000973,GO:0003006,GO:0003674,GO:0005198,GO:0005575,GO:0005622,GO:0005623,GO:0005634,GO:0005635,GO:0005643,GO:0005737,GO:0005829,GO:0006139,GO:0006259,GO:0006281,GO:0006302,GO:0006310,GO:0006355,GO:0006403,GO:0006405,GO:0006406,GO:0006606,GO:0006611,GO:0006725,GO:0006807,GO:0006810,GO:0006886,GO:0006913,GO:0006950,GO:0006974,GO:…	K14301-ko03013 RNA transport	KOG1964-Nuclear pore complex, rNup107 component (sc Nup84)[YU]
ZBED2	30.639701	19.51261333	0.650995207	7.70E-06	3.19E-05	-	-	zinc finger BED-type containing 2	GO:0000981,GO:0003674,GO:0003700,GO:0006355,GO:0006357,GO:0008150,GO:0009889,GO:0010468,GO:0010556,GO:0019219,GO:0019222,GO:0031323,GO:0031326,GO:0050789,GO:0050794,GO:0051171,GO:0051252,GO:0060255,GO:0065007,GO:0080090,GO:0140110,GO:1903506,GO:2000112,GO:2001141	-	-
LOC106560120	0.0001	0.0001	0	1	1	-	-	40S ribosomal protein S15a-like	-	K02957-ko03010 Ribosome	KOG1754-40S ribosomal protein S15/S22[J]
LOC119877028	0.0001	0.0001	0	1	1	-	-	translation initiation factor IF-2-like	-	-	-
[truncated: 34,256 more rows]
