# Supplementary material for: Tumorigenicity decrease in Bcl-xL deficient MDCK cells ensuring the safety for influenza vaccine production
Source: PLoS One. 2024 Dec 16;19(12):e0311069. doi: 10.1371/journal.pone.0311069 (PMC11649150; doi:10.1371/journal.pone.0311069)
Supplement: S1 File — (ZIP) [file pone.0311069.s002.zip › S2_File/1_DEA/DEG/B_vs_A.gene_DE.signi.addAnno.xls]

Gene id	MeanTPM (B)	MeanTPM (A)	log2FoldChange	pValue	qValue	result	GeneName	GeneDescription	GO	KEGG	KOG
CHST1	1.542477667	13.29048467	-3.107072211	3.57E-38	1.26E-36	down	-	carbohydrate sulfotransferase 1, transcript variant X2	GO:0000139,GO:0001517,GO:0003674,GO:0003824,GO:0005575,GO:0005622,GO:0005623,GO:0005737,GO:0005794,GO:0005975,GO:0005976,GO:0005996,GO:0006012,GO:0006022,GO:0006023,GO:0006024,GO:0006082,GO:0006790,GO:0006807,GO:0008146,GO:0008150,GO:0008152,GO:0009058,GO:0009059,GO:0009987,GO:0012505,GO:0016020,GO:0016021,GO:0016740,GO:0016782,GO:0018146,GO:0019318,GO:0030203,GO:0031090,GO:0031224,GO:0031984,GO:…	K01022-ko00533 Glycosaminoglycan biosynthesis - keratan sulfate	-
CHST3	3.547347667	0.254765667	3.79949796	2.24E-46	1.07E-44	up	-	carbohydrate sulfotransferase 3, transcript variant X2	GO:0000139,GO:0001517,GO:0001776,GO:0002260,GO:0002376,GO:0003674,GO:0003824,GO:0005575,GO:0005622,GO:0005623,GO:0005737,GO:0005794,GO:0006022,GO:0006023,GO:0006024,GO:0006029,GO:0006082,GO:0006790,GO:0006807,GO:0006950,GO:0007275,GO:0007399,GO:0008146,GO:0008150,GO:0008152,GO:0008459,GO:0009058,GO:0009059,GO:0009100,GO:0009101,GO:0009611,GO:0009987,GO:0012505,GO:0014012,GO:0016020,GO:0016021,GO:…	K01020-ko00532 Glycosaminoglycan biosynthesis - chondroitin sulfate / dermatan sulfate	-
CHST2	0.671508333	0.037572667	4.159649885	1.72E-10	1.24E-09	up	-	carbohydrate sulfotransferase 2, transcript variant X2	GO:0000139,GO:0001517,GO:0003674,GO:0003824,GO:0005575,GO:0005622,GO:0005623,GO:0005737,GO:0005794,GO:0005802,GO:0006022,GO:0006023,GO:0006024,GO:0006040,GO:0006044,GO:0006082,GO:0006790,GO:0006807,GO:0006950,GO:0006952,GO:0006954,GO:0007275,GO:0008146,GO:0008150,GO:0008152,GO:0009058,GO:0009059,GO:0009987,GO:0012505,GO:0016020,GO:0016021,GO:0016740,GO:0016782,GO:0018146,GO:0030203,GO:0031090,GO:…	K04745-ko00533 Glycosaminoglycan biosynthesis - keratan sulfate	-
LOC119876918	0.525661	0.0001	12.35991699	0.000135695	0.000465573	up	-	growth-regulated protein homolog, transcript variant X2	GO:0001664,GO:0001775,GO:0001906,GO:0001910,GO:0001912,GO:0001975,GO:0002028,GO:0002237,GO:0002252,GO:0002263,GO:0002274,GO:0002275,GO:0002283,GO:0002366,GO:0002376,GO:0002443,GO:0002444,GO:0002446,GO:0002526,GO:0002682,GO:0002684,GO:0002685,GO:0002687,GO:0002688,GO:0002690,GO:0002697,GO:0002699,GO:0002703,GO:0002705,GO:0002831,GO:0002833,GO:0002886,GO:0002888,GO:0003674,GO:0005102,GO:0005125,GO:…	K05505-ko04668 TNF signaling pathway;ko04060 Cytokine-cytokine receptor interaction;ko04062 Chemokine signaling pathway;ko05132 Salmonella infection;ko05134 Legionellosis	-
LOC111096505	0.375832	0.0001	11.87587219	0.002398509	0.006416478	up	-	uncharacterized LOC111096505, transcript variant X5	-	-	-
CFB	1.507114333	26.178398	-4.118516041	1.25E-124	3.72E-122	down	-	complement factor B	GO:0005575,GO:0005576	K01335-ko04610 Complement and coagulation cascades;ko05150 Staphylococcus aureus infection	KOG3627-Trypsin[E]
ATP2A3	0.006637	3.713879333	-9.128179952	1.12E-18	1.53E-17	down	-	ATPase sarcoplasmic/endoplasmic reticulum Ca2+ transporting 3, transcript variant X2	GO:0000003,GO:0002064,GO:0002065,GO:0002066,GO:0002119,GO:0002164,GO:0003006,GO:0003008,GO:0003013,GO:0003015,GO:0003674,GO:0003676,GO:0003677,GO:0003682,GO:0003824,GO:0005215,GO:0005388,GO:0005488,GO:0005515,GO:0005575,GO:0005622,GO:0005623,GO:0005634,GO:0005635,GO:0005737,GO:0005783,GO:0005789,GO:0006082,GO:0006629,GO:0006631,GO:0006635,GO:0006810,GO:0006811,GO:0006812,GO:0006816,GO:0006873,GO:…	K05853-ko04020 Calcium signaling pathway;ko04022 cGMP - PKG signaling pathway;ko04972 Pancreatic secretion;ko05010 Alzheimer's disease	KOG0202-Ca2+ transporting ATPase[P]
DLGAP3	0.0001	0.107090667	-10.06461703	0.000605652	0.00183962	down	-	DLG associated protein 3, transcript variant X4	GO:0001540,GO:0003674,GO:0005198,GO:0005488,GO:0005515,GO:0005575,GO:0005623,GO:0005886,GO:0008150,GO:0009987,GO:0016020,GO:0016043,GO:0019904,GO:0022607,GO:0030165,GO:0030425,GO:0032947,GO:0033218,GO:0036477,GO:0042277,GO:0042995,GO:0043005,GO:0043025,GO:0043197,GO:0043933,GO:0044085,GO:0044297,GO:0044309,GO:0044456,GO:0044463,GO:0044464,GO:0045202,GO:0065003,GO:0071840,GO:0071944,GO:0097110,GO:…	-	KOG3971-SAP-90/PSD-95 associated protein-related protein (Vulcan)[T]
UPB1	0.239623667	0.0001	11.22655469	0.00036286	0.001146764	up	-	beta-ureidopropionase 1, transcript variant X3	GO:0001505,GO:0001889,GO:0003674,GO:0003824,GO:0003837,GO:0005488,GO:0005575,GO:0005622,GO:0005623,GO:0005737,GO:0005829,GO:0006082,GO:0006139,GO:0006206,GO:0006207,GO:0006208,GO:0006210,GO:0006212,GO:0006213,GO:0006520,GO:0006725,GO:0006807,GO:0007275,GO:0008150,GO:0008152,GO:0008270,GO:0008652,GO:0009056,GO:0009058,GO:0009112,GO:0009116,GO:0009164,GO:0009987,GO:0016053,GO:0016787,GO:0016810,GO:…	K01431-ko00240 Pyrimidine metabolism;ko00410 beta-Alanine metabolism;ko00770 Pantothenate and CoA biosynthesis;ko00983 Drug metabolism - other enzymes	KOG0808-Carbon-nitrogen hydrolase[E]
LOC111098101	0.112117333	0.0001	10.13079362	0.001295984	0.003676391	up	-	uncharacterized LOC111098101, transcript variant X1	-	-	-
TAGLN	60.86976367	1.854913667	5.036301818	3.51E-136	1.35E-133	up	-	transgelin	GO:0003674,GO:0003779,GO:0005488,GO:0005515,GO:0007275,GO:0007517,GO:0008092,GO:0008150,GO:0009888,GO:0009987,GO:0030154,GO:0030674,GO:0030855,GO:0032501,GO:0032502,GO:0044877,GO:0048513,GO:0048731,GO:0048856,GO:0048869,GO:0051015,GO:0060090,GO:0060429,GO:0061061	-	KOG2046-Calponin[Z]
LOC106558120	0.626754	0.054331	3.528051792	0.003552084	0.009141763	up	-	uncharacterized LOC106558120, transcript variant X37	-	-	-
PDK4	9.498272333	0.566714	4.066972373	6.63E-85	9.22E-83	up	-	pyruvate dehydrogenase kinase 4	GO:0000166,GO:0001101,GO:0003674,GO:0003824,GO:0004672,GO:0004712,GO:0004740,GO:0005488,GO:0005524,GO:0005575,GO:0005622,GO:0005623,GO:0005737,GO:0005739,GO:0005759,GO:0006082,GO:0006084,GO:0006085,GO:0006086,GO:0006090,GO:0006109,GO:0006139,GO:0006140,GO:0006163,GO:0006164,GO:0006464,GO:0006468,GO:0006637,GO:0006725,GO:0006732,GO:0006753,GO:0006790,GO:0006793,GO:0006796,GO:0006807,GO:0006885,GO:…	-	KOG0787-Dehydrogenase kinase[T]
SOSTDC1	3.256943333	0.065211	5.642259465	0.002392777	0.006402996	up	-	sclerostin domain containing 1, transcript variant X3	GO:0000003,GO:0001942,GO:0002009,GO:0003674,GO:0003824,GO:0004672,GO:0004674,GO:0004675,GO:0004888,GO:0005488,GO:0005515,GO:0005575,GO:0005576,GO:0005615,GO:0006355,GO:0006357,GO:0006464,GO:0006468,GO:0006793,GO:0006796,GO:0006807,GO:0007154,GO:0007165,GO:0007166,GO:0007167,GO:0007178,GO:0007275,GO:0007389,GO:0007565,GO:0007566,GO:0008150,GO:0008152,GO:0008544,GO:0009653,GO:0009719,GO:0009887,GO:…	-	-
LOC611813	0.170837333	1.937684667	-3.503638621	6.41E-12	5.30E-11	down	-	double C2-like domain-containing protein gamma	GO:0000149,GO:0001505,GO:0003674,GO:0005488,GO:0005509,GO:0005515,GO:0005543,GO:0005544,GO:0005575,GO:0005622,GO:0005623,GO:0005737,GO:0005886,GO:0006810,GO:0006836,GO:0006887,GO:0006906,GO:0006996,GO:0007154,GO:0007267,GO:0007268,GO:0007269,GO:0008150,GO:0008289,GO:0009987,GO:0012505,GO:0016020,GO:0016043,GO:0016050,GO:0016079,GO:0016192,GO:0017156,GO:0017157,GO:0017158,GO:0019905,GO:0023052,GO:…	-	KOG1013-Synaptic vesicle protein rabphilin-3A[U]
PSMB8	0.055466333	1.363526	-4.619586042	2.69E-07	1.36E-06	down	-	proteasome 20S subunit beta 8	GO:0000226,GO:0000502,GO:0003674,GO:0003824,GO:0004175,GO:0005575,GO:0005622,GO:0005623,GO:0005839,GO:0006508,GO:0006511,GO:0006807,GO:0006996,GO:0007010,GO:0007017,GO:0007049,GO:0007098,GO:0008150,GO:0008152,GO:0008233,GO:0009056,GO:0009057,GO:0009987,GO:0010498,GO:0016043,GO:0016787,GO:0019538,GO:0019774,GO:0019941,GO:0022402,GO:0030154,GO:0030163,GO:0031023,GO:0032502,GO:0032991,GO:0043161,GO:…	K02740-ko03050 Proteasome	KOG0175-20S proteasome, regulatory subunit beta type PSMB5/PSMB8/PRE2[O]
FOXN1	0.146992333	1.837281667	-3.643760002	4.02E-18	5.32E-17	down	-	forkhead box N1, transcript variant X1	GO:0000981,GO:0001228,GO:0001568,GO:0001775,GO:0001776,GO:0001942,GO:0001944,GO:0002009,GO:0002260,GO:0002360,GO:0002376,GO:0002520,GO:0002521,GO:0002682,GO:0002694,GO:0003674,GO:0003676,GO:0003677,GO:0003700,GO:0005488,GO:0005575,GO:0005622,GO:0005623,GO:0005634,GO:0006139,GO:0006351,GO:0006355,GO:0006357,GO:0006366,GO:0006725,GO:0006807,GO:0006928,GO:0006950,GO:0006952,GO:0007275,GO:0008150,GO:…	-	KOG3562-Forkhead/HNF-3-related transcription factor[K]
SNAP91	1.326280667	0.065541	4.338844615	1.25E-15	1.42E-14	up	-	synaptosome associated protein 91	GO:0000149,GO:0000822,GO:0000902,GO:0000904,GO:0001505,GO:0003674,GO:0005488,GO:0005515,GO:0005543,GO:0005545,GO:0005546,GO:0005575,GO:0005622,GO:0005623,GO:0005737,GO:0005768,GO:0005829,GO:0005886,GO:0005905,GO:0006508,GO:0006511,GO:0006807,GO:0006810,GO:0006836,GO:0006897,GO:0006898,GO:0006900,GO:0006996,GO:0007154,GO:0007163,GO:0007267,GO:0007268,GO:0007269,GO:0007270,GO:0007275,GO:0007399,GO:…	-	KOG0251-Clathrin assembly protein AP180 and related proteins, contain ENTH domain[TU]
LOC119870469	0.939255333	0.085247	3.461796434	4.04E-06	1.75E-05	up	-	uncharacterized LOC119870469	-	-	-
LOC102151760	0.243255	0.0001	11.24825374	2.68E-06	1.19E-05	up	-	uncharacterized LOC102151760, transcript variant X1	-	-	-
LOC102151762	1.440026333	0.097804333	3.880052997	1.78E-17	2.27E-16	up	-	rho GTPase-activating protein 20-like	-	-	KOG1117-Rho- and Arf-GTPase activating protein ARAP3[TZ]
LOC111092479	0.008819667	0.493905667	-5.80736758	0.000121079	0.000418453	down	-	uncharacterized LOC111092479	-	-	-
RAB33A	0.034718	0.396853	-3.514848966	0.002146139	0.005802571	down	-	RAB33A, member RAS oncogene family, transcript variant X1	GO:0000139,GO:0002376,GO:0003674,GO:0003824,GO:0003924,GO:0005575,GO:0005622,GO:0005623,GO:0005737,GO:0005794,GO:0008150,GO:0009894,GO:0010506,GO:0012505,GO:0016020,GO:0016241,GO:0016462,GO:0016787,GO:0016817,GO:0016818,GO:0017111,GO:0019222,GO:0019882,GO:0031090,GO:0031323,GO:0031329,GO:0031984,GO:0033043,GO:0043226,GO:0043227,GO:0043229,GO:0043231,GO:0044087,GO:0044088,GO:0044422,GO:0044424,GO:…	-	KOG0084-GTPase Rab1/YPT1, small G protein superfamily, and related GTP-binding proteins[TU]
LOC106557620	0.445738	0.0001	12.12198024	5.25E-06	2.24E-05	up	-	uncharacterized LOC106557620	-	-	-
SYT1	0.642490667	0.054802	3.551375046	5.39E-10	3.71E-09	up	-	synaptotagmin 1, transcript variant X3	GO:0000149,GO:0001505,GO:0001558,GO:0001786,GO:0003008,GO:0003674,GO:0005102,GO:0005488,GO:0005509,GO:0005513,GO:0005515,GO:0005516,GO:0005543,GO:0005544,GO:0005546,GO:0005575,GO:0005622,GO:0005623,GO:0005737,GO:0005794,GO:0005829,GO:0005886,GO:0006810,GO:0006836,GO:0006887,GO:0006897,GO:0006906,GO:0006996,GO:0007154,GO:0007267,GO:0007268,GO:0007269,GO:0007275,GO:0007317,GO:0007399,GO:0007417,GO:…	K15290-ko04721 Synaptic vesicle cycle	KOG1028-Ca2+-dependent phospholipid-binding protein Synaptotagmin, required for synaptic vesicle and secretory granule exocytosis[TU]
SYT3	0.024379333	0.238724333	-3.291615049	0.003219144	0.008359296	down	-	synaptotagmin 3, transcript variant X1	GO:0000149,GO:0001505,GO:0001558,GO:0001786,GO:0003674,GO:0005488,GO:0005509,GO:0005515,GO:0005543,GO:0005544,GO:0005546,GO:0005575,GO:0005622,GO:0005623,GO:0005737,GO:0005768,GO:0005886,GO:0006810,GO:0006836,GO:0006887,GO:0006906,GO:0006996,GO:0007154,GO:0007267,GO:0007268,GO:0007269,GO:0007275,GO:0007399,GO:0008150,GO:0008289,GO:0009987,GO:0010035,GO:0010038,GO:0010638,GO:0010720,GO:0010975,GO:…	-	KOG1028-Ca2+-dependent phospholipid-binding protein Synaptotagmin, required for synaptic vesicle and secretory granule exocytosis[TU]
SMPD3	0.075425667	0.0001	9.558911733	0.000944245	0.002755463	up	-	sphingomyelin phosphodiesterase 3, transcript variant X1	GO:0000137,GO:0001505,GO:0002244,GO:0002376,GO:0002520,GO:0002790,GO:0003008,GO:0003012,GO:0003013,GO:0003018,GO:0003674,GO:0003824,GO:0004620,GO:0004767,GO:0005575,GO:0005622,GO:0005623,GO:0005737,GO:0005794,GO:0005795,GO:0005886,GO:0006629,GO:0006643,GO:0006644,GO:0006665,GO:0006684,GO:0006685,GO:0006793,GO:0006796,GO:0006807,GO:0006810,GO:0006811,GO:0006812,GO:0006873,GO:0006874,GO:0006875,GO:…	K12352-ko00600 Sphingolipid metabolism	-
SORBS1	21.21803267	2.634888	3.009477352	1.54E-72	1.60E-70	up	-	sorbin and SH3 domain containing 1, transcript variant X44	GO:0003008,GO:0007275,GO:0007517,GO:0007600,GO:0007605,GO:0008150,GO:0016203,GO:0032501,GO:0032502,GO:0048513,GO:0048731,GO:0048856,GO:0050877,GO:0050954,GO:0060538,GO:0061061	K06086-ko04520 Adherens junction;ko04910 Insulin signaling pathway;ko03320 PPAR signaling pathway	KOG4225-Sorbin and SH3 domain-containing protein[T]
IL18RAP	0.712808667	0.0001	12.79929916	9.07E-09	5.51E-08	up	-	interleukin 18 receptor accessory protein, transcript variant X4	GO:0001775,GO:0001816,GO:0001910,GO:0001912,GO:0002250,GO:0002252,GO:0002274,GO:0002367,GO:0002369,GO:0002376,GO:0002440,GO:0002443,GO:0002449,GO:0002456,GO:0002460,GO:0002682,GO:0002684,GO:0002697,GO:0002699,GO:0002703,GO:0002705,GO:0002706,GO:0002708,GO:0002715,GO:0002717,GO:0003674,GO:0005575,GO:0005623,GO:0005886,GO:0006355,GO:0006950,GO:0006952,GO:0006954,GO:0006955,GO:0007154,GO:0007165,GO:…	K05174-ko04060 Cytokine-cytokine receptor interaction;ko05321 Inflammatiory bowel disease (IBD)	-
LOC119870669	0.270692	0.006359667	5.41155729	7.24E-05	0.000259687	up	-	uncharacterized LOC119870669, transcript variant X1	-	-	-
MAP1B	2.089355333	0.227485	3.199214546	3.32E-52	1.93E-50	up	-	microtubule associated protein 1B, transcript variant X1	GO:0000226,GO:0000902,GO:0000904,GO:0001558,GO:0001578,GO:0001654,GO:0001750,GO:0001764,GO:0003008,GO:0003674,GO:0003779,GO:0005198,GO:0005488,GO:0005515,GO:0005519,GO:0005543,GO:0005575,GO:0005622,GO:0005623,GO:0005737,GO:0005829,GO:0005856,GO:0005874,GO:0005875,GO:0005886,GO:0005929,GO:0006810,GO:0006928,GO:0006950,GO:0006996,GO:0007010,GO:0007017,GO:0007018,GO:0007026,GO:0007163,GO:0007275,GO:…	-	KOG3592-Microtubule-associated proteins[Z]
IGSF9B	0.073902333	0.0001	9.529476105	3.91E-07	1.94E-06	up	-	immunoglobulin superfamily member 9B, transcript variant X4	GO:0000902,GO:0000904,GO:0001654,GO:0001745,GO:0001751,GO:0001754,GO:0003674,GO:0005488,GO:0005515,GO:0005575,GO:0005623,GO:0005886,GO:0005887,GO:0006928,GO:0006935,GO:0007155,GO:0007156,GO:0007275,GO:0007399,GO:0007409,GO:0007411,GO:0007414,GO:0007423,GO:0007610,GO:0007626,GO:0007629,GO:0007638,GO:0008037,GO:0008038,GO:0008039,GO:0008150,GO:0008344,GO:0009605,GO:0009612,GO:0009628,GO:0009653,GO:…	-	KOG3513-Neural cell adhesion molecule L1[T]
LRRN4	1.516857	0.0001	13.88879746	4.21E-12	3.53E-11	up	-	leucine rich repeat neuronal 4, transcript variant X1	GO:0003008,GO:0005575,GO:0005623,GO:0005886,GO:0005887,GO:0007610,GO:0007611,GO:0007612,GO:0007613,GO:0007616,GO:0007632,GO:0008150,GO:0008306,GO:0008542,GO:0009314,GO:0009416,GO:0009628,GO:0016020,GO:0016021,GO:0031224,GO:0031226,GO:0032501,GO:0044425,GO:0044459,GO:0044464,GO:0050877,GO:0050890,GO:0050896,GO:0071944	-	KOG4194-Membrane glycoprotein LIG-1[T]
ZBTB7C	1.189484	20.89112967	-4.134482736	5.76E-39	2.11E-37	down	-	zinc finger and BTB domain containing 7C	GO:0000981,GO:0003674,GO:0003700,GO:0005575,GO:0005622,GO:0005623,GO:0005634,GO:0006355,GO:0006357,GO:0008150,GO:0008285,GO:0009889,GO:0009891,GO:0009893,GO:0010468,GO:0010556,GO:0010557,GO:0010604,GO:0010628,GO:0019219,GO:0019222,GO:0031323,GO:0031325,GO:0031326,GO:0031328,GO:0042127,GO:0043226,GO:0043227,GO:0043229,GO:0043231,GO:0044424,GO:0044464,GO:0045595,GO:0045597,GO:0045598,GO:0045600,GO:…	-	KOG4441-Proteins containing BTB/POZ and Kelch domains, involved in regulatory/signal transduction processes[TR]
DENND2A	4.597610667	0.493005	3.221210118	2.37E-45	1.09E-43	up	-	DENN domain containing 2A, transcript variant X5	GO:0003674,GO:0005085,GO:0005088,GO:0005488,GO:0005515,GO:0005575,GO:0005622,GO:0005623,GO:0005737,GO:0005829,GO:0005856,GO:0006810,GO:0008150,GO:0015629,GO:0016192,GO:0016197,GO:0016482,GO:0017016,GO:0017112,GO:0017137,GO:0019899,GO:0031267,GO:0042147,GO:0043226,GO:0043228,GO:0043229,GO:0043232,GO:0044424,GO:0044444,GO:0044464,GO:0046907,GO:0051020,GO:0051179,GO:0051234,GO:0051641,GO:0051649,GO:…	-	KOG3569-RAS signaling inhibitor ST5[T]
ADAM12	13.97407	0.354295	5.301657357	2.62E-211	3.03E-208	up	-	ADAM metallopeptidase domain 12, transcript variant X1	GO:0000768,GO:0003674,GO:0003824,GO:0005488,GO:0005515,GO:0005575,GO:0005576,GO:0005622,GO:0005623,GO:0005634,GO:0005654,GO:0005886,GO:0006508,GO:0006807,GO:0006949,GO:0007520,GO:0008150,GO:0008152,GO:0008233,GO:0008237,GO:0009653,GO:0009987,GO:0014902,GO:0016020,GO:0016043,GO:0016787,GO:0017124,GO:0019538,GO:0019904,GO:0022603,GO:0030154,GO:0030198,GO:0031974,GO:0031981,GO:0032502,GO:0042692,GO:…	-	KOG3607-Meltrins, fertilins and related Zn-dependent metalloproteinases of the ADAMs family[O]
ADAM19	7.572267	0.053775667	7.137627966	1.76E-24	3.30E-23	up	-	ADAM metallopeptidase domain 19	GO:0000003,GO:0001890,GO:0003006,GO:0003674,GO:0003824,GO:0004175,GO:0004222,GO:0005488,GO:0005515,GO:0005575,GO:0005622,GO:0005623,GO:0005634,GO:0005737,GO:0005794,GO:0005886,GO:0006508,GO:0006509,GO:0006807,GO:0007275,GO:0007507,GO:0008150,GO:0008152,GO:0008233,GO:0008237,GO:0009893,GO:0009987,GO:0010468,GO:0010604,GO:0010628,GO:0012505,GO:0016020,GO:0016043,GO:0016787,GO:0017124,GO:0019222,GO:…	-	KOG3607-Meltrins, fertilins and related Zn-dependent metalloproteinases of the ADAMs family[O]
LOC119872293	0.630179667	0.076965	3.033488774	0.000154224	0.000524672	up	-	uncharacterized LOC119872293, transcript variant X5	-	-	-
LOC119872741	10.30988533	0.871281333	3.564745842	0.002322862	0.006233029	up	-	small nucleolar RNA SNORD77	-	-	-
LOC111094996	0.060350333	0.878122667	-3.862988842	1.03E-05	4.20E-05	down	-	uncharacterized LOC111094996	-	-	-
PHACTR1	0.122500333	1.452442	-3.567622974	1.44E-22	2.41E-21	down	-	phosphatase and actin regulator 1, transcript variant X10	GO:0003674,GO:0003779,GO:0005488,GO:0005515,GO:0005575,GO:0005622,GO:0005623,GO:0005634,GO:0005737,GO:0005829,GO:0006928,GO:0006996,GO:0007010,GO:0007015,GO:0008092,GO:0008150,GO:0008157,GO:0009987,GO:0016043,GO:0019220,GO:0019222,GO:0019899,GO:0019902,GO:0019903,GO:0022607,GO:0030029,GO:0030036,GO:0030038,GO:0031032,GO:0031323,GO:0031532,GO:0040011,GO:0042325,GO:0043149,GO:0043226,GO:0043227,GO:…	-	KOG4339-RPEL repeat-containing protein[R]
ABI3	0.252354667	0.0001	11.30123705	0.000381819	0.001201346	up	-	ABI family member 3, transcript variant X1	GO:0003674,GO:0005488,GO:0005515,GO:0005575,GO:0005622,GO:0005623,GO:0005737,GO:0008150,GO:0030027,GO:0030334,GO:0031252,GO:0032879,GO:0040012,GO:0042802,GO:0042995,GO:0044424,GO:0044464,GO:0050789,GO:0050794,GO:0051270,GO:0065007,GO:0120025,GO:2000145	-	KOG2546-Abl interactor ABI-1, contains SH3 domain[TZ]
IL24	4.445599333	0.112159667	5.308752057	2.07E-10	1.48E-09	up	-	interleukin 24, transcript variant X1	GO:0001932,GO:0001934,GO:0002237,GO:0003674,GO:0005102,GO:0005125,GO:0005488,GO:0005515,GO:0005575,GO:0005576,GO:0005615,GO:0005622,GO:0005623,GO:0005737,GO:0005783,GO:0006464,GO:0006468,GO:0006793,GO:0006796,GO:0006807,GO:0006915,GO:0006950,GO:0007154,GO:0007165,GO:0007166,GO:0008150,GO:0008152,GO:0008219,GO:0008284,GO:0008285,GO:0009605,GO:0009607,GO:0009611,GO:0009617,GO:0009892,GO:0009893,GO:…	-	-
IL27	0.269531667	0.016764333	4.006987764	0.001169028	0.003348552	up	-	interleukin 27, transcript variant X2	GO:0001817,GO:0001819,GO:0002230,GO:0002682,GO:0002694,GO:0002697,GO:0002819,GO:0002822,GO:0002825,GO:0002831,GO:0003674,GO:0005102,GO:0005126,GO:0005488,GO:0005515,GO:0005575,GO:0005576,GO:0005615,GO:0005622,GO:0005623,GO:0005737,GO:0005783,GO:0005788,GO:0005829,GO:0007154,GO:0007165,GO:0007166,GO:0008150,GO:0009889,GO:0009891,GO:0009893,GO:0009987,GO:0010033,GO:0010556,GO:0010557,GO:0010604,GO:…	-	-
LOC111098561	0.501780333	0.0001	12.29284021	0.000238282	0.000781201	up	-	uncharacterized LOC111098561	-	-	-
AHRR	0.194342	0.0001	10.92438201	4.89E-07	2.40E-06	up	-	aryl-hydrocarbon receptor repressor, transcript variant X2	GO:0000122,GO:0000981,GO:0000988,GO:0000989,GO:0001076,GO:0001191,GO:0003674,GO:0003700,GO:0005575,GO:0005622,GO:0005623,GO:0005634,GO:0005654,GO:0005737,GO:0005829,GO:0006355,GO:0006357,GO:0006805,GO:0008150,GO:0008152,GO:0009410,GO:0009889,GO:0009890,GO:0009892,GO:0009893,GO:0009987,GO:0010468,GO:0010556,GO:0010558,GO:0010604,GO:0010605,GO:0010629,GO:0019219,GO:0019222,GO:0031323,GO:0031324,GO:…	-	KOG3560-Aryl-hydrocarbon receptor[K]
ADCY4	12.873754	1.430282333	3.170060942	3.51E-61	2.69E-59	up	-	adenylate cyclase 4, transcript variant X7	GO:0002165,GO:0003008,GO:0003014,GO:0003091,GO:0003674,GO:0003824,GO:0004016,GO:0004383,GO:0005080,GO:0005488,GO:0005515,GO:0005575,GO:0005622,GO:0005623,GO:0005737,GO:0005829,GO:0005886,GO:0006139,GO:0006163,GO:0006164,GO:0006171,GO:0006182,GO:0006725,GO:0006753,GO:0006793,GO:0006796,GO:0006807,GO:0006950,GO:0007154,GO:0007165,GO:0007186,GO:0007187,GO:0007188,GO:0007189,GO:0007190,GO:0007193,GO:…	K08044-ko00230 Purine metabolism;ko04015 Rap1 signaling pathway;ko04020 Calcium signaling pathway;ko04072 Phospholipase D signaling pathway;ko04024 cAMP signaling pathway;ko04022 cGMP - PKG signaling pathway;ko04114 Oocyte meiosis;ko04540 Gap junction;ko04611 Platelet activation;ko04062 Chemokine signaling pathway;ko04911 Insulin secretion;ko04923 Regulation of lipolysis in adipocyte;ko04912 GnRH…	KOG3619-Adenylate/guanylate cyclase[C]
LOC119867506	0.0001	0.251029	-11.29363833	5.76E-10	3.95E-09	down	-	uncharacterized LOC119867506	-	-	-
LOC119864850	11.38173733	1.230927333	3.208903289	0.00227947	0.006127255	up	-	small nucleolar RNA SNORD37	-	-	-
ACACB	0.125384667	1.543271667	-3.62155921	3.98E-43	1.72E-41	down	-	acetyl-CoA carboxylase beta, transcript variant X1	GO:0000166,GO:0002119,GO:0002164,GO:0003002,GO:0003674,GO:0003824,GO:0003989,GO:0005488,GO:0005515,GO:0005524,GO:0005575,GO:0005622,GO:0005623,GO:0005634,GO:0005737,GO:0005739,GO:0005740,GO:0005741,GO:0005783,GO:0005789,GO:0005829,GO:0006082,GO:0006084,GO:0006109,GO:0006139,GO:0006163,GO:0006164,GO:0006629,GO:0006631,GO:0006633,GO:0006637,GO:0006725,GO:0006732,GO:0006753,GO:0006790,GO:0006793,GO:…	K01946-ko00620 Pyruvate metabolism;ko00640 Propanoate metabolism;ko00061 Fatty acid biosynthesis;ko00254 Aflatoxin biosynthesis;ko04910 Insulin signaling pathway;ko04922 Glucagon signaling pathway;ko04920 Adipocytokine signaling pathway;ko04931 Insulin resistance	KOG0368-Acetyl-CoA carboxylase[I]
PLA2G2C	0.020979667	0.824977333	-5.29729082	1.76E-07	9.14E-07	down	-	phospholipase A2 group IIC, transcript variant X1	GO:0003674,GO:0003824,GO:0004620,GO:0004623,GO:0006629,GO:0006644,GO:0006793,GO:0006796,GO:0008150,GO:0008152,GO:0009056,GO:0009395,GO:0009987,GO:0016042,GO:0016298,GO:0016787,GO:0016788,GO:0019637,GO:0044237,GO:0044238,GO:0044242,GO:0044248,GO:0044255,GO:0046434,GO:0047498,GO:0052689,GO:0071704,GO:1901575	K01047-ko00564 Glycerophospholipid metabolism;ko00565 Ether lipid metabolism;ko00590 Arachidonic acid metabolism;ko00591 Linoleic acid metabolism;ko00592 alpha-Linolenic acid metabolism;ko04014 Ras signaling pathway;ko04270 Vascular smooth muscle contraction;ko04972 Pancreatic secretion;ko04975 Fat digestion and absorption	KOG4087-Phospholipase A2[I]
OSR1	0.299736333	2.889466333	-3.269037181	4.32E-13	3.96E-12	down	-	odd-skipped related transcription factor 1	GO:0000003,GO:0000122,GO:0000981,GO:0001101,GO:0001501,GO:0001568,GO:0001655,GO:0001656,GO:0001657,GO:0001822,GO:0001823,GO:0001838,GO:0001944,GO:0002009,GO:0002028,GO:0002062,GO:0003002,GO:0003006,GO:0003674,GO:0003700,GO:0003824,GO:0004672,GO:0004674,GO:0005488,GO:0005515,GO:0005575,GO:0005622,GO:0005623,GO:0005634,GO:0005737,GO:0005829,GO:0006355,GO:0006357,GO:0006464,GO:0006468,GO:0006793,GO:…	-	KOG3623-Homeobox transcription factor SIP1[K]
SERPINB2	1.008978333	0.0001	13.30060757	1.64E-09	1.08E-08	up	-	serpin family B member 2, transcript variant X2	GO:0003674,GO:0004857,GO:0004866,GO:0004867,GO:0005575,GO:0005576,GO:0005615,GO:0005622,GO:0005623,GO:0005737,GO:0005886,GO:0006950,GO:0007154,GO:0007165,GO:0007166,GO:0008150,GO:0009611,GO:0009892,GO:0009987,GO:0010033,GO:0010466,GO:0010605,GO:0010941,GO:0010951,GO:0016020,GO:0019221,GO:0019222,GO:0023052,GO:0030162,GO:0030193,GO:0030195,GO:0030234,GO:0030414,GO:0031323,GO:0031324,GO:0032101,GO:…	K19821-ko04610 Complement and coagulation cascades	KOG2392-Serpin[V]
CPLX2	3.25465	0.193732333	4.070365746	2.87E-49	1.54E-47	up	-	complexin 2, transcript variant X4	GO:0000149,GO:0001505,GO:0003674,GO:0005488,GO:0005515,GO:0005575,GO:0005622,GO:0005623,GO:0005634,GO:0005737,GO:0005829,GO:0006810,GO:0006836,GO:0006887,GO:0006904,GO:0007154,GO:0007267,GO:0007268,GO:0007269,GO:0008150,GO:0009987,GO:0010646,GO:0016020,GO:0016079,GO:0016192,GO:0017075,GO:0017156,GO:0017157,GO:0019905,GO:0022406,GO:0023051,GO:0023052,GO:0023061,GO:0030424,GO:0030425,GO:0031201,GO:…	K15294-ko04721 Synaptic vesicle cycle	-
RINL	0.299889333	0.019092667	3.973339686	0.0016001	0.004448407	up	-	Ras and Rab interactor like, transcript variant X1	GO:0001726,GO:0003674,GO:0005085,GO:0005488,GO:0005515,GO:0005575,GO:0005622,GO:0005623,GO:0005856,GO:0006810,GO:0006897,GO:0008150,GO:0015629,GO:0016192,GO:0019899,GO:0031252,GO:0042995,GO:0043226,GO:0043228,GO:0043229,GO:0043232,GO:0044424,GO:0044464,GO:0051020,GO:0051179,GO:0051234,GO:0065007,GO:0065009,GO:0098657,GO:0098772,GO:0120025	-	KOG2320-RAS effector RIN1 (contains VPS domain)[U]
C28H10orf90	1.110454667	0.006692	7.374497337	4.36E-10	3.03E-09	up	-	chromosome 28 C10orf90 homolog, transcript variant X13	GO:0000075,GO:0000077,GO:0000278,GO:0001558,GO:0003674,GO:0005488,GO:0005515,GO:0005575,GO:0005622,GO:0005623,GO:0005634,GO:0005654,GO:0005737,GO:0005813,GO:0005815,GO:0005829,GO:0005856,GO:0005886,GO:0006950,GO:0006974,GO:0007049,GO:0007093,GO:0007095,GO:0007346,GO:0008092,GO:0008150,GO:0009314,GO:0009411,GO:0009416,GO:0009628,GO:0009987,GO:0010212,GO:0010389,GO:0010564,GO:0010948,GO:0010972,GO:…	-	-
PPFIA4	2.534601333	0.242226667	3.387329239	2.49E-21	3.90E-20	up	-	PTPRF interacting protein alpha 4, transcript variant X11	GO:0005575,GO:0005622,GO:0005623,GO:0005737,GO:0005829,GO:0044424,GO:0044444,GO:0044456,GO:0044464,GO:0045202,GO:0048786,GO:0097458,GO:0098793	-	KOG0249-LAR-interacting protein and related proteins[R]
LMAN1L	2.359658333	0.175730333	3.747142834	1.88E-14	1.95E-13	up	-	lectin, mannose binding 1 like, transcript variant X6	-	K10081-ko04141 Protein processing in endoplasmic reticulum	KOG3838-Mannose lectin ERGIC-53, involved in glycoprotein traffic[U]
KLHL13	3.447374	0.036630667	6.556302055	1.30E-30	3.34E-29	up	-	kelch like family member 13, transcript variant X9	GO:0000151,GO:0005575,GO:0005622,GO:0005623,GO:0005737,GO:0005829,GO:0006464,GO:0006807,GO:0008150,GO:0008152,GO:0009987,GO:0010564,GO:0016567,GO:0019538,GO:0030496,GO:0031461,GO:0031463,GO:0032446,GO:0032465,GO:0032991,GO:0036211,GO:0043170,GO:0043412,GO:0043687,GO:0044237,GO:0044238,GO:0044260,GO:0044267,GO:0044424,GO:0044444,GO:0044464,GO:0050789,GO:0050794,GO:0051302,GO:0051726,GO:0065007,GO:…	K10447-ko04120 Ubiquitin mediated proteolysis	KOG4441-Proteins containing BTB/POZ and Kelch domains, involved in regulatory/signal transduction processes[TR]
KLHL14	0.0001	0.211817333	-11.04860494	1.21E-06	5.67E-06	down	-	kelch like family member 14, transcript variant X3	GO:0000151,GO:0005575,GO:0005622,GO:0005623,GO:0005737,GO:0005783,GO:0005829,GO:0005856,GO:0012505,GO:0015629,GO:0016234,GO:0016235,GO:0031461,GO:0031463,GO:0032991,GO:0036477,GO:0042995,GO:0043005,GO:0043025,GO:0043226,GO:0043227,GO:0043228,GO:0043229,GO:0043231,GO:0043232,GO:0044297,GO:0044424,GO:0044444,GO:0044464,GO:0097458,GO:0120025,GO:1902494,GO:1990234	-	KOG4441-Proteins containing BTB/POZ and Kelch domains, involved in regulatory/signal transduction processes[TR]
N4BP2L1	0.212304667	3.374490333	-3.990461632	1.40E-27	3.12E-26	down	-	NEDD4 binding protein 2 like 1, transcript variant X2	-	-	KOG2401-Predicted MutS-related protein involved in mismatch repair[L]
IL1RL1	140.0058693	1.506629	6.538019295	0	0	up	-	interleukin 1 receptor like 1	GO:0001817,GO:0001818,GO:0001819,GO:0002113,GO:0002114,GO:0002376,GO:0002682,GO:0002683,GO:0002684,GO:0002694,GO:0002696,GO:0002791,GO:0002793,GO:0002819,GO:0002820,GO:0002822,GO:0002823,GO:0002825,GO:0002826,GO:0003674,GO:0004888,GO:0004896,GO:0005488,GO:0005515,GO:0005575,GO:0005576,GO:0005615,GO:0005623,GO:0005886,GO:0006955,GO:0007154,GO:0007165,GO:0007166,GO:0008150,GO:0008285,GO:0009719,GO:…	-	KOG3513-Neural cell adhesion molecule L1[T]
LOC111091542	0.640618667	0.008547333	6.22784764	1.08E-05	4.37E-05	up	-	uncharacterized LOC111091542, transcript variant X1	-	-	-
GLDC	0.0001	0.191054333	-10.89976726	1.02E-05	4.15E-05	down	-	glycine decarboxylase	-	K00281-ko01200 Carbon metabolism;ko00630 Glyoxylate and dicarboxylate metabolism;ko00260 Glycine, serine and threonine metabolism	KOG2040-Glycine dehydrogenase (decarboxylating)[E]
RN7SL1	11.640761	0.323920667	5.167401048	2.97E-09	1.91E-08	up	-	RNA, 7SL, cytoplasmic 1	-	-	-
LOC119874472	26.191985	0.590260333	5.471630197	1.37E-70	1.37E-68	up	-	growth-regulated protein homolog gamma-like, transcript variant X1	GO:0001664,GO:0001775,GO:0001906,GO:0001910,GO:0001912,GO:0001975,GO:0002028,GO:0002237,GO:0002252,GO:0002263,GO:0002274,GO:0002275,GO:0002283,GO:0002366,GO:0002376,GO:0002443,GO:0002444,GO:0002446,GO:0002526,GO:0002682,GO:0002684,GO:0002685,GO:0002687,GO:0002688,GO:0002690,GO:0002697,GO:0002699,GO:0002703,GO:0002705,GO:0002831,GO:0002833,GO:0002886,GO:0002888,GO:0003674,GO:0005102,GO:0005125,GO:…	K05505-ko04668 TNF signaling pathway;ko04060 Cytokine-cytokine receptor interaction;ko04062 Chemokine signaling pathway;ko05132 Salmonella infection;ko05134 Legionellosis	-
LOC119866361	1.602633	0.198158333	3.015718544	2.02E-07	1.04E-06	up	-	uncharacterized LOC119866361	-	-	-
JPH1	7.349928333	0.481183	3.933072604	9.98E-78	1.22E-75	up	-	junctophilin 1, transcript variant X4	GO:0003008,GO:0003012,GO:0003674,GO:0005198,GO:0005575,GO:0005622,GO:0005623,GO:0005634,GO:0005654,GO:0005737,GO:0005783,GO:0005789,GO:0005886,GO:0006810,GO:0006811,GO:0006812,GO:0006816,GO:0006873,GO:0006874,GO:0006875,GO:0006936,GO:0007204,GO:0007275,GO:0007517,GO:0008150,GO:0008307,GO:0009966,GO:0009987,GO:0010522,GO:0010646,GO:0010959,GO:0012505,GO:0014701,GO:0016020,GO:0016528,GO:0016529,GO:…	-	KOG0231-Junctional membrane complex protein Junctophilin and related MORN repeat proteins[R]
LOC119870502	0.254082	0.024165333	3.394283373	0.000242251	0.000793653	up	-	uncharacterized LOC119870502	-	-	-
MNDA	0.063426333	0.785500667	-3.630458652	1.31E-06	6.08E-06	down	-	myeloid cell nuclear differentiation antigen, transcript variant X1	GO:0000323,GO:0001775,GO:0002252,GO:0002253,GO:0002263,GO:0002274,GO:0002275,GO:0002283,GO:0002366,GO:0002376,GO:0002429,GO:0002443,GO:0002444,GO:0002446,GO:0002682,GO:0002683,GO:0002684,GO:0002694,GO:0002695,GO:0002757,GO:0002764,GO:0002768,GO:0005575,GO:0005576,GO:0005622,GO:0005623,GO:0005634,GO:0005654,GO:0005730,GO:0005737,GO:0005764,GO:0005766,GO:0005773,GO:0005775,GO:0006810,GO:0006887,GO:…	-	-
LOC119864761	0.560661667	0.041245	3.764839292	5.20E-05	0.000190593	up	-	uncharacterized LOC119864761, transcript variant X8	-	-	-
TRIM9	0.457182	0.035716667	3.678099254	4.50E-09	2.83E-08	up	-	tripartite motif containing 9, transcript variant X9	GO:0000902,GO:0000904,GO:0001654,GO:0003674,GO:0003824,GO:0004842,GO:0005102,GO:0005488,GO:0005515,GO:0005575,GO:0005622,GO:0005623,GO:0005737,GO:0006464,GO:0006508,GO:0006511,GO:0006807,GO:0006928,GO:0006935,GO:0007154,GO:0007165,GO:0007166,GO:0007275,GO:0007399,GO:0007409,GO:0007411,GO:0007422,GO:0007423,GO:0008037,GO:0008038,GO:0008150,GO:0008152,GO:0008270,GO:0009056,GO:0009057,GO:0009605,GO:…	-	KOG4367-Predicted Zn-finger protein[S]
TRIM6	0.0001	1.417602333	-13.79116526	3.19E-10	2.24E-09	down	-	tripartite motif containing 6	GO:0000209,GO:0001817,GO:0001819,GO:0001932,GO:0001934,GO:0001959,GO:0001961,GO:0002230,GO:0002237,GO:0002376,GO:0002682,GO:0002684,GO:0002697,GO:0002699,GO:0002700,GO:0002702,GO:0002718,GO:0002720,GO:0002739,GO:0002741,GO:0002791,GO:0002793,GO:0002831,GO:0003674,GO:0003824,GO:0004842,GO:0005488,GO:0005515,GO:0005575,GO:0005622,GO:0005623,GO:0005634,GO:0005737,GO:0005829,GO:0006355,GO:0006464,GO:…	-	KOG2177-Predicted E3 ubiquitin ligase[O]
THRB	9.507999	0.192945	5.622880188	4.84E-96	8.07E-94	up	-	thyroid hormone receptor beta, transcript variant X5	GO:0000003,GO:0000122,GO:0000981,GO:0000988,GO:0000989,GO:0001076,GO:0001654,GO:0001754,GO:0002154,GO:0003008,GO:0003407,GO:0003674,GO:0003676,GO:0003677,GO:0003682,GO:0003690,GO:0003700,GO:0003712,GO:0003714,GO:0004879,GO:0004887,GO:0005488,GO:0005515,GO:0005575,GO:0005622,GO:0005623,GO:0005634,GO:0005654,GO:0006139,GO:0006351,GO:0006352,GO:0006355,GO:0006357,GO:0006366,GO:0006367,GO:0006725,GO:…	K08362-ko04080 Neuroactive ligand-receptor interaction;ko04919 Thyroid hormone signaling pathway	KOG4217-Nuclear receptors of the nerve growth factor-induced protein B type[K]
FLRT3	0.175269667	1.440462	-3.038883362	9.32E-19	1.28E-17	down	-	fibronectin leucine rich transmembrane protein 3, transcript variant X2	GO:0000902,GO:0000904,GO:0001932,GO:0001933,GO:0002009,GO:0002011,GO:0003344,GO:0003345,GO:0003674,GO:0004857,GO:0004860,GO:0005102,GO:0005104,GO:0005488,GO:0005515,GO:0005575,GO:0005576,GO:0005615,GO:0005622,GO:0005623,GO:0005737,GO:0005829,GO:0005886,GO:0005887,GO:0005911,GO:0006469,GO:0006928,GO:0006935,GO:0006950,GO:0007154,GO:0007155,GO:0007165,GO:0007166,GO:0007167,GO:0007169,GO:0007275,GO:…	-	KOG4194-Membrane glycoprotein LIG-1[T]
LOC102153718	0.855461333	0.062384333	3.777446973	0.000510225	0.001569863	up	-	uncharacterized LOC102153718, transcript variant X2	-	-	-
LYPD3	16.30519967	1.329556667	3.616314936	4.32E-53	2.58E-51	up	-	LY6/PLAUR domain containing 3	GO:0003674,GO:0005488,GO:0005515,GO:0005575,GO:0005576,GO:0005623,GO:0005886,GO:0007155,GO:0007160,GO:0008150,GO:0016020,GO:0016021,GO:0022610,GO:0031224,GO:0031225,GO:0031226,GO:0031589,GO:0043236,GO:0044425,GO:0044459,GO:0044464,GO:0046658,GO:0050840,GO:0071944	-	-
RGS9	0.924996667	0.070764333	3.708353866	5.84E-07	2.84E-06	up	-	regulator of G protein signaling 9, transcript variant X1	GO:0000003,GO:0001750,GO:0001917,GO:0001975,GO:0002119,GO:0002164,GO:0003674,GO:0005096,GO:0005488,GO:0005575,GO:0005622,GO:0005623,GO:0005634,GO:0005737,GO:0005886,GO:0005929,GO:0006457,GO:0007154,GO:0007165,GO:0007186,GO:0007212,GO:0007275,GO:0007399,GO:0008047,GO:0008150,GO:0008277,GO:0009410,GO:0009605,GO:0009636,GO:0009719,GO:0009725,GO:0009791,GO:0009966,GO:0009967,GO:0009987,GO:0009991,GO:…	K13765-ko04744 Phototransduction;ko05030 Cocaine addiction	KOG3589-G protein signaling regulators[T]
LOC111098075	0.091099333	2.188130667	-4.586114586	1.01E-28	2.38E-27	down	-	uncharacterized LOC111098075	-	-	-
FAT4	0.535651	0.051012333	3.392375331	3.77E-23	6.51E-22	up	-	FAT atypical cadherin 4	GO:0001501,GO:0001503,GO:0001655,GO:0001657,GO:0001658,GO:0001736,GO:0001738,GO:0001763,GO:0001822,GO:0001823,GO:0002009,GO:0003007,GO:0005575,GO:0005623,GO:0007009,GO:0007154,GO:0007155,GO:0007157,GO:0007164,GO:0007165,GO:0007166,GO:0007167,GO:0007169,GO:0007219,GO:0007275,GO:0007399,GO:0007417,GO:0007420,GO:0007423,GO:0007507,GO:0008150,GO:0008283,GO:0008543,GO:0009653,GO:0009719,GO:0009887,GO:…	K16669-ko04391 Hippo signaling pathway -fly;ko04392 Hippo signaling pathway - multiple species	KOG1219-Uncharacterized conserved protein, contains laminin, cadherin and EGF domains[T]
COL27A1	0.004071333	0.077977667	-4.259487736	0.001169198	0.003348552	down	-	collagen type XXVII alpha 1 chain, transcript variant X4	GO:0001501,GO:0002062,GO:0002063,GO:0003413,GO:0003416,GO:0003417,GO:0003418,GO:0003431,GO:0003433,GO:0003674,GO:0005198,GO:0005201,GO:0005575,GO:0005576,GO:0005581,GO:0005583,GO:0005622,GO:0005623,GO:0005737,GO:0005783,GO:0005788,GO:0007275,GO:0008150,GO:0009653,GO:0009887,GO:0009888,GO:0009987,GO:0012505,GO:0016043,GO:0030154,GO:0030198,GO:0031012,GO:0031974,GO:0032501,GO:0032502,GO:0032991,GO:…	K19721-ko04974 Protein digestion and absorption	KOG3546-Collagens (type XV)[W]
NEURL1B	1.094663667	0.019388667	5.819130268	1.40E-21	2.22E-20	up	-	neuralized E3 ubiquitin protein ligase 1B, transcript variant X1	GO:0000003,GO:0000209,GO:0001654,GO:0001709,GO:0002009,GO:0002064,GO:0002065,GO:0002066,GO:0002165,GO:0002682,GO:0002683,GO:0003002,GO:0003006,GO:0003008,GO:0003674,GO:0003824,GO:0004842,GO:0005488,GO:0005515,GO:0005543,GO:0005575,GO:0005622,GO:0005623,GO:0005737,GO:0005768,GO:0005769,GO:0005886,GO:0006464,GO:0006807,GO:0006810,GO:0006897,GO:0007275,GO:0007276,GO:0007281,GO:0007292,GO:0007389,GO:…	-	KOG4625-Notch signaling protein Neuralized, Nuez domain[T]
SERTAD4	0.147374	8.391862	-5.831437025	2.58E-76	3.04E-74	down	-	SERTA domain containing 4	-	-	-
LOC119864149	3.221158333	0.350126667	3.201630726	3.27E-10	2.29E-09	up	-	uncharacterized LOC119864149	-	-	-
SLC38A3	0.076297	0.709111	-3.21631324	5.63E-07	2.74E-06	down	-	solute carrier family 38 member 3, transcript variant X1	GO:0000003,GO:0003333,GO:0003674,GO:0005215,GO:0005290,GO:0005342,GO:0005575,GO:0005623,GO:0005886,GO:0005887,GO:0006355,GO:0006357,GO:0006810,GO:0006811,GO:0006812,GO:0006820,GO:0006855,GO:0006865,GO:0006867,GO:0006868,GO:0006950,GO:0007154,GO:0007275,GO:0007399,GO:0007417,GO:0007420,GO:0007565,GO:0008028,GO:0008150,GO:0008324,GO:0008509,GO:0008514,GO:0009267,GO:0009268,GO:0009605,GO:0009628,GO:…	K13576-ko04964 Proximal tubule bicarbonate reclamation;ko04724 Glutamatergic synapse;ko04727 GABAergic synapse	KOG1305-Amino acid transporter protein[E]
CHIC1	0.045568	0.0001	8.831877241	0.003138785	0.008168964	up	-	cysteine rich hydrophobic domain 1, transcript variant X4	GO:0005575,GO:0005622,GO:0005623,GO:0044464	-	KOG4101-Cysteine-rich hydrophobic proteins[R]
L3MBTL4_1	0.517237	0.007383333	6.130409377	7.14E-05	0.000256064	up	-	L3MBTL histone methyl-lysine binding protein 4, transcript variant X24	GO:0000122,GO:0001700,GO:0003674,GO:0003676,GO:0003677,GO:0003682,GO:0005488,GO:0005515,GO:0005575,GO:0005622,GO:0005623,GO:0005634,GO:0005694,GO:0005700,GO:0005737,GO:0006355,GO:0006357,GO:0006810,GO:0007097,GO:0007275,GO:0007346,GO:0007347,GO:0007399,GO:0007405,GO:0008150,GO:0008283,GO:0008285,GO:0009790,GO:0009792,GO:0009794,GO:0009889,GO:0009890,GO:0009892,GO:0009987,GO:0010468,GO:0010556,GO:…	-	KOG3766-Polycomb group protein SCM/L(3)MBT (tumor-supressor in Drosophila and humans)[K]
LOC111095556	0.217625	0.0001	11.08762858	0.00062773	0.0018992	up	-	uncharacterized LOC111095556	-	-	-
LOC111094605	0.214164	0.0001	11.06450027	0.001956572	0.005342325	up	-	uncharacterized LOC111094605, transcript variant X5	-	-	-
LORICRIN	98.28915667	2.740853	5.164335407	4.00E-145	1.72E-142	up	-	loricrin cornified envelope precursor protein, transcript variant X15	GO:0001533,GO:0003674,GO:0005198,GO:0005200,GO:0005488,GO:0005515,GO:0005575,GO:0005622,GO:0005623,GO:0005634,GO:0005654,GO:0005737,GO:0005829,GO:0005886,GO:0006464,GO:0006807,GO:0006996,GO:0007010,GO:0007275,GO:0008150,GO:0008152,GO:0008219,GO:0008544,GO:0009888,GO:0009898,GO:0009913,GO:0009987,GO:0012501,GO:0016020,GO:0016043,GO:0018149,GO:0019538,GO:0030154,GO:0030216,GO:0030280,GO:0030674,GO:…	-	-
EEPD1	0.782491667	0.066175333	3.563709926	6.84E-08	3.74E-07	up	-	endonuclease/exonuclease/phosphatase family domain containing 1	-	-	-
UBXN10	0.004849333	0.249200333	-5.683375763	2.07E-06	9.35E-06	down	-	UBX domain protein 10	GO:0005575,GO:0005623,GO:0005929,GO:0006996,GO:0007275,GO:0007368,GO:0007389,GO:0007507,GO:0008150,GO:0009799,GO:0009855,GO:0009987,GO:0016043,GO:0022607,GO:0030030,GO:0030031,GO:0032501,GO:0032502,GO:0042995,GO:0043226,GO:0044085,GO:0044464,GO:0044782,GO:0048513,GO:0048731,GO:0048856,GO:0060271,GO:0061371,GO:0070925,GO:0071840,GO:0072359,GO:0120025,GO:0120031,GO:0120036	-	-
LOC102152675	0.407575667	0.010944333	5.21881194	5.27E-13	4.80E-12	up	-	uncharacterized LOC102152675	-	-	-
CTSK	54.31011967	4.126363333	3.718278278	1.05E-105	2.11E-103	up	-	cathepsin K	GO:0000323,GO:0001503,GO:0001894,GO:0001957,GO:0001968,GO:0003674,GO:0003824,GO:0004175,GO:0004197,GO:0004252,GO:0005488,GO:0005515,GO:0005518,GO:0005575,GO:0005576,GO:0005615,GO:0005622,GO:0005623,GO:0005634,GO:0005654,GO:0005737,GO:0005764,GO:0005768,GO:0005773,GO:0005775,GO:0006508,GO:0006807,GO:0008150,GO:0008152,GO:0008233,GO:0008234,GO:0008236,GO:0009056,GO:0009057,GO:0009987,GO:0012505,GO:…	K01371-ko04142 Lysosome;ko04210 Apoptosis;ko04620 Toll-like receptor signaling pathway;ko04380 Osteoclast differentiation;ko05323 Rheumatoid arthritis	KOG1543-Cysteine proteinase Cathepsin L[O]
EMB	0.19412	0.0001	10.92273305	0.000384231	0.001208527	up	-	embigin, transcript variant X1	-	-	-
LOC119870286	0.650611667	0.0001	12.66758098	4.93E-09	3.09E-08	up	-	WAS/WASL-interacting protein family member 1-like, transcript variant X2	-	-	-
GPR65	0.225108667	0.0001	11.13640589	0.000525044	0.001611707	up	-	G protein-coupled receptor 65, transcript variant X15	GO:0002376,GO:0003674,GO:0004888,GO:0004930,GO:0005575,GO:0005623,GO:0005886,GO:0005887,GO:0006873,GO:0006874,GO:0006875,GO:0006915,GO:0006955,GO:0006996,GO:0007010,GO:0007154,GO:0007165,GO:0007186,GO:0007187,GO:0007188,GO:0007189,GO:0007200,GO:0007204,GO:0007275,GO:0008150,GO:0008219,GO:0009268,GO:0009628,GO:0009966,GO:0009967,GO:0009987,GO:0010447,GO:0010638,GO:0010646,GO:0010647,GO:0012501,GO:…	-	KOG4219-G protein-coupled receptor[T]
LOC119865919	0.252146667	0.0001	11.30004744	0.000135695	0.000465573	up	-	uncharacterized LOC119865919	-	-	-
PLAC1	4.900624	0.429498333	3.512241022	4.21E-16	4.92E-15	up	-	placenta enriched 1	GO:0000003,GO:0001701,GO:0001890,GO:0001892,GO:0003006,GO:0005575,GO:0005576,GO:0007275,GO:0008150,GO:0009790,GO:0009792,GO:0009888,GO:0022414,GO:0032501,GO:0032502,GO:0040007,GO:0043009,GO:0048513,GO:0048568,GO:0048589,GO:0048608,GO:0048731,GO:0048856,GO:0060712,GO:0061458,GO:0090214	-	-
NR5A2	0.0001	0.132489	-10.37165687	0.000304545	0.000976646	down	-	nuclear receptor subfamily 5 group A member 2, transcript variant X2	GO:0000902,GO:0000904,GO:0000976,GO:0000977,GO:0000978,GO:0000980,GO:0000981,GO:0000982,GO:0000987,GO:0001012,GO:0001067,GO:0001077,GO:0001158,GO:0001228,GO:0002009,GO:0002165,GO:0003002,GO:0003674,GO:0003676,GO:0003677,GO:0003682,GO:0003690,GO:0003700,GO:0003705,GO:0004879,GO:0005488,GO:0005515,GO:0005543,GO:0005575,GO:0005622,GO:0005623,GO:0005634,GO:0005654,GO:0005667,GO:0005737,GO:0005829,GO:…	-	KOG4218-Nuclear hormone receptor betaFTZ-F1[K]
DLX5	11.13111467	1.259016667	3.144228785	1.31E-17	1.68E-16	up	-	distal-less homeobox 5	GO:0000228,GO:0000785,GO:0000790,GO:0000902,GO:0000904,GO:0000976,GO:0000977,GO:0000978,GO:0000981,GO:0000982,GO:0000987,GO:0001012,GO:0001067,GO:0001077,GO:0001228,GO:0001501,GO:0001503,GO:0001649,GO:0001958,GO:0003674,GO:0003676,GO:0003677,GO:0003690,GO:0003700,GO:0005488,GO:0005515,GO:0005575,GO:0005622,GO:0005623,GO:0005634,GO:0005654,GO:0005694,GO:0005737,GO:0006139,GO:0006351,GO:0006355,GO:…	K18489-ko04550 Signaling pathways regulating pluripotency of stem cells	KOG0850-Transcription factor DLX and related proteins with LIM Zn-binding and HOX domains[K]
DLX6	0.200657	0.0001	10.97051577	0.000511129	0.001572384	up	-	distal-less homeobox 6, transcript variant X3	GO:0000981,GO:0001501,GO:0003674,GO:0003700,GO:0006355,GO:0006357,GO:0007275,GO:0007399,GO:0007423,GO:0008150,GO:0008284,GO:0009653,GO:0009790,GO:0009887,GO:0009888,GO:0009889,GO:0009987,GO:0010468,GO:0010556,GO:0019219,GO:0019222,GO:0030154,GO:0030326,GO:0030855,GO:0031323,GO:0031326,GO:0032501,GO:0032502,GO:0035107,GO:0035108,GO:0035113,GO:0042127,GO:0042471,GO:0042472,GO:0043583,GO:0048513,GO:…	-	KOG0850-Transcription factor DLX and related proteins with LIM Zn-binding and HOX domains[K]
DLX1	0.291699333	0.023594	3.627990158	0.002946388	0.007730196	up	-	distal-less homeobox 1, transcript variant X2	GO:0000003,GO:0000122,GO:0000976,GO:0000977,GO:0000981,GO:0001012,GO:0001067,GO:0001501,GO:0002009,GO:0002165,GO:0003002,GO:0003006,GO:0003674,GO:0003676,GO:0003677,GO:0003682,GO:0003690,GO:0003700,GO:0005488,GO:0005575,GO:0005622,GO:0005623,GO:0005634,GO:0006355,GO:0006357,GO:0007155,GO:0007275,GO:0007389,GO:0007399,GO:0007417,GO:0007420,GO:0007444,GO:0007447,GO:0007449,GO:0007469,GO:0007472,GO:…	-	KOG0850-Transcription factor DLX and related proteins with LIM Zn-binding and HOX domains[K]
DLX3	0.188857333	0.0001	10.88308109	0.000613098	0.001861013	up	-	distal-less homeobox 3	GO:0000003,GO:0000981,GO:0000982,GO:0001077,GO:0001228,GO:0001501,GO:0001568,GO:0001654,GO:0001708,GO:0001890,GO:0001944,GO:0002009,GO:0002065,GO:0002088,GO:0003006,GO:0003674,GO:0003676,GO:0003677,GO:0003682,GO:0003700,GO:0005488,GO:0005575,GO:0005622,GO:0005623,GO:0005634,GO:0006139,GO:0006351,GO:0006355,GO:0006357,GO:0006366,GO:0006725,GO:0006807,GO:0007275,GO:0007399,GO:0007423,GO:0008150,GO:…	-	KOG0850-Transcription factor DLX and related proteins with LIM Zn-binding and HOX domains[K]
PYGO1	2.0882	0.097878333	4.415126549	2.21E-30	5.59E-29	up	-	pygopus family PHD finger 1	GO:0000003,GO:0001655,GO:0001822,GO:0002244,GO:0002376,GO:0002520,GO:0003006,GO:0003674,GO:0005488,GO:0005515,GO:0005575,GO:0005622,GO:0005623,GO:0005634,GO:0005654,GO:0006355,GO:0006357,GO:0006996,GO:0006997,GO:0007154,GO:0007165,GO:0007166,GO:0007267,GO:0007275,GO:0007276,GO:0007281,GO:0007283,GO:0007286,GO:0007289,GO:0008104,GO:0008150,GO:0009791,GO:0009889,GO:0009891,GO:0009893,GO:0009987,GO:…	-	-
KLHDC8A	0.474368667	0.0001	12.211793	2.69E-06	1.20E-05	up	-	kelch domain containing 8A	GO:0000151,GO:0005575,GO:0005622,GO:0005623,GO:0031461,GO:0031463,GO:0032991,GO:0044424,GO:0044464,GO:1902494,GO:1990234	-	KOG4441-Proteins containing BTB/POZ and Kelch domains, involved in regulatory/signal transduction processes[TR]
LOC119873234	0.494889667	0.0001	12.2728912	3.85E-07	1.92E-06	up	-	uncharacterized LOC119873234, transcript variant X2	-	-	-
LOC479761	0.293349333	0.0001	11.518404	1.90E-06	8.62E-06	up	-	monocyte to macrophage differentiation factor 2, transcript variant X3	GO:0001932,GO:0001934,GO:0003674,GO:0003824,GO:0004672,GO:0005575,GO:0005622,GO:0005623,GO:0005737,GO:0006464,GO:0006468,GO:0006793,GO:0006796,GO:0006807,GO:0006810,GO:0006897,GO:0006909,GO:0007275,GO:0007399,GO:0008150,GO:0008152,GO:0009893,GO:0009966,GO:0009967,GO:0009987,GO:0010562,GO:0010604,GO:0010646,GO:0010647,GO:0010720,GO:0016192,GO:0016301,GO:0016310,GO:0016740,GO:0016772,GO:0016773,GO:…	-	-
CYP4X1	0.0001	0.238226333	-11.21811718	0.000890746	0.002615842	down	-	cytochrome P450 family 4 subfamily X member 1	-	K07428-ko04726 Serotonergic synapse	KOG0157-Cytochrome P450 CYP4/CYP19/CYP26 subfamilies[QI]
CREG2	5.395425	0.172726	4.965179436	2.71E-84	3.72E-82	up	-	cellular repressor of E1A stimulated genes 2	GO:0005575,GO:0005622,GO:0005623,GO:0005737,GO:0005783,GO:0005794,GO:0012505,GO:0043226,GO:0043227,GO:0043229,GO:0043231,GO:0044424,GO:0044444,GO:0044464	-	KOG3374-Cellular repressor of transcription[K]
B4GALNT2	0.140712333	3.024543667	-4.425896799	4.55E-30	1.13E-28	down	-	beta-1,4-N-acetyl-galactosaminyltransferase 2, transcript variant X2	GO:0000139,GO:0003674,GO:0003824,GO:0005575,GO:0005622,GO:0005623,GO:0005737,GO:0005794,GO:0006040,GO:0006047,GO:0006139,GO:0006464,GO:0006486,GO:0006487,GO:0006725,GO:0006793,GO:0006807,GO:0007162,GO:0008150,GO:0008152,GO:0008194,GO:0008376,GO:0009058,GO:0009059,GO:0009100,GO:0009101,GO:0009225,GO:0009987,GO:0012505,GO:0016020,GO:0016021,GO:0016740,GO:0016757,GO:0016758,GO:0018193,GO:0018196,GO:…	-	-
PROS1	0.0001	0.273703	-11.41839553	1.28E-05	5.12E-05	down	-	protein S, transcript variant X1	GO:0000139,GO:0001889,GO:0002237,GO:0002376,GO:0002576,GO:0002673,GO:0002682,GO:0002697,GO:0002920,GO:0003674,GO:0004857,GO:0004866,GO:0005488,GO:0005575,GO:0005576,GO:0005615,GO:0005622,GO:0005623,GO:0005737,GO:0005783,GO:0005789,GO:0005794,GO:0005796,GO:0005886,GO:0006810,GO:0006887,GO:0006888,GO:0006928,GO:0006950,GO:0007275,GO:0007596,GO:0007599,GO:0008150,GO:0009605,GO:0009607,GO:0009611,GO:…	K03908-ko04610 Complement and coagulation cascades	KOG1214-Nidogen and related basement membrane protein proteins[MW]
LOC486353	0.113774333	17.232793	-7.242837602	1.19E-134	4.33E-132	down	-	SEC14-like protein 4, transcript variant X2	-	-	KOG1471-Phosphatidylinositol transfer protein SEC14 and related proteins[I]
HTR1D	0.110086333	1.517952333	-3.785419206	8.23E-09	5.02E-08	down	-	5-hydroxytryptamine receptor 1D	GO:0003008,GO:0003012,GO:0003674,GO:0004888,GO:0004930,GO:0004993,GO:0005488,GO:0005575,GO:0005623,GO:0005886,GO:0005887,GO:0006936,GO:0006939,GO:0007154,GO:0007165,GO:0007186,GO:0007187,GO:0007188,GO:0007193,GO:0007210,GO:0007267,GO:0007268,GO:0008150,GO:0008227,GO:0009636,GO:0009987,GO:0014821,GO:0014827,GO:0014831,GO:0016020,GO:0016021,GO:0023052,GO:0030594,GO:0031224,GO:0031226,GO:0032501,GO:…	K04153-ko04024 cAMP signaling pathway;ko04080 Neuroactive ligand-receptor interaction;ko04726 Serotonergic synapse;ko04742 Taste transduction	KOG4220-Muscarinic acetylcholine receptor[T]
LOC111096348	0.414966333	0.0001	12.01877858	0.000920618	0.002693311	up	-	uncharacterized LOC111096348, transcript variant X2	-	-	-
DOCK8	0.419117667	4.436154667	-3.403882426	1.75E-67	1.63E-65	down	-	dedicator of cytokinesis 8, transcript variant X1	GO:0001771,GO:0001775,GO:0002376,GO:0002682,GO:0002684,GO:0002685,GO:0002687,GO:0002694,GO:0002696,GO:0003674,GO:0005085,GO:0005488,GO:0005515,GO:0005575,GO:0005622,GO:0005623,GO:0005737,GO:0005829,GO:0005886,GO:0006928,GO:0006950,GO:0007596,GO:0007599,GO:0008037,GO:0008150,GO:0008283,GO:0009611,GO:0009987,GO:0009988,GO:0010033,GO:0010941,GO:0016020,GO:0016477,GO:0019899,GO:0022407,GO:0022409,GO:…	-	KOG1997-PH domain-containing protein[T]
SCNN1A	9.218678333	74.38269933	-3.01233527	7.61E-68	7.30E-66	down	-	sodium channel epithelial 1 subunit alpha, transcript variant X3	GO:0001669,GO:0003008,GO:0003013,GO:0003674,GO:0003779,GO:0005215,GO:0005216,GO:0005261,GO:0005272,GO:0005488,GO:0005515,GO:0005575,GO:0005576,GO:0005615,GO:0005622,GO:0005623,GO:0005737,GO:0005829,GO:0005856,GO:0005886,GO:0005887,GO:0005929,GO:0005938,GO:0006810,GO:0006811,GO:0006812,GO:0006814,GO:0008015,GO:0008092,GO:0008150,GO:0008217,GO:0008324,GO:0009897,GO:0009986,GO:0012505,GO:0015075,GO:…	K04824-ko04960 Aldosterone-regulated sodium reabsorption;ko04742 Taste transduction	KOG4294-Non voltage-gated ion channels (DEG/ENaC family)[PT]
LOC119869568	0.380027	0.016818667	4.497966679	1.96E-08	1.14E-07	up	-	uncharacterized LOC119869568	-	-	-
PDE7B	6.262150667	0.039838667	7.296345046	7.08E-64	5.95E-62	up	-	phosphodiesterase 7B, transcript variant X2	GO:0003674,GO:0003824,GO:0004112,GO:0004114,GO:0004115,GO:0005575,GO:0005622,GO:0005623,GO:0005737,GO:0005829,GO:0007154,GO:0007165,GO:0007186,GO:0007267,GO:0007268,GO:0008081,GO:0008150,GO:0009987,GO:0016787,GO:0016788,GO:0023052,GO:0042578,GO:0044424,GO:0044444,GO:0044464,GO:0050789,GO:0050794,GO:0050896,GO:0051716,GO:0065007,GO:0098916,GO:0099536,GO:0099537	K18436-ko00230 Purine metabolism;ko05032 Morphine addiction	KOG3689-Cyclic nucleotide phosphodiesterase[T]
ANKRD55	0.084874333	3.649753667	-5.426326948	9.62E-39	3.48E-37	down	-	ankyrin repeat domain 55, transcript variant X4	-	-	KOG4177-Ankyrin[M]
RBM20	0.165961667	0.014046333	3.562584568	8.65E-05	0.00030657	up	-	RNA binding motif protein 20, transcript variant X1	GO:0003674,GO:0003676,GO:0003723,GO:0005488,GO:0005575,GO:0005622,GO:0005623,GO:0005634,GO:0007275,GO:0007507,GO:0008150,GO:0009893,GO:0010468,GO:0010604,GO:0010628,GO:0019219,GO:0019222,GO:0031323,GO:0031325,GO:0032501,GO:0032502,GO:0033120,GO:0043226,GO:0043227,GO:0043229,GO:0043231,GO:0043484,GO:0044424,GO:0044464,GO:0045935,GO:0048513,GO:0048518,GO:0048522,GO:0048731,GO:0048856,GO:0050789,GO:…	-	KOG1190-Polypyrimidine tract-binding protein[A]
CYP4A11	0.049757333	0.399164667	-3.004002948	0.000630789	0.001906896	down	-	cytochrome P450, family 4, subfamily A, polypeptide 11	GO:0000003,GO:0001655,GO:0001676,GO:0001822,GO:0001890,GO:0001977,GO:0002933,GO:0003006,GO:0003008,GO:0003013,GO:0003014,GO:0003071,GO:0003073,GO:0003091,GO:0003095,GO:0003674,GO:0003824,GO:0004497,GO:0005488,GO:0005504,GO:0005575,GO:0005576,GO:0005615,GO:0005622,GO:0005623,GO:0005737,GO:0005783,GO:0005789,GO:0005886,GO:0006082,GO:0006629,GO:0006631,GO:0006690,GO:0006691,GO:0007275,GO:0008015,GO:…	K07425-ko00071 Fatty acid degradation;ko00590 Arachidonic acid metabolism;ko00830 Retinol metabolism;ko03320 PPAR signaling pathway;ko04270 Vascular smooth muscle contraction;ko04750 Inflammatory mediator regulation of TRP channels	KOG0157-Cytochrome P450 CYP4/CYP19/CYP26 subfamilies[QI]
MXRA7	8.407769333	0.481805667	4.125199823	2.34E-38	8.34E-37	up	-	matrix remodeling associated 7, transcript variant X1	-	-	-
ITGB2	0.082594667	4.531779333	-5.777885177	5.34E-43	2.30E-41	down	-	integrin subunit beta 2, transcript variant X3	GO:0000003,GO:0000902,GO:0000904,GO:0001505,GO:0001540,GO:0001667,GO:0001700,GO:0001703,GO:0001704,GO:0001706,GO:0001708,GO:0001774,GO:0001775,GO:0001846,GO:0001848,GO:0001851,GO:0001894,GO:0001932,GO:0002009,GO:0002011,GO:0002064,GO:0002065,GO:0002066,GO:0002119,GO:0002164,GO:0002165,GO:0002218,GO:0002221,GO:0002224,GO:0002252,GO:0002253,GO:0002263,GO:0002274,GO:0002275,GO:0002283,GO:0002366,GO:…	K06464-ko04015 Rap1 signaling pathway;ko04390 Hippo signaling pathway;ko04514 Cell adhesion molecules (CAMs);ko04145 Phagosome;ko04810 Regulation of actin cytoskeleton;ko04610 Complement and coagulation cascades;ko04650 Natural killer cell mediated cytotoxicity;ko04670 Leukocyte transendothelial migration;ko05323 Rheumatoid arthritis;ko05416 Viral myocarditis;ko05133 Pertussis;ko05134 Legionellos…	KOG1226-Integrin beta subunit (N-terminal portion of extracellular region)[TW]
ITGB8	0.359521667	7.293640333	-4.342488436	6.17E-126	1.93E-123	down	-	integrin subunit beta 8, transcript variant X3	GO:0000003,GO:0001501,GO:0001568,GO:0001890,GO:0001944,GO:0003006,GO:0003674,GO:0005488,GO:0005515,GO:0005575,GO:0005623,GO:0005886,GO:0005887,GO:0007155,GO:0007275,GO:0008150,GO:0008305,GO:0009888,GO:0009892,GO:0009893,GO:0009986,GO:0009987,GO:0010468,GO:0010604,GO:0010605,GO:0010628,GO:0010629,GO:0016020,GO:0016021,GO:0016043,GO:0019222,GO:0022414,GO:0022603,GO:0022610,GO:0030198,GO:0031224,GO:…	K06591-ko04151 PI3K-Akt signaling pathway;ko04512 ECM-receptor interaction;ko04514 Cell adhesion molecules (CAMs);ko04810 Regulation of actin cytoskeleton;ko04510 Focal adhesion;ko05410 Hypertrophic cardiomyopathy (HCM);ko05412 Arrhythmogenic right ventricular cardiomyopathy (ARVC);ko05414 Dilated cardiomyopathy (DCM)	KOG1226-Integrin beta subunit (N-terminal portion of extracellular region)[TW]
CFAP69	0.608162667	0.053219333	3.514434913	4.40E-07	2.17E-06	up	-	cilia and flagella associated protein 69, transcript variant X2	-	-	-
LOC111093015	0.787125333	0.0001	12.94237766	9.72E-11	7.21E-10	up	-	uncharacterized LOC111093015	-	-	-
PLCB1	54.122256	0.908947	5.895881992	7.15E-206	7.35E-203	up	-	phospholipase C beta 1, transcript variant X1	GO:0000003,GO:0000086,GO:0000228,GO:0000278,GO:0000785,GO:0000790,GO:0001101,GO:0001556,GO:0001775,GO:0001817,GO:0001819,GO:0001932,GO:0001934,GO:0002028,GO:0002262,GO:0002376,GO:0002520,GO:0002521,GO:0002573,GO:0002682,GO:0002683,GO:0002685,GO:0002686,GO:0002691,GO:0002692,GO:0003006,GO:0003008,GO:0003674,GO:0003824,GO:0004435,GO:0004620,GO:0004629,GO:0005096,GO:0005488,GO:0005509,GO:0005515,GO:…	K05858-ko00562 Inositol phosphate metabolism;ko04015 Rap1 signaling pathway;ko04310 Wnt signaling pathway;ko04020 Calcium signaling pathway;ko04070 Phosphatidylinositol signaling system;ko04072 Phospholipase D signaling pathway;ko04071 Sphingolipid signaling pathway;ko04022 cGMP - PKG signaling pathway;ko04540 Gap junction;ko04611 Platelet activation;ko04062 Chemokine signaling pathway;ko04911 In…	KOG1265-Phospholipase C[I]
ITGA10	8.619269	0.567649	3.924494485	2.66E-104	5.13E-102	up	-	integrin subunit alpha 10, transcript variant X5	GO:0003674,GO:0005488,GO:0005518,GO:0005575,GO:0005623,GO:0005886,GO:0005887,GO:0007154,GO:0007155,GO:0007160,GO:0007165,GO:0007166,GO:0007229,GO:0008150,GO:0008305,GO:0009987,GO:0016020,GO:0016021,GO:0016043,GO:0022610,GO:0023052,GO:0030198,GO:0031224,GO:0031226,GO:0031589,GO:0032991,GO:0034680,GO:0043062,GO:0043235,GO:0044425,GO:0044459,GO:0044464,GO:0044877,GO:0050789,GO:0050794,GO:0050896,GO:…	K06586-ko04151 PI3K-Akt signaling pathway;ko04512 ECM-receptor interaction;ko04810 Regulation of actin cytoskeleton;ko04510 Focal adhesion;ko05410 Hypertrophic cardiomyopathy (HCM);ko05412 Arrhythmogenic right ventricular cardiomyopathy (ARVC);ko05414 Dilated cardiomyopathy (DCM)	KOG3637-Vitronectin receptor, alpha subunit[W]
HERC5	0.700243667	10.15583567	-3.858308116	1.69E-67	1.58E-65	down	-	HECT and RLD domain containing E3 ubiquitin protein ligase 5, transcript variant X1	GO:0000079,GO:0000209,GO:0001817,GO:0001818,GO:0001932,GO:0002682,GO:0002697,GO:0002831,GO:0003674,GO:0003824,GO:0004842,GO:0005575,GO:0005622,GO:0005623,GO:0005737,GO:0005829,GO:0006464,GO:0006807,GO:0008150,GO:0008152,GO:0009987,GO:0016567,GO:0016740,GO:0019220,GO:0019222,GO:0019538,GO:0019787,GO:0031323,GO:0031347,GO:0031399,GO:0032020,GO:0032101,GO:0032268,GO:0032446,GO:0032479,GO:0032480,GO:…	-	KOG0941-E3 ubiquitin protein ligase[O]
SLCO2B1	4.054136667	0.059592667	6.088116106	3.12E-47	1.54E-45	up	-	solute carrier organic anion transporter family member 2B1, transcript variant X3	GO:0001889,GO:0003674,GO:0005215,GO:0005319,GO:0005342,GO:0005575,GO:0005623,GO:0005886,GO:0005887,GO:0006810,GO:0006811,GO:0006820,GO:0006869,GO:0007275,GO:0008028,GO:0008150,GO:0008509,GO:0008514,GO:0009925,GO:0010876,GO:0015075,GO:0015125,GO:0015291,GO:0015318,GO:0015347,GO:0015711,GO:0015718,GO:0015721,GO:0015849,GO:0015850,GO:0016020,GO:0016021,GO:0016323,GO:0016324,GO:0022804,GO:0022857,GO:…	-	KOG3626-Organic anion transporter[Q]
LRP2	0.039915333	0.0001	8.640799249	4.56E-05	0.000168698	up	-	LDL receptor related protein 2, transcript variant X2	GO:0000003,GO:0000323,GO:0000902,GO:0001101,GO:0001523,GO:0001568,GO:0001838,GO:0001841,GO:0001843,GO:0001944,GO:0002009,GO:0003002,GO:0003006,GO:0003007,GO:0003008,GO:0003128,GO:0003139,GO:0003148,GO:0003151,GO:0003205,GO:0003206,GO:0003208,GO:0003223,GO:0003229,GO:0003231,GO:0003279,GO:0003281,GO:0003674,GO:0005041,GO:0005102,GO:0005215,GO:0005488,GO:0005509,GO:0005515,GO:0005575,GO:0005576,GO:…	K06233-ko04340 Hedgehog signaling pathway;ko04918 Thyroid hormone synthesis	KOG1215-Low-density lipoprotein receptors containing Ca2+-binding EGF-like domains[T]
LRP1	3.460985667	43.46780533	-3.650692385	9.18E-182	6.07E-179	down	-	LDL receptor related protein 1, transcript variant X1	GO:0003674,GO:0005575,GO:0005623,GO:0005905,GO:0006810,GO:0006897,GO:0006898,GO:0008150,GO:0012505,GO:0016020,GO:0016192,GO:0016964,GO:0038024,GO:0044425,GO:0044464,GO:0051179,GO:0051234,GO:0098657	-	KOG1215-Low-density lipoprotein receptors containing Ca2+-binding EGF-like domains[T]
LRP4	0.114758	0.0001	10.16437901	2.31E-06	1.04E-05	up	-	LDL receptor related protein 4, transcript variant X2	GO:0000902,GO:0000904,GO:0001655,GO:0001822,GO:0001932,GO:0001934,GO:0001941,GO:0001942,GO:0003002,GO:0003674,GO:0004888,GO:0005102,GO:0005488,GO:0005515,GO:0005575,GO:0005623,GO:0005886,GO:0007154,GO:0007165,GO:0007166,GO:0007267,GO:0007275,GO:0007389,GO:0007399,GO:0007416,GO:0007528,GO:0008104,GO:0008150,GO:0008544,GO:0009653,GO:0009790,GO:0009798,GO:0009887,GO:0009888,GO:0009893,GO:0009950,GO:…	-	KOG1215-Low-density lipoprotein receptors containing Ca2+-binding EGF-like domains[T]
ANTXR1	2.320472667	0.173266333	3.743355441	2.24E-34	6.78E-33	up	-	ANTXR cell adhesion molecule 1	GO:0000003,GO:0000902,GO:0000904,GO:0001568,GO:0001944,GO:0003674,GO:0003779,GO:0004888,GO:0005488,GO:0005515,GO:0005518,GO:0005575,GO:0005622,GO:0005623,GO:0005737,GO:0005768,GO:0005886,GO:0006996,GO:0007010,GO:0007154,GO:0007155,GO:0007165,GO:0007275,GO:0008092,GO:0008150,GO:0009653,GO:0009893,GO:0009897,GO:0009986,GO:0009987,GO:0010008,GO:0010604,GO:0010952,GO:0012505,GO:0016020,GO:0016043,GO:…	-	-
LOC119870076	0.153424667	0.0001	10.58331473	2.19E-06	9.88E-06	up	-	uncharacterized LOC119870076	-	-	-
FANK1	2.555328	0.0001	14.64122087	6.38E-12	5.27E-11	up	-	fibronectin type III and ankyrin repeat domains 1, transcript variant X5	GO:0005575,GO:0005622,GO:0005623,GO:0005634,GO:0005654,GO:0005737,GO:0005829,GO:0005929,GO:0006355,GO:0008150,GO:0009889,GO:0009891,GO:0009893,GO:0010468,GO:0010556,GO:0010557,GO:0010604,GO:0010628,GO:0010941,GO:0010942,GO:0019219,GO:0019222,GO:0031323,GO:0031325,GO:0031326,GO:0031328,GO:0031974,GO:0031981,GO:0042981,GO:0042995,GO:0043065,GO:0043066,GO:0043067,GO:0043068,GO:0043069,GO:0043226,GO:…	-	KOG4177-Ankyrin[M]
DMRTA1	3.266057	27.69326067	-3.083913055	9.89E-85	1.37E-82	down	-	DMRT like family A1	GO:0000003,GO:0000981,GO:0001541,GO:0003006,GO:0003674,GO:0003676,GO:0003677,GO:0003700,GO:0005488,GO:0005515,GO:0006355,GO:0006357,GO:0007275,GO:0007548,GO:0007610,GO:0007617,GO:0007618,GO:0008150,GO:0008406,GO:0008585,GO:0009889,GO:0010468,GO:0010556,GO:0019098,GO:0019219,GO:0019222,GO:0019953,GO:0022414,GO:0031323,GO:0031326,GO:0032501,GO:0032502,GO:0032504,GO:0042802,GO:0042803,GO:0043565,GO:…	-	KOG3815-Transcription factor Doublesex[K]
CHRNA7	0.004322	0.176775333	-5.354074097	0.000566263	0.00172735	down	-	cholinergic receptor nicotinic alpha 7 subunit, transcript variant X2	GO:0000187,GO:0001540,GO:0001666,GO:0001817,GO:0001818,GO:0001932,GO:0001934,GO:0003008,GO:0003674,GO:0004888,GO:0005215,GO:0005216,GO:0005230,GO:0005231,GO:0005261,GO:0005488,GO:0005515,GO:0005575,GO:0005622,GO:0005623,GO:0005737,GO:0005886,GO:0005887,GO:0005892,GO:0006810,GO:0006811,GO:0006812,GO:0006816,GO:0006873,GO:0006874,GO:0006875,GO:0006950,GO:0007154,GO:0007165,GO:0007166,GO:0007267,GO:…	K04809-ko04020 Calcium signaling pathway;ko04080 Neuroactive ligand-receptor interaction;ko04725 Cholinergic synapse;ko05204 Chemical carcinogenesis;ko05033 Nicotine addiction	KOG3646-Acetylcholine receptor[U]
LOC102156149	0.248398	0.018857	3.71948148	0.000776434	0.002312807	up	-	uncharacterized LOC102156149	-	-	-
LAPTM5	10.65811733	0.738693	3.850833904	3.75E-58	2.65E-56	up	-	lysosomal protein transmembrane 5	GO:0000323,GO:0005575,GO:0005622,GO:0005623,GO:0005737,GO:0005764,GO:0005773,GO:0005886,GO:0005887,GO:0008150,GO:0009987,GO:0010033,GO:0016020,GO:0016021,GO:0031224,GO:0031226,GO:0034097,GO:0042221,GO:0043226,GO:0043227,GO:0043229,GO:0043231,GO:0044424,GO:0044425,GO:0044444,GO:0044459,GO:0044464,GO:0050896,GO:0051716,GO:0070887,GO:0071310,GO:0071345,GO:0071944,GO:1990823,GO:1990830	K12387-ko04142 Lysosome	-
PRPH	0.744697	0.081511667	3.191575075	1.52E-07	7.96E-07	up	-	peripherin, transcript variant X5	GO:0001750,GO:0003674,GO:0005198,GO:0005488,GO:0005515,GO:0005575,GO:0005622,GO:0005623,GO:0005737,GO:0005856,GO:0005882,GO:0005883,GO:0005886,GO:0005929,GO:0006996,GO:0007010,GO:0008150,GO:0009987,GO:0016020,GO:0016043,GO:0030424,GO:0031090,GO:0031253,GO:0033267,GO:0036477,GO:0042622,GO:0042995,GO:0043005,GO:0043025,GO:0043195,GO:0043226,GO:0043227,GO:0043228,GO:0043229,GO:0043232,GO:0043679,GO:…	-	KOG0977-Nuclear envelope protein lamin, intermediate filament superfamily[DY]
LOC119871346	4.294296	0.106573	5.332507751	0.003453321	0.008911128	up	-	small nucleolar RNA SNORD116	-	-	-
LOC119865375	0.389427667	0.0001	11.92713967	0.001895304	0.005193426	up	-	uncharacterized LOC119865375	-	-	-
NDUFA4L2	6.385989	90.19489033	-3.820063732	3.60E-62	2.88E-60	down	-	NDUFA4 mitochondrial complex associated like 2, transcript variant X4	GO:0005575,GO:0005622,GO:0005623,GO:0005737,GO:0005739,GO:0005740,GO:0005743,GO:0005746,GO:0005751,GO:0016020,GO:0019866,GO:0031090,GO:0031966,GO:0031967,GO:0031975,GO:0032991,GO:0043226,GO:0043227,GO:0043229,GO:0043231,GO:0044422,GO:0044424,GO:0044425,GO:0044429,GO:0044444,GO:0044446,GO:0044455,GO:0044464,GO:0045277,GO:0070069,GO:0070469,GO:0098796,GO:0098798,GO:0098800,GO:0098803	K03948-ko00190 Oxidative phosphorylation;ko05010 Alzheimer's disease;ko05012 Parkinson's disease;ko05016 Huntington's disease;ko04932 Non-alcoholic fatty liver disease (NAFLD)	-
CRISPLD2	1.600003667	0.073388	4.44638722	1.59E-24	2.98E-23	up	-	cysteine rich secretory protein LCCL domain containing 2	GO:0001775,GO:0002252,GO:0002263,GO:0002274,GO:0002275,GO:0002283,GO:0002366,GO:0002376,GO:0002443,GO:0002444,GO:0002446,GO:0003674,GO:0005488,GO:0005539,GO:0005575,GO:0005576,GO:0005622,GO:0005623,GO:0005737,GO:0006810,GO:0006887,GO:0006955,GO:0008150,GO:0008201,GO:0009653,GO:0009987,GO:0010171,GO:0012505,GO:0016043,GO:0016192,GO:0030133,GO:0030141,GO:0030198,GO:0031012,GO:0031410,GO:0031974,GO:…	-	KOG3017-Defense-related protein containing SCP domain[S]
IGF2	1.411161	143.8059717	-6.671097181	9.24E-126	2.85E-123	down	-	insulin like growth factor 2, transcript variant 2	GO:0000003,GO:0000122,GO:0001501,GO:0001503,GO:0001649,GO:0001701,GO:0001890,GO:0001892,GO:0001910,GO:0001911,GO:0001932,GO:0001934,GO:0001936,GO:0001938,GO:0002576,GO:0002682,GO:0002683,GO:0002684,GO:0002694,GO:0002696,GO:0002697,GO:0002698,GO:0002703,GO:0002704,GO:0002706,GO:0002707,GO:0002715,GO:0002716,GO:0003006,GO:0003008,GO:0003674,GO:0005102,GO:0005158,GO:0005159,GO:0005178,GO:0005488,GO:…	-	-
LOC111097445	0.201227333	0.0001	10.97461057	0.001081748	0.003122744	up	-	uncharacterized LOC111097445, transcript variant X2	-	-	-
LOC111097444	0.436520667	0.015003667	4.862662937	0.000164638	0.000557233	up	-	uncharacterized LOC111097444	-	-	-
unassigned_gene_22	314.9078267	32.76100533	3.26487808	7.53E-18	9.80E-17	up	-	tRNA-Glu	-	-	-
EPGN	1.922708333	0.073976333	4.699932324	1.19E-13	1.15E-12	up	-	epithelial mitogen	GO:0000165,GO:0000187,GO:0001525,GO:0001568,GO:0001932,GO:0001934,GO:0001944,GO:0003674,GO:0005102,GO:0005154,GO:0005488,GO:0005515,GO:0005575,GO:0005576,GO:0005615,GO:0005623,GO:0005886,GO:0005887,GO:0006464,GO:0006468,GO:0006793,GO:0006796,GO:0006807,GO:0007088,GO:0007154,GO:0007165,GO:0007166,GO:0007167,GO:0007169,GO:0007173,GO:0007176,GO:0007275,GO:0007346,GO:0008083,GO:0008150,GO:0008152,GO:…	-	-
EGR2	2.874349333	0.093172	4.947195138	2.70E-24	4.98E-23	up	-	early growth response 2, transcript variant X2	GO:0000902,GO:0000904,GO:0000976,GO:0000977,GO:0000978,GO:0000981,GO:0000982,GO:0000987,GO:0001012,GO:0001067,GO:0001077,GO:0001085,GO:0001102,GO:0001228,GO:0003002,GO:0003008,GO:0003674,GO:0003676,GO:0003677,GO:0003682,GO:0003690,GO:0003700,GO:0005488,GO:0005515,GO:0005575,GO:0005622,GO:0005623,GO:0005634,GO:0005654,GO:0005737,GO:0006139,GO:0006351,GO:0006355,GO:0006357,GO:0006366,GO:0006611,GO:…	-	KOG3623-Homeobox transcription factor SIP1[K]
EGR3	0.561888	0.059192667	3.246792232	2.38E-08	1.37E-07	up	-	early growth response 3, transcript variant X1	GO:0000981,GO:0001525,GO:0001568,GO:0001667,GO:0001936,GO:0001938,GO:0001944,GO:0002040,GO:0002042,GO:0003674,GO:0003700,GO:0006355,GO:0006357,GO:0006928,GO:0006935,GO:0007275,GO:0007517,GO:0007623,GO:0008150,GO:0008284,GO:0009605,GO:0009653,GO:0009719,GO:0009889,GO:0009987,GO:0010033,GO:0010468,GO:0010556,GO:0010631,GO:0010941,GO:0016477,GO:0019219,GO:0019222,GO:0031323,GO:0031326,GO:0032501,GO:…	-	KOG3623-Homeobox transcription factor SIP1[K]
EGR4	0.364684	0.035352667	3.366755957	0.000444416	0.001382088	up	-	early growth response 4, transcript variant X1	GO:0000976,GO:0000977,GO:0000981,GO:0001012,GO:0001067,GO:0001228,GO:0003674,GO:0003676,GO:0003677,GO:0003690,GO:0003700,GO:0005488,GO:0005575,GO:0005622,GO:0005623,GO:0005634,GO:0006139,GO:0006351,GO:0006355,GO:0006357,GO:0006366,GO:0006725,GO:0006807,GO:0008150,GO:0008152,GO:0008284,GO:0009058,GO:0009059,GO:0009889,GO:0009891,GO:0009893,GO:0009987,GO:0010033,GO:0010467,GO:0010468,GO:0010556,GO:…	-	KOG3623-Homeobox transcription factor SIP1[K]
CDRT1	0.31541	0.0001	11.62301269	6.87E-07	3.30E-06	up	-	CMT1A duplicated region transcript 1, transcript variant X4	GO:0005575,GO:0005622,GO:0005623,GO:0005737,GO:0005829,GO:0005886,GO:0016020,GO:0044424,GO:0044444,GO:0044464,GO:0071944	-	KOG0274-Cdc4 and related F-box and WD-40 proteins[R]
SLC45A1	5.271868667	0.287210333	4.198134869	5.84E-32	1.58E-30	up	-	solute carrier family 45 member 1, transcript variant X1	GO:0003674,GO:0005215,GO:0005355,GO:0006810,GO:0008150,GO:0008643,GO:0008645,GO:0015144,GO:0015145,GO:0015149,GO:0015749,GO:0022857,GO:0034219,GO:0051119,GO:0051179,GO:0051234,GO:0055085,GO:0071702,GO:1904659	-	KOG0637-Sucrose transporter and related proteins[G]
FAM20A	6.425035667	0.067046667	6.582395045	1.91E-32	5.33E-31	up	-	FAM20A golgi associated secretory pathway pseudokinase	GO:0001932,GO:0001934,GO:0003674,GO:0003824,GO:0004672,GO:0004674,GO:0005488,GO:0005575,GO:0005576,GO:0005615,GO:0005622,GO:0005623,GO:0005737,GO:0005783,GO:0005794,GO:0006464,GO:0006468,GO:0006793,GO:0006796,GO:0006807,GO:0007275,GO:0008047,GO:0008150,GO:0008152,GO:0009653,GO:0009887,GO:0009888,GO:0009893,GO:0009987,GO:0010562,GO:0010604,GO:0012505,GO:0016301,GO:0016310,GO:0016740,GO:0016772,GO:…	-	KOG3829-Uncharacterized conserved protein[S]
LOC111097072	0.092635667	0.0001	9.855423958	0.000533728	0.001635111	up	-	uncharacterized LOC111097072, transcript variant X2	-	-	-
FGL2	0.74559	0.054794333	3.766283904	5.88E-12	4.87E-11	up	-	fibrinogen like 2	GO:0001775,GO:0002252,GO:0002263,GO:0002274,GO:0002275,GO:0002283,GO:0002366,GO:0002376,GO:0002443,GO:0002444,GO:0002446,GO:0003674,GO:0005575,GO:0005576,GO:0005577,GO:0005615,GO:0005622,GO:0005623,GO:0005737,GO:0006810,GO:0006887,GO:0006955,GO:0008047,GO:0008150,GO:0009893,GO:0009986,GO:0009987,GO:0010604,GO:0010952,GO:0012505,GO:0016192,GO:0016504,GO:0019222,GO:0030141,GO:0030162,GO:0030234,GO:…	-	KOG2579-Ficolin and related extracellular proteins[R]
THBD	33.54148233	3.833658667	3.129152653	9.14E-90	1.36E-87	up	-	thrombomodulin	GO:0000003,GO:0003674,GO:0005488,GO:0005509,GO:0005575,GO:0005576,GO:0005615,GO:0005622,GO:0005623,GO:0005737,GO:0005773,GO:0005774,GO:0005886,GO:0005887,GO:0006950,GO:0007154,GO:0007165,GO:0007565,GO:0007596,GO:0007599,GO:0008150,GO:0009611,GO:0009986,GO:0009987,GO:0010543,GO:0010544,GO:0016020,GO:0016021,GO:0016327,GO:0022414,GO:0023052,GO:0030193,GO:0030194,GO:0030195,GO:0031090,GO:0031224,GO:…	K03907-ko04610 Complement and coagulation cascades;ko04933 AGE-RAGE signaling pathway in diabetic complications	KOG1214-Nidogen and related basement membrane protein proteins[MW]
DOCK3	7.064218667	0.384213	4.200551762	4.33E-103	8.18E-101	up	-	dedicator of cytokinesis 3, transcript variant X13	GO:0000132,GO:0000226,GO:0000278,GO:0001654,GO:0001745,GO:0001751,GO:0001754,GO:0003002,GO:0003674,GO:0005085,GO:0005088,GO:0005089,GO:0005488,GO:0005515,GO:0005575,GO:0005622,GO:0005623,GO:0005737,GO:0005829,GO:0005886,GO:0006810,GO:0006897,GO:0006909,GO:0006911,GO:0006915,GO:0006928,GO:0006996,GO:0007010,GO:0007017,GO:0007049,GO:0007163,GO:0007275,GO:0007369,GO:0007389,GO:0007399,GO:0007417,GO:…	-	KOG1998-Signaling protein DOCK180[T]
LOC119872733	10.23738	0.527930333	4.277355169	0.00169821	0.004699981	up	-	small nucleolar RNA SNORD44	-	-	-
CPVL	1.753586	0.071006	4.626223438	1.18E-10	8.64E-10	up	-	carboxypeptidase vitellogenic like, transcript variant X1	GO:0003674,GO:0003824,GO:0004180,GO:0004185,GO:0006403,GO:0006508,GO:0006807,GO:0006810,GO:0008150,GO:0008152,GO:0008233,GO:0008236,GO:0008238,GO:0009056,GO:0009057,GO:0009987,GO:0015931,GO:0016787,GO:0017171,GO:0019538,GO:0030163,GO:0033036,GO:0033227,GO:0043170,GO:0044237,GO:0044238,GO:0044248,GO:0044257,GO:0044260,GO:0044265,GO:0044267,GO:0050657,GO:0050658,GO:0051179,GO:0051234,GO:0051236,GO:…	-	KOG1282-Serine carboxypeptidases (lysosomal cathepsin A)[OE]
LOC482175	19.56042033	0.017042667	10.16457057	1.15E-22	1.94E-21	up	-	transmembrane protease serine 11B-like protein, transcript variant X1	GO:0003674,GO:0003824,GO:0005575,GO:0005623,GO:0005886,GO:0006508,GO:0006807,GO:0008150,GO:0008152,GO:0008233,GO:0008236,GO:0016020,GO:0016787,GO:0017171,GO:0019538,GO:0043170,GO:0044238,GO:0044464,GO:0070011,GO:0071704,GO:0071944,GO:0140096,GO:1901564	-	KOG3627-Trypsin[E]
LOC482174	12.71713367	0.73733	4.108319268	9.69E-81	1.25E-78	up	-	transmembrane protease serine 11F	-	-	KOG3627-Trypsin[E]
LOC102153034	0.0001	0.743724667	-12.86055291	9.25E-07	4.39E-06	down	-	calmodulin-like protein 3	GO:0003674,GO:0005488,GO:0005509,GO:0043167,GO:0043169,GO:0046872	K02183-ko04014 Ras signaling pathway;ko04015 Rap1 signaling pathway;ko04020 Calcium signaling pathway;ko04070 Phosphatidylinositol signaling system;ko04024 cAMP signaling pathway;ko04022 cGMP - PKG signaling pathway;ko04114 Oocyte meiosis;ko04910 Insulin signaling pathway;ko04922 Glucagon signaling pathway;ko04912 GnRH signaling pathway;ko04915 Estrogen signaling pathway;ko04921 Oxytocin signalin…	KOG0027-Calmodulin and related proteins (EF-Hand superfamily)[T]
LOC102155796	4.04871	0.092262333	5.455576721	1.95E-48	1.02E-46	up	-	uncharacterized LOC102155796, transcript variant X1	-	-	-
ODAPH	289.6687317	3.013592	6.586776042	7.74E-178	4.77E-175	up	-	odontogenesis associated phosphoprotein	-	-	-
IL1A	2.163798333	0.176123333	3.618908086	4.23E-08	2.37E-07	up	-	interleukin 1 alpha	GO:0000003,GO:0000302,GO:0001101,GO:0001666,GO:0001817,GO:0001819,GO:0001932,GO:0001934,GO:0002237,GO:0002246,GO:0002248,GO:0002526,GO:0002682,GO:0002684,GO:0002685,GO:0002687,GO:0002691,GO:0002693,GO:0002791,GO:0002793,GO:0003006,GO:0003674,GO:0005102,GO:0005125,GO:0005126,GO:0005149,GO:0005488,GO:0005507,GO:0005515,GO:0005575,GO:0005576,GO:0005615,GO:0005622,GO:0005623,GO:0005737,GO:0005829,GO:…	K04383-ko04010 MAPK signaling pathway;ko04060 Cytokine-cytokine receptor interaction;ko04640 Hematopoietic cell lineage;ko04380 Osteoclast differentiation;ko05323 Rheumatoid arthritis;ko05321 Inflammatiory bowel disease (IBD);ko05332 Graft-versus-host disease;ko05020 Prion diseases;ko04940 Type I diabetes mellitus;ko04932 Non-alcoholic fatty liver disease (NAFLD);ko04933 AGE-RAGE signaling pathwa…	-
IL11	46.14796333	0.546049667	6.401090989	2.39E-124	6.91E-122	up	-	interleukin 11, transcript variant X13	GO:0001775,GO:0001932,GO:0001934,GO:0002376,GO:0002520,GO:0002521,GO:0003674,GO:0005102,GO:0005125,GO:0005126,GO:0005142,GO:0005488,GO:0005515,GO:0005575,GO:0005576,GO:0005622,GO:0005623,GO:0005737,GO:0006355,GO:0006357,GO:0007154,GO:0007165,GO:0007166,GO:0007275,GO:0008083,GO:0008150,GO:0008284,GO:0009889,GO:0009891,GO:0009893,GO:0009966,GO:0009967,GO:0009987,GO:0010033,GO:0010468,GO:0010469,GO:…	K05417-ko04630 Jak-STAT signaling pathway;ko04060 Cytokine-cytokine receptor interaction;ko04640 Hematopoietic cell lineage;ko05323 Rheumatoid arthritis	-
LOC111098513	0.103238667	0.0001	10.0117677	0.00099522	0.002891905	up	-	uncharacterized LOC111098513, transcript variant X3	-	-	-
ABHD12B	0.851448333	0.064281667	3.727439748	1.36E-08	8.09E-08	up	-	abhydrolase domain containing 12B, transcript variant X1	-	-	KOG1552-Predicted alpha/beta hydrolase[R]
LOC102152415	0.396169333	0.0001	11.95190149	0.001651587	0.004580536	up	-	uncharacterized LOC102152415	-	-	-
LOC119872851	0.573099	0.033245	4.107575096	0.003782741	0.009681537	up	-	uncharacterized LOC119872851	-	-	-
MUC13	0.061421	4.638591	-6.238810833	5.79E-38	2.03E-36	down	-	mucin 13, cell surface associated, transcript variant X8	-	-	-
LOC100687994	19.639505	1.279732	3.939844949	4.12E-47	2.02E-45	up	-	uncharacterized LOC100687994	-	-	-
FIBCD1	0.006595667	0.293765333	-5.477001857	2.90E-06	1.28E-05	down	-	fibrinogen C domain containing 1, transcript variant X3	GO:0003674,GO:0005488,GO:0005575,GO:0008061,GO:0008144,GO:0016020,GO:0097367	-	KOG2579-Ficolin and related extracellular proteins[R]
LOC111091350	0.096256	0.0001	9.910732662	0.002277245	0.006122164	up	-	uncharacterized LOC111091350	-	-	-
MUCL3	0.366944333	0.038852667	3.239475691	0.000167706	0.000566789	up	-	mucin like 3, transcript variant X1	GO:0005575,GO:0005576,GO:0005615,GO:0006950,GO:0008150,GO:0009266,GO:0009409,GO:0009628,GO:0009631,GO:0044421,GO:0050896	-	-
HCLS1	0.181800667	0.0001	10.82814177	0.001962575	0.005357925	up	-	hematopoietic cell-specific Lyn substrate 1, transcript variant X1	GO:0000003,GO:0000122,GO:0001085,GO:0001667,GO:0001932,GO:0001934,GO:0002064,GO:0002065,GO:0002066,GO:0002262,GO:0002376,GO:0002520,GO:0002682,GO:0002684,GO:0002761,GO:0002763,GO:0003006,GO:0003674,GO:0005488,GO:0005515,GO:0005575,GO:0005622,GO:0005623,GO:0005634,GO:0005667,GO:0005737,GO:0005829,GO:0005856,GO:0005886,GO:0005938,GO:0006355,GO:0006357,GO:0006810,GO:0006928,GO:0007154,GO:0007165,GO:…	K06106-ko04530 Tight junction;ko05205 Proteoglycans in cancer;ko05130 Pathogenic Escherichia coli infection;ko05131 Shigellosis;ko05100 Bacterial invasion of epithelial cells	KOG3655-Drebrins and related actin binding proteins[Z]
C2CD4A	2.300917	0.141461	4.023732673	2.00E-23	3.51E-22	up	-	C2 calcium dependent domain containing 4A, transcript variant X1	GO:0003674,GO:0005488,GO:0005509,GO:0005543,GO:0005544,GO:0005575,GO:0005623,GO:0005886,GO:0008289,GO:0016020,GO:0043167,GO:0043168,GO:0043169,GO:0044464,GO:0046872,GO:0071944	-	-
LOC119863891	7.063845333	0.018269667	8.594859633	2.66E-16	3.16E-15	up	-	C-X-C motif chemokine receptor 4	GO:0000003,GO:0000187,GO:0000323,GO:0000902,GO:0000904,GO:0001525,GO:0001558,GO:0001568,GO:0001569,GO:0001637,GO:0001653,GO:0001666,GO:0001667,GO:0001704,GO:0001707,GO:0001763,GO:0001764,GO:0001775,GO:0001932,GO:0001934,GO:0001944,GO:0002009,GO:0002064,GO:0002376,GO:0002407,GO:0002520,GO:0003006,GO:0003008,GO:0003012,GO:0003013,GO:0003015,GO:0003158,GO:0003159,GO:0003205,GO:0003231,GO:0003279,GO:…	K04189-ko04060 Cytokine-cytokine receptor interaction;ko04144 Endocytosis;ko04670 Leukocyte transendothelial migration;ko04672 Intestinal immune network for IgA production;ko04062 Chemokine signaling pathway;ko04360 Axon guidance;ko05200 Pathways in cancer	KOG4219-G protein-coupled receptor[T]
LOC606845	0.380747	5.086778333	-3.739847653	1.54E-43	6.77E-42	down	-	transmembrane protein 198-like, transcript variant X2	GO:0005575,GO:0005623,GO:0005886,GO:0012506,GO:0016020,GO:0031090,GO:0031982,GO:0043226,GO:0043227,GO:0044422,GO:0044464,GO:0071944	-	-
ENTPD2	0.029701333	0.878296667	-4.886108726	4.75E-07	2.33E-06	down	-	ectonucleoside triphosphate diphosphohydrolase 2, transcript variant X1	GO:0001775,GO:0002237,GO:0003674,GO:0003824,GO:0005488,GO:0005515,GO:0005575,GO:0005576,GO:0005604,GO:0005605,GO:0005622,GO:0005623,GO:0005737,GO:0005783,GO:0005789,GO:0005886,GO:0006139,GO:0006725,GO:0006753,GO:0006793,GO:0006796,GO:0006807,GO:0006950,GO:0007154,GO:0007165,GO:0007186,GO:0007596,GO:0007599,GO:0008150,GO:0008152,GO:0009056,GO:0009058,GO:0009132,GO:0009134,GO:0009135,GO:0009137,GO:…	K01509-ko00230 Purine metabolism;ko04742 Taste transduction	KOG1386-Nucleoside phosphatase[F]
KIAA2012	0.086708	0.0001	9.760021298	0.00079661	0.002369474	up	-	KIAA2012, transcript variant X4	-	-	-
FIBIN	0.027757667	0.271024333	-3.287464183	0.002466314	0.006584545	down	-	fin bud initiation factor homolog, transcript variant X1	GO:0003674,GO:0005488,GO:0005515,GO:0005575,GO:0005622,GO:0005623,GO:0005737,GO:0005783,GO:0005794,GO:0007154,GO:0007165,GO:0007275,GO:0008150,GO:0009410,GO:0009653,GO:0009719,GO:0009725,GO:0009790,GO:0009987,GO:0010033,GO:0010035,GO:0010038,GO:0010042,GO:0012505,GO:0014070,GO:0023052,GO:0031960,GO:0032501,GO:0032502,GO:0033333,GO:0033334,GO:0033339,GO:0033993,GO:0035107,GO:0035113,GO:0035118,GO:…	-	-
LOC119870638	0.365651667	0.0001	11.83625422	0.00072507	0.002169232	up	-	uncharacterized LOC119870638	-	-	-
HNMT	9.094236667	0.777033	3.548904774	4.31E-20	6.32E-19	up	-	histamine N-methyltransferase, transcript variant X1	GO:0001505,GO:0001692,GO:0001695,GO:0002347,GO:0003674,GO:0003824,GO:0005575,GO:0005622,GO:0005623,GO:0005737,GO:0005829,GO:0006082,GO:0006520,GO:0006547,GO:0006548,GO:0006576,GO:0006725,GO:0006807,GO:0006950,GO:0006970,GO:0006972,GO:0007275,GO:0007399,GO:0007417,GO:0007420,GO:0007585,GO:0008150,GO:0008152,GO:0008168,GO:0008170,GO:0008757,GO:0009056,GO:0009063,GO:0009308,GO:0009310,GO:0009410,GO:…	K00546-ko00340 Histidine metabolism	-
LOC111098644	0.185940333	0.0001	10.86062403	0.000195171	0.000651167	up	-	collagen alpha-1(I) chain-like, transcript variant X4	-	-	-
LOC102156069	0.015207667	0.222216667	-3.869096305	0.002622088	0.006961265	down	-	uncharacterized LOC102156069, transcript variant X7	-	-	-
TRIM58	0.109447	0.0001	10.09601669	0.000107425	0.000374834	up	-	tripartite motif containing 58	GO:0000209,GO:0002682,GO:0002684,GO:0003674,GO:0003824,GO:0004842,GO:0005488,GO:0005515,GO:0006464,GO:0006508,GO:0006511,GO:0006807,GO:0008150,GO:0008152,GO:0009056,GO:0009057,GO:0009987,GO:0010720,GO:0016567,GO:0016740,GO:0019538,GO:0019787,GO:0019941,GO:0030163,GO:0032386,GO:0032446,GO:0032879,GO:0032886,GO:0036211,GO:0043170,GO:0043412,GO:0043632,GO:0044237,GO:0044238,GO:0044248,GO:0044257,GO:…	-	KOG2177-Predicted E3 ubiquitin ligase[O]
TRIM50	0.020678667	1.354479333	-6.033451405	1.32E-10	9.66E-10	down	-	tripartite motif containing 50, transcript variant X12	GO:0003674,GO:0005488,GO:0005515,GO:0005575,GO:0005622,GO:0005623,GO:0005737,GO:0005829,GO:0008150,GO:0016234,GO:0016235,GO:0032879,GO:0032880,GO:0042802,GO:0044424,GO:0044444,GO:0044464,GO:0050789,GO:0065007,GO:0070201	-	KOG2177-Predicted E3 ubiquitin ligase[O]
NREP	0.013239	0.924958667	-6.12652284	1.88E-07	9.75E-07	down	-	neuronal regeneration related protein, transcript variant X3	GO:0005575,GO:0005622,GO:0005623,GO:0005634,GO:0005737,GO:0006950,GO:0007275,GO:0007399,GO:0008150,GO:0009611,GO:0009966,GO:0009987,GO:0010646,GO:0016043,GO:0017015,GO:0022008,GO:0023051,GO:0030030,GO:0030154,GO:0030182,GO:0031099,GO:0031102,GO:0031103,GO:0031175,GO:0032501,GO:0032502,GO:0033554,GO:0043226,GO:0043227,GO:0043229,GO:0043231,GO:0044424,GO:0044464,GO:0045595,GO:0045664,GO:0048468,GO:…	-	-
CFD	0.180189333	2.00991	-3.479545386	3.73E-08	2.11E-07	down	-	complement factor D, transcript variant X2	GO:0005575,GO:0005576	K01334-ko04610 Complement and coagulation cascades;ko05150 Staphylococcus aureus infection	KOG3627-Trypsin[E]
MAB21L3	0.619187667	7.833647333	-3.66123554	1.79E-52	1.05E-50	down	-	mab-21 like 3, transcript variant X2	-	-	KOG3963-Mab-21-like cell fate specification proteins[T]
LOC111090959	0.732813	0.071933	3.348719418	0.002834923	0.00747804	up	-	uncharacterized LOC111090959	-	-	-
MAMLD1	0.024158333	0.311706	-3.689593093	2.49E-06	1.11E-05	down	-	mastermind like domain containing 1, transcript variant X3	GO:0000003,GO:0003006,GO:0005575,GO:0005622,GO:0005623,GO:0005634,GO:0005654,GO:0005737,GO:0005794,GO:0005813,GO:0005815,GO:0005856,GO:0006355,GO:0006357,GO:0007275,GO:0007548,GO:0008150,GO:0008406,GO:0008584,GO:0009889,GO:0010468,GO:0010556,GO:0012505,GO:0015630,GO:0016604,GO:0019219,GO:0019222,GO:0022414,GO:0031323,GO:0031326,GO:0031974,GO:0031981,GO:0032501,GO:0032502,GO:0043226,GO:0043227,GO:…	-	-
GBX2	3.278803667	0.030115	6.766543447	4.97E-16	5.78E-15	up	-	gastrulation brain homeobox 2	GO:0000902,GO:0000904,GO:0000976,GO:0000977,GO:0000979,GO:0000981,GO:0000988,GO:0000989,GO:0001012,GO:0001046,GO:0001047,GO:0001067,GO:0001076,GO:0001190,GO:0001228,GO:0001525,GO:0001568,GO:0001569,GO:0001667,GO:0001755,GO:0001763,GO:0001944,GO:0002009,GO:0003002,GO:0003674,GO:0003676,GO:0003677,GO:0003690,GO:0003700,GO:0005488,GO:0005575,GO:0005622,GO:0005623,GO:0005634,GO:0006139,GO:0006351,GO:…	-	KOG0489-Transcription factor zerknullt and related HOX domain proteins[R]
BCL2L1	6.645491333	161.5457507	-4.603423123	1.43E-176	8.56E-174	down	-	BCL2 like 1	GO:0000075,GO:0000278,GO:0001836,GO:0003674,GO:0005488,GO:0005515,GO:0005575,GO:0005622,GO:0005623,GO:0005737,GO:0005739,GO:0005740,GO:0005741,GO:0005813,GO:0005815,GO:0005856,GO:0006810,GO:0006839,GO:0006915,GO:0006950,GO:0006974,GO:0006996,GO:0007005,GO:0007006,GO:0007049,GO:0007093,GO:0007154,GO:0007165,GO:0007166,GO:0007346,GO:0008150,GO:0008219,GO:0008630,GO:0008637,GO:0009892,GO:0009894,GO:…	K04570-ko04014 Ras signaling pathway;ko04630 Jak-STAT signaling pathway;ko04064 NF-kappa B signaling pathway;ko04151 PI3K-Akt signaling pathway;ko04210 Apoptosis;ko04215 Apoptosis - multiple species;ko05200 Pathways in cancer;ko05202 Transcriptional misregulation in cancers;ko05212 Pancreatic cancer;ko05220 Chronic myeloid leukemia;ko05222 Small cell lung cancer;ko05014 Amyotrophic lateral sclero…	KOG4728-Anti-apoptotic Bcl-2 family proteins, prevent opening of mitochondrial porin channel[T]
LOC102152378	0.068606	1.816351333	-4.726564723	1.35E-13	1.29E-12	down	-	uncharacterized LOC102152378, transcript variant X2	-	-	-
LOC119870772	0.026092333	0.302932	-3.537296115	9.79E-08	5.26E-07	down	-	uncharacterized LOC119870772	-	-	-
SLC6A13	0.425531	0.016369333	4.700196764	0.000409247	0.001281545	up	-	solute carrier family 6 member 13, transcript variant X6	GO:0003333,GO:0003674,GO:0005215,GO:0005283,GO:0005326,GO:0005328,GO:0005332,GO:0005342,GO:0005343,GO:0005416,GO:0005488,GO:0005575,GO:0005623,GO:0005886,GO:0005887,GO:0006810,GO:0006811,GO:0006812,GO:0006814,GO:0006820,GO:0006836,GO:0006865,GO:0008028,GO:0008150,GO:0008324,GO:0008509,GO:0008514,GO:0015075,GO:0015077,GO:0015081,GO:0015171,GO:0015185,GO:0015291,GO:0015293,GO:0015294,GO:0015318,GO:…	-	KOG3660-Sodium-neurotransmitter symporter[T]
SLC6A17	12.54287067	0.891493	3.814500293	1.60E-94	2.55E-92	up	-	solute carrier family 6 member 17	GO:0003333,GO:0003674,GO:0005215,GO:0005342,GO:0005575,GO:0005622,GO:0005623,GO:0005737,GO:0005886,GO:0005887,GO:0006810,GO:0006811,GO:0006812,GO:0006820,GO:0006836,GO:0006865,GO:0007275,GO:0007399,GO:0007417,GO:0007420,GO:0008021,GO:0008150,GO:0008509,GO:0008514,GO:0012505,GO:0015075,GO:0015171,GO:0015318,GO:0015711,GO:0015803,GO:0015804,GO:0015807,GO:0015816,GO:0015820,GO:0015824,GO:0015849,GO:…	-	KOG3659-Sodium-neurotransmitter symporter[T]
LOC119871803	0.929847333	0.080088667	3.537323861	0.00012487	0.000430589	up	-	uncharacterized LOC119871803	-	-	-
LOC111092768	0.388384	0.045006667	3.109273145	0.002095109	0.005682031	up	-	uncharacterized LOC111092768	-	-	-
LOC119864115	0.029833333	0.512911	-4.103711425	0.002270324	0.006107105	down	-	uncharacterized LOC119864115	-	-	-
LOC111093050	0.234158	0.0001	11.19326661	2.34E-05	9.03E-05	up	-	uncharacterized LOC111093050	-	-	-
SCRN1	5.364931333	0.203307	4.721827912	3.54E-74	3.83E-72	up	-	secernin 1	GO:0005575,GO:0005622,GO:0005623,GO:0005634,GO:0005635,GO:0006810,GO:0006887,GO:0008150,GO:0009987,GO:0012505,GO:0016020,GO:0016192,GO:0031090,GO:0031965,GO:0031967,GO:0031975,GO:0032940,GO:0043226,GO:0043227,GO:0043229,GO:0043231,GO:0044422,GO:0044424,GO:0044428,GO:0044446,GO:0044464,GO:0046903,GO:0051179,GO:0051234	-	-
FBP1	104.0669277	10.003203	3.378977729	1.26E-125	3.82E-123	up	-	fructose-bisphosphatase 1, transcript variant X1	GO:0000122,GO:0000166,GO:0000988,GO:0000989,GO:0001076,GO:0001191,GO:0001558,GO:0003674,GO:0003824,GO:0005488,GO:0005515,GO:0005575,GO:0005622,GO:0005623,GO:0005634,GO:0005737,GO:0005829,GO:0005975,GO:0005984,GO:0005985,GO:0005986,GO:0005996,GO:0006000,GO:0006002,GO:0006006,GO:0006094,GO:0006109,GO:0006110,GO:0006111,GO:0006140,GO:0006355,GO:0006357,GO:0006793,GO:0006796,GO:0008144,GO:0008150,GO:…	K03841-ko01200 Carbon metabolism;ko00010 Glycolysis / Gluconeogenesis;ko00030 Pentose phosphate pathway;ko00051 Fructose and mannose metabolism;ko00710 Carbon fixation in photosynthetic organisms;ko00680 Methane metabolism;ko04152 AMPK signaling pathway;ko04910 Insulin signaling pathway	KOG1458-Fructose-1,6-bisphosphatase[G]
LOC111096237	0.248034	0.0001	11.27632218	0.000687631	0.002065906	up	-	uncharacterized LOC111096237, transcript variant X5	-	-	-
LOC111095761	0.215356333	0.0001	11.07251004	0.00196713	0.005367194	up	-	uncharacterized LOC111095761, transcript variant X2	-	-	-
LOC111094498	0.5402	0.0001	12.39927792	2.14E-05	8.30E-05	up	-	uncharacterized LOC111094498	-	-	-
S100A5	0.229144	2.059259667	-3.167799346	0.000790858	0.002353877	down	-	S100 calcium binding protein A5	GO:0003674,GO:0005488,GO:0005507,GO:0005509,GO:0005515,GO:0005575,GO:0005622,GO:0005623,GO:0005634,GO:0008270,GO:0036477,GO:0042802,GO:0042803,GO:0043025,GO:0043167,GO:0043169,GO:0043226,GO:0043227,GO:0043229,GO:0043231,GO:0044297,GO:0044424,GO:0044464,GO:0046872,GO:0046914,GO:0046983,GO:0097458	-	-
LOC119864008	1.432542	0.086298667	4.053095357	7.31E-08	3.99E-07	up	-	uncharacterized LOC119864008, transcript variant X1	-	-	-
TLL2	1.002046	0.071538333	3.808088421	2.48E-15	2.74E-14	up	-	tolloid like 2	GO:0000003,GO:0000578,GO:0000902,GO:0000904,GO:0001703,GO:0002009,GO:0002165,GO:0003002,GO:0003006,GO:0003674,GO:0003824,GO:0004175,GO:0004222,GO:0004252,GO:0005575,GO:0005576,GO:0006355,GO:0006357,GO:0006508,GO:0006807,GO:0006928,GO:0006935,GO:0007154,GO:0007165,GO:0007166,GO:0007167,GO:0007169,GO:0007275,GO:0007276,GO:0007281,GO:0007292,GO:0007308,GO:0007309,GO:0007310,GO:0007313,GO:0007350,GO:…	-	KOG3714-Meprin A metalloprotease[O]
KLF1	0.0001	0.194308	-10.92412959	0.001893772	0.005191534	down	-	Kruppel like factor 1	GO:0000228,GO:0000785,GO:0000790,GO:0000976,GO:0000977,GO:0000978,GO:0000981,GO:0000982,GO:0000987,GO:0001012,GO:0001067,GO:0001077,GO:0001228,GO:0001701,GO:0001889,GO:0002262,GO:0002376,GO:0002520,GO:0003674,GO:0003676,GO:0003677,GO:0003690,GO:0003700,GO:0005488,GO:0005515,GO:0005575,GO:0005622,GO:0005623,GO:0005634,GO:0005654,GO:0005694,GO:0006139,GO:0006325,GO:0006338,GO:0006351,GO:0006355,GO:…	-	KOG3576-Ovo and related transcription factors[K]
STXBP5L	0.045442667	0.0001	8.827903687	0.000116278	0.000403292	up	-	syntaxin binding protein 5 like, transcript variant X2	GO:0000149,GO:0001505,GO:0002791,GO:0002792,GO:0002793,GO:0003008,GO:0003674,GO:0005096,GO:0005488,GO:0005515,GO:0005575,GO:0005622,GO:0005623,GO:0005737,GO:0005886,GO:0006810,GO:0006836,GO:0006887,GO:0006892,GO:0006893,GO:0007154,GO:0007163,GO:0007267,GO:0007268,GO:0007269,GO:0007610,GO:0007611,GO:0007613,GO:0007616,GO:0008021,GO:0008047,GO:0008150,GO:0009987,GO:0010646,GO:0010648,GO:0010817,GO:…	-	KOG1983-Tomosyn and related SNARE-interacting proteins[U]
LOC106558031	1.476738	0.0001	13.85012627	7.06E-07	3.39E-06	up	-	uncharacterized LOC106558031	-	-	-
RCOR2	0.265736667	4.231280667	-3.993025173	6.27E-34	1.86E-32	down	-	REST corepressor 2, transcript variant X2	GO:0000122,GO:0000785,GO:0000981,GO:0001067,GO:0003674,GO:0003676,GO:0003677,GO:0003682,GO:0003700,GO:0003712,GO:0003714,GO:0005488,GO:0005515,GO:0005575,GO:0005622,GO:0005623,GO:0005634,GO:0005667,GO:0005694,GO:0006355,GO:0006357,GO:0007154,GO:0007165,GO:0007166,GO:0007219,GO:0007221,GO:0008134,GO:0008150,GO:0008593,GO:0009889,GO:0009890,GO:0009891,GO:0009892,GO:0009893,GO:0009966,GO:0009967,GO:…	-	KOG1194-Predicted DNA-binding protein, contains Myb-like, SANT and ELM2 domains[K]
LOC119870865	0.197428667	0.0001	10.94711577	0.000647075	0.001953894	up	-	uncharacterized LOC119870865	-	-	-
LOC111096379	0.184758667	0.022420667	3.042740958	0.003461634	0.008931334	up	-	uncharacterized LOC111096379	-	-	-
LOC111092873	2.596513333	0.306076	3.084613804	3.58E-05	0.000134328	up	-	uncharacterized LOC111092873	-	-	-
CYP1A1	62.54761367	3.715998	4.073133213	1.53E-228	2.18E-225	up	-	cytochrome P450 family 1 subfamily A member 1	GO:0003674,GO:0003824,GO:0004497,GO:0005488,GO:0005575,GO:0005622,GO:0005623,GO:0005737,GO:0005783,GO:0005789,GO:0008144,GO:0008150,GO:0008152,GO:0009404,GO:0009987,GO:0012505,GO:0016020,GO:0016491,GO:0017144,GO:0019748,GO:0019825,GO:0020037,GO:0031090,GO:0031984,GO:0036094,GO:0042175,GO:0042221,GO:0043226,GO:0043227,GO:0043229,GO:0043231,GO:0043385,GO:0044237,GO:0044422,GO:0044424,GO:0044425,GO:…	K07408-ko00140 Steroid hormone biosynthesis;ko00380 Tryptophan metabolism;ko00830 Retinol metabolism;ko00980 Metabolism of xenobiotics by cytochrome P450;ko04913 Ovarian Steroidogenesis;ko05204 Chemical carcinogenesis	KOG0156-Cytochrome P450 CYP2 subfamily[Q]
CYP1A2	0.784689333	0.009641667	6.346695225	3.05E-06	1.34E-05	up	-	cytochrome P450 family 1 subfamily A member 2	GO:0002237,GO:0003674,GO:0003824,GO:0004497,GO:0005488,GO:0005515,GO:0005575,GO:0005622,GO:0005623,GO:0005737,GO:0005783,GO:0005789,GO:0006082,GO:0006091,GO:0006629,GO:0006706,GO:0006720,GO:0006721,GO:0006725,GO:0006778,GO:0006805,GO:0006807,GO:0006950,GO:0007275,GO:0008144,GO:0008150,GO:0008152,GO:0008202,GO:0009056,GO:0009058,GO:0009403,GO:0009404,GO:0009410,GO:0009605,GO:0009607,GO:0009617,GO:…	K07409-ko00140 Steroid hormone biosynthesis;ko00591 Linoleic acid metabolism;ko00380 Tryptophan metabolism;ko00830 Retinol metabolism;ko00232 Caffeine metabolism;ko00980 Metabolism of xenobiotics by cytochrome P450;ko00982 Drug metabolism - cytochrome P450;ko05204 Chemical carcinogenesis	KOG0156-Cytochrome P450 CYP2 subfamily[Q]
LOC111094265	1.842618	0.218664	3.074969386	3.68E-06	1.60E-05	up	-	uncharacterized LOC111094265, transcript variant X2	-	-	-
DCLK1	1.384995	0.026614333	5.701533529	2.76E-15	3.04E-14	up	-	doublecortin like kinase 1, transcript variant X10	GO:0000902,GO:0000904,GO:0001764,GO:0003674,GO:0003824,GO:0004672,GO:0004674,GO:0004683,GO:0005488,GO:0005515,GO:0005516,GO:0005575,GO:0005622,GO:0005623,GO:0005634,GO:0005737,GO:0005856,GO:0005875,GO:0006464,GO:0006468,GO:0006793,GO:0006796,GO:0006807,GO:0006928,GO:0007017,GO:0007154,GO:0007165,GO:0007275,GO:0007399,GO:0007409,GO:0007417,GO:0007420,GO:0008017,GO:0008092,GO:0008150,GO:0008152,GO:…	-	-
NOX4	4.595028	0.158271333	4.859601774	7.01E-110	1.51E-107	up	-	NADPH oxidase 4, transcript variant X1	-	-	KOG0039-Ferric reductase, NADH/NADPH oxidase and related proteins[PQ]
LOC106559890	0.654263	0.026435	4.629349454	7.73E-06	3.19E-05	up	-	uncharacterized LOC106559890, transcript variant X1	-	-	-
ANKRD61	0.585374667	0.023014	4.66877665	0.00133391	0.003772991	up	-	ankyrin repeat domain 61, transcript variant X2	-	-	KOG4177-Ankyrin[M]
PALM	2.265676667	33.02562467	-3.865571955	1.18E-160	5.60E-158	down	-	paralemmin, transcript variant X2	GO:0001664,GO:0003674,GO:0005102,GO:0005488,GO:0005515,GO:0005575,GO:0005622,GO:0005623,GO:0005634,GO:0005737,GO:0005886,GO:0006996,GO:0007010,GO:0007154,GO:0007165,GO:0007186,GO:0007187,GO:0007188,GO:0007193,GO:0007194,GO:0007275,GO:0007399,GO:0008104,GO:0008150,GO:0008277,GO:0008360,GO:0009628,GO:0009898,GO:0009966,GO:0009968,GO:0009987,GO:0010646,GO:0010648,GO:0010720,GO:0010975,GO:0010976,GO:…	-	-
SLC9B2	4.550161667	0.016453667	8.111364873	1.15E-55	7.64E-54	up	-	solute carrier family 9 member B2, transcript variant X2	GO:0002682,GO:0002684,GO:0002761,GO:0002763,GO:0002790,GO:0002791,GO:0003008,GO:0003014,GO:0003096,GO:0003674,GO:0005215,GO:0005451,GO:0005488,GO:0005515,GO:0005575,GO:0005622,GO:0005623,GO:0005737,GO:0005739,GO:0005740,GO:0005743,GO:0005768,GO:0005794,GO:0005886,GO:0005903,GO:0005929,GO:0006810,GO:0006811,GO:0006812,GO:0006813,GO:0006814,GO:0006820,GO:0006821,GO:0006897,GO:0006898,GO:0006928,GO:…	-	KOG3826-Na+/H+ antiporter[P]
LOC119866292	5.779537667	0.638749333	3.177632304	0.001238309	0.00352521	up	-	U4 spliceosomal RNA	-	-	-
LOC119873965	0.169183	0.0001	10.72436889	0.001176831	0.003368327	up	-	uncharacterized LOC119873965, transcript variant X7	-	-	-
LOC119867654	0.528305667	0.025843667	4.353490207	0.000222911	0.000734712	up	-	uncharacterized LOC119867654	-	-	-
LOC609800	0.617488	0.0001	12.59219538	4.85E-06	2.08E-05	up	-	CMRF35-like molecule 6, transcript variant X2	-	-	-
LOC111090086	0.284743333	0.0001	11.47544635	4.75E-05	0.00017519	up	-	uncharacterized LOC111090086	-	-	-
SYNE4	2.784709	0.281175667	3.307982923	1.31E-09	8.67E-09	up	-	spectrin repeat containing nuclear envelope family member 4, transcript variant X2	GO:0001738,GO:0002009,GO:0005575,GO:0005622,GO:0005623,GO:0005634,GO:0005635,GO:0005640,GO:0007163,GO:0008150,GO:0009653,GO:0009888,GO:0009987,GO:0012505,GO:0016020,GO:0016021,GO:0019867,GO:0030010,GO:0030154,GO:0030855,GO:0030859,GO:0031090,GO:0031224,GO:0031300,GO:0031301,GO:0031308,GO:0031309,GO:0031965,GO:0031967,GO:0031968,GO:0031975,GO:0032502,GO:0035088,GO:0035089,GO:0042175,GO:0043226,GO:…	-	-
LOC119870127	0.168964	0.0001	10.72250018	0.001890559	0.005184262	up	-	uncharacterized LOC119870127	-	-	-
GPR17	0.209898333	0.012126667	4.113435764	9.05E-06	3.71E-05	up	-	G protein-coupled receptor 17, transcript variant X9	GO:0001637,GO:0001653,GO:0002376,GO:0002682,GO:0002683,GO:0002861,GO:0002862,GO:0003674,GO:0004888,GO:0004896,GO:0004930,GO:0004950,GO:0005102,GO:0005488,GO:0005515,GO:0005575,GO:0005623,GO:0005886,GO:0005887,GO:0006873,GO:0006874,GO:0006875,GO:0007154,GO:0007165,GO:0007166,GO:0007186,GO:0007200,GO:0007204,GO:0008150,GO:0008528,GO:0009966,GO:0009967,GO:0009987,GO:0010033,GO:0010646,GO:0010647,GO:…	-	KOG4219-G protein-coupled receptor[T]
LOC106558458	0.638544333	0.023182	4.783709844	3.72E-05	0.000139042	up	-	uncharacterized LOC106558458	-	-	-
ARNT2	0.193004667	3.623548333	-4.230695502	3.13E-62	2.52E-60	down	-	aryl hydrocarbon receptor nuclear translocator 2, transcript variant X3	GO:0000003,GO:0000122,GO:0000902,GO:0000904,GO:0000976,GO:0000977,GO:0000978,GO:0000981,GO:0000982,GO:0000987,GO:0001012,GO:0001067,GO:0001077,GO:0001085,GO:0001228,GO:0001666,GO:0001701,GO:0001708,GO:0001889,GO:0003006,GO:0003007,GO:0003205,GO:0003206,GO:0003208,GO:0003231,GO:0003674,GO:0003676,GO:0003677,GO:0003690,GO:0003700,GO:0003705,GO:0005102,GO:0005488,GO:0005515,GO:0005575,GO:0005622,GO:…	-	KOG3561-Aryl-hydrocarbon receptor nuclear translocator[K]
EFCAB6	0.035242	0.35361	-3.326791369	1.92E-07	9.92E-07	down	-	EF-hand calcium binding domain 6, transcript variant X2	GO:0003674,GO:0005488,GO:0005509,GO:0005575,GO:0005622,GO:0005623,GO:0005634,GO:0005654,GO:0031974,GO:0031981,GO:0043167,GO:0043169,GO:0043226,GO:0043227,GO:0043229,GO:0043231,GO:0043233,GO:0044422,GO:0044424,GO:0044428,GO:0044446,GO:0044464,GO:0046872,GO:0070013	-	KOG0027-Calmodulin and related proteins (EF-Hand superfamily)[T]
LOC119872897	1.811274667	0.06922	4.709672585	3.42E-14	3.46E-13	up	-	uncharacterized LOC119872897	-	-	-
DKK3	41.88745267	0.881669333	5.570136661	1.68E-77	2.04E-75	up	-	dickkopf WNT signaling pathway inhibitor 3	GO:0005575,GO:0005576,GO:0005615,GO:0006355,GO:0007275,GO:0008150,GO:0009653,GO:0009889,GO:0009890,GO:0009892,GO:0009966,GO:0009968,GO:0010468,GO:0010556,GO:0010558,GO:0010565,GO:0010566,GO:0010605,GO:0010629,GO:0010646,GO:0010648,GO:0010817,GO:0010894,GO:0017015,GO:0019216,GO:0019218,GO:0019219,GO:0019222,GO:0023051,GO:0023057,GO:0030111,GO:0030178,GO:0030325,GO:0031323,GO:0031324,GO:0031326,GO:…	-	-
KLF4	17.89452033	1.122523333	3.994700534	2.42E-95	3.93E-93	up	-	Kruppel like factor 4	GO:0000122,GO:0000228,GO:0000785,GO:0000790,GO:0000791,GO:0000976,GO:0000977,GO:0000978,GO:0000981,GO:0000982,GO:0000987,GO:0000988,GO:0000989,GO:0001010,GO:0001012,GO:0001067,GO:0001076,GO:0001077,GO:0001085,GO:0001101,GO:0001134,GO:0001190,GO:0001221,GO:0001228,GO:0001505,GO:0001654,GO:0001704,GO:0001707,GO:0001709,GO:0001710,GO:0001817,GO:0001818,GO:0001932,GO:0001933,GO:0002009,GO:0002376,GO:…	K17846-ko04550 Signaling pathways regulating pluripotency of stem cells	KOG3623-Homeobox transcription factor SIP1[K]
LOC111097330	1.067812	0.0001	13.38237005	8.56E-07	4.07E-06	up	-	uncharacterized LOC111097330, transcript variant X2	-	-	-
HDAC9	0.515642667	0.023064667	4.482615296	1.63E-09	1.07E-08	up	-	histone deacetylase 9, transcript variant X7	GO:0000118,GO:0000122,GO:0001525,GO:0001568,GO:0001775,GO:0001944,GO:0001945,GO:0002262,GO:0002376,GO:0002520,GO:0002521,GO:0003674,GO:0003712,GO:0003714,GO:0003824,GO:0004407,GO:0005080,GO:0005488,GO:0005515,GO:0005575,GO:0005622,GO:0005623,GO:0005634,GO:0005654,GO:0005667,GO:0005737,GO:0006325,GO:0006355,GO:0006357,GO:0006464,GO:0006476,GO:0006807,GO:0006950,GO:0006952,GO:0006954,GO:0006996,GO:…	-	KOG1343-Histone deacetylase complex, catalytic component HDA1[B]
LOC111097809	0.131909667	0.0001	10.36533458	0.001351848	0.003817892	up	-	uncharacterized LOC111097809, transcript variant X1	-	-	-
PLA2R1	0.269192333	0.01153	4.545172904	1.29E-08	7.70E-08	up	-	phospholipase A2 receptor 1	GO:0001816,GO:0003674,GO:0004888,GO:0005488,GO:0005515,GO:0005575,GO:0005576,GO:0005623,GO:0005886,GO:0005887,GO:0006810,GO:0006897,GO:0006898,GO:0006950,GO:0006979,GO:0007154,GO:0007165,GO:0007568,GO:0007569,GO:0008150,GO:0008152,GO:0009966,GO:0009967,GO:0009986,GO:0009987,GO:0010517,GO:0010519,GO:0010646,GO:0010647,GO:0016020,GO:0016021,GO:0016192,GO:0019899,GO:0023051,GO:0023052,GO:0023056,GO:…	K06560-ko04145 Phagosome;ko05152 Tuberculosis	-
UBAP1L	2.294162667	0.12409	4.208508925	3.91E-19	5.46E-18	up	-	ubiquitin associated protein 1 like, transcript variant X4	GO:0000813,GO:0003674,GO:0005488,GO:0005515,GO:0005575,GO:0005622,GO:0005623,GO:0005737,GO:0005768,GO:0006508,GO:0006511,GO:0006807,GO:0008150,GO:0008152,GO:0009056,GO:0009057,GO:0009987,GO:0010008,GO:0012505,GO:0016020,GO:0019538,GO:0019941,GO:0030163,GO:0031090,GO:0031410,GO:0031982,GO:0032182,GO:0032991,GO:0036452,GO:0043130,GO:0043162,GO:0043170,GO:0043226,GO:0043227,GO:0043229,GO:0043632,GO:…	-	-
CERS3	23.003548	0.202595	6.827114016	2.17E-126	6.92E-124	up	-	ceramide synthase 3, transcript variant X3	GO:0000981,GO:0003674,GO:0003700,GO:0003824,GO:0005575,GO:0005622,GO:0005623,GO:0005737,GO:0005783,GO:0005789,GO:0006355,GO:0006357,GO:0006629,GO:0006643,GO:0006665,GO:0006672,GO:0006807,GO:0007275,GO:0008150,GO:0008152,GO:0008544,GO:0008610,GO:0009058,GO:0009888,GO:0009889,GO:0009913,GO:0009987,GO:0010468,GO:0010556,GO:0012505,GO:0016020,GO:0016410,GO:0016740,GO:0016746,GO:0016747,GO:0019219,GO:…	K04710-ko00600 Sphingolipid metabolism;ko04071 Sphingolipid signaling pathway	KOG1607-Protein transporter of the TRAM (translocating chain-associating membrane) superfamily[U]
VXN	4.212408667	0.424252333	3.311650907	2.35E-32	6.51E-31	up	-	vexin	GO:0005575,GO:0005622,GO:0005623,GO:0005634,GO:0005886,GO:0007275,GO:0007399,GO:0008150,GO:0009987,GO:0016020,GO:0022008,GO:0030154,GO:0030182,GO:0032501,GO:0032502,GO:0043226,GO:0043227,GO:0043229,GO:0043231,GO:0044424,GO:0044464,GO:0048699,GO:0048731,GO:0048856,GO:0048869,GO:0071944	-	-
LOC106558610	0.020552	0.20532	-3.320523465	0.001926437	0.005268594	down	-	uncharacterized LOC106558610, transcript variant X1	-	-	-
COL18A1	0.615584333	13.011118	-4.401644607	2.04E-104	3.98E-102	down	-	collagen type XVIII alpha 1 chain, transcript variant X1	GO:0000902,GO:0000904,GO:0001525,GO:0001568,GO:0001885,GO:0001886,GO:0001944,GO:0002064,GO:0003008,GO:0003158,GO:0003382,GO:0003674,GO:0005488,GO:0005515,GO:0005575,GO:0005576,GO:0005581,GO:0005604,GO:0005622,GO:0005623,GO:0005737,GO:0005783,GO:0005788,GO:0007275,GO:0007600,GO:0007601,GO:0008150,GO:0008284,GO:0008285,GO:0009653,GO:0009887,GO:0009888,GO:0009987,GO:0010941,GO:0010942,GO:0012505,GO:…	K06823-ko04974 Protein digestion and absorption	KOG3546-Collagens (type XV)[W]
DNAH17	0.222007	0.025799667	3.105180835	1.33E-09	8.78E-09	up	-	dynein axonemal heavy chain 17, transcript variant X1	-	-	KOG3595-Dyneins, heavy chain[Z]
EDN1	19.38140433	200.220571	-3.368845193	4.60E-234	7.10E-231	down	-	endothelin 1	GO:0000003,GO:0000122,GO:0000302,GO:0001101,GO:0001501,GO:0001505,GO:0001516,GO:0001525,GO:0001558,GO:0001568,GO:0001569,GO:0001664,GO:0001666,GO:0001701,GO:0001763,GO:0001775,GO:0001821,GO:0001932,GO:0001934,GO:0001944,GO:0001959,GO:0001961,GO:0001990,GO:0002009,GO:0002027,GO:0002237,GO:0002376,GO:0002682,GO:0002684,GO:0002685,GO:0002687,GO:0002688,GO:0002690,GO:0002790,GO:0003002,GO:0003008,GO:…	K16366-ko04668 TNF signaling pathway;ko04066 HIF-1 signaling pathway;ko04916 Melanogenesis;ko04270 Vascular smooth muscle contraction;ko05410 Hypertrophic cardiomyopathy (HCM);ko04933 AGE-RAGE signaling pathway in diabetic complications	-
C11H9orf131	0.383151	0.019133	4.323778064	3.80E-06	1.65E-05	up	-	chromosome 11 C9orf131 homolog	-	-	-
LOC102156093	0.166167	0.0001	10.69841818	0.002697665	0.007144489	up	-	uncharacterized LOC102156093, transcript variant X3	-	-	-
DUOXA1	0.171420667	0.0001	10.74332534	0.001442502	0.004048588	up	-	dual oxidase maturation factor 1, transcript variant X7	GO:0005575,GO:0005623,GO:0005886,GO:0007275,GO:0007399,GO:0008150,GO:0008152,GO:0009893,GO:0009987,GO:0010720,GO:0010817,GO:0016020,GO:0016999,GO:0017144,GO:0019222,GO:0022008,GO:0030154,GO:0031323,GO:0031325,GO:0031347,GO:0032101,GO:0032350,GO:0032501,GO:0032502,GO:0042743,GO:0044237,GO:0044464,GO:0045595,GO:0045597,GO:0045664,GO:0045666,GO:0048518,GO:0048522,GO:0048583,GO:0048699,GO:0048731,GO:…	-	KOG3921-Uncharacterized conserved protein[S]
LOC119869515	0.234080333	0.0001	11.19278801	0.003672805	0.009422318	up	-	uncharacterized LOC119869515	-	-	-
LOC111093907	0.120709667	0.006172667	4.289503519	0.003053763	0.007967855	up	-	uncharacterized LOC111093907, transcript variant X1	-	-	-
LOC111096853	4.993459667	0.0001	15.6077521	7.32E-11	5.50E-10	up	-	uncharacterized LOC111096853, transcript variant X4	-	-	-
SHOX2	0.100244667	0.966313	-3.268965088	0.000497398	0.001534223	down	-	short stature homeobox 2	GO:0000122,GO:0000981,GO:0001227,GO:0001501,GO:0001503,GO:0001649,GO:0002053,GO:0002062,GO:0002063,GO:0003007,GO:0003170,GO:0003205,GO:0003206,GO:0003209,GO:0003230,GO:0003674,GO:0003676,GO:0003677,GO:0003700,GO:0005488,GO:0005575,GO:0005622,GO:0005623,GO:0005634,GO:0006355,GO:0006357,GO:0007275,GO:0007399,GO:0007507,GO:0007517,GO:0008150,GO:0008284,GO:0008589,GO:0009653,GO:0009790,GO:0009792,GO:…	-	KOG0484-Transcription factor PHOX2/ARIX, contains HOX domain[K]
RFX8	0.28102	0.0001	11.45645709	0.00069989	0.00210001	up	-	regulatory factor X8	GO:0000976,GO:0000977,GO:0000978,GO:0000981,GO:0000987,GO:0001012,GO:0001067,GO:0003674,GO:0003676,GO:0003677,GO:0003690,GO:0003700,GO:0005488,GO:0005575,GO:0005622,GO:0005623,GO:0005634,GO:0006355,GO:0006357,GO:0008150,GO:0009889,GO:0010468,GO:0010556,GO:0019219,GO:0019222,GO:0031323,GO:0031326,GO:0043226,GO:0043227,GO:0043229,GO:0043231,GO:0043565,GO:0044212,GO:0044424,GO:0044464,GO:0050789,GO:…	-	KOG3712-RFX family transcription factor[K]
LOC100686192	0.026980333	0.429094	-3.991313651	0.000112686	0.000391564	down	-	uncharacterized LOC100686192, transcript variant X3	-	-	-
NSUN7	0.130601	2.464849	-4.238261419	3.53E-22	5.81E-21	down	-	NOP2/Sun RNA methyltransferase family member 7, transcript variant X4	GO:0006928,GO:0006996,GO:0007005,GO:0008150,GO:0009987,GO:0016043,GO:0030317,GO:0030382,GO:0040011,GO:0048870,GO:0051179,GO:0051674,GO:0071840,GO:0097722	-	KOG2360-Proliferation-associated nucleolar protein (NOL1)[D]
CH25H	0.902363	0.0001	13.1394922	1.65E-07	8.60E-07	up	-	cholesterol 25-hydroxylase	GO:0001567,GO:0002252,GO:0002376,GO:0003674,GO:0003824,GO:0004497,GO:0005575,GO:0005622,GO:0005623,GO:0005737,GO:0005783,GO:0005789,GO:0005829,GO:0006066,GO:0006082,GO:0006629,GO:0006694,GO:0006699,GO:0006928,GO:0006935,GO:0006950,GO:0006952,GO:0008150,GO:0008152,GO:0008202,GO:0008203,GO:0008206,GO:0008395,GO:0008610,GO:0009058,GO:0009605,GO:0009607,GO:0009615,GO:0009987,GO:0012505,GO:0016020,GO:…	K10223-ko00120 Primary bile acid biosynthesis	KOG0873-C-4 sterol methyl oxidase[I]
ZSCAN2	0.600496	6.508100667	-3.438010026	5.39E-07	2.63E-06	down	-	zinc finger and SCAN domain containing 2, transcript variant X1	GO:0000981,GO:0003674,GO:0003700,GO:0006355,GO:0006357,GO:0008150,GO:0009889,GO:0010468,GO:0010556,GO:0019219,GO:0019222,GO:0031323,GO:0031326,GO:0050789,GO:0050794,GO:0051171,GO:0051252,GO:0060255,GO:0065007,GO:0080090,GO:0140110,GO:1903506,GO:2000112,GO:2001141	-	KOG2462-C2H2-type Zn-finger protein[K]
LOC111098245	1.570594333	0.183339	3.098724982	7.58E-08	4.12E-07	up	-	uncharacterized LOC111098245	-	-	-
OLR1	2.201736	0.017523667	6.973193005	3.39E-19	4.75E-18	up	-	oxidized low density lipoprotein receptor 1	GO:0000302,GO:0001775,GO:0002252,GO:0002263,GO:0002274,GO:0002275,GO:0002283,GO:0002366,GO:0002376,GO:0002443,GO:0002444,GO:0002446,GO:0003008,GO:0003013,GO:0003018,GO:0003674,GO:0005041,GO:0005488,GO:0005515,GO:0005575,GO:0005576,GO:0005622,GO:0005623,GO:0005634,GO:0005654,GO:0005737,GO:0005886,GO:0005887,GO:0006508,GO:0006807,GO:0006810,GO:0006887,GO:0006897,GO:0006898,GO:0006928,GO:0006950,GO:…	K08763-ko04145 Phagosome;ko03320 PPAR signaling pathway	-
LOC119873619	0.251469	0.025538667	3.299625451	0.000745199	0.002225136	up	-	uncharacterized LOC119873619, transcript variant X5	-	-	-
INSYN2A	0.074752667	0.0001	9.545981236	0.003259228	0.008451858	up	-	inhibitory synaptic factor 2A, transcript variant X3	-	-	-
VWDE	3.848251333	0.015694	7.937846111	1.31E-36	4.37E-35	up	-	von Willebrand factor D and EGF domains, transcript variant X4	-	-	KOG1225-Teneurin-1 and related extracellular matrix proteins, contain EGF-like repeats[TW]
LOC111096958	0.415002	0.0001	12.01890257	0.000206901	0.000685937	up	-	T cell receptor delta variable 2-like	-	-	-
CCL22	0.279375	0.0001	11.44798721	0.000123087	0.000424756	up	-	C-C motif chemokine ligand 22	GO:0001664,GO:0001906,GO:0001932,GO:0001934,GO:0002376,GO:0002548,GO:0003674,GO:0005102,GO:0005125,GO:0005126,GO:0005488,GO:0005515,GO:0005575,GO:0005576,GO:0005615,GO:0006928,GO:0006935,GO:0006950,GO:0006952,GO:0006954,GO:0006955,GO:0006959,GO:0007154,GO:0007165,GO:0007166,GO:0007186,GO:0007267,GO:0008009,GO:0008150,GO:0009605,GO:0009607,GO:0009615,GO:0009893,GO:0009966,GO:0009967,GO:0009987,GO:…	-	-
CCL24	1.842511667	15.245848	-3.048670738	1.02E-17	1.31E-16	down	-	C-C motif chemokine ligand 24	GO:0001664,GO:0001932,GO:0001934,GO:0001936,GO:0001938,GO:0002376,GO:0002548,GO:0002682,GO:0002684,GO:0002685,GO:0002687,GO:0003674,GO:0005102,GO:0005125,GO:0005126,GO:0005488,GO:0005515,GO:0005575,GO:0005576,GO:0005615,GO:0006928,GO:0006935,GO:0006950,GO:0006952,GO:0006954,GO:0006955,GO:0006996,GO:0007010,GO:0007154,GO:0007165,GO:0007166,GO:0007186,GO:0007267,GO:0008009,GO:0008064,GO:0008150,GO:…	-	-
CCL26	0.0001	39.415845	-18.58841618	3.69E-18	4.90E-17	down	-	C-C motif chemokine ligand 26	GO:0001664,GO:0001932,GO:0001934,GO:0001936,GO:0001938,GO:0002376,GO:0002548,GO:0003674,GO:0005102,GO:0005125,GO:0005126,GO:0005488,GO:0005515,GO:0005575,GO:0005576,GO:0005615,GO:0006928,GO:0006935,GO:0006950,GO:0006952,GO:0006954,GO:0006955,GO:0007154,GO:0007165,GO:0007166,GO:0007186,GO:0007267,GO:0008009,GO:0008064,GO:0008150,GO:0008284,GO:0009605,GO:0009893,GO:0009966,GO:0009967,GO:0009987,GO:…	-	-
ALPK2	3.457747	0.243108333	3.83016106	8.02E-64	6.72E-62	up	-	alpha kinase 2, transcript variant X11	GO:0003674,GO:0003824,GO:0004672,GO:0004674,GO:0005575,GO:0005622,GO:0005623,GO:0005737,GO:0006464,GO:0006468,GO:0006793,GO:0006796,GO:0006807,GO:0008150,GO:0008152,GO:0009987,GO:0016301,GO:0016310,GO:0016740,GO:0016772,GO:0016773,GO:0019538,GO:0036211,GO:0043170,GO:0043412,GO:0044237,GO:0044238,GO:0044260,GO:0044267,GO:0044424,GO:0044464,GO:0071704,GO:0140096,GO:1901564	-	KOG4221-Receptor mediating netrin-dependent axon guidance[T]
SULF1	202.7796223	7.028289333	4.850595287	7.65E-194	5.90E-191	up	-	sulfatase 1	GO:0000902,GO:0000904,GO:0001501,GO:0001502,GO:0001655,GO:0001817,GO:0001819,GO:0001822,GO:0001936,GO:0001937,GO:0002062,GO:0002063,GO:0003002,GO:0003008,GO:0003012,GO:0003014,GO:0003094,GO:0003156,GO:0003674,GO:0003824,GO:0004065,GO:0005575,GO:0005576,GO:0005615,GO:0005622,GO:0005623,GO:0005737,GO:0005783,GO:0005794,GO:0005795,GO:0005886,GO:0006022,GO:0006029,GO:0006082,GO:0006355,GO:0006357,GO:…	-	KOG3731-Sulfatases[G]
RND2	0.056596667	0.822827333	-3.861800728	2.87E-05	0.000109045	down	-	Rho family GTPase 2	GO:0001558,GO:0003674,GO:0003824,GO:0003924,GO:0005488,GO:0005515,GO:0005575,GO:0005622,GO:0005623,GO:0005737,GO:0005768,GO:0005769,GO:0007154,GO:0007165,GO:0007275,GO:0007399,GO:0008150,GO:0008361,GO:0009987,GO:0010720,GO:0010769,GO:0010770,GO:0010975,GO:0010976,GO:0012505,GO:0016043,GO:0016462,GO:0016787,GO:0016817,GO:0016818,GO:0017111,GO:0022008,GO:0022603,GO:0022604,GO:0023052,GO:0030154,GO:…	-	KOG0393-Ras-related small GTPase, Rho type[R]
FNDC1	19.105118	0.181876333	6.714857534	2.11E-209	2.30E-206	up	-	fibronectin type III domain containing 1	GO:0001666,GO:0001932,GO:0001934,GO:0005575,GO:0005622,GO:0005623,GO:0005634,GO:0005654,GO:0005737,GO:0005739,GO:0005740,GO:0005886,GO:0005911,GO:0006950,GO:0008150,GO:0009628,GO:0009893,GO:0009987,GO:0010562,GO:0010604,GO:0010660,GO:0010661,GO:0010662,GO:0010663,GO:0010665,GO:0010666,GO:0010941,GO:0010942,GO:0016020,GO:0016604,GO:0016607,GO:0019220,GO:0019222,GO:0030054,GO:0031090,GO:0031323,GO:…	-	KOG4221-Receptor mediating netrin-dependent axon guidance[T]
PLB1	1.247272	0.152362	3.033201081	2.51E-14	2.57E-13	up	-	phospholipase B1, transcript variant X5	GO:0001523,GO:0003674,GO:0003824,GO:0004620,GO:0004622,GO:0004623,GO:0005575,GO:0005623,GO:0005886,GO:0005903,GO:0006066,GO:0006629,GO:0006644,GO:0006650,GO:0006720,GO:0006721,GO:0006793,GO:0006796,GO:0006807,GO:0008150,GO:0008152,GO:0009987,GO:0010817,GO:0016020,GO:0016101,GO:0016298,GO:0016787,GO:0016788,GO:0019637,GO:0031253,GO:0031526,GO:0034308,GO:0034754,GO:0036151,GO:0042445,GO:0042572,GO:…	K14621-ko00564 Glycerophospholipid metabolism;ko00565 Ether lipid metabolism;ko00590 Arachidonic acid metabolism;ko00591 Linoleic acid metabolism;ko00592 alpha-Linolenic acid metabolism;ko04977 Vitamin digestion and absorption	KOG3670-Phospholipase[I]
FLVCR2	2.497012	0.124952667	4.320749158	4.29E-29	1.03E-27	up	-	FLVCR heme transporter 2, transcript variant X2	-	-	KOG2563-Permease of the major facilitator superfamily[R]
GALNT5	4.269288	0.0001	15.38170787	3.32E-22	5.47E-21	up	-	polypeptide N-acetylgalactosaminyltransferase 5, transcript variant X4	GO:0000139,GO:0003674,GO:0003824,GO:0004653,GO:0005575,GO:0005622,GO:0005623,GO:0005737,GO:0005794,GO:0006022,GO:0006023,GO:0006024,GO:0006464,GO:0006486,GO:0006493,GO:0006807,GO:0008150,GO:0008152,GO:0008194,GO:0008376,GO:0009058,GO:0009059,GO:0009100,GO:0009101,GO:0009987,GO:0012505,GO:0016020,GO:0016266,GO:0016740,GO:0016757,GO:0016758,GO:0019538,GO:0030203,GO:0031090,GO:0031984,GO:0034645,GO:…	K00710-ko00512 Mucin type O-glycan biosynthesis	KOG3736-Polypeptide N-acetylgalactosaminyltransferase[O]
KRT5	0.027981333	0.892648	-4.995554771	1.06E-08	6.38E-08	down	-	keratin 5	GO:0003674,GO:0005198,GO:0005200,GO:0005488,GO:0005515,GO:0005575,GO:0005622,GO:0005623,GO:0005737,GO:0005829,GO:0005856,GO:0005882,GO:0006996,GO:0007010,GO:0007044,GO:0007275,GO:0008150,GO:0008219,GO:0008285,GO:0008544,GO:0009888,GO:0009913,GO:0009987,GO:0012501,GO:0016043,GO:0022607,GO:0030154,GO:0030216,GO:0030855,GO:0031424,GO:0031581,GO:0032501,GO:0032502,GO:0034329,GO:0034330,GO:0042127,GO:…	-	KOG0977-Nuclear envelope protein lamin, intermediate filament superfamily[DY]
KRT4	0.044356	0.432645333	-3.285983666	0.000274094	0.000886365	down	-	keratin 4	-	-	KOG0977-Nuclear envelope protein lamin, intermediate filament superfamily[DY]
DACT1	0.554636667	0.0001	12.43732728	7.27E-08	3.97E-07	up	-	dishevelled binding antagonist of beta catenin 1, transcript variant X6	GO:0000122,GO:0000902,GO:0000904,GO:0001085,GO:0001702,GO:0001932,GO:0001933,GO:0003674,GO:0005080,GO:0005488,GO:0005515,GO:0005575,GO:0005622,GO:0005623,GO:0005634,GO:0005654,GO:0005737,GO:0005829,GO:0006355,GO:0006357,GO:0007154,GO:0007165,GO:0007166,GO:0007267,GO:0007275,GO:0007346,GO:0007369,GO:0007399,GO:0007442,GO:0008013,GO:0008134,GO:0008150,GO:0009653,GO:0009790,GO:0009792,GO:0009888,GO:…	-	-
LOC111097883	1.710700333	0.201759	3.083882127	0.001157738	0.003319841	up	-	uncharacterized LOC111097883	-	-	-
DPEP1	0.083998	2.905093333	-5.112085727	1.89E-17	2.40E-16	down	-	dipeptidase 1	GO:0000096,GO:0000302,GO:0003674,GO:0003824,GO:0004857,GO:0004866,GO:0004869,GO:0005488,GO:0005543,GO:0005575,GO:0005576,GO:0005615,GO:0005622,GO:0005623,GO:0005634,GO:0005737,GO:0005783,GO:0005789,GO:0005886,GO:0005902,GO:0006082,GO:0006505,GO:0006507,GO:0006508,GO:0006518,GO:0006520,GO:0006575,GO:0006629,GO:0006643,GO:0006644,GO:0006650,GO:0006664,GO:0006690,GO:0006691,GO:0006749,GO:0006790,GO:…	-	KOG4127-Renal dipeptidase[O]
FOXP2	0.017413333	0.17355	-3.317087064	0.000261079	0.000847683	down	-	forkhead box P2, transcript variant X22	GO:0000003,GO:0000981,GO:0003008,GO:0003674,GO:0003700,GO:0005575,GO:0005622,GO:0005623,GO:0005634,GO:0006355,GO:0006357,GO:0007610,GO:0007611,GO:0007612,GO:0007617,GO:0007618,GO:0007619,GO:0008049,GO:0008150,GO:0009653,GO:0009889,GO:0009987,GO:0010468,GO:0010556,GO:0016545,GO:0019098,GO:0019219,GO:0019222,GO:0019953,GO:0022414,GO:0030154,GO:0031323,GO:0031326,GO:0032501,GO:0032502,GO:0032504,GO:…	-	KOG4385-Predicted forkhead transcription factor[K]
EDNRA	41.25599	4.333507	3.250996661	2.27E-63	1.88E-61	up	-	endothelin receptor type A	GO:0000003,GO:0001525,GO:0001568,GO:0001569,GO:0001653,GO:0001666,GO:0001701,GO:0001763,GO:0001821,GO:0001932,GO:0001934,GO:0001944,GO:0002009,GO:0002237,GO:0002682,GO:0002684,GO:0002685,GO:0002687,GO:0002688,GO:0002690,GO:0003008,GO:0003012,GO:0003013,GO:0003014,GO:0003018,GO:0003094,GO:0003674,GO:0003824,GO:0004435,GO:0004620,GO:0004629,GO:0004888,GO:0004930,GO:0004962,GO:0005575,GO:0005622,GO:…	K04197-ko04020 Calcium signaling pathway;ko04024 cAMP signaling pathway;ko04022 cGMP - PKG signaling pathway;ko04080 Neuroactive ligand-receptor interaction;ko04924 Renin secretion;ko04270 Vascular smooth muscle contraction;ko05200 Pathways in cancer	KOG4219-G protein-coupled receptor[T]
CABP5	0.566604	0.028352667	4.320784449	3.06E-06	1.35E-05	up	-	calcium binding protein 5, transcript variant X1	GO:0003674,GO:0005488,GO:0005509,GO:0005575,GO:0005622,GO:0005623,GO:0005737,GO:0005829,GO:0007154,GO:0007165,GO:0008150,GO:0009987,GO:0023052,GO:0043167,GO:0043169,GO:0044424,GO:0044444,GO:0044464,GO:0046872,GO:0050789,GO:0050794,GO:0050896,GO:0051716,GO:0065007	-	KOG0027-Calmodulin and related proteins (EF-Hand superfamily)[T]
APBA1	3.057199667	0.040801667	6.227438883	1.47E-53	8.92E-52	up	-	amyloid beta precursor protein binding family A member 1, transcript variant X6	GO:0000138,GO:0001505,GO:0001540,GO:0001654,GO:0001701,GO:0003008,GO:0003674,GO:0005488,GO:0005515,GO:0005543,GO:0005546,GO:0005575,GO:0005622,GO:0005623,GO:0005737,GO:0005794,GO:0005795,GO:0005798,GO:0005829,GO:0005886,GO:0006810,GO:0006811,GO:0006820,GO:0006835,GO:0006836,GO:0006865,GO:0006886,GO:0006887,GO:0006903,GO:0006904,GO:0006928,GO:0007017,GO:0007018,GO:0007154,GO:0007155,GO:0007163,GO:…	-	KOG3605-Beta amyloid precursor-binding protein[R]
LOC119866570	0.048706	0.636869667	-3.708826749	0.000680715	0.002047456	down	-	uncharacterized LOC119866570	-	-	-
LOC111094516	0.194509333	0.0001	10.92562367	0.000235629	0.00077319	up	-	uncharacterized LOC111094516, transcript variant X3	-	-	-
HGFAC	0.390479667	0.021389	4.190306486	0.000299803	0.00096227	up	-	HGF activator	GO:0003674,GO:0003824,GO:0004175,GO:0004252,GO:0005575,GO:0005576,GO:0005622,GO:0005623,GO:0005737,GO:0005783,GO:0005791,GO:0005829,GO:0006508,GO:0006807,GO:0008150,GO:0008152,GO:0008233,GO:0008236,GO:0012505,GO:0016787,GO:0017171,GO:0019538,GO:0043170,GO:0043226,GO:0043227,GO:0043229,GO:0043231,GO:0044238,GO:0044424,GO:0044444,GO:0044464,GO:0070011,GO:0071704,GO:0140096,GO:1901564	-	KOG3627-Trypsin[E]
MCIDAS	0.017861667	0.232301667	-3.701060896	0.000557931	0.001703967	down	-	multiciliate differentiation and DNA synthesis associated cell cycle protein	GO:0000226,GO:0003674,GO:0005488,GO:0005515,GO:0005575,GO:0005622,GO:0005623,GO:0005634,GO:0005654,GO:0006355,GO:0006357,GO:0006996,GO:0007010,GO:0007017,GO:0007346,GO:0008150,GO:0009888,GO:0009889,GO:0009891,GO:0009893,GO:0009987,GO:0010468,GO:0010556,GO:0010557,GO:0010604,GO:0010628,GO:0016043,GO:0016604,GO:0019219,GO:0019222,GO:0022607,GO:0030030,GO:0030031,GO:0030154,GO:0030855,GO:0031023,GO:…	-	-
AXL	0.685224333	0.022358333	4.937691831	8.29E-11	6.20E-10	up	-	AXL receptor tyrosine kinase, transcript variant X4	GO:0000003,GO:0000302,GO:0000902,GO:0000904,GO:0001764,GO:0001775,GO:0001776,GO:0001779,GO:0001780,GO:0001786,GO:0001817,GO:0001818,GO:0001959,GO:0001961,GO:0001974,GO:0002237,GO:0002262,GO:0002376,GO:0002520,GO:0002521,GO:0002682,GO:0002683,GO:0002684,GO:0002694,GO:0002695,GO:0002696,GO:0003006,GO:0003674,GO:0003824,GO:0004672,GO:0004713,GO:0004714,GO:0004888,GO:0005488,GO:0005515,GO:0005543,GO:…	-	KOG1095-Protein tyrosine kinase[T]
LOC111093200	0.106911333	0.00658	4.022183403	0.003894676	0.009940528	up	-	uncharacterized LOC111093200, transcript variant X6	-	-	-
CLEC7A	0.0001	3.005634667	-14.87538204	2.15E-15	2.40E-14	down	-	C-type lectin domain containing 7A, transcript variant X2	GO:0001562,GO:0001775,GO:0002218,GO:0002221,GO:0002238,GO:0002252,GO:0002253,GO:0002263,GO:0002366,GO:0002376,GO:0002682,GO:0002684,GO:0002757,GO:0002758,GO:0002764,GO:0003674,GO:0005102,GO:0005488,GO:0005515,GO:0005575,GO:0005622,GO:0005623,GO:0005634,GO:0005654,GO:0005737,GO:0005886,GO:0006810,GO:0006897,GO:0006909,GO:0006910,GO:0006950,GO:0006952,GO:0006955,GO:0007154,GO:0007165,GO:0008037,GO:…	K10074-ko04145 Phagosome;ko05152 Tuberculosis	-
HS3ST5	0.027882	1.225307667	-5.457666185	1.93E-15	2.16E-14	down	-	heparan sulfate-glucosamine 3-sulfotransferase 5, transcript variant X3	GO:0000139,GO:0000166,GO:0003674,GO:0003824,GO:0005488,GO:0005575,GO:0005622,GO:0005623,GO:0005737,GO:0005794,GO:0005796,GO:0006022,GO:0006023,GO:0006024,GO:0006029,GO:0006464,GO:0006477,GO:0006790,GO:0006807,GO:0008146,GO:0008150,GO:0008152,GO:0008467,GO:0009058,GO:0009059,GO:0009100,GO:0009101,GO:0009987,GO:0012505,GO:0015012,GO:0015015,GO:0016020,GO:0016021,GO:0016740,GO:0016782,GO:0017076,GO:…	K08104-ko00534 Glycosaminoglycan biosynthesis - heparan sulfate / heparin	KOG3704-Heparan sulfate D-glucosaminyl 3-O-sulfotransferase[O]
PHOSPHO1	1.438440667	0.068510333	4.392040299	2.29E-07	1.17E-06	up	-	phosphoethanolamine/phosphocholine phosphatase 1, transcript variant X19	GO:0001501,GO:0001503,GO:0001958,GO:0003674,GO:0003824,GO:0005575,GO:0005576,GO:0005622,GO:0005623,GO:0005737,GO:0005829,GO:0006629,GO:0006644,GO:0006646,GO:0006650,GO:0006656,GO:0006793,GO:0006796,GO:0006807,GO:0007275,GO:0008150,GO:0008152,GO:0008610,GO:0008654,GO:0009058,GO:0009653,GO:0009887,GO:0009888,GO:0009987,GO:0016311,GO:0016462,GO:0016787,GO:0016788,GO:0016791,GO:0016817,GO:0016818,GO:…	K06124-ko00564 Glycerophospholipid metabolism	KOG3120-Predicted haloacid dehalogenase-like hydrolase[R]
BANK1	0.219802667	0.0001	11.10199317	0.000969561	0.00282533	up	-	B cell scaffold protein with ankyrin repeats 1, transcript variant X4	GO:0001775,GO:0001817,GO:0001818,GO:0001932,GO:0001934,GO:0002376,GO:0002682,GO:0002683,GO:0002694,GO:0002695,GO:0002791,GO:0002792,GO:0003674,GO:0005102,GO:0005488,GO:0005515,GO:0006417,GO:0006446,GO:0008150,GO:0009605,GO:0009607,GO:0009617,GO:0009889,GO:0009890,GO:0009892,GO:0009893,GO:0009966,GO:0009967,GO:0009968,GO:0009987,GO:0010468,GO:0010556,GO:0010558,GO:0010562,GO:0010604,GO:0010605,GO:…	-	-
LOC119865012	0.367349667	0.0001	11.84293825	0.002031854	0.005521811	up	-	uncharacterized LOC119865012	-	-	-
LOC111093045	0.064398667	0.0001	9.330887008	0.001004932	0.002917375	up	-	uncharacterized LOC111093045, transcript variant X2	-	-	-
LOC111098548	3.072614667	0.164987	4.219042593	5.94E-29	1.42E-27	up	-	uncharacterized LOC111098548, transcript variant X2	-	-	-
SBSN	0.443821	0.017544333	4.660900899	2.14E-05	8.31E-05	up	-	suprabasin, transcript variant X1	GO:0005575,GO:0005622,GO:0005623,GO:0005737,GO:0044424,GO:0044464	-	-
NGFR	1.023488333	0.0001	13.32120704	2.68E-12	2.30E-11	up	-	nerve growth factor receptor, transcript variant X3	GO:0000902,GO:0000904,GO:0001540,GO:0001568,GO:0001932,GO:0001934,GO:0001936,GO:0001937,GO:0001942,GO:0001944,GO:0002009,GO:0002237,GO:0002376,GO:0003008,GO:0003254,GO:0003674,GO:0004888,GO:0005031,GO:0005035,GO:0005102,GO:0005126,GO:0005165,GO:0005167,GO:0005168,GO:0005488,GO:0005515,GO:0005516,GO:0005575,GO:0005576,GO:0005622,GO:0005623,GO:0005634,GO:0005635,GO:0005654,GO:0005737,GO:0005739,GO:…	K02583-ko04014 Ras signaling pathway;ko04015 Rap1 signaling pathway;ko04151 PI3K-Akt signaling pathway;ko04060 Cytokine-cytokine receptor interaction;ko04215 Apoptosis - multiple species;ko04722 Neurotrophin signaling pathway;ko05202 Transcriptional misregulation in cancers	-
PLA2G4E	0.38725	0.005747667	6.074145033	1.91E-07	9.87E-07	up	-	phospholipase A2 group IVE, transcript variant X2	GO:0003674,GO:0003824,GO:0004620,GO:0004622,GO:0004623,GO:0005575,GO:0005622,GO:0005623,GO:0005737,GO:0005829,GO:0006575,GO:0006629,GO:0006644,GO:0006650,GO:0006658,GO:0006793,GO:0006796,GO:0006807,GO:0008150,GO:0008152,GO:0008970,GO:0009987,GO:0016298,GO:0016787,GO:0016788,GO:0019637,GO:0036149,GO:0036150,GO:0036151,GO:0036152,GO:0044237,GO:0044238,GO:0044255,GO:0044424,GO:0044444,GO:0044464,GO:…	K16342-ko00564 Glycerophospholipid metabolism;ko00565 Ether lipid metabolism;ko00590 Arachidonic acid metabolism;ko00591 Linoleic acid metabolism;ko00592 alpha-Linolenic acid metabolism;ko04014 Ras signaling pathway;ko04010 MAPK signaling pathway;ko04370 VEGF signaling pathway;ko04072 Phospholipase D signaling pathway;ko04611 Platelet activation;ko04664 Fc epsilon RI signaling pathway;ko04912 GnR…	KOG1325-Lysophospholipase[I]
CMTM2	0.617672	0.0001	12.59262522	2.95E-05	0.000111675	up	-	CKLF like MARVEL transmembrane domain containing 2, transcript variant X3	GO:0003674,GO:0003712,GO:0003714,GO:0005575,GO:0005622,GO:0005623,GO:0005634,GO:0005737,GO:0006355,GO:0008150,GO:0009889,GO:0009890,GO:0009892,GO:0010468,GO:0010556,GO:0010558,GO:0010565,GO:0010566,GO:0010605,GO:0010629,GO:0010817,GO:0016020,GO:0016021,GO:0019216,GO:0019218,GO:0019219,GO:0019222,GO:0031224,GO:0031323,GO:0031324,GO:0031326,GO:0031327,GO:0032350,GO:0043226,GO:0043227,GO:0043229,GO:…	-	-
LOC111090550	0.793520667	0.018868667	5.394203412	1.39E-05	5.54E-05	up	-	uncharacterized LOC111090550, transcript variant X5	-	-	-
PLEKHS1	0.21851	2.927681667	-3.743987484	5.69E-36	1.84E-34	down	-	pleckstrin homology domain containing S1, transcript variant X4	-	-	-
ONECUT2	0.147981333	0.003690333	5.325520257	1.55E-09	1.02E-08	up	-	one cut homeobox 2	GO:0000976,GO:0000977,GO:0000978,GO:0000981,GO:0000982,GO:0000987,GO:0001012,GO:0001067,GO:0001077,GO:0001228,GO:0001889,GO:0001952,GO:0002064,GO:0003674,GO:0003676,GO:0003677,GO:0003690,GO:0003700,GO:0005488,GO:0005575,GO:0005622,GO:0005623,GO:0005634,GO:0005654,GO:0005856,GO:0006139,GO:0006351,GO:0006355,GO:0006357,GO:0006366,GO:0006725,GO:0006807,GO:0006996,GO:0007275,GO:0007399,GO:0007422,GO:…	-	KOG2252-CCAAT displacement protein and related homeoproteins[K]
MUC5AC	0.009326667	0.677460667	-6.182631819	1.27E-26	2.67E-25	down	-	mucin 5AC, oligomeric mucus/gel-forming, transcript variant X6	GO:0002218,GO:0002220,GO:0002223,GO:0002253,GO:0002376,GO:0002429,GO:0002682,GO:0002684,GO:0002757,GO:0002758,GO:0002764,GO:0002768,GO:0003674,GO:0005198,GO:0005201,GO:0005575,GO:0005576,GO:0005615,GO:0005622,GO:0005623,GO:0005737,GO:0005794,GO:0005796,GO:0005886,GO:0006464,GO:0006486,GO:0006493,GO:0006807,GO:0007154,GO:0007165,GO:0007166,GO:0008150,GO:0008152,GO:0009058,GO:0009059,GO:0009100,GO:…	-	KOG1544-Predicted cysteine proteinase TIN-ag[R]
OMG	0.706445333	0.073910333	3.25672994	1.86E-05	7.25E-05	up	-	oligodendrocyte myelin glycoprotein	GO:0000902,GO:0000904,GO:0001558,GO:0003674,GO:0005488,GO:0005515,GO:0005575,GO:0005576,GO:0005615,GO:0005623,GO:0005886,GO:0006950,GO:0007272,GO:0007275,GO:0007399,GO:0007409,GO:0007417,GO:0008150,GO:0008361,GO:0008366,GO:0009653,GO:0009987,GO:0010001,GO:0010721,GO:0010769,GO:0010771,GO:0010975,GO:0010977,GO:0014003,GO:0016020,GO:0016043,GO:0021782,GO:0022008,GO:0022010,GO:0022603,GO:0022604,GO:…	-	KOG0444-Cytoskeletal regulator Flightless-I (contains leucine-rich and gelsolin repeats)[Z]
OMD	0.162919	0.0001	10.66993915	5.74E-05	0.000209295	up	-	osteomodulin	GO:0000323,GO:0005575,GO:0005576,GO:0005615,GO:0005622,GO:0005623,GO:0005737,GO:0005764,GO:0005773,GO:0005775,GO:0005794,GO:0005796,GO:0006022,GO:0006023,GO:0006024,GO:0006026,GO:0006027,GO:0006082,GO:0006790,GO:0006807,GO:0008150,GO:0008152,GO:0009056,GO:0009057,GO:0009058,GO:0009059,GO:0009987,GO:0012505,GO:0018146,GO:0030203,GO:0030278,GO:0030500,GO:0031974,GO:0042339,GO:0042340,GO:0043170,GO:…	-	KOG4194-Membrane glycoprotein LIG-1[T]
LRRC8C	58.29112733	4.352672333	3.743302979	4.48E-184	3.19E-181	up	-	leucine rich repeat containing 8 VRAC subunit C, transcript variant X1	GO:0003674,GO:0005215,GO:0005216,GO:0005225,GO:0005253,GO:0005575,GO:0005622,GO:0005623,GO:0005737,GO:0005783,GO:0005886,GO:0005887,GO:0006810,GO:0006811,GO:0006820,GO:0007154,GO:0007165,GO:0008150,GO:0008509,GO:0009987,GO:0012505,GO:0015075,GO:0015103,GO:0015267,GO:0015318,GO:0015698,GO:0016020,GO:0016021,GO:0022803,GO:0022838,GO:0022857,GO:0023052,GO:0030154,GO:0031224,GO:0031226,GO:0032502,GO:…	-	KOG0617-Ras suppressor protein (contains leucine-rich repeats)[T]
CIDEB	0.833024	0.0001	13.02414235	6.15E-07	2.97E-06	up	-	cell death inducing DFFA like effector b	GO:0003674,GO:0005488,GO:0005515,GO:0005575,GO:0005622,GO:0005623,GO:0005737,GO:0005811,GO:0005829,GO:0006508,GO:0006807,GO:0006915,GO:0006950,GO:0006974,GO:0007154,GO:0007165,GO:0008150,GO:0008152,GO:0008219,GO:0008630,GO:0009893,GO:0009966,GO:0009967,GO:0009987,GO:0010467,GO:0010604,GO:0010638,GO:0010646,GO:0010647,GO:0010821,GO:0010822,GO:0010941,GO:0010942,GO:0010950,GO:0010952,GO:0012501,GO:…	-	-
RORA	0.168728667	0.0001	10.72048939	0.000477946	0.001478661	up	-	RAR related orphan receptor A, transcript variant X5	GO:0000122,GO:0000976,GO:0000977,GO:0000978,GO:0000981,GO:0000987,GO:0001012,GO:0001046,GO:0001047,GO:0001067,GO:0001221,GO:0001222,GO:0001223,GO:0001228,GO:0001505,GO:0001525,GO:0001568,GO:0001666,GO:0001775,GO:0001817,GO:0001819,GO:0001944,GO:0002250,GO:0002252,GO:0002263,GO:0002285,GO:0002286,GO:0002287,GO:0002292,GO:0002293,GO:0002294,GO:0002366,GO:0002376,GO:0002460,GO:0002520,GO:0002521,GO:…	K08532-ko04710 Circadian rhythm;ko05321 Inflammatiory bowel disease (IBD)	-
LOC102157396	0.226621333	0.021427667	3.402737014	0.002105247	0.005705394	up	-	uncharacterized LOC102157396, transcript variant X2	-	-	-
LOC119866097	0.086341333	0.930017667	-3.429134845	0.000456234	0.001415985	down	-	uncharacterized LOC119866097	-	-	-
FOSB	70.53036733	7.986243667	3.142655558	1.21E-99	2.14E-97	up	-	FosB proto-oncogene, AP-1 transcription factor subunit	GO:0005575,GO:0005622,GO:0005623,GO:0005634,GO:0043226,GO:0043227,GO:0043229,GO:0043231,GO:0044424,GO:0044464	K09029-ko04380 Osteoclast differentiation;ko05030 Cocaine addiction;ko05031 Amphetamine addiction;ko05034 Alcoholism	KOG1414-Transcriptional activator FOSB/c-Fos and related bZIP transcription factors[K]
IFGGB2	0.063749333	1.164630333	-4.191318035	8.39E-13	7.52E-12	down	-	interferon-inducible GTPase 1-like	-	-	-
IL12A	1.264949	0.0001	13.6267916	4.04E-06	1.75E-05	up	-	interleukin 12A	GO:0001562,GO:0001775,GO:0001816,GO:0001817,GO:0001818,GO:0001819,GO:0001910,GO:0001912,GO:0001914,GO:0001916,GO:0001932,GO:0001934,GO:0002237,GO:0002250,GO:0002252,GO:0002263,GO:0002285,GO:0002286,GO:0002287,GO:0002292,GO:0002293,GO:0002294,GO:0002366,GO:0002367,GO:0002369,GO:0002376,GO:0002440,GO:0002443,GO:0002449,GO:0002456,GO:0002460,GO:0002520,GO:0002521,GO:0002682,GO:0002684,GO:0002685,GO:…	K05406-ko04630 Jak-STAT signaling pathway;ko04060 Cytokine-cytokine receptor interaction;ko04620 Toll-like receptor signaling pathway;ko04622 RIG-I-like receptor signaling pathway;ko05321 Inflammatiory bowel disease (IBD);ko05330 Allograft rejection;ko04940 Type I diabetes mellitus;ko05133 Pertussis;ko05134 Legionellosis;ko05152 Tuberculosis;ko05162 Measles;ko05164 Influenza A;ko05168 Herpes simp…	-
LOC119872688	0.368974	0.0001	11.84930344	3.22E-06	1.41E-05	up	-	uncharacterized LOC119872688	-	-	-
MGST1	0.0001	27.696706	-18.07935488	4.49E-23	7.71E-22	down	-	microsomal glutathione S-transferase 1, transcript variant X2	GO:0000003,GO:0000323,GO:0001775,GO:0002237,GO:0002252,GO:0002263,GO:0002274,GO:0002275,GO:0002283,GO:0002366,GO:0002376,GO:0002443,GO:0002444,GO:0002446,GO:0003006,GO:0003674,GO:0003824,GO:0004364,GO:0004601,GO:0004602,GO:0005488,GO:0005515,GO:0005575,GO:0005622,GO:0005623,GO:0005634,GO:0005737,GO:0005739,GO:0005740,GO:0005741,GO:0005764,GO:0005765,GO:0005766,GO:0005773,GO:0005774,GO:0005777,GO:…	K00799-ko00480 Glutathione metabolism;ko00980 Metabolism of xenobiotics by cytochrome P450;ko00982 Drug metabolism - cytochrome P450;ko05204 Chemical carcinogenesis;ko01524 Platinum drug resistance	-
DMBT1	0.502233667	0.061873333	3.020969077	1.79E-10	1.28E-09	up	-	deleted in malignant brain tumors 1, transcript variant X5	GO:0001530,GO:0002218,GO:0002221,GO:0002253,GO:0002376,GO:0002682,GO:0002684,GO:0002757,GO:0002758,GO:0002764,GO:0003674,GO:0003676,GO:0003677,GO:0005044,GO:0005488,GO:0005515,GO:0005539,GO:0005575,GO:0005576,GO:0005622,GO:0005623,GO:0005737,GO:0006807,GO:0006810,GO:0006897,GO:0006898,GO:0006950,GO:0006952,GO:0006955,GO:0006959,GO:0007154,GO:0007165,GO:0008150,GO:0008152,GO:0008289,GO:0008329,GO:…	K13912-ko04970 Salivary secretion	KOG4586-CUB domain-containing protein[R]
C9H17orf64	0.70275	0.049790333	3.81907397	0.000809224	0.002404673	up	-	chromosome 9 C17orf64 homolog, transcript variant X1	-	-	KOG0384-Chromodomain-helicase DNA-binding protein[K]
CA2	0.222136333	8.079379333	-5.184727179	4.99E-35	1.55E-33	down	-	carbonic anhydrase 2	-	-	-
CA4	0.574867667	0.023785333	4.59508574	0.000813792	0.00241631	up	-	carbonic anhydrase 4, transcript variant X2	GO:0003674,GO:0003824,GO:0004089,GO:0005575,GO:0005576,GO:0005615,GO:0005622,GO:0005623,GO:0005737,GO:0005783,GO:0005791,GO:0005793,GO:0005794,GO:0005802,GO:0005886,GO:0005903,GO:0006810,GO:0006811,GO:0006820,GO:0006885,GO:0007275,GO:0008150,GO:0009719,GO:0009725,GO:0009897,GO:0009986,GO:0010033,GO:0012505,GO:0012506,GO:0014070,GO:0015669,GO:0015670,GO:0015701,GO:0015711,GO:0015893,GO:0016020,GO:…	K18246-ko00910 Nitrogen metabolism;ko04964 Proximal tubule bicarbonate reclamation	KOG0382-Carbonic anhydrase[R]
DNAJC22	1.320035667	0.046775667	4.818674885	3.79E-15	4.13E-14	up	-	DnaJ heat shock protein family (Hsp40) member C22, transcript variant X5	GO:0005575,GO:0005622,GO:0005623,GO:0005737,GO:0005768,GO:0005769,GO:0005886,GO:0006810,GO:0006897,GO:0007275,GO:0007424,GO:0008150,GO:0009987,GO:0012505,GO:0016020,GO:0016043,GO:0016192,GO:0030198,GO:0031410,GO:0031982,GO:0032501,GO:0032502,GO:0035002,GO:0035150,GO:0035151,GO:0035152,GO:0035159,GO:0042044,GO:0042045,GO:0043062,GO:0043226,GO:0043227,GO:0043229,GO:0044424,GO:0044444,GO:0044464,GO:…	-	KOG0717-Molecular chaperone (DnaJ superfamily)[O]
FSCN1	17.116749	1.811797667	3.239914959	5.45E-73	5.80E-71	up	-	fascin actin-bundling protein 1, transcript variant X1	GO:0000902,GO:0001725,GO:0001726,GO:0002009,GO:0002102,GO:0002165,GO:0002376,GO:0002520,GO:0003002,GO:0003674,GO:0003779,GO:0005488,GO:0005515,GO:0005575,GO:0005622,GO:0005623,GO:0005737,GO:0005829,GO:0005856,GO:0005884,GO:0005886,GO:0005902,GO:0005911,GO:0006928,GO:0006950,GO:0006996,GO:0007010,GO:0007015,GO:0007043,GO:0007154,GO:0007163,GO:0007165,GO:0007166,GO:0007275,GO:0007389,GO:0007399,GO:…	-	-
ZNF385B	0.167901333	0.0001	10.71339797	0.000678295	0.002040507	up	-	zinc finger protein 385B, transcript variant X19	GO:0001650,GO:0002039,GO:0003674,GO:0003676,GO:0003723,GO:0005488,GO:0005515,GO:0005575,GO:0005622,GO:0005623,GO:0005634,GO:0005730,GO:0006915,GO:0007154,GO:0007165,GO:0008150,GO:0008219,GO:0009987,GO:0012501,GO:0023052,GO:0031974,GO:0031981,GO:0035556,GO:0043226,GO:0043227,GO:0043228,GO:0043229,GO:0043231,GO:0043232,GO:0043233,GO:0044422,GO:0044424,GO:0044428,GO:0044446,GO:0044452,GO:0044464,GO:…	-	-
PPP1R16B	0.551776	0.015730667	5.132430988	4.40E-11	3.39E-10	up	-	protein phosphatase 1 regulatory subunit 16B, transcript variant X2	GO:0001885,GO:0001936,GO:0001938,GO:0002009,GO:0002064,GO:0002165,GO:0003158,GO:0003674,GO:0005488,GO:0005515,GO:0005575,GO:0005622,GO:0005623,GO:0005634,GO:0005654,GO:0005737,GO:0005886,GO:0007275,GO:0007444,GO:0007472,GO:0007476,GO:0007552,GO:0007560,GO:0008150,GO:0008157,GO:0008284,GO:0009653,GO:0009791,GO:0009886,GO:0009887,GO:0009888,GO:0009892,GO:0009893,GO:0009966,GO:0009987,GO:0010562,GO:…	-	KOG0505-Myosin phosphatase, regulatory subunit[OT]
BATF3	1.233691	0.046135333	4.7409652	0.000193795	0.000646984	up	-	basic leucine zipper ATF-like transcription factor 3	GO:0000122,GO:0000976,GO:0000977,GO:0000978,GO:0000981,GO:0000982,GO:0000987,GO:0001012,GO:0001067,GO:0001078,GO:0001227,GO:0001773,GO:0001775,GO:0002274,GO:0002376,GO:0002520,GO:0002521,GO:0002573,GO:0003674,GO:0003676,GO:0003677,GO:0003690,GO:0003700,GO:0003712,GO:0003714,GO:0005488,GO:0005515,GO:0005575,GO:0005622,GO:0005623,GO:0005634,GO:0006139,GO:0006351,GO:0006355,GO:0006357,GO:0006366,GO:…	-	KOG1414-Transcriptional activator FOSB/c-Fos and related bZIP transcription factors[K]
WDFY4	0.105833333	0.001601	6.046676973	4.30E-05	0.000159362	up	-	WDFY family member 4, transcript variant X8	-	-	-
AK5	2.179821333	0.029683333	6.19841297	4.02E-20	5.92E-19	up	-	adenylate kinase 5, transcript variant X3	GO:0003674,GO:0003824,GO:0004017,GO:0004550,GO:0005575,GO:0005622,GO:0005623,GO:0005737,GO:0005815,GO:0005829,GO:0005856,GO:0006139,GO:0006163,GO:0006164,GO:0006165,GO:0006172,GO:0006173,GO:0006220,GO:0006221,GO:0006725,GO:0006753,GO:0006793,GO:0006796,GO:0006807,GO:0008150,GO:0008152,GO:0009058,GO:0009117,GO:0009123,GO:0009124,GO:0009126,GO:0009127,GO:0009132,GO:0009133,GO:0009135,GO:0009136,GO:…	K00939-ko00230 Purine metabolism	KOG3079-Uridylate kinase/adenylate kinase[F]
ALOX15B	2.017077667	0.042164667	5.580088276	2.99E-19	4.21E-18	up	-	arachidonate 15-lipoxygenase type B, transcript variant X2	GO:0000003,GO:0001655,GO:0001676,GO:0001817,GO:0001819,GO:0002791,GO:0002793,GO:0003006,GO:0003674,GO:0003824,GO:0005488,GO:0005506,GO:0005509,GO:0005575,GO:0005622,GO:0005623,GO:0005634,GO:0005737,GO:0005829,GO:0005856,GO:0005886,GO:0006082,GO:0006629,GO:0006631,GO:0006633,GO:0006636,GO:0006690,GO:0006915,GO:0007275,GO:0008150,GO:0008152,GO:0008219,GO:0008285,GO:0008610,GO:0009058,GO:0009966,GO:…	K08022-ko00590 Arachidonic acid metabolism;ko04726 Serotonergic synapse	-
LPAR1	21.96723667	2.081402333	3.399725631	7.72E-115	1.83E-112	up	-	lysophosphatidic acid receptor 1, transcript variant X4	GO:0000187,GO:0001932,GO:0001934,GO:0001965,GO:0003674,GO:0004888,GO:0004930,GO:0005488,GO:0005515,GO:0005543,GO:0005575,GO:0005622,GO:0005623,GO:0005737,GO:0005768,GO:0005886,GO:0005887,GO:0006873,GO:0006874,GO:0006875,GO:0006928,GO:0006935,GO:0007154,GO:0007165,GO:0007186,GO:0007187,GO:0007188,GO:0007193,GO:0007200,GO:0007202,GO:0007204,GO:0007272,GO:0007275,GO:0007399,GO:0007417,GO:0007420,GO:…	K04289-ko04015 Rap1 signaling pathway;ko04072 Phospholipase D signaling pathway;ko04151 PI3K-Akt signaling pathway;ko04080 Neuroactive ligand-receptor interaction;ko04540 Gap junction;ko05200 Pathways in cancer	KOG4220-Muscarinic acetylcholine receptor[T]
PRRX1	16.49447967	0.100286667	7.361709648	5.51E-132	1.92E-129	up	-	paired related homeobox 1, transcript variant X1	GO:0000122,GO:0000976,GO:0000977,GO:0000978,GO:0000981,GO:0000982,GO:0000987,GO:0001012,GO:0001067,GO:0001078,GO:0001227,GO:0001501,GO:0001568,GO:0001709,GO:0001944,GO:0002053,GO:0003674,GO:0003676,GO:0003677,GO:0003690,GO:0003700,GO:0003712,GO:0003713,GO:0005488,GO:0005515,GO:0005575,GO:0005622,GO:0005623,GO:0005634,GO:0005654,GO:0005737,GO:0005829,GO:0006355,GO:0006357,GO:0007275,GO:0007399,GO:…	-	KOG0484-Transcription factor PHOX2/ARIX, contains HOX domain[K]
LOC119865213	1.940009333	0.131935	3.878164351	9.78E-07	4.62E-06	up	-	uncharacterized LOC119865213	-	-	-
LOC119873220	5.976301667	0.080057667	6.222069595	1.41E-11	1.13E-10	up	-	uncharacterized LOC119873220	-	-	-
PRR5L	0.074435333	2.239719	-4.91118632	1.94E-30	4.93E-29	down	-	proline rich 5 like, transcript variant X19	GO:0001932,GO:0001933,GO:0001934,GO:0003674,GO:0005488,GO:0005515,GO:0005575,GO:0005622,GO:0005623,GO:0006950,GO:0006979,GO:0007154,GO:0007165,GO:0008150,GO:0009892,GO:0009893,GO:0009894,GO:0009896,GO:0009966,GO:0009967,GO:0009987,GO:0010468,GO:0010562,GO:0010563,GO:0010604,GO:0010605,GO:0010646,GO:0010647,GO:0010762,GO:0014066,GO:0014068,GO:0019219,GO:0019220,GO:0019222,GO:0019899,GO:0023051,GO:…	-	-
ADGRF1	8.518936667	86.737348	-3.347908064	1.74E-211	2.14E-208	down	-	adhesion G protein-coupled receptor F1, transcript variant X4	GO:0003008,GO:0003674,GO:0004888,GO:0004930,GO:0005575,GO:0005623,GO:0005886,GO:0006355,GO:0007154,GO:0007165,GO:0007186,GO:0007187,GO:0007188,GO:0007189,GO:0007275,GO:0007399,GO:0007416,GO:0007610,GO:0007611,GO:0007613,GO:0008150,GO:0009889,GO:0009987,GO:0010468,GO:0010556,GO:0016020,GO:0016021,GO:0016043,GO:0019219,GO:0019222,GO:0019932,GO:0019933,GO:0019935,GO:0022008,GO:0022607,GO:0023052,GO:…	-	KOG4193-G protein-coupled receptors[T]
ADGRF2	0.653341	0.043123667	3.921284422	1.23E-10	9.02E-10	up	-	adhesion G protein-coupled receptor F2, transcript variant X1	GO:0003674,GO:0004888,GO:0004930,GO:0005575,GO:0007154,GO:0007165,GO:0007186,GO:0008150,GO:0009987,GO:0016020,GO:0016021,GO:0023052,GO:0031224,GO:0038023,GO:0044425,GO:0050789,GO:0050794,GO:0050896,GO:0051716,GO:0060089,GO:0065007	-	KOG4193-G protein-coupled receptors[T]
MYBPH	0.224583667	0.0001	11.13303729	4.92E-05	0.000181079	up	-	myosin binding protein H	GO:0003008,GO:0003012,GO:0003674,GO:0003779,GO:0005198,GO:0005488,GO:0005515,GO:0005575,GO:0005622,GO:0005623,GO:0005737,GO:0005856,GO:0005859,GO:0006936,GO:0006937,GO:0006941,GO:0006942,GO:0006996,GO:0007010,GO:0007015,GO:0008092,GO:0008150,GO:0008307,GO:0009653,GO:0009987,GO:0010927,GO:0015629,GO:0016043,GO:0016459,GO:0016460,GO:0022607,GO:0030016,GO:0030017,GO:0030018,GO:0030029,GO:0030036,GO:…	-	KOG3513-Neural cell adhesion molecule L1[T]
DLG2	0.71229	0.03797	4.229532832	9.19E-21	1.40E-19	up	-	discs large MAGUK scaffold protein 2, transcript variant X8	GO:0003008,GO:0003674,GO:0003824,GO:0004385,GO:0005102,GO:0005488,GO:0005515,GO:0005575,GO:0005622,GO:0005623,GO:0005737,GO:0005829,GO:0005886,GO:0005911,GO:0005912,GO:0006139,GO:0006163,GO:0006725,GO:0006753,GO:0006793,GO:0006796,GO:0006807,GO:0006810,GO:0006886,GO:0006928,GO:0007017,GO:0007018,GO:0007043,GO:0007154,GO:0007267,GO:0007268,GO:0007275,GO:0007399,GO:0007600,GO:0008022,GO:0008088,GO:…	K12075-ko04390 Hippo signaling pathway	KOG0708-Membrane-associated guanylate kinase MAGUK (contains PDZ, SH3, HOOK and GUK domains)[F]
SAMD11	0.119325	3.335173333	-4.804793501	1.26E-57	8.86E-56	down	-	sterile alpha motif domain containing 11, transcript variant X4	GO:0000122,GO:0003674,GO:0005488,GO:0005515,GO:0005575,GO:0005622,GO:0005623,GO:0005634,GO:0006355,GO:0006357,GO:0008150,GO:0009889,GO:0009890,GO:0009892,GO:0010468,GO:0010556,GO:0010558,GO:0010605,GO:0010629,GO:0019219,GO:0019222,GO:0019904,GO:0031323,GO:0031324,GO:0031326,GO:0031327,GO:0031935,GO:0032093,GO:0033043,GO:0033044,GO:0040008,GO:0042731,GO:0043226,GO:0043227,GO:0043229,GO:0043231,GO:…	-	KOG4333-Nuclear DEAF-1 related transcriptional regulator (suppressin) and related SAND domain proteins[DK]
EPDR1	5.394109667	0.0001	15.71909723	9.28E-18	1.20E-16	up	-	ependymin related 1, transcript variant X1	GO:0000323,GO:0005575,GO:0005576,GO:0005622,GO:0005623,GO:0005737,GO:0005764,GO:0005773,GO:0043226,GO:0043227,GO:0043229,GO:0043231,GO:0044424,GO:0044444,GO:0044464	-	-
LOC119872605	0.320751667	0.0001	11.64724105	7.72E-06	3.19E-05	up	-	uncharacterized LOC119872605	-	-	-
LOC111092107	0.221751	0.006775333	5.032504874	0.003870738	0.009886246	up	-	uncharacterized LOC111092107	-	-	-
HAS2	100.871221	11.67786133	3.110666636	4.53E-49	2.40E-47	up	-	hyaluronan synthase 2, transcript variant X2	GO:0000003,GO:0000271,GO:0001501,GO:0001568,GO:0001570,GO:0001655,GO:0001822,GO:0001837,GO:0001944,GO:0003007,GO:0003008,GO:0003014,GO:0003091,GO:0003097,GO:0003674,GO:0003824,GO:0005575,GO:0005622,GO:0005623,GO:0005737,GO:0005886,GO:0005887,GO:0005975,GO:0005976,GO:0006022,GO:0006023,GO:0006024,GO:0006082,GO:0006109,GO:0006807,GO:0006810,GO:0006833,GO:0006950,GO:0007155,GO:0007275,GO:0007507,GO:…	-	KOG2571-Chitin synthase/hyaluronan synthase (glycosyltransferases)[M]
GXYLT2	0.126446	0.0001	10.30430568	8.39E-05	0.000298253	up	-	glucoside xylosyltransferase 2	GO:0003674,GO:0003824,GO:0005575,GO:0005622,GO:0005623,GO:0005737,GO:0005783,GO:0005789,GO:0006464,GO:0006486,GO:0006493,GO:0006807,GO:0008150,GO:0008152,GO:0008194,GO:0008593,GO:0009058,GO:0009059,GO:0009100,GO:0009101,GO:0009966,GO:0009968,GO:0009987,GO:0010646,GO:0010648,GO:0012505,GO:0016020,GO:0016021,GO:0016266,GO:0016740,GO:0016757,GO:0016763,GO:0019538,GO:0023051,GO:0023057,GO:0030176,GO:…	K13676-ko00514 Other types of O-glycan biosynthesis	KOG3765-Predicted glycosyltransferase[G]
MMP2	0.0001	0.105018	-10.03642091	0.00260918	0.006931969	down	-	matrix metallopeptidase 2	GO:0000003,GO:0000302,GO:0001101,GO:0001501,GO:0001503,GO:0001525,GO:0001541,GO:0001542,GO:0001553,GO:0001568,GO:0001655,GO:0001666,GO:0001704,GO:0001706,GO:0001932,GO:0001933,GO:0001944,GO:0001952,GO:0001953,GO:0001955,GO:0001957,GO:0001968,GO:0002009,GO:0002682,GO:0002684,GO:0003006,GO:0003008,GO:0003013,GO:0003018,GO:0003674,GO:0003824,GO:0004175,GO:0004222,GO:0004252,GO:0005488,GO:0005515,GO:…	K01398-ko04670 Leukocyte transendothelial migration;ko04912 GnRH signaling pathway;ko04915 Estrogen signaling pathway;ko05200 Pathways in cancer;ko05205 Proteoglycans in cancer;ko05219 Bladder cancer;ko04933 AGE-RAGE signaling pathway in diabetic complications;ko01522 Endocrine resistance	KOG1565-Gelatinase A and related matrix metalloproteases[OW]
LOC119873214	0.645878667	0.055401667	3.543261886	6.09E-08	3.35E-07	up	-	uncharacterized LOC119873214, transcript variant X2	-	-	-
HHIPL1	11.91831533	1.370951333	3.11993106	1.92E-74	2.09E-72	up	-	HHIP like 1, transcript variant X1	-	-	-
LOC119872169	0.555826667	0.0001	12.44041934	0.003009199	0.00786933	up	-	uncharacterized LOC119872169	-	-	-
LOC119869702	0.105108	0.010375	3.340689239	0.000851484	0.00251571	up	-	uncharacterized LOC119869702	-	-	-
CTNND2	3.612851667	0.324199	3.478186477	3.78E-38	1.33E-36	up	-	catenin delta 2, transcript variant X1	GO:0000902,GO:0000904,GO:0001654,GO:0001745,GO:0001763,GO:0003008,GO:0003674,GO:0003824,GO:0005488,GO:0005515,GO:0005575,GO:0005622,GO:0005623,GO:0005634,GO:0005737,GO:0005813,GO:0005815,GO:0005856,GO:0005886,GO:0005911,GO:0005912,GO:0005913,GO:0006464,GO:0006497,GO:0006807,GO:0007154,GO:0007155,GO:0007165,GO:0007275,GO:0007399,GO:0007423,GO:0007610,GO:0007611,GO:0007612,GO:0008013,GO:0008150,GO:…	-	KOG1048-Neural adherens junction protein Plakophilin and related Armadillo repeat proteins[TW]
ZNF532	0.113652333	0.004717	4.590613893	0.000812595	0.002413296	up	-	zinc finger protein 532, transcript variant X8	GO:0000981,GO:0003674,GO:0003700,GO:0005575,GO:0005622,GO:0005623,GO:0005634,GO:0006355,GO:0006357,GO:0008150,GO:0009889,GO:0010468,GO:0010556,GO:0019219,GO:0019222,GO:0031323,GO:0031326,GO:0043226,GO:0043227,GO:0043229,GO:0043231,GO:0044424,GO:0044464,GO:0050789,GO:0050794,GO:0051171,GO:0051252,GO:0060255,GO:0065007,GO:0080090,GO:0140110,GO:1903506,GO:2000112,GO:2001141	-	-
FSTL4	0.950635667	0.080336	3.564773996	3.99E-10	2.78E-09	up	-	follistatin like 4, transcript variant X5	GO:0001558,GO:0003674,GO:0005488,GO:0005515,GO:0005575,GO:0005622,GO:0005623,GO:0005737,GO:0007275,GO:0007399,GO:0008150,GO:0008361,GO:0009966,GO:0009968,GO:0009987,GO:0010646,GO:0010648,GO:0010721,GO:0010769,GO:0010771,GO:0010975,GO:0010977,GO:0012505,GO:0016043,GO:0019838,GO:0022008,GO:0022603,GO:0022604,GO:0023051,GO:0023057,GO:0030141,GO:0030154,GO:0030308,GO:0031344,GO:0031345,GO:0031410,GO:…	-	KOG4222-Axon guidance receptor Dscam[T]
LOC100683203	0.528717	0.0001	12.36828	3.14E-05	0.000118457	up	-	ras-related protein Rab-2A-like	GO:0000139,GO:0000166,GO:0001882,GO:0001883,GO:0003674,GO:0003824,GO:0003924,GO:0005488,GO:0005515,GO:0005525,GO:0005575,GO:0005622,GO:0005623,GO:0005737,GO:0005783,GO:0005789,GO:0005794,GO:0005829,GO:0006464,GO:0006807,GO:0006810,GO:0006886,GO:0006888,GO:0006996,GO:0007030,GO:0007154,GO:0007165,GO:0007264,GO:0007265,GO:0008104,GO:0008150,GO:0008152,GO:0009987,GO:0010256,GO:0012505,GO:0015031,GO:…	K07877-ko04152 AMPK signaling pathway	KOG0098-GTPase Rab2, small G protein superfamily[U]
LOC102153351	0.198930333	0.0001	10.95804756	0.00013757	0.000471569	up	-	uncharacterized LOC102153351	-	-	-
KCNJ11	0.033113333	0.527623	-3.994023304	4.00E-06	1.73E-05	down	-	potassium inwardly rectifying channel subfamily J member 11	GO:0000166,GO:0001669,GO:0001678,GO:0002791,GO:0002792,GO:0002931,GO:0003008,GO:0003674,GO:0005215,GO:0005216,GO:0005242,GO:0005244,GO:0005249,GO:0005261,GO:0005267,GO:0005488,GO:0005515,GO:0005524,GO:0005575,GO:0005622,GO:0005623,GO:0005634,GO:0005635,GO:0005737,GO:0005739,GO:0005768,GO:0005783,GO:0005829,GO:0005886,GO:0005887,GO:0005911,GO:0005975,GO:0005996,GO:0006006,GO:0006810,GO:0006811,GO:…	K05004-ko04911 Insulin secretion;ko04930 Type II diabetes mellitus	KOG3827-Inward rectifier K+ channel[P]
KCNJ16	0.005333333	2.737461333	-9.003585372	2.99E-18	3.99E-17	down	-	potassium inwardly rectifying channel subfamily J member 16	GO:0003674,GO:0005215,GO:0005216,GO:0005242,GO:0005244,GO:0005249,GO:0005261,GO:0005267,GO:0005575,GO:0005623,GO:0005886,GO:0005887,GO:0006810,GO:0006811,GO:0006812,GO:0006813,GO:0008076,GO:0008150,GO:0008324,GO:0009987,GO:0010107,GO:0015075,GO:0015077,GO:0015079,GO:0015267,GO:0015276,GO:0015318,GO:0015467,GO:0015672,GO:0016020,GO:0016021,GO:0022803,GO:0022832,GO:0022834,GO:0022836,GO:0022838,GO:…	K05009-ko04971 Gastric acid secretion	KOG3827-Inward rectifier K+ channel[P]
LOC119865707	0.928697	0.062119333	3.902093723	0.002969954	0.007784301	up	-	uncharacterized LOC119865707	-	-	-
LOC111095671	0.184902667	0.0001	10.85255032	0.001232493	0.003509731	up	-	uncharacterized LOC111095671, transcript variant X1	-	-	-
LOC119871946	0.507423667	0.052498	3.272856442	0.000254454	0.000828062	up	-	uncharacterized LOC119871946, transcript variant X1	-	-	-
NOS2	0.431383667	0.007435333	5.858430322	9.40E-07	4.45E-06	up	-	nitric oxide synthase 2	GO:0000166,GO:0001505,GO:0001666,GO:0001816,GO:0001817,GO:0001910,GO:0001912,GO:0001932,GO:0001935,GO:0001974,GO:0002027,GO:0002227,GO:0002237,GO:0002251,GO:0002376,GO:0002385,GO:0002790,GO:0002791,GO:0003008,GO:0003013,GO:0003018,GO:0003674,GO:0003779,GO:0003824,GO:0003958,GO:0004497,GO:0004517,GO:0005102,GO:0005488,GO:0005515,GO:0005516,GO:0005575,GO:0005576,GO:0005615,GO:0005622,GO:0005623,GO:…	K13241-ko00220 Arginine biosynthesis;ko00330 Arginine and proline metabolism;ko04066 HIF-1 signaling pathway;ko04020 Calcium signaling pathway;ko04146 Peroxisome;ko05200 Pathways in cancer;ko05222 Small cell lung cancer;ko05132 Salmonella infection;ko05133 Pertussis;ko05152 Tuberculosis;ko05146 Amoebiasis;ko05145 Toxoplasmosis;ko05140 Leishmaniasis;ko05142 Chagas disease (American trypanosomiasis)	KOG1158-NADP/FAD dependent oxidoreductase[C]
LCP1	103.2841923	0.045136667	11.16003197	3.09E-141	1.27E-138	up	-	lymphocyte cytosolic protein 1, transcript variant X18	GO:0001726,GO:0001775,GO:0001891,GO:0002102,GO:0002252,GO:0002263,GO:0002285,GO:0002286,GO:0002366,GO:0002376,GO:0003674,GO:0003779,GO:0005102,GO:0005178,GO:0005488,GO:0005515,GO:0005575,GO:0005622,GO:0005623,GO:0005737,GO:0005829,GO:0005856,GO:0005884,GO:0005886,GO:0005912,GO:0005924,GO:0005925,GO:0006928,GO:0006950,GO:0006955,GO:0006996,GO:0007010,GO:0007015,GO:0007154,GO:0007165,GO:0008092,GO:…	-	KOG0046-Ca2+-binding actin-bundling protein (fimbrin/plastin), EF-Hand protein superfamily[Z]
LOC111093955	0.216331	0.008129333	4.733959561	0.001993403	0.005426878	up	-	uncharacterized LOC111093955, transcript variant X2	-	-	-
XYLT1	3.511716	0.148930667	4.559463417	3.90E-35	1.22E-33	up	-	xylosyltransferase 1	GO:0000003,GO:0000139,GO:0002009,GO:0002119,GO:0002164,GO:0003674,GO:0003824,GO:0005575,GO:0005622,GO:0005623,GO:0005737,GO:0005794,GO:0005975,GO:0005996,GO:0006022,GO:0006023,GO:0006024,GO:0006029,GO:0006082,GO:0006139,GO:0006725,GO:0006790,GO:0006793,GO:0006807,GO:0006950,GO:0007275,GO:0007399,GO:0007610,GO:0008150,GO:0008152,GO:0008194,GO:0009058,GO:0009059,GO:0009100,GO:0009101,GO:0009225,GO:…	K00771-ko00532 Glycosaminoglycan biosynthesis - chondroitin sulfate / dermatan sulfate;ko00534 Glycosaminoglycan biosynthesis - heparan sulfate / heparin	KOG0799-Branching enzyme[G]
LOC119872710	0.832489	0.033675	4.627681359	4.71E-06	2.02E-05	up	-	uncharacterized LOC119872710	-	-	-
TRPM8	0.016430333	0.332867	-4.340512196	2.49E-06	1.11E-05	down	-	transient receptor potential cation channel subfamily M member 8	GO:0003008,GO:0003674,GO:0005215,GO:0005216,GO:0005261,GO:0005262,GO:0005488,GO:0005515,GO:0005575,GO:0005622,GO:0005623,GO:0005737,GO:0005783,GO:0005789,GO:0005886,GO:0006810,GO:0006811,GO:0006812,GO:0006816,GO:0006873,GO:0006874,GO:0006875,GO:0006950,GO:0007600,GO:0008150,GO:0008324,GO:0009266,GO:0009409,GO:0009628,GO:0009897,GO:0009986,GO:0009987,GO:0012505,GO:0015075,GO:0015085,GO:0015267,GO:…	K04983-ko04750 Inflammatory mediator regulation of TRP channels	KOG3614-Ca2+/Mg2+-permeable cation channels (LTRPC family)[PT]
SLC8A3	1.381907333	0.0001	13.75437326	6.33E-15	6.78E-14	up	-	solute carrier family 8 member A3, transcript variant X5	GO:0001666,GO:0002244,GO:0002376,GO:0002520,GO:0003008,GO:0003674,GO:0005215,GO:0005432,GO:0005488,GO:0005509,GO:0005575,GO:0005622,GO:0005623,GO:0005737,GO:0005739,GO:0005740,GO:0005741,GO:0005783,GO:0005789,GO:0005856,GO:0005874,GO:0005886,GO:0005887,GO:0006810,GO:0006811,GO:0006812,GO:0006814,GO:0006816,GO:0006851,GO:0006873,GO:0006874,GO:0006875,GO:0006937,GO:0006942,GO:0006950,GO:0007154,GO:…	K05849-ko04020 Calcium signaling pathway;ko04022 cGMP - PKG signaling pathway;ko04974 Protein digestion and absorption;ko04740 Olfactory transduction	KOG1306-Ca2+/Na+ exchanger NCX1 and related proteins[PT]
LOC111098216	0.490419667	0.058997	3.055303334	1.57E-05	6.20E-05	up	-	uncharacterized LOC111098216, transcript variant X2	-	-	-
C18H11orf86	0.070301333	3.358460667	-5.578104271	2.16E-16	2.59E-15	down	-	chromosome 18 C11orf86 homolog	-	-	-
NCAM1	0.151657667	0.0001	10.56660272	3.05E-06	1.34E-05	up	-	neural cell adhesion molecule 1, transcript variant 2	GO:0000003,GO:0000139,GO:0000165,GO:0000902,GO:0000904,GO:0001654,GO:0001746,GO:0001928,GO:0002009,GO:0002165,GO:0002237,GO:0002376,GO:0003006,GO:0003008,GO:0003674,GO:0005085,GO:0005088,GO:0005102,GO:0005104,GO:0005488,GO:0005515,GO:0005575,GO:0005576,GO:0005622,GO:0005623,GO:0005737,GO:0005794,GO:0005829,GO:0005886,GO:0005911,GO:0006464,GO:0006468,GO:0006793,GO:0006796,GO:0006807,GO:0006928,GO:…	K06491-ko04514 Cell adhesion molecules (CAMs);ko05020 Prion diseases	KOG3513-Neural cell adhesion molecule L1[T]
LOC119865578	0.0001	0.667783	-12.70516365	8.93E-05	0.000315995	down	-	uncharacterized LOC119865578, transcript variant X2	-	-	-
FHIT	0.220888667	3.397770667	-3.943197177	1.48E-12	1.30E-11	down	-	fragile histidine triad diadenosine triphosphatase, transcript variant 1	GO:0001650,GO:0003674,GO:0003824,GO:0004551,GO:0005488,GO:0005515,GO:0005575,GO:0005622,GO:0005623,GO:0005634,GO:0005730,GO:0005737,GO:0005739,GO:0005829,GO:0005886,GO:0006139,GO:0006163,GO:0006259,GO:0006260,GO:0006725,GO:0006753,GO:0006793,GO:0006796,GO:0006807,GO:0006915,GO:0007154,GO:0007165,GO:0008150,GO:0008152,GO:0008219,GO:0009056,GO:0009058,GO:0009059,GO:0009117,GO:0009166,GO:0009892,GO:…	K01522-ko00230 Purine metabolism;ko05222 Small cell lung cancer;ko05223 Non-small cell lung cancer	KOG3379-Diadenosine polyphosphate hydrolase and related proteins of the histidine triad (HIT) family[FR]
LOC119868024	0.686844333	0.009785667	6.133169212	0.001165297	0.003339376	up	-	uncharacterized LOC119868024	-	-	-
GRAP2	3.977626	0.388317667	3.356598382	9.08E-36	2.92E-34	up	-	GRB2 related adaptor protein 2, transcript variant X2	-	K07366-ko04660 T cell receptor signaling pathway	KOG3601-Adaptor protein GRB2, contains SH2 and SH3 domains[T]
LOC102152411	0.0001	0.334808667	-11.70912116	0.00319728	0.008308349	down	-	uncharacterized LOC102152411	-	-	-
SYTL3	0.316879667	0.027794667	3.511055103	0.000795596	0.002367218	up	-	synaptotagmin like 3, transcript variant X6	GO:0000149,GO:0001505,GO:0003674,GO:0005102,GO:0005488,GO:0005509,GO:0005515,GO:0005543,GO:0005544,GO:0005575,GO:0005622,GO:0005623,GO:0005737,GO:0005886,GO:0006810,GO:0006836,GO:0006887,GO:0006906,GO:0006996,GO:0007154,GO:0007267,GO:0007268,GO:0007269,GO:0008150,GO:0008270,GO:0008289,GO:0009987,GO:0012505,GO:0016020,GO:0016043,GO:0016050,GO:0016079,GO:0016192,GO:0017156,GO:0017157,GO:0017158,GO:…	-	KOG1028-Ca2+-dependent phospholipid-binding protein Synaptotagmin, required for synaptic vesicle and secretory granule exocytosis[TU]
CYP7B1	3.085120333	0.260967	3.563387471	1.08E-50	6.08E-49	up	-	cytochrome P450 family 7 subfamily B member 1, transcript variant X1	GO:0000003,GO:0001655,GO:0002009,GO:0002376,GO:0003006,GO:0003008,GO:0003674,GO:0003824,GO:0004497,GO:0005575,GO:0005622,GO:0005623,GO:0005737,GO:0005783,GO:0005789,GO:0006066,GO:0006082,GO:0006629,GO:0006694,GO:0006699,GO:0006928,GO:0006935,GO:0007275,GO:0007586,GO:0007610,GO:0007611,GO:0007613,GO:0007623,GO:0008150,GO:0008152,GO:0008202,GO:0008203,GO:0008206,GO:0008284,GO:0008395,GO:0008396,GO:…	K07430-ko00120 Primary bile acid biosynthesis;ko00140 Steroid hormone biosynthesis	KOG0684-Cytochrome P450[Q]
ATP6V0D2	0.457896333	0.037905333	3.594548255	0.000934338	0.002728704	up	-	ATPase H+ transporting V0 subunit d2	GO:0000041,GO:0000220,GO:0000323,GO:0001763,GO:0002009,GO:0003674,GO:0003824,GO:0005215,GO:0005575,GO:0005622,GO:0005623,GO:0005737,GO:0005764,GO:0005765,GO:0005768,GO:0005769,GO:0005773,GO:0005774,GO:0005886,GO:0006810,GO:0006811,GO:0006812,GO:0006826,GO:0006873,GO:0006875,GO:0006879,GO:0006885,GO:0007034,GO:0007035,GO:0007154,GO:0007165,GO:0007166,GO:0007167,GO:0007169,GO:0007275,GO:0007424,GO:…	K02146-ko00190 Oxidative phosphorylation;ko04145 Phagosome;ko04142 Lysosome;ko04966 Collecting duct acid secretion;ko04721 Synaptic vesicle cycle;ko05203 Viral carcinogenesis;ko05323 Rheumatoid arthritis;ko05110 Vibrio cholerae infection;ko05120 Epithelial cell signaling in Helicobacter pylori infection;ko05152 Tuberculosis	KOG2957-Vacuolar H+-ATPase V0 sector, subunit d[C]
GPNMB	3.049029	0.185154667	4.041547055	4.12E-28	9.40E-27	up	-	glycoprotein nmb, transcript variant X5	GO:0001503,GO:0001649,GO:0001817,GO:0001818,GO:0001932,GO:0001934,GO:0002682,GO:0002683,GO:0002694,GO:0002695,GO:0003674,GO:0005102,GO:0005178,GO:0005488,GO:0005515,GO:0005539,GO:0005575,GO:0005622,GO:0005623,GO:0005737,GO:0005886,GO:0005887,GO:0006935,GO:0007154,GO:0007155,GO:0007162,GO:0007165,GO:0007267,GO:0007275,GO:0007346,GO:0008150,GO:0008201,GO:0008285,GO:0009605,GO:0009888,GO:0009893,GO:…	-	-
BATF	0.693638667	0.031057333	4.481178457	0.000837553	0.002478114	up	-	basic leucine zipper ATF-like transcription factor, transcript variant X2	GO:0000976,GO:0000977,GO:0000978,GO:0000981,GO:0000982,GO:0000987,GO:0001012,GO:0001067,GO:0001077,GO:0001228,GO:0001562,GO:0001773,GO:0001775,GO:0001816,GO:0002200,GO:0002204,GO:0002208,GO:0002244,GO:0002250,GO:0002252,GO:0002263,GO:0002274,GO:0002285,GO:0002286,GO:0002287,GO:0002292,GO:0002293,GO:0002294,GO:0002295,GO:0002312,GO:0002320,GO:0002360,GO:0002363,GO:0002366,GO:0002376,GO:0002377,GO:…	-	KOG3119-Basic region leucine zipper transcription factor[K]
LRIG1	0.682697333	5.624495667	-3.042405718	2.53E-60	1.90E-58	down	-	leucine rich repeats and immunoglobulin like domains 1, transcript variant X3	GO:0003008,GO:0003674,GO:0005102,GO:0005114,GO:0005126,GO:0005160,GO:0005488,GO:0005515,GO:0005575,GO:0005623,GO:0005886,GO:0005887,GO:0007154,GO:0007165,GO:0007166,GO:0007167,GO:0007178,GO:0007179,GO:0007275,GO:0007399,GO:0007423,GO:0007600,GO:0007605,GO:0008150,GO:0009653,GO:0009719,GO:0009790,GO:0009887,GO:0009966,GO:0009967,GO:0009987,GO:0010033,GO:0010453,GO:0010470,GO:0010646,GO:0010647,GO:…	-	KOG4194-Membrane glycoprotein LIG-1[T]
LOC111097420	0.237725667	0.02067	3.523687382	0.000810351	0.00240725	up	-	uncharacterized LOC111097420	-	-	-
FRMPD1	1.214414	0.144753333	3.068591852	4.71E-14	4.71E-13	up	-	FERM and PDZ domain containing 1, transcript variant X7	GO:0005575,GO:0005623,GO:0005886,GO:0008104,GO:0008150,GO:0008277,GO:0009966,GO:0010646,GO:0016020,GO:0023051,GO:0032991,GO:0033036,GO:0034613,GO:0044464,GO:0045184,GO:0048583,GO:0050789,GO:0050794,GO:0051179,GO:0051234,GO:0051641,GO:0065007,GO:0070727,GO:0071944,GO:0072657,GO:0090150	-	KOG3552-FERM domain protein FRM-8[R]
CHP2	0.0001	0.237344	-11.21276386	0.002036318	0.005533128	down	-	calcineurin like EF-hand protein 2	GO:0003674,GO:0005488,GO:0005509,GO:0005575,GO:0005622,GO:0005623,GO:0005634,GO:0005737,GO:0005886,GO:0006355,GO:0006357,GO:0008150,GO:0008284,GO:0009889,GO:0009891,GO:0009893,GO:0009966,GO:0009967,GO:0009987,GO:0010035,GO:0010038,GO:0010468,GO:0010556,GO:0010557,GO:0010562,GO:0010604,GO:0010628,GO:0010646,GO:0010647,GO:0010921,GO:0010922,GO:0016020,GO:0019219,GO:0019220,GO:0019222,GO:0023051,GO:…	-	KOG0034-Ca2+/calmodulin-dependent protein phosphatase (calcineurin subunit B), EF-Hand superfamily protein[T]
TGM3	0.486639333	0.0001	12.24863722	1.09E-07	5.82E-07	up	-	transglutaminase 3, transcript variant X1	GO:0001533,GO:0001942,GO:0002009,GO:0003674,GO:0003810,GO:0003824,GO:0005488,GO:0005509,GO:0005575,GO:0005622,GO:0005623,GO:0005737,GO:0005886,GO:0006464,GO:0006807,GO:0007275,GO:0007399,GO:0008150,GO:0008152,GO:0008544,GO:0009653,GO:0009888,GO:0009898,GO:0009913,GO:0009987,GO:0016020,GO:0016043,GO:0016740,GO:0016746,GO:0016755,GO:0018149,GO:0019538,GO:0019897,GO:0019898,GO:0022008,GO:0022404,GO:…	-	-
LOC611685	33.05987467	0.676844667	5.610112666	8.85E-198	7.12E-195	up	-	transmembrane protease serine 11G-like	GO:0005575,GO:0005623,GO:0005886,GO:0016020,GO:0044464,GO:0071944	-	KOG3627-Trypsin[E]
LOC111093139	0.050815	0.0001	8.989110617	0.003001086	0.007851441	up	-	uncharacterized LOC111093139, transcript variant X1	-	-	-
PADI2	1.521492	15.66992267	-3.364439407	4.45E-91	6.81E-89	down	-	peptidyl arginine deiminase 2	GO:0000323,GO:0000785,GO:0001672,GO:0001775,GO:0001959,GO:0001960,GO:0002252,GO:0002263,GO:0002274,GO:0002275,GO:0002283,GO:0002366,GO:0002376,GO:0002443,GO:0002444,GO:0002446,GO:0002682,GO:0002683,GO:0002685,GO:0002686,GO:0002688,GO:0002689,GO:0003674,GO:0003824,GO:0004668,GO:0005102,GO:0005488,GO:0005515,GO:0005575,GO:0005576,GO:0005622,GO:0005623,GO:0005634,GO:0005694,GO:0005737,GO:0005764,GO:…	-	-
NSG1	0.395395333	0.045578	3.116886319	0.002811295	0.00742206	up	-	neuronal vesicle trafficking associated 1, transcript variant X1	GO:0000139,GO:0000323,GO:0001881,GO:0001919,GO:0001921,GO:0003674,GO:0005102,GO:0005488,GO:0005515,GO:0005575,GO:0005622,GO:0005623,GO:0005634,GO:0005737,GO:0005764,GO:0005768,GO:0005769,GO:0005770,GO:0005773,GO:0005775,GO:0005783,GO:0005794,GO:0005802,GO:0005886,GO:0006807,GO:0006810,GO:0006886,GO:0006915,GO:0007154,GO:0007267,GO:0007268,GO:0008104,GO:0008150,GO:0008152,GO:0008219,GO:0009893,GO:…	-	-
BAMBI	9.090915333	0.361285	4.653216299	1.63E-70	1.62E-68	up	-	BMP and activin membrane bound inhibitor	GO:0001664,GO:0003674,GO:0005102,GO:0005109,GO:0005114,GO:0005126,GO:0005160,GO:0005488,GO:0005515,GO:0005575,GO:0005622,GO:0005623,GO:0005737,GO:0005886,GO:0006355,GO:0006928,GO:0007154,GO:0007165,GO:0007166,GO:0007167,GO:0007178,GO:0007179,GO:0008150,GO:0008284,GO:0008360,GO:0009719,GO:0009889,GO:0009891,GO:0009893,GO:0009966,GO:0009967,GO:0009968,GO:0009987,GO:0010033,GO:0010468,GO:0010556,GO:…	K10162-ko04310 Wnt signaling pathway;ko04350 TGF-beta signaling pathway	-
NTNG2	3.902178667	0.027924	7.126630408	3.58E-25	6.92E-24	up	-	netrin G2, transcript variant X10	GO:0000902,GO:0000904,GO:0005575,GO:0005576,GO:0005622,GO:0005623,GO:0005737,GO:0005829,GO:0005886,GO:0007275,GO:0007399,GO:0007409,GO:0008150,GO:0009653,GO:0009987,GO:0016020,GO:0016043,GO:0022008,GO:0030030,GO:0030154,GO:0030182,GO:0030424,GO:0030496,GO:0031175,GO:0031224,GO:0031225,GO:0031226,GO:0032501,GO:0032502,GO:0032989,GO:0032990,GO:0042995,GO:0043005,GO:0044421,GO:0044424,GO:0044425,GO:…	K16359-ko04514 Cell adhesion molecules (CAMs);ko04360 Axon guidance	KOG3512-Netrin, axonal chemotropic factor[T]
LOC102154792	0.303199667	0.007879667	5.265989757	4.43E-05	0.000164222	up	-	uncharacterized LOC102154792	-	-	-
LOC102155115	0.376650333	0.0001	11.87901009	5.46E-07	2.66E-06	up	-	uncharacterized LOC102155115, transcript variant X2	-	-	-
CDKN2B_1	3.509474667	32.546148	-3.213159809	2.32E-29	5.64E-28	down	-	cyclin dependent kinase inhibitor 2B	GO:0000075,GO:0000079,GO:0000086,GO:0000278,GO:0001889,GO:0001932,GO:0001933,GO:0002376,GO:0002520,GO:0003674,GO:0004857,GO:0004860,GO:0004861,GO:0005488,GO:0005515,GO:0005575,GO:0005622,GO:0005623,GO:0005634,GO:0005737,GO:0005829,GO:0006355,GO:0006357,GO:0006469,GO:0007049,GO:0007050,GO:0007093,GO:0007154,GO:0007275,GO:0007346,GO:0007399,GO:0007568,GO:0007584,GO:0008150,GO:0008285,GO:0009605,GO:…	K04685-ko04350 TGF-beta signaling pathway;ko04068 FoxO signaling pathway;ko04110 Cell cycle;ko05200 Pathways in cancer;ko05203 Viral carcinogenesis;ko05222 Small cell lung cancer;ko05166 HTLV-I infection	KOG0509-Ankyrin repeat and DHHC-type Zn-finger domain containing proteins[R]
IL37	1.011777	0.067082	3.914821836	2.07E-06	9.35E-06	up	-	interleukin 37	GO:0002376,GO:0003674,GO:0005102,GO:0005125,GO:0005126,GO:0005149,GO:0005488,GO:0005515,GO:0005575,GO:0005576,GO:0005615,GO:0005622,GO:0005623,GO:0005634,GO:0005654,GO:0005737,GO:0005829,GO:0006955,GO:0007154,GO:0007165,GO:0007166,GO:0008150,GO:0009966,GO:0009987,GO:0010033,GO:0010469,GO:0010646,GO:0019221,GO:0023051,GO:0023052,GO:0030545,GO:0031974,GO:0031981,GO:0034097,GO:0042221,GO:0043226,GO:…	-	-
LOC119873647	0.459157333	0.013226667	5.117467157	1.45E-07	7.61E-07	up	-	uncharacterized LOC119873647	-	-	-
LOC111098576	0.144025333	0.0001	10.49210688	0.001239259	0.003527371	up	-	uncharacterized LOC111098576, transcript variant X1	-	-	-
LOC119872510	1.555646667	0.044911	5.114301763	3.21E-08	1.83E-07	up	-	uncharacterized LOC119872510	-	-	-
LOC102151464	6.252309333	0.258225	4.597688571	5.09E-27	1.09E-25	up	-	uncharacterized LOC102151464, transcript variant X1	-	-	-
LOC119865809	10.82256667	1.012294	3.41834243	0.000328629	0.001047166	up	-	small nucleolar SNORD12/SNORD106	-	-	-
LOC111093851	9.141608667	0.7547	3.598472882	3.05E-22	5.05E-21	up	-	uncharacterized LOC111093851, transcript variant X11	-	-	-
GNB4	14.63821933	0.800750333	4.192243764	7.89E-124	2.18E-121	up	-	G protein subunit beta 4	GO:0001667,GO:0002009,GO:0003007,GO:0003365,GO:0003371,GO:0003379,GO:0003380,GO:0003674,GO:0003824,GO:0003924,GO:0005488,GO:0005575,GO:0005622,GO:0005623,GO:0005737,GO:0005829,GO:0005834,GO:0005886,GO:0006457,GO:0006928,GO:0006996,GO:0007010,GO:0007154,GO:0007155,GO:0007163,GO:0007165,GO:0007186,GO:0007275,GO:0007369,GO:0007398,GO:0007399,GO:0007405,GO:0007498,GO:0007507,GO:0008104,GO:0008150,GO:…	K04538-ko04014 Ras signaling pathway;ko04151 PI3K-Akt signaling pathway;ko04062 Chemokine signaling pathway;ko04724 Glutamatergic synapse;ko04727 GABAergic synapse;ko04725 Cholinergic synapse;ko04728 Dopaminergic synapse;ko04726 Serotonergic synapse;ko04723 Retrograde endocannabinoid signaling;ko04713 Circadian entrainment;ko05200 Pathways in cancer;ko05032 Morphine addiction;ko05034 Alcoholism	KOG0286-G-protein beta subunit[R]
IL18BP	10.35643133	1.219437667	3.086239039	3.49E-14	3.52E-13	up	-	interleukin 18 binding protein	GO:0002250,GO:0002376,GO:0002460,GO:0003674,GO:0005102,GO:0005488,GO:0005515,GO:0005575,GO:0005576,GO:0005615,GO:0006955,GO:0007154,GO:0007165,GO:0007166,GO:0008150,GO:0009966,GO:0009968,GO:0009987,GO:0010033,GO:0010469,GO:0010646,GO:0010648,GO:0019221,GO:0019955,GO:0023051,GO:0023052,GO:0023057,GO:0030545,GO:0030547,GO:0034097,GO:0035655,GO:0042007,GO:0042088,GO:0042221,GO:0044092,GO:0044421,GO:…	-	-
CALD1	3.885743	0.048293	6.330232587	2.54E-47	1.26E-45	up	-	caldesmon 1, transcript variant X1	GO:0000003,GO:0003008,GO:0003012,GO:0003674,GO:0003779,GO:0005488,GO:0005515,GO:0005516,GO:0005523,GO:0005575,GO:0005622,GO:0005623,GO:0005737,GO:0005829,GO:0005856,GO:0005884,GO:0005886,GO:0006936,GO:0006996,GO:0007010,GO:0007015,GO:0007565,GO:0008092,GO:0008150,GO:0009987,GO:0014069,GO:0015629,GO:0016020,GO:0016043,GO:0017022,GO:0022414,GO:0022607,GO:0030029,GO:0030036,GO:0030425,GO:0032092,GO:…	K12327-ko04270 Vascular smooth muscle contraction	-
LOC119873364	0.605837	0.0001	12.56471397	0.000433862	0.001351082	up	-	uncharacterized LOC119873364	-	-	-
RARRES2	0.329478333	3.106462333	-3.23701706	3.29E-09	2.11E-08	down	-	retinoic acid receptor responder 2, transcript variant X2	GO:0001523,GO:0001701,GO:0001932,GO:0001934,GO:0002376,GO:0002576,GO:0002682,GO:0002684,GO:0002685,GO:0002687,GO:0002688,GO:0002690,GO:0003674,GO:0005102,GO:0005488,GO:0005515,GO:0005575,GO:0005576,GO:0005615,GO:0005622,GO:0005623,GO:0005737,GO:0006629,GO:0006720,GO:0006721,GO:0006810,GO:0006887,GO:0006950,GO:0006952,GO:0006955,GO:0006959,GO:0007275,GO:0008150,GO:0008152,GO:0009605,GO:0009607,GO:…	-	-
FLNC	76.52494833	2.842925667	4.750481883	0	0	up	-	filamin C, transcript variant X2	-	K04437-ko04010 MAPK signaling pathway;ko04510 Focal adhesion;ko05205 Proteoglycans in cancer;ko05132 Salmonella infection	KOG0518-Actin-binding cytoskeleton protein, filamin[Z]
LANCL3	3.581313333	0.336037333	3.413795319	6.35E-80	8.16E-78	up	-	LanC like 3	GO:0005575,GO:0005623,GO:0005886,GO:0007154,GO:0007165,GO:0008150,GO:0009987,GO:0016020,GO:0023052,GO:0044464,GO:0050789,GO:0050794,GO:0050896,GO:0051716,GO:0065007,GO:0071944	-	KOG2787-Lanthionine synthetase C-like protein 1[V]
RAB7B	0.104815667	0.0001	10.03363866	0.002418965	0.006466529	up	-	RAB7B, member RAS oncogene family, transcript variant X4	GO:0000323,GO:0001817,GO:0001819,GO:0002376,GO:0002682,GO:0002683,GO:0002684,GO:0005575,GO:0005622,GO:0005623,GO:0005737,GO:0005764,GO:0005768,GO:0005770,GO:0005773,GO:0005794,GO:0005802,GO:0006355,GO:0006810,GO:0006950,GO:0006952,GO:0006955,GO:0008150,GO:0009889,GO:0009966,GO:0009968,GO:0009987,GO:0010008,GO:0010033,GO:0010468,GO:0010556,GO:0010646,GO:0010648,GO:0012505,GO:0016020,GO:0016192,GO:…	K07898-ko04145 Phagosome;ko05132 Salmonella infection;ko05146 Amoebiasis	KOG0394-Ras-related GTPase[R]
TCF15	1.776399	0.144984667	3.614983428	1.28E-06	5.94E-06	up	-	transcription factor 15	GO:0000981,GO:0001501,GO:0001738,GO:0001756,GO:0002009,GO:0003002,GO:0003008,GO:0003016,GO:0003674,GO:0003700,GO:0005575,GO:0005622,GO:0005623,GO:0005634,GO:0005667,GO:0006355,GO:0006357,GO:0007163,GO:0007275,GO:0007389,GO:0007423,GO:0007498,GO:0007517,GO:0007585,GO:0007610,GO:0007631,GO:0008150,GO:0009653,GO:0009790,GO:0009792,GO:0009887,GO:0009888,GO:0009889,GO:0009891,GO:0009893,GO:0009952,GO:…	-	KOG4029-Transcription factor HAND2/Transcription factor TAL1/TAL2/LYL1[K]
CHRDL1	0.800821333	0.029851667	4.74559702	2.72E-12	2.33E-11	up	-	chordin like 1, transcript variant X4	GO:0001654,GO:0001709,GO:0005575,GO:0005576,GO:0005622,GO:0005623,GO:0005737,GO:0005783,GO:0005788,GO:0006355,GO:0006357,GO:0006464,GO:0006807,GO:0007154,GO:0007165,GO:0007166,GO:0007167,GO:0007178,GO:0007275,GO:0007399,GO:0007423,GO:0008150,GO:0008152,GO:0009719,GO:0009889,GO:0009966,GO:0009968,GO:0009987,GO:0010033,GO:0010468,GO:0010556,GO:0010646,GO:0010648,GO:0012505,GO:0019219,GO:0019222,GO:…	-	-
ARL4C	3.010682667	24.240493	-3.009256483	3.12E-76	3.66E-74	down	-	ADP ribosylation factor like GTPase 4C	GO:0000166,GO:0001882,GO:0001883,GO:0003674,GO:0005488,GO:0005515,GO:0005525,GO:0005575,GO:0005622,GO:0005623,GO:0005737,GO:0005829,GO:0005886,GO:0006810,GO:0008092,GO:0008150,GO:0015631,GO:0016020,GO:0016192,GO:0016197,GO:0017076,GO:0019001,GO:0032153,GO:0032154,GO:0032155,GO:0032456,GO:0032549,GO:0032550,GO:0032553,GO:0032555,GO:0032561,GO:0035639,GO:0036094,GO:0043014,GO:0043167,GO:0043168,GO:…	-	KOG0070-GTP-binding ADP-ribosylation factor Arf1[U]
NLRP1	0.036880667	0.0001	8.526720924	0.001468348	0.004116758	up	-	NLR family pyrin domain containing 1, transcript variant X14	GO:0000166,GO:0001816,GO:0001817,GO:0001819,GO:0002791,GO:0002793,GO:0003674,GO:0005488,GO:0005515,GO:0005524,GO:0005575,GO:0005622,GO:0005623,GO:0005634,GO:0005654,GO:0005737,GO:0005829,GO:0006807,GO:0006915,GO:0006919,GO:0006950,GO:0006952,GO:0008047,GO:0008144,GO:0008150,GO:0008152,GO:0008219,GO:0008656,GO:0009056,GO:0009057,GO:0009605,GO:0009607,GO:0009617,GO:0009893,GO:0009987,GO:0010033,GO:…	K12798-ko04621 NOD-like receptor signaling pathway	KOG4308-LRR-containing protein[S]
LOXL4	15.53406767	189.731593	-3.610452367	5.34E-166	2.90E-163	down	-	lysyl oxidase like 4	GO:0003674,GO:0003824,GO:0004720,GO:0005575,GO:0005576,GO:0008150,GO:0008152,GO:0016491,GO:0016638,GO:0016641,GO:0032991,GO:0043235,GO:0055114,GO:0140096	-	-
SELENBP1	2.544393	29.25807133	-3.523441244	1.35E-53	8.30E-52	down	-	selenium binding protein 1	GO:0001650,GO:0003674,GO:0005488,GO:0005575,GO:0005622,GO:0005623,GO:0005634,GO:0005730,GO:0008150,GO:0008430,GO:0009987,GO:0030154,GO:0031974,GO:0031981,GO:0032502,GO:0043226,GO:0043227,GO:0043228,GO:0043229,GO:0043231,GO:0043232,GO:0043233,GO:0044422,GO:0044424,GO:0044428,GO:0044446,GO:0044452,GO:0044464,GO:0045444,GO:0048869,GO:0050873,GO:0070013	-	KOG0918-Selenium-binding protein[P]
SLC25A27	2.183877333	0.183291667	3.574678723	2.76E-08	1.58E-07	up	-	solute carrier family 25 member 27	GO:0003674,GO:0005215,GO:0005575,GO:0005622,GO:0005623,GO:0005737,GO:0005739,GO:0005740,GO:0005743,GO:0006810,GO:0006811,GO:0006812,GO:0006839,GO:0006950,GO:0006979,GO:0008150,GO:0009266,GO:0009409,GO:0009628,GO:0015672,GO:0016020,GO:0016021,GO:0017077,GO:0019866,GO:0022857,GO:0031090,GO:0031224,GO:0031966,GO:0031967,GO:0031975,GO:0034220,GO:0042391,GO:0043226,GO:0043227,GO:0043229,GO:0043231,GO:…	-	KOG0753-Mitochondrial fatty acid anion carrier protein/Uncoupling protein[C]
LOC106558052	0.134830667	0.007262333	4.214571709	3.69E-05	0.000137954	up	-	uncharacterized LOC106558052, transcript variant X5	-	-	-
PSTPIP1	1.277246	0.066675	4.259746688	9.00E-09	5.46E-08	up	-	proline-serine-threonine phosphatase interacting protein 1, transcript variant X2	GO:0001725,GO:0003674,GO:0003779,GO:0005488,GO:0005515,GO:0005575,GO:0005622,GO:0005623,GO:0005737,GO:0005826,GO:0005829,GO:0005856,GO:0005886,GO:0005938,GO:0007154,GO:0007155,GO:0007165,GO:0008092,GO:0008150,GO:0009987,GO:0015629,GO:0016020,GO:0019899,GO:0019902,GO:0019903,GO:0022610,GO:0023052,GO:0030863,GO:0030864,GO:0032153,GO:0032154,GO:0032155,GO:0032432,GO:0042641,GO:0042802,GO:0043226,GO:…	K12804-ko04621 NOD-like receptor signaling pathway	KOG2398-Predicted proline-serine-threonine phosphatase-interacting protein (PSTPIP)[D]
LOC106559013	0.927694333	0.047914333	4.275120328	6.87E-06	2.87E-05	up	-	uncharacterized LOC106559013, transcript variant X5	-	-	-
EPSTI1	0.144309	1.719857333	-3.575055711	3.72E-08	2.10E-07	down	-	epithelial stromal interaction 1, transcript variant X1	-	-	-
LOC119870512	0.163995	0.008160667	4.328821005	0.001953752	0.005335905	up	-	uncharacterized LOC119870512, transcript variant X2	-	-	-
LOC119870515	0.375844333	0.01997	4.234229014	0.002280382	0.006128817	up	-	uncharacterized LOC119870515	-	-	-
LOC111096420	2.674167333	0.153008	4.127410752	3.50E-10	2.44E-09	up	-	uncharacterized LOC111096420	-	-	-
CD226	0.164836	0.0001	10.68681564	1.18E-05	4.76E-05	up	-	CD226 molecule, transcript variant X4	GO:0001816,GO:0001817,GO:0001819,GO:0001910,GO:0001912,GO:0002682,GO:0002684,GO:0002694,GO:0002696,GO:0002697,GO:0002699,GO:0002700,GO:0002702,GO:0002703,GO:0002705,GO:0002706,GO:0002708,GO:0002712,GO:0002714,GO:0002715,GO:0002717,GO:0002718,GO:0002720,GO:0002727,GO:0002729,GO:0002819,GO:0002821,GO:0002822,GO:0002824,GO:0002831,GO:0002833,GO:0002834,GO:0002836,GO:0002837,GO:0002839,GO:0002855,GO:…	K06567-ko04514 Cell adhesion molecules (CAMs)	-
LOC119867845	0.151383333	0.0001	10.56399066	4.89E-05	0.000179931	up	-	uncharacterized LOC119867845, transcript variant X1	-	-	-
NPC1L1	0.728876667	24.07018767	-5.045428863	6.28E-112	1.42E-109	down	-	NPC1 like intracellular cholesterol transporter 1	GO:0003008,GO:0003674,GO:0005488,GO:0005515,GO:0005575,GO:0005623,GO:0005886,GO:0005887,GO:0005903,GO:0006066,GO:0006629,GO:0006694,GO:0006695,GO:0006807,GO:0006810,GO:0006869,GO:0006950,GO:0006991,GO:0007586,GO:0008092,GO:0008144,GO:0008150,GO:0008152,GO:0008202,GO:0008203,GO:0008610,GO:0009058,GO:0009987,GO:0010876,GO:0015850,GO:0015918,GO:0016020,GO:0016021,GO:0016125,GO:0016126,GO:0016324,GO:…	K14461-ko04975 Fat digestion and absorption	KOG1933-Cholesterol transport protein (Niemann-Pick C disease protein)[I]
LYPD6	0.008597667	4.76013	-9.112840081	1.27E-18	1.72E-17	down	-	LY6/PLAUR domain containing 6, transcript variant X3	GO:0003674,GO:0005575,GO:0005623,GO:0005886,GO:0008150,GO:0009653,GO:0009966,GO:0009967,GO:0009968,GO:0010469,GO:0010646,GO:0010647,GO:0010648,GO:0016020,GO:0022603,GO:0023051,GO:0023056,GO:0023057,GO:0030111,GO:0030177,GO:0030545,GO:0030547,GO:0030548,GO:0030550,GO:0031128,GO:0031224,GO:0031225,GO:0031226,GO:0032502,GO:0042995,GO:0043005,GO:0044092,GO:0044425,GO:0044459,GO:0044464,GO:0045995,GO:…	-	-
LOC102155446	0.125565333	0.003545333	5.146373126	0.000912427	0.002673151	up	-	uncharacterized LOC102155446, transcript variant X7	-	-	-
AREG	348.6132607	21.41969533	4.024617583	3.61E-277	8.34E-274	up	-	amphiregulin, transcript variant X4	GO:0000003,GO:0000302,GO:0001763,GO:0001932,GO:0001934,GO:0002009,GO:0003006,GO:0003401,GO:0003674,GO:0005102,GO:0005154,GO:0005488,GO:0005515,GO:0005575,GO:0005576,GO:0005615,GO:0005622,GO:0005623,GO:0005634,GO:0005737,GO:0005783,GO:0005789,GO:0005793,GO:0005798,GO:0006810,GO:0006888,GO:0006900,GO:0006901,GO:0006903,GO:0006950,GO:0006979,GO:0006996,GO:0007154,GO:0007165,GO:0007166,GO:0007167,GO:…	K09782-ko04012 ErbB signaling pathway;ko04390 Hippo signaling pathway	-
LOC119870757	0.237330667	0.014272333	4.05560541	0.002589919	0.006883762	up	-	uncharacterized LOC119870757	-	-	-
TET1	0.073458667	0.005979333	3.618876165	8.85E-05	0.00031321	up	-	tet methylcytosine dioxygenase 1	GO:0000003,GO:0000981,GO:0001701,GO:0001824,GO:0001825,GO:0001826,GO:0003006,GO:0003674,GO:0003676,GO:0003677,GO:0003700,GO:0003824,GO:0005488,GO:0005506,GO:0005575,GO:0005622,GO:0005623,GO:0005634,GO:0005654,GO:0006139,GO:0006259,GO:0006304,GO:0006355,GO:0006357,GO:0006464,GO:0006486,GO:0006493,GO:0006725,GO:0006807,GO:0007275,GO:0007276,GO:0007281,GO:0008150,GO:0008152,GO:0008284,GO:0009058,GO:…	-	-
CD38	23.87008967	1.784594667	3.741535647	8.52E-78	1.06E-75	up	-	CD38 molecule	GO:0000003,GO:0001101,GO:0001558,GO:0001666,GO:0002253,GO:0002376,GO:0002429,GO:0002682,GO:0002684,GO:0002694,GO:0002696,GO:0002757,GO:0002764,GO:0002768,GO:0002791,GO:0002793,GO:0003008,GO:0003012,GO:0003013,GO:0003018,GO:0003674,GO:0003824,GO:0003953,GO:0005488,GO:0005515,GO:0005575,GO:0005622,GO:0005623,GO:0005634,GO:0005737,GO:0005783,GO:0005789,GO:0005886,GO:0006139,GO:0006355,GO:0006725,GO:…	K01242-ko00760 Nicotinate and nicotinamide metabolism;ko04020 Calcium signaling pathway;ko04921 Oxytocin signaling pathway;ko04970 Salivary secretion;ko04972 Pancreatic secretion;ko05169 Epstein-Barr virus infection	-
LOC484191	1.077498333	0.010686667	6.655729903	4.78E-09	3.00E-08	up	-	serine/threonine-protein kinase MRCK alpha-like, transcript variant X6	-	-	KOG0696-Serine/threonine protein kinase[T]
KCNK13	2.998939667	0.054229	5.789244121	5.99E-21	9.21E-20	up	-	potassium two pore domain channel subfamily K member 13	GO:0003674,GO:0005215,GO:0005216,GO:0005261,GO:0005267,GO:0005575,GO:0005623,GO:0005886,GO:0005887,GO:0006810,GO:0006811,GO:0006812,GO:0006813,GO:0008150,GO:0008324,GO:0009987,GO:0015075,GO:0015077,GO:0015079,GO:0015267,GO:0015318,GO:0015672,GO:0016020,GO:0016021,GO:0022803,GO:0022838,GO:0022840,GO:0022841,GO:0022842,GO:0022857,GO:0022890,GO:0030001,GO:0030322,GO:0031224,GO:0031226,GO:0034220,GO:…	-	KOG4404-Tandem pore domain K+ channel TASK3/THIK-1[P]
CDC20B	0.007434667	0.207270333	-4.801101767	0.002105895	0.005706267	down	-	cell division cycle 20B, transcript variant X12	-	-	KOG0305-Anaphase promoting complex, Cdc20, Cdh1, and Ama1 subunits[DO]
SORD	5.301094333	0.194964	4.765010553	3.07E-43	1.33E-41	up	-	sorbitol dehydrogenase	GO:0000166,GO:0003674,GO:0003824,GO:0003939,GO:0005488,GO:0005515,GO:0005575,GO:0005576,GO:0005615,GO:0005622,GO:0005623,GO:0005737,GO:0005739,GO:0005929,GO:0005975,GO:0005996,GO:0006000,GO:0006059,GO:0006060,GO:0006061,GO:0006062,GO:0006066,GO:0006116,GO:0006139,GO:0006725,GO:0006732,GO:0006733,GO:0006734,GO:0006735,GO:0006753,GO:0006793,GO:0006796,GO:0006807,GO:0006928,GO:0006950,GO:0006970,GO:…	K00008-ko00040 Pentose and glucuronate interconversions;ko00051 Fructose and mannose metabolism	KOG0024-Sorbitol dehydrogenase[Q]
LOC119865224	0.271597667	0.0001	11.40725537	0.002029145	0.005516069	up	-	uncharacterized LOC119865224	-	-	-
MAFB	0.068174	2.367638	-5.118083073	2.74E-27	5.96E-26	down	-	MAF bZIP transcription factor B	GO:0000976,GO:0000977,GO:0000978,GO:0000981,GO:0000982,GO:0000987,GO:0001012,GO:0001067,GO:0001077,GO:0001228,GO:0001775,GO:0002376,GO:0002520,GO:0002521,GO:0002682,GO:0002683,GO:0002761,GO:0002762,GO:0003002,GO:0003674,GO:0003676,GO:0003677,GO:0003690,GO:0003700,GO:0005488,GO:0005515,GO:0005575,GO:0005622,GO:0005623,GO:0005634,GO:0005654,GO:0005667,GO:0006139,GO:0006351,GO:0006355,GO:0006357,GO:…	-	KOG4196-bZIP transcription factor MafK[K]
RHOJ	0.463385333	0.0001	12.17799667	0.000253487	0.000825786	up	-	ras homolog family member J, transcript variant X5	GO:0001654,GO:0001944,GO:0003674,GO:0003824,GO:0003924,GO:0005575,GO:0005622,GO:0005623,GO:0005737,GO:0005829,GO:0005886,GO:0006996,GO:0007010,GO:0007154,GO:0007165,GO:0007264,GO:0007265,GO:0007266,GO:0007275,GO:0007423,GO:0008150,GO:0008360,GO:0009653,GO:0009966,GO:0009987,GO:0010594,GO:0010595,GO:0010632,GO:0010634,GO:0010646,GO:0016020,GO:0016043,GO:0016462,GO:0016787,GO:0016817,GO:0016818,GO:…	-	KOG0393-Ras-related small GTPase, Rho type[R]
LOC111090394	1.890217333	0.073956333	4.675734612	9.77E-26	1.95E-24	up	-	uncharacterized LOC111090394, transcript variant X3	-	-	-
LOC111090025	0.0001	0.166339333	-10.69991364	0.001080362	0.003119715	down	-	uncharacterized LOC111090025, transcript variant X1	-	-	-
LOC111097550	1.063414	0.126686667	3.069366766	0.001523148	0.004253002	up	-	uncharacterized LOC111097550, transcript variant X3	-	-	-
SELENOP	0.506849	219.5385947	-8.758702866	9.71E-292	2.57E-288	down	-	selenoprotein P	GO:0000003,GO:0001887,GO:0002576,GO:0003674,GO:0005488,GO:0005575,GO:0005576,GO:0005615,GO:0005622,GO:0005623,GO:0005737,GO:0006810,GO:0006887,GO:0006950,GO:0006979,GO:0007275,GO:0007399,GO:0007417,GO:0007420,GO:0007610,GO:0007626,GO:0008150,GO:0008152,GO:0008430,GO:0009791,GO:0009987,GO:0012505,GO:0016192,GO:0019953,GO:0022414,GO:0030141,GO:0031089,GO:0031410,GO:0031974,GO:0031982,GO:0031983,GO:…	-	-
LOC119877775	90.09498867	7.784993667	3.532679091	1.84E-110	4.05E-108	up	-	28S ribosomal RNA	-	-	-
LOC119877773	185.793798	21.512532	3.1104531	8.73E-54	5.46E-52	up	-	5.8S ribosomal RNA	-	-	-
LOC119877772	3.711518667	0.117581333	4.980278677	0.001881608	0.005161246	up	-	5.8S ribosomal RNA	-	-	-
CYP4B1	0.055103333	8.893222667	-7.334422904	7.70E-06	3.19E-05	down	-	cytochrome P450 family 4 subfamily B member 1, transcript variant X1	GO:0003674,GO:0003824,GO:0004497,GO:0005488,GO:0005575,GO:0005622,GO:0005623,GO:0005737,GO:0005783,GO:0005789,GO:0006725,GO:0008144,GO:0008150,GO:0008152,GO:0009056,GO:0009987,GO:0012505,GO:0015643,GO:0016020,GO:0016491,GO:0016705,GO:0016999,GO:0017144,GO:0018585,GO:0018879,GO:0018917,GO:0019825,GO:0031090,GO:0031984,GO:0036094,GO:0042175,GO:0042221,GO:0042493,GO:0042537,GO:0042737,GO:0042738,GO:…	-	KOG0157-Cytochrome P450 CYP4/CYP19/CYP26 subfamilies[QI]
LOC119872656	2.510453	0.190315333	3.721484009	5.49E-15	5.91E-14	up	-	uncharacterized LOC119872656	-	-	-
PRSS27	1.907556667	0.144367333	3.723909676	5.77E-09	3.59E-08	up	-	serine protease 27, transcript variant X1	GO:0003674,GO:0003824,GO:0005575,GO:0005576,GO:0005623,GO:0005886,GO:0006508,GO:0006807,GO:0008150,GO:0008152,GO:0008233,GO:0008236,GO:0016020,GO:0016787,GO:0017171,GO:0019538,GO:0019897,GO:0019898,GO:0031224,GO:0031225,GO:0031226,GO:0043170,GO:0044238,GO:0044425,GO:0044459,GO:0044464,GO:0046658,GO:0070011,GO:0071704,GO:0071944,GO:0140096,GO:1901564	-	KOG3627-Trypsin[E]
ST8SIA5	0.598350667	0.0001	12.54677552	1.01E-09	6.78E-09	up	-	ST8 alpha-N-acetyl-neuraminide alpha-2,8-sialyltransferase 5, transcript variant X1	GO:0000139,GO:0003674,GO:0003824,GO:0003828,GO:0005575,GO:0005622,GO:0005623,GO:0005737,GO:0005794,GO:0005975,GO:0006629,GO:0006643,GO:0006664,GO:0006665,GO:0006687,GO:0006688,GO:0006807,GO:0008150,GO:0008152,GO:0008373,GO:0008610,GO:0009058,GO:0009247,GO:0009987,GO:0012505,GO:0016020,GO:0016740,GO:0016757,GO:0030148,GO:0031090,GO:0031984,GO:0043170,GO:0043226,GO:0043227,GO:0043229,GO:0043231,GO:…	K03369-ko00604 Glycosphingolipid biosynthesis - ganglio series	KOG2692-Sialyltransferase[G]
ST8SIA4	3.496149667	0.008701333	8.650314744	1.47E-23	2.60E-22	up	-	ST8 alpha-N-acetyl-neuraminide alpha-2,8-sialyltransferase 4	GO:0000139,GO:0001573,GO:0001574,GO:0003674,GO:0003824,GO:0003828,GO:0005488,GO:0005575,GO:0005622,GO:0005623,GO:0005737,GO:0005794,GO:0005975,GO:0006464,GO:0006486,GO:0006491,GO:0006629,GO:0006643,GO:0006664,GO:0006665,GO:0006672,GO:0006687,GO:0006688,GO:0006807,GO:0007275,GO:0007399,GO:0008150,GO:0008152,GO:0008373,GO:0008610,GO:0009058,GO:0009059,GO:0009100,GO:0009101,GO:0009247,GO:0009311,GO:…	-	KOG2692-Sialyltransferase[G]
BTBD11	0.231709	0.005629333	5.363206194	1.68E-05	6.61E-05	up	-	BTB domain containing 11, transcript variant X1	GO:0000151,GO:0003674,GO:0005488,GO:0005515,GO:0005575,GO:0005622,GO:0005623,GO:0005737,GO:0006508,GO:0006511,GO:0006807,GO:0007154,GO:0007165,GO:0007166,GO:0007167,GO:0007178,GO:0008150,GO:0008152,GO:0009056,GO:0009057,GO:0009987,GO:0010498,GO:0019005,GO:0019222,GO:0019538,GO:0019899,GO:0019941,GO:0023052,GO:0030162,GO:0030163,GO:0031461,GO:0031625,GO:0032991,GO:0043161,GO:0043170,GO:0043632,GO:…	-	-
LOC119873249	0.435083	0.043769	3.31330932	2.41E-05	9.29E-05	up	-	uncharacterized LOC119873249, transcript variant X6	-	-	-
RNASE4	9.295803333	81.79737833	-3.137403153	1.39E-91	2.15E-89	down	-	ribonuclease, RNase A family, 4	GO:0003674,GO:0003824,GO:0004518,GO:0004519,GO:0004521,GO:0004522,GO:0004540,GO:0005575,GO:0005576,GO:0006139,GO:0006379,GO:0006725,GO:0006807,GO:0006950,GO:0007154,GO:0008150,GO:0008152,GO:0009267,GO:0009605,GO:0009987,GO:0009991,GO:0016070,GO:0016071,GO:0016787,GO:0016788,GO:0016892,GO:0016894,GO:0031667,GO:0031668,GO:0031669,GO:0033554,GO:0034641,GO:0042594,GO:0043170,GO:0044237,GO:0044238,GO:…	-	-
LOC119869771	0.202696333	0.0001	10.98510428	0.000222206	0.000732651	up	-	uncharacterized LOC119869771, transcript variant X4	-	-	-
LOC111091230	0.619146333	0.063236	3.291462408	0.000432418	0.001347493	up	-	uncharacterized LOC111091230	-	-	-
SGCE	1.985822667	0.0001	14.27744918	9.49E-12	7.73E-11	up	-	sarcoglycan epsilon, transcript variant X2	GO:0001655,GO:0001822,GO:0003008,GO:0003012,GO:0003674,GO:0005198,GO:0005575,GO:0005622,GO:0005623,GO:0005737,GO:0005794,GO:0005886,GO:0005887,GO:0007275,GO:0007399,GO:0007417,GO:0007420,GO:0007517,GO:0007519,GO:0008150,GO:0008307,GO:0009888,GO:0009987,GO:0012505,GO:0014706,GO:0016010,GO:0016011,GO:0016012,GO:0016020,GO:0016021,GO:0016043,GO:0030425,GO:0031224,GO:0031226,GO:0031252,GO:0031253,GO:…	-	KOG4482-Sarcoglycan complex, alpha/epsilon subunits[S]
LOC102153836	5.984397	0.455357	3.716135918	5.35E-35	1.65E-33	up	-	uncharacterized LOC102153836, transcript variant X6	-	-	-
NPL	0.840491333	0.014271667	5.880007213	4.36E-10	3.03E-09	up	-	N-acetylneuraminate pyruvate lyase, transcript variant X1	GO:0003674,GO:0003824,GO:0005488,GO:0005515,GO:0005575,GO:0005622,GO:0005623,GO:0005737,GO:0005829,GO:0006040,GO:0006054,GO:0006082,GO:0008150,GO:0008152,GO:0008747,GO:0009056,GO:0009987,GO:0016054,GO:0016829,GO:0016830,GO:0016833,GO:0016999,GO:0017001,GO:0017144,GO:0019262,GO:0019752,GO:0042737,GO:0042802,GO:0043436,GO:0044237,GO:0044248,GO:0044281,GO:0044282,GO:0044424,GO:0044444,GO:0044464,GO:…	K01639-ko00520 Amino sugar and nucleotide sugar metabolism	-
ANK1	0.743407333	0.026938667	4.786402568	1.85E-05	7.22E-05	up	-	ankyrin 1, transcript variant X14	GO:0002262,GO:0002376,GO:0002520,GO:0003674,GO:0005198,GO:0005200,GO:0005488,GO:0005515,GO:0005575,GO:0005622,GO:0005623,GO:0005634,GO:0005737,GO:0005783,GO:0005829,GO:0005856,GO:0005886,GO:0005938,GO:0006725,GO:0006778,GO:0006779,GO:0006807,GO:0006810,GO:0006811,GO:0006812,GO:0006887,GO:0006888,GO:0006996,GO:0007010,GO:0007163,GO:0007275,GO:0008092,GO:0008093,GO:0008104,GO:0008150,GO:0008152,GO:…	K10380-ko04624 Toll and Imd signaling pathway;ko05205 Proteoglycans in cancer	KOG4177-Ankyrin[M]
LOC119866374	0.379608667	0.012459667	4.929175553	0.0002111	0.000698521	up	-	uncharacterized LOC119866374	-	-	-
LOC119873733	0.079607333	1.723303667	-4.436131798	0.000620734	0.001879877	down	-	neural Wiskott-Aldrich syndrome protein-like, transcript variant X3	-	-	-
CDKL4	0.956233	0.043391667	4.461872289	2.46E-06	1.10E-05	up	-	cyclin dependent kinase like 4	GO:0000278,GO:0000281,GO:0000910,GO:0003674,GO:0003824,GO:0004672,GO:0004674,GO:0004693,GO:0005575,GO:0005622,GO:0005623,GO:0005634,GO:0005737,GO:0005929,GO:0006464,GO:0006468,GO:0006793,GO:0006796,GO:0006807,GO:0007049,GO:0008150,GO:0008152,GO:0009987,GO:0016301,GO:0016310,GO:0016740,GO:0016772,GO:0016773,GO:0019538,GO:0022402,GO:0035869,GO:0036211,GO:0042995,GO:0043170,GO:0043226,GO:0043227,GO:…	-	KOG0593-Predicted protein kinase KKIAMRE[R]
LOC111097741	0.474413667	0.019133333	4.63198543	0.000330416	0.001052134	up	-	uncharacterized LOC111097741, transcript variant X1	-	-	-
NR4A2	25.90800533	0.772377333	5.067948309	3.58E-154	1.62E-151	up	-	nuclear receptor subfamily 4 group A member 2, transcript variant X8	GO:0000122,GO:0000902,GO:0000904,GO:0000976,GO:0000977,GO:0000978,GO:0000981,GO:0000982,GO:0000987,GO:0001012,GO:0001067,GO:0001077,GO:0001228,GO:0001666,GO:0001764,GO:0001975,GO:0003674,GO:0003676,GO:0003677,GO:0003690,GO:0003700,GO:0004879,GO:0005102,GO:0005488,GO:0005515,GO:0005575,GO:0005622,GO:0005623,GO:0005634,GO:0005654,GO:0005737,GO:0006139,GO:0006351,GO:0006352,GO:0006355,GO:0006357,GO:…	K08558-ko04925 Aldosterone synthesis and secretion	KOG4217-Nuclear receptors of the nerve growth factor-induced protein B type[K]
NR4A3	1.274392667	0.036309	5.133338863	1.08E-23	1.91E-22	up	-	nuclear receptor subfamily 4 group A member 3, transcript variant X4	GO:0000122,GO:0000302,GO:0000902,GO:0000904,GO:0000976,GO:0000977,GO:0000978,GO:0000981,GO:0000982,GO:0000987,GO:0001012,GO:0001067,GO:0001077,GO:0001221,GO:0001223,GO:0001228,GO:0001704,GO:0001707,GO:0001775,GO:0001817,GO:0001819,GO:0002252,GO:0002253,GO:0002263,GO:0002274,GO:0002275,GO:0002279,GO:0002366,GO:0002376,GO:0002429,GO:0002431,GO:0002443,GO:0002444,GO:0002448,GO:0002682,GO:0002684,GO:…	-	KOG4217-Nuclear receptors of the nerve growth factor-induced protein B type[K]
NR4A1	151.547979	1.350140333	6.810521434	0	0	up	-	nuclear receptor subfamily 4 group A member 1	GO:0000981,GO:0000982,GO:0001077,GO:0001228,GO:0001525,GO:0001568,GO:0001667,GO:0001936,GO:0001938,GO:0001944,GO:0002040,GO:0002042,GO:0003674,GO:0003676,GO:0003677,GO:0003700,GO:0004879,GO:0005102,GO:0005488,GO:0005515,GO:0005575,GO:0005622,GO:0005623,GO:0005634,GO:0005635,GO:0005654,GO:0005667,GO:0005737,GO:0005829,GO:0006139,GO:0006351,GO:0006352,GO:0006355,GO:0006357,GO:0006366,GO:0006367,GO:…	K04465-ko04010 MAPK signaling pathway;ko04151 PI3K-Akt signaling pathway;ko04925 Aldosterone synthesis and secretion	KOG4217-Nuclear receptors of the nerve growth factor-induced protein B type[K]
LOC111096834	4.125583667	0.389518333	3.404835101	1.95E-10	1.40E-09	up	-	uncharacterized LOC111096834, transcript variant X2	-	-	-
LOC111096831	0.061107667	0.0001	9.255209584	0.000161128	0.000546452	up	-	uncharacterized LOC111096831, transcript variant X1	-	-	-
LOC111095876	0.475498	0.0001	12.21522356	8.53E-06	3.51E-05	up	-	uncharacterized LOC111095876, transcript variant X7	-	-	-
SLC10A1	0.144570333	0.0001	10.49755582	0.002941589	0.007719793	up	-	solute carrier family 10 member 1	-	K14341-ko04976 Bile secretion	KOG2718-Na+-bile acid cotransporter[P]
NWD1	0.252472	0.012726667	4.31019689	3.37E-07	1.68E-06	up	-	NACHT and WD repeat domain containing 1, transcript variant X4	GO:0003674,GO:0003676,GO:0003723,GO:0005488,GO:0005575,GO:0005622,GO:0005623,GO:0005634,GO:0005681,GO:0005682,GO:0006139,GO:0006396,GO:0006725,GO:0006807,GO:0008150,GO:0008152,GO:0008380,GO:0009987,GO:0010467,GO:0016070,GO:0030532,GO:0032991,GO:0034641,GO:0043170,GO:0043226,GO:0043227,GO:0043229,GO:0043231,GO:0044237,GO:0044238,GO:0044422,GO:0044424,GO:0044428,GO:0044446,GO:0044464,GO:0046483,GO:…	-	KOG3602-WD40 repeat-containing protein[R]
GAD2	5.269254	0.359521	3.873450778	4.59E-16	5.35E-15	up	-	glutamate decarboxylase 2	-	-	-
LOC119866924	1.036802667	0.03123	5.053064954	1.65E-15	1.85E-14	up	-	uncharacterized LOC119866924, transcript variant X3	-	-	-
STEAP2	90.386523	2.078079667	5.442784808	0	0	up	-	STEAP2 metalloreductase, transcript variant X1	GO:0000041,GO:0000139,GO:0003674,GO:0003824,GO:0005215,GO:0005575,GO:0005622,GO:0005623,GO:0005737,GO:0005768,GO:0005769,GO:0005794,GO:0005798,GO:0005829,GO:0005886,GO:0005887,GO:0006810,GO:0006811,GO:0006812,GO:0006825,GO:0006826,GO:0006887,GO:0006892,GO:0006893,GO:0006897,GO:0008150,GO:0008152,GO:0008823,GO:0009719,GO:0009725,GO:0009987,GO:0010033,GO:0012505,GO:0015677,GO:0015682,GO:0016020,GO:…	K14738-ko04978 Mineral absorption	-
ARHGEF26	3.872493	31.938232	-3.043949916	1.42E-82	1.88E-80	down	-	Rho guanine nucleotide exchange factor 26, transcript variant X5	GO:0001505,GO:0002009,GO:0002165,GO:0002252,GO:0002376,GO:0003674,GO:0005085,GO:0005088,GO:0005089,GO:0005488,GO:0005515,GO:0005575,GO:0005622,GO:0005623,GO:0005737,GO:0005829,GO:0006582,GO:0006725,GO:0006950,GO:0006952,GO:0006955,GO:0007154,GO:0007165,GO:0007186,GO:0007275,GO:0007444,GO:0007478,GO:0007480,GO:0007552,GO:0007560,GO:0008150,GO:0008152,GO:0009653,GO:0009791,GO:0009886,GO:0009887,GO:…	-	KOG3523-Putative guanine nucleotide exchange factor TIM[T]
SCN8A	0.24181	0.020910667	3.531562945	8.48E-06	3.49E-05	up	-	sodium voltage-gated channel alpha subunit 8, transcript variant X7	GO:0001508,GO:0001518,GO:0003008,GO:0003674,GO:0005215,GO:0005216,GO:0005248,GO:0005261,GO:0005272,GO:0005575,GO:0005622,GO:0005623,GO:0005737,GO:0005886,GO:0005887,GO:0006810,GO:0006811,GO:0006812,GO:0006814,GO:0007154,GO:0007272,GO:0007275,GO:0007399,GO:0007422,GO:0008150,GO:0008324,GO:0008366,GO:0009987,GO:0015075,GO:0015077,GO:0015081,GO:0015267,GO:0015318,GO:0015672,GO:0016020,GO:0016021,GO:…	-	KOG2301-Voltage-gated Ca2+ channels, alpha1 subunits[PT]
LOC102153565	0.274590667	0.0001	11.42306687	0.002242159	0.006038365	up	-	uncharacterized LOC102153565, transcript variant X1	-	-	-
LOC484933	0.325343667	2.747968	-3.078328829	2.08E-27	4.56E-26	down	-	zinc finger protein 791, transcript variant X1	GO:0000122,GO:0000981,GO:0001067,GO:0003674,GO:0003676,GO:0003677,GO:0003700,GO:0005488,GO:0006355,GO:0006357,GO:0008150,GO:0009889,GO:0009890,GO:0009891,GO:0009892,GO:0009893,GO:0010468,GO:0010556,GO:0010557,GO:0010558,GO:0010604,GO:0010605,GO:0010628,GO:0010629,GO:0019219,GO:0019222,GO:0031323,GO:0031324,GO:0031325,GO:0031326,GO:0031327,GO:0031328,GO:0044212,GO:0045892,GO:0045893,GO:0045934,GO:…	-	KOG2462-C2H2-type Zn-finger protein[K]
TPPP	0.197434333	2.111903333	-3.419099003	4.57E-31	1.20E-29	down	-	tubulin polymerization promoting protein, transcript variant X1	GO:0000226,GO:0001578,GO:0003674,GO:0005488,GO:0005515,GO:0005575,GO:0005622,GO:0005623,GO:0005634,GO:0005737,GO:0005739,GO:0005829,GO:0005856,GO:0006996,GO:0007010,GO:0007017,GO:0008017,GO:0008092,GO:0008150,GO:0009987,GO:0015631,GO:0016043,GO:0022607,GO:0031109,GO:0031334,GO:0032271,GO:0032273,GO:0034622,GO:0043209,GO:0043226,GO:0043227,GO:0043228,GO:0043229,GO:0043231,GO:0043232,GO:0043254,GO:…	-	KOG4070-Putative signal transduction protein p25[RT]
MYL7	2.770291	0.0001	14.75774991	5.70E-09	3.54E-08	up	-	myosin light chain 7	GO:0003008,GO:0003012,GO:0005575,GO:0005622,GO:0005623,GO:0005737,GO:0005829,GO:0005856,GO:0006936,GO:0008150,GO:0015629,GO:0016459,GO:0030016,GO:0030017,GO:0030425,GO:0031672,GO:0032501,GO:0032991,GO:0036477,GO:0042995,GO:0043005,GO:0043197,GO:0043226,GO:0043228,GO:0043229,GO:0043232,GO:0043292,GO:0044309,GO:0044422,GO:0044424,GO:0044430,GO:0044444,GO:0044446,GO:0044449,GO:0044456,GO:0044463,GO:…	K12754-ko04810 Regulation of actin cytoskeleton;ko04510 Focal adhesion;ko04530 Tight junction;ko04670 Leukocyte transendothelial migration	KOG0031-Myosin regulatory light chain, EF-Hand protein superfamily[Z]
FAM110B	7.624636667	0.379340333	4.329103912	3.68E-70	3.65E-68	up	-	family with sequence similarity 110 member B, transcript variant X4	GO:0005575,GO:0005622,GO:0005623,GO:0005737,GO:0005739,GO:0005829,GO:0043226,GO:0043227,GO:0043229,GO:0043231,GO:0044424,GO:0044444,GO:0044464	-	-
LOC119870142	0.298387	3.526079333	-3.562808347	6.22E-18	8.14E-17	down	-	uncharacterized LOC119870142	-	-	-
PODNL1	0.0001	0.334379	-11.70726853	1.28E-05	5.12E-05	down	-	podocan like 1, transcript variant X9	GO:0001932,GO:0001933,GO:0003674,GO:0004857,GO:0004860,GO:0005575,GO:0005576,GO:0005622,GO:0005623,GO:0005737,GO:0006469,GO:0007154,GO:0007165,GO:0007166,GO:0008150,GO:0009892,GO:0009966,GO:0009968,GO:0009987,GO:0010033,GO:0010563,GO:0010605,GO:0010646,GO:0010648,GO:0019207,GO:0019210,GO:0019220,GO:0019221,GO:0019222,GO:0019887,GO:0023051,GO:0023052,GO:0023057,GO:0030234,GO:0031012,GO:0031323,GO:…	-	KOG4194-Membrane glycoprotein LIG-1[T]
LOC111092175	0.281279	0.0001	11.45778613	0.003463818	0.008935725	up	-	uncharacterized LOC111092175, transcript variant X2	-	-	-
LOC111092171	5.106627	0.629888667	3.019201926	8.38E-09	5.10E-08	up	-	double-headed protease inhibitor, submandibular gland	GO:0005575,GO:0005576	-	-
PDPN	576.6439003	55.80473433	3.369221247	7.38E-203	6.50E-200	up	-	podoplanin	GO:0000902,GO:0001726,GO:0001775,GO:0001944,GO:0001945,GO:0001946,GO:0002009,GO:0002011,GO:0002376,GO:0002520,GO:0003158,GO:0003674,GO:0005102,GO:0005488,GO:0005515,GO:0005575,GO:0005622,GO:0005623,GO:0005737,GO:0005829,GO:0005886,GO:0005887,GO:0005902,GO:0006082,GO:0006629,GO:0006631,GO:0006690,GO:0006692,GO:0006693,GO:0006928,GO:0006950,GO:0006952,GO:0006954,GO:0007154,GO:0007155,GO:0007165,GO:…	-	-
GPR173	2.715759667	0.271699667	3.321271112	8.72E-32	2.35E-30	up	-	G protein-coupled receptor 173, transcript variant X1	GO:0003674,GO:0004888,GO:0004930,GO:0004968,GO:0005575,GO:0005623,GO:0005886,GO:0007154,GO:0007165,GO:0007186,GO:0007275,GO:0007399,GO:0008150,GO:0009719,GO:0009725,GO:0009987,GO:0010033,GO:0010243,GO:0010721,GO:0016020,GO:0016500,GO:0022008,GO:0023052,GO:0030154,GO:0030334,GO:0030336,GO:0032501,GO:0032502,GO:0032870,GO:0032879,GO:0038023,GO:0040012,GO:0040013,GO:0042221,GO:0043434,GO:0044464,GO:…	-	KOG4219-G protein-coupled receptor[T]
LOC119870966	0.276371667	0.016891333	4.032254601	0.000688914	0.002069091	up	-	uncharacterized LOC119870966, transcript variant X1	-	-	-
LOC111094434	0.575696667	0.046350667	3.634646864	0.002901687	0.007629142	up	-	ubiquitin-conjugating enzyme E2 N-like	GO:0000151,GO:0000209,GO:0003674,GO:0003824,GO:0004842,GO:0005488,GO:0005515,GO:0005575,GO:0005622,GO:0005623,GO:0005634,GO:0005737,GO:0006139,GO:0006259,GO:0006281,GO:0006301,GO:0006464,GO:0006508,GO:0006511,GO:0006725,GO:0006807,GO:0006950,GO:0006974,GO:0008150,GO:0008152,GO:0009056,GO:0009057,GO:0009987,GO:0016567,GO:0016740,GO:0019538,GO:0019787,GO:0019899,GO:0019941,GO:0030163,GO:0031371,GO:…	K10580-ko04120 Ubiquitin mediated proteolysis;ko04624 Toll and Imd signaling pathway	KOG0417-Ubiquitin-protein ligase[O]
LOC111090849	0.049388667	3.057836	-5.952187202	2.69E-31	7.16E-30	down	-	collagen alpha-1(I) chain-like, transcript variant X5	-	-	-
LOC119870420	0.481356	0.006153667	6.289514166	9.05E-05	0.000320005	up	-	uncharacterized LOC119870420	-	-	-
LOC102151722	0.551991333	0.053802667	3.358896031	0.001462763	0.004101721	up	-	uncharacterized LOC102151722, transcript variant X2	-	-	-
LOC111093344	0.0001	0.230594333	-11.17114135	0.000161636	0.000547773	down	-	uncharacterized LOC111093344, transcript variant X1	-	-	-
LOC111095647	0.119355	0.0001	10.22104329	0.002006805	0.005459347	up	-	uncharacterized LOC111095647, transcript variant X29	-	-	-
REM1	0.553002667	0.0001	12.43307072	1.95E-06	8.84E-06	up	-	RRAD and GEM like GTPase 1, transcript variant X1	GO:0000166,GO:0001882,GO:0001883,GO:0003674,GO:0003824,GO:0003924,GO:0005488,GO:0005525,GO:0005575,GO:0005623,GO:0005886,GO:0007154,GO:0007165,GO:0007264,GO:0008150,GO:0009898,GO:0009987,GO:0010959,GO:0016020,GO:0016462,GO:0016787,GO:0016817,GO:0016818,GO:0017076,GO:0017111,GO:0019001,GO:0022898,GO:0023052,GO:0032409,GO:0032410,GO:0032412,GO:0032413,GO:0032549,GO:0032550,GO:0032553,GO:0032555,GO:…	-	KOG0395-Ras-related GTPase[R]
LOC111096736	0.54704	0.0001	12.41743061	0.000816417	0.002422159	up	-	uncharacterized LOC111096736	-	-	-
GOLIM4	1.634257	25.10002433	-3.940981981	4.18E-110	9.10E-108	down	-	golgi integral membrane protein 4, transcript variant X4	GO:0000139,GO:0005575,GO:0005622,GO:0005623,GO:0005737,GO:0005794,GO:0005796,GO:0005801,GO:0012505,GO:0016020,GO:0016021,GO:0030133,GO:0030139,GO:0031090,GO:0031224,GO:0031410,GO:0031974,GO:0031982,GO:0031984,GO:0043226,GO:0043227,GO:0043229,GO:0043231,GO:0043233,GO:0044422,GO:0044424,GO:0044425,GO:0044431,GO:0044444,GO:0044446,GO:0044464,GO:0070013,GO:0097708,GO:0098588,GO:0098791	-	-
LOC111097452	0.153122333	0.018101333	3.080516845	0.002728741	0.007222655	up	-	uncharacterized LOC111097452, transcript variant X6	-	-	-
NAALAD2	0.406216333	0.024377333	4.058636028	2.26E-09	1.47E-08	up	-	N-acetylated alpha-linked acidic dipeptidase 2, transcript variant X3	GO:0001505,GO:0003674,GO:0003824,GO:0004177,GO:0004180,GO:0005575,GO:0005623,GO:0005886,GO:0006082,GO:0006508,GO:0006520,GO:0006807,GO:0008150,GO:0008152,GO:0008233,GO:0008236,GO:0008238,GO:0008239,GO:0008652,GO:0009056,GO:0009058,GO:0009987,GO:0016020,GO:0016021,GO:0016053,GO:0016787,GO:0016805,GO:0016810,GO:0016811,GO:0017171,GO:0019538,GO:0019752,GO:0031224,GO:0042133,GO:0042135,GO:0043170,GO:…	-	KOG2195-Transferrin receptor and related proteins containing the protease-associated (PA) domain[OPR]
LOC102154002	3.222972667	0.051611667	5.964550924	4.72E-18	6.21E-17	up	-	uncharacterized LOC102154002, transcript variant X3	-	-	-
LOC102151528	0.115932333	0.0001	10.17906727	2.83E-05	0.00010775	up	-	uncharacterized LOC102151528, transcript variant X3	-	-	-
RAC2	0.293463667	0.0001	11.51896618	0.001533082	0.004276869	up	-	Rac family small GTPase 2	GO:0000003,GO:0000132,GO:0000165,GO:0000166,GO:0000226,GO:0000278,GO:0000768,GO:0000902,GO:0000904,GO:0001558,GO:0001654,GO:0001667,GO:0001700,GO:0001726,GO:0001736,GO:0001737,GO:0001738,GO:0001745,GO:0001751,GO:0001754,GO:0001764,GO:0001882,GO:0001883,GO:0001894,GO:0001932,GO:0001934,GO:0001952,GO:0001954,GO:0002009,GO:0002064,GO:0002065,GO:0002066,GO:0002118,GO:0002119,GO:0002164,GO:0002165,GO:…	K07860-ko04014 Ras signaling pathway;ko04015 Rap1 signaling pathway;ko04010 MAPK signaling pathway;ko04310 Wnt signaling pathway;ko04370 VEGF signaling pathway;ko04071 Sphingolipid signaling pathway;ko04024 cAMP signaling pathway;ko04810 Regulation of actin cytoskeleton;ko04510 Focal adhesion;ko04520 Adherens junction;ko04650 Natural killer cell mediated cytotoxicity;ko04662 B cell receptor signa…	KOG0393-Ras-related small GTPase, Rho type[R]
PBX1	0.226127333	3.013835333	-3.7363933	2.84E-50	1.56E-48	down	-	PBX homeobox 1, transcript variant X2	GO:0000976,GO:0001067,GO:0001158,GO:0001221,GO:0001223,GO:0001224,GO:0001225,GO:0001704,GO:0001707,GO:0001708,GO:0001710,GO:0001837,GO:0003002,GO:0003674,GO:0003676,GO:0003677,GO:0003690,GO:0005488,GO:0005515,GO:0005575,GO:0005622,GO:0005623,GO:0005634,GO:0005667,GO:0006355,GO:0006357,GO:0007275,GO:0007369,GO:0007389,GO:0007498,GO:0007501,GO:0008134,GO:0008150,GO:0009653,GO:0009786,GO:0009790,GO:…	-	KOG0774-Transcription factor PBX and related HOX domain proteins[K]
LOC119866516	2.432690333	0.103658667	4.552640039	5.64E-29	1.35E-27	up	-	uncharacterized LOC119866516	-	-	-
TMPRSS11D	0.318863667	2.587983	-3.020816518	3.47E-11	2.69E-10	down	-	transmembrane serine protease 11D	GO:0003674,GO:0003824,GO:0004175,GO:0004252,GO:0005575,GO:0005576,GO:0005623,GO:0005886,GO:0005887,GO:0006508,GO:0006807,GO:0007585,GO:0008150,GO:0008152,GO:0008233,GO:0008236,GO:0009986,GO:0016020,GO:0016021,GO:0016787,GO:0017171,GO:0019538,GO:0031224,GO:0031226,GO:0032501,GO:0040008,GO:0043170,GO:0044238,GO:0044425,GO:0044459,GO:0044464,GO:0050789,GO:0065007,GO:0070011,GO:0071704,GO:0071944,GO:…	-	KOG3627-Trypsin[E]
CAP2	1.847011667	0.094679333	4.285999621	3.77E-18	4.99E-17	up	-	cyclase associated actin cytoskeleton regulatory protein 2	GO:0000003,GO:0000226,GO:0000902,GO:0000904,GO:0001654,GO:0001745,GO:0001751,GO:0001754,GO:0003002,GO:0003006,GO:0003674,GO:0003779,GO:0005488,GO:0005515,GO:0005575,GO:0005622,GO:0005623,GO:0005737,GO:0005856,GO:0005938,GO:0006928,GO:0006935,GO:0006996,GO:0007010,GO:0007015,GO:0007017,GO:0007154,GO:0007163,GO:0007165,GO:0007190,GO:0007275,GO:0007276,GO:0007281,GO:0007292,GO:0007308,GO:0007309,GO:…	-	KOG2675-Adenylate cyclase-associated protein (CAP/Srv2p)[ZT]
CHDH	0.0001	0.101743667	-9.990723277	0.000106099	0.000370485	down	-	choline dehydrogenase, transcript variant X3	GO:0001505,GO:0003674,GO:0003824,GO:0005575,GO:0005622,GO:0005623,GO:0005737,GO:0005739,GO:0005740,GO:0005743,GO:0006576,GO:0006807,GO:0008150,GO:0008152,GO:0008812,GO:0009056,GO:0009308,GO:0009310,GO:0009987,GO:0016020,GO:0016491,GO:0016614,GO:0019695,GO:0019866,GO:0031090,GO:0031966,GO:0031967,GO:0031975,GO:0034641,GO:0042133,GO:0042135,GO:0042402,GO:0042426,GO:0043226,GO:0043227,GO:0043229,GO:…	K00108-ko00260 Glycine, serine and threonine metabolism	KOG1238-Glucose dehydrogenase/choline dehydrogenase/mandelonitrile lyase (GMC oxidoreductase family)[R]
LOC111090730	0.343836	0.0001	11.74750489	0.002266537	0.006097805	up	-	uncharacterized LOC111090730, transcript variant X1	-	-	-
NOVA1	0.109535667	1.038900667	-3.245585102	4.88E-16	5.67E-15	down	-	NOVA alternative splicing regulator 1, transcript variant X2	GO:0000375,GO:0000377,GO:0000381,GO:0000398,GO:0003674,GO:0003676,GO:0003723,GO:0003729,GO:0005488,GO:0005515,GO:0005575,GO:0005622,GO:0005623,GO:0005634,GO:0005730,GO:0006139,GO:0006396,GO:0006397,GO:0006725,GO:0006807,GO:0007154,GO:0007267,GO:0007268,GO:0007275,GO:0007399,GO:0007417,GO:0007610,GO:0007626,GO:0008150,GO:0008152,GO:0008380,GO:0009987,GO:0010467,GO:0010468,GO:0016070,GO:0016071,GO:…	-	KOG2191-RNA-binding protein NOVA1/PASILLA and related KH domain proteins[AR]
MCF2L	0.210216333	3.574820333	-4.087924062	1.65E-58	1.18E-56	down	-	MCF.2 cell line derived transforming sequence like, transcript variant X35	GO:0003674,GO:0005085,GO:0005088,GO:0005089,GO:0005488,GO:0005515,GO:0005543,GO:0005545,GO:0005575,GO:0005622,GO:0005623,GO:0005737,GO:0005829,GO:0005886,GO:0006355,GO:0006357,GO:0007154,GO:0007165,GO:0007186,GO:0007264,GO:0007265,GO:0007266,GO:0008150,GO:0008289,GO:0009889,GO:0009891,GO:0009893,GO:0009898,GO:0009966,GO:0009967,GO:0009987,GO:0010468,GO:0010556,GO:0010557,GO:0010604,GO:0010628,GO:…	-	KOG4240-Multidomain protein, contains SPEC repeats, PH, SH3, and separate rac-specific and rho-specific guanine nucleotide exchange factor domains[T]
LOC106557839	0.118029667	1.554474667	-3.719205675	4.44E-11	3.41E-10	down	-	uncharacterized LOC106557839, transcript variant X2	-	-	-
PLAAT1	1.954836333	0.025095667	6.283465742	3.12E-07	1.57E-06	up	-	phospholipase A and acyltransferase 1, transcript variant X5	GO:0001558,GO:0003674,GO:0003676,GO:0003723,GO:0003743,GO:0003824,GO:0004620,GO:0005488,GO:0005575,GO:0005622,GO:0005623,GO:0005634,GO:0005635,GO:0005641,GO:0005737,GO:0005739,GO:0005777,GO:0006412,GO:0006413,GO:0006518,GO:0006629,GO:0006662,GO:0006807,GO:0006996,GO:0007031,GO:0007154,GO:0007165,GO:0007264,GO:0007265,GO:0008135,GO:0008150,GO:0008152,GO:0009058,GO:0009059,GO:0009987,GO:0010467,GO:…	-	-
PLAAT3	1.546641	76.081586	-5.620337053	1.14E-292	3.53E-289	down	-	phospholipase A and acyltransferase 3, transcript variant X11	GO:0003674,GO:0003824,GO:0004620,GO:0004623,GO:0005575,GO:0005622,GO:0005623,GO:0005737,GO:0005777,GO:0006629,GO:0006638,GO:0006639,GO:0006641,GO:0006662,GO:0006996,GO:0007031,GO:0008150,GO:0008152,GO:0008970,GO:0009056,GO:0009987,GO:0016020,GO:0016042,GO:0016043,GO:0016298,GO:0016787,GO:0016788,GO:0018904,GO:0042579,GO:0043226,GO:0043227,GO:0043229,GO:0043231,GO:0044237,GO:0044238,GO:0044255,GO:…	K16817-ko00564 Glycerophospholipid metabolism;ko00565 Ether lipid metabolism;ko00590 Arachidonic acid metabolism;ko00591 Linoleic acid metabolism;ko00592 alpha-Linolenic acid metabolism;ko04014 Ras signaling pathway;ko04923 Regulation of lipolysis in adipocyte	-
SLC37A2	15.571427	0.636897	4.611697276	4.04E-53	2.42E-51	up	-	solute carrier family 37 member 2, transcript variant X4	GO:0003674,GO:0005215,GO:0005575,GO:0005622,GO:0005623,GO:0005737,GO:0005783,GO:0005789,GO:0006066,GO:0006072,GO:0006091,GO:0006116,GO:0006127,GO:0006139,GO:0006725,GO:0006732,GO:0006733,GO:0006734,GO:0006753,GO:0006793,GO:0006796,GO:0006807,GO:0006810,GO:0006811,GO:0006817,GO:0006820,GO:0008150,GO:0008152,GO:0008509,GO:0008514,GO:0009117,GO:0009987,GO:0012505,GO:0015075,GO:0015103,GO:0015114,GO:…	-	KOG2533-Permease of the major facilitator superfamily[G]
B3GNT3	0.0001	0.636178	-12.63521477	1.06E-08	6.37E-08	down	-	UDP-GlcNAc:betaGal beta-1,3-N-acetylglucosaminyltransferase 3	GO:0000139,GO:0000271,GO:0003674,GO:0003824,GO:0005575,GO:0005622,GO:0005623,GO:0005737,GO:0005794,GO:0005886,GO:0005887,GO:0005975,GO:0005976,GO:0006022,GO:0006023,GO:0006024,GO:0006082,GO:0006464,GO:0006486,GO:0006493,GO:0006790,GO:0006807,GO:0008150,GO:0008152,GO:0008194,GO:0008375,GO:0008378,GO:0008499,GO:0008532,GO:0009058,GO:0009059,GO:0009100,GO:0009101,GO:0009987,GO:0012505,GO:0016020,GO:…	K07970-ko00601 Glycosphingolipid biosynthesis - lacto and neolacto series	KOG2287-Galactosyltransferases[G]
KRT75	2.782597	0.044042	5.981408185	1.32E-19	1.89E-18	up	-	keratin 75	GO:0002244,GO:0002376,GO:0002520,GO:0003674,GO:0005198,GO:0005575,GO:0005622,GO:0005623,GO:0005737,GO:0005829,GO:0005856,GO:0005882,GO:0007275,GO:0008150,GO:0008219,GO:0008544,GO:0009888,GO:0009913,GO:0009987,GO:0012501,GO:0030097,GO:0030154,GO:0030216,GO:0030855,GO:0031424,GO:0032501,GO:0032502,GO:0043226,GO:0043228,GO:0043229,GO:0043232,GO:0043588,GO:0044422,GO:0044424,GO:0044430,GO:0044444,GO:…	-	KOG0977-Nuclear envelope protein lamin, intermediate filament superfamily[DY]
LOC111093714	0.541750333	0.016335667	5.051530898	0.000199818	0.000664996	up	-	uncharacterized LOC111093714	-	-	-
LOC111095012	0.595872333	0.021489667	4.793288254	6.84E-07	3.29E-06	up	-	uncharacterized LOC111095012, transcript variant X1	-	-	-
PARD6G	0.365379	0.037690667	3.2771145	0.000202476	0.000672763	up	-	par-6 family cell polarity regulator gamma	GO:0000003,GO:0000226,GO:0000278,GO:0001667,GO:0001738,GO:0001763,GO:0001932,GO:0001933,GO:0002009,GO:0002064,GO:0002065,GO:0002066,GO:0003002,GO:0003006,GO:0003674,GO:0005080,GO:0005488,GO:0005515,GO:0005575,GO:0005622,GO:0005623,GO:0005737,GO:0005829,GO:0005886,GO:0005911,GO:0005938,GO:0006469,GO:0006928,GO:0006996,GO:0007010,GO:0007017,GO:0007043,GO:0007049,GO:0007155,GO:0007163,GO:0007275,GO:…	K06093-ko04015 Rap1 signaling pathway;ko04390 Hippo signaling pathway;ko04391 Hippo signaling pathway -fly;ko04144 Endocytosis;ko04530 Tight junction;ko04360 Axon guidance	KOG3606-Cell polarity protein PAR6[T]
LOC111097620	0.810015667	0.058984	3.779554245	0.000518892	0.001593617	up	-	uncharacterized LOC111097620	-	-	-
LOC111097624	1.326331333	0.024978	5.730639448	2.86E-12	2.44E-11	up	-	uncharacterized LOC111097624	-	-	-
LOC111096978	1.274224333	0.017024333	6.225877179	2.77E-07	1.40E-06	up	-	60S ribosomal protein L31-like, transcript variant X3	-	-	KOG0893-60S ribosomal protein L31[J]
C1R	6.796897	0.727497333	3.223862396	2.02E-37	6.95E-36	up	-	complement C1r	GO:0002250,GO:0002252,GO:0002253,GO:0002376,GO:0002443,GO:0002449,GO:0002455,GO:0002460,GO:0002673,GO:0002682,GO:0002684,GO:0002697,GO:0002920,GO:0003674,GO:0003824,GO:0004175,GO:0004252,GO:0005488,GO:0005509,GO:0005575,GO:0005576,GO:0005615,GO:0006508,GO:0006807,GO:0006955,GO:0006956,GO:0006958,GO:0006959,GO:0008150,GO:0008152,GO:0008233,GO:0008236,GO:0010467,GO:0010468,GO:0016064,GO:0016485,GO:…	K01330-ko04145 Phagosome;ko04610 Complement and coagulation cascades;ko05322 Systemic lupus erythematosus;ko05133 Pertussis;ko05150 Staphylococcus aureus infection	KOG3627-Trypsin[E]
MUC20	20.238812	266.6614837	-3.719812946	1.34E-161	6.88E-159	down	-	mucin 20, cell surface associated, transcript variant X2	GO:0000187,GO:0001932,GO:0001934,GO:0002218,GO:0002220,GO:0002223,GO:0002253,GO:0002376,GO:0002429,GO:0002682,GO:0002684,GO:0002757,GO:0002758,GO:0002764,GO:0002768,GO:0005575,GO:0005622,GO:0005623,GO:0005737,GO:0005739,GO:0005740,GO:0005741,GO:0005794,GO:0005796,GO:0005829,GO:0005886,GO:0006464,GO:0006486,GO:0006493,GO:0006807,GO:0007154,GO:0007165,GO:0007166,GO:0007167,GO:0007169,GO:0008150,GO:…	-	-
MGMT	0.639476	5.829239667	-3.188345599	3.93E-15	4.27E-14	down	-	O-6-methylguanine-DNA methyltransferase	GO:0001101,GO:0003674,GO:0003676,GO:0003677,GO:0003684,GO:0003824,GO:0003908,GO:0005488,GO:0005509,GO:0005575,GO:0005622,GO:0005623,GO:0005634,GO:0005654,GO:0006139,GO:0006259,GO:0006266,GO:0006281,GO:0006282,GO:0006304,GO:0006305,GO:0006306,GO:0006307,GO:0006725,GO:0006807,GO:0006950,GO:0006974,GO:0006979,GO:0007275,GO:0007584,GO:0008150,GO:0008152,GO:0008168,GO:0008172,GO:0009008,GO:0009314,GO:…	-	KOG4062-6-O-methylguanine-DNA methyltransferase MGMT/MGT1, involved in DNA repair[L]
SPINK14	0.380386667	0.0001	11.89325096	0.001084914	0.003130906	up	-	serine peptidase inhibitor Kazal type 14 (putative), transcript variant X4	GO:0001669,GO:0003674,GO:0004857,GO:0004866,GO:0004867,GO:0005575,GO:0005576,GO:0005615,GO:0005622,GO:0005623,GO:0005737,GO:0008150,GO:0009892,GO:0010466,GO:0010605,GO:0010951,GO:0012505,GO:0019222,GO:0030141,GO:0030162,GO:0030234,GO:0030414,GO:0031323,GO:0031324,GO:0031410,GO:0031982,GO:0032268,GO:0032269,GO:0043086,GO:0043226,GO:0043227,GO:0043229,GO:0043900,GO:0044092,GO:0044421,GO:0044424,GO:…	-	-
LOC475935	0.093050667	0.895529	-3.26665176	0.003175526	0.008256458	down	-	interferon-induced transmembrane protein 1-like	GO:0000323,GO:0002252,GO:0002376,GO:0002682,GO:0005575,GO:0005622,GO:0005623,GO:0005634,GO:0005737,GO:0005764,GO:0005765,GO:0005768,GO:0005770,GO:0005773,GO:0005774,GO:0005783,GO:0005886,GO:0006810,GO:0006897,GO:0006898,GO:0006950,GO:0006952,GO:0006955,GO:0007154,GO:0007165,GO:0007166,GO:0008150,GO:0008285,GO:0009605,GO:0009607,GO:0009615,GO:0009986,GO:0009987,GO:0010008,GO:0010033,GO:0012505,GO:…	-	-
LARP6	49.83856333	0.484521	6.684559475	1.21E-185	8.96E-183	up	-	La ribonucleoprotein 6, translational regulator	GO:0003674,GO:0003676,GO:0003723,GO:0003729,GO:0005488,GO:0005515,GO:0005575,GO:0005622,GO:0005623,GO:0005634,GO:0005737,GO:0005844,GO:0006417,GO:0008092,GO:0008150,GO:0009889,GO:0009891,GO:0009892,GO:0009893,GO:0010468,GO:0010556,GO:0010557,GO:0010604,GO:0010605,GO:0010608,GO:0010628,GO:0010629,GO:0010712,GO:0010714,GO:0017022,GO:0019222,GO:0031323,GO:0031325,GO:0031326,GO:0031328,GO:0032268,GO:…	-	KOG1855-Predicted RNA-binding protein[R]
COL15A1	11.815578	0.500016	4.562572135	1.45E-132	5.17E-130	up	-	collagen type XV alpha 1 chain, transcript variant X1	GO:0005575,GO:0005576,GO:0005581,GO:0005582,GO:0005604,GO:0005622,GO:0005623,GO:0005737,GO:0005783,GO:0005788,GO:0007154,GO:0007165,GO:0008150,GO:0008152,GO:0009056,GO:0009987,GO:0012505,GO:0016020,GO:0016021,GO:0023052,GO:0030574,GO:0031012,GO:0031224,GO:0031974,GO:0032963,GO:0032991,GO:0043226,GO:0043227,GO:0043229,GO:0043231,GO:0043233,GO:0044420,GO:0044421,GO:0044422,GO:0044424,GO:0044425,GO:…	K08135-ko04974 Protein digestion and absorption	KOG3546-Collagens (type XV)[W]
IGFBP5	0.0001	0.275094667	-11.42571245	2.90E-09	1.86E-08	down	-	insulin like growth factor binding protein 5	GO:0000003,GO:0001503,GO:0001558,GO:0001649,GO:0001942,GO:0001968,GO:0002009,GO:0003674,GO:0005488,GO:0005515,GO:0005520,GO:0005575,GO:0005576,GO:0005615,GO:0005622,GO:0005623,GO:0005737,GO:0005783,GO:0005788,GO:0005975,GO:0005996,GO:0006006,GO:0006109,GO:0006417,GO:0006464,GO:0006807,GO:0007154,GO:0007165,GO:0007275,GO:0007565,GO:0007568,GO:0008150,GO:0008152,GO:0008283,GO:0008284,GO:0008285,GO:…	-	-
LOC119874744	0.128971333	0.004848	4.733516922	0.000437605	0.001361821	up	-	uncharacterized LOC119874744, transcript variant X7	-	-	-
S100A4	3.282339	145.0126293	-5.465310494	1.16E-83	1.56E-81	down	-	S100 calcium binding protein A4, transcript variant a	GO:0001837,GO:0003674,GO:0003779,GO:0005102,GO:0005488,GO:0005509,GO:0005515,GO:0005575,GO:0005622,GO:0005623,GO:0005634,GO:0005737,GO:0007275,GO:0008092,GO:0008150,GO:0009888,GO:0009966,GO:0009967,GO:0009987,GO:0010646,GO:0010647,GO:0023051,GO:0023056,GO:0030154,GO:0032501,GO:0032502,GO:0042802,GO:0042803,GO:0042995,GO:0043005,GO:0043122,GO:0043123,GO:0043167,GO:0043169,GO:0043226,GO:0043227,GO:…	-	-
S100A2	521.0255127	34.21857533	3.928502417	9.47E-73	9.90E-71	up	-	S100 calcium binding protein A2	GO:0001667,GO:0003674,GO:0005488,GO:0005509,GO:0005515,GO:0006928,GO:0008150,GO:0009987,GO:0010631,GO:0016477,GO:0032501,GO:0040011,GO:0042802,GO:0043167,GO:0043169,GO:0043542,GO:0046872,GO:0048870,GO:0051179,GO:0051674,GO:0090130,GO:0090132	-	-
LONRF2	1.986023333	0.0001	14.27759495	2.21E-15	2.45E-14	up	-	LON peptidase N-terminal domain and ring finger 2	GO:0000209,GO:0003674,GO:0003824,GO:0004842,GO:0005488,GO:0005515,GO:0005575,GO:0005622,GO:0005623,GO:0006464,GO:0006807,GO:0008150,GO:0008152,GO:0008270,GO:0009893,GO:0009894,GO:0009896,GO:0009987,GO:0010604,GO:0016567,GO:0016740,GO:0019222,GO:0019538,GO:0019787,GO:0019899,GO:0030162,GO:0031323,GO:0031325,GO:0031329,GO:0031331,GO:0031624,GO:0032268,GO:0032270,GO:0032434,GO:0032436,GO:0032446,GO:…	-	KOG4159-Predicted E3 ubiquitin ligase[O]
GJA1	208.9066517	16.53482967	3.65927834	3.94E-204	3.65E-201	up	-	gap junction protein alpha 1	GO:0000003,GO:0000139,GO:0000323,GO:0000902,GO:0001101,GO:0001501,GO:0001503,GO:0001508,GO:0001558,GO:0001568,GO:0001649,GO:0001654,GO:0001701,GO:0001764,GO:0001837,GO:0001890,GO:0001893,GO:0001936,GO:0001937,GO:0001944,GO:0001947,GO:0001977,GO:0002009,GO:0002064,GO:0002070,GO:0002088,GO:0002237,GO:0002376,GO:0002520,GO:0002544,GO:0002791,GO:0002793,GO:0002931,GO:0003006,GO:0003007,GO:0003008,GO:…	K07372-ko04540 Gap junction;ko05412 Arrhythmogenic right ventricular cardiomyopathy (ARVC)	-
LGI3	9.742801333	1.029954	3.241756743	3.79E-62	3.01E-60	up	-	leucine rich repeat LGI family member 3	GO:0005575,GO:0005576,GO:0005622,GO:0005623,GO:0005737,GO:0008021,GO:0008150,GO:0012505,GO:0017157,GO:0030133,GO:0031410,GO:0031982,GO:0032879,GO:0043226,GO:0043227,GO:0043229,GO:0044424,GO:0044444,GO:0044456,GO:0044464,GO:0045202,GO:0050789,GO:0050794,GO:0051046,GO:0051049,GO:0060627,GO:0065007,GO:0070382,GO:0097458,GO:0097708,GO:0098793,GO:0099503,GO:1903530	-	KOG4237-Extracellular matrix protein slit, contains leucine-rich and EGF-like repeats[WT]
LOC106559541	0.188051333	0.0001	10.87691082	7.49E-08	4.07E-07	up	-	uncharacterized LOC106559541, transcript variant X11	-	-	-
FER1L6	0.046551667	0.0001	8.862689011	0.001732562	0.004787178	up	-	fer-1 like family member 6, transcript variant X5	-	-	KOG1326-Membrane-associated protein FER-1 and related ferlins, contain multiple C2 domains[M]
ATP8B3	0.029599	0.303718333	-3.359113656	0.000103663	0.000362664	down	-	ATPase phospholipid transporting 8B3, transcript variant X5	GO:0000003,GO:0001669,GO:0003674,GO:0003824,GO:0004012,GO:0005215,GO:0005319,GO:0005548,GO:0005575,GO:0005622,GO:0005623,GO:0005737,GO:0005794,GO:0005886,GO:0006810,GO:0006811,GO:0006820,GO:0006869,GO:0006996,GO:0007030,GO:0007338,GO:0007339,GO:0008037,GO:0008150,GO:0009566,GO:0009987,GO:0009988,GO:0010256,GO:0010876,GO:0012505,GO:0015711,GO:0015748,GO:0015914,GO:0016020,GO:0016021,GO:0016043,GO:…	-	KOG0206-P-type ATPase[R]
ATP8B4	0.014037	0.212761333	-3.921929444	1.08E-05	4.38E-05	down	-	ATPase phospholipid transporting 8B4 (putative), transcript variant X1	GO:0001775,GO:0002252,GO:0002263,GO:0002274,GO:0002275,GO:0002283,GO:0002366,GO:0002376,GO:0002443,GO:0002444,GO:0002446,GO:0003008,GO:0003674,GO:0003824,GO:0004012,GO:0005215,GO:0005319,GO:0005548,GO:0005575,GO:0005622,GO:0005623,GO:0005737,GO:0005794,GO:0005886,GO:0005929,GO:0006629,GO:0006810,GO:0006811,GO:0006820,GO:0006869,GO:0006887,GO:0006955,GO:0006996,GO:0007030,GO:0007600,GO:0007606,GO:…	-	KOG0206-P-type ATPase[R]
STC2	28.59343667	2.466193333	3.535326222	1.92E-102	3.55E-100	up	-	stanniocalcin 2, transcript variant X2	GO:0000003,GO:0001666,GO:0001890,GO:0001893,GO:0003006,GO:0003674,GO:0005488,GO:0005515,GO:0005575,GO:0005576,GO:0005622,GO:0005623,GO:0005737,GO:0005783,GO:0005788,GO:0005794,GO:0006464,GO:0006807,GO:0006873,GO:0006874,GO:0006875,GO:0006950,GO:0006979,GO:0006986,GO:0007154,GO:0007165,GO:0007275,GO:0007565,GO:0007566,GO:0007584,GO:0008150,GO:0008152,GO:0009605,GO:0009628,GO:0009719,GO:0009725,GO:…	-	-
C15H4orf45	1.261309	0.127763	3.303379756	0.000133722	0.000459316	up	-	chromosome 15 C4orf45 homolog, transcript variant X1	-	-	-
SMC1B	0.62379	0.075608667	3.044436907	2.57E-07	1.31E-06	up	-	structural maintenance of chromosomes 1B, transcript variant X5	GO:0000003,GO:0000070,GO:0000228,GO:0000278,GO:0000280,GO:0000775,GO:0000785,GO:0000790,GO:0000793,GO:0000794,GO:0000795,GO:0000798,GO:0000800,GO:0000819,GO:0000902,GO:0000904,GO:0003674,GO:0003676,GO:0003677,GO:0003682,GO:0005488,GO:0005515,GO:0005575,GO:0005622,GO:0005623,GO:0005634,GO:0005654,GO:0005694,GO:0005700,GO:0005737,GO:0005829,GO:0006996,GO:0007049,GO:0007059,GO:0007062,GO:0007064,GO:…	K06636-ko04110 Cell cycle;ko04111 Cell cycle - yeast;ko04113 Meiosis - yeast;ko04114 Oocyte meiosis	KOG0018-Structural maintenance of chromosome protein 1 (sister chromatid cohesion complex Cohesin, subunit SMC1)[D]
TRIM47	0.250893333	3.158682	-3.65417666	4.89E-24	8.88E-23	down	-	tripartite motif containing 47, transcript variant X1	GO:0005575,GO:0005622,GO:0005623,GO:0005737,GO:0005829,GO:0044424,GO:0044444,GO:0044464	-	KOG4367-Predicted Zn-finger protein[S]
MCOLN2	6.953369667	0.217301333	4.999943359	4.39E-61	3.33E-59	up	-	mucolipin TRP cation channel 2, transcript variant X1	GO:0000323,GO:0001816,GO:0001817,GO:0001819,GO:0002376,GO:0002790,GO:0003674,GO:0005215,GO:0005216,GO:0005217,GO:0005261,GO:0005262,GO:0005488,GO:0005543,GO:0005575,GO:0005622,GO:0005623,GO:0005737,GO:0005764,GO:0005765,GO:0005768,GO:0005770,GO:0005773,GO:0005774,GO:0005886,GO:0006810,GO:0006811,GO:0006812,GO:0006816,GO:0006869,GO:0006873,GO:0006874,GO:0006875,GO:0006914,GO:0006928,GO:0006996,GO:…	-	KOG3733-Mucolipidin and related proteins (TRML subfamily of transient receptor potential proteins)[P]
RTN4R	0.074889	1.031376333	-3.78367321	8.43E-08	4.56E-07	down	-	reticulon 4 receptor, transcript variant X2	GO:0000902,GO:0000904,GO:0001558,GO:0001932,GO:0001933,GO:0003674,GO:0004857,GO:0004860,GO:0004888,GO:0005488,GO:0005539,GO:0005575,GO:0005622,GO:0005623,GO:0005737,GO:0005783,GO:0005886,GO:0005887,GO:0006469,GO:0007154,GO:0007165,GO:0007166,GO:0007275,GO:0007399,GO:0007409,GO:0007417,GO:0007420,GO:0008150,GO:0008201,GO:0008289,GO:0008361,GO:0009653,GO:0009892,GO:0009897,GO:0009966,GO:0009967,GO:…	-	KOG4194-Membrane glycoprotein LIG-1[T]
F2	0.595809667	24.248806	-5.346918371	1.28E-127	4.16E-125	down	-	coagulation factor II, thrombin	GO:0001101,GO:0001530,GO:0001558,GO:0001775,GO:0001817,GO:0001818,GO:0001906,GO:0001909,GO:0001932,GO:0001934,GO:0002252,GO:0002376,GO:0002443,GO:0002444,GO:0002446,GO:0002673,GO:0002682,GO:0002697,GO:0002920,GO:0003674,GO:0003824,GO:0004175,GO:0004252,GO:0005102,GO:0005488,GO:0005515,GO:0005539,GO:0005575,GO:0005576,GO:0005615,GO:0005622,GO:0005623,GO:0005737,GO:0005783,GO:0005788,GO:0005794,GO:…	K01313-ko04080 Neuroactive ligand-receptor interaction;ko04810 Regulation of actin cytoskeleton;ko04610 Complement and coagulation cascades	KOG3627-Trypsin[E]
LOC119864727	0.531299667	0.018932	4.810627075	8.11E-12	6.65E-11	up	-	uncharacterized LOC119864727, transcript variant X1	-	-	-
LOC111096471	0.134418333	3.216776	-4.580813652	1.86E-27	4.09E-26	down	-	uncharacterized LOC111096471	-	K17445-ko04068 FoxO signaling pathway;ko04022 cGMP - PKG signaling pathway;ko04152 AMPK signaling pathway;ko04910 Insulin signaling pathway;ko04923 Regulation of lipolysis in adipocyte;ko04920 Adipocytokine signaling pathway;ko04211 Longevity regulating pathway - mammal;ko04213 Longevity regulating pathway - multiple species;ko04930 Type II diabetes mellitus	-
TTLL7	0.847839333	0.0001	13.04957518	8.09E-15	8.59E-14	up	-	tubulin tyrosine ligase like 7, transcript variant X3	GO:0003674,GO:0003824,GO:0005488,GO:0005515,GO:0005575,GO:0005622,GO:0005623,GO:0005737,GO:0005829,GO:0006464,GO:0006807,GO:0008092,GO:0008150,GO:0008152,GO:0009987,GO:0015631,GO:0016874,GO:0016879,GO:0016881,GO:0018095,GO:0018193,GO:0018200,GO:0019538,GO:0036211,GO:0043014,GO:0043170,GO:0043412,GO:0044237,GO:0044238,GO:0044260,GO:0044267,GO:0044424,GO:0044444,GO:0044464,GO:0048487,GO:0070739,GO:…	-	KOG2158-Tubulin-tyrosine ligase-related protein[O]
MCUB	15.44722933	0.704074667	4.455475851	2.13E-65	1.88E-63	up	-	mitochondrial calcium uniporter dominant negative subunit beta, transcript variant X1	GO:0003674,GO:0005246,GO:0005575,GO:0005622,GO:0005623,GO:0005737,GO:0005739,GO:0005740,GO:0005743,GO:0006810,GO:0006811,GO:0006812,GO:0006816,GO:0006839,GO:0006851,GO:0006873,GO:0006874,GO:0006875,GO:0008150,GO:0008200,GO:0009987,GO:0016020,GO:0016021,GO:0016247,GO:0016248,GO:0019725,GO:0019855,GO:0019866,GO:0030001,GO:0030003,GO:0031090,GO:0031224,GO:0031300,GO:0031301,GO:0031304,GO:0031305,GO:…	-	KOG2966-Uncharacterized conserved protein[R]
LOC485869	0.477295333	5.421763333	-3.505808003	6.57E-23	1.12E-21	down	-	lipopolysaccharide binding protein	GO:0001530,GO:0001775,GO:0001817,GO:0001818,GO:0001819,GO:0001889,GO:0002218,GO:0002221,GO:0002224,GO:0002232,GO:0002237,GO:0002252,GO:0002253,GO:0002263,GO:0002274,GO:0002275,GO:0002281,GO:0002366,GO:0002376,GO:0002523,GO:0002526,GO:0002682,GO:0002684,GO:0002685,GO:0002687,GO:0002688,GO:0002690,GO:0002694,GO:0002696,GO:0002697,GO:0002699,GO:0002757,GO:0002758,GO:0002764,GO:0003674,GO:0005102,GO:…	K05399-ko04064 NF-kappa B signaling pathway;ko04620 Toll-like receptor signaling pathway;ko05132 Salmonella infection;ko05152 Tuberculosis	KOG4160-BPI/LBP/CETP family protein[V]
LOC119875013	0.0001	2.018335667	-14.30087851	4.83E-07	2.37E-06	down	-	uncharacterized LOC119875013, transcript variant X2	-	-	-
LOC119866330	0.207788	1.768941	-3.089701686	4.12E-09	2.60E-08	down	-	uncharacterized LOC119866330, transcript variant X1	-	-	-
ADORA2A	0.872984667	0.0001	13.0917406	8.24E-10	5.57E-09	up	-	adenosine A2a receptor	GO:0000139,GO:0000902,GO:0001505,GO:0001609,GO:0001664,GO:0001775,GO:0001932,GO:0001933,GO:0001956,GO:0001963,GO:0001964,GO:0001973,GO:0001975,GO:0002682,GO:0002683,GO:0002694,GO:0002695,GO:0002791,GO:0002793,GO:0003008,GO:0003013,GO:0003014,GO:0003018,GO:0003674,GO:0004888,GO:0004930,GO:0005102,GO:0005488,GO:0005515,GO:0005575,GO:0005622,GO:0005623,GO:0005737,GO:0005794,GO:0005886,GO:0005887,GO:…	K04266-ko04015 Rap1 signaling pathway;ko04020 Calcium signaling pathway;ko04024 cAMP signaling pathway;ko04080 Neuroactive ligand-receptor interaction;ko04270 Vascular smooth muscle contraction;ko05012 Parkinson's disease;ko05034 Alcoholism	KOG4219-G protein-coupled receptor[T]
RPS6KA5	3.595282667	0.354479	3.342333135	1.95E-24	3.62E-23	up	-	ribosomal protein S6 kinase A5, transcript variant X2	GO:0000003,GO:0000166,GO:0000228,GO:0000723,GO:0000803,GO:0000805,GO:0000902,GO:0000904,GO:0001817,GO:0001818,GO:0001932,GO:0001934,GO:0002218,GO:0002220,GO:0002223,GO:0002253,GO:0002376,GO:0002429,GO:0002682,GO:0002684,GO:0002757,GO:0002758,GO:0002764,GO:0002768,GO:0003006,GO:0003674,GO:0003824,GO:0004672,GO:0004674,GO:0005488,GO:0005515,GO:0005524,GO:0005575,GO:0005622,GO:0005623,GO:0005634,GO:…	K04445-ko04010 MAPK signaling pathway;ko04668 TNF signaling pathway;ko04261 Adrenergic signaling in cardiomyocytes;ko04722 Neurotrophin signaling pathway;ko04713 Circadian entrainment;ko05206 MicroRNAs in cancer;ko05219 Bladder cancer	KOG0603-Ribosomal protein S6 kinase[T]
SPP2	1.915943	0.097764667	4.292597679	5.56E-07	2.71E-06	up	-	secreted phosphoprotein 2, transcript variant X1	GO:0001501,GO:0002576,GO:0003674,GO:0004857,GO:0004866,GO:0005575,GO:0005576,GO:0005622,GO:0005623,GO:0005737,GO:0005783,GO:0005788,GO:0006464,GO:0006807,GO:0006810,GO:0006887,GO:0007275,GO:0008150,GO:0008152,GO:0009892,GO:0009987,GO:0010466,GO:0010605,GO:0010951,GO:0012505,GO:0016043,GO:0016192,GO:0019222,GO:0019538,GO:0022607,GO:0030141,GO:0030162,GO:0030234,GO:0030414,GO:0031089,GO:0031323,GO:…	-	-
ARRDC4	16.49284167	1.199794667	3.780980564	4.44E-122	1.17E-119	up	-	arrestin domain containing 4, transcript variant X1	GO:0003674,GO:0005488,GO:0005515,GO:0005575,GO:0005576,GO:0005622,GO:0005623,GO:0005737,GO:0005768,GO:0005886,GO:0006464,GO:0006807,GO:0006810,GO:0008104,GO:0008150,GO:0008152,GO:0009893,GO:0009987,GO:0010604,GO:0012505,GO:0015031,GO:0015833,GO:0016020,GO:0016567,GO:0019222,GO:0019538,GO:0030674,GO:0031323,GO:0031325,GO:0031396,GO:0031398,GO:0031399,GO:0031401,GO:0031410,GO:0031982,GO:0032268,GO:…	-	KOG3780-Thioredoxin binding protein TBP-2/VDUP1[R]
LOC102156760	0.111839667	0.0001	10.12721625	0.000878731	0.002586609	up	-	short transmembrane mitochondrial protein 1-like	-	-	-
TAFA5	0.0001	0.156689333	-10.61369126	0.000386288	0.001214789	down	-	TAFA chemokine like family member 5, transcript variant X4	-	-	-
LOC111091501	0.165068	0.0001	10.68884475	0.001027665	0.002974508	up	-	uncharacterized LOC111091501, transcript variant X1	-	-	-
ASPRV1	0.611384333	0.021357333	4.839276155	0.000139382	0.000476897	up	-	aspartic peptidase retroviral like 1, transcript variant X4	GO:0003674,GO:0003824,GO:0004175,GO:0004190,GO:0005575,GO:0006508,GO:0006807,GO:0007275,GO:0008150,GO:0008152,GO:0008233,GO:0010467,GO:0016020,GO:0016021,GO:0016485,GO:0016787,GO:0019538,GO:0031224,GO:0032501,GO:0032502,GO:0043170,GO:0043588,GO:0044238,GO:0044425,GO:0048513,GO:0048731,GO:0048856,GO:0051604,GO:0070001,GO:0070011,GO:0071704,GO:0140096,GO:1901564	-	-
CACNB2	1.12165	0.024743	5.502458324	1.42E-19	2.03E-18	up	-	calcium voltage-gated channel auxiliary subunit beta 2, transcript variant X2	GO:0001508,GO:0002027,GO:0003008,GO:0003012,GO:0003013,GO:0003015,GO:0003674,GO:0003779,GO:0005215,GO:0005216,GO:0005244,GO:0005245,GO:0005246,GO:0005261,GO:0005262,GO:0005488,GO:0005515,GO:0005575,GO:0005623,GO:0005886,GO:0005887,GO:0005891,GO:0006810,GO:0006811,GO:0006812,GO:0006816,GO:0006928,GO:0006936,GO:0006941,GO:0007154,GO:0007165,GO:0007267,GO:0007268,GO:0007275,GO:0007399,GO:0007528,GO:…	K04863-ko04010 MAPK signaling pathway;ko04921 Oxytocin signaling pathway;ko04260 Cardiac muscle contraction;ko04261 Adrenergic signaling in cardiomyocytes;ko05410 Hypertrophic cardiomyopathy (HCM);ko05412 Arrhythmogenic right ventricular cardiomyopathy (ARVC);ko05414 Dilated cardiomyopathy (DCM)	KOG3812-L-type voltage-dependent Ca2+ channel, beta subunit[PT]
PCDH7	4.747215333	0.090523	5.712653284	1.23E-43	5.45E-42	up	-	protocadherin 7, transcript variant X5	GO:0002576,GO:0005575,GO:0005622,GO:0005623,GO:0005737,GO:0005886,GO:0005887,GO:0006810,GO:0006887,GO:0008150,GO:0009987,GO:0012505,GO:0012506,GO:0016020,GO:0016021,GO:0016192,GO:0030141,GO:0030659,GO:0030667,GO:0031090,GO:0031091,GO:0031092,GO:0031224,GO:0031226,GO:0031410,GO:0031982,GO:0032940,GO:0043226,GO:0043227,GO:0043229,GO:0044422,GO:0044424,GO:0044425,GO:0044433,GO:0044444,GO:0044446,GO:…	-	KOG4289-Cadherin EGF LAG seven-pass G-type receptor[T]
GSG1	2.958934667	0.022595	7.032930475	9.47E-11	7.03E-10	up	-	germ cell associated 1, transcript variant X2	GO:0003674,GO:0005488,GO:0005515,GO:0005575,GO:0005622,GO:0005623,GO:0005737,GO:0005783,GO:0012505,GO:0019899,GO:0043226,GO:0043227,GO:0043229,GO:0043231,GO:0044424,GO:0044444,GO:0044464,GO:0070063	-	-
LOC119867948	0.330073333	0.018244	4.177292607	0.000132595	0.000455699	up	-	uncharacterized LOC119867948	-	-	-
CNFN	2.969743667	0.105178667	4.819424392	2.02E-07	1.04E-06	up	-	cornifelin, transcript variant X3	GO:0001533,GO:0005575,GO:0005622,GO:0005623,GO:0005737,GO:0005886,GO:0016020,GO:0044424,GO:0044464,GO:0071944	-	-
ADAMTSL1	0.977530667	0.052728	4.212500782	1.44E-22	2.41E-21	up	-	ADAMTS like 1, transcript variant X1	GO:0000902,GO:0000904,GO:0003674,GO:0005102,GO:0005488,GO:0005515,GO:0005575,GO:0005576,GO:0005615,GO:0006928,GO:0006935,GO:0007275,GO:0007399,GO:0007409,GO:0007411,GO:0007417,GO:0007419,GO:0008150,GO:0009605,GO:0009653,GO:0009987,GO:0016043,GO:0022008,GO:0030030,GO:0030154,GO:0030182,GO:0031175,GO:0032501,GO:0032502,GO:0032989,GO:0032990,GO:0033563,GO:0040011,GO:0042221,GO:0042330,GO:0044421,GO:…	-	KOG3538-Disintegrin metalloproteinases with thrombospondin repeats[O]
LOC102156539	0.0001	0.133789333	-10.38574738	0.00053461	0.00163754	down	-	uncharacterized LOC102156539, transcript variant X13	-	-	-
ARSL	5.782211	0.051372667	6.814476482	1.46E-25	2.89E-24	up	-	arylsulfatase L	GO:0001501,GO:0003674,GO:0003824,GO:0004065,GO:0005575,GO:0005622,GO:0005623,GO:0005737,GO:0005783,GO:0005788,GO:0005794,GO:0005795,GO:0007275,GO:0008150,GO:0008484,GO:0012505,GO:0016787,GO:0016788,GO:0031974,GO:0031984,GO:0032501,GO:0032502,GO:0043226,GO:0043227,GO:0043229,GO:0043231,GO:0043233,GO:0044422,GO:0044424,GO:0044431,GO:0044432,GO:0044444,GO:0044446,GO:0044464,GO:0048731,GO:0048856,GO:…	-	KOG3867-Sulfatase[R]
LOC119865457	9.266175667	0.928537	3.318942729	4.49E-05	0.00016623	up	-	small nucleolar RNA SNORA62/SNORA6 family	-	-	-
LOC119865456	0.007728333	0.510037667	-6.044302664	3.84E-12	3.24E-11	down	-	uncharacterized LOC119865456, transcript variant X3	-	-	-
ROBO3	3.408805333	0.261054333	3.706844202	1.41E-19	2.01E-18	up	-	roundabout guidance receptor 3, transcript variant X9	GO:0000003,GO:0000902,GO:0000904,GO:0001667,GO:0001708,GO:0001764,GO:0003002,GO:0003006,GO:0003007,GO:0003151,GO:0003674,GO:0004888,GO:0005488,GO:0005515,GO:0005539,GO:0005575,GO:0005623,GO:0005886,GO:0005887,GO:0006928,GO:0006935,GO:0007154,GO:0007165,GO:0007166,GO:0007275,GO:0007389,GO:0007399,GO:0007409,GO:0007411,GO:0007417,GO:0007419,GO:0007420,GO:0007424,GO:0007426,GO:0007427,GO:0007431,GO:…	K06755-ko04360 Axon guidance	-
CXCL8	76.14006767	0.415076	7.519136525	3.15E-172	1.77E-169	up	-	C-X-C motif chemokine ligand 8	GO:0001525,GO:0001568,GO:0001664,GO:0001775,GO:0001944,GO:0002232,GO:0002237,GO:0002269,GO:0002274,GO:0002376,GO:0002520,GO:0002523,GO:0002548,GO:0002682,GO:0002684,GO:0002685,GO:0002687,GO:0002688,GO:0002690,GO:0003674,GO:0005102,GO:0005125,GO:0005126,GO:0005153,GO:0005488,GO:0005515,GO:0005575,GO:0005576,GO:0005615,GO:0006928,GO:0006935,GO:0006950,GO:0006952,GO:0006954,GO:0006955,GO:0007049,GO:…	K10030-ko04064 NF-kappa B signaling pathway;ko04072 Phospholipase D signaling pathway;ko04060 Cytokine-cytokine receptor interaction;ko04620 Toll-like receptor signaling pathway;ko04621 NOD-like receptor signaling pathway;ko04622 RIG-I-like receptor signaling pathway;ko04062 Chemokine signaling pathway;ko05200 Pathways in cancer;ko05202 Transcriptional misregulation in cancers;ko05219 Bladder can…	-
UBE2S	517.2845157	47.402902	3.447910718	9.48E-128	3.13E-125	up	-	ubiquitin conjugating enzyme E2 S	GO:0000151,GO:0000152,GO:0000209,GO:0000278,GO:0000280,GO:0003674,GO:0003824,GO:0004842,GO:0005488,GO:0005515,GO:0005575,GO:0005622,GO:0005623,GO:0005634,GO:0005654,GO:0005680,GO:0005737,GO:0005829,GO:0006464,GO:0006508,GO:0006511,GO:0006807,GO:0006996,GO:0007049,GO:0008150,GO:0008152,GO:0009056,GO:0009057,GO:0009893,GO:0009987,GO:0010458,GO:0010498,GO:0010604,GO:0010992,GO:0010994,GO:0016043,GO:…	K10583-ko04120 Ubiquitin mediated proteolysis	KOG0423-Ubiquitin-protein ligase[O]
LFNG	26.66756333	2.729365667	3.288448411	2.72E-58	1.94E-56	up	-	LFNG O-fucosylpeptide 3-beta-N-acetylglucosaminyltransferase	GO:0000003,GO:0000139,GO:0001541,GO:0001654,GO:0001708,GO:0001745,GO:0001756,GO:0001775,GO:0002009,GO:0002165,GO:0002252,GO:0002263,GO:0002285,GO:0002312,GO:0002313,GO:0002315,GO:0002335,GO:0002366,GO:0002376,GO:0002520,GO:0002521,GO:0003002,GO:0003006,GO:0003674,GO:0003824,GO:0005575,GO:0005576,GO:0005622,GO:0005623,GO:0005737,GO:0005783,GO:0005794,GO:0005795,GO:0005797,GO:0005975,GO:0005996,GO:…	K05948-ko00514 Other types of O-glycan biosynthesis;ko04330 Notch signaling pathway	-
LOC106559882	0.043455667	0.507463	-3.545686413	0.00134473	0.003799531	down	-	uncharacterized LOC106559882, transcript variant X1	-	-	-
KCNK5	0.211647	5.455372	-4.687945632	5.84E-59	4.27E-57	down	-	potassium two pore domain channel subfamily K member 5, transcript variant X2	GO:0003008,GO:0003674,GO:0005215,GO:0005216,GO:0005261,GO:0005267,GO:0005575,GO:0005623,GO:0005886,GO:0005887,GO:0006810,GO:0006811,GO:0006812,GO:0006813,GO:0007588,GO:0008150,GO:0008324,GO:0009987,GO:0015075,GO:0015077,GO:0015079,GO:0015267,GO:0015318,GO:0015672,GO:0016020,GO:0016021,GO:0022803,GO:0022838,GO:0022840,GO:0022841,GO:0022842,GO:0022857,GO:0022890,GO:0030001,GO:0030322,GO:0031224,GO:…	K04916-ko04974 Protein digestion and absorption;ko04742 Taste transduction	KOG1418-Tandem pore domain K+ channel[P]
FMN2	8.229896	0.0001	16.32858658	4.00E-26	8.13E-25	up	-	formin 2, transcript variant X7	GO:0000003,GO:0000578,GO:0003002,GO:0003006,GO:0003674,GO:0003779,GO:0005488,GO:0005515,GO:0005575,GO:0005622,GO:0005623,GO:0005737,GO:0005938,GO:0006403,GO:0006996,GO:0007010,GO:0007015,GO:0007028,GO:0007275,GO:0007276,GO:0007281,GO:0007292,GO:0007308,GO:0007309,GO:0007314,GO:0007315,GO:0007316,GO:0007350,GO:0007351,GO:0007389,GO:0008017,GO:0008064,GO:0008092,GO:0008150,GO:0008298,GO:0008358,GO:…	K02184-ko04320 Dorso-ventral axis formation	KOG1922-Rho GTPase effector BNI1 and related formins[TZ]
SLC5A11	0.122947667	0.0001	10.26382864	0.003211257	0.008341155	up	-	solute carrier family 5 member 11, transcript variant X2	GO:0003674,GO:0005215,GO:0005355,GO:0005402,GO:0005412,GO:0005575,GO:0005623,GO:0005886,GO:0005887,GO:0005975,GO:0006020,GO:0006066,GO:0006810,GO:0006811,GO:0006812,GO:0006814,GO:0008150,GO:0008152,GO:0008324,GO:0008643,GO:0008645,GO:0009987,GO:0015075,GO:0015077,GO:0015081,GO:0015144,GO:0015145,GO:0015149,GO:0015166,GO:0015291,GO:0015293,GO:0015294,GO:0015318,GO:0015370,GO:0015672,GO:0015749,GO:…	-	KOG2349-Na+:iodide/myo-inositol/multivitamin symporters[P]
RFTN1	1.012258	0.0001	13.30528942	4.66E-11	3.57E-10	up	-	raftlin, lipid raft linker 1, transcript variant X2	GO:0001765,GO:0001816,GO:0002218,GO:0002221,GO:0002224,GO:0002250,GO:0002252,GO:0002253,GO:0002376,GO:0002429,GO:0002443,GO:0002449,GO:0002456,GO:0002457,GO:0002460,GO:0002682,GO:0002684,GO:0002757,GO:0002758,GO:0002764,GO:0002768,GO:0003674,GO:0003676,GO:0003723,GO:0003725,GO:0005488,GO:0005575,GO:0005622,GO:0005623,GO:0005737,GO:0005768,GO:0005886,GO:0006403,GO:0006810,GO:0006886,GO:0006955,GO:…	-	-
GPLD1	1.058146	9.942505333	-3.232070731	7.04E-71	7.08E-69	down	-	glycosylphosphatidylinositol specific phospholipase D1, transcript variant X4	GO:0001501,GO:0001503,GO:0001525,GO:0001568,GO:0001667,GO:0001944,GO:0002040,GO:0002042,GO:0002062,GO:0002253,GO:0002376,GO:0002429,GO:0002430,GO:0002682,GO:0002684,GO:0002757,GO:0002764,GO:0002768,GO:0002791,GO:0002793,GO:0003674,GO:0003824,GO:0004620,GO:0004621,GO:0004630,GO:0005575,GO:0005576,GO:0005615,GO:0005622,GO:0005623,GO:0005737,GO:0006109,GO:0006464,GO:0006497,GO:0006501,GO:0006505,GO:…	K01127-ko00563 Glycosylphosphatidylinositol(GPI)-anchor biosynthesis	KOG3637-Vitronectin receptor, alpha subunit[W]
LOC102151128	0.605514667	5.365068667	-3.147362826	1.46E-42	6.21E-41	down	-	nucleoside diphosphate kinase, mitochondrial-like, transcript variant X3	GO:0003674,GO:0003824,GO:0004550,GO:0005488,GO:0005515,GO:0005543,GO:0005575,GO:0005622,GO:0005623,GO:0005737,GO:0005739,GO:0005740,GO:0005743,GO:0005758,GO:0006139,GO:0006165,GO:0006725,GO:0006753,GO:0006793,GO:0006796,GO:0006807,GO:0006810,GO:0006869,GO:0008150,GO:0008152,GO:0008289,GO:0009116,GO:0009117,GO:0009132,GO:0009987,GO:0010876,GO:0010941,GO:0015949,GO:0016020,GO:0016301,GO:0016310,GO:…	K00940-ko00230 Purine metabolism;ko00240 Pyrimidine metabolism	KOG0888-Nucleoside diphosphate kinase[F]
LOC119873006	0.542893333	0.0001	12.40645305	0.000168429	0.000568817	up	-	uncharacterized LOC119873006	-	-	-
OGN	1.464793667	0.171663333	3.093043636	3.46E-10	2.42E-09	up	-	osteoglycin	GO:0000323,GO:0000902,GO:0000904,GO:0005575,GO:0005576,GO:0005615,GO:0005622,GO:0005623,GO:0005737,GO:0005764,GO:0005773,GO:0005775,GO:0005794,GO:0005796,GO:0006022,GO:0006023,GO:0006024,GO:0006026,GO:0006027,GO:0006082,GO:0006790,GO:0006807,GO:0007275,GO:0007399,GO:0007409,GO:0008150,GO:0008152,GO:0008285,GO:0009056,GO:0009057,GO:0009058,GO:0009059,GO:0009653,GO:0009987,GO:0012505,GO:0016043,GO:…	-	KOG0444-Cytoskeletal regulator Flightless-I (contains leucine-rich and gelsolin repeats)[Z]
AKAP6	0.540468	0.064011667	3.077802424	2.98E-16	3.52E-15	up	-	A-kinase anchoring protein 6, transcript variant X3	-	-	-
LOC102151503	0.018619333	0.226729333	-3.60609773	6.76E-05	0.000243702	down	-	uncharacterized LOC102151503	-	-	-
TGFBI	9.681412333	0.147093333	6.040413758	9.43E-65	8.08E-63	up	-	transforming growth factor beta induced	GO:0001525,GO:0001568,GO:0001944,GO:0003008,GO:0003674,GO:0005102,GO:0005178,GO:0005488,GO:0005515,GO:0005518,GO:0005575,GO:0005576,GO:0005615,GO:0005622,GO:0005623,GO:0005737,GO:0005794,GO:0005802,GO:0005886,GO:0006807,GO:0007155,GO:0007162,GO:0007275,GO:0007600,GO:0007601,GO:0008150,GO:0008152,GO:0008283,GO:0009653,GO:0009987,GO:0012505,GO:0016020,GO:0016043,GO:0019538,GO:0022610,GO:0030155,GO:…	-	KOG1437-Fasciclin and related adhesion glycoproteins[MW]
PECAM1	0.177063667	0.008559667	4.370569776	0.001386092	0.003903286	up	-	platelet and endothelial cell adhesion molecule 1, transcript variant X2	GO:0000902,GO:0000904,GO:0001525,GO:0001568,GO:0001655,GO:0001667,GO:0001726,GO:0001775,GO:0001822,GO:0001885,GO:0001886,GO:0001932,GO:0001933,GO:0001934,GO:0001944,GO:0002064,GO:0002252,GO:0002263,GO:0002274,GO:0002275,GO:0002283,GO:0002366,GO:0002376,GO:0002443,GO:0002444,GO:0002446,GO:0002576,GO:0002682,GO:0002684,GO:0002685,GO:0002687,GO:0002691,GO:0002693,GO:0003158,GO:0003382,GO:0003674,GO:…	K06471-ko04514 Cell adhesion molecules (CAMs);ko04670 Leukocyte transendothelial migration;ko05144 Malaria	-
LOC102154647	0.452387667	0.031505667	3.843876355	0.003380612	0.008736907	up	-	uncharacterized LOC102154647	-	-	-
TAL2	0.759119333	0.043354333	4.130078589	5.32E-05	0.000194767	up	-	TAL bHLH transcription factor 2, transcript variant X2	GO:0000976,GO:0000977,GO:0000981,GO:0001012,GO:0001067,GO:0003674,GO:0003676,GO:0003677,GO:0003690,GO:0003700,GO:0005488,GO:0005575,GO:0005622,GO:0005623,GO:0005634,GO:0006355,GO:0006357,GO:0007275,GO:0007399,GO:0007417,GO:0007420,GO:0008150,GO:0009791,GO:0009889,GO:0010468,GO:0010556,GO:0019219,GO:0019222,GO:0021536,GO:0021794,GO:0030900,GO:0030901,GO:0031323,GO:0031326,GO:0032501,GO:0032502,GO:…	-	KOG4029-Transcription factor HAND2/Transcription factor TAL1/TAL2/LYL1[K]
LOC119870139	58.21373467	2.901464	4.326506642	3.76E-48	1.93E-46	up	-	zinc finger protein 117-like	-	-	KOG2462-C2H2-type Zn-finger protein[K]
L3MBTL4	0.506189667	0.0001	12.30546234	2.81E-05	0.000107034	up	-	L3MBTL histone methyl-lysine binding protein 4, transcript variant X27	GO:0000122,GO:0001700,GO:0003674,GO:0003676,GO:0003677,GO:0003682,GO:0005488,GO:0005515,GO:0005575,GO:0005622,GO:0005623,GO:0005634,GO:0005694,GO:0005700,GO:0005737,GO:0006355,GO:0006357,GO:0006810,GO:0007097,GO:0007275,GO:0007346,GO:0007347,GO:0007399,GO:0007405,GO:0008150,GO:0008283,GO:0008285,GO:0009790,GO:0009792,GO:0009794,GO:0009889,GO:0009890,GO:0009892,GO:0009987,GO:0010468,GO:0010556,GO:…	-	-
LOC102153427	0.354875	0.014656333	4.597714818	1.14E-06	5.34E-06	up	-	uncharacterized LOC102153427, transcript variant X10	-	-	-
PRTG	0.550877667	0.002286333	7.91255241	2.67E-13	2.51E-12	up	-	protogenin, transcript variant X4	GO:0005575,GO:0005623,GO:0007275,GO:0007399,GO:0008150,GO:0008582,GO:0009987,GO:0016322,GO:0021700,GO:0022008,GO:0030154,GO:0030182,GO:0030424,GO:0030425,GO:0032501,GO:0032502,GO:0036477,GO:0040008,GO:0042551,GO:0042995,GO:0043005,GO:0044087,GO:0044463,GO:0044464,GO:0045886,GO:0045926,GO:0048468,GO:0048469,GO:0048519,GO:0048523,GO:0048638,GO:0048640,GO:0048666,GO:0048699,GO:0048731,GO:0048856,GO:…	-	KOG4221-Receptor mediating netrin-dependent axon guidance[T]
FOLH1B	65.13033667	0.129885	8.969951046	1.32E-141	5.55E-139	up	-	folate hydrolase 1B	GO:0003674,GO:0003824,GO:0004180,GO:0004181,GO:0005488,GO:0005575,GO:0005623,GO:0005886,GO:0005887,GO:0006082,GO:0006464,GO:0006508,GO:0006520,GO:0006575,GO:0006725,GO:0006732,GO:0006760,GO:0006807,GO:0008150,GO:0008152,GO:0008233,GO:0008235,GO:0008237,GO:0008238,GO:0008652,GO:0009058,GO:0009986,GO:0009987,GO:0010941,GO:0010942,GO:0016020,GO:0016021,GO:0016053,GO:0016787,GO:0016805,GO:0018193,GO:…	K14592-ko00250 Alanine, aspartate and glutamate metabolism;ko04977 Vitamin digestion and absorption	KOG2195-Transferrin receptor and related proteins containing the protease-associated (PA) domain[OPR]
LOC111097329	0.381193333	0.0001	11.89630717	0.000276748	0.000894476	up	-	uncharacterized LOC111097329	-	-	-
TNFSF18	0.285214333	0.0001	11.47783077	2.00E-05	7.80E-05	up	-	TNF superfamily member 18	GO:0001775,GO:0001932,GO:0001934,GO:0002252,GO:0002263,GO:0002285,GO:0002286,GO:0002309,GO:0002366,GO:0002376,GO:0002682,GO:0002683,GO:0002684,GO:0002685,GO:0002687,GO:0002688,GO:0002690,GO:0002694,GO:0002695,GO:0002697,GO:0002698,GO:0002819,GO:0002820,GO:0002822,GO:0002823,GO:0003674,GO:0005102,GO:0005126,GO:0005488,GO:0005515,GO:0005575,GO:0005623,GO:0005886,GO:0006355,GO:0006955,GO:0007154,GO:…	K05479-ko04060 Cytokine-cytokine receptor interaction	-
ASPA	0.234958333	0.021482333	3.45118233	0.003137708	0.008168227	up	-	aspartoacylase, transcript variant X2	GO:0003674,GO:0003824,GO:0004046,GO:0005488,GO:0005515,GO:0005575,GO:0005622,GO:0005623,GO:0005634,GO:0005737,GO:0005829,GO:0006082,GO:0006083,GO:0006520,GO:0006531,GO:0006533,GO:0006807,GO:0007272,GO:0007275,GO:0007399,GO:0007417,GO:0008150,GO:0008152,GO:0008366,GO:0008652,GO:0009056,GO:0009058,GO:0009063,GO:0009066,GO:0009068,GO:0009987,GO:0010001,GO:0010720,GO:0014003,GO:0014013,GO:0014015,GO:…	K01437-ko00250 Alanine, aspartate and glutamate metabolism;ko00340 Histidine metabolism	-
LOC111095693	0.439495333	0.0001	12.10163213	0.000970631	0.002827558	up	-	uncharacterized LOC111095693, transcript variant X2	-	-	-
LOC119869720	1.934568333	0.142857667	3.759361321	7.46E-17	9.18E-16	up	-	uncharacterized LOC119869720	-	-	-
LOC119870812	0.120272333	0.0001	10.2320891	0.000118416	0.000410166	up	-	uncharacterized LOC119870812	-	-	-
EML1	39.99135467	4.103827667	3.284646098	3.98E-161	1.99E-158	up	-	EMAP like 1, transcript variant X1	GO:0000226,GO:0000278,GO:0002244,GO:0002376,GO:0002520,GO:0003674,GO:0005488,GO:0005509,GO:0005515,GO:0005575,GO:0005622,GO:0005623,GO:0005737,GO:0005829,GO:0005856,GO:0005875,GO:0006996,GO:0007010,GO:0007017,GO:0007049,GO:0007051,GO:0007052,GO:0007275,GO:0007399,GO:0007405,GO:0007417,GO:0007420,GO:0008017,GO:0008092,GO:0008150,GO:0008283,GO:0009987,GO:0015630,GO:0015631,GO:0016043,GO:0022008,GO:…	-	KOG2106-Uncharacterized conserved protein, contains HELP and WD40 domains[S]
PALD1	5.358371	0.315617667	4.085544606	8.01E-66	7.13E-64	up	-	phosphatase domain containing paladin 1, transcript variant X4	GO:0003674,GO:0003824,GO:0004721,GO:0004722,GO:0004725,GO:0005575,GO:0005622,GO:0005623,GO:0005634,GO:0005737,GO:0005829,GO:0006464,GO:0006470,GO:0006793,GO:0006796,GO:0006807,GO:0008138,GO:0008150,GO:0008152,GO:0009987,GO:0016311,GO:0016787,GO:0016788,GO:0016791,GO:0019538,GO:0035335,GO:0036211,GO:0042578,GO:0043170,GO:0043226,GO:0043227,GO:0043229,GO:0043231,GO:0043412,GO:0044237,GO:0044238,GO:…	-	-
PPP2R2B	4.078386333	0.111399667	5.194181623	2.91E-27	6.32E-26	up	-	protein phosphatase 2 regulatory subunit Bbeta, transcript variant X5	GO:0000003,GO:0000159,GO:0000226,GO:0000266,GO:0000278,GO:0001700,GO:0003002,GO:0003006,GO:0003674,GO:0003824,GO:0004721,GO:0004722,GO:0005488,GO:0005575,GO:0005622,GO:0005623,GO:0005634,GO:0005737,GO:0005739,GO:0005740,GO:0005741,GO:0005829,GO:0005856,GO:0006464,GO:0006470,GO:0006605,GO:0006626,GO:0006793,GO:0006796,GO:0006807,GO:0006810,GO:0006839,GO:0006886,GO:0006915,GO:0006996,GO:0007005,GO:…	K04354-ko03015 mRNA surveillance pathway;ko04390 Hippo signaling pathway;ko04391 Hippo signaling pathway -fly;ko04071 Sphingolipid signaling pathway;ko04151 PI3K-Akt signaling pathway;ko04152 AMPK signaling pathway;ko04111 Cell cycle - yeast;ko04530 Tight junction;ko04261 Adrenergic signaling in cardiomyocytes;ko04728 Dopaminergic synapse;ko05160 Hepatitis C;ko05142 Chagas disease (American trypa…	KOG1354-Serine/threonine protein phosphatase 2A, regulatory subunit[T]
LOC100685649	2.823218333	0.173222667	4.026641076	2.69E-08	1.55E-07	up	-	cornifin-A, transcript variant X2	-	-	-
DLA-DRA	0.614905	5.952042667	-3.274949425	7.43E-14	7.27E-13	down	-	MHC class II DR alpha chain	GO:0000139,GO:0000323,GO:0002253,GO:0002376,GO:0002396,GO:0002399,GO:0002429,GO:0002478,GO:0002495,GO:0002501,GO:0002503,GO:0002504,GO:0002505,GO:0002506,GO:0002682,GO:0002684,GO:0002757,GO:0002764,GO:0002768,GO:0003008,GO:0003674,GO:0003823,GO:0004888,GO:0005488,GO:0005575,GO:0005622,GO:0005623,GO:0005737,GO:0005764,GO:0005765,GO:0005768,GO:0005770,GO:0005773,GO:0005774,GO:0005783,GO:0005789,GO:…	K06752-ko04514 Cell adhesion molecules (CAMs);ko04145 Phagosome;ko04612 Antigen processing and presentation;ko04672 Intestinal immune network for IgA production;ko05310 Asthma;ko05322 Systemic lupus erythematosus;ko05323 Rheumatoid arthritis;ko05320 Autoimmune thyroid disease;ko05321 Inflammatiory bowel disease (IBD);ko05330 Allograft rejection;ko05332 Graft-versus-host disease;ko05416 Viral myoc…	-
SLC16A4	0.285977333	0.003856333	6.212527232	4.76E-06	2.04E-05	up	-	solute carrier family 16 member 4, transcript variant X2	GO:0003674,GO:0005215,GO:0005342,GO:0005575,GO:0005623,GO:0005886,GO:0005887,GO:0006810,GO:0006811,GO:0006820,GO:0008028,GO:0008150,GO:0008509,GO:0008514,GO:0015075,GO:0015318,GO:0015711,GO:0015718,GO:0015849,GO:0016020,GO:0016021,GO:0022857,GO:0031224,GO:0031226,GO:0034220,GO:0044425,GO:0044459,GO:0044464,GO:0046942,GO:0046943,GO:0051179,GO:0051234,GO:0055085,GO:0071702,GO:0071944,GO:0098656,GO:…	-	KOG2504-Monocarboxylate transporter[G]
SLC16A6	2.314946667	0.0001	14.49869134	2.61E-16	3.11E-15	up	-	solute carrier family 16 member 6, transcript variant X2	GO:0003674,GO:0005215,GO:0005342,GO:0005575,GO:0005623,GO:0005886,GO:0005887,GO:0006810,GO:0006811,GO:0006820,GO:0008028,GO:0008150,GO:0008509,GO:0008514,GO:0015075,GO:0015318,GO:0015711,GO:0015718,GO:0015849,GO:0016020,GO:0016021,GO:0022857,GO:0031224,GO:0031226,GO:0034220,GO:0044425,GO:0044459,GO:0044464,GO:0046942,GO:0046943,GO:0051179,GO:0051234,GO:0055085,GO:0071702,GO:0071944,GO:0098656,GO:…	-	KOG2504-Monocarboxylate transporter[G]
LOC119866260	0.176664333	0.0001	10.78679509	0.000201758	0.000670607	up	-	uncharacterized LOC119866260	-	-	-
LOC119873993	0.246398667	0.0001	11.26677873	0.000251144	0.000819162	up	-	uncharacterized LOC119873993, transcript variant X1	-	-	-
DDR2	17.094574	1.319265	3.695732179	5.38E-200	4.52E-197	up	-	discoidin domain receptor tyrosine kinase 2, transcript variant X2	GO:0000902,GO:0000904,GO:0001932,GO:0001934,GO:0003416,GO:0003674,GO:0003824,GO:0004672,GO:0004713,GO:0004714,GO:0004888,GO:0005488,GO:0005515,GO:0005518,GO:0005575,GO:0005622,GO:0005623,GO:0005856,GO:0005886,GO:0005887,GO:0005912,GO:0005924,GO:0005925,GO:0006355,GO:0006464,GO:0006468,GO:0006793,GO:0006796,GO:0006807,GO:0006928,GO:0006935,GO:0007154,GO:0007155,GO:0007165,GO:0007166,GO:0007167,GO:…	-	KOG1094-Discoidin domain receptor DDR1[T]
KCNJ2	0.049824667	0.407012333	-3.030140453	0.00358329	0.00921695	down	-	potassium inwardly rectifying channel subfamily J member 2	GO:0001508,GO:0002027,GO:0003008,GO:0003012,GO:0003013,GO:0003015,GO:0003674,GO:0005215,GO:0005216,GO:0005242,GO:0005244,GO:0005249,GO:0005261,GO:0005267,GO:0005488,GO:0005515,GO:0005543,GO:0005546,GO:0005575,GO:0005622,GO:0005623,GO:0005737,GO:0005783,GO:0005790,GO:0005791,GO:0005794,GO:0005886,GO:0005887,GO:0005911,GO:0006810,GO:0006811,GO:0006812,GO:0006813,GO:0006873,GO:0006875,GO:0006928,GO:…	K04996-ko04921 Oxytocin signaling pathway;ko04924 Renin secretion;ko04971 Gastric acid secretion;ko04725 Cholinergic synapse	KOG3827-Inward rectifier K+ channel[P]
ANOS1	36.68198267	1.213674333	4.91761836	6.84E-237	1.15E-233	up	-	anosmin 1	GO:0000003,GO:0000902,GO:0000904,GO:0001764,GO:0002009,GO:0003006,GO:0003674,GO:0005198,GO:0005201,GO:0005488,GO:0005515,GO:0005539,GO:0005575,GO:0005576,GO:0005615,GO:0005623,GO:0005886,GO:0006928,GO:0006935,GO:0007154,GO:0007155,GO:0007165,GO:0007166,GO:0007167,GO:0007169,GO:0007275,GO:0007399,GO:0007409,GO:0007411,GO:0007548,GO:0008150,GO:0008201,GO:0008543,GO:0008544,GO:0009605,GO:0009653,GO:…	-	KOG4802-Adhesion-type protein [W]
USH1C	0.541239667	0.058629333	3.206573019	7.55E-05	0.000269908	up	-	USH1 protein network component harmonin	GO:0000086,GO:0000278,GO:0001750,GO:0001894,GO:0001895,GO:0001917,GO:0002065,GO:0003008,GO:0003674,GO:0005488,GO:0005515,GO:0005575,GO:0005622,GO:0005623,GO:0005737,GO:0005829,GO:0005886,GO:0005902,GO:0005903,GO:0005929,GO:0006996,GO:0007010,GO:0007015,GO:0007049,GO:0007275,GO:0007399,GO:0007423,GO:0007600,GO:0007605,GO:0008092,GO:0008104,GO:0008150,GO:0008544,GO:0009653,GO:0009790,GO:0009887,GO:…	-	KOG3549-Syntrophins (type gamma)[W]
ANKRD53	0.301081	0.013523333	4.476628961	0.001142934	0.00328146	up	-	ankyrin repeat domain 53, transcript variant X1	GO:0000070,GO:0000278,GO:0000280,GO:0000819,GO:0000922,GO:0005575,GO:0005622,GO:0005623,GO:0005819,GO:0005856,GO:0006996,GO:0007049,GO:0007059,GO:0007080,GO:0007346,GO:0008150,GO:0009987,GO:0010564,GO:0010638,GO:0015630,GO:0016043,GO:0022402,GO:0031110,GO:0031112,GO:0031113,GO:0031116,GO:0031334,GO:0032271,GO:0032273,GO:0032465,GO:0032886,GO:0033043,GO:0043226,GO:0043228,GO:0043229,GO:0043232,GO:…	-	KOG4412-26S proteasome regulatory complex, subunit PSMD10[O]
MUC5B	0.04556	15.497668	-8.410067681	5.54E-161	2.70E-158	down	-	mucin 5B, oligomeric mucus/gel-forming, transcript variant X5	GO:0001775,GO:0002020,GO:0002218,GO:0002220,GO:0002223,GO:0002253,GO:0002376,GO:0002429,GO:0002682,GO:0002684,GO:0002757,GO:0002758,GO:0002764,GO:0002768,GO:0003674,GO:0005102,GO:0005178,GO:0005488,GO:0005515,GO:0005518,GO:0005575,GO:0005576,GO:0005622,GO:0005623,GO:0005737,GO:0005783,GO:0005794,GO:0005796,GO:0005886,GO:0006464,GO:0006486,GO:0006493,GO:0006807,GO:0006950,GO:0007154,GO:0007155,GO:…	K13908-ko04970 Salivary secretion	-
NECTIN3	0.085538667	0.859007	-3.328021263	1.70E-13	1.62E-12	down	-	nectin cell adhesion molecule 3, transcript variant X3	-	K06592-ko04514 Cell adhesion molecules (CAMs);ko04520 Adherens junction	KOG4194-Membrane glycoprotein LIG-1[T]
MSS51	0.372450333	0.0001	11.86283234	3.43E-06	1.50E-05	up	-	MSS51 mitochondrial translational activator	GO:0007610,GO:0008150,GO:0035176,GO:0051703,GO:0051704,GO:0051705	-	-
DAPP1	2.702212333	0.0001	14.72185342	1.81E-15	2.02E-14	up	-	dual adaptor of phosphotyrosine and 3-phosphoinositides 1, transcript variant X2	-	K12229-ko04662 B cell receptor signaling pathway	KOG4226-Adaptor protein NCK/Dock, contains SH2 and SH3 domains[T]
OSBPL6	11.57995533	0.724634	3.998233379	7.86E-140	3.10E-137	up	-	oxysterol binding protein like 6, transcript variant X1	GO:0003674,GO:0005215,GO:0005319,GO:0005575,GO:0005622,GO:0005623,GO:0005634,GO:0005635,GO:0005737,GO:0005783,GO:0005829,GO:0005886,GO:0006082,GO:0006629,GO:0006694,GO:0006699,GO:0006810,GO:0006869,GO:0008150,GO:0008152,GO:0008202,GO:0008206,GO:0008610,GO:0009058,GO:0009987,GO:0010876,GO:0012505,GO:0015248,GO:0015850,GO:0015918,GO:0016020,GO:0016053,GO:0019752,GO:0031090,GO:0031965,GO:0031967,GO:…	-	KOG1737-Oxysterol-binding protein[I]
LOC119870473	1.004563667	0.052737667	4.251591449	1.43E-13	1.37E-12	up	-	uncharacterized LOC119870473, transcript variant X2	-	-	-
LOC119870472	0.10097	0.004418333	4.514280631	0.000803845	0.00238917	up	-	uncharacterized LOC119870472, transcript variant X1	-	-	-
PROB1	0.138754	1.144616333	-3.044262832	3.52E-20	5.21E-19	down	-	proline rich basic protein 1	-	-	-
LOC111095238	0.718454	0.037245	4.269777122	0.001396044	0.003927725	up	-	uncharacterized LOC111095238	-	-	-
LOC111097400	0.196432333	0.008365333	4.553465582	0.001116697	0.003213608	up	-	uncharacterized LOC111097400, transcript variant X5	-	-	-
VSTM2B	0.040191667	1.394672667	-5.116886343	1.22E-09	8.15E-09	down	-	V-set and transmembrane domain containing 2B, transcript variant X2	GO:0005575,GO:0005623,GO:0005886,GO:0016020,GO:0016021,GO:0031224,GO:0044425,GO:0044464,GO:0071944	-	-
FRMD1	2.086373667	21.11362933	-3.339105122	3.19E-95	5.13E-93	down	-	FERM domain containing 1, transcript variant X6	GO:0000003,GO:0001654,GO:0001667,GO:0001745,GO:0001751,GO:0001754,GO:0002064,GO:0002065,GO:0002066,GO:0003006,GO:0003674,GO:0005488,GO:0005515,GO:0005575,GO:0005623,GO:0005886,GO:0005911,GO:0005912,GO:0005913,GO:0005915,GO:0006810,GO:0006928,GO:0007088,GO:0007096,GO:0007154,GO:0007165,GO:0007166,GO:0007167,GO:0007178,GO:0007275,GO:0007276,GO:0007281,GO:0007292,GO:0007297,GO:0007298,GO:0007346,GO:…	K16821-ko04390 Hippo signaling pathway;ko04392 Hippo signaling pathway - multiple species	KOG4371-Membrane-associated protein tyrosine phosphatase PTP-BAS and related proteins, contain FERM domain[T]
PDZD3	0.431331333	0.051061667	3.078483988	0.000816305	0.002422159	up	-	PDZ domain containing 3, transcript variant X2	GO:0002020,GO:0003674,GO:0005488,GO:0005515,GO:0005575,GO:0005622,GO:0005623,GO:0005737,GO:0005829,GO:0005886,GO:0005903,GO:0005911,GO:0006140,GO:0006810,GO:0006811,GO:0006833,GO:0007154,GO:0007165,GO:0007166,GO:0007167,GO:0007168,GO:0008022,GO:0008150,GO:0008200,GO:0009636,GO:0009889,GO:0009890,GO:0009892,GO:0009966,GO:0009968,GO:0009987,GO:0010563,GO:0010646,GO:0010648,GO:0010752,GO:0010754,GO:…	-	KOG3209-WW domain-containing protein[R]
PDZD2	1.348343333	0.115742	3.542203518	4.55E-27	9.74E-26	up	-	PDZ domain containing 2	GO:0005575,GO:0005576,GO:0005622,GO:0005623,GO:0005634,GO:0005737,GO:0005783,GO:0005911,GO:0007154,GO:0007165,GO:0008150,GO:0009987,GO:0012505,GO:0014069,GO:0023052,GO:0030054,GO:0032279,GO:0035556,GO:0042995,GO:0043005,GO:0043226,GO:0043227,GO:0043229,GO:0043231,GO:0044424,GO:0044444,GO:0044456,GO:0044464,GO:0045177,GO:0045202,GO:0050789,GO:0050794,GO:0050896,GO:0051716,GO:0065007,GO:0097458,GO:…	-	KOG3209-WW domain-containing protein[R]
SGPP2	0.899111667	20.03089033	-4.477582433	7.43E-102	1.35E-99	down	-	sphingosine-1-phosphate phosphatase 2, transcript variant X7	GO:0003674,GO:0003824,GO:0005575,GO:0005622,GO:0005623,GO:0005737,GO:0005783,GO:0005789,GO:0006066,GO:0006629,GO:0006643,GO:0006665,GO:0006670,GO:0006793,GO:0006796,GO:0006807,GO:0008150,GO:0008152,GO:0008610,GO:0009058,GO:0009987,GO:0012505,GO:0016020,GO:0016311,GO:0016787,GO:0016788,GO:0016791,GO:0019751,GO:0030148,GO:0031984,GO:0034311,GO:0042175,GO:0042392,GO:0042578,GO:0043226,GO:0043227,GO:…	K04717-ko00600 Sphingolipid metabolism;ko04071 Sphingolipid signaling pathway	KOG2822-Sphingoid base-phosphate phosphatase[I]
LOC119866569	0.437586667	0.017306	4.660224567	2.64E-06	1.18E-05	up	-	uncharacterized LOC119866569	-	-	-
LIX1L	18.90324067	1.706680333	3.469368816	2.27E-33	6.55E-32	up	-	limb and CNS expressed 1 like, transcript variant X3	GO:0002009,GO:0002165,GO:0005575,GO:0005622,GO:0005623,GO:0005737,GO:0005886,GO:0005911,GO:0006914,GO:0007275,GO:0007444,GO:0007472,GO:0007476,GO:0007552,GO:0007560,GO:0008150,GO:0008152,GO:0009056,GO:0009653,GO:0009791,GO:0009886,GO:0009887,GO:0009888,GO:0009987,GO:0016020,GO:0016043,GO:0016236,GO:0022411,GO:0030054,GO:0032501,GO:0032502,GO:0032984,GO:0032991,GO:0035003,GO:0035107,GO:0035114,GO:…	K16673-ko04391 Hippo signaling pathway -fly	-
LOC102157048	20.240563	0.827201333	4.612867098	5.58E-128	1.88E-125	up	-	uncharacterized LOC102157048, transcript variant X2	-	-	-
LOC488947	0.0001	0.208148667	-11.0233986	0.000333106	0.001059788	down	-	interferon-induced protein with tetratricopeptide repeats 1	GO:0002376,GO:0002682,GO:0002683,GO:0002697,GO:0002698,GO:0002831,GO:0002832,GO:0003674,GO:0003676,GO:0003723,GO:0005488,GO:0005575,GO:0005622,GO:0005623,GO:0005737,GO:0005829,GO:0006810,GO:0006886,GO:0006950,GO:0006952,GO:0006955,GO:0007154,GO:0007165,GO:0007166,GO:0008104,GO:0008150,GO:0009605,GO:0009607,GO:0009615,GO:0009987,GO:0010033,GO:0014070,GO:0015031,GO:0015833,GO:0019060,GO:0019221,GO:…	-	KOG4626-O-linked N-acetylglucosamine transferase OGT[GOT]
RASSF10	0.092790667	1.219470333	-3.716131152	2.45E-08	1.41E-07	down	-	Ras association domain family member 10	-	-	KOG1574-Predicted cell growth/differentiation regulator, contains RA domain[W]
NOD2	0.121594333	0.0001	10.24786028	0.000526797	0.001615483	up	-	nucleotide binding oligomerization domain containing 2	GO:0000165,GO:0000187,GO:0001816,GO:0001817,GO:0001818,GO:0001819,GO:0001894,GO:0001932,GO:0001934,GO:0002218,GO:0002221,GO:0002225,GO:0002227,GO:0002237,GO:0002250,GO:0002251,GO:0002252,GO:0002253,GO:0002367,GO:0002374,GO:0002376,GO:0002377,GO:0002381,GO:0002385,GO:0002440,GO:0002443,GO:0002449,GO:0002460,GO:0002577,GO:0002579,GO:0002604,GO:0002606,GO:0002682,GO:0002683,GO:0002684,GO:0002685,GO:…	K10165-ko04668 TNF signaling pathway;ko04621 NOD-like receptor signaling pathway;ko05321 Inflammatiory bowel disease (IBD);ko05131 Shigellosis;ko05152 Tuberculosis	KOG4308-LRR-containing protein[S]
KRT27	0.0001	2.916292667	-14.83184789	7.37E-14	7.23E-13	down	-	keratin 27	GO:0001942,GO:0002009,GO:0005575,GO:0005622,GO:0005623,GO:0005737,GO:0005829,GO:0007275,GO:0008150,GO:0008219,GO:0008544,GO:0009653,GO:0009888,GO:0009913,GO:0009987,GO:0012501,GO:0022404,GO:0022405,GO:0030154,GO:0030216,GO:0030855,GO:0031069,GO:0031424,GO:0032501,GO:0032502,GO:0042303,GO:0042633,GO:0043588,GO:0044424,GO:0044444,GO:0044464,GO:0048513,GO:0048729,GO:0048730,GO:0048731,GO:0048856,GO:…	-	KOG0977-Nuclear envelope protein lamin, intermediate filament superfamily[DY]
KRT25	0.0001	2.719589667	-14.73110137	5.03E-14	5.01E-13	down	-	keratin 25	GO:0001942,GO:0002009,GO:0003674,GO:0005488,GO:0005515,GO:0005575,GO:0005622,GO:0005623,GO:0005737,GO:0005829,GO:0006996,GO:0007010,GO:0007275,GO:0007568,GO:0008150,GO:0008219,GO:0008544,GO:0009653,GO:0009888,GO:0009913,GO:0009987,GO:0012501,GO:0016043,GO:0022404,GO:0022405,GO:0030154,GO:0030216,GO:0030855,GO:0031069,GO:0031424,GO:0032501,GO:0032502,GO:0042303,GO:0042633,GO:0043588,GO:0044424,GO:…	-	KOG0977-Nuclear envelope protein lamin, intermediate filament superfamily[DY]
LOC111098552	1.061578	0.125150333	3.084476339	0.000122667	0.000423467	up	-	uncharacterized LOC111098552	-	-	-
LOC119871847	0.855965667	0.0001	13.06333722	4.68E-06	2.01E-05	up	-	uncharacterized LOC119871847	-	-	-
LOC119867532	1.594598667	0.129872333	3.618027336	3.14E-20	4.66E-19	up	-	uncharacterized LOC119867532	-	-	-
UNC13A	0.0001	0.050401667	-8.977327631	0.002908044	0.007642597	down	-	unc-13 homolog A, transcript variant X1	GO:0000003,GO:0000149,GO:0001505,GO:0001558,GO:0001956,GO:0003674,GO:0005488,GO:0005515,GO:0005516,GO:0005575,GO:0005622,GO:0005623,GO:0005737,GO:0005886,GO:0005938,GO:0006518,GO:0006807,GO:0006810,GO:0006836,GO:0006887,GO:0006903,GO:0006904,GO:0006996,GO:0007154,GO:0007267,GO:0007268,GO:0007269,GO:0007275,GO:0007276,GO:0007283,GO:0007399,GO:0007528,GO:0008021,GO:0008092,GO:0008150,GO:0008152,GO:…	K15293-ko04721 Synaptic vesicle cycle	KOG1011-Neurotransmitter release regulator, UNC-13[TU]
LOC111097034	0.174381667	0.007040667	4.630392521	0.001217466	0.003474426	up	-	uncharacterized LOC111097034, transcript variant X5	-	-	-
GABBR2	0.484330333	0.005772667	6.390609629	1.94E-08	1.14E-07	up	-	gamma-aminobutyric acid type B receptor subunit 2, transcript variant X1	GO:0001505,GO:0002791,GO:0002792,GO:0003674,GO:0004888,GO:0004930,GO:0004965,GO:0005488,GO:0005515,GO:0005575,GO:0005622,GO:0005623,GO:0005737,GO:0005886,GO:0005887,GO:0007154,GO:0007165,GO:0007186,GO:0007187,GO:0007188,GO:0007193,GO:0007194,GO:0007214,GO:0007267,GO:0007268,GO:0007610,GO:0007635,GO:0008150,GO:0009605,GO:0009612,GO:0009628,GO:0009987,GO:0010639,GO:0010646,GO:0010648,GO:0010817,GO:…	K04615-ko04024 cAMP signaling pathway;ko04080 Neuroactive ligand-receptor interaction;ko04915 Estrogen signaling pathway;ko04727 GABAergic synapse;ko04742 Taste transduction;ko05032 Morphine addiction	KOG1055-GABA-B ion channel receptor subunit GABABR1 and related subunits, G-protein coupled receptor superfamily[PET]
SOX18	0.0001	0.49447	-12.27166728	6.73E-06	2.81E-05	down	-	SRY-box transcription factor 18	GO:0000122,GO:0000228,GO:0000785,GO:0000790,GO:0000976,GO:0000977,GO:0000978,GO:0000981,GO:0000982,GO:0000987,GO:0001012,GO:0001067,GO:0001077,GO:0001228,GO:0001525,GO:0001568,GO:0001570,GO:0001667,GO:0001701,GO:0001708,GO:0001885,GO:0001942,GO:0001944,GO:0001945,GO:0001946,GO:0001947,GO:0002009,GO:0002064,GO:0003007,GO:0003143,GO:0003151,GO:0003157,GO:0003158,GO:0003160,GO:0003348,GO:0003674,GO:…	-	KOG0527-HMG-box transcription factor[K]
TTC39B	2.194894667	0.166349667	3.721860826	2.13E-42	8.95E-41	up	-	tetratricopeptide repeat domain 39B, transcript variant X4	-	-	KOG3783-Uncharacterized conserved protein[S]
LOC119873302	0.344664	0.0001	11.7509749	0.000726394	0.002172492	up	-	uncharacterized LOC119873302, transcript variant X5	-	-	-
TMEM151B	0.064503667	0.744974333	-3.529737644	2.37E-12	2.04E-11	down	-	transmembrane protein 151B	-	-	-
METTL7B	0.113488	0.961611333	-3.082914142	4.51E-05	0.00016679	down	-	methyltransferase like 7B	-	-	KOG4300-Predicted methyltransferase[R]
FILIP1L	1.192224667	20.70208767	-4.118048229	8.92E-66	7.90E-64	down	-	filamin A interacting protein 1 like, transcript variant X2	-	-	KOG1103-Predicted coiled-coil protein[S]
NOXO1	0.064043	0.699302	-3.448802836	2.93E-05	0.00011119	down	-	NADPH oxidase organizer 1, transcript variant X1	GO:0003674,GO:0005488,GO:0005515,GO:0005543,GO:0005575,GO:0005622,GO:0005623,GO:0005886,GO:0005887,GO:0006801,GO:0008047,GO:0008150,GO:0008152,GO:0008289,GO:0009987,GO:0010310,GO:0016020,GO:0016021,GO:0016043,GO:0016176,GO:0019222,GO:0019899,GO:0022411,GO:0022617,GO:0030198,GO:0030234,GO:0031224,GO:0031226,GO:0031323,GO:0032991,GO:0035091,GO:0042802,GO:0043020,GO:0043062,GO:0043085,GO:0043167,GO:…	-	KOG1029-Endocytic adaptor protein intersectin[TU]
SLC35G2	0.244409667	2.219291667	-3.182726032	2.33E-11	1.83E-10	down	-	solute carrier family 35 member G2, transcript variant X1	GO:0005575,GO:0005622,GO:0005623,GO:0005737,GO:0005794,GO:0005886,GO:0005887,GO:0012505,GO:0016020,GO:0016021,GO:0031224,GO:0031226,GO:0043226,GO:0043227,GO:0043229,GO:0043231,GO:0044424,GO:0044425,GO:0044444,GO:0044459,GO:0044464,GO:0071944	-	-
IFGGC1	0.506193667	4.492737333	-3.149833355	4.81E-24	8.75E-23	down	-	interferon-inducible GTPase 1-like	-	K17072-ko04668 TNF signaling pathway	-
LOC111092199	0.367696	0.043888	3.06661505	1.04E-08	6.27E-08	up	-	uncharacterized LOC111092199, transcript variant X11	-	-	-
DOP1B	5.151867667	0.439605667	3.550813648	4.24E-83	5.69E-81	up	-	DOP1 leucine zipper like protein B, transcript variant X3	GO:0000139,GO:0003008,GO:0005575,GO:0005622,GO:0005623,GO:0005737,GO:0005768,GO:0005794,GO:0005802,GO:0006810,GO:0006892,GO:0006895,GO:0006996,GO:0007029,GO:0007275,GO:0008150,GO:0009987,GO:0010256,GO:0012505,GO:0016020,GO:0016043,GO:0016192,GO:0016482,GO:0031090,GO:0031410,GO:0031982,GO:0031984,GO:0032501,GO:0032502,GO:0043226,GO:0043227,GO:0043229,GO:0043231,GO:0044422,GO:0044424,GO:0044431,GO:…	-	KOG3613-Dopey and related predicted leucine zipper transcription factors[K]
PON3	1.151252	0.077199333	3.898471463	2.39E-08	1.38E-07	up	-	paraoxonase 3, transcript variant X1	GO:0003674,GO:0003824,GO:0004064,GO:0005488,GO:0005515,GO:0005575,GO:0005576,GO:0005615,GO:0005622,GO:0005623,GO:0006082,GO:0006629,GO:0006631,GO:0006690,GO:0006725,GO:0006805,GO:0008150,GO:0008152,GO:0009056,GO:0009404,GO:0009407,GO:0009410,GO:0009636,GO:0009698,GO:0009804,GO:0009850,GO:0009852,GO:0009892,GO:0009987,GO:0010124,GO:0010817,GO:0016054,GO:0016787,GO:0016788,GO:0018733,GO:0019222,GO:…	K01045-ko00627 Aminobenzoate degradation;ko00363 Bisphenol degradation	-
LOC111091557	0.292340667	0.0001	11.51343482	3.97E-05	0.000147859	up	-	uncharacterized LOC111091557, transcript variant X2	-	-	-
LOC111097482	0.757567	0.019368333	5.289601769	1.40E-06	6.49E-06	up	-	uncharacterized LOC111097482	-	-	-
UGT1A6	0.0001	0.285369	-11.47861291	0.000220904	0.000728616	down	-	UDP glucuronosyltransferase 1 family, polypeptide A6	GO:0003674,GO:0003824,GO:0005488,GO:0005515,GO:0005575,GO:0005622,GO:0005623,GO:0005737,GO:0005783,GO:0005789,GO:0005975,GO:0005996,GO:0006011,GO:0006063,GO:0006082,GO:0006109,GO:0006139,GO:0006725,GO:0006793,GO:0006805,GO:0006807,GO:0008150,GO:0008152,GO:0008194,GO:0009225,GO:0009410,GO:0009812,GO:0009892,GO:0009987,GO:0010565,GO:0010675,GO:0010677,GO:0012505,GO:0015020,GO:0016020,GO:0016021,GO:…	K00699-ko00040 Pentose and glucuronate interconversions;ko00053 Ascorbate and aldarate metabolism;ko00500 Starch and sucrose metabolism;ko00140 Steroid hormone biosynthesis;ko00830 Retinol metabolism;ko00860 Porphyrin and chlorophyll metabolism;ko00980 Metabolism of xenobiotics by cytochrome P450;ko00982 Drug metabolism - cytochrome P450;ko00983 Drug metabolism - other enzymes;ko05204 Chemical ca…	KOG1192-UDP-glucuronosyl and UDP-glucosyl transferase[GC]
PDIA2	2.187725333	0.248901	3.135787689	2.86E-09	1.84E-08	up	-	protein disulfide isomerase family A member 2	GO:0003674,GO:0003756,GO:0003824,GO:0005575,GO:0005622,GO:0005623,GO:0005737,GO:0005783,GO:0006457,GO:0006621,GO:0006950,GO:0008104,GO:0008150,GO:0008152,GO:0009966,GO:0009987,GO:0010646,GO:0010941,GO:0012505,GO:0015036,GO:0015037,GO:0016491,GO:0016667,GO:0016853,GO:0016860,GO:0016864,GO:0023051,GO:0032507,GO:0033036,GO:0033365,GO:0033554,GO:0034613,GO:0034975,GO:0034976,GO:0035437,GO:0042981,GO:…	-	KOG0190-Protein disulfide isomerase (prolyl 4-hydroxylase beta subunit)[O]
OTULINL	2.684153667	0.08173	5.037457723	1.95E-26	4.02E-25	up	-	OTU deubiquitinase with linear linkage specificity like, transcript variant X2	-	-	-
PHKG1	6.923261333	0.713355	3.278759691	7.66E-24	1.38E-22	up	-	phosphorylase kinase catalytic subunit gamma 1, transcript variant X4	GO:0000166,GO:0003674,GO:0003824,GO:0004672,GO:0004674,GO:0004683,GO:0004689,GO:0005488,GO:0005515,GO:0005524,GO:0005575,GO:0005622,GO:0005623,GO:0005737,GO:0005829,GO:0005964,GO:0005975,GO:0005976,GO:0005977,GO:0005996,GO:0006006,GO:0006007,GO:0006073,GO:0006091,GO:0006112,GO:0006464,GO:0006468,GO:0006793,GO:0006796,GO:0006807,GO:0007154,GO:0007165,GO:0007275,GO:0008144,GO:0008150,GO:0008152,GO:…	K00871-ko04020 Calcium signaling pathway;ko04910 Insulin signaling pathway;ko04922 Glucagon signaling pathway	KOG0599-Phosphorylase kinase gamma subunit[G]
ZEB2	0.320665	0.0001	11.64685118	8.89E-08	4.80E-07	up	-	zinc finger E-box binding homeobox 2, transcript variant X7	GO:0000003,GO:0000122,GO:0000228,GO:0000785,GO:0000790,GO:0000902,GO:0000904,GO:0000976,GO:0000977,GO:0000981,GO:0001012,GO:0001067,GO:0001205,GO:0001227,GO:0001228,GO:0001558,GO:0001655,GO:0001667,GO:0001700,GO:0001755,GO:0001756,GO:0001838,GO:0001841,GO:0001843,GO:0001932,GO:0001934,GO:0002009,GO:0002376,GO:0002520,GO:0003002,GO:0003006,GO:0003674,GO:0003676,GO:0003677,GO:0003690,GO:0003700,GO:…	-	KOG3623-Homeobox transcription factor SIP1[K]
LOC119872526	0.229518	0.023408	3.293533722	9.25E-06	3.78E-05	up	-	uncharacterized LOC119872526, transcript variant X18	-	-	-
ALDH1A1	10.574254	139.7587	-3.724310302	9.72E-150	4.29E-147	down	-	aldehyde dehydrogenase 1 family member A1	GO:0000003,GO:0000166,GO:0001101,GO:0001523,GO:0001654,GO:0001655,GO:0001758,GO:0001822,GO:0001889,GO:0002009,GO:0002072,GO:0002138,GO:0003674,GO:0003824,GO:0004028,GO:0004029,GO:0005096,GO:0005488,GO:0005497,GO:0005515,GO:0005575,GO:0005622,GO:0005623,GO:0005634,GO:0005737,GO:0005829,GO:0005975,GO:0005996,GO:0006000,GO:0006001,GO:0006066,GO:0006067,GO:0006069,GO:0006081,GO:0006082,GO:0006091,GO:…	K07249-ko00830 Retinol metabolism	KOG2450-Aldehyde dehydrogenase[C]
LOC119872924	3.372732	0.054349667	5.955502688	5.51E-14	5.47E-13	up	-	uncharacterized LOC119872924	-	-	-
NXPH2	0.154941333	2.756312667	-4.152945587	5.06E-26	1.02E-24	down	-	neurexophilin 2	GO:0003674,GO:0005102,GO:0005488,GO:0005515,GO:0007154,GO:0007165,GO:0007186,GO:0007218,GO:0008150,GO:0009987,GO:0023052,GO:0050789,GO:0050794,GO:0050896,GO:0051716,GO:0065007	-	-
LEXM	0.330632333	2.852466333	-3.108910138	1.05E-14	1.11E-13	down	-	lymphocyte expansion molecule, transcript variant X6	-	-	-
LOC111096404	0.878686667	0.007691	6.8360338	3.70E-09	2.35E-08	up	-	succinate dehydrogenase assembly factor 4, mitochondrial-like	-	-	KOG3245-Uncharacterized conserved protein[S]
LYPD6B	1.418180667	14.50060533	-3.353999888	8.93E-57	6.10E-55	down	-	LY6/PLAUR domain containing 6B, transcript variant X56	GO:0003674,GO:0005575,GO:0005576,GO:0005623,GO:0005886,GO:0008150,GO:0009966,GO:0010469,GO:0010646,GO:0016020,GO:0023051,GO:0030545,GO:0030548,GO:0044464,GO:0048583,GO:0050789,GO:0050794,GO:0065007,GO:0065009,GO:0071944,GO:0098772,GO:0099601,GO:0099602	-	-
LOC119872488	1.275335333	0.0001	13.63858902	1.97E-05	7.68E-05	up	-	uncharacterized LOC119872488	-	-	-
LOC119872486	0.513609333	0.025433667	4.33586005	4.63E-08	2.58E-07	up	-	uncharacterized LOC119872486, transcript variant X1	-	-	-
SLC16A14	5.876124333	0.038496	7.254012564	8.21E-48	4.17E-46	up	-	solute carrier family 16 member 14	GO:0003674,GO:0005215,GO:0005342,GO:0005575,GO:0005623,GO:0005886,GO:0005887,GO:0006810,GO:0006811,GO:0006820,GO:0008028,GO:0008150,GO:0008509,GO:0008514,GO:0015075,GO:0015318,GO:0015711,GO:0015718,GO:0015849,GO:0016020,GO:0016021,GO:0022857,GO:0031224,GO:0031226,GO:0034220,GO:0044425,GO:0044459,GO:0044464,GO:0046942,GO:0046943,GO:0051179,GO:0051234,GO:0055085,GO:0071702,GO:0071944,GO:0098656,GO:…	-	KOG2504-Monocarboxylate transporter[G]
PLIN5	0.0001	0.220769	-11.10832189	0.000322026	0.001028073	down	-	perilipin 5	GO:0003674,GO:0005488,GO:0005515,GO:0005575,GO:0005622,GO:0005623,GO:0005737,GO:0005739,GO:0005811,GO:0005829,GO:0006996,GO:0008150,GO:0009889,GO:0009891,GO:0009892,GO:0009893,GO:0009894,GO:0009895,GO:0009896,GO:0009966,GO:0009968,GO:0009987,GO:0010565,GO:0010646,GO:0010648,GO:0010866,GO:0010867,GO:0010876,GO:0010883,GO:0010884,GO:0010889,GO:0010890,GO:0010896,GO:0010897,GO:0016043,GO:0019216,GO:…	K20255-ko03320 PPAR signaling pathway	-
ELAPOR2	29.852651	0.021551667	10.43584389	2.01E-86	2.87E-84	up	-	endosome-lysosome associated apoptosis and autophagy regulator family member 2, transcript variant X2	-	-	-
CYTIP	0.0001	0.082935667	-9.695848859	0.001320752	0.00373863	down	-	cytohesin 1 interacting protein, transcript variant X4	GO:0005575,GO:0005622,GO:0005623,GO:0005634,GO:0005654,GO:0005737,GO:0005768,GO:0005769,GO:0005829,GO:0005938,GO:0008150,GO:0012505,GO:0030155,GO:0031410,GO:0031974,GO:0031981,GO:0031982,GO:0043226,GO:0043227,GO:0043229,GO:0043231,GO:0043233,GO:0044422,GO:0044424,GO:0044428,GO:0044444,GO:0044446,GO:0044464,GO:0050789,GO:0065007,GO:0070013,GO:0071944,GO:0097708,GO:0099568	-	KOG0606-Microtubule-associated serine/threonine kinase and related proteins[TR]
LOC111092728	3.287002333	0.165622667	4.310800446	1.62E-05	6.36E-05	up	-	uncharacterized LOC111092728	-	-	-
LOC102157122	0.179698	0.008491	4.403496069	0.001051018	0.00303925	up	-	uncharacterized LOC102157122, transcript variant X3	-	-	-
ENPEP	2.686608333	0.019839333	7.081278656	3.36E-28	7.69E-27	up	-	glutamyl aminopeptidase	GO:0001525,GO:0001568,GO:0001655,GO:0001822,GO:0001944,GO:0001990,GO:0001991,GO:0002002,GO:0002003,GO:0003008,GO:0003013,GO:0003044,GO:0003073,GO:0003081,GO:0003674,GO:0003824,GO:0004177,GO:0005488,GO:0005575,GO:0005622,GO:0005623,GO:0005737,GO:0005886,GO:0005887,GO:0005903,GO:0006508,GO:0006518,GO:0006725,GO:0006807,GO:0006928,GO:0007154,GO:0007267,GO:0007275,GO:0008015,GO:0008150,GO:0008152,GO:…	K11141-ko04614 Renin-angiotensin system	KOG1046-Puromycin-sensitive aminopeptidase and related aminopeptidases[EO]
LOC102156830	0.023355667	0.713172	-4.932405531	8.05E-06	3.32E-05	down	-	uncharacterized LOC102156830, transcript variant X13	-	-	-
LOC102154476	0.395781333	0.0001	11.95048786	7.82E-09	4.79E-08	up	-	uncharacterized LOC102154476, transcript variant X1	-	-	-
LOC119866948	0.172034	0.0001	10.74847801	6.45E-05	0.000233142	up	-	uncharacterized LOC119866948, transcript variant X5	-	-	-
LOC119865205	1.669382333	0.081919667	4.348960753	1.29E-05	5.14E-05	up	-	uncharacterized LOC119865205	-	-	-
SOX21	5.502598	0.257822667	4.415661924	9.76E-47	4.70E-45	up	-	SRY-box transcription factor 21	GO:0000122,GO:0000976,GO:0000977,GO:0000978,GO:0000981,GO:0000982,GO:0000987,GO:0001012,GO:0001067,GO:0001077,GO:0001228,GO:0001654,GO:0001942,GO:0002088,GO:0003674,GO:0003676,GO:0003677,GO:0003690,GO:0003700,GO:0005488,GO:0005575,GO:0005622,GO:0005623,GO:0005634,GO:0006139,GO:0006351,GO:0006355,GO:0006357,GO:0006366,GO:0006725,GO:0006807,GO:0007275,GO:0007423,GO:0008150,GO:0008152,GO:0008544,GO:…	-	KOG0527-HMG-box transcription factor[K]
LOC111094619	0.251693333	0.0001	11.29745129	0.001211215	0.003458719	up	-	uncharacterized LOC111094619, transcript variant X1	-	-	-
LOC119869922	8.691508	0.557208	3.963318634	0.002789216	0.007365871	up	-	small nucleolar RNA SNORD100	-	-	-
LOC119869693	1.59381	0.065504333	4.604745495	5.83E-06	2.47E-05	up	-	uncharacterized LOC119869693	-	-	-
LOC111091933	0.059893	0.895374667	-3.902032197	0.002462919	0.00657643	down	-	uncharacterized LOC111091933	-	-	-
LOC102157329	0.028823333	0.534915667	-4.214002364	2.02E-05	7.84E-05	down	-	uncharacterized LOC102157329	-	-	-
LOC102154670	0.171797333	0.0001	10.74649193	0.001544634	0.004305203	up	-	uncharacterized LOC102154670, transcript variant X1	-	-	-
A4GALT	30.23935133	1.267165333	4.576750515	3.99E-136	1.51E-133	up	-	alpha 1,4-galactosyltransferase (P blood group), transcript variant X3	GO:0000139,GO:0001575,GO:0001576,GO:0003674,GO:0003824,GO:0005488,GO:0005575,GO:0005622,GO:0005623,GO:0005737,GO:0005794,GO:0006629,GO:0006643,GO:0006664,GO:0006665,GO:0006687,GO:0006688,GO:0006807,GO:0007009,GO:0008150,GO:0008152,GO:0008194,GO:0008378,GO:0008610,GO:0009058,GO:0009247,GO:0009987,GO:0010256,GO:0012505,GO:0015643,GO:0016020,GO:0016021,GO:0016043,GO:0016740,GO:0016757,GO:0016758,GO:…	K01988-ko00603 Glycosphingolipid biosynthesis - globo series	KOG1928-Alpha-1,4-N-acetylglucosaminyltransferase[G]
CCDC88A	17.10510133	1.868185	3.194717418	7.59E-77	9.07E-75	up	-	coiled-coil domain containing 88A, transcript variant X6	GO:0000226,GO:0001932,GO:0001934,GO:0003674,GO:0003779,GO:0005488,GO:0005515,GO:0005543,GO:0005575,GO:0005622,GO:0005623,GO:0005737,GO:0005783,GO:0005794,GO:0005813,GO:0005814,GO:0005815,GO:0005829,GO:0005856,GO:0005886,GO:0005929,GO:0006275,GO:0006810,GO:0006928,GO:0006996,GO:0007010,GO:0007017,GO:0007154,GO:0007165,GO:0007275,GO:0007399,GO:0008017,GO:0008092,GO:0008150,GO:0008289,GO:0009889,GO:…	-	KOG4643-Uncharacterized coiled-coil protein[S]
NPM2	0.0001	0.318294	-11.63614425	0.002751882	0.007276623	down	-	nucleophosmin/nucleoplasmin 2, transcript variant X2	GO:0000003,GO:0000228,GO:0000229,GO:0000785,GO:0000789,GO:0000790,GO:0001701,GO:0001824,GO:0003006,GO:0003674,GO:0003682,GO:0005488,GO:0005515,GO:0005575,GO:0005622,GO:0005623,GO:0005634,GO:0005694,GO:0005737,GO:0006275,GO:0006325,GO:0006338,GO:0006996,GO:0006997,GO:0007088,GO:0007096,GO:0007275,GO:0007276,GO:0007281,GO:0007292,GO:0007338,GO:0007346,GO:0008150,GO:0009566,GO:0009790,GO:0009792,GO:…	-	-
TP73	0.0001	0.256941667	-11.32722515	4.53E-06	1.94E-05	down	-	tumor protein p73, transcript variant X33	GO:0000075,GO:0000077,GO:0000122,GO:0000187,GO:0000278,GO:0000785,GO:0000976,GO:0000977,GO:0000978,GO:0000981,GO:0000982,GO:0000987,GO:0001012,GO:0001067,GO:0001077,GO:0001228,GO:0001836,GO:0001932,GO:0001933,GO:0001934,GO:0002039,GO:0002682,GO:0003674,GO:0003676,GO:0003677,GO:0003682,GO:0003684,GO:0003690,GO:0003700,GO:0005488,GO:0005515,GO:0005575,GO:0005622,GO:0005623,GO:0005634,GO:0005654,GO:…	K10148-ko04390 Hippo signaling pathway;ko04115 p53 signaling pathway;ko04722 Neurotrophin signaling pathway;ko05162 Measles	-
LOC111097376	4.333763667	0.468901667	3.208263169	3.67E-14	3.70E-13	up	-	uncharacterized LOC111097376, transcript variant X4	-	-	-
LOC119867477	0.198573333	0.0001	10.95545618	0.002082064	0.005649135	up	-	uncharacterized LOC119867477	-	-	-
LOC119869710	0.0001	0.542961667	-12.40663463	2.32E-06	1.04E-05	down	-	uncharacterized LOC119869710	-	-	-
LOC119869713	1.278304333	0.134965667	3.24356699	1.18E-11	9.54E-11	up	-	uncharacterized LOC119869713	-	-	-
FAM167A	0.136642	9.640745667	-6.140671835	1.45E-37	5.02E-36	down	-	family with sequence similarity 167 member A, transcript variant X2	-	-	-
SLC5A8	0.011441667	0.182517667	-3.995666991	8.43E-05	0.000299484	down	-	solute carrier family 5 member 8	GO:0003674,GO:0005215,GO:0005319,GO:0005342,GO:0005343,GO:0005575,GO:0005623,GO:0005886,GO:0005903,GO:0006139,GO:0006725,GO:0006732,GO:0006733,GO:0006753,GO:0006793,GO:0006796,GO:0006807,GO:0006810,GO:0006811,GO:0006812,GO:0006814,GO:0006820,GO:0006855,GO:0006869,GO:0008028,GO:0008150,GO:0008152,GO:0008324,GO:0008509,GO:0008514,GO:0009058,GO:0009108,GO:0009117,GO:0009165,GO:0009435,GO:0009987,GO:…	-	KOG2349-Na+:iodide/myo-inositol/multivitamin symporters[P]
CSGALNACT1	4.229954333	0.077208667	5.775735479	1.54E-51	8.86E-50	up	-	chondroitin sulfate N-acetylgalactosaminyltransferase 1, transcript variant X3	GO:0003674,GO:0003824,GO:0006022,GO:0006023,GO:0006024,GO:0006029,GO:0006082,GO:0006790,GO:0006807,GO:0006950,GO:0008150,GO:0008152,GO:0008194,GO:0008376,GO:0009058,GO:0009059,GO:0009100,GO:0009101,GO:0009611,GO:0009987,GO:0016740,GO:0016757,GO:0016758,GO:0019538,GO:0030166,GO:0030203,GO:0030204,GO:0030206,GO:0034645,GO:0042060,GO:0043170,GO:0043436,GO:0044237,GO:0044238,GO:0044249,GO:0044260,GO:…	K00746-ko00532 Glycosaminoglycan biosynthesis - chondroitin sulfate / dermatan sulfate	KOG3588-Chondroitin synthase 1[G]
LOC119871440	1.522623	27.936832	-4.197537749	1.38E-36	4.58E-35	down	-	uncharacterized LOC119871440, transcript variant X2	-	-	-
LOC111096486	0.347569	0.0001	11.7630837	0.002494047	0.006652829	up	-	uncharacterized LOC111096486, transcript variant X1	-	-	-
LOC119869553	0.0001	0.256718333	-11.32597061	0.002154649	0.005822804	down	-	uncharacterized LOC119869553, transcript variant X2	-	-	-
LOC119869554	0.67407	0.046059333	3.871332984	0.003052475	0.007965617	up	-	uncharacterized LOC119869554, transcript variant X1	-	-	-
NR3C2	0.643639	0.072930333	3.141660853	2.14E-07	1.10E-06	up	-	nuclear receptor subfamily 3 group C member 2, transcript variant X6	GO:0000981,GO:0003008,GO:0003674,GO:0003676,GO:0003677,GO:0003690,GO:0003700,GO:0003707,GO:0004879,GO:0005488,GO:0005496,GO:0005515,GO:0005575,GO:0005622,GO:0005623,GO:0005634,GO:0005654,GO:0005737,GO:0006355,GO:0006357,GO:0006873,GO:0006875,GO:0006883,GO:0007154,GO:0007165,GO:0007588,GO:0008150,GO:0008289,GO:0009719,GO:0009725,GO:0009755,GO:0009889,GO:0009987,GO:0010033,GO:0010468,GO:0010556,GO:…	K08555-ko04960 Aldosterone-regulated sodium reabsorption	KOG4215-Hepatocyte nuclear factor 4 and similar steroid hormone receptors[K]
LOC111095894	0.164602667	0.015670333	3.392879935	0.002929463	0.007691243	up	-	uncharacterized LOC111095894, transcript variant X1	-	-	-
LOC111091405	0.25199	0.025829667	3.286265552	2.85E-05	0.000108248	up	-	uncharacterized LOC111091405, transcript variant X10	-	-	-
LOC111090250	0.367302	0.005151333	6.155877044	5.49E-05	0.000200509	up	-	zinc finger and SCAN domain-containing protein 2-like, transcript variant X19	-	-	KOG2462-C2H2-type Zn-finger protein[K]
LOC111098209	6.148605667	0.542583667	3.50234176	4.10E-09	2.59E-08	up	-	uncharacterized LOC111098209	-	-	-
C18H11orf94	0.0001	0.385065	-11.91088628	0.000246358	0.00080568	down	-	chromosome 18 C11orf94 homolog	-	-	-
LOC111093776	0.955603667	0.100235	3.253026034	2.50E-05	9.61E-05	up	-	uncharacterized LOC111093776	-	-	-
LOC111093771	0.152311333	0.011746667	3.696699967	2.06E-05	7.99E-05	up	-	uncharacterized LOC111093771	-	-	-
LOC119867613	0.55098	4.427246667	-3.0063379	1.41E-20	2.13E-19	down	-	uncharacterized LOC119867613	-	-	-
LOC111092166	0.147806333	0.0001	10.52949237	0.00056248	0.001716942	up	-	uncharacterized LOC111092166	-	-	-
ABCC8	0.006171333	0.106808333	-4.113298181	0.002691367	0.007130871	down	-	ATP binding cassette subfamily C member 8, transcript variant X1	GO:0000003,GO:0001678,GO:0001817,GO:0001819,GO:0002237,GO:0002791,GO:0002792,GO:0003008,GO:0003674,GO:0003824,GO:0005215,GO:0005216,GO:0005261,GO:0005267,GO:0005575,GO:0005622,GO:0005623,GO:0005737,GO:0005886,GO:0005887,GO:0006810,GO:0006811,GO:0006812,GO:0006813,GO:0007275,GO:0007399,GO:0007565,GO:0007610,GO:0007611,GO:0007612,GO:0007613,GO:0007632,GO:0008021,GO:0008076,GO:0008150,GO:0008282,GO:…	K05032-ko02010 ABC transporters;ko04911 Insulin secretion;ko04930 Type II diabetes mellitus	KOG0054-Multidrug resistance-associated protein/mitoxantrone resistance protein, ABC superfamily[Q]
ENPP3	0.028839	0.261221667	-3.179181519	0.000818167	0.002426574	down	-	ectonucleotide pyrophosphatase/phosphodiesterase 3, transcript variant X2	GO:0001775,GO:0002252,GO:0002263,GO:0002274,GO:0002275,GO:0002276,GO:0002366,GO:0002376,GO:0002682,GO:0002683,GO:0002684,GO:0002694,GO:0002695,GO:0002697,GO:0002698,GO:0002699,GO:0003674,GO:0003824,GO:0004518,GO:0004527,GO:0004528,GO:0004551,GO:0005488,GO:0005509,GO:0005575,GO:0005622,GO:0005623,GO:0005737,GO:0005886,GO:0006139,GO:0006163,GO:0006220,GO:0006725,GO:0006753,GO:0006793,GO:0006796,GO:…	K01513-ko00500 Starch and sucrose metabolism;ko00230 Purine metabolism;ko00760 Nicotinate and nicotinamide metabolism;ko00770 Pantothenate and CoA biosynthesis	KOG2645-Type I phosphodiesterase/nucleotide pyrophosphatase[R]
LOC111090591	0.851657667	0.081150333	3.391604714	0.000501426	0.001545875	up	-	uncharacterized LOC111090591	-	-	-
LOC100684769	0.183286333	1.920143	-3.389042637	4.86E-22	7.93E-21	down	-	immunity-related GTPase family M protein 1, transcript variant X4	GO:0000045,GO:0000139,GO:0000323,GO:0000421,GO:0001891,GO:0001932,GO:0001934,GO:0001959,GO:0001961,GO:0002218,GO:0002221,GO:0002237,GO:0002253,GO:0002376,GO:0002682,GO:0002684,GO:0002753,GO:0002757,GO:0002758,GO:0002764,GO:0003674,GO:0003824,GO:0003924,GO:0005488,GO:0005515,GO:0005575,GO:0005622,GO:0005623,GO:0005737,GO:0005739,GO:0005764,GO:0005765,GO:0005767,GO:0005768,GO:0005770,GO:0005773,GO:…	-	-
ELF5	0.013136333	0.39414	-4.907073625	7.33E-05	0.000262644	down	-	E74 like ETS transcription factor 5, transcript variant X1	GO:0000976,GO:0000977,GO:0000981,GO:0001012,GO:0001067,GO:0001228,GO:0001704,GO:0001705,GO:0001712,GO:0003674,GO:0003676,GO:0003677,GO:0003690,GO:0003700,GO:0005488,GO:0005575,GO:0005622,GO:0005623,GO:0005634,GO:0005737,GO:0006139,GO:0006351,GO:0006355,GO:0006357,GO:0006366,GO:0006725,GO:0006807,GO:0007275,GO:0007369,GO:0007398,GO:0008150,GO:0008152,GO:0008283,GO:0009058,GO:0009059,GO:0009653,GO:…	K17101-ko04917 Prolactin signaling pathway	KOG3804-Transcription factor NERF and related proteins, contain ETS domain[K]
SLC6A12	0.269867	13.418594	-5.635841132	1.26E-105	2.51E-103	down	-	solute carrier family 6 member 12	GO:0003333,GO:0003674,GO:0005215,GO:0005283,GO:0005326,GO:0005328,GO:0005332,GO:0005342,GO:0005343,GO:0005416,GO:0005575,GO:0005623,GO:0005886,GO:0005887,GO:0006810,GO:0006811,GO:0006812,GO:0006814,GO:0006820,GO:0006836,GO:0006865,GO:0006884,GO:0006950,GO:0006970,GO:0006972,GO:0008028,GO:0008150,GO:0008324,GO:0008361,GO:0008509,GO:0008514,GO:0009628,GO:0009987,GO:0009992,GO:0010033,GO:0015075,GO:…	-	KOG3660-Sodium-neurotransmitter symporter[T]
LOC119870168	0.042941667	1.234081333	-4.844915483	1.82E-21	2.87E-20	down	-	uncharacterized LOC119870168	-	-	-
HLF	0.059207333	0.0001	9.209632067	0.002554173	0.00679656	up	-	HLF transcription factor, PAR bZIP family member, transcript variant X6	GO:0000278,GO:0000976,GO:0000977,GO:0000981,GO:0000982,GO:0001012,GO:0001067,GO:0001077,GO:0001228,GO:0003674,GO:0003676,GO:0003677,GO:0003690,GO:0003700,GO:0005488,GO:0005575,GO:0005622,GO:0005623,GO:0005634,GO:0006139,GO:0006259,GO:0006260,GO:0006261,GO:0006351,GO:0006355,GO:0006357,GO:0006366,GO:0006725,GO:0006807,GO:0007049,GO:0007275,GO:0007517,GO:0007519,GO:0007584,GO:0007623,GO:0008150,GO:…	K09057-ko04711 Circadian rhythm - fly	KOG3119-Basic region leucine zipper transcription factor[K]
LOC106558498	0.46883	4.024851	-3.101798581	2.10E-08	1.22E-07	down	-	uncharacterized LOC106558498	-	-	-
FLT3	4.623534667	0.286078	4.014515745	3.35E-43	1.45E-41	up	-	fms related receptor tyrosine kinase 3	GO:0001775,GO:0001776,GO:0001817,GO:0001818,GO:0001819,GO:0001894,GO:0001932,GO:0001934,GO:0002244,GO:0002318,GO:0002320,GO:0002328,GO:0002376,GO:0002520,GO:0002521,GO:0002572,GO:0002682,GO:0002683,GO:0002694,GO:0002695,GO:0002791,GO:0002793,GO:0003674,GO:0003824,GO:0004672,GO:0004713,GO:0004714,GO:0004888,GO:0004896,GO:0005021,GO:0005102,GO:0005488,GO:0005515,GO:0005575,GO:0005622,GO:0005623,GO:…	K05092-ko04060 Cytokine-cytokine receptor interaction;ko04640 Hematopoietic cell lineage;ko05200 Pathways in cancer;ko05230 Central carbon metabolism in cancer;ko05202 Transcriptional misregulation in cancers;ko05221 Acute myeloid leukemia	KOG0200-Fibroblast/platelet-derived growth factor receptor and related receptor tyrosine kinases[T]
LOC119866867	0.118917	0.0001	10.21573926	0.002847655	0.007508414	up	-	uncharacterized LOC119866867	-	-	-
GJA5	1.499526	0.054869667	4.772353915	5.67E-09	3.53E-08	up	-	gap junction protein alpha 5	GO:0001501,GO:0001508,GO:0001525,GO:0001568,GO:0001944,GO:0001977,GO:0002027,GO:0002791,GO:0003007,GO:0003008,GO:0003012,GO:0003013,GO:0003014,GO:0003015,GO:0003018,GO:0003071,GO:0003073,GO:0003093,GO:0003105,GO:0003151,GO:0003158,GO:0003161,GO:0003170,GO:0003171,GO:0003174,GO:0003177,GO:0003179,GO:0003184,GO:0003188,GO:0003193,GO:0003205,GO:0003206,GO:0003209,GO:0003230,GO:0003231,GO:0003254,GO:…	-	-
LOC119874183	0.093858	0.0001	9.874335908	0.000883549	0.002597179	up	-	uncharacterized LOC119874183	-	-	-
TMEM144	0.0001	1.375896667	-13.7480845	2.88E-11	2.25E-10	down	-	transmembrane protein 144, transcript variant X11	-	-	-
LOC119865365	0.441111333	0.029393333	3.907581946	0.000310414	0.000994432	up	-	uncharacterized LOC119865365	-	-	-
ZMAT1	0.62024	0.041944	3.886290214	1.14E-09	7.61E-09	up	-	zinc finger matrin-type 1, transcript variant X45	GO:0002039,GO:0003674,GO:0003676,GO:0003723,GO:0005488,GO:0005515,GO:0006915,GO:0007154,GO:0007165,GO:0008150,GO:0008219,GO:0009987,GO:0012501,GO:0023052,GO:0035556,GO:0050789,GO:0050794,GO:0050896,GO:0051716,GO:0065007,GO:0072331,GO:0072332,GO:0097159,GO:0097190,GO:0097193,GO:1901363	-	-
MYBL1	12.77013233	1.184994667	3.429821004	3.57E-76	4.16E-74	up	-	MYB proto-oncogene like 1, transcript variant X2	GO:0000003,GO:0000278,GO:0000280,GO:0000976,GO:0000977,GO:0000978,GO:0000981,GO:0000982,GO:0000987,GO:0000988,GO:0000989,GO:0001012,GO:0001067,GO:0001076,GO:0001077,GO:0001134,GO:0001135,GO:0001228,GO:0003674,GO:0003676,GO:0003677,GO:0003690,GO:0003700,GO:0005488,GO:0005575,GO:0005622,GO:0005623,GO:0005634,GO:0006139,GO:0006351,GO:0006355,GO:0006357,GO:0006366,GO:0006725,GO:0006807,GO:0006996,GO:…	-	KOG0048-Transcription factor, Myb superfamily[K]
LOC102151744	0.0001	0.227645333	-11.15257217	0.000317761	0.00101621	down	-	uncharacterized LOC102151744	-	-	-
LRFN2	0.0001	0.089635333	-9.80792373	0.000114494	0.000397326	down	-	leucine rich repeat and fibronectin type III domain containing 2	GO:0000902,GO:0000904,GO:0005575,GO:0005576,GO:0005615,GO:0005623,GO:0007275,GO:0007399,GO:0007409,GO:0008150,GO:0009653,GO:0009986,GO:0009987,GO:0016043,GO:0022008,GO:0030030,GO:0030154,GO:0030182,GO:0031175,GO:0032501,GO:0032502,GO:0032989,GO:0032990,GO:0044421,GO:0044464,GO:0048468,GO:0048666,GO:0048667,GO:0048699,GO:0048731,GO:0048812,GO:0048856,GO:0048858,GO:0048869,GO:0061564,GO:0071840,GO:…	-	KOG4194-Membrane glycoprotein LIG-1[T]
HABP2	0.0001	1.516962667	-13.88889796	2.01E-12	1.75E-11	down	-	hyaluronan binding protein 2	GO:0003674,GO:0003824,GO:0004175,GO:0004252,GO:0005488,GO:0005539,GO:0005575,GO:0005576,GO:0005615,GO:0006508,GO:0006807,GO:0007155,GO:0008150,GO:0008152,GO:0008233,GO:0008236,GO:0009605,GO:0009607,GO:0009620,GO:0010033,GO:0010243,GO:0016787,GO:0017171,GO:0019538,GO:0022610,GO:0042221,GO:0043170,GO:0043207,GO:0044238,GO:0044421,GO:0046677,GO:0050896,GO:0051704,GO:0051707,GO:0070011,GO:0071704,GO:…	-	KOG3627-Trypsin[E]
PIGR	0.044319333	2.478110667	-5.805160626	9.95E-29	2.34E-27	down	-	polymeric immunoglobulin receptor	GO:0000323,GO:0001580,GO:0001775,GO:0001792,GO:0002251,GO:0002252,GO:0002263,GO:0002274,GO:0002275,GO:0002283,GO:0002366,GO:0002376,GO:0002385,GO:0002386,GO:0002414,GO:0002415,GO:0002443,GO:0002444,GO:0002446,GO:0002682,GO:0002764,GO:0002768,GO:0003008,GO:0003674,GO:0004888,GO:0005102,GO:0005154,GO:0005488,GO:0005515,GO:0005575,GO:0005576,GO:0005615,GO:0005622,GO:0005623,GO:0005737,GO:0005764,GO:…	K13073-ko04672 Intestinal immune network for IgA production	-
LOC106558650	5.114831333	0.548457333	3.221235369	3.97E-28	9.06E-27	up	-	malate dehydrogenase, mitochondrial-like	-	-	-
LOC111096794	1.408117667	0.02671	5.720244109	1.98E-09	1.29E-08	up	-	uncharacterized LOC111096794, transcript variant X2	-	-	-
LOC119881352	1.331416667	0.138729	3.262620827	1.46E-10	1.06E-09	up	-	zinc finger protein 678-like	-	-	KOG2462-C2H2-type Zn-finger protein[K]
AKAP3	0.184477	0.008849	4.381782717	0.001111848	0.003201147	up	-	A-kinase anchoring protein 3, transcript variant X6	GO:0000003,GO:0001669,GO:0003674,GO:0005488,GO:0005515,GO:0005575,GO:0005622,GO:0005623,GO:0005737,GO:0005929,GO:0007154,GO:0007165,GO:0007166,GO:0007167,GO:0007178,GO:0007338,GO:0007340,GO:0008104,GO:0008150,GO:0009566,GO:0009966,GO:0009987,GO:0010646,GO:0010738,GO:0012505,GO:0019953,GO:0022414,GO:0023051,GO:0023052,GO:0030141,GO:0031410,GO:0031514,GO:0031982,GO:0033036,GO:0035686,GO:0036126,GO:…	-	-
LOC119866532	1.430851	0.032825	5.445934625	7.63E-10	5.18E-09	up	-	uncharacterized LOC119866532	-	-	-
LOC119871933	2.120221333	0.035819	5.887346007	1.06E-11	8.59E-11	up	-	uncharacterized LOC119871933	-	-	-
LOC111097144	0.174353	0.0001	10.76779547	0.002776541	0.007338681	up	-	uncharacterized LOC111097144	-	-	-
SYCP2	3.894707333	0.438346	3.151372933	3.00E-18	3.99E-17	up	-	synaptonemal complex protein 2, transcript variant X1	GO:0000003,GO:0000228,GO:0000280,GO:0000793,GO:0000794,GO:0000795,GO:0000800,GO:0003006,GO:0003674,GO:0003676,GO:0003677,GO:0005488,GO:0005515,GO:0005575,GO:0005622,GO:0005623,GO:0005634,GO:0005654,GO:0005694,GO:0006996,GO:0007049,GO:0007059,GO:0007127,GO:0007129,GO:0007130,GO:0007140,GO:0007143,GO:0007275,GO:0007276,GO:0007292,GO:0007548,GO:0008150,GO:0009566,GO:0009653,GO:0009887,GO:0009987,GO:…	-	-
LOC486100	0.036404333	1.387849667	-5.252597302	5.05E-12	4.22E-11	down	-	L-gulonolactone oxidase, transcript variant X8	GO:0000166,GO:0003674,GO:0003824,GO:0005488,GO:0005575,GO:0005622,GO:0005623,GO:0005737,GO:0005783,GO:0005789,GO:0005975,GO:0005996,GO:0006082,GO:0006732,GO:0006766,GO:0006767,GO:0008150,GO:0008152,GO:0009058,GO:0009108,GO:0009110,GO:0009987,GO:0012505,GO:0016020,GO:0016051,GO:0016053,GO:0016491,GO:0016614,GO:0016899,GO:0019752,GO:0019852,GO:0019853,GO:0031090,GO:0031984,GO:0036094,GO:0042175,GO:…	K00103-ko00053 Ascorbate and aldarate metabolism	KOG4730-D-arabinono-1, 4-lactone oxidase[V]
KBTBD11	0.109745667	0.0001	10.09994826	0.000255079	0.000829948	up	-	kelch repeat and BTB domain containing 11	GO:0000151,GO:0005575,GO:0005622,GO:0005623,GO:0031461,GO:0031463,GO:0032991,GO:0044424,GO:0044464,GO:1902494,GO:1990234	-	KOG4441-Proteins containing BTB/POZ and Kelch domains, involved in regulatory/signal transduction processes[TR]
TBX20	2.578555	0.132569667	4.281740204	1.83E-48	9.54E-47	up	-	T-box transcription factor 20	GO:0000003,GO:0000122,GO:0000902,GO:0000904,GO:0000976,GO:0000977,GO:0000978,GO:0000981,GO:0000982,GO:0000987,GO:0001012,GO:0001067,GO:0001077,GO:0001085,GO:0001102,GO:0001221,GO:0001222,GO:0001224,GO:0001226,GO:0001227,GO:0001228,GO:0001525,GO:0001568,GO:0001569,GO:0001570,GO:0001655,GO:0001704,GO:0001706,GO:0001707,GO:0001708,GO:0001709,GO:0001763,GO:0001764,GO:0001944,GO:0001947,GO:0002009,GO:…	-	KOG3586-TBX1 and related T-box transcription factors[K]
LOC111090284	0.106633333	3.985839	-5.22415304	0.000557712	0.001703791	down	-	uncharacterized LOC111090284	-	-	-
LOC102152069	0.633778333	0.036159667	4.131525056	2.79E-09	1.80E-08	up	-	rho GTPase-activating protein 20-like, transcript variant X4	-	-	KOG4724-Predicted Rho GTPase-activating protein[T]
GASK1A	1.590606	0.0001	13.9572889	9.92E-14	9.60E-13	up	-	golgi associated kinase 1A, transcript variant X8	GO:0005575,GO:0005622,GO:0005623,GO:0043226,GO:0043227,GO:0043229,GO:0043231,GO:0044424,GO:0044464	-	-
LOC102151895	0.271336	0.0001	11.40586476	1.88E-06	8.55E-06	up	-	uncharacterized LOC102151895, transcript variant X8	-	-	-
PITPNM3	0.193026	0.009183667	4.393581098	1.75E-06	8.00E-06	up	-	PITPNM family member 3, transcript variant X32	GO:0003008,GO:0003674,GO:0003824,GO:0005102,GO:0005215,GO:0005319,GO:0005388,GO:0005488,GO:0005509,GO:0005515,GO:0005543,GO:0005548,GO:0005575,GO:0005622,GO:0005623,GO:0005737,GO:0005783,GO:0005790,GO:0005829,GO:0005886,GO:0005887,GO:0005929,GO:0006629,GO:0006644,GO:0006650,GO:0006661,GO:0006793,GO:0006796,GO:0006810,GO:0006811,GO:0006812,GO:0006816,GO:0006820,GO:0006869,GO:0007154,GO:0007165,GO:…	-	KOG2308-Phosphatidic acid-preferring phospholipase A1, contains DDHD domain[IU]
CPNE5	0.020742667	0.553792333	-4.738671798	1.70E-08	1.00E-07	down	-	copine 5, transcript variant X1	GO:0001558,GO:0005575,GO:0005623,GO:0007275,GO:0007399,GO:0008150,GO:0009987,GO:0010720,GO:0010975,GO:0010976,GO:0022008,GO:0022603,GO:0022604,GO:0030154,GO:0030307,GO:0031344,GO:0031346,GO:0032501,GO:0032502,GO:0036477,GO:0040008,GO:0042995,GO:0043005,GO:0043025,GO:0044297,GO:0044464,GO:0045595,GO:0045597,GO:0045664,GO:0045666,GO:0045927,GO:0048518,GO:0048522,GO:0048638,GO:0048639,GO:0048699,GO:…	-	KOG1327-Copine[T]
LOC111096568	0.424194	0.011404667	5.217028029	0.001821495	0.005009721	up	-	uncharacterized LOC111096568	-	-	-
LOC119869347	1.683191667	0.019224667	6.452097073	3.48E-08	1.97E-07	up	-	uncharacterized LOC119869347	-	-	-
LOC111090511	3.035447	0.228527667	3.731468243	6.35E-20	9.24E-19	up	-	uncharacterized LOC111090511, transcript variant X2	-	-	-
COL10A1	0.54916	0.0001	12.42301083	4.45E-08	2.49E-07	up	-	collagen type X alpha 1 chain	GO:0001501,GO:0005575,GO:0005576,GO:0005581,GO:0005622,GO:0005623,GO:0005737,GO:0005783,GO:0005788,GO:0005938,GO:0007275,GO:0008150,GO:0009987,GO:0012505,GO:0016043,GO:0030198,GO:0031012,GO:0031974,GO:0032501,GO:0032502,GO:0032991,GO:0043062,GO:0043226,GO:0043227,GO:0043229,GO:0043231,GO:0043233,GO:0043235,GO:0044421,GO:0044422,GO:0044424,GO:0044432,GO:0044444,GO:0044446,GO:0044464,GO:0048731,GO:…	K19479-ko04974 Protein digestion and absorption	-
ZDBF2	0.0001	0.021009	-7.714863683	0.003290643	0.00852224	down	-	zinc finger DBF-type containing 2, transcript variant X1	-	-	-
LIPK	0.655704	0.010100333	6.020569885	2.61E-07	1.33E-06	up	-	lipase family member K, transcript variant X5	GO:0003674,GO:0003824,GO:0004465,GO:0004806,GO:0005575,GO:0005576,GO:0007275,GO:0008150,GO:0008219,GO:0008544,GO:0009888,GO:0009913,GO:0009987,GO:0012501,GO:0016298,GO:0016787,GO:0016788,GO:0030154,GO:0030216,GO:0030855,GO:0031424,GO:0032501,GO:0032502,GO:0043588,GO:0048513,GO:0048731,GO:0048856,GO:0048869,GO:0052689,GO:0060429,GO:0070268	-	KOG2624-Triglyceride lipase-cholesterol esterase[I]
LOC119873356	0.547575	0.0001	12.41884087	9.40E-06	3.84E-05	up	-	uncharacterized LOC119873356, transcript variant X1	-	-	-
LOC119869627	0.432530333	0.0001	12.0785856	0.000452168	0.001404072	up	-	uncharacterized LOC119869627	-	-	-
CCDC198	0.176857667	3.712391667	-4.391688261	3.19E-13	2.97E-12	down	-	coiled-coil domain containing 198, transcript variant X2	-	-	-
BMF	4.029105667	39.538203	-3.294715756	3.94E-124	1.10E-121	down	-	Bcl2 modifying factor, transcript variant X1	GO:0001669,GO:0001844,GO:0005575,GO:0005622,GO:0005623,GO:0005737,GO:0005739,GO:0005740,GO:0005741,GO:0005829,GO:0005856,GO:0005886,GO:0006810,GO:0006839,GO:0006915,GO:0006950,GO:0006996,GO:0007005,GO:0007006,GO:0007154,GO:0007165,GO:0008104,GO:0008150,GO:0008219,GO:0008637,GO:0009267,GO:0009314,GO:0009411,GO:0009416,GO:0009605,GO:0009628,GO:0009892,GO:0009894,GO:0009895,GO:0009966,GO:0009967,GO:…	-	-
CYP24A1	0.254775	0.030223	3.075504941	0.002645561	0.00701666	up	-	cytochrome P450 family 24 subfamily A member 1, transcript variant X1	GO:0001503,GO:0001649,GO:0003674,GO:0003824,GO:0004497,GO:0005488,GO:0005575,GO:0005622,GO:0005623,GO:0005634,GO:0005654,GO:0005737,GO:0005739,GO:0005740,GO:0005741,GO:0005886,GO:0006629,GO:0006706,GO:0006766,GO:0006775,GO:0007154,GO:0007165,GO:0007584,GO:0008150,GO:0008152,GO:0008202,GO:0008403,GO:0009056,GO:0009111,GO:0009605,GO:0009987,GO:0009991,GO:0010033,GO:0014070,GO:0016020,GO:0016042,GO:…	K07436-ko00100 Steroid biosynthesis;ko05206 MicroRNAs in cancer	KOG0159-Cytochrome P450 CYP11/CYP12/CYP24/CYP27 subfamilies[Q]
ACOT4	11.22025767	0.457667	4.615663726	6.58E-57	4.51E-55	up	-	acyl-CoA thioesterase 4, transcript variant X2	GO:0000038,GO:0001676,GO:0003674,GO:0003824,GO:0004778,GO:0005102,GO:0005488,GO:0005515,GO:0005575,GO:0005622,GO:0005623,GO:0005737,GO:0005777,GO:0005782,GO:0005829,GO:0006082,GO:0006104,GO:0006139,GO:0006163,GO:0006605,GO:0006625,GO:0006629,GO:0006631,GO:0006637,GO:0006725,GO:0006732,GO:0006753,GO:0006790,GO:0006793,GO:0006796,GO:0006807,GO:0006810,GO:0006886,GO:0006996,GO:0007031,GO:0008104,GO:…	K01068-ko00062 Fatty acid elongation;ko01040 Biosynthesis of unsaturated fatty acids	-
CAPN12	0.651138667	0.031037667	4.390872804	1.88E-07	9.73E-07	up	-	calpain 12	GO:0003674,GO:0003824,GO:0004175,GO:0004197,GO:0004198,GO:0005575,GO:0005622,GO:0005623,GO:0005737,GO:0006508,GO:0006807,GO:0008150,GO:0008152,GO:0008233,GO:0008234,GO:0016787,GO:0019538,GO:0043170,GO:0044238,GO:0044424,GO:0044464,GO:0070011,GO:0071704,GO:0140096,GO:1901564	-	KOG0045-Cytosolic Ca2+-dependent cysteine protease (calpain), large subunit (EF-Hand protein superfamily)[OT]
LOC119865626	3.548643667	0.090015667	5.300947789	0.001655798	0.004589465	up	-	uncharacterized LOC119865626	-	-	-
TMEM92	0.0001	0.535476333	-12.3866071	5.56E-05	0.000203142	down	-	transmembrane protein 92	GO:0005575,GO:0005622,GO:0005623,GO:0005634,GO:0005654,GO:0031974,GO:0031981,GO:0043226,GO:0043227,GO:0043229,GO:0043231,GO:0043233,GO:0044422,GO:0044424,GO:0044428,GO:0044446,GO:0044464,GO:0070013	-	-
GNAI1	1.371176	0.070248333	4.286805955	3.99E-15	4.33E-14	up	-	G protein subunit alpha i1	GO:0000166,GO:0000287,GO:0001664,GO:0001882,GO:0001883,GO:0003674,GO:0003824,GO:0003924,GO:0005102,GO:0005488,GO:0005515,GO:0005525,GO:0005575,GO:0005622,GO:0005623,GO:0005634,GO:0005730,GO:0005737,GO:0005813,GO:0005815,GO:0005834,GO:0005856,GO:0005886,GO:0005938,GO:0006139,GO:0006163,GO:0006457,GO:0006725,GO:0006753,GO:0006793,GO:0006796,GO:0006807,GO:0007154,GO:0007165,GO:0007186,GO:0007187,GO:…	K04630-ko04015 Rap1 signaling pathway;ko04071 Sphingolipid signaling pathway;ko04024 cAMP signaling pathway;ko04022 cGMP - PKG signaling pathway;ko04530 Tight junction;ko04540 Gap junction;ko04611 Platelet activation;ko04670 Leukocyte transendothelial migration;ko04062 Chemokine signaling pathway;ko04923 Regulation of lipolysis in adipocyte;ko04915 Estrogen signaling pathway;ko04914 Progesterone-…	KOG0082-G-protein alpha subunit (small G protein superfamily)[DT]
ACHE	0.090551	1.534858333	-4.083231118	1.04E-15	1.19E-14	down	-	acetylcholinesterase, transcript variant X1	GO:0001101,GO:0001503,GO:0001505,GO:0001507,GO:0001540,GO:0001649,GO:0001654,GO:0001919,GO:0001975,GO:0002076,GO:0002791,GO:0002793,GO:0003674,GO:0003824,GO:0003990,GO:0004104,GO:0005488,GO:0005515,GO:0005518,GO:0005575,GO:0005576,GO:0005604,GO:0005605,GO:0005615,GO:0005622,GO:0005623,GO:0005634,GO:0005635,GO:0005737,GO:0005783,GO:0005788,GO:0005791,GO:0005794,GO:0005886,GO:0006139,GO:0006259,GO:…	K01049-ko00564 Glycerophospholipid metabolism;ko04725 Cholinergic synapse	KOG4389-Acetylcholinesterase/Butyrylcholinesterase[T]
TLE2	0.159013333	8.371647667	-5.718291949	2.14E-56	1.45E-54	down	-	TLE family member 2, transcriptional corepressor, transcript variant X3	GO:0003674,GO:0003712,GO:0003714,GO:0005575,GO:0005622,GO:0005623,GO:0005634,GO:0005654,GO:0005912,GO:0005924,GO:0005925,GO:0006355,GO:0007154,GO:0007165,GO:0007275,GO:0008150,GO:0009653,GO:0009887,GO:0009889,GO:0009890,GO:0009892,GO:0009966,GO:0009968,GO:0009987,GO:0010468,GO:0010556,GO:0010558,GO:0010605,GO:0010629,GO:0010646,GO:0010648,GO:0016043,GO:0016604,GO:0019219,GO:0019222,GO:0022607,GO:…	-	KOG0639-Transducin-like enhancer of split protein (contains WD40 repeats)[B]
TFPI	0.0001	0.299765333	-11.54961784	0.001306303	0.003699993	down	-	tissue factor pathway inhibitor	GO:0002237,GO:0003674,GO:0004857,GO:0004866,GO:0005575,GO:0005576,GO:0005615,GO:0005623,GO:0005886,GO:0005901,GO:0006807,GO:0006950,GO:0007596,GO:0007598,GO:0007599,GO:0008150,GO:0008152,GO:0009605,GO:0009607,GO:0009611,GO:0009617,GO:0009719,GO:0009725,GO:0009892,GO:0009986,GO:0009987,GO:0010033,GO:0010466,GO:0010605,GO:0010951,GO:0014070,GO:0016020,GO:0019222,GO:0019538,GO:0030162,GO:0030193,GO:…	K03909-ko04610 Complement and coagulation cascades	KOG4295-Serine proteinase inhibitor (KU family)[O]
IRF8	0.344572	0.035876	3.263714522	0.000113216	0.000393259	up	-	interferon regulatory factor 8	GO:0000122,GO:0000976,GO:0000977,GO:0000978,GO:0000981,GO:0000982,GO:0000987,GO:0001012,GO:0001067,GO:0001078,GO:0001227,GO:0001562,GO:0001817,GO:0001819,GO:0002237,GO:0002376,GO:0002520,GO:0003674,GO:0003676,GO:0003677,GO:0003690,GO:0003700,GO:0003705,GO:0005488,GO:0005575,GO:0005622,GO:0005623,GO:0005634,GO:0005654,GO:0005737,GO:0005829,GO:0006355,GO:0006357,GO:0006810,GO:0006897,GO:0006909,GO:…	-	-
LOC106559002	0.149970667	0.0001	10.55046463	0.000983993	0.002862425	up	-	uncharacterized LOC106559002, transcript variant X1	-	-	-
HEY2	0.984802	0.0001	13.26561798	9.07E-07	4.30E-06	up	-	hes related family bHLH transcription factor with YRPW motif 2	GO:0000003,GO:0000122,GO:0000981,GO:0000983,GO:0000988,GO:0000989,GO:0001085,GO:0001102,GO:0001568,GO:0001570,GO:0001701,GO:0001709,GO:0001837,GO:0001890,GO:0001892,GO:0001944,GO:0002027,GO:0003002,GO:0003006,GO:0003007,GO:0003008,GO:0003012,GO:0003150,GO:0003151,GO:0003158,GO:0003170,GO:0003171,GO:0003175,GO:0003177,GO:0003179,GO:0003181,GO:0003184,GO:0003186,GO:0003188,GO:0003190,GO:0003195,GO:…	-	KOG4304-Transcriptional repressors of the hairy/E(spl) family (contains HLH)[K]
TNFRSF19	0.512597333	4.192729667	-3.031991934	4.40E-39	1.61E-37	down	-	TNF receptor superfamily member 19, transcript variant X4	GO:0000165,GO:0001932,GO:0001934,GO:0001942,GO:0003674,GO:0004888,GO:0005031,GO:0005035,GO:0005575,GO:0005623,GO:0005886,GO:0006464,GO:0006468,GO:0006793,GO:0006796,GO:0006807,GO:0006915,GO:0006950,GO:0007154,GO:0007165,GO:0007166,GO:0007254,GO:0007275,GO:0008150,GO:0008152,GO:0008219,GO:0008544,GO:0009888,GO:0009893,GO:0009966,GO:0009967,GO:0009987,GO:0010033,GO:0010562,GO:0010604,GO:0010646,GO:…	K05155-ko04060 Cytokine-cytokine receptor interaction	-
LOC102156552	0.096627667	0.0001	9.916292514	0.000290634	0.000935762	up	-	uncharacterized LOC102156552, transcript variant X8	-	-	-
DAO	0.0001	1.629726	-13.99234181	4.57E-13	4.18E-12	down	-	D-amino acid oxidase, transcript variant X2	GO:0000166,GO:0003674,GO:0003824,GO:0003884,GO:0005102,GO:0005488,GO:0005515,GO:0005575,GO:0005622,GO:0005623,GO:0005737,GO:0005777,GO:0005778,GO:0005782,GO:0005829,GO:0006082,GO:0006520,GO:0006522,GO:0006524,GO:0006551,GO:0006560,GO:0006562,GO:0006584,GO:0006605,GO:0006625,GO:0006725,GO:0006807,GO:0006810,GO:0006886,GO:0006996,GO:0007031,GO:0008104,GO:0008150,GO:0008152,GO:0009056,GO:0009058,GO:…	K00273-ko00260 Glycine, serine and threonine metabolism;ko00330 Arginine and proline metabolism;ko00472 D-Arginine and D-ornithine metabolism;ko00311 Penicillin and cephalosporin biosynthesis;ko04146 Peroxisome	KOG3923-D-aspartate oxidase[E]
ESM1	339.7918497	41.37435767	3.037842429	5.64E-175	3.26E-172	up	-	endothelial cell specific molecule 1	GO:0001525,GO:0001568,GO:0001944,GO:0002040,GO:0003674,GO:0005102,GO:0005171,GO:0005178,GO:0005488,GO:0005515,GO:0005575,GO:0005576,GO:0007275,GO:0008150,GO:0008284,GO:0009653,GO:0009966,GO:0009967,GO:0010646,GO:0010647,GO:0023051,GO:0023056,GO:0032501,GO:0032502,GO:0035239,GO:0035295,GO:0042127,GO:0044877,GO:0048514,GO:0048518,GO:0048522,GO:0048583,GO:0048584,GO:0048646,GO:0048731,GO:0048856,GO:…	-	-
MAF	0.0001	11.40599133	-16.79943232	2.10E-20	3.14E-19	down	-	MAF bZIP transcription factor	GO:0000003,GO:0000122,GO:0000785,GO:0000981,GO:0001228,GO:0001654,GO:0001667,GO:0001708,GO:0001816,GO:0002064,GO:0002065,GO:0002066,GO:0002088,GO:0003006,GO:0003674,GO:0003676,GO:0003677,GO:0003690,GO:0003700,GO:0005488,GO:0005515,GO:0005575,GO:0005622,GO:0005623,GO:0005634,GO:0005654,GO:0005694,GO:0005737,GO:0006139,GO:0006351,GO:0006355,GO:0006357,GO:0006366,GO:0006725,GO:0006807,GO:0006928,GO:…	-	KOG4196-bZIP transcription factor MafK[K]
COL1A2	36.21148433	0.690849	5.711933092	1.31E-276	2.70E-273	up	-	collagen type I alpha 2 chain	GO:0001101,GO:0001501,GO:0001568,GO:0001775,GO:0001944,GO:0002020,GO:0002376,GO:0002682,GO:0003008,GO:0003013,GO:0003674,GO:0005198,GO:0005201,GO:0005488,GO:0005515,GO:0005575,GO:0005576,GO:0005581,GO:0005583,GO:0005584,GO:0005615,GO:0005622,GO:0005623,GO:0005737,GO:0005783,GO:0005788,GO:0006928,GO:0006950,GO:0007154,GO:0007165,GO:0007166,GO:0007167,GO:0007178,GO:0007179,GO:0007264,GO:0007265,GO:…	K06236-ko04151 PI3K-Akt signaling pathway;ko04512 ECM-receptor interaction;ko04510 Focal adhesion;ko04611 Platelet activation;ko04974 Protein digestion and absorption;ko04933 AGE-RAGE signaling pathway in diabetic complications;ko05146 Amoebiasis	-
AASS	0.017967667	0.497758	-4.79196953	1.02E-10	7.53E-10	down	-	aminoadipate-semialdehyde synthase, transcript variant X1	GO:0003674,GO:0003824,GO:0004753,GO:0005575,GO:0005622,GO:0005623,GO:0005737,GO:0006082,GO:0006091,GO:0006520,GO:0006553,GO:0006807,GO:0008150,GO:0008152,GO:0008652,GO:0009058,GO:0009066,GO:0009067,GO:0009085,GO:0009987,GO:0016053,GO:0016491,GO:0016645,GO:0016646,GO:0019752,GO:0019878,GO:0043436,GO:0044237,GO:0044238,GO:0044249,GO:0044281,GO:0044283,GO:0044424,GO:0044464,GO:0046394,GO:0055114,GO:…	K14157-ko00310 Lysine degradation	KOG0172-Lysine-ketoglutarate reductase/saccharopine dehydrogenase[E]
CLIP4	23.28799567	0.413236667	5.816474395	6.19E-182	4.24E-179	up	-	CAP-Gly domain containing linker protein family member 4, transcript variant X12	GO:0005575,GO:0005622,GO:0005623,GO:0043226,GO:0043227,GO:0043229,GO:0043231,GO:0044424,GO:0044464	-	KOG4568-Cytoskeleton-associated protein and related proteins[ZR]
LOC102156051	0.51341	0.0001	12.32589568	0.000647838	0.00195556	up	-	uncharacterized LOC102156051, transcript variant X3	-	-	-
PAK3	17.20222167	1.789862	3.264674637	6.59E-33	1.88E-31	up	-	p21 (RAC1) activated kinase 3, transcript variant X41	GO:0000003,GO:0000165,GO:0000166,GO:0000187,GO:0000902,GO:0000904,GO:0001700,GO:0001882,GO:0001883,GO:0001932,GO:0001934,GO:0002009,GO:0002119,GO:0002164,GO:0002165,GO:0002218,GO:0002220,GO:0002223,GO:0002253,GO:0002376,GO:0002429,GO:0002682,GO:0002684,GO:0002694,GO:0002696,GO:0002757,GO:0002758,GO:0002764,GO:0002768,GO:0003006,GO:0003674,GO:0003824,GO:0004672,GO:0004674,GO:0004708,GO:0004712,GO:…	K05733-ko04014 Ras signaling pathway;ko04012 ErbB signaling pathway;ko04810 Regulation of actin cytoskeleton;ko04510 Focal adhesion;ko04660 T cell receptor signaling pathway;ko04360 Axon guidance;ko05211 Renal cell carcinoma	KOG0578-p21-activated serine/threonine protein kinase[T]
GAS6	0.485858667	0.053470667	3.183717134	0.000526187	0.001614414	up	-	growth arrest specific 6, transcript variant X1	GO:0001678,GO:0001764,GO:0001775,GO:0001786,GO:0001816,GO:0001817,GO:0001818,GO:0001932,GO:0001934,GO:0001959,GO:0001960,GO:0001961,GO:0001977,GO:0002367,GO:0002376,GO:0002440,GO:0002520,GO:0002521,GO:0002576,GO:0002682,GO:0002684,GO:0002685,GO:0002687,GO:0002688,GO:0002690,GO:0002694,GO:0002696,GO:0002791,GO:0002792,GO:0003008,GO:0003013,GO:0003014,GO:0003071,GO:0003073,GO:0003093,GO:0003104,GO:…	-	KOG1214-Nidogen and related basement membrane protein proteins[MW]
LOC111095575	0.16299	0.010814667	3.913722349	0.002500534	0.00666533	up	-	uncharacterized LOC111095575, transcript variant X1	-	-	-
ANXA13	0.057327	0.700217667	-3.610516774	5.45E-06	2.31E-05	down	-	annexin A13	GO:0001786,GO:0003674,GO:0005488,GO:0005543,GO:0005575,GO:0005622,GO:0005623,GO:0005634,GO:0005654,GO:0005737,GO:0005886,GO:0008150,GO:0008289,GO:0009987,GO:0012505,GO:0016020,GO:0016323,GO:0016324,GO:0030133,GO:0030154,GO:0031410,GO:0031974,GO:0031981,GO:0031982,GO:0032502,GO:0032879,GO:0032880,GO:0042996,GO:0042997,GO:0042998,GO:0043167,GO:0043168,GO:0043226,GO:0043227,GO:0043229,GO:0043231,GO:…	-	KOG0819-Annexin[U]
MEOX1	1.037770667	11.54524833	-3.475739637	3.26E-10	2.29E-09	down	-	mesenchyme homeobox 1, transcript variant X1	GO:0000976,GO:0000977,GO:0000978,GO:0000981,GO:0000982,GO:0000987,GO:0001012,GO:0001067,GO:0001077,GO:0001228,GO:0001756,GO:0001757,GO:0002244,GO:0002376,GO:0002520,GO:0003002,GO:0003674,GO:0003676,GO:0003677,GO:0003682,GO:0003690,GO:0003700,GO:0005488,GO:0005515,GO:0005575,GO:0005622,GO:0005623,GO:0005634,GO:0005737,GO:0006139,GO:0006351,GO:0006355,GO:0006357,GO:0006366,GO:0006725,GO:0006807,GO:…	-	KOG0489-Transcription factor zerknullt and related HOX domain proteins[R]
SLPI	0.629362	0.0001	12.61967436	0.000970631	0.002827558	up	-	secretory leukocyte peptidase inhibitor	GO:0002237,GO:0002376,GO:0003674,GO:0004857,GO:0004866,GO:0004867,GO:0005575,GO:0005576,GO:0005615,GO:0006950,GO:0006952,GO:0006955,GO:0006959,GO:0008150,GO:0009605,GO:0009607,GO:0009617,GO:0009892,GO:0010033,GO:0010466,GO:0010605,GO:0010951,GO:0019222,GO:0019730,GO:0019731,GO:0030162,GO:0030234,GO:0030414,GO:0031323,GO:0031324,GO:0032268,GO:0032269,GO:0032496,GO:0033993,GO:0042221,GO:0042742,GO:…	-	-
IDO2	0.375535333	5.112651	-3.767050989	4.68E-28	1.06E-26	down	-	indoleamine 2,3-dioxygenase 2, transcript variant X7	GO:0003674,GO:0003824,GO:0004833,GO:0005575,GO:0005622,GO:0005623,GO:0005737,GO:0005829,GO:0006082,GO:0006520,GO:0006568,GO:0006569,GO:0006576,GO:0006586,GO:0006725,GO:0006807,GO:0008150,GO:0008152,GO:0009056,GO:0009063,GO:0009072,GO:0009074,GO:0009308,GO:0009310,GO:0009987,GO:0016054,GO:0016491,GO:0016701,GO:0016702,GO:0019439,GO:0019441,GO:0019752,GO:0033754,GO:0034641,GO:0042180,GO:0042402,GO:…	K00463-ko00380 Tryptophan metabolism;ko05143 African trypanosomiasis	-
FAM178B	0.0001	0.272803333	-11.41364556	0.000846965	0.002503559	down	-	family with sequence similarity 178 member B, transcript variant X2	-	-	-
LOC119866310	0.615945333	0.0001	12.5885866	0.002240969	0.006036039	up	-	uncharacterized LOC119866310, transcript variant X1	-	-	-
CXCL10	0.0001	1.367071333	-13.7388009	0.00031702	0.001014015	down	-	C-X-C motif chemokine ligand 10	GO:0001664,GO:0001775,GO:0001906,GO:0001932,GO:0002237,GO:0002252,GO:0002376,GO:0002682,GO:0002684,GO:0002685,GO:0002687,GO:0002688,GO:0002690,GO:0003008,GO:0003013,GO:0003674,GO:0005102,GO:0005125,GO:0005126,GO:0005488,GO:0005515,GO:0005539,GO:0005575,GO:0005576,GO:0005615,GO:0005623,GO:0005886,GO:0006355,GO:0006357,GO:0006873,GO:0006874,GO:0006875,GO:0006928,GO:0006935,GO:0006950,GO:0006952,GO:…	K12671-ko04668 TNF signaling pathway;ko04060 Cytokine-cytokine receptor interaction;ko04620 Toll-like receptor signaling pathway;ko04622 RIG-I-like receptor signaling pathway;ko04623 Cytosolic DNA-sensing pathway;ko04062 Chemokine signaling pathway;ko05164 Influenza A	-
ZIC2	4.281548	0.0001	15.38584488	1.20E-17	1.54E-16	up	-	Zic family member 2	GO:0000003,GO:0000902,GO:0000904,GO:0000976,GO:0000977,GO:0000978,GO:0000980,GO:0000981,GO:0000982,GO:0000987,GO:0001012,GO:0001067,GO:0001077,GO:0001158,GO:0001205,GO:0001228,GO:0001838,GO:0001841,GO:0001843,GO:0002009,GO:0002165,GO:0003008,GO:0003674,GO:0003676,GO:0003677,GO:0003682,GO:0003690,GO:0003700,GO:0003705,GO:0005488,GO:0005575,GO:0005622,GO:0005623,GO:0005634,GO:0005654,GO:0005737,GO:…	-	KOG2462-C2H2-type Zn-finger protein[K]
PRSS12	2.878263333	0.185875	3.952793943	4.28E-18	5.65E-17	up	-	serine protease 12	GO:0003674,GO:0003824,GO:0004175,GO:0004252,GO:0005575,GO:0005576,GO:0005622,GO:0005623,GO:0005737,GO:0005886,GO:0006508,GO:0006807,GO:0006810,GO:0006887,GO:0008150,GO:0008152,GO:0008233,GO:0008236,GO:0009987,GO:0010467,GO:0016020,GO:0016192,GO:0016485,GO:0016787,GO:0017171,GO:0019538,GO:0030424,GO:0030425,GO:0031410,GO:0031638,GO:0031982,GO:0032940,GO:0033267,GO:0036477,GO:0042995,GO:0043005,GO:…	-	KOG3627-Trypsin[E]
MTMR7	0.251857667	0.009010333	4.804884359	0.000336464	0.001069187	up	-	myotubularin related protein 7, transcript variant X2	GO:0000278,GO:0002119,GO:0002164,GO:0003674,GO:0003824,GO:0004721,GO:0005488,GO:0005515,GO:0005575,GO:0005622,GO:0005623,GO:0005737,GO:0005829,GO:0005886,GO:0005975,GO:0006066,GO:0006464,GO:0006470,GO:0006629,GO:0006644,GO:0006650,GO:0006793,GO:0006796,GO:0006807,GO:0006810,GO:0006897,GO:0006907,GO:0007049,GO:0007275,GO:0008138,GO:0008150,GO:0008152,GO:0009056,GO:0009791,GO:0009966,GO:0009987,GO:…	K18083-ko00562 Inositol phosphate metabolism;ko04070 Phosphatidylinositol signaling system	KOG1089-Myotubularin-related phosphatidylinositol 3-phosphate 3-phosphatase MTM6[R]
HAPLN3	0.331796667	0.01251	4.729145698	0.000560948	0.001712548	up	-	hyaluronan and proteoglycan link protein 3, transcript variant X1	GO:0001501,GO:0003674,GO:0005198,GO:0005201,GO:0005488,GO:0005539,GO:0005540,GO:0007275,GO:0007399,GO:0007417,GO:0008150,GO:0031406,GO:0032501,GO:0032502,GO:0036094,GO:0043167,GO:0043168,GO:0043177,GO:0048731,GO:0048856,GO:0097367	-	-
DMBX1	1.194846	0.0001	13.54453707	2.29E-08	1.32E-07	up	-	diencephalon/mesencephalon homeobox 1	GO:0000122,GO:0000976,GO:0000977,GO:0000981,GO:0001012,GO:0001067,GO:0001227,GO:0001654,GO:0003674,GO:0003676,GO:0003677,GO:0003690,GO:0003700,GO:0005488,GO:0005515,GO:0005575,GO:0005622,GO:0005623,GO:0005634,GO:0005667,GO:0006355,GO:0006357,GO:0007275,GO:0007346,GO:0007399,GO:0007417,GO:0007420,GO:0007423,GO:0007610,GO:0007626,GO:0007631,GO:0008150,GO:0008343,GO:0008344,GO:0009889,GO:0009890,GO:…	-	KOG0484-Transcription factor PHOX2/ARIX, contains HOX domain[K]
ANK2	0.354565667	0.0001	11.79183713	5.88E-14	5.81E-13	up	-	ankyrin 2, transcript variant X8	GO:0000902,GO:0000904,GO:0001508,GO:0002027,GO:0003008,GO:0003012,GO:0003013,GO:0003015,GO:0003205,GO:0003230,GO:0003279,GO:0003283,GO:0003674,GO:0005488,GO:0005515,GO:0005575,GO:0005622,GO:0005623,GO:0005737,GO:0005829,GO:0005886,GO:0005887,GO:0005911,GO:0006810,GO:0006811,GO:0006812,GO:0006816,GO:0006873,GO:0006874,GO:0006875,GO:0006888,GO:0006928,GO:0006935,GO:0006936,GO:0006937,GO:0006941,GO:…	K10380-ko04624 Toll and Imd signaling pathway;ko05205 Proteoglycans in cancer	KOG4177-Ankyrin[M]
CCDC96	0.011187333	0.335227	-4.905200257	8.52E-05	0.000302166	down	-	coiled-coil domain containing 96	-	-	-
PDZK1IP1	35.40427767	316.302541	-3.159309558	6.90E-66	6.17E-64	down	-	PDZK1 interacting protein 1, transcript variant X2	GO:0005575,GO:0016020	-	-
LOC106558971	0.0001	2.373177	-14.53453209	2.73E-16	3.24E-15	down	-	uncharacterized LOC106558971	-	-	-
LOC111093453	0.628606333	0.064514	3.284472633	1.96E-05	7.63E-05	up	-	uncharacterized LOC111093453	-	-	-
LOC102153319	0.050953667	3.015850667	-5.887235216	2.46E-21	3.86E-20	down	-	uncharacterized LOC102153319, transcript variant X8	-	-	-
CGREF1	29.56439433	3.404354667	3.118407471	1.50E-43	6.61E-42	up	-	cell growth regulator with EF-hand domain 1, transcript variant X1	GO:0001558,GO:0008150,GO:0008285,GO:0030308,GO:0040008,GO:0042127,GO:0045926,GO:0048519,GO:0048523,GO:0050789,GO:0050794,GO:0051128,GO:0065007	-	KOG4065-Uncharacterized conserved protein[S]
TLR4	0.020037333	0.482446	-4.589605046	2.73E-07	1.38E-06	down	-	toll like receptor 4	GO:0000187,GO:0001101,GO:0001505,GO:0001530,GO:0001666,GO:0001774,GO:0001775,GO:0001816,GO:0001817,GO:0001818,GO:0001819,GO:0001875,GO:0001894,GO:0001932,GO:0001933,GO:0001934,GO:0002218,GO:0002221,GO:0002224,GO:0002237,GO:0002250,GO:0002252,GO:0002253,GO:0002263,GO:0002274,GO:0002285,GO:0002312,GO:0002322,GO:0002366,GO:0002376,GO:0002443,GO:0002449,GO:0002460,GO:0002532,GO:0002537,GO:0002682,GO:…	K10160-ko04064 NF-kappa B signaling pathway;ko04066 HIF-1 signaling pathway;ko04151 PI3K-Akt signaling pathway;ko04145 Phagosome;ko04620 Toll-like receptor signaling pathway;ko05205 Proteoglycans in cancer;ko05323 Rheumatoid arthritis;ko05321 Inflammatiory bowel disease (IBD);ko05130 Pathogenic Escherichia coli infection;ko05132 Salmonella infection;ko05133 Pertussis;ko05134 Legionellosis;ko05152…	KOG4194-Membrane glycoprotein LIG-1[T]
LOC102151315	0.136199333	0.0001	10.41150393	0.002083041	0.00565096	up	-	uncharacterized LOC102151315, transcript variant X1	-	-	-
LOC119863989	0.988556333	0.03648	4.760145546	4.45E-05	0.000164677	up	-	uncharacterized LOC119863989	-	-	-
LOC111096825	0.489340333	0.007119	6.103019789	3.16E-07	1.59E-06	up	-	uncharacterized LOC111096825, transcript variant X42	-	-	-
SCIMP	0.644238	0.065091667	3.307049	3.37E-05	0.000126666	up	-	SLP adaptor and CSK interacting membrane protein, transcript variant X2	GO:0001772,GO:0001931,GO:0001932,GO:0001934,GO:0005575,GO:0005623,GO:0005886,GO:0008150,GO:0009893,GO:0009966,GO:0009967,GO:0010562,GO:0010604,GO:0010646,GO:0010647,GO:0016020,GO:0019220,GO:0019222,GO:0023051,GO:0023056,GO:0031252,GO:0031253,GO:0031254,GO:0031256,GO:0031257,GO:0031259,GO:0031323,GO:0031325,GO:0031399,GO:0031401,GO:0032268,GO:0032270,GO:0042325,GO:0042327,GO:0042995,GO:0043408,GO:…	-	-
GREB1	0.099894667	0.0001	9.964263845	6.52E-06	2.73E-05	up	-	growth regulating estrogen receptor binding 1, transcript variant X5	-	-	-
CYP4A38	0.102550667	1.180088667	-3.524486486	4.17E-09	2.63E-08	down	-	cytochrome P450 4A38	GO:0000003,GO:0001655,GO:0001676,GO:0001822,GO:0001890,GO:0001977,GO:0002933,GO:0003006,GO:0003008,GO:0003013,GO:0003014,GO:0003071,GO:0003073,GO:0003091,GO:0003095,GO:0003674,GO:0003824,GO:0004497,GO:0005488,GO:0005504,GO:0005575,GO:0005576,GO:0005615,GO:0005622,GO:0005623,GO:0005737,GO:0005783,GO:0005789,GO:0005886,GO:0006082,GO:0006629,GO:0006631,GO:0006690,GO:0006691,GO:0007275,GO:0008015,GO:…	K07425-ko00071 Fatty acid degradation;ko00590 Arachidonic acid metabolism;ko00830 Retinol metabolism;ko03320 PPAR signaling pathway;ko04270 Vascular smooth muscle contraction;ko04750 Inflammatory mediator regulation of TRP channels	KOG0157-Cytochrome P450 CYP4/CYP19/CYP26 subfamilies[QI]
RUNX3	5.084459	0.110028667	5.530142921	2.71E-61	2.08E-59	up	-	RUNX family transcription factor 3	GO:0000122,GO:0000166,GO:0000228,GO:0000785,GO:0000790,GO:0000976,GO:0000977,GO:0000981,GO:0001012,GO:0001067,GO:0001501,GO:0001503,GO:0002062,GO:0002376,GO:0002520,GO:0002682,GO:0002683,GO:0002684,GO:0002694,GO:0002695,GO:0002696,GO:0003674,GO:0003676,GO:0003677,GO:0003690,GO:0003700,GO:0005488,GO:0005524,GO:0005575,GO:0005622,GO:0005623,GO:0005634,GO:0005654,GO:0005667,GO:0005694,GO:0005730,GO:…	-	KOG3982-Runt and related transcription factors[K]
SLC9A9	2.111138333	0.040116667	5.717675569	1.43E-16	1.74E-15	up	-	solute carrier family 9 member A9, transcript variant X4	-	-	KOG1965-Sodium/hydrogen exchanger protein[P]
LOC119866135	0.0001	0.694683	-12.76213908	2.87E-05	0.000108961	down	-	uncharacterized LOC119866135	-	-	-
LZTS1	0.425218333	0.0001	12.05398808	1.09E-10	8.04E-10	up	-	leucine zipper tumor suppressor 1, transcript variant X5	GO:0003674,GO:0003676,GO:0003677,GO:0003700,GO:0005488,GO:0005575,GO:0005623,GO:0005886,GO:0006139,GO:0006351,GO:0006355,GO:0006725,GO:0006807,GO:0007275,GO:0007399,GO:0008150,GO:0008152,GO:0009058,GO:0009059,GO:0009889,GO:0009892,GO:0009894,GO:0009895,GO:0009987,GO:0010467,GO:0010468,GO:0010506,GO:0010507,GO:0010556,GO:0010646,GO:0010769,GO:0010975,GO:0014069,GO:0016020,GO:0016070,GO:0016241,GO:…	-	-
SEMA3D	0.217087333	0.0001	11.08405983	4.29E-08	2.40E-07	up	-	semaphorin 3D, transcript variant X6	GO:0000902,GO:0000904,GO:0001501,GO:0001558,GO:0001667,GO:0001755,GO:0002164,GO:0002376,GO:0002520,GO:0003674,GO:0005102,GO:0005488,GO:0005515,GO:0005575,GO:0005576,GO:0005615,GO:0006928,GO:0006935,GO:0006950,GO:0007275,GO:0007399,GO:0007409,GO:0007411,GO:0007413,GO:0007417,GO:0007420,GO:0007422,GO:0007507,GO:0007508,GO:0008037,GO:0008038,GO:0008150,GO:0008283,GO:0008361,GO:0009605,GO:0009611,GO:…	K06840-ko04360 Axon guidance	KOG3611-Semaphorins[T]
PRR15	0.532050667	0.060708667	3.131589246	0.000117436	0.000407229	up	-	proline rich 15, transcript variant X1	-	-	-
SCGB1A1	1.848588333	333.7312113	-7.496118824	2.89E-164	1.53E-161	down	-	secretoglobin family 1A member 1	GO:0000003,GO:0000122,GO:0000302,GO:0001101,GO:0001817,GO:0001818,GO:0002237,GO:0002682,GO:0002683,GO:0002694,GO:0002695,GO:0003674,GO:0005488,GO:0005575,GO:0005576,GO:0005615,GO:0005622,GO:0005623,GO:0005634,GO:0005635,GO:0005737,GO:0005783,GO:0005791,GO:0006355,GO:0006357,GO:0006950,GO:0006979,GO:0007154,GO:0007162,GO:0007165,GO:0007275,GO:0007565,GO:0007566,GO:0008144,GO:0008150,GO:0008285,GO:…	-	-
PLEKHD1	4.560176	0.239487667	4.25106624	2.67E-49	1.43E-47	up	-	pleckstrin homology and coiled-coil domain containing D1, transcript variant X2	-	-	-
ADGRB2	0.974451	0.083840333	3.538873284	1.39E-16	1.68E-15	up	-	adhesion G protein-coupled receptor B2, transcript variant X1	GO:0003674,GO:0004888,GO:0004930,GO:0005575,GO:0005622,GO:0005623,GO:0005813,GO:0005815,GO:0005856,GO:0005886,GO:0007154,GO:0007165,GO:0007186,GO:0007275,GO:0007399,GO:0007422,GO:0008150,GO:0009987,GO:0015630,GO:0016020,GO:0016021,GO:0019722,GO:0019932,GO:0023052,GO:0031224,GO:0032501,GO:0032502,GO:0033173,GO:0035556,GO:0038023,GO:0043226,GO:0043228,GO:0043229,GO:0043232,GO:0044087,GO:0044089,GO:…	-	KOG4193-G protein-coupled receptors[T]
LOC119870153	0.250463	0.0001	11.29038178	0.00049921	0.001539301	up	-	uncharacterized LOC119870153	-	-	-
LOC119867066	0.11139	0.0001	10.12140401	0.001380801	0.003890164	up	-	uncharacterized LOC119867066	-	-	-
TCF23	0.195808667	0.0001	10.93522891	0.001212609	0.003461631	up	-	transcription factor 23	GO:0000003,GO:0000981,GO:0001890,GO:0001893,GO:0003006,GO:0003674,GO:0003700,GO:0006355,GO:0006357,GO:0007275,GO:0007565,GO:0008150,GO:0009888,GO:0009889,GO:0009893,GO:0010468,GO:0010556,GO:0010604,GO:0010628,GO:0019219,GO:0019222,GO:0022414,GO:0031323,GO:0031326,GO:0032501,GO:0032502,GO:0032504,GO:0044703,GO:0044706,GO:0046697,GO:0048513,GO:0048518,GO:0048608,GO:0048609,GO:0048731,GO:0048856,GO:…	-	KOG4029-Transcription factor HAND2/Transcription factor TAL1/TAL2/LYL1[K]
LOC102153400	0.335399	0.0001	11.71166267	0.003412432	0.008812988	up	-	uncharacterized LOC102153400	-	-	-
LOC111094421	2.001642667	0.019612667	6.67325493	7.26E-16	8.36E-15	up	-	uncharacterized LOC111094421, transcript variant X2	-	-	-
LARGE1	0.078843333	1.254410333	-3.991876767	4.29E-18	5.66E-17	down	-	LARGE xylosyl- and glucuronyltransferase 1, transcript variant X3	GO:0000139,GO:0003674,GO:0003824,GO:0005488,GO:0005575,GO:0005622,GO:0005623,GO:0005737,GO:0005794,GO:0006040,GO:0006044,GO:0006464,GO:0006486,GO:0006493,GO:0006629,GO:0006643,GO:0006664,GO:0006665,GO:0006687,GO:0006688,GO:0006807,GO:0006950,GO:0007275,GO:0007517,GO:0008150,GO:0008152,GO:0008194,GO:0008375,GO:0008610,GO:0009058,GO:0009059,GO:0009100,GO:0009101,GO:0009247,GO:0009611,GO:0009888,GO:…	-	KOG3765-Predicted glycosyltransferase[G]
LOC111095434	0.624039333	0.0001	12.60742125	3.80E-11	2.94E-10	up	-	uncharacterized LOC111095434	-	-	-
ATP2B2	0.040968	0.0001	8.678353654	0.001471554	0.004125121	up	-	ATPase plasma membrane Ca2+ transporting 2, transcript variant X3	GO:0000166,GO:0000902,GO:0000904,GO:0001505,GO:0001654,GO:0002064,GO:0002065,GO:0002066,GO:0002093,GO:0003008,GO:0003407,GO:0003674,GO:0003824,GO:0005102,GO:0005215,GO:0005388,GO:0005488,GO:0005509,GO:0005515,GO:0005516,GO:0005524,GO:0005575,GO:0005622,GO:0005623,GO:0005737,GO:0005783,GO:0005886,GO:0005887,GO:0005929,GO:0006139,GO:0006163,GO:0006725,GO:0006753,GO:0006793,GO:0006796,GO:0006807,GO:…	K05850-ko04020 Calcium signaling pathway;ko04024 cAMP signaling pathway;ko04022 cGMP - PKG signaling pathway;ko04261 Adrenergic signaling in cardiomyocytes;ko04970 Salivary secretion;ko04972 Pancreatic secretion	KOG0204-Calcium transporting ATPase[P]
LOC102153392	0.842666333	0.032585	4.692681587	5.78E-05	0.00021064	up	-	uncharacterized LOC102153392, transcript variant X7	-	-	-
LOC102155947	0.414155	0.029035	3.834305867	0.001341302	0.00379158	up	-	uncharacterized LOC102155947, transcript variant X6	-	-	-
BARX2	15.15690533	0.414185333	5.193554943	5.92E-74	6.37E-72	up	-	BARX homeobox 2	GO:0000122,GO:0000976,GO:0000977,GO:0000981,GO:0001012,GO:0001067,GO:0001228,GO:0001501,GO:0001502,GO:0003674,GO:0003676,GO:0003677,GO:0003682,GO:0003690,GO:0003700,GO:0005488,GO:0005575,GO:0005622,GO:0005623,GO:0005634,GO:0005654,GO:0005667,GO:0005737,GO:0005829,GO:0006139,GO:0006351,GO:0006355,GO:0006357,GO:0006366,GO:0006725,GO:0006807,GO:0007275,GO:0008150,GO:0008152,GO:0009058,GO:0009059,GO:…	-	KOG0488-Transcription factor BarH and related HOX domain proteins[R]
LOC119870347	3.560149	0.348345667	3.353346101	5.28E-05	0.000193395	up	-	uncharacterized LOC119870347	-	-	-
LOC111093170	0.266377	0.010010667	4.73385956	0.000896813	0.002630321	up	-	uncharacterized LOC111093170	-	-	-
LOC102156228	0.429032333	0.037961	3.498496476	0.000171038	0.000577205	up	-	uncharacterized LOC102156228, transcript variant X3	-	-	-
CDSN	15.72422667	0.313181667	5.649845494	1.36E-06	6.29E-06	up	-	corneodesmosin, transcript variant X2	GO:0001533,GO:0002064,GO:0003334,GO:0003335,GO:0003336,GO:0003674,GO:0005488,GO:0005515,GO:0005575,GO:0005576,GO:0005623,GO:0005886,GO:0005911,GO:0007155,GO:0007162,GO:0007275,GO:0008150,GO:0008219,GO:0008544,GO:0009653,GO:0009887,GO:0009888,GO:0009913,GO:0009987,GO:0010941,GO:0012501,GO:0016020,GO:0022407,GO:0022408,GO:0022610,GO:0030054,GO:0030057,GO:0030154,GO:0030155,GO:0030216,GO:0030855,GO:…	-	-
IL1R2	1.412268667	0.029056	5.603034652	2.86E-11	2.24E-10	up	-	interleukin 1 receptor type 2, transcript variant X2	GO:0001817,GO:0001818,GO:0001959,GO:0001960,GO:0002376,GO:0002791,GO:0002792,GO:0003674,GO:0004888,GO:0004896,GO:0004908,GO:0005488,GO:0005515,GO:0005575,GO:0005622,GO:0005623,GO:0005737,GO:0005886,GO:0006955,GO:0007154,GO:0007165,GO:0007166,GO:0008150,GO:0009892,GO:0009966,GO:0009968,GO:0009987,GO:0010033,GO:0010468,GO:0010605,GO:0010629,GO:0010646,GO:0010648,GO:0010955,GO:0016020,GO:0019221,GO:…	K04387-ko04010 MAPK signaling pathway;ko04060 Cytokine-cytokine receptor interaction;ko04640 Hematopoietic cell lineage;ko05202 Transcriptional misregulation in cancers;ko05166 HTLV-I infection;ko05146 Amoebiasis	KOG4194-Membrane glycoprotein LIG-1[T]
LOC119870063	0.145660333	0.0001	10.50839234	0.001441444	0.004046231	up	-	uncharacterized LOC119870063	-	-	-
LOC100688091	13.10004467	1.149352333	3.510678703	1.74E-06	7.97E-06	up	-	small nucleolar RNA SNORD22	-	-	-
LOC111092071	0.480510333	0.034518333	3.799132743	6.77E-05	0.000243702	up	-	uncharacterized LOC111092071	-	-	-
LOC111097634	0.122644333	0.0001	10.26026486	3.01E-05	0.00011386	up	-	uncharacterized LOC111097634, transcript variant X2	-	-	-
LOC111097633	0.199824667	0.017325333	3.527779668	0.000477063	0.001476423	up	-	uncharacterized LOC111097633	-	-	-
LOC106559988	0.249770333	0.0001	11.28638641	0.001964102	0.005360511	up	-	uncharacterized LOC106559988, transcript variant X2	-	-	-
STEAP1	107.8624727	4.851671333	4.474567381	3.64E-217	4.81E-214	up	-	STEAP family member 1, transcript variant X2	GO:0003674,GO:0005215,GO:0005575,GO:0005622,GO:0005623,GO:0005737,GO:0005768,GO:0005886,GO:0005887,GO:0005911,GO:0006810,GO:0008150,GO:0012505,GO:0015267,GO:0016020,GO:0016021,GO:0022803,GO:0022857,GO:0030054,GO:0031224,GO:0031226,GO:0031410,GO:0031982,GO:0043226,GO:0043227,GO:0043229,GO:0044424,GO:0044425,GO:0044444,GO:0044459,GO:0044464,GO:0051179,GO:0051234,GO:0055085,GO:0071944,GO:0097708	K14737-ko04978 Mineral absorption	-
PWWP3B	0.0001	0.117688667	-10.20075968	6.68E-05	0.000241203	down	-	PWWP domain containing 3B, transcript variant X1	-	-	-
LOC106559796	0.747439667	0.0001	12.86774141	2.10E-05	8.13E-05	up	-	uncharacterized LOC106559796, transcript variant X4	-	-	-
LOC102151229	0.116576	0.0001	10.18705509	0.000159639	0.000541501	up	-	uncharacterized LOC102151229, transcript variant X7	-	-	-
TWIST1	8.855088	0.843183	3.392588959	9.71E-29	2.29E-27	up	-	twist family bHLH transcription factor 1	GO:0006355,GO:0008150,GO:0009889,GO:0009890,GO:0009892,GO:0010468,GO:0010556,GO:0010558,GO:0010605,GO:0010629,GO:0019219,GO:0019222,GO:0031323,GO:0031324,GO:0031326,GO:0031327,GO:0045892,GO:0045934,GO:0048519,GO:0048523,GO:0050789,GO:0050794,GO:0051171,GO:0051172,GO:0051252,GO:0051253,GO:0060255,GO:0065007,GO:0080090,GO:1902679,GO:1903506,GO:1903507,GO:2000112,GO:2000113,GO:2001141	-	KOG4447-Transcription factor TWIST[K]
CNTN5	0.265170667	0.0001	11.37270548	7.61E-09	4.67E-08	up	-	contactin 5, transcript variant X1	GO:0003007,GO:0003008,GO:0005575,GO:0005576,GO:0005622,GO:0005623,GO:0005737,GO:0005829,GO:0005886,GO:0005911,GO:0005918,GO:0007043,GO:0007155,GO:0007163,GO:0007272,GO:0007275,GO:0007399,GO:0007507,GO:0007600,GO:0007605,GO:0008150,GO:0008366,GO:0009653,GO:0009887,GO:0009987,GO:0010001,GO:0016020,GO:0016043,GO:0019991,GO:0021675,GO:0021682,GO:0021700,GO:0021782,GO:0022008,GO:0022607,GO:0022610,GO:…	-	KOG3513-Neural cell adhesion molecule L1[T]
RNF183	0.022329	0.559316667	-4.646674774	3.40E-07	1.70E-06	down	-	ring finger protein 183, transcript variant X4	GO:0000209,GO:0003674,GO:0003824,GO:0004842,GO:0005575,GO:0005622,GO:0005623,GO:0005737,GO:0005783,GO:0006464,GO:0006807,GO:0008150,GO:0008152,GO:0009987,GO:0012505,GO:0016567,GO:0016740,GO:0019538,GO:0019787,GO:0032446,GO:0036211,GO:0043170,GO:0043226,GO:0043227,GO:0043229,GO:0043231,GO:0043412,GO:0044237,GO:0044238,GO:0044260,GO:0044267,GO:0044424,GO:0044444,GO:0044464,GO:0061630,GO:0061659,GO:…	-	KOG4185-Predicted E3 ubiquitin ligase[O]
SYT13	4.356919667	0.0001	15.41102089	1.00E-20	1.53E-19	up	-	synaptotagmin 13, transcript variant X1	GO:0000149,GO:0001505,GO:0003674,GO:0005488,GO:0005509,GO:0005515,GO:0005543,GO:0005544,GO:0005575,GO:0005622,GO:0005623,GO:0005737,GO:0005886,GO:0005887,GO:0006810,GO:0006836,GO:0006887,GO:0006906,GO:0006996,GO:0007154,GO:0007267,GO:0007268,GO:0007269,GO:0008150,GO:0008289,GO:0009987,GO:0012505,GO:0016020,GO:0016021,GO:0016043,GO:0016050,GO:0016079,GO:0016192,GO:0017156,GO:0017157,GO:0017158,GO:…	-	KOG1028-Ca2+-dependent phospholipid-binding protein Synaptotagmin, required for synaptic vesicle and secretory granule exocytosis[TU]
GPSM3	0.311155	3.365427667	-3.435084515	3.18E-12	2.70E-11	down	-	G protein signaling modulator 3, transcript variant X2	GO:0001817,GO:0001819,GO:0002376,GO:0002682,GO:0002684,GO:0002685,GO:0002687,GO:0002688,GO:0002690,GO:0005575,GO:0005623,GO:0005886,GO:0006955,GO:0008150,GO:0016020,GO:0030334,GO:0030335,GO:0031347,GO:0031349,GO:0032101,GO:0032103,GO:0032879,GO:0040012,GO:0040017,GO:0044464,GO:0048518,GO:0048522,GO:0048583,GO:0048584,GO:0050727,GO:0050729,GO:0050789,GO:0050794,GO:0050896,GO:0050920,GO:0050921,GO:…	-	-
PRDM8	0.332890667	0.01688	4.301661613	3.93E-05	0.000146637	up	-	PR/SET domain 8, transcript variant X4	GO:0000902,GO:0000904,GO:0000981,GO:0003674,GO:0003682,GO:0003700,GO:0003712,GO:0003714,GO:0003824,GO:0005488,GO:0005575,GO:0005622,GO:0005623,GO:0005634,GO:0005654,GO:0006325,GO:0006355,GO:0006357,GO:0006464,GO:0006479,GO:0006807,GO:0006996,GO:0007275,GO:0007399,GO:0007409,GO:0007417,GO:0007420,GO:0008150,GO:0008152,GO:0008168,GO:0008170,GO:0008213,GO:0008276,GO:0008757,GO:0009653,GO:0009889,GO:…	-	KOG2461-Transcription factor BLIMP-1/PRDI-BF1, contains C2H2-type Zn-finger and SET domains[K]
MYB	5.767345	0.683046333	3.077851977	1.30E-35	4.16E-34	up	-	MYB proto-oncogene, transcription factor, transcript variant X3	GO:0000278,GO:0000981,GO:0000988,GO:0000989,GO:0001067,GO:0001076,GO:0001134,GO:0001135,GO:0003674,GO:0003676,GO:0003677,GO:0003700,GO:0005488,GO:0005575,GO:0005622,GO:0005623,GO:0005634,GO:0006355,GO:0006357,GO:0007049,GO:0008150,GO:0009889,GO:0009891,GO:0009893,GO:0009987,GO:0010468,GO:0010556,GO:0010557,GO:0010604,GO:0010628,GO:0019219,GO:0019222,GO:0030154,GO:0031323,GO:0031325,GO:0031326,GO:…	K09420-ko04151 PI3K-Akt signaling pathway;ko05166 HTLV-I infection	KOG0048-Transcription factor, Myb superfamily[K]
SMO	7.300003333	0.303605667	4.587626499	5.17E-64	4.37E-62	up	-	smoothened, frizzled class receptor, transcript variant X1	GO:0000003,GO:0000122,GO:0000902,GO:0000904,GO:0001503,GO:0001568,GO:0001570,GO:0001649,GO:0001654,GO:0001655,GO:0001656,GO:0001667,GO:0001701,GO:0001708,GO:0001746,GO:0001755,GO:0001775,GO:0001822,GO:0001894,GO:0001942,GO:0001944,GO:0001947,GO:0002009,GO:0002052,GO:0002053,GO:0002064,GO:0002065,GO:0002066,GO:0002067,GO:0002068,GO:0002165,GO:0002251,GO:0002376,GO:0002385,GO:0003002,GO:0003006,GO:…	K06226-ko04340 Hedgehog signaling pathway;ko04341 Hedgehog signaling pathway - Fly;ko04360 Axon guidance;ko05200 Pathways in cancer;ko05205 Proteoglycans in cancer;ko05217 Basal cell carcinoma	KOG3577-Smoothened and related G-protein-coupled receptors[T]
LOC119864716	3.703373	41.26911033	-3.478150569	2.08E-117	5.12E-115	down	-	uncharacterized LOC119864716	-	-	-
TBC1D9	0.051389333	0.730298	-3.828944438	3.30E-14	3.35E-13	down	-	TBC1 domain family member 9, transcript variant X5	GO:0003674,GO:0005096,GO:0005488,GO:0005515,GO:0005575,GO:0005622,GO:0005623,GO:0006810,GO:0006886,GO:0008047,GO:0008104,GO:0008150,GO:0012505,GO:0015031,GO:0015833,GO:0017016,GO:0017137,GO:0019899,GO:0030234,GO:0030695,GO:0031267,GO:0031338,GO:0032879,GO:0033036,GO:0033043,GO:0034613,GO:0042886,GO:0043085,GO:0043087,GO:0043547,GO:0044093,GO:0044464,GO:0045184,GO:0046907,GO:0050789,GO:0050790,GO:…	-	KOG4347-GTPase-activating protein VRP[R]
TRPA1	0.0001	0.0815	-9.670656249	0.002435165	0.006505139	down	-	transient receptor potential cation channel subfamily A member 1	GO:0000302,GO:0001580,GO:0002791,GO:0002793,GO:0003008,GO:0003012,GO:0003674,GO:0004888,GO:0005034,GO:0005215,GO:0005216,GO:0005217,GO:0005244,GO:0005245,GO:0005261,GO:0005262,GO:0005488,GO:0005515,GO:0005575,GO:0005623,GO:0005886,GO:0005887,GO:0006810,GO:0006811,GO:0006812,GO:0006816,GO:0006873,GO:0006874,GO:0006875,GO:0006936,GO:0006939,GO:0006950,GO:0006979,GO:0007154,GO:0007165,GO:0007166,GO:…	K04984-ko04750 Inflammatory mediator regulation of TRP channels	KOG0510-Ankyrin repeat protein[R]
DYSF	0.045805333	0.0001	8.839371778	0.00355084	0.009141103	up	-	dysferlin, transcript variant X2	GO:0001778,GO:0003674,GO:0005488,GO:0005509,GO:0005543,GO:0005544,GO:0005575,GO:0005622,GO:0005623,GO:0005737,GO:0005768,GO:0005769,GO:0005770,GO:0005815,GO:0005856,GO:0005886,GO:0006810,GO:0006906,GO:0006950,GO:0006996,GO:0007009,GO:0008150,GO:0008289,GO:0009611,GO:0009987,GO:0010256,GO:0012505,GO:0012506,GO:0015630,GO:0016020,GO:0016043,GO:0016050,GO:0016192,GO:0030027,GO:0030139,GO:0030315,GO:…	-	KOG1326-Membrane-associated protein FER-1 and related ferlins, contain multiple C2 domains[M]
LOC111097251	0.373115333	0.0001	11.86540593	0.001170283	0.003350623	up	-	uncharacterized LOC111097251	-	-	-
LOC102153760	0.236664	0.0001	11.20862455	0.000340325	0.001079602	up	-	uncharacterized LOC102153760, transcript variant X2	-	-	-
LAMA4	0.567123333	0.0001	12.4694468	6.95E-12	5.73E-11	up	-	laminin subunit alpha 4, transcript variant X1	GO:0001568,GO:0001944,GO:0003674,GO:0005198,GO:0005201,GO:0005575,GO:0005576,GO:0005604,GO:0005605,GO:0007275,GO:0008150,GO:0009987,GO:0016043,GO:0030154,GO:0030198,GO:0031012,GO:0032501,GO:0032502,GO:0043062,GO:0044420,GO:0044421,GO:0045444,GO:0048731,GO:0048856,GO:0048869,GO:0050873,GO:0062023,GO:0071840,GO:0072358,GO:0072359	K06241-ko04151 PI3K-Akt signaling pathway;ko04512 ECM-receptor interaction;ko04510 Focal adhesion;ko05200 Pathways in cancer;ko05222 Small cell lung cancer;ko05146 Amoebiasis;ko05145 Toxoplasmosis;ko05143 African trypanosomiasis	KOG1836-Extracellular matrix glycoprotein Laminin subunits alpha and gamma[W]
F5	1.372327333	0.0001	13.74433702	6.34E-17	7.86E-16	up	-	coagulation factor V, transcript variant X1	GO:0002576,GO:0003008,GO:0003013,GO:0005575,GO:0005576,GO:0005615,GO:0005622,GO:0005623,GO:0005737,GO:0005783,GO:0005788,GO:0005793,GO:0005794,GO:0005798,GO:0005886,GO:0006464,GO:0006807,GO:0006810,GO:0006887,GO:0006888,GO:0006900,GO:0006901,GO:0006903,GO:0006950,GO:0006996,GO:0007596,GO:0007599,GO:0008015,GO:0008150,GO:0008152,GO:0009611,GO:0009987,GO:0012505,GO:0016020,GO:0016043,GO:0016050,GO:…	K03902-ko04610 Complement and coagulation cascades	KOG3516-Neurexin IV[T]
BAALC	0.820162667	0.0001	13.00169436	1.09E-10	8.01E-10	up	-	BAALC binder of MAP3K1 and KLF4, transcript variant X6	GO:0005575,GO:0005622,GO:0005623,GO:0005634,GO:0005737,GO:0005829,GO:0043226,GO:0043227,GO:0043229,GO:0043231,GO:0044424,GO:0044444,GO:0044464	-	-
ABO	0.0001	0.489559333	-12.25726801	6.39E-05	0.0002314	down	-	ABO, alpha 1-3-N-acetylgalactosaminyltransferase and alpha 1-3-galactosyltransferase	GO:0000139,GO:0000166,GO:0001101,GO:0001962,GO:0003674,GO:0003823,GO:0003824,GO:0004380,GO:0004381,GO:0005488,GO:0005575,GO:0005576,GO:0005622,GO:0005623,GO:0005737,GO:0005794,GO:0005795,GO:0005975,GO:0006629,GO:0006643,GO:0006664,GO:0006950,GO:0006952,GO:0008150,GO:0008152,GO:0008194,GO:0008284,GO:0008376,GO:0008378,GO:0008610,GO:0009058,GO:0009247,GO:0009311,GO:0009605,GO:0009607,GO:0009617,GO:…	K00709-ko00601 Glycosphingolipid biosynthesis - lacto and neolacto series	-
CD70	1.508009667	0.038152667	5.304717969	1.24E-05	4.98E-05	up	-	CD70 molecule	GO:0002020,GO:0003674,GO:0005102,GO:0005488,GO:0005515,GO:0005575,GO:0005576,GO:0005615,GO:0005623,GO:0005886,GO:0005887,GO:0006915,GO:0007154,GO:0007165,GO:0007166,GO:0007267,GO:0008150,GO:0008219,GO:0008283,GO:0009987,GO:0010033,GO:0012501,GO:0016020,GO:0016021,GO:0019221,GO:0019899,GO:0023052,GO:0031224,GO:0031226,GO:0031982,GO:0033209,GO:0034097,GO:0034612,GO:0042221,GO:0043226,GO:0043227,GO:…	K05470-ko04060 Cytokine-cytokine receptor interaction	-
ST6GALNAC2	15.46905767	0.414614667	5.221470353	1.08E-49	5.79E-48	up	-	ST6 N-acetylgalactosaminide alpha-2,6-sialyltransferase 2	GO:0000139,GO:0001665,GO:0003674,GO:0003824,GO:0005575,GO:0005622,GO:0005623,GO:0005737,GO:0005794,GO:0005975,GO:0006464,GO:0006486,GO:0006487,GO:0006493,GO:0006807,GO:0008150,GO:0008152,GO:0008373,GO:0009058,GO:0009059,GO:0009100,GO:0009101,GO:0009311,GO:0009987,GO:0012505,GO:0016020,GO:0016266,GO:0016740,GO:0016757,GO:0018193,GO:0018196,GO:0018279,GO:0019538,GO:0031090,GO:0031984,GO:0034645,GO:…	-	KOG2692-Sialyltransferase[G]
SPATC1	0.0001	0.129768	-10.34171895	0.001019223	0.002952727	down	-	spermatogenesis and centriole associated 1	GO:0003674,GO:0005488,GO:0005515,GO:0005575,GO:0005622,GO:0005623,GO:0005737,GO:0005813,GO:0005815,GO:0005856,GO:0008092,GO:0015630,GO:0015631,GO:0043015,GO:0043226,GO:0043228,GO:0043229,GO:0043232,GO:0044422,GO:0044424,GO:0044430,GO:0044446,GO:0044464	-	-
LOC111094331	0.325407333	0.032486	3.324356743	0.001850293	0.005081373	up	-	uncharacterized LOC111094331	-	-	-
KCND1	0.110116667	0.0001	10.10481713	0.000108741	0.000379067	up	-	potassium voltage-gated channel subfamily D member 1, transcript variant X2	GO:0003008,GO:0003674,GO:0005215,GO:0005216,GO:0005244,GO:0005249,GO:0005250,GO:0005261,GO:0005267,GO:0005575,GO:0005623,GO:0005886,GO:0005887,GO:0006810,GO:0006811,GO:0006812,GO:0006813,GO:0007154,GO:0007267,GO:0007268,GO:0007610,GO:0007611,GO:0007612,GO:0008076,GO:0008150,GO:0008306,GO:0008324,GO:0009987,GO:0015075,GO:0015077,GO:0015079,GO:0015267,GO:0015271,GO:0015318,GO:0015672,GO:0016020,GO:…	-	KOG4390-Voltage-gated A-type K+ channel KCND[P]
MAP6D1	0.298371	0.026675333	3.483529116	0.000251219	0.000819263	up	-	MAP6 domain containing 1	-	-	-
NGEF	6.400612333	0.772831	3.049985061	2.54E-31	6.77E-30	up	-	neuronal guanine nucleotide exchange factor	-	K07525-ko04360 Axon guidance	KOG3523-Putative guanine nucleotide exchange factor TIM[T]
BST2	24.55146567	214.6034497	-3.127792209	2.39E-108	5.04E-106	down	-	bone marrow stromal cell antigen 2	GO:0000323,GO:0001558,GO:0001775,GO:0001817,GO:0001818,GO:0002252,GO:0002263,GO:0002274,GO:0002275,GO:0002283,GO:0002366,GO:0002376,GO:0002443,GO:0002444,GO:0002446,GO:0002682,GO:0002683,GO:0002697,GO:0002698,GO:0002700,GO:0002701,GO:0002703,GO:0002704,GO:0002718,GO:0002719,GO:0002730,GO:0002731,GO:0002736,GO:0002737,GO:0003674,GO:0004857,GO:0004866,GO:0005488,GO:0005515,GO:0005575,GO:0005622,GO:…	-	-
TNIK	14.64403233	0.088149667	7.376142035	4.08E-155	1.89E-152	up	-	TRAF2 and NCK interacting kinase, transcript variant X4	GO:0000165,GO:0000185,GO:0000186,GO:0000902,GO:0001932,GO:0001934,GO:0003674,GO:0003824,GO:0004672,GO:0004674,GO:0005575,GO:0005622,GO:0005623,GO:0005634,GO:0005654,GO:0005737,GO:0005768,GO:0005829,GO:0005856,GO:0005886,GO:0006464,GO:0006468,GO:0006793,GO:0006796,GO:0006807,GO:0006950,GO:0006996,GO:0007010,GO:0007154,GO:0007165,GO:0007254,GO:0007256,GO:0007275,GO:0007346,GO:0007399,GO:0008104,GO:…	K08840-ko04013 MAPK signaling pathway - fly	KOG0587-Traf2- and Nck-interacting kinase and related germinal center kinase (GCK) family protein kinases[T]
CYP39A1	3.909005333	0.157155333	4.636538415	5.31E-31	1.39E-29	up	-	cytochrome P450 family 39 subfamily A member 1, transcript variant X6	GO:0003674,GO:0003824,GO:0004497,GO:0005575,GO:0005622,GO:0005623,GO:0005737,GO:0005783,GO:0005789,GO:0006066,GO:0006082,GO:0006629,GO:0006694,GO:0006699,GO:0006706,GO:0006707,GO:0007586,GO:0008150,GO:0008152,GO:0008202,GO:0008203,GO:0008206,GO:0008387,GO:0008395,GO:0008396,GO:0008610,GO:0009056,GO:0009058,GO:0009987,GO:0012505,GO:0016020,GO:0016042,GO:0016053,GO:0016125,GO:0016127,GO:0016491,GO:…	K07439-ko00120 Primary bile acid biosynthesis	KOG0684-Cytochrome P450[Q]
LOC119872053	7.823166	0.719669667	3.442345821	0.000302848	0.000971706	up	-	small nucleolar RNA SNORA67	-	-	-
IYD	1.283145333	0.078476333	4.031283138	1.53E-14	1.60E-13	up	-	iodotyrosine deiodinase	GO:0000166,GO:0003674,GO:0003824,GO:0004447,GO:0004601,GO:0005488,GO:0005575,GO:0005622,GO:0005623,GO:0005634,GO:0005654,GO:0005737,GO:0005886,GO:0005887,GO:0006082,GO:0006520,GO:0006570,GO:0006575,GO:0006725,GO:0006807,GO:0008150,GO:0008152,GO:0009072,GO:0009636,GO:0009987,GO:0010181,GO:0010817,GO:0012506,GO:0016020,GO:0016021,GO:0016209,GO:0016491,GO:0016684,GO:0018958,GO:0019752,GO:0030659,GO:…	K17231-ko04918 Thyroid hormone synthesis	KOG3936-Nitroreductases[C]
LOC119870186	1.36078	0.078880667	4.108618287	1.78E-06	8.13E-06	up	-	uncharacterized LOC119870186	-	-	-
SDCBP2	0.015375	3.475461333	-7.820474273	5.19E-12	4.32E-11	down	-	syndecan binding protein 2, transcript variant X2	GO:0003674,GO:0005488,GO:0005515,GO:0005543,GO:0005546,GO:0005575,GO:0005622,GO:0005623,GO:0005634,GO:0005654,GO:0005730,GO:0005737,GO:0005886,GO:0006810,GO:0007154,GO:0007165,GO:0007275,GO:0007399,GO:0008022,GO:0008150,GO:0008283,GO:0008289,GO:0009987,GO:0016020,GO:0016604,GO:0016607,GO:0023052,GO:0031974,GO:0031981,GO:0032501,GO:0032502,GO:0035091,GO:0035556,GO:0042802,GO:0042803,GO:0043167,GO:…	-	KOG3605-Beta amyloid precursor-binding protein[R]
LOC106557914	0.234809	0.026817	3.130267949	0.003337635	0.008633069	up	-	uncharacterized LOC106557914, transcript variant X2	-	-	-
ADRB2	0.580905667	8.614232333	-3.890346426	1.06E-53	6.54E-52	down	-	adrenoceptor beta 2	GO:0000003,GO:0000323,GO:0001540,GO:0001659,GO:0001664,GO:0001666,GO:0001889,GO:0001894,GO:0001932,GO:0001934,GO:0001965,GO:0001993,GO:0001997,GO:0002021,GO:0002024,GO:0002025,GO:0002026,GO:0002028,GO:0002029,GO:0002032,GO:0002086,GO:0003008,GO:0003009,GO:0003011,GO:0003012,GO:0003013,GO:0003014,GO:0003016,GO:0003018,GO:0003044,GO:0003057,GO:0003059,GO:0003073,GO:0003085,GO:0003099,GO:0003321,GO:…	K04142-ko04020 Calcium signaling pathway;ko04024 cAMP signaling pathway;ko04022 cGMP - PKG signaling pathway;ko04080 Neuroactive ligand-receptor interaction;ko04144 Endocytosis;ko04923 Regulation of lipolysis in adipocyte;ko04924 Renin secretion;ko04261 Adrenergic signaling in cardiomyocytes;ko04970 Salivary secretion	KOG4220-Muscarinic acetylcholine receptor[T]
ACSL5	7.322677667	0.047137333	7.279357337	5.23E-41	2.10E-39	up	-	acyl-CoA synthetase long chain family member 5, transcript variant X2	GO:0001676,GO:0003674,GO:0003824,GO:0004467,GO:0005575,GO:0005622,GO:0005623,GO:0005634,GO:0005730,GO:0005737,GO:0005739,GO:0005783,GO:0005789,GO:0006082,GO:0006139,GO:0006163,GO:0006164,GO:0006629,GO:0006631,GO:0006637,GO:0006644,GO:0006725,GO:0006732,GO:0006753,GO:0006790,GO:0006793,GO:0006796,GO:0006807,GO:0006810,GO:0006811,GO:0006820,GO:0006869,GO:0007584,GO:0008150,GO:0008152,GO:0008610,GO:…	K01897-ko01212 Fatty acid metabolism;ko00061 Fatty acid biosynthesis;ko00071 Fatty acid degradation;ko04146 Peroxisome;ko02024 Quorum sensing;ko04920 Adipocytokine signaling pathway;ko03320 PPAR signaling pathway	KOG1256-Long-chain acyl-CoA synthetases (AMP-forming)[I]
KRT124	0.400566	0.048769	3.038003675	0.002481726	0.006624737	up	-	keratin 124	-	-	KOG0977-Nuclear envelope protein lamin, intermediate filament superfamily[DY]
LOC102155649	1.816073	0.210222	3.110836633	6.05E-15	6.49E-14	up	-	uncharacterized LOC102155649, transcript variant X2	-	-	-
TMPRSS6	0.159103333	4.720771333	-4.890986636	9.52E-47	4.60E-45	down	-	transmembrane serine protease 6	GO:0000122,GO:0001525,GO:0001568,GO:0001944,GO:0003674,GO:0003824,GO:0004175,GO:0004222,GO:0004252,GO:0005575,GO:0005576,GO:0005615,GO:0005623,GO:0005886,GO:0006355,GO:0006357,GO:0006508,GO:0006807,GO:0006873,GO:0006875,GO:0006879,GO:0007154,GO:0007165,GO:0007275,GO:0008150,GO:0008152,GO:0008233,GO:0008236,GO:0008237,GO:0009056,GO:0009653,GO:0009889,GO:0009890,GO:0009891,GO:0009892,GO:0009893,GO:…	-	KOG3627-Trypsin[E]
LOC119867958	0.235971	0.017540333	3.749861499	0.002887046	0.007597123	up	-	uncharacterized LOC119867958, transcript variant X2	-	-	-
LOC102152872	0.076218	1.696654667	-4.47641739	6.70E-10	4.57E-09	down	-	uncharacterized LOC102152872	-	-	-
LOC111096392	0.577689	0.012159	5.570196538	6.03E-09	3.73E-08	up	-	uncharacterized LOC111096392	-	-	-
LOC111095154	1.869505	0.082785	4.497143133	2.16E-10	1.54E-09	up	-	uncharacterized LOC111095154	-	-	-
SLC1A1	1.663501333	0.08353	4.315784774	1.01E-19	1.45E-18	up	-	solute carrier family 1 member 1	GO:0000099,GO:0000101,GO:0001504,GO:0001505,GO:0002027,GO:0003333,GO:0003674,GO:0005215,GO:0005283,GO:0005310,GO:0005313,GO:0005314,GO:0005326,GO:0005328,GO:0005342,GO:0005343,GO:0005416,GO:0005488,GO:0005575,GO:0005623,GO:0005886,GO:0005887,GO:0006810,GO:0006811,GO:0006812,GO:0006814,GO:0006820,GO:0006821,GO:0006835,GO:0006836,GO:0006855,GO:0006865,GO:0007154,GO:0007267,GO:0007268,GO:0008016,GO:…	K05612-ko04974 Protein digestion and absorption;ko04724 Glutamatergic synapse	KOG3787-Glutamate/aspartate and neutral amino acid transporters[E]
SLC1A3	0.088164	0.0001	9.78404587	0.002485267	0.006632277	up	-	solute carrier family 1 member 3	GO:0000902,GO:0000904,GO:0001101,GO:0001504,GO:0001505,GO:0003008,GO:0003333,GO:0003674,GO:0005215,GO:0005283,GO:0005310,GO:0005313,GO:0005314,GO:0005326,GO:0005328,GO:0005342,GO:0005343,GO:0005416,GO:0005488,GO:0005575,GO:0005622,GO:0005623,GO:0005737,GO:0005739,GO:0005740,GO:0005743,GO:0005886,GO:0005887,GO:0006082,GO:0006091,GO:0006520,GO:0006536,GO:0006537,GO:0006807,GO:0006810,GO:0006811,GO:…	K05614-ko04724 Glutamatergic synapse	KOG3787-Glutamate/aspartate and neutral amino acid transporters[E]
VSIR	0.565738667	5.546320333	-3.293323259	5.45E-56	3.68E-54	down	-	V-set immunoregulatory receptor, transcript variant X2	GO:0001817,GO:0001818,GO:0002682,GO:0002683,GO:0002694,GO:0002695,GO:0002697,GO:0002698,GO:0002700,GO:0002701,GO:0002703,GO:0002704,GO:0002706,GO:0002707,GO:0002709,GO:0002710,GO:0002718,GO:0002719,GO:0002724,GO:0002725,GO:0002819,GO:0002820,GO:0002822,GO:0002823,GO:0003674,GO:0005488,GO:0005515,GO:0005575,GO:0005623,GO:0005886,GO:0006355,GO:0006357,GO:0007154,GO:0007162,GO:0007165,GO:0007166,GO:…	-	-
SLC2A3	199.1970927	13.31431	3.903147022	1.48E-86	2.14E-84	up	-	solute carrier family 2 member 3, transcript variant X3	GO:0001669,GO:0001775,GO:0002080,GO:0002252,GO:0002263,GO:0002274,GO:0002275,GO:0002283,GO:0002366,GO:0002376,GO:0002443,GO:0002444,GO:0002446,GO:0002791,GO:0002793,GO:0003674,GO:0005215,GO:0005355,GO:0005488,GO:0005515,GO:0005536,GO:0005575,GO:0005576,GO:0005615,GO:0005622,GO:0005623,GO:0005737,GO:0005886,GO:0005887,GO:0005901,GO:0005975,GO:0005996,GO:0006082,GO:0006732,GO:0006766,GO:0006767,GO:…	-	KOG0569-Permease of the major facilitator superfamily[G]
ADD3	15.51136133	0.814120333	4.251939446	7.92E-91	1.20E-88	up	-	adducin 3, transcript variant X4	GO:0000228,GO:0000793,GO:0000794,GO:0003008,GO:0003013,GO:0003018,GO:0003674,GO:0005080,GO:0005198,GO:0005200,GO:0005488,GO:0005515,GO:0005575,GO:0005622,GO:0005623,GO:0005634,GO:0005654,GO:0005694,GO:0005737,GO:0005829,GO:0005856,GO:0005886,GO:0005903,GO:0005911,GO:0005938,GO:0006810,GO:0006996,GO:0007010,GO:0008015,GO:0008150,GO:0009987,GO:0014069,GO:0016020,GO:0016043,GO:0019229,GO:0019899,GO:…	-	KOG3699-Cytoskeletal protein Adducin[TZ]
FMO5	0.688426667	10.60058067	-3.944696501	5.11E-59	3.76E-57	down	-	flavin containing dimethylaniline monoxygenase 5, transcript variant X4	GO:0003674,GO:0003824,GO:0004497,GO:0004499,GO:0005575,GO:0005622,GO:0005623,GO:0005737,GO:0005783,GO:0005789,GO:0005829,GO:0008150,GO:0008152,GO:0012505,GO:0016020,GO:0016491,GO:0016705,GO:0016709,GO:0031090,GO:0031984,GO:0042175,GO:0043226,GO:0043227,GO:0043229,GO:0043231,GO:0044422,GO:0044424,GO:0044425,GO:0044432,GO:0044444,GO:0044446,GO:0044464,GO:0055114,GO:0098827	K00485-ko00982 Drug metabolism - cytochrome P450	KOG1399-Flavin-containing monooxygenase[Q]
GBP6	2.272596333	0.277941	3.031490878	1.47E-14	1.53E-13	up	-	guanylate binding protein family member 6	GO:0002376,GO:0006950,GO:0006952,GO:0006955,GO:0008150,GO:0009605,GO:0009607,GO:0009617,GO:0009987,GO:0010033,GO:0034097,GO:0034341,GO:0042221,GO:0042742,GO:0043207,GO:0045087,GO:0050896,GO:0051704,GO:0051707,GO:0051716,GO:0070887,GO:0071310,GO:0071345,GO:0071346,GO:0098542	-	KOG2037-Guanylate-binding protein[R]
STX1B	0.197846	2.056017667	-3.377402859	3.52E-27	7.61E-26	down	-	syntaxin 1B	GO:0000149,GO:0000278,GO:0000281,GO:0000910,GO:0001505,GO:0001956,GO:0003674,GO:0005102,GO:0005246,GO:0005484,GO:0005488,GO:0005515,GO:0005575,GO:0005622,GO:0005623,GO:0005634,GO:0005635,GO:0005652,GO:0005654,GO:0005737,GO:0005813,GO:0005815,GO:0005829,GO:0005856,GO:0005886,GO:0005887,GO:0006810,GO:0006836,GO:0006886,GO:0006887,GO:0006904,GO:0006906,GO:0006996,GO:0007049,GO:0007154,GO:0007165,GO:…	K08486-ko04130 SNARE interactions in vesicular transport;ko04721 Synaptic vesicle cycle	KOG0810-SNARE protein Syntaxin 1 and related proteins[U]
DPP7	5.014201	51.868187	-3.370758208	1.11E-118	2.81E-116	down	-	dipeptidyl peptidase 7	GO:0000323,GO:0001775,GO:0002252,GO:0002263,GO:0002274,GO:0002275,GO:0002283,GO:0002366,GO:0002376,GO:0002443,GO:0002444,GO:0002446,GO:0003674,GO:0003824,GO:0004177,GO:0005575,GO:0005576,GO:0005622,GO:0005623,GO:0005737,GO:0005764,GO:0005766,GO:0005773,GO:0005775,GO:0005794,GO:0005829,GO:0006508,GO:0006807,GO:0006810,GO:0006887,GO:0006955,GO:0008150,GO:0008152,GO:0008233,GO:0008236,GO:0008238,GO:…	-	KOG2183-Prolylcarboxypeptidase (angiotensinase C)[OR]
LOC119864204	0.237590333	0.0001	11.21426042	0.000163385	0.0005536	up	-	uncharacterized LOC119864204, transcript variant X2	-	-	-
CHRNB4	0.662681333	9.467835667	-3.836647479	1.11E-41	4.58E-40	down	-	cholinergic receptor nicotinic beta 4 subunit, transcript variant X2	GO:0001505,GO:0001508,GO:0001775,GO:0002252,GO:0002263,GO:0002274,GO:0002275,GO:0002283,GO:0002366,GO:0002376,GO:0002443,GO:0002444,GO:0002446,GO:0003008,GO:0003012,GO:0003014,GO:0003674,GO:0004888,GO:0005215,GO:0005216,GO:0005230,GO:0005231,GO:0005261,GO:0005488,GO:0005515,GO:0005575,GO:0005622,GO:0005623,GO:0005737,GO:0005886,GO:0005887,GO:0005892,GO:0006810,GO:0006811,GO:0006812,GO:0006887,GO:…	K04815-ko04080 Neuroactive ligand-receptor interaction;ko04725 Cholinergic synapse	KOG3645-Acetylcholine receptor[T]
HEYL	0.869813	0.0001	13.08648956	5.11E-11	3.90E-10	up	-	hes related family bHLH transcription factor with YRPW motif like	GO:0000976,GO:0000977,GO:0000978,GO:0000981,GO:0000982,GO:0000983,GO:0000987,GO:0000988,GO:0000989,GO:0001012,GO:0001067,GO:0001077,GO:0001228,GO:0001655,GO:0001822,GO:0001837,GO:0003007,GO:0003151,GO:0003170,GO:0003171,GO:0003177,GO:0003179,GO:0003181,GO:0003184,GO:0003197,GO:0003198,GO:0003203,GO:0003205,GO:0003206,GO:0003208,GO:0003231,GO:0003272,GO:0003279,GO:0003281,GO:0003674,GO:0003676,GO:…	-	KOG4304-Transcriptional repressors of the hairy/E(spl) family (contains HLH)[K]
DUSP2	98.57924933	1.337021333	6.204189605	3.61E-237	6.67E-234	up	-	dual specificity phosphatase 2	GO:0000188,GO:0001704,GO:0001706,GO:0001932,GO:0001933,GO:0003674,GO:0003824,GO:0004721,GO:0004725,GO:0005488,GO:0005515,GO:0005575,GO:0005622,GO:0005623,GO:0005634,GO:0005635,GO:0006464,GO:0006469,GO:0006470,GO:0006793,GO:0006796,GO:0006807,GO:0007275,GO:0007369,GO:0007492,GO:0008150,GO:0008152,GO:0008330,GO:0009653,GO:0009790,GO:0009888,GO:0009892,GO:0009966,GO:0009968,GO:0009987,GO:0010563,GO:…	K04459-ko04010 MAPK signaling pathway	KOG1716-Dual specificity phosphatase[V]
BMP10	0.319765667	0.0001	11.64279933	1.18E-05	4.75E-05	up	-	bone morphogenetic protein 10	GO:0001558,GO:0001932,GO:0001934,GO:0003007,GO:0003205,GO:0003206,GO:0003208,GO:0003209,GO:0003228,GO:0003229,GO:0003230,GO:0003231,GO:0003674,GO:0005102,GO:0005125,GO:0005126,GO:0005160,GO:0005179,GO:0005488,GO:0005515,GO:0005575,GO:0005576,GO:0005615,GO:0005622,GO:0005623,GO:0005737,GO:0006355,GO:0006357,GO:0006464,GO:0006468,GO:0006793,GO:0006796,GO:0006807,GO:0006937,GO:0006942,GO:0006996,GO:…	-	KOG3900-Transforming growth factor beta, bone morphogenetic protein and related proteins[T]
LOC111096632	0.106049333	0.0001	10.05051984	0.000407851	0.001277949	up	-	uncharacterized LOC111096632	-	-	-
LOC111095583	0.061357667	0.0001	9.26109981	0.001165453	0.003339376	up	-	uncharacterized LOC111095583, transcript variant X2	-	-	-
LOC119869901	7.145014333	0.437942667	4.028122989	0.001759193	0.004854964	up	-	small nucleolar RNA Z195/SNORD33/SNORD32 family	-	-	-
HTRA3	0.462349333	0.01637	4.819857081	0.000149389	0.000509159	up	-	HtrA serine peptidase 3, transcript variant X7	-	-	KOG1320-Serine protease[O]
LOC607393	0.623198333	6.746038667	-3.436277307	3.02E-28	6.94E-27	down	-	neurexophilin-4	GO:0003674,GO:0005102,GO:0005488,GO:0005515,GO:0007154,GO:0007165,GO:0007186,GO:0007218,GO:0008150,GO:0009987,GO:0023052,GO:0050789,GO:0050794,GO:0050896,GO:0051716,GO:0065007	-	-
SIM1	0.0001	0.124129333	-10.27762837	2.14E-07	1.10E-06	down	-	SIM bHLH transcription factor 1, transcript variant X1	GO:0000902,GO:0000904,GO:0000976,GO:0000977,GO:0000978,GO:0000981,GO:0000982,GO:0000987,GO:0001012,GO:0001067,GO:0001655,GO:0001657,GO:0001822,GO:0001823,GO:0003674,GO:0003676,GO:0003677,GO:0003690,GO:0003700,GO:0005488,GO:0005515,GO:0005575,GO:0005622,GO:0005623,GO:0005634,GO:0005737,GO:0006355,GO:0006357,GO:0006928,GO:0006935,GO:0007275,GO:0007398,GO:0007399,GO:0007409,GO:0007411,GO:0007417,GO:…	-	KOG3559-Transcriptional regulator SIM1[K]
MGAT4A	3.468962	0.239237667	3.85798758	8.26E-69	8.01E-67	up	-	alpha-1,3-mannosyl-glycoprotein 4-beta-N-acetylglucosaminyltransferase A, transcript variant X4	GO:0000139,GO:0003674,GO:0003824,GO:0005575,GO:0005622,GO:0005623,GO:0005737,GO:0005783,GO:0005788,GO:0005794,GO:0006464,GO:0006486,GO:0006487,GO:0006491,GO:0006807,GO:0008150,GO:0008152,GO:0008194,GO:0008375,GO:0008454,GO:0009058,GO:0009059,GO:0009100,GO:0009101,GO:0009987,GO:0012505,GO:0016020,GO:0016740,GO:0016757,GO:0016758,GO:0019538,GO:0031090,GO:0031974,GO:0031984,GO:0034645,GO:0036211,GO:…	K00738-ko00510 N-Glycan biosynthesis;ko00513 Various types of N-glycan biosynthesis	-
LOC102154658	1.521087	0.189413333	3.005492877	6.73E-13	6.09E-12	up	-	uncharacterized LOC102154658	-	-	-
VGLL2	0.505715667	0.012742	5.310662825	1.66E-05	6.51E-05	up	-	vestigial like family member 2, transcript variant X1	GO:0000902,GO:0001654,GO:0001745,GO:0002009,GO:0002165,GO:0003002,GO:0003674,GO:0003712,GO:0003713,GO:0005488,GO:0005515,GO:0005575,GO:0005622,GO:0005623,GO:0005634,GO:0005737,GO:0006355,GO:0006357,GO:0007154,GO:0007267,GO:0007275,GO:0007346,GO:0007389,GO:0007423,GO:0007444,GO:0007447,GO:0007449,GO:0007450,GO:0007451,GO:0007472,GO:0007473,GO:0007476,GO:0007478,GO:0007480,GO:0007482,GO:0007517,GO:…	-	-
LOC119877739	3.358089667	0.220032667	3.931851122	2.57E-27	5.60E-26	up	-	collagen alpha-1(I) chain-like	-	-	-
LOC119870108	0.672137667	0.009685333	6.116811243	1.46E-05	5.77E-05	up	-	uncharacterized LOC119870108	-	-	-
LOC119873514	2.744719333	0.149401333	4.199393703	0.003076173	0.008021471	up	-	small nucleolar RNA U3	-	-	-
LOC119866747	0.399996667	0.008988	5.475844043	8.19E-06	3.37E-05	up	-	uncharacterized LOC119866747, transcript variant X3	-	-	-
ACP5	5.348045667	65.852992	-3.6221653	1.40E-95	2.29E-93	down	-	acid phosphatase 5, tartrate resistant	GO:0000323,GO:0001101,GO:0001501,GO:0001503,GO:0001505,GO:0001817,GO:0001818,GO:0001894,GO:0002237,GO:0002376,GO:0002520,GO:0002521,GO:0002573,GO:0003674,GO:0003824,GO:0003993,GO:0005488,GO:0005506,GO:0005575,GO:0005576,GO:0005615,GO:0005622,GO:0005623,GO:0005737,GO:0005764,GO:0005773,GO:0005829,GO:0006766,GO:0006767,GO:0006771,GO:0006793,GO:0006796,GO:0006807,GO:0006950,GO:0006952,GO:0007162,GO:…	K14379-ko04142 Lysosome;ko04380 Osteoclast differentiation;ko05323 Rheumatoid arthritis	KOG2679-Purple (tartrate-resistant) acid phosphatase[O]
LOC119867862	1.263122	0.095543667	3.724689936	3.23E-06	1.42E-05	up	-	uncharacterized LOC119867862, transcript variant X5	-	-	-
LOC111095460	2.857729333	0.303977333	3.232833624	3.06E-13	2.85E-12	up	-	uncharacterized LOC111095460, transcript variant X1	-	-	-
RCAN2	0.182191667	0.009118333	4.320543013	0.002030959	0.005520187	up	-	regulator of calcineurin 2, transcript variant X1	GO:0003674,GO:0005575,GO:0005622,GO:0005623,GO:0005737,GO:0008150,GO:0008597,GO:0009966,GO:0010646,GO:0010921,GO:0019208,GO:0019220,GO:0019222,GO:0019888,GO:0023051,GO:0030234,GO:0031323,GO:0031399,GO:0032268,GO:0035303,GO:0035304,GO:0043666,GO:0044424,GO:0044464,GO:0048583,GO:0050789,GO:0050790,GO:0050794,GO:0050848,GO:0051171,GO:0051174,GO:0051246,GO:0051336,GO:0060255,GO:0065007,GO:0065009,GO:…	K17903-ko04919 Thyroid hormone signaling pathway	KOG4019-Calcineurin-mediated signaling pathway inhibitor DSCR1[TR]
PARVB	13.49118767	0.500511667	4.75246985	6.04E-104	1.15E-101	up	-	parvin beta, transcript variant X1	GO:0002009,GO:0002165,GO:0003674,GO:0003779,GO:0005488,GO:0005515,GO:0005575,GO:0005622,GO:0005623,GO:0005737,GO:0005829,GO:0005856,GO:0005886,GO:0005912,GO:0005924,GO:0005925,GO:0006996,GO:0007010,GO:0007163,GO:0007275,GO:0007444,GO:0007472,GO:0007475,GO:0007476,GO:0007517,GO:0007552,GO:0007560,GO:0008092,GO:0008150,GO:0008360,GO:0008587,GO:0009653,GO:0009791,GO:0009886,GO:0009887,GO:0009888,GO:…	K06275-ko04510 Focal adhesion	KOG3631-Alpha-parvin and related focal adhesion proteins[Z]
LOC102155395	0.760912333	0.038659333	4.298841583	0.000377294	0.00118893	up	-	uncharacterized LOC102155395, transcript variant X1	-	-	-
LOC119870378	0.298442667	0.0001	11.54323809	0.000750182	0.002237849	up	-	B-cell scaffold protein with ankyrin repeats-like	GO:0001775,GO:0001817,GO:0001818,GO:0001932,GO:0001934,GO:0002376,GO:0002682,GO:0002683,GO:0002694,GO:0002695,GO:0002791,GO:0002792,GO:0003674,GO:0005102,GO:0005488,GO:0005515,GO:0006417,GO:0006446,GO:0008150,GO:0009605,GO:0009607,GO:0009617,GO:0009889,GO:0009890,GO:0009892,GO:0009893,GO:0009966,GO:0009967,GO:0009968,GO:0009987,GO:0010468,GO:0010556,GO:0010558,GO:0010562,GO:0010604,GO:0010605,GO:…	-	-
HPSE	124.4371137	5.408310333	4.52409509	0	0	up	-	heparanase	GO:0000323,GO:0001525,GO:0001568,GO:0001775,GO:0001817,GO:0001819,GO:0001944,GO:0002252,GO:0002263,GO:0002274,GO:0002275,GO:0002283,GO:0002366,GO:0002376,GO:0002443,GO:0002444,GO:0002446,GO:0003674,GO:0003824,GO:0004553,GO:0004566,GO:0005488,GO:0005515,GO:0005575,GO:0005576,GO:0005622,GO:0005623,GO:0005634,GO:0005654,GO:0005737,GO:0005764,GO:0005765,GO:0005773,GO:0005774,GO:0005775,GO:0006022,GO:…	K07964-ko00531 Glycosaminoglycan degradation;ko05205 Proteoglycans in cancer	-
KL	0.20112	0.015588667	3.689487113	0.000149644	0.000509936	up	-	klotho, transcript variant X1	GO:0000165,GO:0001932,GO:0001934,GO:0002526,GO:0003008,GO:0003013,GO:0003073,GO:0003085,GO:0003674,GO:0003824,GO:0004553,GO:0005085,GO:0005088,GO:0005102,GO:0005104,GO:0005488,GO:0005515,GO:0005575,GO:0005576,GO:0005615,GO:0005623,GO:0005886,GO:0005887,GO:0006091,GO:0006112,GO:0006464,GO:0006468,GO:0006584,GO:0006629,GO:0006644,GO:0006650,GO:0006661,GO:0006725,GO:0006793,GO:0006796,GO:0006807,GO:…	K14756-ko00040 Pentose and glucuronate interconversions;ko00500 Starch and sucrose metabolism;ko04961 Endocrine and other factor-regulated calcium reabsorption;ko04211 Longevity regulating pathway - mammal	KOG0626-Beta-glucosidase, lactase phlorizinhydrolase, and related proteins[G]
LOC119867468	0.53293	0.052299667	3.349072392	1.32E-08	7.85E-08	up	-	uncharacterized LOC119867468	-	-	-
LOC119869288	0.087410667	0.0001	9.771665531	0.001219361	0.003478761	up	-	uncharacterized LOC119869288	-	-	-
FAM13C	3.899235667	0.0001	15.25090373	1.31E-18	1.77E-17	up	-	family with sequence similarity 13 member C, transcript variant X7	-	-	-
GBP1	0.2005	0.012150667	4.04449486	0.001421181	0.003992986	up	-	guanylate binding protein 1	GO:0000166,GO:0001817,GO:0001818,GO:0001882,GO:0001883,GO:0001932,GO:0001933,GO:0002376,GO:0002682,GO:0002683,GO:0002791,GO:0002792,GO:0003674,GO:0003779,GO:0003824,GO:0003924,GO:0005488,GO:0005515,GO:0005525,GO:0005575,GO:0005576,GO:0005622,GO:0005623,GO:0005737,GO:0005794,GO:0005829,GO:0005856,GO:0006950,GO:0006952,GO:0006955,GO:0007154,GO:0007162,GO:0007165,GO:0007166,GO:0008092,GO:0008104,GO:…	-	KOG2037-Guanylate-binding protein[R]
GBP5	37.14648333	0.552994667	6.06981626	1.87E-204	1.82E-201	up	-	guanylate binding protein 5	GO:0001816,GO:0001817,GO:0001819,GO:0002376,GO:0002682,GO:0002684,GO:0002790,GO:0003674,GO:0005488,GO:0005515,GO:0005575,GO:0005622,GO:0005623,GO:0005737,GO:0005794,GO:0006810,GO:0006950,GO:0006952,GO:0006955,GO:0008104,GO:0008150,GO:0009306,GO:0009987,GO:0010033,GO:0012505,GO:0015031,GO:0015833,GO:0016043,GO:0022607,GO:0031334,GO:0031347,GO:0031349,GO:0032101,GO:0032103,GO:0032501,GO:0032611,GO:…	-	KOG2037-Guanylate-binding protein[R]
LOC119870095	0.35851	0.0001	11.80779765	0.000408877	0.001280602	up	-	uncharacterized LOC119870095	-	-	-
TMOD1	1.035002667	0.011112667	6.541285618	7.39E-09	4.54E-08	up	-	tropomodulin 1, transcript variant X1	GO:0001654,GO:0002064,GO:0002088,GO:0002119,GO:0002164,GO:0003008,GO:0003012,GO:0003674,GO:0003779,GO:0005488,GO:0005515,GO:0005523,GO:0005575,GO:0005622,GO:0005623,GO:0005634,GO:0005737,GO:0005829,GO:0005856,GO:0005865,GO:0005884,GO:0005938,GO:0006928,GO:0006936,GO:0006996,GO:0007010,GO:0007015,GO:0007275,GO:0007423,GO:0007610,GO:0007626,GO:0008064,GO:0008092,GO:0008150,GO:0008344,GO:0009653,GO:…	-	KOG3735-Tropomodulin and leiomodulin[Z]
LOC111093343	0.0001	0.090818333	-9.826839751	0.000291512	0.000937936	down	-	uncharacterized LOC111093343, transcript variant X3	-	-	-
GIPC2	0.261376	0.019641333	3.734161902	1.51E-05	5.98E-05	up	-	GIPC PDZ domain containing family member 2, transcript variant X5	GO:0000902,GO:0000904,GO:0001736,GO:0001738,GO:0001965,GO:0002009,GO:0003674,GO:0005488,GO:0005515,GO:0006928,GO:0006935,GO:0007164,GO:0007275,GO:0007399,GO:0007409,GO:0007411,GO:0008045,GO:0008150,GO:0009605,GO:0009653,GO:0009888,GO:0009987,GO:0016043,GO:0022008,GO:0030030,GO:0030154,GO:0030182,GO:0031175,GO:0032501,GO:0032502,GO:0032989,GO:0032990,GO:0040011,GO:0042221,GO:0042330,GO:0042802,GO:…	-	KOG3938-RGS-GAIP interacting protein GIPC, contains PDZ domain[TU]
SELL	1.983010333	0.0001	14.27540457	1.03E-11	8.38E-11	up	-	selectin L, transcript variant X1	GO:0001101,GO:0001775,GO:0002020,GO:0002252,GO:0002263,GO:0002274,GO:0002275,GO:0002283,GO:0002366,GO:0002376,GO:0002443,GO:0002444,GO:0002446,GO:0002682,GO:0002684,GO:0002685,GO:0002687,GO:0002688,GO:0002690,GO:0003674,GO:0005488,GO:0005509,GO:0005515,GO:0005539,GO:0005575,GO:0005622,GO:0005623,GO:0005737,GO:0005886,GO:0005887,GO:0006810,GO:0006887,GO:0006928,GO:0006950,GO:0006955,GO:0007155,GO:…	K06495-ko04514 Cell adhesion molecules (CAMs)	-
SELP	3.027732	0.0001	14.88594989	1.24E-15	1.41E-14	up	-	selectin P	GO:0001530,GO:0002237,GO:0002376,GO:0002576,GO:0002682,GO:0002684,GO:0002685,GO:0002687,GO:0002691,GO:0003674,GO:0005488,GO:0005509,GO:0005515,GO:0005539,GO:0005575,GO:0005576,GO:0005615,GO:0005622,GO:0005623,GO:0005737,GO:0005886,GO:0005887,GO:0006810,GO:0006887,GO:0006928,GO:0006950,GO:0006952,GO:0006954,GO:0007154,GO:0007155,GO:0007157,GO:0007159,GO:0007165,GO:0008150,GO:0008201,GO:0008289,GO:…	K06496-ko04514 Cell adhesion molecules (CAMs);ko05150 Staphylococcus aureus infection;ko05144 Malaria	-
