# Supplementary material for: Tumorigenicity decrease in Bcl-xL deficient MDCK cells ensuring the safety for influenza vaccine production
Source: PLoS One. 2024 Dec 16;19(12):e0311069. doi: 10.1371/journal.pone.0311069 (PMC11649150; doi:10.1371/journal.pone.0311069)
Supplement: S1 File — (ZIP) [file pone.0311069.s002.zip › S2_File/1_DEA/DEG/B_vs_A.gene_DE.signi.xls]

Gene id	MeanTPM (B)	MeanTPM (A)	log2FoldChange	pValue	qValue	result
CHST1	1.542477667	13.29048467	-3.107072211	3.57E-38	1.26E-36	down
CHST3	3.547347667	0.254765667	3.79949796	2.24E-46	1.07E-44	up
CHST2	0.671508333	0.037572667	4.159649885	1.72E-10	1.24E-09	up
LOC119876918	0.525661	0.0001	12.35991699	0.000135695	0.000465573	up
LOC111096505	0.375832	0.0001	11.87587219	0.002398509	0.006416478	up
CFB	1.507114333	26.178398	-4.118516041	1.25E-124	3.72E-122	down
ATP2A3	0.006637	3.713879333	-9.128179952	1.12E-18	1.53E-17	down
DLGAP3	0.0001	0.107090667	-10.06461703	0.000605652	0.00183962	down
UPB1	0.239623667	0.0001	11.22655469	0.00036286	0.001146764	up
LOC111098101	0.112117333	0.0001	10.13079362	0.001295984	0.003676391	up
TAGLN	60.86976367	1.854913667	5.036301818	3.51E-136	1.35E-133	up
LOC106558120	0.626754	0.054331	3.528051792	0.003552084	0.009141763	up
PDK4	9.498272333	0.566714	4.066972373	6.63E-85	9.22E-83	up
SOSTDC1	3.256943333	0.065211	5.642259465	0.002392777	0.006402996	up
LOC611813	0.170837333	1.937684667	-3.503638621	6.41E-12	5.30E-11	down
PSMB8	0.055466333	1.363526	-4.619586042	2.69E-07	1.36E-06	down
FOXN1	0.146992333	1.837281667	-3.643760002	4.02E-18	5.32E-17	down
SNAP91	1.326280667	0.065541	4.338844615	1.25E-15	1.42E-14	up
LOC119870469	0.939255333	0.085247	3.461796434	4.04E-06	1.75E-05	up
LOC102151760	0.243255	0.0001	11.24825374	2.68E-06	1.19E-05	up
LOC102151762	1.440026333	0.097804333	3.880052997	1.78E-17	2.27E-16	up
LOC111092479	0.008819667	0.493905667	-5.80736758	0.000121079	0.000418453	down
RAB33A	0.034718	0.396853	-3.514848966	0.002146139	0.005802571	down
LOC106557620	0.445738	0.0001	12.12198024	5.25E-06	2.24E-05	up
SYT1	0.642490667	0.054802	3.551375046	5.39E-10	3.71E-09	up
SYT3	0.024379333	0.238724333	-3.291615049	0.003219144	0.008359296	down
SMPD3	0.075425667	0.0001	9.558911733	0.000944245	0.002755463	up
SORBS1	21.21803267	2.634888	3.009477352	1.54E-72	1.60E-70	up
IL18RAP	0.712808667	0.0001	12.79929916	9.07E-09	5.51E-08	up
LOC119870669	0.270692	0.006359667	5.41155729	7.24E-05	0.000259687	up
MAP1B	2.089355333	0.227485	3.199214546	3.32E-52	1.93E-50	up
IGSF9B	0.073902333	0.0001	9.529476105	3.91E-07	1.94E-06	up
LRRN4	1.516857	0.0001	13.88879746	4.21E-12	3.53E-11	up
ZBTB7C	1.189484	20.89112967	-4.134482736	5.76E-39	2.11E-37	down
DENND2A	4.597610667	0.493005	3.221210118	2.37E-45	1.09E-43	up
ADAM12	13.97407	0.354295	5.301657357	2.62E-211	3.03E-208	up
ADAM19	7.572267	0.053775667	7.137627966	1.76E-24	3.30E-23	up
LOC119872293	0.630179667	0.076965	3.033488774	0.000154224	0.000524672	up
LOC119872741	10.30988533	0.871281333	3.564745842	0.002322862	0.006233029	up
LOC111094996	0.060350333	0.878122667	-3.862988842	1.03E-05	4.20E-05	down
PHACTR1	0.122500333	1.452442	-3.567622974	1.44E-22	2.41E-21	down
ABI3	0.252354667	0.0001	11.30123705	0.000381819	0.001201346	up
IL24	4.445599333	0.112159667	5.308752057	2.07E-10	1.48E-09	up
IL27	0.269531667	0.016764333	4.006987764	0.001169028	0.003348552	up
LOC111098561	0.501780333	0.0001	12.29284021	0.000238282	0.000781201	up
AHRR	0.194342	0.0001	10.92438201	4.89E-07	2.40E-06	up
ADCY4	12.873754	1.430282333	3.170060942	3.51E-61	2.69E-59	up
LOC119867506	0.0001	0.251029	-11.29363833	5.76E-10	3.95E-09	down
LOC119864850	11.38173733	1.230927333	3.208903289	0.00227947	0.006127255	up
ACACB	0.125384667	1.543271667	-3.62155921	3.98E-43	1.72E-41	down
PLA2G2C	0.020979667	0.824977333	-5.29729082	1.76E-07	9.14E-07	down
OSR1	0.299736333	2.889466333	-3.269037181	4.32E-13	3.96E-12	down
SERPINB2	1.008978333	0.0001	13.30060757	1.64E-09	1.08E-08	up
CPLX2	3.25465	0.193732333	4.070365746	2.87E-49	1.54E-47	up
RINL	0.299889333	0.019092667	3.973339686	0.0016001	0.004448407	up
C28H10orf90	1.110454667	0.006692	7.374497337	4.36E-10	3.03E-09	up
PPFIA4	2.534601333	0.242226667	3.387329239	2.49E-21	3.90E-20	up
LMAN1L	2.359658333	0.175730333	3.747142834	1.88E-14	1.95E-13	up
KLHL13	3.447374	0.036630667	6.556302055	1.30E-30	3.34E-29	up
KLHL14	0.0001	0.211817333	-11.04860494	1.21E-06	5.67E-06	down
N4BP2L1	0.212304667	3.374490333	-3.990461632	1.40E-27	3.12E-26	down
IL1RL1	140.0058693	1.506629	6.538019295	0	0	up
LOC111091542	0.640618667	0.008547333	6.22784764	1.08E-05	4.37E-05	up
GLDC	0.0001	0.191054333	-10.89976726	1.02E-05	4.15E-05	down
RN7SL1	11.640761	0.323920667	5.167401048	2.97E-09	1.91E-08	up
LOC119874472	26.191985	0.590260333	5.471630197	1.37E-70	1.37E-68	up
LOC119866361	1.602633	0.198158333	3.015718544	2.02E-07	1.04E-06	up
JPH1	7.349928333	0.481183	3.933072604	9.98E-78	1.22E-75	up
LOC119870502	0.254082	0.024165333	3.394283373	0.000242251	0.000793653	up
MNDA	0.063426333	0.785500667	-3.630458652	1.31E-06	6.08E-06	down
LOC119864761	0.560661667	0.041245	3.764839292	5.20E-05	0.000190593	up
TRIM9	0.457182	0.035716667	3.678099254	4.50E-09	2.83E-08	up
TRIM6	0.0001	1.417602333	-13.79116526	3.19E-10	2.24E-09	down
THRB	9.507999	0.192945	5.622880188	4.84E-96	8.07E-94	up
FLRT3	0.175269667	1.440462	-3.038883362	9.32E-19	1.28E-17	down
LOC102153718	0.855461333	0.062384333	3.777446973	0.000510225	0.001569863	up
LYPD3	16.30519967	1.329556667	3.616314936	4.32E-53	2.58E-51	up
RGS9	0.924996667	0.070764333	3.708353866	5.84E-07	2.84E-06	up
LOC111098075	0.091099333	2.188130667	-4.586114586	1.01E-28	2.38E-27	down
FAT4	0.535651	0.051012333	3.392375331	3.77E-23	6.51E-22	up
COL27A1	0.004071333	0.077977667	-4.259487736	0.001169198	0.003348552	down
NEURL1B	1.094663667	0.019388667	5.819130268	1.40E-21	2.22E-20	up
SERTAD4	0.147374	8.391862	-5.831437025	2.58E-76	3.04E-74	down
LOC119864149	3.221158333	0.350126667	3.201630726	3.27E-10	2.29E-09	up
SLC38A3	0.076297	0.709111	-3.21631324	5.63E-07	2.74E-06	down
CHIC1	0.045568	0.0001	8.831877241	0.003138785	0.008168964	up
L3MBTL4_1	0.517237	0.007383333	6.130409377	7.14E-05	0.000256064	up
LOC111095556	0.217625	0.0001	11.08762858	0.00062773	0.0018992	up
LOC111094605	0.214164	0.0001	11.06450027	0.001956572	0.005342325	up
LORICRIN	98.28915667	2.740853	5.164335407	4.00E-145	1.72E-142	up
EEPD1	0.782491667	0.066175333	3.563709926	6.84E-08	3.74E-07	up
UBXN10	0.004849333	0.249200333	-5.683375763	2.07E-06	9.35E-06	down
LOC102152675	0.407575667	0.010944333	5.21881194	5.27E-13	4.80E-12	up
CTSK	54.31011967	4.126363333	3.718278278	1.05E-105	2.11E-103	up
EMB	0.19412	0.0001	10.92273305	0.000384231	0.001208527	up
LOC119870286	0.650611667	0.0001	12.66758098	4.93E-09	3.09E-08	up
GPR65	0.225108667	0.0001	11.13640589	0.000525044	0.001611707	up
LOC119865919	0.252146667	0.0001	11.30004744	0.000135695	0.000465573	up
PLAC1	4.900624	0.429498333	3.512241022	4.21E-16	4.92E-15	up
NR5A2	0.0001	0.132489	-10.37165687	0.000304545	0.000976646	down
DLX5	11.13111467	1.259016667	3.144228785	1.31E-17	1.68E-16	up
DLX6	0.200657	0.0001	10.97051577	0.000511129	0.001572384	up
DLX1	0.291699333	0.023594	3.627990158	0.002946388	0.007730196	up
DLX3	0.188857333	0.0001	10.88308109	0.000613098	0.001861013	up
PYGO1	2.0882	0.097878333	4.415126549	2.21E-30	5.59E-29	up
KLHDC8A	0.474368667	0.0001	12.211793	2.69E-06	1.20E-05	up
LOC119873234	0.494889667	0.0001	12.2728912	3.85E-07	1.92E-06	up
LOC479761	0.293349333	0.0001	11.518404	1.90E-06	8.62E-06	up
CYP4X1	0.0001	0.238226333	-11.21811718	0.000890746	0.002615842	down
CREG2	5.395425	0.172726	4.965179436	2.71E-84	3.72E-82	up
B4GALNT2	0.140712333	3.024543667	-4.425896799	4.55E-30	1.13E-28	down
PROS1	0.0001	0.273703	-11.41839553	1.28E-05	5.12E-05	down
LOC486353	0.113774333	17.232793	-7.242837602	1.19E-134	4.33E-132	down
HTR1D	0.110086333	1.517952333	-3.785419206	8.23E-09	5.02E-08	down
LOC111096348	0.414966333	0.0001	12.01877858	0.000920618	0.002693311	up
DOCK8	0.419117667	4.436154667	-3.403882426	1.75E-67	1.63E-65	down
SCNN1A	9.218678333	74.38269933	-3.01233527	7.61E-68	7.30E-66	down
LOC119869568	0.380027	0.016818667	4.497966679	1.96E-08	1.14E-07	up
PDE7B	6.262150667	0.039838667	7.296345046	7.08E-64	5.95E-62	up
ANKRD55	0.084874333	3.649753667	-5.426326948	9.62E-39	3.48E-37	down
RBM20	0.165961667	0.014046333	3.562584568	8.65E-05	0.00030657	up
CYP4A11	0.049757333	0.399164667	-3.004002948	0.000630789	0.001906896	down
MXRA7	8.407769333	0.481805667	4.125199823	2.34E-38	8.34E-37	up
ITGB2	0.082594667	4.531779333	-5.777885177	5.34E-43	2.30E-41	down
ITGB8	0.359521667	7.293640333	-4.342488436	6.17E-126	1.93E-123	down
CFAP69	0.608162667	0.053219333	3.514434913	4.40E-07	2.17E-06	up
LOC111093015	0.787125333	0.0001	12.94237766	9.72E-11	7.21E-10	up
PLCB1	54.122256	0.908947	5.895881992	7.15E-206	7.35E-203	up
ITGA10	8.619269	0.567649	3.924494485	2.66E-104	5.13E-102	up
HERC5	0.700243667	10.15583567	-3.858308116	1.69E-67	1.58E-65	down
SLCO2B1	4.054136667	0.059592667	6.088116106	3.12E-47	1.54E-45	up
LRP2	0.039915333	0.0001	8.640799249	4.56E-05	0.000168698	up
LRP1	3.460985667	43.46780533	-3.650692385	9.18E-182	6.07E-179	down
LRP4	0.114758	0.0001	10.16437901	2.31E-06	1.04E-05	up
ANTXR1	2.320472667	0.173266333	3.743355441	2.24E-34	6.78E-33	up
LOC119870076	0.153424667	0.0001	10.58331473	2.19E-06	9.88E-06	up
FANK1	2.555328	0.0001	14.64122087	6.38E-12	5.27E-11	up
DMRTA1	3.266057	27.69326067	-3.083913055	9.89E-85	1.37E-82	down
CHRNA7	0.004322	0.176775333	-5.354074097	0.000566263	0.00172735	down
LOC102156149	0.248398	0.018857	3.71948148	0.000776434	0.002312807	up
LAPTM5	10.65811733	0.738693	3.850833904	3.75E-58	2.65E-56	up
PRPH	0.744697	0.081511667	3.191575075	1.52E-07	7.96E-07	up
LOC119871346	4.294296	0.106573	5.332507751	0.003453321	0.008911128	up
LOC119865375	0.389427667	0.0001	11.92713967	0.001895304	0.005193426	up
NDUFA4L2	6.385989	90.19489033	-3.820063732	3.60E-62	2.88E-60	down
CRISPLD2	1.600003667	0.073388	4.44638722	1.59E-24	2.98E-23	up
IGF2	1.411161	143.8059717	-6.671097181	9.24E-126	2.85E-123	down
LOC111097445	0.201227333	0.0001	10.97461057	0.001081748	0.003122744	up
LOC111097444	0.436520667	0.015003667	4.862662937	0.000164638	0.000557233	up
unassigned_gene_22	314.9078267	32.76100533	3.26487808	7.53E-18	9.80E-17	up
EPGN	1.922708333	0.073976333	4.699932324	1.19E-13	1.15E-12	up
EGR2	2.874349333	0.093172	4.947195138	2.70E-24	4.98E-23	up
EGR3	0.561888	0.059192667	3.246792232	2.38E-08	1.37E-07	up
EGR4	0.364684	0.035352667	3.366755957	0.000444416	0.001382088	up
CDRT1	0.31541	0.0001	11.62301269	6.87E-07	3.30E-06	up
SLC45A1	5.271868667	0.287210333	4.198134869	5.84E-32	1.58E-30	up
FAM20A	6.425035667	0.067046667	6.582395045	1.91E-32	5.33E-31	up
LOC111097072	0.092635667	0.0001	9.855423958	0.000533728	0.001635111	up
FGL2	0.74559	0.054794333	3.766283904	5.88E-12	4.87E-11	up
THBD	33.54148233	3.833658667	3.129152653	9.14E-90	1.36E-87	up
DOCK3	7.064218667	0.384213	4.200551762	4.33E-103	8.18E-101	up
LOC119872733	10.23738	0.527930333	4.277355169	0.00169821	0.004699981	up
CPVL	1.753586	0.071006	4.626223438	1.18E-10	8.64E-10	up
LOC482175	19.56042033	0.017042667	10.16457057	1.15E-22	1.94E-21	up
LOC482174	12.71713367	0.73733	4.108319268	9.69E-81	1.25E-78	up
LOC102153034	0.0001	0.743724667	-12.86055291	9.25E-07	4.39E-06	down
LOC102155796	4.04871	0.092262333	5.455576721	1.95E-48	1.02E-46	up
ODAPH	289.6687317	3.013592	6.586776042	7.74E-178	4.77E-175	up
IL1A	2.163798333	0.176123333	3.618908086	4.23E-08	2.37E-07	up
IL11	46.14796333	0.546049667	6.401090989	2.39E-124	6.91E-122	up
LOC111098513	0.103238667	0.0001	10.0117677	0.00099522	0.002891905	up
ABHD12B	0.851448333	0.064281667	3.727439748	1.36E-08	8.09E-08	up
LOC102152415	0.396169333	0.0001	11.95190149	0.001651587	0.004580536	up
LOC119872851	0.573099	0.033245	4.107575096	0.003782741	0.009681537	up
MUC13	0.061421	4.638591	-6.238810833	5.79E-38	2.03E-36	down
LOC100687994	19.639505	1.279732	3.939844949	4.12E-47	2.02E-45	up
FIBCD1	0.006595667	0.293765333	-5.477001857	2.90E-06	1.28E-05	down
LOC111091350	0.096256	0.0001	9.910732662	0.002277245	0.006122164	up
MUCL3	0.366944333	0.038852667	3.239475691	0.000167706	0.000566789	up
HCLS1	0.181800667	0.0001	10.82814177	0.001962575	0.005357925	up
C2CD4A	2.300917	0.141461	4.023732673	2.00E-23	3.51E-22	up
LOC119863891	7.063845333	0.018269667	8.594859633	2.66E-16	3.16E-15	up
LOC606845	0.380747	5.086778333	-3.739847653	1.54E-43	6.77E-42	down
ENTPD2	0.029701333	0.878296667	-4.886108726	4.75E-07	2.33E-06	down
KIAA2012	0.086708	0.0001	9.760021298	0.00079661	0.002369474	up
FIBIN	0.027757667	0.271024333	-3.287464183	0.002466314	0.006584545	down
LOC119870638	0.365651667	0.0001	11.83625422	0.00072507	0.002169232	up
HNMT	9.094236667	0.777033	3.548904774	4.31E-20	6.32E-19	up
LOC111098644	0.185940333	0.0001	10.86062403	0.000195171	0.000651167	up
LOC102156069	0.015207667	0.222216667	-3.869096305	0.002622088	0.006961265	down
TRIM58	0.109447	0.0001	10.09601669	0.000107425	0.000374834	up
TRIM50	0.020678667	1.354479333	-6.033451405	1.32E-10	9.66E-10	down
NREP	0.013239	0.924958667	-6.12652284	1.88E-07	9.75E-07	down
CFD	0.180189333	2.00991	-3.479545386	3.73E-08	2.11E-07	down
MAB21L3	0.619187667	7.833647333	-3.66123554	1.79E-52	1.05E-50	down
LOC111090959	0.732813	0.071933	3.348719418	0.002834923	0.00747804	up
MAMLD1	0.024158333	0.311706	-3.689593093	2.49E-06	1.11E-05	down
GBX2	3.278803667	0.030115	6.766543447	4.97E-16	5.78E-15	up
BCL2L1	6.645491333	161.5457507	-4.603423123	1.43E-176	8.56E-174	down
LOC102152378	0.068606	1.816351333	-4.726564723	1.35E-13	1.29E-12	down
LOC119870772	0.026092333	0.302932	-3.537296115	9.79E-08	5.26E-07	down
SLC6A13	0.425531	0.016369333	4.700196764	0.000409247	0.001281545	up
SLC6A17	12.54287067	0.891493	3.814500293	1.60E-94	2.55E-92	up
LOC119871803	0.929847333	0.080088667	3.537323861	0.00012487	0.000430589	up
LOC111092768	0.388384	0.045006667	3.109273145	0.002095109	0.005682031	up
LOC119864115	0.029833333	0.512911	-4.103711425	0.002270324	0.006107105	down
LOC111093050	0.234158	0.0001	11.19326661	2.34E-05	9.03E-05	up
SCRN1	5.364931333	0.203307	4.721827912	3.54E-74	3.83E-72	up
FBP1	104.0669277	10.003203	3.378977729	1.26E-125	3.82E-123	up
LOC111096237	0.248034	0.0001	11.27632218	0.000687631	0.002065906	up
LOC111095761	0.215356333	0.0001	11.07251004	0.00196713	0.005367194	up
LOC111094498	0.5402	0.0001	12.39927792	2.14E-05	8.30E-05	up
S100A5	0.229144	2.059259667	-3.167799346	0.000790858	0.002353877	down
LOC119864008	1.432542	0.086298667	4.053095357	7.31E-08	3.99E-07	up
TLL2	1.002046	0.071538333	3.808088421	2.48E-15	2.74E-14	up
KLF1	0.0001	0.194308	-10.92412959	0.001893772	0.005191534	down
STXBP5L	0.045442667	0.0001	8.827903687	0.000116278	0.000403292	up
LOC106558031	1.476738	0.0001	13.85012627	7.06E-07	3.39E-06	up
RCOR2	0.265736667	4.231280667	-3.993025173	6.27E-34	1.86E-32	down
LOC119870865	0.197428667	0.0001	10.94711577	0.000647075	0.001953894	up
LOC111096379	0.184758667	0.022420667	3.042740958	0.003461634	0.008931334	up
LOC111092873	2.596513333	0.306076	3.084613804	3.58E-05	0.000134328	up
CYP1A1	62.54761367	3.715998	4.073133213	1.53E-228	2.18E-225	up
CYP1A2	0.784689333	0.009641667	6.346695225	3.05E-06	1.34E-05	up
LOC111094265	1.842618	0.218664	3.074969386	3.68E-06	1.60E-05	up
DCLK1	1.384995	0.026614333	5.701533529	2.76E-15	3.04E-14	up
NOX4	4.595028	0.158271333	4.859601774	7.01E-110	1.51E-107	up
LOC106559890	0.654263	0.026435	4.629349454	7.73E-06	3.19E-05	up
ANKRD61	0.585374667	0.023014	4.66877665	0.00133391	0.003772991	up
PALM	2.265676667	33.02562467	-3.865571955	1.18E-160	5.60E-158	down
SLC9B2	4.550161667	0.016453667	8.111364873	1.15E-55	7.64E-54	up
LOC119866292	5.779537667	0.638749333	3.177632304	0.001238309	0.00352521	up
LOC119873965	0.169183	0.0001	10.72436889	0.001176831	0.003368327	up
LOC119867654	0.528305667	0.025843667	4.353490207	0.000222911	0.000734712	up
LOC609800	0.617488	0.0001	12.59219538	4.85E-06	2.08E-05	up
LOC111090086	0.284743333	0.0001	11.47544635	4.75E-05	0.00017519	up
SYNE4	2.784709	0.281175667	3.307982923	1.31E-09	8.67E-09	up
LOC119870127	0.168964	0.0001	10.72250018	0.001890559	0.005184262	up
GPR17	0.209898333	0.012126667	4.113435764	9.05E-06	3.71E-05	up
LOC106558458	0.638544333	0.023182	4.783709844	3.72E-05	0.000139042	up
ARNT2	0.193004667	3.623548333	-4.230695502	3.13E-62	2.52E-60	down
EFCAB6	0.035242	0.35361	-3.326791369	1.92E-07	9.92E-07	down
LOC119872897	1.811274667	0.06922	4.709672585	3.42E-14	3.46E-13	up
DKK3	41.88745267	0.881669333	5.570136661	1.68E-77	2.04E-75	up
KLF4	17.89452033	1.122523333	3.994700534	2.42E-95	3.93E-93	up
LOC111097330	1.067812	0.0001	13.38237005	8.56E-07	4.07E-06	up
HDAC9	0.515642667	0.023064667	4.482615296	1.63E-09	1.07E-08	up
LOC111097809	0.131909667	0.0001	10.36533458	0.001351848	0.003817892	up
PLA2R1	0.269192333	0.01153	4.545172904	1.29E-08	7.70E-08	up
UBAP1L	2.294162667	0.12409	4.208508925	3.91E-19	5.46E-18	up
CERS3	23.003548	0.202595	6.827114016	2.17E-126	6.92E-124	up
VXN	4.212408667	0.424252333	3.311650907	2.35E-32	6.51E-31	up
LOC106558610	0.020552	0.20532	-3.320523465	0.001926437	0.005268594	down
COL18A1	0.615584333	13.011118	-4.401644607	2.04E-104	3.98E-102	down
DNAH17	0.222007	0.025799667	3.105180835	1.33E-09	8.78E-09	up
EDN1	19.38140433	200.220571	-3.368845193	4.60E-234	7.10E-231	down
C11H9orf131	0.383151	0.019133	4.323778064	3.80E-06	1.65E-05	up
LOC102156093	0.166167	0.0001	10.69841818	0.002697665	0.007144489	up
DUOXA1	0.171420667	0.0001	10.74332534	0.001442502	0.004048588	up
LOC119869515	0.234080333	0.0001	11.19278801	0.003672805	0.009422318	up
LOC111093907	0.120709667	0.006172667	4.289503519	0.003053763	0.007967855	up
LOC111096853	4.993459667	0.0001	15.6077521	7.32E-11	5.50E-10	up
SHOX2	0.100244667	0.966313	-3.268965088	0.000497398	0.001534223	down
RFX8	0.28102	0.0001	11.45645709	0.00069989	0.00210001	up
LOC100686192	0.026980333	0.429094	-3.991313651	0.000112686	0.000391564	down
NSUN7	0.130601	2.464849	-4.238261419	3.53E-22	5.81E-21	down
CH25H	0.902363	0.0001	13.1394922	1.65E-07	8.60E-07	up
ZSCAN2	0.600496	6.508100667	-3.438010026	5.39E-07	2.63E-06	down
LOC111098245	1.570594333	0.183339	3.098724982	7.58E-08	4.12E-07	up
OLR1	2.201736	0.017523667	6.973193005	3.39E-19	4.75E-18	up
LOC119873619	0.251469	0.025538667	3.299625451	0.000745199	0.002225136	up
INSYN2A	0.074752667	0.0001	9.545981236	0.003259228	0.008451858	up
VWDE	3.848251333	0.015694	7.937846111	1.31E-36	4.37E-35	up
LOC111096958	0.415002	0.0001	12.01890257	0.000206901	0.000685937	up
CCL22	0.279375	0.0001	11.44798721	0.000123087	0.000424756	up
CCL24	1.842511667	15.245848	-3.048670738	1.02E-17	1.31E-16	down
CCL26	0.0001	39.415845	-18.58841618	3.69E-18	4.90E-17	down
ALPK2	3.457747	0.243108333	3.83016106	8.02E-64	6.72E-62	up
SULF1	202.7796223	7.028289333	4.850595287	7.65E-194	5.90E-191	up
RND2	0.056596667	0.822827333	-3.861800728	2.87E-05	0.000109045	down
FNDC1	19.105118	0.181876333	6.714857534	2.11E-209	2.30E-206	up
PLB1	1.247272	0.152362	3.033201081	2.51E-14	2.57E-13	up
FLVCR2	2.497012	0.124952667	4.320749158	4.29E-29	1.03E-27	up
GALNT5	4.269288	0.0001	15.38170787	3.32E-22	5.47E-21	up
KRT5	0.027981333	0.892648	-4.995554771	1.06E-08	6.38E-08	down
KRT4	0.044356	0.432645333	-3.285983666	0.000274094	0.000886365	down
DACT1	0.554636667	0.0001	12.43732728	7.27E-08	3.97E-07	up
LOC111097883	1.710700333	0.201759	3.083882127	0.001157738	0.003319841	up
DPEP1	0.083998	2.905093333	-5.112085727	1.89E-17	2.40E-16	down
FOXP2	0.017413333	0.17355	-3.317087064	0.000261079	0.000847683	down
EDNRA	41.25599	4.333507	3.250996661	2.27E-63	1.88E-61	up
CABP5	0.566604	0.028352667	4.320784449	3.06E-06	1.35E-05	up
APBA1	3.057199667	0.040801667	6.227438883	1.47E-53	8.92E-52	up
LOC119866570	0.048706	0.636869667	-3.708826749	0.000680715	0.002047456	down
LOC111094516	0.194509333	0.0001	10.92562367	0.000235629	0.00077319	up
HGFAC	0.390479667	0.021389	4.190306486	0.000299803	0.00096227	up
MCIDAS	0.017861667	0.232301667	-3.701060896	0.000557931	0.001703967	down
AXL	0.685224333	0.022358333	4.937691831	8.29E-11	6.20E-10	up
LOC111093200	0.106911333	0.00658	4.022183403	0.003894676	0.009940528	up
CLEC7A	0.0001	3.005634667	-14.87538204	2.15E-15	2.40E-14	down
HS3ST5	0.027882	1.225307667	-5.457666185	1.93E-15	2.16E-14	down
PHOSPHO1	1.438440667	0.068510333	4.392040299	2.29E-07	1.17E-06	up
BANK1	0.219802667	0.0001	11.10199317	0.000969561	0.00282533	up
LOC119865012	0.367349667	0.0001	11.84293825	0.002031854	0.005521811	up
LOC111093045	0.064398667	0.0001	9.330887008	0.001004932	0.002917375	up
LOC111098548	3.072614667	0.164987	4.219042593	5.94E-29	1.42E-27	up
SBSN	0.443821	0.017544333	4.660900899	2.14E-05	8.31E-05	up
NGFR	1.023488333	0.0001	13.32120704	2.68E-12	2.30E-11	up
PLA2G4E	0.38725	0.005747667	6.074145033	1.91E-07	9.87E-07	up
CMTM2	0.617672	0.0001	12.59262522	2.95E-05	0.000111675	up
LOC111090550	0.793520667	0.018868667	5.394203412	1.39E-05	5.54E-05	up
PLEKHS1	0.21851	2.927681667	-3.743987484	5.69E-36	1.84E-34	down
ONECUT2	0.147981333	0.003690333	5.325520257	1.55E-09	1.02E-08	up
MUC5AC	0.009326667	0.677460667	-6.182631819	1.27E-26	2.67E-25	down
OMG	0.706445333	0.073910333	3.25672994	1.86E-05	7.25E-05	up
OMD	0.162919	0.0001	10.66993915	5.74E-05	0.000209295	up
LRRC8C	58.29112733	4.352672333	3.743302979	4.48E-184	3.19E-181	up
CIDEB	0.833024	0.0001	13.02414235	6.15E-07	2.97E-06	up
RORA	0.168728667	0.0001	10.72048939	0.000477946	0.001478661	up
LOC102157396	0.226621333	0.021427667	3.402737014	0.002105247	0.005705394	up
LOC119866097	0.086341333	0.930017667	-3.429134845	0.000456234	0.001415985	down
FOSB	70.53036733	7.986243667	3.142655558	1.21E-99	2.14E-97	up
IFGGB2	0.063749333	1.164630333	-4.191318035	8.39E-13	7.52E-12	down
IL12A	1.264949	0.0001	13.6267916	4.04E-06	1.75E-05	up
LOC119872688	0.368974	0.0001	11.84930344	3.22E-06	1.41E-05	up
MGST1	0.0001	27.696706	-18.07935488	4.49E-23	7.71E-22	down
DMBT1	0.502233667	0.061873333	3.020969077	1.79E-10	1.28E-09	up
C9H17orf64	0.70275	0.049790333	3.81907397	0.000809224	0.002404673	up
CA2	0.222136333	8.079379333	-5.184727179	4.99E-35	1.55E-33	down
CA4	0.574867667	0.023785333	4.59508574	0.000813792	0.00241631	up
DNAJC22	1.320035667	0.046775667	4.818674885	3.79E-15	4.13E-14	up
FSCN1	17.116749	1.811797667	3.239914959	5.45E-73	5.80E-71	up
ZNF385B	0.167901333	0.0001	10.71339797	0.000678295	0.002040507	up
PPP1R16B	0.551776	0.015730667	5.132430988	4.40E-11	3.39E-10	up
BATF3	1.233691	0.046135333	4.7409652	0.000193795	0.000646984	up
WDFY4	0.105833333	0.001601	6.046676973	4.30E-05	0.000159362	up
AK5	2.179821333	0.029683333	6.19841297	4.02E-20	5.92E-19	up
ALOX15B	2.017077667	0.042164667	5.580088276	2.99E-19	4.21E-18	up
LPAR1	21.96723667	2.081402333	3.399725631	7.72E-115	1.83E-112	up
PRRX1	16.49447967	0.100286667	7.361709648	5.51E-132	1.92E-129	up
LOC119865213	1.940009333	0.131935	3.878164351	9.78E-07	4.62E-06	up
LOC119873220	5.976301667	0.080057667	6.222069595	1.41E-11	1.13E-10	up
PRR5L	0.074435333	2.239719	-4.91118632	1.94E-30	4.93E-29	down
ADGRF1	8.518936667	86.737348	-3.347908064	1.74E-211	2.14E-208	down
ADGRF2	0.653341	0.043123667	3.921284422	1.23E-10	9.02E-10	up
MYBPH	0.224583667	0.0001	11.13303729	4.92E-05	0.000181079	up
DLG2	0.71229	0.03797	4.229532832	9.19E-21	1.40E-19	up
SAMD11	0.119325	3.335173333	-4.804793501	1.26E-57	8.86E-56	down
EPDR1	5.394109667	0.0001	15.71909723	9.28E-18	1.20E-16	up
LOC119872605	0.320751667	0.0001	11.64724105	7.72E-06	3.19E-05	up
LOC111092107	0.221751	0.006775333	5.032504874	0.003870738	0.009886246	up
HAS2	100.871221	11.67786133	3.110666636	4.53E-49	2.40E-47	up
GXYLT2	0.126446	0.0001	10.30430568	8.39E-05	0.000298253	up
MMP2	0.0001	0.105018	-10.03642091	0.00260918	0.006931969	down
LOC119873214	0.645878667	0.055401667	3.543261886	6.09E-08	3.35E-07	up
HHIPL1	11.91831533	1.370951333	3.11993106	1.92E-74	2.09E-72	up
LOC119872169	0.555826667	0.0001	12.44041934	0.003009199	0.00786933	up
LOC119869702	0.105108	0.010375	3.340689239	0.000851484	0.00251571	up
CTNND2	3.612851667	0.324199	3.478186477	3.78E-38	1.33E-36	up
ZNF532	0.113652333	0.004717	4.590613893	0.000812595	0.002413296	up
FSTL4	0.950635667	0.080336	3.564773996	3.99E-10	2.78E-09	up
LOC100683203	0.528717	0.0001	12.36828	3.14E-05	0.000118457	up
LOC102153351	0.198930333	0.0001	10.95804756	0.00013757	0.000471569	up
KCNJ11	0.033113333	0.527623	-3.994023304	4.00E-06	1.73E-05	down
KCNJ16	0.005333333	2.737461333	-9.003585372	2.99E-18	3.99E-17	down
LOC119865707	0.928697	0.062119333	3.902093723	0.002969954	0.007784301	up
LOC111095671	0.184902667	0.0001	10.85255032	0.001232493	0.003509731	up
LOC119871946	0.507423667	0.052498	3.272856442	0.000254454	0.000828062	up
NOS2	0.431383667	0.007435333	5.858430322	9.40E-07	4.45E-06	up
LCP1	103.2841923	0.045136667	11.16003197	3.09E-141	1.27E-138	up
LOC111093955	0.216331	0.008129333	4.733959561	0.001993403	0.005426878	up
XYLT1	3.511716	0.148930667	4.559463417	3.90E-35	1.22E-33	up
LOC119872710	0.832489	0.033675	4.627681359	4.71E-06	2.02E-05	up
TRPM8	0.016430333	0.332867	-4.340512196	2.49E-06	1.11E-05	down
SLC8A3	1.381907333	0.0001	13.75437326	6.33E-15	6.78E-14	up
LOC111098216	0.490419667	0.058997	3.055303334	1.57E-05	6.20E-05	up
C18H11orf86	0.070301333	3.358460667	-5.578104271	2.16E-16	2.59E-15	down
NCAM1	0.151657667	0.0001	10.56660272	3.05E-06	1.34E-05	up
LOC119865578	0.0001	0.667783	-12.70516365	8.93E-05	0.000315995	down
FHIT	0.220888667	3.397770667	-3.943197177	1.48E-12	1.30E-11	down
LOC119868024	0.686844333	0.009785667	6.133169212	0.001165297	0.003339376	up
GRAP2	3.977626	0.388317667	3.356598382	9.08E-36	2.92E-34	up
LOC102152411	0.0001	0.334808667	-11.70912116	0.00319728	0.008308349	down
SYTL3	0.316879667	0.027794667	3.511055103	0.000795596	0.002367218	up
CYP7B1	3.085120333	0.260967	3.563387471	1.08E-50	6.08E-49	up
ATP6V0D2	0.457896333	0.037905333	3.594548255	0.000934338	0.002728704	up
GPNMB	3.049029	0.185154667	4.041547055	4.12E-28	9.40E-27	up
BATF	0.693638667	0.031057333	4.481178457	0.000837553	0.002478114	up
LRIG1	0.682697333	5.624495667	-3.042405718	2.53E-60	1.90E-58	down
LOC111097420	0.237725667	0.02067	3.523687382	0.000810351	0.00240725	up
FRMPD1	1.214414	0.144753333	3.068591852	4.71E-14	4.71E-13	up
CHP2	0.0001	0.237344	-11.21276386	0.002036318	0.005533128	down
TGM3	0.486639333	0.0001	12.24863722	1.09E-07	5.82E-07	up
LOC611685	33.05987467	0.676844667	5.610112666	8.85E-198	7.12E-195	up
LOC111093139	0.050815	0.0001	8.989110617	0.003001086	0.007851441	up
PADI2	1.521492	15.66992267	-3.364439407	4.45E-91	6.81E-89	down
NSG1	0.395395333	0.045578	3.116886319	0.002811295	0.00742206	up
BAMBI	9.090915333	0.361285	4.653216299	1.63E-70	1.62E-68	up
NTNG2	3.902178667	0.027924	7.126630408	3.58E-25	6.92E-24	up
LOC102154792	0.303199667	0.007879667	5.265989757	4.43E-05	0.000164222	up
LOC102155115	0.376650333	0.0001	11.87901009	5.46E-07	2.66E-06	up
CDKN2B_1	3.509474667	32.546148	-3.213159809	2.32E-29	5.64E-28	down
IL37	1.011777	0.067082	3.914821836	2.07E-06	9.35E-06	up
LOC119873647	0.459157333	0.013226667	5.117467157	1.45E-07	7.61E-07	up
LOC111098576	0.144025333	0.0001	10.49210688	0.001239259	0.003527371	up
LOC119872510	1.555646667	0.044911	5.114301763	3.21E-08	1.83E-07	up
LOC102151464	6.252309333	0.258225	4.597688571	5.09E-27	1.09E-25	up
LOC119865809	10.82256667	1.012294	3.41834243	0.000328629	0.001047166	up
LOC111093851	9.141608667	0.7547	3.598472882	3.05E-22	5.05E-21	up
GNB4	14.63821933	0.800750333	4.192243764	7.89E-124	2.18E-121	up
IL18BP	10.35643133	1.219437667	3.086239039	3.49E-14	3.52E-13	up
CALD1	3.885743	0.048293	6.330232587	2.54E-47	1.26E-45	up
LOC119873364	0.605837	0.0001	12.56471397	0.000433862	0.001351082	up
RARRES2	0.329478333	3.106462333	-3.23701706	3.29E-09	2.11E-08	down
FLNC	76.52494833	2.842925667	4.750481883	0	0	up
LANCL3	3.581313333	0.336037333	3.413795319	6.35E-80	8.16E-78	up
RAB7B	0.104815667	0.0001	10.03363866	0.002418965	0.006466529	up
TCF15	1.776399	0.144984667	3.614983428	1.28E-06	5.94E-06	up
CHRDL1	0.800821333	0.029851667	4.74559702	2.72E-12	2.33E-11	up
ARL4C	3.010682667	24.240493	-3.009256483	3.12E-76	3.66E-74	down
NLRP1	0.036880667	0.0001	8.526720924	0.001468348	0.004116758	up
LOXL4	15.53406767	189.731593	-3.610452367	5.34E-166	2.90E-163	down
SELENBP1	2.544393	29.25807133	-3.523441244	1.35E-53	8.30E-52	down
SLC25A27	2.183877333	0.183291667	3.574678723	2.76E-08	1.58E-07	up
LOC106558052	0.134830667	0.007262333	4.214571709	3.69E-05	0.000137954	up
PSTPIP1	1.277246	0.066675	4.259746688	9.00E-09	5.46E-08	up
LOC106559013	0.927694333	0.047914333	4.275120328	6.87E-06	2.87E-05	up
EPSTI1	0.144309	1.719857333	-3.575055711	3.72E-08	2.10E-07	down
LOC119870512	0.163995	0.008160667	4.328821005	0.001953752	0.005335905	up
LOC119870515	0.375844333	0.01997	4.234229014	0.002280382	0.006128817	up
LOC111096420	2.674167333	0.153008	4.127410752	3.50E-10	2.44E-09	up
CD226	0.164836	0.0001	10.68681564	1.18E-05	4.76E-05	up
LOC119867845	0.151383333	0.0001	10.56399066	4.89E-05	0.000179931	up
NPC1L1	0.728876667	24.07018767	-5.045428863	6.28E-112	1.42E-109	down
LYPD6	0.008597667	4.76013	-9.112840081	1.27E-18	1.72E-17	down
LOC102155446	0.125565333	0.003545333	5.146373126	0.000912427	0.002673151	up
AREG	348.6132607	21.41969533	4.024617583	3.61E-277	8.34E-274	up
LOC119870757	0.237330667	0.014272333	4.05560541	0.002589919	0.006883762	up
TET1	0.073458667	0.005979333	3.618876165	8.85E-05	0.00031321	up
CD38	23.87008967	1.784594667	3.741535647	8.52E-78	1.06E-75	up
LOC484191	1.077498333	0.010686667	6.655729903	4.78E-09	3.00E-08	up
KCNK13	2.998939667	0.054229	5.789244121	5.99E-21	9.21E-20	up
CDC20B	0.007434667	0.207270333	-4.801101767	0.002105895	0.005706267	down
SORD	5.301094333	0.194964	4.765010553	3.07E-43	1.33E-41	up
LOC119865224	0.271597667	0.0001	11.40725537	0.002029145	0.005516069	up
MAFB	0.068174	2.367638	-5.118083073	2.74E-27	5.96E-26	down
RHOJ	0.463385333	0.0001	12.17799667	0.000253487	0.000825786	up
LOC111090394	1.890217333	0.073956333	4.675734612	9.77E-26	1.95E-24	up
LOC111090025	0.0001	0.166339333	-10.69991364	0.001080362	0.003119715	down
LOC111097550	1.063414	0.126686667	3.069366766	0.001523148	0.004253002	up
SELENOP	0.506849	219.5385947	-8.758702866	9.71E-292	2.57E-288	down
LOC119877775	90.09498867	7.784993667	3.532679091	1.84E-110	4.05E-108	up
LOC119877773	185.793798	21.512532	3.1104531	8.73E-54	5.46E-52	up
LOC119877772	3.711518667	0.117581333	4.980278677	0.001881608	0.005161246	up
CYP4B1	0.055103333	8.893222667	-7.334422904	7.70E-06	3.19E-05	down
LOC119872656	2.510453	0.190315333	3.721484009	5.49E-15	5.91E-14	up
PRSS27	1.907556667	0.144367333	3.723909676	5.77E-09	3.59E-08	up
ST8SIA5	0.598350667	0.0001	12.54677552	1.01E-09	6.78E-09	up
ST8SIA4	3.496149667	0.008701333	8.650314744	1.47E-23	2.60E-22	up
BTBD11	0.231709	0.005629333	5.363206194	1.68E-05	6.61E-05	up
LOC119873249	0.435083	0.043769	3.31330932	2.41E-05	9.29E-05	up
RNASE4	9.295803333	81.79737833	-3.137403153	1.39E-91	2.15E-89	down
LOC119869771	0.202696333	0.0001	10.98510428	0.000222206	0.000732651	up
LOC111091230	0.619146333	0.063236	3.291462408	0.000432418	0.001347493	up
SGCE	1.985822667	0.0001	14.27744918	9.49E-12	7.73E-11	up
LOC102153836	5.984397	0.455357	3.716135918	5.35E-35	1.65E-33	up
NPL	0.840491333	0.014271667	5.880007213	4.36E-10	3.03E-09	up
ANK1	0.743407333	0.026938667	4.786402568	1.85E-05	7.22E-05	up
LOC119866374	0.379608667	0.012459667	4.929175553	0.0002111	0.000698521	up
LOC119873733	0.079607333	1.723303667	-4.436131798	0.000620734	0.001879877	down
CDKL4	0.956233	0.043391667	4.461872289	2.46E-06	1.10E-05	up
LOC111097741	0.474413667	0.019133333	4.63198543	0.000330416	0.001052134	up
NR4A2	25.90800533	0.772377333	5.067948309	3.58E-154	1.62E-151	up
NR4A3	1.274392667	0.036309	5.133338863	1.08E-23	1.91E-22	up
NR4A1	151.547979	1.350140333	6.810521434	0	0	up
LOC111096834	4.125583667	0.389518333	3.404835101	1.95E-10	1.40E-09	up
LOC111096831	0.061107667	0.0001	9.255209584	0.000161128	0.000546452	up
LOC111095876	0.475498	0.0001	12.21522356	8.53E-06	3.51E-05	up
SLC10A1	0.144570333	0.0001	10.49755582	0.002941589	0.007719793	up
NWD1	0.252472	0.012726667	4.31019689	3.37E-07	1.68E-06	up
GAD2	5.269254	0.359521	3.873450778	4.59E-16	5.35E-15	up
LOC119866924	1.036802667	0.03123	5.053064954	1.65E-15	1.85E-14	up
STEAP2	90.386523	2.078079667	5.442784808	0	0	up
ARHGEF26	3.872493	31.938232	-3.043949916	1.42E-82	1.88E-80	down
SCN8A	0.24181	0.020910667	3.531562945	8.48E-06	3.49E-05	up
LOC102153565	0.274590667	0.0001	11.42306687	0.002242159	0.006038365	up
LOC484933	0.325343667	2.747968	-3.078328829	2.08E-27	4.56E-26	down
TPPP	0.197434333	2.111903333	-3.419099003	4.57E-31	1.20E-29	down
MYL7	2.770291	0.0001	14.75774991	5.70E-09	3.54E-08	up
FAM110B	7.624636667	0.379340333	4.329103912	3.68E-70	3.65E-68	up
LOC119870142	0.298387	3.526079333	-3.562808347	6.22E-18	8.14E-17	down
PODNL1	0.0001	0.334379	-11.70726853	1.28E-05	5.12E-05	down
LOC111092175	0.281279	0.0001	11.45778613	0.003463818	0.008935725	up
LOC111092171	5.106627	0.629888667	3.019201926	8.38E-09	5.10E-08	up
PDPN	576.6439003	55.80473433	3.369221247	7.38E-203	6.50E-200	up
GPR173	2.715759667	0.271699667	3.321271112	8.72E-32	2.35E-30	up
LOC119870966	0.276371667	0.016891333	4.032254601	0.000688914	0.002069091	up
LOC111094434	0.575696667	0.046350667	3.634646864	0.002901687	0.007629142	up
LOC111090849	0.049388667	3.057836	-5.952187202	2.69E-31	7.16E-30	down
LOC119870420	0.481356	0.006153667	6.289514166	9.05E-05	0.000320005	up
LOC102151722	0.551991333	0.053802667	3.358896031	0.001462763	0.004101721	up
LOC111093344	0.0001	0.230594333	-11.17114135	0.000161636	0.000547773	down
LOC111095647	0.119355	0.0001	10.22104329	0.002006805	0.005459347	up
REM1	0.553002667	0.0001	12.43307072	1.95E-06	8.84E-06	up
LOC111096736	0.54704	0.0001	12.41743061	0.000816417	0.002422159	up
GOLIM4	1.634257	25.10002433	-3.940981981	4.18E-110	9.10E-108	down
LOC111097452	0.153122333	0.018101333	3.080516845	0.002728741	0.007222655	up
NAALAD2	0.406216333	0.024377333	4.058636028	2.26E-09	1.47E-08	up
LOC102154002	3.222972667	0.051611667	5.964550924	4.72E-18	6.21E-17	up
LOC102151528	0.115932333	0.0001	10.17906727	2.83E-05	0.00010775	up
RAC2	0.293463667	0.0001	11.51896618	0.001533082	0.004276869	up
PBX1	0.226127333	3.013835333	-3.7363933	2.84E-50	1.56E-48	down
LOC119866516	2.432690333	0.103658667	4.552640039	5.64E-29	1.35E-27	up
TMPRSS11D	0.318863667	2.587983	-3.020816518	3.47E-11	2.69E-10	down
CAP2	1.847011667	0.094679333	4.285999621	3.77E-18	4.99E-17	up
CHDH	0.0001	0.101743667	-9.990723277	0.000106099	0.000370485	down
LOC111090730	0.343836	0.0001	11.74750489	0.002266537	0.006097805	up
NOVA1	0.109535667	1.038900667	-3.245585102	4.88E-16	5.67E-15	down
MCF2L	0.210216333	3.574820333	-4.087924062	1.65E-58	1.18E-56	down
LOC106557839	0.118029667	1.554474667	-3.719205675	4.44E-11	3.41E-10	down
PLAAT1	1.954836333	0.025095667	6.283465742	3.12E-07	1.57E-06	up
PLAAT3	1.546641	76.081586	-5.620337053	1.14E-292	3.53E-289	down
SLC37A2	15.571427	0.636897	4.611697276	4.04E-53	2.42E-51	up
B3GNT3	0.0001	0.636178	-12.63521477	1.06E-08	6.37E-08	down
KRT75	2.782597	0.044042	5.981408185	1.32E-19	1.89E-18	up
LOC111093714	0.541750333	0.016335667	5.051530898	0.000199818	0.000664996	up
LOC111095012	0.595872333	0.021489667	4.793288254	6.84E-07	3.29E-06	up
PARD6G	0.365379	0.037690667	3.2771145	0.000202476	0.000672763	up
LOC111097620	0.810015667	0.058984	3.779554245	0.000518892	0.001593617	up
LOC111097624	1.326331333	0.024978	5.730639448	2.86E-12	2.44E-11	up
LOC111096978	1.274224333	0.017024333	6.225877179	2.77E-07	1.40E-06	up
C1R	6.796897	0.727497333	3.223862396	2.02E-37	6.95E-36	up
MUC20	20.238812	266.6614837	-3.719812946	1.34E-161	6.88E-159	down
MGMT	0.639476	5.829239667	-3.188345599	3.93E-15	4.27E-14	down
SPINK14	0.380386667	0.0001	11.89325096	0.001084914	0.003130906	up
LOC475935	0.093050667	0.895529	-3.26665176	0.003175526	0.008256458	down
LARP6	49.83856333	0.484521	6.684559475	1.21E-185	8.96E-183	up
COL15A1	11.815578	0.500016	4.562572135	1.45E-132	5.17E-130	up
IGFBP5	0.0001	0.275094667	-11.42571245	2.90E-09	1.86E-08	down
LOC119874744	0.128971333	0.004848	4.733516922	0.000437605	0.001361821	up
S100A4	3.282339	145.0126293	-5.465310494	1.16E-83	1.56E-81	down
S100A2	521.0255127	34.21857533	3.928502417	9.47E-73	9.90E-71	up
LONRF2	1.986023333	0.0001	14.27759495	2.21E-15	2.45E-14	up
GJA1	208.9066517	16.53482967	3.65927834	3.94E-204	3.65E-201	up
LGI3	9.742801333	1.029954	3.241756743	3.79E-62	3.01E-60	up
LOC106559541	0.188051333	0.0001	10.87691082	7.49E-08	4.07E-07	up
FER1L6	0.046551667	0.0001	8.862689011	0.001732562	0.004787178	up
ATP8B3	0.029599	0.303718333	-3.359113656	0.000103663	0.000362664	down
ATP8B4	0.014037	0.212761333	-3.921929444	1.08E-05	4.38E-05	down
STC2	28.59343667	2.466193333	3.535326222	1.92E-102	3.55E-100	up
C15H4orf45	1.261309	0.127763	3.303379756	0.000133722	0.000459316	up
SMC1B	0.62379	0.075608667	3.044436907	2.57E-07	1.31E-06	up
TRIM47	0.250893333	3.158682	-3.65417666	4.89E-24	8.88E-23	down
MCOLN2	6.953369667	0.217301333	4.999943359	4.39E-61	3.33E-59	up
RTN4R	0.074889	1.031376333	-3.78367321	8.43E-08	4.56E-07	down
F2	0.595809667	24.248806	-5.346918371	1.28E-127	4.16E-125	down
LOC119864727	0.531299667	0.018932	4.810627075	8.11E-12	6.65E-11	up
LOC111096471	0.134418333	3.216776	-4.580813652	1.86E-27	4.09E-26	down
TTLL7	0.847839333	0.0001	13.04957518	8.09E-15	8.59E-14	up
MCUB	15.44722933	0.704074667	4.455475851	2.13E-65	1.88E-63	up
LOC485869	0.477295333	5.421763333	-3.505808003	6.57E-23	1.12E-21	down
LOC119875013	0.0001	2.018335667	-14.30087851	4.83E-07	2.37E-06	down
LOC119866330	0.207788	1.768941	-3.089701686	4.12E-09	2.60E-08	down
ADORA2A	0.872984667	0.0001	13.0917406	8.24E-10	5.57E-09	up
RPS6KA5	3.595282667	0.354479	3.342333135	1.95E-24	3.62E-23	up
SPP2	1.915943	0.097764667	4.292597679	5.56E-07	2.71E-06	up
ARRDC4	16.49284167	1.199794667	3.780980564	4.44E-122	1.17E-119	up
LOC102156760	0.111839667	0.0001	10.12721625	0.000878731	0.002586609	up
TAFA5	0.0001	0.156689333	-10.61369126	0.000386288	0.001214789	down
LOC111091501	0.165068	0.0001	10.68884475	0.001027665	0.002974508	up
ASPRV1	0.611384333	0.021357333	4.839276155	0.000139382	0.000476897	up
CACNB2	1.12165	0.024743	5.502458324	1.42E-19	2.03E-18	up
PCDH7	4.747215333	0.090523	5.712653284	1.23E-43	5.45E-42	up
GSG1	2.958934667	0.022595	7.032930475	9.47E-11	7.03E-10	up
LOC119867948	0.330073333	0.018244	4.177292607	0.000132595	0.000455699	up
CNFN	2.969743667	0.105178667	4.819424392	2.02E-07	1.04E-06	up
ADAMTSL1	0.977530667	0.052728	4.212500782	1.44E-22	2.41E-21	up
LOC102156539	0.0001	0.133789333	-10.38574738	0.00053461	0.00163754	down
ARSL	5.782211	0.051372667	6.814476482	1.46E-25	2.89E-24	up
LOC119865457	9.266175667	0.928537	3.318942729	4.49E-05	0.00016623	up
LOC119865456	0.007728333	0.510037667	-6.044302664	3.84E-12	3.24E-11	down
ROBO3	3.408805333	0.261054333	3.706844202	1.41E-19	2.01E-18	up
CXCL8	76.14006767	0.415076	7.519136525	3.15E-172	1.77E-169	up
UBE2S	517.2845157	47.402902	3.447910718	9.48E-128	3.13E-125	up
LFNG	26.66756333	2.729365667	3.288448411	2.72E-58	1.94E-56	up
LOC106559882	0.043455667	0.507463	-3.545686413	0.00134473	0.003799531	down
KCNK5	0.211647	5.455372	-4.687945632	5.84E-59	4.27E-57	down
FMN2	8.229896	0.0001	16.32858658	4.00E-26	8.13E-25	up
SLC5A11	0.122947667	0.0001	10.26382864	0.003211257	0.008341155	up
RFTN1	1.012258	0.0001	13.30528942	4.66E-11	3.57E-10	up
GPLD1	1.058146	9.942505333	-3.232070731	7.04E-71	7.08E-69	down
LOC102151128	0.605514667	5.365068667	-3.147362826	1.46E-42	6.21E-41	down
LOC119873006	0.542893333	0.0001	12.40645305	0.000168429	0.000568817	up
OGN	1.464793667	0.171663333	3.093043636	3.46E-10	2.42E-09	up
AKAP6	0.540468	0.064011667	3.077802424	2.98E-16	3.52E-15	up
LOC102151503	0.018619333	0.226729333	-3.60609773	6.76E-05	0.000243702	down
TGFBI	9.681412333	0.147093333	6.040413758	9.43E-65	8.08E-63	up
PECAM1	0.177063667	0.008559667	4.370569776	0.001386092	0.003903286	up
LOC102154647	0.452387667	0.031505667	3.843876355	0.003380612	0.008736907	up
TAL2	0.759119333	0.043354333	4.130078589	5.32E-05	0.000194767	up
LOC119870139	58.21373467	2.901464	4.326506642	3.76E-48	1.93E-46	up
L3MBTL4	0.506189667	0.0001	12.30546234	2.81E-05	0.000107034	up
LOC102153427	0.354875	0.014656333	4.597714818	1.14E-06	5.34E-06	up
PRTG	0.550877667	0.002286333	7.91255241	2.67E-13	2.51E-12	up
FOLH1B	65.13033667	0.129885	8.969951046	1.32E-141	5.55E-139	up
LOC111097329	0.381193333	0.0001	11.89630717	0.000276748	0.000894476	up
TNFSF18	0.285214333	0.0001	11.47783077	2.00E-05	7.80E-05	up
ASPA	0.234958333	0.021482333	3.45118233	0.003137708	0.008168227	up
LOC111095693	0.439495333	0.0001	12.10163213	0.000970631	0.002827558	up
LOC119869720	1.934568333	0.142857667	3.759361321	7.46E-17	9.18E-16	up
LOC119870812	0.120272333	0.0001	10.2320891	0.000118416	0.000410166	up
EML1	39.99135467	4.103827667	3.284646098	3.98E-161	1.99E-158	up
PALD1	5.358371	0.315617667	4.085544606	8.01E-66	7.13E-64	up
PPP2R2B	4.078386333	0.111399667	5.194181623	2.91E-27	6.32E-26	up
LOC100685649	2.823218333	0.173222667	4.026641076	2.69E-08	1.55E-07	up
DLA-DRA	0.614905	5.952042667	-3.274949425	7.43E-14	7.27E-13	down
SLC16A4	0.285977333	0.003856333	6.212527232	4.76E-06	2.04E-05	up
SLC16A6	2.314946667	0.0001	14.49869134	2.61E-16	3.11E-15	up
LOC119866260	0.176664333	0.0001	10.78679509	0.000201758	0.000670607	up
LOC119873993	0.246398667	0.0001	11.26677873	0.000251144	0.000819162	up
DDR2	17.094574	1.319265	3.695732179	5.38E-200	4.52E-197	up
KCNJ2	0.049824667	0.407012333	-3.030140453	0.00358329	0.00921695	down
ANOS1	36.68198267	1.213674333	4.91761836	6.84E-237	1.15E-233	up
USH1C	0.541239667	0.058629333	3.206573019	7.55E-05	0.000269908	up
ANKRD53	0.301081	0.013523333	4.476628961	0.001142934	0.00328146	up
MUC5B	0.04556	15.497668	-8.410067681	5.54E-161	2.70E-158	down
NECTIN3	0.085538667	0.859007	-3.328021263	1.70E-13	1.62E-12	down
MSS51	0.372450333	0.0001	11.86283234	3.43E-06	1.50E-05	up
DAPP1	2.702212333	0.0001	14.72185342	1.81E-15	2.02E-14	up
OSBPL6	11.57995533	0.724634	3.998233379	7.86E-140	3.10E-137	up
LOC119870473	1.004563667	0.052737667	4.251591449	1.43E-13	1.37E-12	up
LOC119870472	0.10097	0.004418333	4.514280631	0.000803845	0.00238917	up
PROB1	0.138754	1.144616333	-3.044262832	3.52E-20	5.21E-19	down
LOC111095238	0.718454	0.037245	4.269777122	0.001396044	0.003927725	up
LOC111097400	0.196432333	0.008365333	4.553465582	0.001116697	0.003213608	up
VSTM2B	0.040191667	1.394672667	-5.116886343	1.22E-09	8.15E-09	down
FRMD1	2.086373667	21.11362933	-3.339105122	3.19E-95	5.13E-93	down
PDZD3	0.431331333	0.051061667	3.078483988	0.000816305	0.002422159	up
PDZD2	1.348343333	0.115742	3.542203518	4.55E-27	9.74E-26	up
SGPP2	0.899111667	20.03089033	-4.477582433	7.43E-102	1.35E-99	down
LOC119866569	0.437586667	0.017306	4.660224567	2.64E-06	1.18E-05	up
LIX1L	18.90324067	1.706680333	3.469368816	2.27E-33	6.55E-32	up
LOC102157048	20.240563	0.827201333	4.612867098	5.58E-128	1.88E-125	up
LOC488947	0.0001	0.208148667	-11.0233986	0.000333106	0.001059788	down
RASSF10	0.092790667	1.219470333	-3.716131152	2.45E-08	1.41E-07	down
NOD2	0.121594333	0.0001	10.24786028	0.000526797	0.001615483	up
KRT27	0.0001	2.916292667	-14.83184789	7.37E-14	7.23E-13	down
KRT25	0.0001	2.719589667	-14.73110137	5.03E-14	5.01E-13	down
LOC111098552	1.061578	0.125150333	3.084476339	0.000122667	0.000423467	up
LOC119871847	0.855965667	0.0001	13.06333722	4.68E-06	2.01E-05	up
LOC119867532	1.594598667	0.129872333	3.618027336	3.14E-20	4.66E-19	up
UNC13A	0.0001	0.050401667	-8.977327631	0.002908044	0.007642597	down
LOC111097034	0.174381667	0.007040667	4.630392521	0.001217466	0.003474426	up
GABBR2	0.484330333	0.005772667	6.390609629	1.94E-08	1.14E-07	up
SOX18	0.0001	0.49447	-12.27166728	6.73E-06	2.81E-05	down
TTC39B	2.194894667	0.166349667	3.721860826	2.13E-42	8.95E-41	up
LOC119873302	0.344664	0.0001	11.7509749	0.000726394	0.002172492	up
TMEM151B	0.064503667	0.744974333	-3.529737644	2.37E-12	2.04E-11	down
METTL7B	0.113488	0.961611333	-3.082914142	4.51E-05	0.00016679	down
FILIP1L	1.192224667	20.70208767	-4.118048229	8.92E-66	7.90E-64	down
NOXO1	0.064043	0.699302	-3.448802836	2.93E-05	0.00011119	down
SLC35G2	0.244409667	2.219291667	-3.182726032	2.33E-11	1.83E-10	down
IFGGC1	0.506193667	4.492737333	-3.149833355	4.81E-24	8.75E-23	down
LOC111092199	0.367696	0.043888	3.06661505	1.04E-08	6.27E-08	up
DOP1B	5.151867667	0.439605667	3.550813648	4.24E-83	5.69E-81	up
PON3	1.151252	0.077199333	3.898471463	2.39E-08	1.38E-07	up
LOC111091557	0.292340667	0.0001	11.51343482	3.97E-05	0.000147859	up
LOC111097482	0.757567	0.019368333	5.289601769	1.40E-06	6.49E-06	up
UGT1A6	0.0001	0.285369	-11.47861291	0.000220904	0.000728616	down
PDIA2	2.187725333	0.248901	3.135787689	2.86E-09	1.84E-08	up
OTULINL	2.684153667	0.08173	5.037457723	1.95E-26	4.02E-25	up
PHKG1	6.923261333	0.713355	3.278759691	7.66E-24	1.38E-22	up
ZEB2	0.320665	0.0001	11.64685118	8.89E-08	4.80E-07	up
LOC119872526	0.229518	0.023408	3.293533722	9.25E-06	3.78E-05	up
ALDH1A1	10.574254	139.7587	-3.724310302	9.72E-150	4.29E-147	down
LOC119872924	3.372732	0.054349667	5.955502688	5.51E-14	5.47E-13	up
NXPH2	0.154941333	2.756312667	-4.152945587	5.06E-26	1.02E-24	down
LEXM	0.330632333	2.852466333	-3.108910138	1.05E-14	1.11E-13	down
LOC111096404	0.878686667	0.007691	6.8360338	3.70E-09	2.35E-08	up
LYPD6B	1.418180667	14.50060533	-3.353999888	8.93E-57	6.10E-55	down
LOC119872488	1.275335333	0.0001	13.63858902	1.97E-05	7.68E-05	up
LOC119872486	0.513609333	0.025433667	4.33586005	4.63E-08	2.58E-07	up
SLC16A14	5.876124333	0.038496	7.254012564	8.21E-48	4.17E-46	up
PLIN5	0.0001	0.220769	-11.10832189	0.000322026	0.001028073	down
ELAPOR2	29.852651	0.021551667	10.43584389	2.01E-86	2.87E-84	up
CYTIP	0.0001	0.082935667	-9.695848859	0.001320752	0.00373863	down
LOC111092728	3.287002333	0.165622667	4.310800446	1.62E-05	6.36E-05	up
LOC102157122	0.179698	0.008491	4.403496069	0.001051018	0.00303925	up
ENPEP	2.686608333	0.019839333	7.081278656	3.36E-28	7.69E-27	up
LOC102156830	0.023355667	0.713172	-4.932405531	8.05E-06	3.32E-05	down
LOC102154476	0.395781333	0.0001	11.95048786	7.82E-09	4.79E-08	up
LOC119866948	0.172034	0.0001	10.74847801	6.45E-05	0.000233142	up
LOC119865205	1.669382333	0.081919667	4.348960753	1.29E-05	5.14E-05	up
SOX21	5.502598	0.257822667	4.415661924	9.76E-47	4.70E-45	up
LOC111094619	0.251693333	0.0001	11.29745129	0.001211215	0.003458719	up
LOC119869922	8.691508	0.557208	3.963318634	0.002789216	0.007365871	up
LOC119869693	1.59381	0.065504333	4.604745495	5.83E-06	2.47E-05	up
LOC111091933	0.059893	0.895374667	-3.902032197	0.002462919	0.00657643	down
LOC102157329	0.028823333	0.534915667	-4.214002364	2.02E-05	7.84E-05	down
LOC102154670	0.171797333	0.0001	10.74649193	0.001544634	0.004305203	up
A4GALT	30.23935133	1.267165333	4.576750515	3.99E-136	1.51E-133	up
CCDC88A	17.10510133	1.868185	3.194717418	7.59E-77	9.07E-75	up
NPM2	0.0001	0.318294	-11.63614425	0.002751882	0.007276623	down
TP73	0.0001	0.256941667	-11.32722515	4.53E-06	1.94E-05	down
LOC111097376	4.333763667	0.468901667	3.208263169	3.67E-14	3.70E-13	up
LOC119867477	0.198573333	0.0001	10.95545618	0.002082064	0.005649135	up
LOC119869710	0.0001	0.542961667	-12.40663463	2.32E-06	1.04E-05	down
LOC119869713	1.278304333	0.134965667	3.24356699	1.18E-11	9.54E-11	up
FAM167A	0.136642	9.640745667	-6.140671835	1.45E-37	5.02E-36	down
SLC5A8	0.011441667	0.182517667	-3.995666991	8.43E-05	0.000299484	down
CSGALNACT1	4.229954333	0.077208667	5.775735479	1.54E-51	8.86E-50	up
LOC119871440	1.522623	27.936832	-4.197537749	1.38E-36	4.58E-35	down
LOC111096486	0.347569	0.0001	11.7630837	0.002494047	0.006652829	up
LOC119869553	0.0001	0.256718333	-11.32597061	0.002154649	0.005822804	down
LOC119869554	0.67407	0.046059333	3.871332984	0.003052475	0.007965617	up
NR3C2	0.643639	0.072930333	3.141660853	2.14E-07	1.10E-06	up
LOC111095894	0.164602667	0.015670333	3.392879935	0.002929463	0.007691243	up
LOC111091405	0.25199	0.025829667	3.286265552	2.85E-05	0.000108248	up
LOC111090250	0.367302	0.005151333	6.155877044	5.49E-05	0.000200509	up
LOC111098209	6.148605667	0.542583667	3.50234176	4.10E-09	2.59E-08	up
C18H11orf94	0.0001	0.385065	-11.91088628	0.000246358	0.00080568	down
LOC111093776	0.955603667	0.100235	3.253026034	2.50E-05	9.61E-05	up
LOC111093771	0.152311333	0.011746667	3.696699967	2.06E-05	7.99E-05	up
LOC119867613	0.55098	4.427246667	-3.0063379	1.41E-20	2.13E-19	down
LOC111092166	0.147806333	0.0001	10.52949237	0.00056248	0.001716942	up
ABCC8	0.006171333	0.106808333	-4.113298181	0.002691367	0.007130871	down
ENPP3	0.028839	0.261221667	-3.179181519	0.000818167	0.002426574	down
LOC111090591	0.851657667	0.081150333	3.391604714	0.000501426	0.001545875	up
LOC100684769	0.183286333	1.920143	-3.389042637	4.86E-22	7.93E-21	down
ELF5	0.013136333	0.39414	-4.907073625	7.33E-05	0.000262644	down
SLC6A12	0.269867	13.418594	-5.635841132	1.26E-105	2.51E-103	down
LOC119870168	0.042941667	1.234081333	-4.844915483	1.82E-21	2.87E-20	down
HLF	0.059207333	0.0001	9.209632067	0.002554173	0.00679656	up
LOC106558498	0.46883	4.024851	-3.101798581	2.10E-08	1.22E-07	down
FLT3	4.623534667	0.286078	4.014515745	3.35E-43	1.45E-41	up
LOC119866867	0.118917	0.0001	10.21573926	0.002847655	0.007508414	up
GJA5	1.499526	0.054869667	4.772353915	5.67E-09	3.53E-08	up
LOC119874183	0.093858	0.0001	9.874335908	0.000883549	0.002597179	up
TMEM144	0.0001	1.375896667	-13.7480845	2.88E-11	2.25E-10	down
LOC119865365	0.441111333	0.029393333	3.907581946	0.000310414	0.000994432	up
ZMAT1	0.62024	0.041944	3.886290214	1.14E-09	7.61E-09	up
MYBL1	12.77013233	1.184994667	3.429821004	3.57E-76	4.16E-74	up
LOC102151744	0.0001	0.227645333	-11.15257217	0.000317761	0.00101621	down
LRFN2	0.0001	0.089635333	-9.80792373	0.000114494	0.000397326	down
HABP2	0.0001	1.516962667	-13.88889796	2.01E-12	1.75E-11	down
PIGR	0.044319333	2.478110667	-5.805160626	9.95E-29	2.34E-27	down
LOC106558650	5.114831333	0.548457333	3.221235369	3.97E-28	9.06E-27	up
LOC111096794	1.408117667	0.02671	5.720244109	1.98E-09	1.29E-08	up
LOC119881352	1.331416667	0.138729	3.262620827	1.46E-10	1.06E-09	up
AKAP3	0.184477	0.008849	4.381782717	0.001111848	0.003201147	up
LOC119866532	1.430851	0.032825	5.445934625	7.63E-10	5.18E-09	up
LOC119871933	2.120221333	0.035819	5.887346007	1.06E-11	8.59E-11	up
LOC111097144	0.174353	0.0001	10.76779547	0.002776541	0.007338681	up
SYCP2	3.894707333	0.438346	3.151372933	3.00E-18	3.99E-17	up
LOC486100	0.036404333	1.387849667	-5.252597302	5.05E-12	4.22E-11	down
KBTBD11	0.109745667	0.0001	10.09994826	0.000255079	0.000829948	up
TBX20	2.578555	0.132569667	4.281740204	1.83E-48	9.54E-47	up
LOC111090284	0.106633333	3.985839	-5.22415304	0.000557712	0.001703791	down
LOC102152069	0.633778333	0.036159667	4.131525056	2.79E-09	1.80E-08	up
GASK1A	1.590606	0.0001	13.9572889	9.92E-14	9.60E-13	up
LOC102151895	0.271336	0.0001	11.40586476	1.88E-06	8.55E-06	up
PITPNM3	0.193026	0.009183667	4.393581098	1.75E-06	8.00E-06	up
CPNE5	0.020742667	0.553792333	-4.738671798	1.70E-08	1.00E-07	down
LOC111096568	0.424194	0.011404667	5.217028029	0.001821495	0.005009721	up
LOC119869347	1.683191667	0.019224667	6.452097073	3.48E-08	1.97E-07	up
LOC111090511	3.035447	0.228527667	3.731468243	6.35E-20	9.24E-19	up
COL10A1	0.54916	0.0001	12.42301083	4.45E-08	2.49E-07	up
ZDBF2	0.0001	0.021009	-7.714863683	0.003290643	0.00852224	down
LIPK	0.655704	0.010100333	6.020569885	2.61E-07	1.33E-06	up
LOC119873356	0.547575	0.0001	12.41884087	9.40E-06	3.84E-05	up
LOC119869627	0.432530333	0.0001	12.0785856	0.000452168	0.001404072	up
CCDC198	0.176857667	3.712391667	-4.391688261	3.19E-13	2.97E-12	down
BMF	4.029105667	39.538203	-3.294715756	3.94E-124	1.10E-121	down
CYP24A1	0.254775	0.030223	3.075504941	0.002645561	0.00701666	up
ACOT4	11.22025767	0.457667	4.615663726	6.58E-57	4.51E-55	up
CAPN12	0.651138667	0.031037667	4.390872804	1.88E-07	9.73E-07	up
LOC119865626	3.548643667	0.090015667	5.300947789	0.001655798	0.004589465	up
TMEM92	0.0001	0.535476333	-12.3866071	5.56E-05	0.000203142	down
GNAI1	1.371176	0.070248333	4.286805955	3.99E-15	4.33E-14	up
ACHE	0.090551	1.534858333	-4.083231118	1.04E-15	1.19E-14	down
TLE2	0.159013333	8.371647667	-5.718291949	2.14E-56	1.45E-54	down
TFPI	0.0001	0.299765333	-11.54961784	0.001306303	0.003699993	down
IRF8	0.344572	0.035876	3.263714522	0.000113216	0.000393259	up
LOC106559002	0.149970667	0.0001	10.55046463	0.000983993	0.002862425	up
HEY2	0.984802	0.0001	13.26561798	9.07E-07	4.30E-06	up
TNFRSF19	0.512597333	4.192729667	-3.031991935	4.40E-39	1.61E-37	down
LOC102156552	0.096627667	0.0001	9.916292514	0.000290634	0.000935762	up
DAO	0.0001	1.629726	-13.99234181	4.57E-13	4.18E-12	down
ESM1	339.7918497	41.37435767	3.037842429	5.64E-175	3.26E-172	up
MAF	0.0001	11.40599133	-16.79943232	2.10E-20	3.14E-19	down
COL1A2	36.21148433	0.690849	5.711933092	1.31E-276	2.70E-273	up
AASS	0.017967667	0.497758	-4.79196953	1.02E-10	7.53E-10	down
CLIP4	23.28799567	0.413236667	5.816474395	6.19E-182	4.24E-179	up
LOC102156051	0.51341	0.0001	12.32589568	0.000647838	0.00195556	up
PAK3	17.20222167	1.789862	3.264674637	6.59E-33	1.88E-31	up
GAS6	0.485858667	0.053470667	3.183717134	0.000526187	0.001614414	up
LOC111095575	0.16299	0.010814667	3.913722349	0.002500534	0.00666533	up
ANXA13	0.057327	0.700217667	-3.610516774	5.45E-06	2.31E-05	down
MEOX1	1.037770667	11.54524833	-3.475739637	3.26E-10	2.29E-09	down
SLPI	0.629362	0.0001	12.61967436	0.000970631	0.002827558	up
IDO2	0.375535333	5.112651	-3.767050989	4.68E-28	1.06E-26	down
FAM178B	0.0001	0.272803333	-11.41364556	0.000846965	0.002503559	down
LOC119866310	0.615945333	0.0001	12.5885866	0.002240969	0.006036039	up
CXCL10	0.0001	1.367071333	-13.7388009	0.00031702	0.001014015	down
ZIC2	4.281548	0.0001	15.38584488	1.20E-17	1.54E-16	up
PRSS12	2.878263333	0.185875	3.952793943	4.28E-18	5.65E-17	up
MTMR7	0.251857667	0.009010333	4.804884359	0.000336464	0.001069187	up
HAPLN3	0.331796667	0.01251	4.729145698	0.000560948	0.001712548	up
DMBX1	1.194846	0.0001	13.54453707	2.29E-08	1.32E-07	up
ANK2	0.354565667	0.0001	11.79183713	5.88E-14	5.81E-13	up
CCDC96	0.011187333	0.335227	-4.905200257	8.52E-05	0.000302166	down
PDZK1IP1	35.40427767	316.302541	-3.159309558	6.90E-66	6.17E-64	down
LOC106558971	0.0001	2.373177	-14.53453209	2.73E-16	3.24E-15	down
LOC111093453	0.628606333	0.064514	3.284472633	1.96E-05	7.63E-05	up
LOC102153319	0.050953667	3.015850667	-5.887235216	2.46E-21	3.86E-20	down
CGREF1	29.56439433	3.404354667	3.118407471	1.50E-43	6.61E-42	up
TLR4	0.020037333	0.482446	-4.589605046	2.73E-07	1.38E-06	down
LOC102151315	0.136199333	0.0001	10.41150393	0.002083041	0.00565096	up
LOC119863989	0.988556333	0.03648	4.760145546	4.45E-05	0.000164677	up
LOC111096825	0.489340333	0.007119	6.103019789	3.16E-07	1.59E-06	up
SCIMP	0.644238	0.065091667	3.307049	3.37E-05	0.000126666	up
GREB1	0.099894667	0.0001	9.964263845	6.52E-06	2.73E-05	up
CYP4A38	0.102550667	1.180088667	-3.524486486	4.17E-09	2.63E-08	down
RUNX3	5.084459	0.110028667	5.530142921	2.71E-61	2.08E-59	up
SLC9A9	2.111138333	0.040116667	5.717675569	1.43E-16	1.74E-15	up
LOC119866135	0.0001	0.694683	-12.76213908	2.87E-05	0.000108961	down
LZTS1	0.425218333	0.0001	12.05398808	1.09E-10	8.04E-10	up
SEMA3D	0.217087333	0.0001	11.08405983	4.29E-08	2.40E-07	up
PRR15	0.532050667	0.060708667	3.131589246	0.000117436	0.000407229	up
SCGB1A1	1.848588333	333.7312113	-7.496118824	2.89E-164	1.53E-161	down
PLEKHD1	4.560176	0.239487667	4.25106624	2.67E-49	1.43E-47	up
ADGRB2	0.974451	0.083840333	3.538873284	1.39E-16	1.68E-15	up
LOC119870153	0.250463	0.0001	11.29038178	0.00049921	0.001539301	up
LOC119867066	0.11139	0.0001	10.12140401	0.001380801	0.003890164	up
TCF23	0.195808667	0.0001	10.93522891	0.001212609	0.003461631	up
LOC102153400	0.335399	0.0001	11.71166267	0.003412432	0.008812988	up
LOC111094421	2.001642667	0.019612667	6.67325493	7.26E-16	8.36E-15	up
LARGE1	0.078843333	1.254410333	-3.991876767	4.29E-18	5.66E-17	down
LOC111095434	0.624039333	0.0001	12.60742125	3.80E-11	2.94E-10	up
ATP2B2	0.040968	0.0001	8.678353654	0.001471554	0.004125121	up
LOC102153392	0.842666333	0.032585	4.692681587	5.78E-05	0.00021064	up
LOC102155947	0.414155	0.029035	3.834305867	0.001341302	0.00379158	up
BARX2	15.15690533	0.414185333	5.193554943	5.92E-74	6.37E-72	up
LOC119870347	3.560149	0.348345667	3.353346101	5.28E-05	0.000193395	up
LOC111093170	0.266377	0.010010667	4.73385956	0.000896813	0.002630321	up
LOC102156228	0.429032333	0.037961	3.498496476	0.000171038	0.000577205	up
CDSN	15.72422667	0.313181667	5.649845494	1.36E-06	6.29E-06	up
IL1R2	1.412268667	0.029056	5.603034652	2.86E-11	2.24E-10	up
LOC119870063	0.145660333	0.0001	10.50839234	0.001441444	0.004046231	up
LOC100688091	13.10004467	1.149352333	3.510678703	1.74E-06	7.97E-06	up
LOC111092071	0.480510333	0.034518333	3.799132743	6.77E-05	0.000243702	up
LOC111097634	0.122644333	0.0001	10.26026486	3.01E-05	0.00011386	up
LOC111097633	0.199824667	0.017325333	3.527779668	0.000477063	0.001476423	up
LOC106559988	0.249770333	0.0001	11.28638641	0.001964102	0.005360511	up
STEAP1	107.8624727	4.851671333	4.474567381	3.64E-217	4.81E-214	up
PWWP3B	0.0001	0.117688667	-10.20075968	6.68E-05	0.000241203	down
LOC106559796	0.747439667	0.0001	12.86774141	2.10E-05	8.13E-05	up
LOC102151229	0.116576	0.0001	10.18705509	0.000159639	0.000541501	up
TWIST1	8.855088	0.843183	3.392588959	9.71E-29	2.29E-27	up
CNTN5	0.265170667	0.0001	11.37270548	7.61E-09	4.67E-08	up
RNF183	0.022329	0.559316667	-4.646674774	3.40E-07	1.70E-06	down
SYT13	4.356919667	0.0001	15.41102089	1.00E-20	1.53E-19	up
GPSM3	0.311155	3.365427667	-3.435084515	3.18E-12	2.70E-11	down
PRDM8	0.332890667	0.01688	4.301661613	3.93E-05	0.000146637	up
MYB	5.767345	0.683046333	3.077851977	1.30E-35	4.16E-34	up
SMO	7.300003333	0.303605667	4.587626499	5.17E-64	4.37E-62	up
LOC119864716	3.703373	41.26911033	-3.478150569	2.08E-117	5.12E-115	down
TBC1D9	0.051389333	0.730298	-3.828944438	3.30E-14	3.35E-13	down
TRPA1	0.0001	0.0815	-9.670656249	0.002435165	0.006505139	down
DYSF	0.045805333	0.0001	8.839371778	0.00355084	0.009141103	up
LOC111097251	0.373115333	0.0001	11.86540593	0.001170283	0.003350623	up
LOC102153760	0.236664	0.0001	11.20862455	0.000340325	0.001079602	up
LAMA4	0.567123333	0.0001	12.4694468	6.95E-12	5.73E-11	up
F5	1.372327333	0.0001	13.74433702	6.34E-17	7.86E-16	up
BAALC	0.820162667	0.0001	13.00169436	1.09E-10	8.01E-10	up
ABO	0.0001	0.489559333	-12.25726801	6.39E-05	0.0002314	down
CD70	1.508009667	0.038152667	5.304717969	1.24E-05	4.98E-05	up
ST6GALNAC2	15.46905767	0.414614667	5.221470353	1.08E-49	5.79E-48	up
SPATC1	0.0001	0.129768	-10.34171895	0.001019223	0.002952727	down
LOC111094331	0.325407333	0.032486	3.324356743	0.001850293	0.005081373	up
KCND1	0.110116667	0.0001	10.10481713	0.000108741	0.000379067	up
MAP6D1	0.298371	0.026675333	3.483529116	0.000251219	0.000819263	up
NGEF	6.400612333	0.772831	3.049985061	2.54E-31	6.77E-30	up
BST2	24.55146567	214.6034497	-3.127792209	2.39E-108	5.04E-106	down
TNIK	14.64403233	0.088149667	7.376142035	4.08E-155	1.89E-152	up
CYP39A1	3.909005333	0.157155333	4.636538415	5.31E-31	1.39E-29	up
LOC119872053	7.823166	0.719669667	3.442345821	0.000302848	0.000971706	up
IYD	1.283145333	0.078476333	4.031283138	1.53E-14	1.60E-13	up
LOC119870186	1.36078	0.078880667	4.108618287	1.78E-06	8.13E-06	up
SDCBP2	0.015375	3.475461333	-7.820474273	5.19E-12	4.32E-11	down
LOC106557914	0.234809	0.026817	3.130267949	0.003337635	0.008633069	up
ADRB2	0.580905667	8.614232333	-3.890346426	1.06E-53	6.54E-52	down
ACSL5	7.322677667	0.047137333	7.279357337	5.23E-41	2.10E-39	up
KRT124	0.400566	0.048769	3.038003675	0.002481726	0.006624737	up
LOC102155649	1.816073	0.210222	3.110836633	6.05E-15	6.49E-14	up
TMPRSS6	0.159103333	4.720771333	-4.890986636	9.52E-47	4.60E-45	down
LOC119867958	0.235971	0.017540333	3.749861499	0.002887046	0.007597123	up
LOC102152872	0.076218	1.696654667	-4.47641739	6.70E-10	4.57E-09	down
LOC111096392	0.577689	0.012159	5.570196538	6.03E-09	3.73E-08	up
LOC111095154	1.869505	0.082785	4.497143133	2.16E-10	1.54E-09	up
SLC1A1	1.663501333	0.08353	4.315784774	1.01E-19	1.45E-18	up
SLC1A3	0.088164	0.0001	9.78404587	0.002485267	0.006632277	up
VSIR	0.565738667	5.546320333	-3.293323259	5.45E-56	3.68E-54	down
SLC2A3	199.1970927	13.31431	3.903147022	1.48E-86	2.14E-84	up
ADD3	15.51136133	0.814120333	4.251939446	7.92E-91	1.20E-88	up
FMO5	0.688426667	10.60058067	-3.944696501	5.11E-59	3.76E-57	down
GBP6	2.272596333	0.277941	3.031490878	1.47E-14	1.53E-13	up
STX1B	0.197846	2.056017667	-3.377402859	3.52E-27	7.61E-26	down
DPP7	5.014201	51.868187	-3.370758208	1.11E-118	2.81E-116	down
LOC119864204	0.237590333	0.0001	11.21426042	0.000163385	0.0005536	up
CHRNB4	0.662681333	9.467835667	-3.836647479	1.11E-41	4.58E-40	down
HEYL	0.869813	0.0001	13.08648956	5.11E-11	3.90E-10	up
DUSP2	98.57924933	1.337021333	6.204189605	3.61E-237	6.67E-234	up
BMP10	0.319765667	0.0001	11.64279933	1.18E-05	4.75E-05	up
LOC111096632	0.106049333	0.0001	10.05051984	0.000407851	0.001277949	up
LOC111095583	0.061357667	0.0001	9.26109981	0.001165453	0.003339376	up
LOC119869901	7.145014333	0.437942667	4.028122989	0.001759193	0.004854964	up
HTRA3	0.462349333	0.01637	4.819857081	0.000149389	0.000509159	up
LOC607393	0.623198333	6.746038667	-3.436277307	3.02E-28	6.94E-27	down
SIM1	0.0001	0.124129333	-10.27762837	2.14E-07	1.10E-06	down
MGAT4A	3.468962	0.239237667	3.85798758	8.26E-69	8.01E-67	up
LOC102154658	1.521087	0.189413333	3.005492877	6.73E-13	6.09E-12	up
VGLL2	0.505715667	0.012742	5.310662825	1.66E-05	6.51E-05	up
LOC119877739	3.358089667	0.220032667	3.931851122	2.57E-27	5.60E-26	up
LOC119870108	0.672137667	0.009685333	6.116811243	1.46E-05	5.77E-05	up
LOC119873514	2.744719333	0.149401333	4.199393703	0.003076173	0.008021471	up
LOC119866747	0.399996667	0.008988	5.475844043	8.19E-06	3.37E-05	up
ACP5	5.348045667	65.852992	-3.6221653	1.40E-95	2.29E-93	down
LOC119867862	1.263122	0.095543667	3.724689936	3.23E-06	1.42E-05	up
LOC111095460	2.857729333	0.303977333	3.232833624	3.06E-13	2.85E-12	up
RCAN2	0.182191667	0.009118333	4.320543013	0.002030959	0.005520187	up
PARVB	13.49118767	0.500511667	4.75246985	6.04E-104	1.15E-101	up
LOC102155395	0.760912333	0.038659333	4.298841583	0.000377294	0.00118893	up
LOC119870378	0.298442667	0.0001	11.54323809	0.000750182	0.002237849	up
HPSE	124.4371137	5.408310333	4.52409509	0	0	up
KL	0.20112	0.015588667	3.689487113	0.000149644	0.000509936	up
LOC119867468	0.53293	0.052299667	3.349072392	1.32E-08	7.85E-08	up
LOC119869288	0.087410667	0.0001	9.771665531	0.001219361	0.003478761	up
FAM13C	3.899235667	0.0001	15.25090373	1.31E-18	1.77E-17	up
GBP1	0.2005	0.012150667	4.04449486	0.001421181	0.003992986	up
GBP5	37.14648333	0.552994667	6.06981626	1.87E-204	1.82E-201	up
LOC119870095	0.35851	0.0001	11.80779765	0.000408877	0.001280602	up
TMOD1	1.035002667	0.011112667	6.541285618	7.39E-09	4.54E-08	up
LOC111093343	0.0001	0.090818333	-9.826839751	0.000291512	0.000937936	down
GIPC2	0.261376	0.019641333	3.734161902	1.51E-05	5.98E-05	up
SELL	1.983010333	0.0001	14.27540457	1.03E-11	8.38E-11	up
SELP	3.027732	0.0001	14.88594989	1.24E-15	1.41E-14	up
