# Supplementary material for: Tumorigenicity decrease in Bcl-xL deficient MDCK cells ensuring the safety for influenza vaccine production
Source: PLoS One. 2024 Dec 16;19(12):e0311069. doi: 10.1371/journal.pone.0311069 (PMC11649150; doi:10.1371/journal.pone.0311069)
Supplement: S1 File — (ZIP) [file pone.0311069.s002.zip › S2_File/1_DEA/DEG/B_vs_A.gene_DE.xls]

Gene id	MeanTPM (B)	MeanTPM (A)	log2FoldChange	pValue	qValue	result
LOC106558210	0.781817667	0.908669667	-0.216923734	0.477429112	0.588369715	-
CHMP1B	85.66436533	111.3256557	-0.378019007	7.87E-05	0.000280809	-
LOC100855743	0.0001	0.070172	-9.454751672	0.131331004	0.209818965	-
TCOF1	23.37915333	11.304263	1.048355748	4.60E-12	3.85E-11	-
NSRP1	16.78282233	25.02753667	-0.57653095	0.005308102	0.013129785	-
KLRA1	0.134921333	0.0001	10.39790277	0.065296964	0.116961954	-
SPPL3	15.64406367	22.449428	-0.521063374	7.30E-06	3.03E-05	-
LOC102153068	0.0001	0.0001	0	1	1	-
LOC102153069	0.0001	0.0001	0	1	1	-
OPA1	78.41639433	71.573392	0.131731953	0.840447224	0.888161192	-
LOC102153064	0.0001	0.0001	0	1	1	-
LOC102153065	0.0001	0.0001	0	1	1	-
LOC102153066	0.810640333	1.909697667	-1.236210393	4.05E-05	0.000150843	-
LOC102153067	0.095663	0.345266	-1.851675332	0.000199277	0.000663314	-
SLC66A1	4.435623333	6.543504333	-0.56092661	0.004276502	0.010795966	-
SLC66A2	36.342626	56.76175567	-0.643256546	1.73E-07	9.01E-07	-
SLC66A3	91.58340933	100.9503833	-0.140488211	0.072858945	0.128053228	-
LOC102154498	0.0001	0.0001	0	1	1	-
LOC102154499	0.0001	0.0001	0	1	1	-
LOC102154490	0.0001	0.0001	0	1	1	-
LOC102154491	0.476122333	0.466139667	0.030570017	0.888306368	0.922397237	-
LOC102154496	0.0001	0.0001	0	1	1	-
LOC111096739	0.412127	0.366306667	0.170037025	0.906521439	0.935433079	-
ITGA8	0.0001	0.0001	0	1	1	-
LOC102155728	0.0001	0.0001	0	1	1	-
LOC102155720	1.243309667	3.237777	-1.380817956	7.38E-11	5.54E-10	-
ITGA2	310.5821327	153.210861	1.019456264	1.87E-14	1.93E-13	-
ITGA3	413.7998963	205.1749523	1.012078666	1.54E-12	1.35E-11	-
ITGA4	0.004474	0.0001	5.483493351	0.663143395	1	-
LOC102155724	0.016703	0.0001	7.383963436	0.667354271	1	-
LOC102155727	0.085556	0.276168667	-1.690608706	0.029293447	0.05899171	-
ITGA7	0.109360333	0.110487667	-0.01479579	0.886088651	0.920817714	-
TRHR	0.0001	0.003470333	-5.117002338	0.63517438	1	-
TRNAS-UGA_1	0.0001	0.0001	0	1	1	-
TRNAS-UGA_2	0.0001	0.0001	0	1	1	-
UFSP1	2.261382333	1.937128667	0.223285147	0.747559327	0.817579509	-
UFSP2	30.337211	40.35854467	-0.411785692	0.000158512	0.000537876	-
MIR8829	0.102105	0.129593	-0.343934277	0.962047581	1	-
MIR8828	0.0001	0.0001	0	1	1	-
MIR8821	3.306397	1.267065333	1.383769044	0.242789227	0.34360329	-
MIR8820	0.0001	0.0001	0	1	1	-
MIR8823	0.0001	0.0001	0	1	1	-
MIR8822	25.75950433	14.11331533	0.868047905	0.080594724	0.139803782	-
MIR8825	1.782211333	0.531046	1.746759681	0.272472095	0.378009075	-
MIR8824	1.841831	0.831607333	1.147166305	0.473242101	0.584392578	-
MIR8827	0.0001	0.0001	0	1	1	-
MIR8826	0.226369	0.0001	11.14446069	0.544706453	1	-
LOC119871748	0.0001	0.0001	0	1	1	-
LOC119871742	0.0001	0.0001	0	1	1	-
LOC119871743	0.0001	0.0001	0	1	1	-
LOC119871740	0.095800667	0.0001	9.903891885	0.831455198	1	-
LOC119871741	0.522302667	0.054780667	3.253147341	0.440437503	1	-
LOC119871746	0.0001	0.0001	0	1	1	-
LOC119871747	0.158880667	0.158396333	0.004404642	0.968092691	1	-
LOC119871744	0.0001	0.0001	0	1	1	-
LOC119871745	0.0001	0.0001	0	1	1	-
CHST9	0.0001	0.0001	0	1	1	-
CHST8	0.014979	0.014454	0.051472513	0.989510592	1	-
CHST1	1.542477667	13.29048467	-3.107072211	3.57E-38	1.26E-36	down
CHST3	3.547347667	0.254765667	3.79949796	2.24E-46	1.07E-44	up
CHST2	0.671508333	0.037572667	4.159649885	1.72E-10	1.24E-09	up
CHST4	14.11779467	22.79258167	-0.691049601	8.38E-08	4.53E-07	-
CHST7	0.030231667	0.145861333	-2.270465065	0.073642645	0.129271026	-
ITGAX	0.0001	0.0001	0	1	1	-
LOC111098261	0.009562333	0.022453667	-1.231516453	0.807192741	1	-
LOC111098263	0.273519	0.190956	0.518400802	0.705933579	0.784761698	-
LOC102154238	7.862024667	9.038575667	-0.201194555	0.062317914	0.112551736	-
LOC111098265	0.0001	0.0001	0	1	1	-
LOC111098266	0.105513333	0.025138333	2.069464411	0.162346244	0.249422376	-
BCL2A1	71.93723567	53.08300633	0.438488643	0.119584465	0.194135938	-
LOC111098268	0.102225667	0.040840333	1.323690925	0.630996134	0.724334166	-
LOC111098269	0.021001333	0.0001	7.714337114	0.270067452	1	-
LOC102154232	0.099575333	0.0001	9.959644594	0.009531319	0.021991786	-
PREP	94.738925	100.2436677	-0.081481898	0.117157998	0.190665061	-
LOC111093937	0.0001	0.0001	0	1	1	-
ITGAL	0.0001	0.0001	0	1	1	-
ITGAM	0.011893333	0.005805333	1.034702303	0.735496232	1	-
ITGAD	0.0001	0.0001	0	1	1	-
ITGAE	1.188167667	0.572848333	1.052513306	0.004051849	0.010303322	-
IGF2R	80.35153467	78.89736433	0.026348473	0.477448337	0.588369715	-
LOC612447	0.0001	0.0001	0	1	1	-
SLC36A4	13.24701667	7.400244333	0.84002268	5.85E-08	3.22E-07	-
SLC36A3	0.028092667	0.028553	-0.023448757	0.877162315	0.9142109	-
CKS1B	184.6273397	50.73487733	1.86356644	1.11E-23	1.96E-22	-
SLC36A1	30.609763	32.10726633	-0.068907962	0.110416029	0.181819134	-
ARTN	1.753849667	3.165594	-0.851951145	4.73E-06	2.02E-05	-
ART1	0.0001	0.0001	0	1	1	-
ART3	0.430995333	0.755423	-0.809612461	0.091913771	0.155574187	-
ART5	0.0001	0.0001	0	1	1	-
ART4	0.0001	0.004616667	-5.528779665	0.619882552	1	-
LOC111095421	0.0001	0.0001	0	1	1	-
LOC111092436	0.0001	0.0001	0	1	1	-
LOC100688592	0.0001	0.0001	0	1	1	-
LOC100688595	0.437563	0.194310333	1.171128125	0.114787564	0.187532966	-
LOC119864345	0.0001	0.0001	0	1	1	-
CRTAM	0.0001	0.0001	0	1	1	-
LOC119864347	0.0001	0.0001	0	1	1	-
LOC119864340	0.0001	0.0001	0	1	1	-
LOC119864341	0.0001	0.0001	0	1	1	-
LOC119864342	0.0001	0.0001	0	1	1	-
CADPS2	23.65122167	32.836923	-0.473404239	3.62E-06	1.57E-05	-
RLF	9.606883667	21.78693433	-1.181322785	8.71E-24	1.56E-22	-
LOC119864349	0.163236	0.0001	10.67274355	0.665241663	1	-
LOC111092432	0.833314333	1.746899	-1.067863498	0.004989254	0.012412437	-
LOC111092431	0.008645667	0.029478333	-1.769605839	0.549086565	0.653165257	-
LOC119876918	0.525661	0.0001	12.35991699	0.000135695	0.000465573	up
LOC111095426	0.145610667	0.024524	2.569849829	0.19344093	0.286607261	-
CRTAP	14.15604	24.21080133	-0.774233087	1.30E-10	9.48E-10	-
LOC119866272	0.128276667	0.0001	10.32504305	0.831455198	1	-
LOC119866273	0.0001	0.0001	0	1	1	-
LOC119866270	0.0001	0.0001	0	1	1	-
LOC119866271	0.0001	0.0001	0	1	1	-
LOC119866276	0.0001	0.0001	0	1	1	-
LOC119866277	0.0001	0.0001	0	1	1	-
LOC119866274	0.062972333	0.0001	9.298574315	0.831455198	1	-
LOC119866275	0.0001	0.0001	0	1	1	-
CPEB4	20.55376933	32.17690167	-0.646622422	1.56E-12	1.36E-11	-
LOC119866278	0.0001	0.0001	0	1	1	-
LOC119866279	0.0001	0.0001	0	1	1	-
CPEB1	0.057407	0.0001	9.165082854	0.026111849	0.053433434	-
CPEB3	1.071858	1.624739667	-0.600094783	0.013715096	0.030416452	-
CPEB2	14.896895	4.501661333	1.726482227	1.05E-13	1.02E-12	-
LOC106557679	0.0001	0.0001	0	1	1	-
SRBD1	19.89560333	9.882434	1.009511329	2.55E-12	2.18E-11	-
ABAT	0.838411667	3.251932333	-1.95556654	2.41E-20	3.59E-19	-
LOC119870499	0.017407	0.088437333	-2.34498794	0.260246013	0.363856837	-
LOC119864692	0.032635667	0.0001	8.3503057	0.655888101	1	-
LOC119864693	0.0001	0.0001	0	1	1	-
LOC119864690	0.700072	0.211297667	1.72822647	0.000824251	0.002442661	-
LOC119864696	9.663401	7.117174667	0.441226387	0.152435248	0.236750514	-
LOC119864697	79.21771733	125.018313	-0.658244404	2.10E-05	8.12E-05	-
TRNAK-CUU	0.0001	0.0001	0	1	1	-
MIEN1	90.19317633	79.96641567	0.173624065	0.600774353	0.698883083	-
LOC111093755	0.0001	0.0001	0	1	1	-
LOC111093754	0.0001	0.0001	0	1	1	-
LOC111096505	0.375832	0.0001	11.87587219	0.002398509	0.006416478	up
LOC111093756	0.060524333	0.0001	9.241371473	0.667354271	1	-
LOC111093751	0.050422667	0.0001	8.977928609	0.480734014	1	-
LOC111093750	0.0001	0.0001	0	1	1	-
LOC111096501	0.0001	0.0001	0	1	1	-
LOC111096500	0.0001	0.0001	0	1	1	-
SP4	5.108531333	4.264776333	0.260438505	0.244538809	0.345735657	-
LOC111093758	0.031903667	0.033832667	-0.084694652	0.962047581	1	-
LOC111096509	0.0001	0.0001	0	1	1	-
LOC111096508	0.0001	0.0001	0	1	1	-
TRNAN-GUU_1	0.0001	0.0001	0	1	1	-
LOC119872320	0.049675333	0.206475333	-2.055367886	0.020495656	0.043295968	-
TRNAN-GUU_3	0.0001	0.0001	0	1	1	-
TRNAN-GUU_2	0.0001	0.0001	0	1	1	-
TRNAN-GUU_5	0.0001	0.0001	0	1	1	-
TRNAN-GUU_4	0.019227667	0.0001	7.587039888	0.831455198	1	-
LOC119872327	0.0001	0.0001	0	1	1	-
LOC119872326	0.727435	0.601466667	0.274333556	0.802976974	0.860242829	-
TRNAN-GUU_9	0.0001	0.010648	-6.734438666	0.795967863	1	-
TRNAN-GUU_8	0.0001	0.0001	0	1	1	-
PHOX2B	0.0001	0.0001	0	1	1	-
UPK2	4.874428333	1.519309	1.681817714	3.12E-08	1.77E-07	-
CFH	0.007415	0.0001	6.212374788	0.667354271	1	-
CFI	0.309062333	2.162405	-2.80666701	1.28E-12	1.13E-11	-
ANKFY1	53.507866	51.01613	0.06879753	0.7787184	0.841758158	-
CFB	1.507114333	26.178398	-4.118516041	1.25E-124	3.72E-122	down
LOC102156409	26.077619	46.26349667	-0.82706216	1.63E-07	8.53E-07	-
LOC102156408	0.0001	0.0001	0	1	1	-
LOC482919	0.430739	3.264807667	-2.922112144	4.97E-16	5.77E-15	-
LOC102156401	0.0001	0.0001	0	1	1	-
LOC102156400	0.011348	0.0001	6.826294246	0.663143395	1	-
LOC102156402	3.891337	7.334155667	-0.914364961	2.78E-06	1.23E-05	-
LOC102156405	0.0001	0.0001	0	1	1	-
LOC102156404	0.0001	0.0001	0	1	1	-
CFP	0.0001	0.0001	0	1	1	-
OPA3	15.32695067	17.04497067	-0.153275419	0.010657889	0.024228663	-
AAAS	55.18170767	37.449552	0.559241643	0.000677441	0.00203827	-
SIDT1	14.483424	22.840408	-0.657185714	3.41E-06	1.49E-05	-
SIDT2	46.98435067	54.21148033	-0.206418092	0.008334647	0.019520287	-
CDH24	10.87362833	10.681392	0.025733751	0.748832557	0.81834332	-
LOC119867582	3.673728333	0.342226	3.42422367	0.054752168	0.100615467	-
LOC119867581	0.382227333	0.087618333	2.125126273	0.281852364	0.388431135	-
LOC119867580	0.0001	0.173851	-10.76363565	0.619882552	1	-
LOC119867585	0.134389333	0.494337333	-1.879077232	0.115805941	0.188796736	-
OR51A21	0.0001	0.0001	0	1	1	-
OR51A25	0.0001	0.0001	0	1	1	-
OR51A24	0.0001	0.0001	0	1	1	-
LOC119873634	0.0001	0.0001	0	1	1	-
LOC119866189	0.0001	0.0001	0	1	1	-
LOC119865561	0.0001	0.0001	0	1	1	-
LOC119873637	0.0001	0.0001	0	1	1	-
LOC119873630	0.607228333	0.493469	0.299279652	0.847909078	0.893589338	-
LOC119865566	0.0001	0.0001	0	1	1	-
LOC119865565	0.0001	0.0001	0	1	1	-
LOC119865564	0.0001	0.0001	0	1	1	-
UFD1	55.43887567	58.788855	-0.08464468	0.089682846	0.152663763	-
LOC119865569	0.139579	0.0001	10.44686619	0.831455198	1	-
LOC119866183	0.0001	0.0001	0	1	1	-
LOC119873638	0.052848667	0.0001	9.045723264	0.663143395	1	-
LOC119866185	0.0001	0.0001	0	1	1	-
LOC119866186	0.0001	0.0001	0	1	1	-
LOC119866187	0.0001	0.0001	0	1	1	-
LOC119867639	1.323120667	3.409419333	-1.365581412	3.24E-05	0.000122327	-
LOC119872584	0.648740333	0.322567667	1.008039303	0.337588137	0.447995386	-
LOC119872587	0.0001	0.0001	0	1	1	-
LOC119872586	0.0001	0.0001	0	1	1	-
LOC111093631	0.037322333	0.014457	1.368270977	0.831342361	1	-
LOC119872582	0.0001	0.0001	0	1	1	-
LOC119867633	0.646827333	2.170160333	-1.746349084	5.11E-05	0.000187479	-
LOC119867632	0.420915667	0.075269333	2.48339711	0.001122571	0.003229007	-
LOC119867635	0.0001	0.0001	0	1	1	-
LOC119867634	0.026907333	0.0001	8.071855609	0.667354271	1	-
LOC119867637	0.0001	0.0412	-8.686500527	0.381943256	1	-
LOC111096168	0.047490333	0.086719	-0.868714238	0.732450998	0.805865919	-
LOC111094904	0.0001	0.0001	0	1	1	-
LOC111094907	0.0001	0.0001	0	1	1	-
LOC111094901	0.0001	0.0001	0	1	1	-
LOC111094900	0.0001	0.0001	0	1	1	-
LOC119873982	0.0001	0.0001	0	1	1	-
LOC119873983	0.0001	0.0001	0	1	1	-
LOC119873986	0.0001	0.0001	0	1	1	-
LOC119873987	0.0001	0.0001	0	1	1	-
LOC119873984	0.011655667	0.012330333	-0.081180277	0.955654401	0.970388236	-
LOC119873985	0.0001	0.0001	0	1	1	-
LOC119873988	0.0001	0.0001	0	1	1	-
ABCE1	117.9960327	70.2682	0.747794505	6.62E-07	3.19E-06	-
LOC111095368	0.0001	0.0001	0	1	1	-
LOC111095369	0.0001	0.0001	0	1	1	-
LOC111095366	0.0001	0.0001	0	1	1	-
LOC111095367	0.0001	0.0001	0	1	1	-
LOC111095364	0.0001	0.0001	0	1	1	-
LOC111095365	0.0001	0.0001	0	1	1	-
LOC111095362	0.0001	0.0001	0	1	1	-
LOC111095363	0.0001	0.0001	0	1	1	-
LOC111095361	0.0001	0.0001	0	1	1	-
LOC119868058	0.0001	0.0001	0	1	1	-
LOC119868059	0.197392	0.070831667	1.478597126	0.449323607	0.560957366	-
MKRN2OS	1.203189667	4.059561333	-1.75445976	5.76E-07	2.80E-06	-
LOC119868050	0.0001	0.0001	0	1	1	-
LOC119868051	0.0001	0.0001	0	1	1	-
LOC119868052	0.0001	0.0001	0	1	1	-
LOC119868053	1.142623667	0.221296333	2.368298865	1.48E-05	5.86E-05	-
LOC119868054	0.021171333	0.013880333	0.609069916	0.820009916	0.873887108	-
LOC119868056	0.0001	0.0001	0	1	1	-
LOC119868057	0.005291333	0.141018333	-4.73610762	0.087484304	0.149623141	-
SKP2	16.44608867	12.56750267	0.388046517	0.039243802	0.075971238	-
LOC609865	0.012067333	0.228551	-4.243337325	0.023127604	0.048097828	-
ZNF114	0.0001	0.0001	0	1	1	-
LOC102154497	0.061251333	0.36755	-2.585127367	0.034454299	0.067914124	-
ZNF112	2.821745333	1.454835	0.955732249	0.000119702	0.000414216	-
SEZ6L	0.0001	0.0001	0	1	1	-
NIF3L1	17.02114167	15.4099	0.143470307	0.645279885	0.735394089	-
LOC102155729	0.046447	0.303354333	-2.707346599	0.168601634	0.256710032	-
ITGA9	0.004034667	0.0001	5.334377582	0.663143395	1	-
PRKAR2A	128.981247	81.4484	0.663203059	3.91E-07	1.94E-06	-
PRKAR2B	11.55704867	8.253699667	0.485660175	0.011000092	0.024926987	-
MAGT1	47.376724	39.48493067	0.262876286	0.28272499	0.389414701	-
LOC111094018	0.0001	0.015835333	-7.307003426	0.63517438	1	-
LOC111094016	0.151919667	0.020914	2.860767723	0.044662201	0.084706227	-
LOC111094015	0.176799333	0.034916333	2.340138864	0.362893293	0.474801426	-
TMEM200B	13.328109	10.61551267	0.328298058	0.155489239	0.240665664	-
LOC111094013	0.0001	0.0001	0	1	1	-
LOC111094011	0.0001	0.0001	0	1	1	-
LOC111094010	0.0001	0.0001	0	1	1	-
ITGA2B	0.719425667	0.935063667	-0.378218968	0.159546091	0.245957477	-
ATP2A3	0.006637	3.713879333	-9.128179952	1.12E-18	1.53E-17	down
TRNAI-AAU_1	0.0001	0.0001	0	1	1	-
LOC111091625	0.143261333	0.335407	-1.227263524	0.440441632	0.55221552	-
TRNAI-AAU_3	0.0001	0.0001	0	1	1	-
TRNAI-AAU_4	0.0001	0.0001	0	1	1	-
TRNAI-AAU_5	0.0001	0.0001	0	1	1	-
LOC111091621	0.0001	0.0001	0	1	1	-
ITGA1	23.015362	11.89114533	0.952709455	1.05E-09	7.00E-09	-
TRNAI-AAU_8	0.200993667	0.093062667	1.11087561	0.981755849	1	-
LOC102155723	0.0001	0.0001	0	1	1	-
PHACTR4	33.219914	50.101581	-0.592807791	0.096868264	0.162798852	-
NLGN2	3.23843	9.650542333	-1.57531546	3.95E-34	1.18E-32	-
OR2K2	0.0001	0.0001	0	1	1	-
PHACTR3	0.0001	0.0001	0	1	1	-
NLGN1	0.0001	0.0001	0	1	1	-
ITGA5	275.8450317	125.5867817	1.135173371	1.18E-14	1.24E-13	-
LOC111097669	0.0001	0.0001	0	1	1	-
LOC111097668	0.0001	0.0001	0	1	1	-
CCZ1	45.53435033	44.738013	0.025454119	0.563863895	0.665397508	-
LOC111097664	0.0001	0.0001	0	1	1	-
LOC111097666	0.0001	0.005384	-5.750606505	0.795967863	1	-
LOC111097660	1.632295667	1.739285667	-0.091592501	0.525164056	0.631897223	-
LOC111097662	0.028780667	0.0001	8.1689562	0.655888101	1	-
LOC111091999	0.0001	0.0001	0	1	1	-
LOC111091998	0.018477667	0.0001	7.529638777	0.655888101	1	-
LOC111091994	0.069320667	0.0001	9.437141719	0.02674402	0.054540118	-
LOC111091997	0.0001	0.0001	0	1	1	-
LOC111091996	0.0001	0.0001	0	1	1	-
LOC111091991	0.017257667	0.035748	-1.050625112	0.70119786	0.780904368	-
OR13F1B	0.0001	0.0001	0	1	1	-
LOC111091993	0.0001	0.0001	0	1	1	-
TRNAR-CCU_17	0.0001	0.0001	0	1	1	-
PPIAP4	58.86194733	71.83091	-0.287269521	0.003085445	0.008041448	-
PPIAP1	25.82658167	26.883135	-0.057844684	0.433898675	0.545985094	-
LOC111097599	0.033173	0.0001	8.373865678	0.270067452	1	-
LOC111097593	0.148922667	0.0001	10.54034764	0.215886804	0.312605984	-
NR1D1	32.82814367	13.871073	1.24285378	2.37E-07	1.21E-06	-
NR1D2	19.500522	21.67454667	-0.152489076	0.049295371	0.091966677	-
LOC111097597	0.0001	0.0001	0	1	1	-
PLPBP	33.497201	21.22197833	0.658481398	0.006618895	0.015964536	-
OGFR	15.25503567	34.751943	-1.187808089	4.44E-20	6.51E-19	-
LOC100684741	127.3694303	223.743591	-0.812827297	9.29E-07	4.40E-06	-
LOC100683574	0.270510667	0.194219333	0.477998664	0.660581353	0.74859954	-
PTCH2	0.832203667	0.34725	1.260961951	0.066983119	0.119577176	-
PTCH1	13.163904	8.547899333	0.622945588	8.46E-05	0.000300401	-
TIMM44	41.485695	39.41519067	0.073862202	0.830205529	0.880928621	-
RAD9B	0.253491	0.197986333	0.356533679	0.760805888	0.828367558	-
RAD9A	41.226856	38.68164567	0.09193527	0.96508272	0.976426083	-
ERGIC2	35.05663033	32.955354	0.089174462	0.958177625	0.972096991	-
ERGIC3	146.6415863	151.0925193	-0.043137936	0.289890702	0.397496275	-
ERGIC1	257.1392977	281.7832743	-0.132035872	0.170990839	0.259408759	-
LOC119880055	0.0001	0.0001	0	1	1	-
B3GAT3	23.40870233	33.14867633	-0.501906302	0.000100937	0.00035413	-
B3GAT2	1.085058	1.043554	0.056266905	0.934023648	0.956207212	-
B3GAT1	0.0001	0.0001	0	1	1	-
CALM2	677.3470053	205.5918783	1.720111843	1.91E-21	3.02E-20	-
CALM3	152.7269187	60.22814433	1.34244465	5.65E-23	9.66E-22	-
SPG21	24.395867	26.191473	-0.102460443	0.190837414	0.283248699	-
CALM1	484.366099	401.6904197	0.27001384	0.186317227	0.277675385	-
GSDMA	0.0001	0.0001	0	1	1	-
GSDMB	0.0001	0.0001	0	1	1	-
GSDMC	0.0001	0.013485667	-7.075283033	0.619882552	1	-
GSDMD	186.0334217	142.8787737	0.380770228	0.073887143	0.129675614	-
UPK1A	22.38981633	85.97021467	-1.940994215	1.04E-40	4.14E-39	-
UPK1B	544.9903973	818.2073367	-0.586235664	1.14E-12	1.01E-11	-
DLGAP2	0.002917333	0.0001	4.866578332	0.663143395	1	-
DLGAP3	0.0001	0.107090667	-10.06461703	0.000605652	0.00183962	down
DLGAP1	20.41610767	8.250166667	1.307212673	6.71E-12	5.53E-11	-
DLGAP4	29.384376	54.56340433	-0.892884398	9.74E-08	5.23E-07	-
DLGAP5	90.75145733	27.02374733	1.747693066	1.30E-33	3.78E-32	-
FBXL14	4.817566	8.113715333	-0.752058256	0.000114015	0.000395812	-
LOC484977	0.0001	0.249588	-11.28533286	0.191295993	0.283815532	-
OIP5	8.079863667	1.549317333	2.382698281	1.55E-16	1.88E-15	-
LOC484978	0.0001	0.0001	0	1	1	-
FAM169A	0.004766667	0.0001	5.574908836	0.667354271	1	-
OR11H7	0.0001	0.0001	0	1	1	-
LRRFIP1	257.8737743	320.87502	-0.315346422	8.34E-05	0.000296353	-
PTPN18	0.612121667	0.880935	-0.525217139	0.171286247	0.259781515	-
MIR505	0.0001	0.0001	0	1	1	-
GLG1	106.0899963	57.00162633	0.896213638	2.58E-14	2.63E-13	-
PTPN13	48.158634	47.77662033	0.011489669	0.523902364	0.630707152	-
PTPN12	68.79523967	80.35126233	-0.224011949	0.051556774	0.095530759	-
PTPN11	59.08733267	50.03306333	0.239967088	0.206109575	0.30182544	-
MEIOSIN	0.0001	0.0001	0	1	1	-
PTPN14	20.700203	31.726409	-0.616039321	8.52E-06	3.50E-05	-
LYAR	47.510302	37.513185	0.340842619	0.129718623	0.207835041	-
UPB1	0.239623667	0.0001	11.22655469	0.00036286	0.001146764	up
DMRTB1	0.0001	0.0001	0	1	1	-
THSD8	6.447734333	7.326394667	-0.184311118	0.333960162	0.444200138	-
CDK1	87.75348433	30.338057	1.532327719	1.44E-18	1.94E-17	-
MZB1	0.0001	0.0001	0	1	1	-
CDK2	32.411164	29.28112467	0.146519866	0.623001276	0.71834315	-
LOC119873259	0.0001	0.0001	0	1	1	-
OR51P1	0.0001	0.0001	0	1	1	-
LOC119865007	0.266230667	0.041039667	2.697585844	0.130229627	0.20847329	-
LOC102155529	0.0001	0.0001	0	1	1	-
LOC102155522	0.0001	0.0001	0	1	1	-
LOC102155521	1.262550333	0.522262667	1.273493421	6.73E-05	0.000242708	-
EIF4E1B	0.042346667	0.0001	8.726104602	0.663143395	1	-
LOC102155527	31.82138967	29.43361233	0.112532228	0.92644997	0.951276608	-
LOC102155525	0.0001	0.0001	0	1	1	-
LOC119873252	0.0001	0.0001	0	1	1	-
HAPLN4	0.473947	1.570697333	-1.728607565	8.65E-09	5.27E-08	-
THSD1	8.188557667	13.26733067	-0.696196873	1.60E-09	1.05E-08	-
HAPLN1	0.026361333	0.010054	1.390653748	0.551733267	0.655218658	-
CAMKK2	20.94646933	27.56048767	-0.395894327	0.003032187	0.007922728	-
CAMKK1	7.459496333	4.323857667	0.78675919	0.000132517	0.000455516	-
MYDGF	67.71714133	62.75454567	0.109801106	0.927362852	0.952002679	-
LOC119873254	0.649199667	0.261217	1.313413469	0.0482537	0.090443438	-
HAPLN2	0.0001	0.0001	0	1	1	-
LOC102155295	1.918067333	2.078186	-0.115671416	0.365132106	0.477123483	-
LOC102155297	0.0001	0.0001	0	1	1	-
LOC611489	0.0001	0.0001	0	1	1	-
LOC119879776	4.748105333	6.208967	-0.387001323	0.055934401	0.102492867	-
CHMP3	294.127533	339.905904	-0.208693581	0.001896019	0.005194615	-
RPL36AL	767.8289593	843.491496	-0.13558855	0.020360851	0.04304035	-
CHMP7	26.392681	25.19624133	0.066929374	0.786698497	0.848253851	-
CHMP6	58.71108133	57.87597633	0.020668202	0.520134078	0.627068033	-
LOC119879779	0.0001	0.0001	0	1	1	-
OR52N4	0.0001	0.0001	0	1	1	-
OR52N2	0.0001	0.0001	0	1	1	-
LOC111093053	0.0001	0.0001	0	1	1	-
LOC100686073	225.6648253	182.5397693	0.305970748	0.213413774	0.309958474	-
LY6G6C	0.0001	0.0001	0	1	1	-
HOXA13	10.068869	9.107898333	0.144711547	0.730667187	0.804764485	-
TOMM20L	0.367379667	0.241057667	0.607893466	0.69545666	0.776660416	-
LY6G6F	0.0001	0.050443667	-8.978529336	0.379331065	1	-
HOXA10	21.85533233	35.69094033	-0.707572596	6.53E-07	3.15E-06	-
LOC111098083	0.12011	0.2072	-0.786667732	0.434780899	0.546710837	-
LOC111098084	0.691182	1.67795	-1.279562175	0.069398636	0.123105584	-
LOC111098085	0.0001	0.0001	0	1	1	-
GALNTL5	0.0001	0.0001	0	1	1	-
GALNTL6	0.0001	0.0001	0	1	1	-
LOC111093054	0.042117667	0.0001	8.718281703	0.213158436	0.309745852	-
LOC476816	136.6637727	124.705505	0.132105706	0.799435775	0.857541175	-
LOC111098264	0.067265	0.522629667	-2.957861093	0.041244172	0.079189323	-
LOC119873599	5.563122667	3.776767667	0.55874288	0.165340774	0.253098569	-
KRTAP11-1	0.0001	0.0001	0	1	1	-
TDG	41.75776267	43.022831	-0.043058044	0.201222681	0.296168932	-
LOC100855450	0.028736667	0.0001	8.166748915	0.663143395	1	-
LOC111098101	0.112117333	0.0001	10.13079362	0.001295984	0.003676391	up
LOC111098100	0.301952333	0.0001	11.56010511	0.019964549	0.042333171	-
LOC111098103	0.0001	0.0001	0	1	1	-
LRRC24	8.852968	10.52663267	-0.249810899	0.18883564	0.280818095	-
LOC111098105	0.454272	0.53913	-0.247076806	0.418989858	0.531367457	-
ITGAV	122.535217	153.5997923	-0.325979822	0.009692315	0.022310013	-
MPDU1	99.822833	87.498187	0.190116725	0.508986214	0.616640996	-
LRRC20	24.04737967	7.886931667	1.608343651	2.22E-24	4.12E-23	-
LOC111098109	0.0001	0.0001	0	1	1	-
LOC111098108	0.0001	0.0001	0	1	1	-
LRRC28	60.74574533	49.39240533	0.298494138	0.14214107	0.223481844	-
GCNT4	0.80354	1.048381	-0.383721365	0.098972555	0.165898477	-
GCNT1	4.684266	6.672182	-0.51033564	0.000818107	0.002426574	-
GCNT3	0.122721333	0.044869667	1.451573691	0.139629319	0.220224971	-
GCNT2	1.006129667	2.076350333	-1.045233637	3.99E-06	1.73E-05	-
LPCAT4	31.01773433	25.690895	0.271836159	0.224751985	0.323167197	-
LPCAT2	13.689028	8.635519667	0.664665107	5.36E-06	2.28E-05	-
LPCAT3	106.7268093	133.4411113	-0.322280588	0.000226073	0.000744471	-
LPCAT1	9.034386333	17.804999	-0.978783841	2.26E-16	2.70E-15	-
RERE	35.04125833	65.02571233	-0.891955715	5.47E-10	3.76E-09	-
TAGLN	60.86976367	1.854913667	5.036301818	3.51E-136	1.35E-133	up
CCDC178	0.0001	0.0001	0	1	1	-
CCDC179	0.0001	0.0001	0	1	1	-
LOC106558126	0.0001	0.0001	0	1	1	-
LOC106558120	0.626754	0.054331	3.528051792	0.003552084	0.009141763	up
LOC106558121	0.0001	0.0001	0	1	1	-
CCDC170	0.106835333	0.0001	10.06117315	0.011082444	0.025079823	-
CCDC171	1.219415333	0.399374333	1.610376069	0.000609717	0.001851359	-
CCDC172	2.485032	1.988595333	0.321514703	0.483440573	0.594092608	-
CCDC173	0.729272333	0.759418	-0.058436532	0.6047038	0.702350523	-
CCDC174	15.91655867	14.58740233	0.125805446	0.834191473	0.883799904	-
CCDC175	0.0001	0.0001	0	1	1	-
CCDC177	0.024585333	0.041730333	-0.763298529	0.346589537	0.457545657	-
PDK1	18.99508733	90.41974633	-2.251011525	9.27E-76	1.07E-73	-
SUN2	56.36003633	54.82997633	0.039707691	0.70529893	0.784385992	-
PDK2	43.76339367	144.70106	-1.725278968	4.01E-23	6.90E-22	-
EBP	92.18878667	157.62263	-0.773811493	4.62E-11	3.54E-10	-
PDK4	9.498272333	0.566714	4.066972373	6.63E-85	9.22E-83	up
LNPEP	4.936790667	2.306047	1.098151555	4.35E-09	2.74E-08	-
ALPI	0.152466667	0.026112	2.545708997	0.049803526	0.092755748	-
SEC61A1	501.9023637	534.297597	-0.090236788	0.152881518	0.237344035	-
SEC61A2	6.196083	3.715464667	0.73781382	0.000715467	0.002142582	-
ALPL	0.323411667	0.176309667	0.875260147	0.329301761	0.439551943	-
PECR	28.057389	7.158741333	1.970602902	4.67E-35	1.46E-33	-
LOC102156824	0.027265667	0.0001	8.090941621	0.48748568	1	-
MIR193A	0.0001	0.0001	0	1	1	-
MIR193B	0.0001	0.0001	0	1	1	-
LOC102156292	0.0001	0.0001	0	1	1	-
LOC102151998	0.0001	0.0001	0	1	1	-
LOC102151990	0.040540667	0.0001	8.663226003	0.062827303	0.113316919	-
LOC102151991	0.0001	0.0001	0	1	1	-
DDIT3	15.19279133	20.51739933	-0.433460918	0.001003184	0.002913216	-
DDIT4	49.96037933	220.9585773	-2.1449196	2.98E-45	1.37E-43	-
RIIAD1	6.675152	12.08279867	-0.856082062	0.000572241	0.001743573	-
LOC480441	69.34580067	92.031077	-0.408312591	0.000744281	0.002223112	-
LOC106559295	0.104940667	0.057696333	0.863022318	0.465870946	0.577409161	-
LOC102156170	0.022112333	0.028925333	-0.387482316	0.70269257	0.78214539	-
LOC102156172	0.032927333	0.0001	8.363141868	0.431376807	1	-
LOC106559291	0.057089	0.006515667	3.131228087	0.063103989	0.113716214	-
LOC111098557	0.0001	0.0001	0	1	1	-
LOC111098554	0.0001	0.0001	0	1	1	-
PRKCI	90.914589	107.6064477	-0.243180799	0.001566302	0.00436231	-
LOC119867038	0.0001	0.0001	0	1	1	-
C6H7orf61	3.070345	3.613491667	-0.234992794	0.332267131	0.442329722	-
PRKCH	38.416856	12.68804	1.598270231	2.72E-31	7.23E-30	-
LOC119867033	0.0001	0.0001	0	1	1	-
LOC119867032	0.0001	0.0001	0	1	1	-
PTPMT1	34.97771967	38.95364767	-0.155322193	0.086844575	0.148762731	-
LOC119867030	0.047264333	0.107382333	-1.183932848	0.705695805	0.784591629	-
LOC119867037	0.0001	0.0001	0	1	1	-
LOC119867036	0.0001	0.0001	0	1	1	-
LOC119867034	0.110090333	0.031324	1.813347438	0.411226624	0.524035746	-
FTCDNL1	0.0001	0.0001	0	1	1	-
VMO1	4.434530667	3.352127333	0.403704471	0.423492027	0.53612196	-
HYAL4	0.0001	0.0001	0	1	1	-
MIR631	0.929701333	0.307494667	1.596205937	0.509435013	0.616942402	-
MIR632	12.473927	13.544521	-0.118793653	0.659491642	0.747767697	-
NPC2	369.8099367	539.1621907	-0.54393534	2.42E-08	1.40E-07	-
NPC1	48.822066	51.08858267	-0.065467565	0.114422844	0.187019657	-
LOC106559745	0.0001	0.027593	-8.108158509	0.391688074	1	-
LOC111095762	0.0001	0.0001	0	1	1	-
LOC106559748	0.0001	0.0001	0	1	1	-
TRNAQ-CUG_3	0.0001	0.0001	0	1	1	-
RAB3GAP2	80.28757467	56.62406667	0.503761368	8.42E-05	0.00029896	-
BHLHA15	1.216578333	0.292438667	2.056623232	4.61E-07	2.27E-06	-
RAB3GAP1	53.69812667	56.57662067	-0.075334248	0.088682779	0.151253543	-
TRNAQ-CUG_4	0.0001	0.0001	0	1	1	-
TRNAQ-CUG_5	0.0001	0.0001	0	1	1	-
DAG1	135.4772057	259.58079	-0.938133487	4.94E-11	3.78E-10	-
ETHE1	40.21517033	37.313405	0.108045813	0.951198965	0.967828866	-
LOC119876836	0.0001	0.0001	0	1	1	-
RER1	116.985471	122.4849953	-0.066275661	0.123234327	0.199100627	-
KDM1A	59.72834667	109.576955	-0.875456726	1.65E-17	2.10E-16	-
KDM1B	43.31321833	29.97317267	0.531135572	6.21E-05	0.000225288	-
CIAO2A	63.521333	37.40738667	0.763918007	5.00E-07	2.45E-06	-
CIAO2B	117.63885	120.19647	-0.031029941	0.564106404	0.665598803	-
SLC36A2	0.0001	0.0001	0	1	1	-
LRRC27	0.143069	0.337923667	-1.239986289	0.112348247	0.184541493	-
LOC102152509	0.0001	0.0001	0	1	1	-
LOC102152505	0.027972333	0.0001	8.127856792	0.663143395	1	-
LOC102152502	0.0001	0.0001	0	1	1	-
FCER1G	0.0001	0.0001	0	1	1	-
BTG4	0.0001	0.0001	0	1	1	-
BTG3	22.79395033	10.79250133	1.078621703	7.99E-05	0.000284906	-
BTG2	151.1224567	63.18388367	1.258089538	1.61E-24	3.02E-23	-
SOSTDC1	3.256943333	0.065211	5.642259465	0.002392777	0.006402996	up
LOC611813	0.170837333	1.937684667	-3.503638621	6.41E-12	5.30E-11	down
LOC102153458	0.0001	0.0001	0	1	1	-
LOC119872879	0.600968	0.058467667	3.361577251	0.022706584	0.047338068	-
LOC119872878	0.0001	0.0001	0	1	1	-
LOC102153451	0.0001	0.0001	0	1	1	-
SRD5A2	0.027331667	0.026338333	0.053409381	0.850884684	1	-
SRD5A1	16.14535467	11.93903833	0.435432498	0.017342123	0.037472349	-
LOC119872876	0.0001	0.0001	0	1	1	-
LOC119872871	0.0001	0.0001	0	1	1	-
LOC102153454	0.261899333	0.154837667	0.758255915	0.746140479	0.817096564	-
LOC102153457	0.0001	0.0001	0	1	1	-
LOC102153456	0.466007667	1.024517333	-1.136518798	0.095311082	0.160590148	-
GGA1	24.69939933	24.64634633	0.003102165	0.576087655	0.676973409	-
GGA3	16.804072	24.27623167	-0.530733621	3.41E-06	1.49E-05	-
GGA2	13.96740667	14.41555667	-0.045562369	0.303944883	0.412277041	-
LOC119866844	0.0001	0.037808	-8.562547724	0.516772609	1	-
LOC119866847	0.293399667	0.0001	11.51865152	0.112428434	0.184591291	-
LOC119866841	0.0001	0.0001	0	1	1	-
LOC119866840	0.0001	0.0001	0	1	1	-
LOC119866842	0.0001	0.0001	0	1	1	-
FHOD1	6.186713	6.382093667	-0.044856673	0.39981458	0.51249262	-
FHOD3	26.38337067	5.669021333	2.218457288	5.75E-75	6.49E-73	-
PHOX2A	0.0001	0.0001	0	1	1	-
GJC2	0.006879667	0.012698	-0.884190713	0.980371331	1	-
GJC3	0.028612333	0.0001	8.160493344	0.270067452	1	-
GJC1	0.182570333	0.0001	10.83423664	0.015250629	0.03346892	-
PSMB9	1.397445	2.396949	-0.77840771	0.048515882	0.090805363	-
PSMB8	0.055466333	1.363526	-4.619586042	2.69E-07	1.36E-06	down
PSMB7	330.4941307	280.5875653	0.236173576	0.221863188	0.319908221	-
PSMB6	169.291982	311.5053303	-0.879743204	7.88E-14	7.69E-13	-
PSMB5	440.347066	284.5712283	0.629851248	0.006050686	0.014769196	-
PSMB4	481.725159	443.130066	0.120480058	0.878654369	0.915199032	-
PSMB3	277.4989323	284.2004193	-0.034426462	0.373753452	0.48585061	-
PSMB2	322.9180603	322.342794	0.002572399	0.434956434	0.546833581	-
PSMB1	330.7917477	380.128957	-0.200565686	0.027411765	0.05570545	-
LMBR1L	15.32434767	10.420323	0.556425664	0.019177835	0.040904021	-
ACKR1	0.0001	0.0001	0	1	1	-
LOC102155889	0.0001	0.0001	0	1	1	-
LOC102155885	0.0001	0.0001	0	1	1	-
LOC102155886	0.0001	0.0001	0	1	1	-
LOC102155887	1.526549333	0.995857667	0.616262749	0.272650082	0.3781993	-
LOC102155880	0.036175	0.0001	8.498849207	0.425466246	1	-
LTN1	19.57924967	15.27610867	0.35804839	0.048741564	0.091172441	-
TRIML2	0.0001	0.0001	0	1	1	-
TRIML1	0.0001	0.0001	0	1	1	-
NACC2	10.440984	12.59109933	-0.270146567	0.05521169	0.10133916	-
VPS13D	26.24218467	20.24090833	0.374613796	0.00900324	0.020908893	-
NACC1	43.75313667	49.07914867	-0.165723776	0.025468371	0.052295922	-
VPS13A	36.23064533	20.788884	0.80139819	6.13E-09	3.80E-08	-
VPS13C	29.90145567	15.914425	0.909880687	4.76E-08	2.65E-07	-
VPS13B	18.665788	13.510617	0.466302854	0.017185361	0.037163997	-
BEX5	0.630936333	0.235525	1.421614229	0.125848389	0.202581207	-
BEX4	79.46843967	49.83833933	0.673126021	0.000386797	0.001216183	-
BEX3	0.0001	0.0001	0	1	1	-
TMEM160	54.64645533	39.55709633	0.466191388	0.139775671	0.220418229	-
TMEM163	0.082087667	0.0001	9.681021669	0.102598732	0.171031773	-
TMEM165	148.3234557	84.46715533	0.812284391	7.18E-08	3.92E-07	-
TMEM164	10.44839933	10.90541	-0.061762068	0.866630607	0.906445368	-
EVI2A	18.201401	2.368507667	2.941999255	1.38E-31	3.71E-30	-
TMEM168	34.724618	19.51118167	0.831657668	0.144277476	0.226034305	-
EVI2B	17.59913133	4.942843	1.832091234	7.71E-11	5.78E-10	-
FOXN1	0.146992333	1.837281667	-3.643760002	4.02E-18	5.32E-17	down
FOXN2	26.87697767	15.16895633	0.825249088	9.78E-10	6.56E-09	-
FOXN3	5.229818	9.401459667	-0.846124025	1.22E-12	1.08E-11	-
LOC119865302	0.0001	0.0001	0	1	1	-
LOC119865301	0.219874	0.431213667	-0.971725887	0.02318933	0.04820453	-
LOC119865300	0.017608333	0.017179333	0.03558431	0.985149218	1	-
LOC119865307	0.0001	0.0001	0	1	1	-
LOC119865306	0.0001	0.0001	0	1	1	-
LOC119865305	0.0001	0.0001	0	1	1	-
LOC119865309	0.673652	0.156536333	2.105505949	0.001419179	0.003988571	-
LOC119865308	0.0001	0.0001	0	1	1	-
COL14A1	0.004821	0.007818333	-0.697528665	0.732450998	0.805865919	-
LOC609192	0.0001	0.0001	0	1	1	-
IFFO1	1.966250333	2.810007	-0.515126714	0.008524723	0.019932666	-
IFFO2	45.79531867	31.59576833	0.53546878	1.18E-05	4.75E-05	-
SNAP91	1.326280667	0.065541	4.338844615	1.25E-15	1.42E-14	up
ZCCHC4	7.124881	6.997163	0.026095819	0.545278556	0.64997232	-
LOC478449	1.733459333	0.522610333	1.729846436	0.001892606	0.005189106	-
LOC119870460	0.0001	0.0001	0	1	1	-
LOC119870461	0.0001	0.0001	0	1	1	-
LOC119870464	0.0001	0.0001	0	1	1	-
LOC119870465	0.212899	0.031129333	2.773822588	0.119152116	0.193501949	-
LOC119870466	0.0001	0.0001	0	1	1	-
LOC119870467	0.0001	0.0001	0	1	1	-
LOC119870468	0.0001	0.0001	0	1	1	-
LOC119870469	0.939255333	0.085247	3.461796434	4.04E-06	1.75E-05	up
LOC111090804	0.0001	0.0001	0	1	1	-
LOC111090805	0.0001	0.0001	0	1	1	-
LOC111090806	0.017551667	0.0001	7.455464222	0.667354271	1	-
LOC111090807	0.0001	0.0001	0	1	1	-
LOC119876707	0.0001	0.0001	0	1	1	-
LOC119876706	0.077293667	0.050830333	0.604660515	0.63098335	0.724334166	-
LOC119864346	0.214953333	0.185478	0.212775407	0.975184101	1	-
MACROD2	0.197387333	0.086549	1.189440357	0.067792481	0.120754134	-
MACROD1	19.400314	61.67805133	-1.668677182	4.16E-39	1.53E-37	-
LOC100688410	0.0001	0.0001	0	1	1	-
LOC483960	0.0001	0.0001	0	1	1	-
LOC119873281	0.0001	0.0001	0	1	1	-
LOC119873280	0.0001	0.0001	0	1	1	-
LOC119873282	0.066131	0.0001	9.369182907	0.022585075	0.047130461	-
KRR1	22.716225	20.72471433	0.132370891	0.765459703	0.831847488	-
LOC119873284	0.090951	0.015998	2.507197943	0.176227995	0.26526649	-
LOC119873287	0.246973667	0.216453667	0.190298984	0.896780601	0.928331949	-
LOC119873286	13.04739167	4.391385333	1.571013385	3.44E-11	2.67E-10	-
LOC111093382	0.024364667	0.007977667	1.610751736	0.60076855	0.698883083	-
LOC111093383	0.052599333	0.099191667	-0.915174407	0.63334742	0.725735911	-
LOC111093380	0.0001	0.0001	0	1	1	-
LOC111093387	0.0001	0.0001	0	1	1	-
LOC111093384	0.0001	0.0001	0	1	1	-
LOC111093385	0.0001	0.012096667	-6.918465746	0.619882552	1	-
LOC111093388	0.0001	0.0001	0	1	1	-
LOC491883	1.902184667	1.404974667	0.437113195	0.444444278	0.55633968	-
LOC119864555	0.0001	0.0001	0	1	1	-
LOC102151768	0.0001	0.0001	0	1	1	-
LOC119864556	0.0001	0.0001	0	1	1	-
LOC119864552	0.0001	0.0001	0	1	1	-
LOC102151760	0.243255	0.0001	11.24825374	2.68E-06	1.19E-05	up
LOC102151763	0.020609333	0.0001	7.687154027	0.667354271	1	-
LOC102151762	1.440026333	0.097804333	3.880052997	1.78E-17	2.27E-16	up
LOC102151765	0.0001	0.0001	0	1	1	-
LOC102151766	0.0001	0.0001	0	1	1	-
LOC102156239	0.0001	0.0001	0	1	1	-
LOC102156232	0.0001	0.0001	0	1	1	-
LOC102156231	0.398904333	0.182290333	1.129804737	0.170845709	0.25925234	-
LOC102156236	0.0001	0.0001	0	1	1	-
LOC102156237	0.0001	0.0001	0	1	1	-
TP53I3	1.107849667	0.538321667	1.041221725	0.062922366	0.113444153	-
LOC119866023	0.0001	0.0001	0	1	1	-
LOC119866022	0.0001	0.0001	0	1	1	-
LOC119866021	0.0001	0.0001	0	1	1	-
LOC119866020	0.0001	0.0001	0	1	1	-
LOC119866027	0.0001	0.0001	0	1	1	-
LOC119866025	0.0001	0.0001	0	1	1	-
LOC119866028	0.0001	0.163742333	-10.67721164	0.631812221	1	-
MB	0.0001	0.043396	-8.761418259	0.391688074	1	-
LOC111095977	0.0001	0.0001	0	1	1	-
LOC111095976	0.034678333	0.0001	8.437890753	0.33938665	1	-
LOC111095974	0.033564	0.011321	1.567913261	0.64433108	0.734682724	-
LOC111095973	0.0001	0.0001	0	1	1	-
LOC111095970	0.0001	0.0001	0	1	1	-
SLC18A3	0.0001	0.0001	0	1	1	-
SLC18A2	0.180618667	0.063763333	1.502148045	0.160511855	0.247169829	-
SLC18A1	0.0001	0.0001	0	1	1	-
LOC111095979	0.0001	0.0001	0	1	1	-
LOC111095978	0.0001	0.0001	0	1	1	-
LOC119873865	0.0001	0.0001	0	1	1	-
LOC119873864	0.0001	0.0001	0	1	1	-
LOC119873867	0.186180333	0.120015667	0.63347794	0.396121323	0.509027728	-
RALBP1	88.79753633	120.0460203	-0.434996022	2.60E-06	1.16E-05	-
LOC111096770	0.0001	0.0001	0	1	1	-
LOC111096771	0.168982333	0.252982	-0.582162315	0.33803913	0.448465246	-
LOC111096772	0.224820333	0.344723333	-0.616666431	0.302763066	0.411156154	-
ZNF835	0.0001	0.0001	0	1	1	-
LOC111096775	0.0001	0.0001	0	1	1	-
ZNF837	6.087415667	3.235833667	0.911692431	0.00081406	0.002416717	-
ZNF839	6.641520667	6.544039667	0.021332111	0.684173247	0.767691695	-
LOC111096779	0.0001	0.011461667	-6.840673035	0.63517438	1	-
LRIF1	26.19535133	44.89850233	-0.777356511	0.000189573	0.00063432	-
PHAX	36.77718733	38.671636	-0.07246465	0.258979119	0.362496335	-
LOC111092473	0.0001	0.0001	0	1	1	-
LOC111092471	0.0001	0.018514	-7.532472817	0.63517438	1	-
LOC111092470	0.0001	0.0001	0	1	1	-
LOC111092477	0.0001	0.0001	0	1	1	-
LOC111092476	0.0001	0.0001	0	1	1	-
LOC111092475	0.0001	0.0001	0	1	1	-
LOC111092474	0.0001	0.0001	0	1	1	-
LOC111092479	0.008819667	0.493905667	-5.80736758	0.000121079	0.000418453	down
SUGCT	6.405712333	4.171592667	0.618760718	0.001836988	0.00504933	-
LOC119867778	0.0001	0.0001	0	1	1	-
LOC119867775	0.237288333	0.682291333	-1.523746721	0.002189165	0.005909405	-
LOC119867777	0.0001	0.0001	0	1	1	-
ZPBP	0.0001	0.0001	0	1	1	-
RAB33A	0.034718	0.396853	-3.514848966	0.002146139	0.005802571	down
SLC17A9	0.060507	0.0001	9.240958246	0.103969341	0.172833971	-
RAB33B	19.74849867	37.17830167	-0.912717888	1.77E-16	2.14E-15	-
SLC17A4	0.0001	0.0001	0	1	1	-
SLC17A5	32.99804767	24.65877433	0.420279578	0.002185867	0.005903085	-
SLC17A6	0.0001	0.0001	0	1	1	-
SLC17A7	0.031522333	0.134052667	-2.088353684	0.065966429	0.118046867	-
SLC17A1	0.0001	0.0001	0	1	1	-
SLC17A2	0.857053	0.894685	-0.061995406	0.650486807	0.739923745	-
MAP3K20	40.71670033	19.93967833	1.029978514	5.51E-21	8.51E-20	-
LOC119872572	0.048025	0.0001	8.907641804	0.561540104	1	-
LOC106558715	1.428299667	1.317242667	0.11677755	0.930196274	0.953937526	-
ITCH	38.881593	35.59082567	0.127581926	0.762090116	0.829417749	-
LOC119868241	0.0001	0.0001	0	1	1	-
CHMP4A	201.6164147	178.0706687	0.179163202	0.436012565	0.547701387	-
CHMP4B	408.7438353	663.1204227	-0.698073915	2.87E-11	2.24E-10	-
CHMP4C	0.365240667	0.181479667	1.009039492	0.261112019	0.364738395	-
COBLL1	95.16759233	242.47465	-1.349291648	7.64E-21	1.17E-19	-
LOC100686969	1.304484667	0.670443667	0.960291965	0.01764668	0.038054895	-
TMEM255B	0.0001	0.0001	0	1	1	-
TMEM255A	0.378991667	0.639934333	-0.755757744	0.048701902	0.09110746	-
ST7	56.934587	56.827722	0.002710452	0.324503253	0.434512193	-
LOC111094738	1.222916	0.590541333	1.050215365	0.007897953	0.018639047	-
LOC111094739	0.014912333	0.0001	7.220362204	0.667354271	1	-
LOC111094737	0.319695333	0.047250667	2.758291095	0.131411777	0.209893652	-
LOC111094733	0.0001	0.0001	0	1	1	-
LOC111094730	0.0001	0.0001	0	1	1	-
ZNF304	3.106856333	2.346294333	0.405071525	0.120841548	0.195849432	-
ZNF300	0.101373	0.085744	0.241565825	0.854602178	0.898031031	-
STS	1.108889	0.754149333	0.556192826	0.344094668	0.454966066	-
LOC106558712	0.0001	0.0001	0	1	1	-
TMEM43	434.5329283	397.350301	0.129054069	0.892801008	0.92550654	-
HOXB13	29.674577	14.52438767	1.030750123	4.74E-11	3.63E-10	-
PPP3CA	86.54322067	76.90994	0.170250744	0.56166027	0.66362404	-
PPP3CB	29.95538133	20.54752833	0.543850337	0.002135988	0.005779347	-
PPP3CC	13.33551067	6.794505333	0.972832646	2.24E-12	1.93E-11	-
LOC111091810	0.0001	0.0001	0	1	1	-
LOC111091811	0.0001	0.0001	0	1	1	-
LOC111091812	0.0001	0.004919667	-5.620488664	0.63517438	1	-
LOC119864699	0.325817	0.881326667	-1.435614977	0.07598915	0.132835666	-
LOC111091814	0.496952	0.265485	0.90447616	0.141286659	0.222420539	-
LOC111091815	0.0001	0.0001	0	1	1	-
LOC111091816	0.0001	0.0001	0	1	1	-
LOC111091817	1.263440333	1.110582	0.186041615	0.799819005	0.857902534	-
LOC111091818	0.015219667	0.018160333	-0.254853922	0.981153613	1	-
OR13P3	0.0001	0.032038	-8.323640279	0.631812221	1	-
OR13P5	0.0001	0.0001	0	1	1	-
OR13P4	0.0001	0.0001	0	1	1	-
LOC119869111	0.0001	0.0001	0	1	1	-
RPL18	2585.018148	1813.3302	0.511532751	0.000155611	0.000528906	-
LOC111097458	0.048393333	0.047429333	0.029028725	0.980371331	1	-
ADRA2B	0.046082667	0.027074	0.767316152	0.66086401	0.74873647	-
RPL19	1261.05367	1602.031698	-0.345273015	2.29E-05	8.83E-05	-
TEX26	0.0001	0.026643333	-8.057630778	0.619882552	1	-
LOC111092111	0.0001	0.0001	0	1	1	-
TEX28	0.0001	0.0001	0	1	1	-
TEX29	0.0001	0.0001	0	1	1	-
LOC111093778	0.0001	0.0001	0	1	1	-
SYT8	7.906413667	17.17672633	-1.119359759	8.86E-12	7.23E-11	-
SYT9	0.0001	0.0001	0	1	1	-
LOC106557620	0.445738	0.0001	12.12198024	5.25E-06	2.24E-05	up
LOC106557621	0.0001	0.0001	0	1	1	-
MTCH2	44.84898767	52.03949367	-0.214531504	0.012700622	0.028346648	-
MTCH1	324.048716	330.3364057	-0.027725257	0.29558744	0.403662688	-
LOC106557625	0.0001	0.0001	0	1	1	-
SYT1	0.642490667	0.054802	3.551375046	5.39E-10	3.71E-09	up
SYT2	0.0001	0.042131333	-8.718749763	0.379331065	1	-
SYT3	0.024379333	0.238724333	-3.291615049	0.003219144	0.008359296	down
SYT4	0.0001	0.0001	0	1	1	-
SYT5	0.086442667	0.089987667	-0.057983707	0.810876403	0.866548654	-
SYT6	0.0001	0.0001	0	1	1	-
SYT7	0.048307	0.079491333	-0.718565317	0.282842908	0.38953133	-
C25H8orf58	16.77203033	22.14326833	-0.400810834	0.001897966	0.005199178	-
TIAL1	37.243641	29.20726967	0.350666621	0.039483688	0.076379703	-
LOC111096507	0.0001	0.0001	0	1	1	-
FUBP3	43.667432	52.464424	-0.264781775	0.000351886	0.001114556	-
FUBP1	99.56300867	68.350722	0.54265325	0.001486449	0.004160574	-
LOC102155243	0.0001	0.0001	0	1	1	-
LOC111096503	0.0001	0.0001	0	1	1	-
LOC111096502	0.0001	0.0001	0	1	1	-
MARCO	0.0001	0.0001	0	1	1	-
SAP30	26.76701933	18.50801067	0.53230666	0.001401908	0.003943627	-
LOC100687735	0.166219333	0.006867667	4.597124367	0.122931855	0.198663975	-
LOC111097416	0.0001	0.0001	0	1	1	-
NBL1	3.776202333	2.339775667	0.690565855	0.047957025	0.089968642	-
LOC111097414	0.0001	0.0001	0	1	1	-
LOC111097415	0.124839333	0.040454333	1.625706405	0.560253178	0.662573044	-
LOC111097412	0.0001	0.194005333	-10.9218806	0.009838783	0.022610613	-
LOC111097410	0.386374667	0.066961667	2.528593163	0.057408617	0.104810228	-
LOC111097411	0.0001	0.0001	0	1	1	-
SYP	0.0001	0.0001	0	1	1	-
DRC7	0.0001	0.010161667	-6.666993235	0.631812221	1	-
DRC3	0.255614333	1.261142	-2.302690086	4.07E-06	1.76E-05	-
DRC1	0.075674333	0.049603	0.609376683	0.67093707	0.757228464	-
unassigned_gene_19	56.00757967	12.62733333	2.149072085	1.66E-06	7.60E-06	-
unassigned_gene_18	164.152308	45.86481733	1.839575235	5.46E-05	0.000199855	-
LOC485909	0.0001	0.0001	0	1	1	-
unassigned_gene_13	153.0373433	59.225142	1.369602077	0.00068448	0.002057776	-
unassigned_gene_12	356.2548017	211.4281363	0.752742079	0.025620465	0.052561572	-
unassigned_gene_11	468.1549787	344.80425	0.441208644	0.145520912	0.227693229	-
unassigned_gene_10	260.5179493	204.4864807	0.349377311	0.268884094	0.374068851	-
unassigned_gene_17	87.66723133	32.57801333	1.428139058	3.18E-05	0.000120218	-
unassigned_gene_16	223.008947	44.985152	2.309580789	1.05E-13	1.01E-12	-
unassigned_gene_15	124.2452623	139.245654	-0.16444146	0.359436727	0.47111158	-
unassigned_gene_14	7.497130333	2.894400333	1.373074004	0.187550229	0.27920645	-
STMP1	48.220951	69.739278	-0.532311325	4.41E-05	0.000163343	-
LOC119872321	0.0001	0.0001	0	1	1	-
LOC106559509	0.222044333	0.031044333	2.838445898	0.110874455	0.182428302	-
LOC106559504	1.106729333	0.135982333	3.024811298	0.010940329	0.024806748	-
LOC106559506	0.0001	0.0001	0	1	1	-
LOC106559500	1.707325667	0.798608	1.096178845	0.01043214	0.023794382	-
LOC119872322	0.151152333	0.229560333	-0.602870124	0.693827854	0.775590245	-
OR6B2C	0.0001	0.0001	0	1	1	-
TRNAN-GUU_7	0.0001	0.0001	0	1	1	-
TRNAN-GUU_6	0.0001	0.0001	0	1	1	-
SMPD4	38.47420467	39.03400333	-0.02083993	0.33456459	0.444731221	-
SMPD1	27.52544167	36.59340267	-0.410817859	0.000110803	0.000385603	-
SMPD3	0.075425667	0.0001	9.558911733	0.000944245	0.002755463	up
SMPD2	24.25256967	47.45676167	-0.968476043	1.57E-10	1.14E-09	-
BRIP1	3.173044333	1.732932333	0.872652357	0.000137351	0.000470906	-
PDE11A	0.0001	0.0001	0	1	1	-
TTC28	0.159497667	0.061997667	1.363249494	0.021443979	0.045067421	-
TTC29	0.0001	0.0001	0	1	1	-
TTC24	0.167764	0.094190333	0.832782255	0.45596743	0.567223851	-
LOC100685462	0.085932	0.236648	-1.461475351	0.075715663	0.132420126	-
TTC27	54.274212	33.19989867	0.709088037	3.56E-05	0.000133615	-
PATL2	0.0001	0.0001	0	1	1	-
TTC22	42.925181	108.5657473	-1.33867288	2.08E-21	3.27E-20	-
TTC23	10.54587567	15.581744	-0.563177824	3.32E-05	0.000124962	-
ENO1	1647.583944	2607.469808	-0.662298576	1.43E-08	8.47E-08	-
NPY2R	0.0001	0.0001	0	1	1	-
ENO3	73.93132267	48.10933267	0.619868936	7.73E-06	3.20E-05	-
ENO4	0.0001	0.015010333	-7.229812205	0.619882552	1	-
GPT2	54.40701933	27.01263267	1.010158541	6.99E-10	4.77E-09	-
LOC102153619	0.191436667	0.575895667	-1.588940285	0.000201513	0.000670115	-
LOC102153613	1.215415667	0.782513667	0.635261939	0.231307651	0.330871131	-
LOC102153616	0.018916333	0.173617667	-3.198209384	0.004901392	0.012210265	-
LOC102153615	0.0001	0.0001	0	1	1	-
OBSCN	0.017323333	0.084486667	-2.286007121	6.80E-06	2.84E-05	-
LOC102154048	0.698299	0.407487	0.777090873	0.285105355	0.392038399	-
LOC102154042	0.0001	0.0001	0	1	1	-
SRRD	8.61616	8.523124	0.015662719	0.598030542	0.696391571	-
LOC102154047	0.0001	0.0001	0	1	1	-
LOC102155349	0.480754333	0.712892333	-0.568384344	0.429460476	0.541972385	-
LOC102154045	0.0001	0.0001	0	1	1	-
LOC119880579	0.0001	0.0001	0	1	1	-
MCL1	291.8951313	274.4716847	0.088792823	0.94910521	0.966548733	-
SORBS1	21.21803267	2.634888	3.009477352	1.54E-72	1.60E-70	up
SORBS3	61.66060133	76.82346367	-0.317198052	0.058936535	0.107218957	-
SORBS2	25.67006	20.85094967	0.299973575	0.074070405	0.129923323	-
ODC1	260.6624757	104.39431	1.320139831	2.54E-32	7.02E-31	-
IL18RAP	0.712808667	0.0001	12.79929916	9.07E-09	5.51E-08	up
EOMES	0.500549667	0.080829	2.630568322	7.04E-05	0.00025278	-
MIR872	0.239812333	0.0001	11.22769014	0.655888101	1	-
MIR876	0.0001	0.0001	0	1	1	-
MIR875	0.196648	0.0001	10.9413998	0.667354271	1	-
MIR874	0.255107333	0.0001	11.31688866	0.561540104	1	-
LOC119871132	0.0001	0.0001	0	1	1	-
LOC119871135	0.0001	0.0001	0	1	1	-
LOC119871134	0.0001	0.0001	0	1	1	-
LOC119871137	1.709459	1.660697	0.041750949	0.70366703	0.782967086	-
LOC111092010	0.0001	0.0001	0	1	1	-
LOC111093437	0.0001	0.0001	0	1	1	-
OR4S1B	0.0001	0.0001	0	1	1	-
FKBP14	7.38505	4.942585667	0.579341717	0.00582013	0.014260975	-
FKBP15	20.04168767	33.38116467	-0.736030291	5.63E-13	5.12E-12	-
UBE2J1	41.95025633	45.69210933	-0.123265419	0.051031678	0.094738015	-
FKBP10	353.346568	97.05238333	1.864248349	3.51E-40	1.37E-38	-
FKBP11	103.108078	94.4994	0.125780291	0.828135668	0.879749982	-
LOC490972	0.377848333	0.174393667	1.115459611	0.06941106	0.123115822	-
FBXO11	93.17811833	86.64908867	0.104806621	0.95145702	0.967864097	-
FBXO16	0.226609333	0.100484333	1.173236696	0.072371193	0.127341099	-
FBXO17	0.232164667	0.085757	1.436822081	0.205276519	0.300867391	-
FBXO15	0.508365667	0.247458	1.038682915	0.193457273	0.28660853	-
MTARC1	0.032897333	0.010947333	1.587391158	0.3342269	0.444441268	-
MTARC2	12.69852333	35.04124333	-1.464393225	9.45E-24	1.69E-22	-
LOC102155313	0.0001	0.0001	0	1	1	-
SFTA2	32.80801467	10.773974	1.606497805	4.54E-16	5.29E-15	-
LOC102155318	0.0001	0.0001	0	1	1	-
LOC102155319	0.007043333	0.0001	6.138186456	0.831455198	1	-
CNGB1	0.0001	0.0001	0	1	1	-
CNGB3	0.0001	0.0001	0	1	1	-
BCLAF1	71.92719767	49.238973	0.546736726	0.003273727	0.008481992	-
PLA2G6	3.803231333	7.533342333	-0.986064396	2.92E-08	1.67E-07	-
PLA2G7	134.335785	184.2582143	-0.455885269	3.40E-07	1.70E-06	-
PLA2G5	0.0001	0.0001	0	1	1	-
PLA2G3	39.34158333	16.20927033	1.279235872	2.88E-21	4.50E-20	-
TMDD1	0.008627	0.0001	6.430787051	0.831455198	1	-
GDPGP1	26.40395767	19.904802	0.40763767	0.027688775	0.056160398	-
CCDC77	6.825699333	3.067026333	1.154136313	3.69E-09	2.35E-08	-
CCDC73	1.479609333	0.952716	0.635098183	0.03904035	0.075632759	-
CCDC70	0.025341	0.0001	7.985329647	0.663143395	1	-
CCDC71	9.371331	17.96018233	-0.938476125	1.71E-11	1.36E-10	-
CCDC78	0.331980667	0.286664	0.211738488	0.747696211	0.817680894	-
LOC481634	0.013425667	0.083940667	-2.644376193	0.116030088	0.189112183	-
LOC111093434	0.0001	0.0001	0	1	1	-
LOC611691	0.0001	0.0001	0	1	1	-
GHITM	146.5120237	136.882838	0.098077489	0.995745292	0.996984317	-
LOC119870662	0.049354333	0.0001	8.947032949	0.431376807	1	-
LOC119870660	0.0001	0.0001	0	1	1	-
FKBP1B	36.30936	49.094654	-0.435224435	6.70E-05	0.000241667	-
LOC119870667	0.0001	0.0001	0	1	1	-
LOC119870664	0.0001	0.0001	0	1	1	-
LOC119870665	0.0001	0.0001	0	1	1	-
LOC119870668	0.0001	0.0001	0	1	1	-
LOC119870669	0.270692	0.006359667	5.41155729	7.24E-05	0.000259687	up
LOC608550	0.475805667	0.721984	-0.601594412	0.251818776	0.354565587	-
LOC100683287	0.0001	0.0001	0	1	1	-
ERP27	0.0001	0.0001	0	1	1	-
MAP10	0.158101333	0.488362667	-1.627103382	0.000977459	0.002846104	-
UNC50	45.632155	42.52675833	0.1016799	0.950323836	0.967310705	-
NKAIN4	0.0001	0.0001	0	1	1	-
NKAIN3	0.0001	0.0001	0	1	1	-
NKAIN2	0.0001	0.0001	0	1	1	-
NKAIN1	25.862792	25.544251	0.017879395	0.592699964	0.691838426	-
MAP1A	0.094277667	0.173456333	-0.87958456	0.068154556	0.121247368	-
MAP1B	2.089355333	0.227485	3.199214546	3.32E-52	1.93E-50	up
IGSF9B	0.073902333	0.0001	9.529476105	3.91E-07	1.94E-06	up
RMI2	12.94820433	2.124947667	2.607252822	6.86E-24	1.24E-22	-
UNC5B	7.622430333	9.549269667	-0.32513934	0.001933848	0.005285867	-
UNC5C	0.118604667	0.171027667	-0.528068949	0.158838562	0.245152637	-
VGF	0.423327333	1.400999	-1.726610378	2.69E-05	0.000102765	-
UNC5A	0.364675	0.19804	0.880819446	0.143408411	0.225149259	-
UNC5D	0.0001	0.0001	0	1	1	-
MAP1S	43.42273967	36.54446233	0.248797945	0.351162847	0.462284584	-
CCP110	10.68714	6.604067667	0.694449016	1.15E-05	4.66E-05	-
LOC111098732	0.188592	0.0001	10.88105276	0.023739165	0.049176262	-
IQANK1	0.030800667	0.0001	8.266817768	0.48748568	1	-
LOC111098730	0.0001	0.154875333	-10.59689167	0.110435451	0.181819134	-
LOC111098731	0.0001	0.0001	0	1	1	-
LOC111098737	0.755234667	0.681862333	0.147444497	0.890991858	0.924304165	-
LOC111098734	0.0001	0.0001	0	1	1	-
LOC111098735	0.0001	0.0001	0	1	1	-
LOC111098738	0.0001	0.0001	0	1	1	-
LOC111098739	0.019641	0.014250667	0.462838973	0.740388731	1	-
LOC102151569	0.0001	0.085626	-9.741905122	0.043574562	0.08298358	-
LOC102151563	0.458173	0.378158667	0.27690076	0.67795501	0.762730296	-
LOC102151561	0.0001	0.0001	0	1	1	-
LOC102151560	0.0001	0.0001	0	1	1	-
LOC102156036	0.010439667	0.0001	6.705931838	0.655888101	1	-
LOC102156032	0.0001	0.0001	0	1	1	-
RPL18A	980.5632937	1313.151937	-0.421351189	2.25E-06	1.01E-05	-
CEND1	1.727716	3.868675	-1.162973447	4.08E-05	0.000151804	-
BORCS7	21.99125967	10.64838133	1.046296102	6.71E-07	3.23E-06	-
LOC119866188	0.0001	0.0001	0	1	1	-
BORCS5	38.88019567	60.115073	-0.628691292	3.66E-06	1.59E-05	-
LOC119865562	2.628216	0.338835667	2.955426199	7.62E-12	6.26E-11	-
MFSD11	20.92140767	39.49122133	-0.916552062	2.26E-16	2.70E-15	-
LOC119873636	0.034717333	0.0001	8.439512327	0.667354271	1	-
BORCS8	28.84204067	15.781453	0.869943203	6.30E-09	3.90E-08	-
SDR42E2	0.014793667	0.0001	7.208835864	0.663143395	1	-
SDR42E1	5.654295	7.381375333	-0.384542497	0.006700266	0.016125075	-
LOC119865560	0.0001	0.0001	0	1	1	-
LOC106558372	0.0001	0.0001	0	1	1	-
LOC119865567	0.0001	0.0001	0	1	1	-
ALOX12B	0.0001	0.0001	0	1	1	-
EPB41L1	23.609314	45.82527167	-0.956787311	5.61E-13	5.11E-12	-
PPCDC	11.49776	12.49573333	-0.120082749	0.188680251	0.280632114	-
EPB41L3	0.0001	0.0001	0	1	1	-
EPB41L2	4.397677333	1.287245333	1.772454715	2.18E-13	2.06E-12	-
EPB41L5	28.09281133	46.763536	-0.735183016	1.72E-09	1.13E-08	-
LOC119873632	0.025942	0.090619	-1.804523862	0.253100534	0.355910006	-
LOC102152204	0.0001	0.0001	0	1	1	-
ACSS3	0.0001	0.0001	0	1	1	-
ACSS2	99.48182667	132.541565	-0.413939956	2.88E-06	1.27E-05	-
ACSS1	73.064283	171.731679	-1.232917963	6.49E-31	1.69E-29	-
LOC119866550	0.083732667	0.0001	9.709646762	0.267333833	1	-
KIDINS220	88.233215	117.7905377	-0.41682989	1.88E-05	7.33E-05	-
LOC119866555	0.160205333	0.156695667	0.031956893	0.987105882	0.990692438	-
PUDP	70.955561	68.276324	0.055530371	0.741084406	0.813140991	-
RUNDC3A	0.571455333	0.878644	-0.62063801	0.153745582	0.238365543	-
LOC119865568	0.029417	0.0001	8.200506315	0.663143395	1	-
LOC111092679	0.0001	0.0001	0	1	1	-
LOC111092678	0.043394333	0.091396667	-1.07463489	0.503235787	0.611636219	-
WNT3	0.038272333	0.041769667	-0.126153771	0.948566027	0.966159134	-
LOC119866184	0.0001	0.0001	0	1	1	-
WNT1	0.0001	0.010591667	-6.726785814	0.63517438	1	-
LRRN4	1.516857	0.0001	13.88879746	4.21E-12	3.53E-11	up
LRRN3	0.004328333	0.0001	5.435739703	0.655888101	1	-
LOC111092670	0.049291667	0.0001	8.945199953	0.491419689	1	-
LOC111092673	0.0001	0.0001	0	1	1	-
WNT4	0.206643	0.102405	1.012854336	0.350955963	0.46212323	-
PROKR2	0.0001	0.0001	0	1	1	-
LOC119872585	0.011082667	0.0001	6.792161248	0.667354271	1	-
AAGAB	43.378583	49.03078867	-0.176705041	0.024121588	0.049867989	-
RNF175	0.0001	0.0001	0	1	1	-
RNF170	12.95528333	9.347618333	0.470869833	0.039215527	0.075940332	-
LOC483568	0.0001	0.0001	0	1	1	-
PCNA	215.677251	95.290993	1.178462253	1.37E-12	1.21E-11	-
ZBTB7A	13.808055	17.85118667	-0.370509865	0.002892681	0.007609786	-
ZBTB7C	1.189484	20.89112967	-4.134482736	5.76E-39	2.11E-37	down
ZBTB7B	28.52186367	42.50510433	-0.575567848	7.11E-06	2.96E-05	-
LOC119872589	0.0001	0.0001	0	1	1	-
LOC102153551	0.0001	0.0001	0	1	1	-
LOC102153552	0.026949333	0.0001	8.074105774	0.425466246	1	-
LOC102153553	0.0001	0.0001	0	1	1	-
LOC119867204	0.0001	0.0001	0	1	1	-
LOC119867205	0.0001	0.0001	0	1	1	-
LOC119867207	0.0001	0.0001	0	1	1	-
LOC119867200	0.0001	0.0001	0	1	1	-
LOC119867201	0.0001	0.0001	0	1	1	-
LOC119867202	0.026714667	0.0001	8.061488206	0.831455198	1	-
LOC102157074	0.0001	0.0001	0	1	1	-
LOC102157078	3.743089333	3.515363	0.090555809	0.629281238	0.722911724	-
LOC119867208	0.0001	0.0001	0	1	1	-
PACRG	0.020497	0.0001	7.679268958	0.655888101	1	-
DNPH1	75.10293567	19.73231267	1.928309249	2.63E-29	6.36E-28	-
LOC111094538	0.0001	0.0001	0	1	1	-
LOC119864950	0.0001	0.0001	0	1	1	-
LOC119864953	0.0001	0.0001	0	1	1	-
MIR409	0.0001	0.0001	0	1	1	-
LOC119864955	0.0001	0.0001	0	1	1	-
LOC119864954	0.0001	0.0001	0	1	1	-
LOC119864957	0.0001	0.0001	0	1	1	-
LOC119864956	0.0001	0.0001	0	1	1	-
LOC119864959	0.038514667	0.0001	8.589264129	0.663143395	1	-
LOC119864958	0.0001	0.0001	0	1	1	-
LOC111094532	0.0001	0.0001	0	1	1	-
LOC111094533	0.0001	0.0001	0	1	1	-
LOC111094534	1.583934	2.069574667	-0.385822078	0.169581758	0.257820554	-
LOC111094535	0.164503333	0.035524333	2.211237337	0.133427609	0.212464453	-
ILF3	136.9904327	78.09880333	0.810702792	4.08E-09	2.58E-08	-
ILF2	207.4343213	185.3860373	0.162122028	0.550358324	0.654215524	-
DLA-64	104.239642	109.4670667	-0.070592864	0.257385636	0.360538598	-
BOK	19.830766	24.348387	-0.296085796	0.006174957	0.01504079	-
BOC	0.0001	0.0001	0	1	1	-
DENND2B	6.128829667	17.848814	-1.5421447	6.12E-31	1.60E-29	-
DENND2C	33.19258567	14.746185	1.170519256	1.01E-17	1.30E-16	-
DENND2A	4.597610667	0.493005	3.221210118	2.37E-45	1.09E-43	up
DENND2D	4.135651	16.81028433	-2.023157777	3.18E-48	1.64E-46	-
PPT1	47.99564867	73.66597733	-0.618094848	7.42E-10	5.05E-09	-
RABAC1	418.0692037	216.174454	0.951545728	9.83E-05	0.000345938	-
INPP4B	0.0001	0.0001	0	1	1	-
INPP4A	5.664598333	2.341584333	1.274488662	5.62E-11	4.27E-10	-
LOC111094286	0.0001	0.0001	0	1	1	-
DEFB125	0.0001	0.0001	0	1	1	-
LOC111094284	0.0001	0.0001	0	1	1	-
LOC111094285	0.0001	0.0001	0	1	1	-
LOC111094282	0.0001	0.0001	0	1	1	-
LOC111094280	0.0001	0.0001	0	1	1	-
LOC111094281	0.006065333	0.0001	5.922515029	0.831455198	1	-
LOC111094288	0.0001	0.0001	0	1	1	-
LOC111094289	0.0001	0.0001	0	1	1	-
SAFB	58.477132	37.387113	0.645331484	6.49E-06	2.72E-05	-
OTOP2	0.0001	0.010448667	-6.707175044	0.63517438	1	-
LOC488951	5.907486	5.765976333	0.03497939	0.711662365	0.789375809	-
LOC102154528	0.0001	0.0001	0	1	1	-
LOC102154529	0.0001	0.0001	0	1	1	-
LOC102154527	0.0001	0.0001	0	1	1	-
LOC102154523	0.084445667	0.190061667	-1.170372288	0.323992744	0.434009348	-
TRNP1	6.119850333	3.835654667	0.674023534	0.025340651	0.052062548	-
DEFB123	0.0001	0.0001	0	1	1	-
INSM2	0.0001	0.0001	0	1	1	-
LOC111090740	0.0001	0.0001	0	1	1	-
TFAP2B	3.792241	2.514695667	0.592666839	0.054458204	0.10019465	-
PPP1R26	23.79531933	15.85185167	0.586026443	0.00014082	0.000481552	-
PPP1R27	0.384435667	0.296213667	0.376103986	0.866952532	0.906445368	-
PPP1R21	23.59417133	22.51725767	0.067399367	0.829311039	0.880655233	-
NGLY1	13.39965533	6.701818	0.999571479	1.22E-11	9.83E-11	-
MACO1	20.17137967	37.14600267	-0.880897205	1.77E-10	1.27E-09	-
LOC111093430	0.087315667	0.040714	1.100715566	0.585718616	0.685808834	-
LOC119874069	0.0001	0.0001	0	1	1	-
LOC119871272	0.0001	0.0001	0	1	1	-
LOC119871273	0.0001	0.0001	0	1	1	-
LOC119871270	0.0001	0.0001	0	1	1	-
LOC119871276	0.547306	0.935267333	-0.773031126	0.049429763	0.092170944	-
LOC119871277	3.93254	6.993292667	-0.830510443	0.00010808	0.000376906	-
LOC119871274	0.066757333	0.0001	9.382782516	0.008944074	0.020789749	-
LOC119871275	0.0001	0.0001	0	1	1	-
LMX1A	0.0001	0.0001	0	1	1	-
ZCCHC24	0.271792333	0.044888333	2.598092325	0.000720308	0.002156381	-
LMX1B	0.0001	0.005704333	-5.833986383	0.631812221	1	-
MRGPRF	0.0001	0.0001	0	1	1	-
ETV3L	0.0001	0.033979	-8.408499584	0.171437842	0.259848468	-
PPP1R2C	0.0001	0.0001	0	1	1	-
KCP	0.031955333	0.012085333	1.402799471	0.488587301	0.599104564	-
CNR1	0.0001	0.0001	0	1	1	-
LOC111097167	0.0001	0.0001	0	1	1	-
GBX1	0.027479333	0.048046333	-0.806079332	0.815173731	0.870186321	-
LOC111097165	0.0001	0.0001	0	1	1	-
LOC111097162	0.154292	0.030532667	2.337237758	0.34703352	0.458001095	-
GNL3L	76.44094833	107.2691777	-0.488818015	8.18E-09	4.99E-08	-
LOC111097161	2.738268333	11.387767	-2.056149146	9.38E-23	1.59E-21	-
LOC111097168	0.0001	0.0001	0	1	1	-
LOC111097169	0.0001	0.0001	0	1	1	-
LOC119867988	0.0001	0.0001	0	1	1	-
LOC111092630	0.0001	0.0001	0	1	1	-
LOC119867985	0.0001	0.0001	0	1	1	-
LOC119867984	0.0001	0.0001	0	1	1	-
LOC119867982	0.0001	0.0001	0	1	1	-
LOC119867980	0.0001	0.0001	0	1	1	-
OTULIN	22.24749367	22.51683933	-0.017361516	0.367747489	0.479842591	-
TGS1	15.70626467	10.835467	0.53557878	0.00424494	0.010727993	-
C1H9orf85	20.20927233	10.57777233	0.933981547	2.33E-05	8.97E-05	-
ANKS1A	18.90651033	29.44691833	-0.639233559	1.65E-10	1.19E-09	-
BMT2	12.35623033	19.13513933	-0.630985736	2.65E-07	1.34E-06	-
LOC475605	0.545894	0.34089	0.679314562	0.235106686	0.334959157	-
ADAM10	167.6197357	127.7612	0.391742255	0.009161325	0.021228076	-
ADAM11	0.670260333	0.455854333	0.556148666	0.16064094	0.247295115	-
ADAM12	13.97407	0.354295	5.301657357	2.62E-211	3.03E-208	up
ADAM15	22.70968367	13.16841267	0.786226158	5.35E-06	2.28E-05	-
ADAM17	118.0425923	137.4469553	-0.21956744	0.002695822	0.007141651	-
ADAM18	0.0001	0.0001	0	1	1	-
ADAM19	7.572267	0.053775667	7.137627966	1.76E-24	3.30E-23	up
LOC119873124	0.0001	0.0001	0	1	1	-
LOC119873125	0.0001	0.0001	0	1	1	-
LOC119873126	0.0001	0.0001	0	1	1	-
LOC119873127	0.0001	0.0001	0	1	1	-
LOC119873120	0.0001	0.0001	0	1	1	-
LOC119873121	0.0001	0.0001	0	1	1	-
LOC119873122	0.0001	0.0001	0	1	1	-
LOC119873123	0.0001	0.0001	0	1	1	-
HAGH	46.272489	48.91251533	-0.080048954	0.159617148	0.246026032	-
LOC119873128	0.0001	0.0001	0	1	1	-
LOC119873129	0.087706667	0.085977333	0.028730143	0.969980941	1	-
LOC111093265	0.0001	0.0001	0	1	1	-
LOC111093264	0.023494333	0.0001	7.876169021	0.543065581	1	-
LOC478183	7.189034667	7.183057667	0.001199963	0.526723152	0.633526053	-
LOC111093261	0.0001	0.0001	0	1	1	-
LOC478184	34.04876933	31.179998	0.126981819	0.823488952	0.876433954	-
LOC111093262	0.011520333	0.0001	6.848038651	0.655888101	1	-
G3BP1	96.51332633	65.464858	0.560007495	0.026641154	0.054390275	-
LOC111093269	0.587700667	0.040422	3.861868925	0.009836589	0.022608761	-
LOC111093268	1.010415667	0.235540667	2.100900842	3.16E-06	1.39E-05	-
LOC100688200	0.426625667	0.201730333	1.080542732	0.413518373	0.526086789	-
OPALIN	0.022996667	0.0001	7.84528095	0.655888101	1	-
NEPRO	15.33229	8.945267667	0.777376634	2.40E-06	1.08E-05	-
U2AF1L4	20.66803967	10.74733033	0.943423223	9.32E-06	3.81E-05	-
NDEL1	40.65246733	30.583192	0.410603927	0.006503686	0.015733819	-
SHANK3	0.013595	0.035746	-1.394705661	0.358238421	0.46984044	-
SHANK2	0.0001	0.0001	0	1	1	-
SHANK1	0.004505333	0.0001	5.493561945	0.667354271	1	-
PLAC8L1	0.0001	0.0001	0	1	1	-
PCSK9	0.0001	0.0001	0	1	1	-
PCSK2	0.0001	0.0001	0	1	1	-
PCSK1	36.97782633	8.265723	2.161447499	6.50E-67	5.96E-65	-
PCSK6	71.72152967	74.02004233	-0.045509703	0.128089995	0.20567079	-
PCSK7	52.37676367	62.55840933	-0.256276911	0.006635448	0.015996666	-
PCSK4	1.024180333	1.806001667	-0.818329463	0.010392772	0.023708892	-
PCSK5	0.0001	0.0001	0	1	1	-
LOC119866618	0.0001	0.0001	0	1	1	-
LOC119866619	0.022556667	0.0001	7.817410078	0.347472221	1	-
WNT6	0.0001	0.047741	-8.899084976	0.222823458	0.320892829	-
LOC119866615	0.198646	0.060051667	1.725923551	0.168185795	0.256329944	-
LOC119866616	0.037240333	0.0001	8.540722176	0.550368218	1	-
LOC119866617	0.0001	0.0001	0	1	1	-
LOC119866610	0.218749667	0.066178	1.724857222	0.109119155	0.180020343	-
LOC119866611	0.042274	0.0001	8.723626818	0.549042422	1	-
LOC119866612	0.580149333	0.090476	2.680817252	0.000386909	0.001216329	-
LOC119866613	0.0001	0.0001	0	1	1	-
LOC119872294	0.0001	0.0001	0	1	1	-
LOC119872297	0.0001	0.0001	0	1	1	-
TRNAA-AGC	0.0001	0.0001	0	1	1	-
LOC119872290	0.0001	0.0001	0	1	1	-
LOC119872293	0.630179667	0.076965	3.033488774	0.000154224	0.000524672	up
LOC119872292	0.0001	0.0001	0	1	1	-
LOC119872298	0.0001	0.0001	0	1	1	-
LOC111096921	0.0001	0.0001	0	1	1	-
TC2N	54.64797067	97.86914067	-0.840686109	0.053361025	0.09845987	-
LOC119872743	2.61074	0.090009333	4.858240372	0.078616352	0.136782253	-
LOC119872742	3.633542333	0.295125333	3.621977044	0.091469303	0.15500926	-
LOC119872741	10.30988533	0.871281333	3.564745842	0.002322862	0.006233029	up
LOC119872740	0.897274333	0.0001	13.13133343	0.083383699	0.143873031	-
PLTP	1.44235	5.321831	-1.883501406	8.68E-18	1.12E-16	-
LOC119872746	0.0001	0.0001	0	1	1	-
LOC119872745	0.0001	0.0001	0	1	1	-
LOC119872748	0.0001	0.0001	0	1	1	-
SETBP1	8.546684333	10.454659	-0.290709263	0.002672951	0.007087149	-
SAMSN1	0.009856333	0.016388	-0.733516845	0.831862928	0.881998695	-
LOC111091137	0.0001	0.0001	0	1	1	-
LOC111091136	0.0001	0.0001	0	1	1	-
LOC111091135	0.019661333	0.0001	7.619217351	0.168101448	0.256235017	-
LOC111091134	0.0001	0.0001	0	1	1	-
LOC111091131	0.0001	0.0001	0	1	1	-
LOC111091130	0.0001	0.0001	0	1	1	-
C27H12orf54	0.0001	0.0001	0	1	1	-
LOC111091138	0.0001	0.0001	0	1	1	-
FAM151B	34.72107333	35.05370567	-0.013755419	0.285716649	0.392791415	-
FAM151A	1.643773333	1.088624667	0.594504743	0.185449617	0.276694297	-
PAXIP1	13.392792	13.29683033	0.010374371	0.961307321	0.974150719	-
SWSAP1	22.81555567	17.998022	0.342179429	0.215259114	0.312014443	-
USE1	14.32541	19.311997	-0.430920927	0.036966235	0.072120399	-
CNRIP1	1.404035333	0.265014	2.405438762	0.000380784	0.001198701	-
LOC477570	0.581927	0.302641333	0.943229148	0.166718381	0.254806927	-
LOC100686205	0.009051	0.004339	1.060714611	0.72950512	1	-
DTX1	0.0001	0.067921	-9.40771389	0.004087274	0.010379016	-
LOC100686340	0.0001	0.0001	0	1	1	-
LOC100686341	0.0001	0.0001	0	1	1	-
LOC100686343	0.0001	0.0001	0	1	1	-
CDC34	187.2271983	181.94104	0.041319024	0.655219629	0.743981206	-
CDC37	105.687251	125.923683	-0.252748287	0.010955828	0.024838846	-
LOC119880341	0.0001	0.0001	0	1	1	-
PGLS	51.42294033	104.818952	-1.02741558	7.87E-16	9.04E-15	-
LOC106558577	0.129849	0.143358	-0.142787512	0.836570424	0.885325991	-
LOC106558576	3.919917	0.91204	2.103654103	9.01E-16	1.03E-14	-
LOC106558575	0.031034333	0.0001	8.277721345	0.422154606	1	-
LOC106558574	0.383976	0.186525	1.041647131	0.144450297	0.2262476	-
LOC106557781	0.102520667	0.268786667	-1.390546809	0.027136437	0.055227132	-
LOC106558571	0.0001	0.0001	0	1	1	-
LOC106557782	0.0001	0.0001	0	1	1	-
LOC119866170	0.130106667	0.027684667	2.232535831	0.036902002	0.072023333	-
UNKL	2.112465	3.401804667	-0.687372865	3.10E-05	0.000117228	-
LOC111096595	0.0001	0.0001	0	1	1	-
TXNL4B	26.500429	29.57738267	-0.158478678	0.045504932	0.086040026	-
LOC111096597	0.0001	0.0001	0	1	1	-
CCNA2	26.11485333	6.811384	1.938850728	1.84E-40	7.28E-39	-
WDR1	354.0810953	395.4682617	-0.159482097	0.020248893	0.04282325	-
CCNA1	0.0001	0.0001	0	1	1	-
DYNC1I1	0.055748667	0.035547667	0.649182436	0.72368622	0.799311343	-
FBLL1	0.0001	0.0001	0	1	1	-
VPS28	257.2343957	315.3253377	-0.293757538	0.017193315	0.037176852	-
VPS29	83.63872533	81.21304033	0.042459676	0.652190049	0.74150498	-
SKA1	47.507477	37.566138	0.338721784	0.164014441	0.251334115	-
SKA3	23.06763533	7.593384	1.603055248	1.63E-24	3.05E-23	-
SKA2	41.64948633	40.21869467	0.050432444	0.82127063	0.874777298	-
GRID2IP	0.048025333	0.045100667	0.090646868	0.981963218	0.987150437	-
LOC106557878	0.0001	0.0001	0	1	1	-
IL2RB	0.0001	0.0001	0	1	1	-
LOC100685582	0.0001	0.0001	0	1	1	-
LOC100855875	0.008628667	0.0001	6.431065741	0.655888101	1	-
PPP1R13B	95.348834	88.855573	0.101753032	0.986264827	0.990009392	-
LOC111097209	0.164484	0.095008	0.791826351	0.792879883	0.852435692	-
LOC111097208	0.0001	0.0001	0	1	1	-
LOC102152044	0.0001	0.0001	0	1	1	-
LOC111097205	0.0001	0.0001	0	1	1	-
PPP1R13L	76.12938933	53.05547967	0.520951743	0.00814622	0.01912254	-
LOC111097203	0.0001	0.0001	0	1	1	-
LOC111097202	0.0001	0.0001	0	1	1	-
LOC102152043	0.260305667	0.285823333	-0.134916978	0.751254206	0.820311617	-
LOC102152042	0.0001	0.0001	0	1	1	-
LOC102157279	0.0001	0.0001	0	1	1	-
LOC102153799	0.069614	0.0001	9.443233664	0.340248427	1	-
LOC102157275	0.0001	0.0001	0	1	1	-
LOC100685630	3.468185	3.227010667	0.10398251	0.945056649	0.963783107	-
LOC102157277	0.0001	0.041532	-8.698079537	0.391688074	1	-
LOC102153795	0.0001	0.0001	0	1	1	-
LOC102157270	0.034546	0.120164	-1.798414164	0.189410829	0.281605576	-
LOC102153790	0.0001	0.037359	-8.545312028	0.619882552	1	-
LOC102157272	0.087056333	0.0001	9.765805447	0.087965845	0.150335571	-
FAM243A	0.0001	0.0001	0	1	1	-
LOC119872845	0.030196	0.0001	8.238213641	0.344851338	1	-
WNT10A	0.402429667	0.670525	-0.73655446	0.159345222	0.245728295	-
WNT10B	0.0001	0.0001	0	1	1	-
LOC119880297	0.0001	0.0001	0	1	1	-
OR4A40	0.0001	0.0001	0	1	1	-
OR4A47	0.0001	0.0001	0	1	1	-
HOGA1	0.427597	1.367853667	-1.677590262	0.000275388	0.000890236	-
TM4SF18	0.0001	0.0001	0	1	1	-
POU3F1	0.0001	0.0001	0	1	1	-
LAMB1	218.854075	177.0087837	0.306148294	0.02916915	0.058766978	-
LAMB3	520.561564	271.5848897	0.93866558	1.97E-10	1.41E-09	-
LAMB2	28.75124067	31.18629833	-0.11728811	0.092092397	0.155805283	-
CYSLTR2	0.0001	0.0001	0	1	1	-
LAMB4	0.0001	0.0001	0	1	1	-
ATP7B	3.301727667	2.913155	0.180638664	0.677182353	0.762509966	-
MPHOSPH9	13.756866	8.453617333	0.702511129	3.89E-05	0.000145156	-
MPHOSPH8	11.94832233	15.35713767	-0.362101282	0.01875813	0.040138364	-
LOC111094014	0.0001	0.0001	0	1	1	-
MPHOSPH6	40.77666867	18.87913167	1.110951506	7.04E-10	4.80E-09	-
LOC111097037	0.368767667	0.160327667	1.201688764	0.425135434	0.53761404	-
LOC119873935	0.0001	0.009826	-6.618532334	0.795967863	1	-
LOC111094996	0.060350333	0.878122667	-3.862988842	1.03E-05	4.20E-05	down
LOC119873932	0.0001	0.0001	0	1	1	-
ASTN2	0.006797667	0.0001	6.086967714	0.655888101	1	-
ASTN1	0.0001	0.0001	0	1	1	-
MLF2	198.8425903	203.2433523	-0.031581363	0.372520375	0.484554018	-
FAM91A1	88.214208	58.90897233	0.582523653	5.73E-05	0.000208806	-
MGA	11.77627133	9.301624667	0.340328186	0.027776617	0.056298527	-
LOC119871074	0.0001	0.0001	0	1	1	-
LOC119871073	0.0001	0.0001	0	1	1	-
SAMD4A	50.32328033	17.47118533	1.526248476	3.91E-20	5.77E-19	-
LOC119864137	0.0001	0.0001	0	1	1	-
ADSL	66.29390867	66.81463867	-0.011287907	0.498968008	0.607726286	-
SAMD4B	66.15166333	54.36286167	0.283156031	0.343923354	0.454807021	-
GAS2L1	40.46072767	42.83938333	-0.082415447	0.241366588	0.342270435	-
GAS2L3	16.28416567	8.659682	0.911083851	2.78E-07	1.41E-06	-
GAS2L2	0.0001	0.033529333	-8.389279988	0.172507965	0.260838961	-
LOC111096626	0.0001	0.0001	0	1	1	-
TRNAI-AAU_2	0.0001	0.0001	0	1	1	-
FAM53C	8.998229	11.00939433	-0.291022115	0.018061913	0.038841718	-
LOC111096625	0.219597333	0.0001	11.10064482	0.082476431	0.142506891	-
LOC119870033	0.155721	0.0001	10.6047478	0.261172448	1	-
LOC119870032	0.0001	0.0001	0	1	1	-
OR52A6	0.0001	0.0001	0	1	1	-
LOC119870030	0.0001	0.0001	0	1	1	-
LOC119870037	0.0001	0.0001	0	1	1	-
TRNAI-AAU_6	0.0001	0.0001	0	1	1	-
LOC119870035	0.0001	0.0001	0	1	1	-
KRTAP26-1	0.0001	0.0001	0	1	1	-
LOC119870039	0.0001	0.017345333	-7.438403756	0.63517438	1	-
LOC119870038	0.0001	0.0001	0	1	1	-
TCIM	21.21382067	26.98044367	-0.346909595	0.000616675	0.001870031	-
ZW10	43.24940733	37.72430533	0.197186028	0.36469094	0.476681631	-
LOC102155105	0.0001	0.0001	0	1	1	-
LOC102155107	0.0001	0.0001	0	1	1	-
LOC611719	4.369514333	2.580398667	0.759878958	0.010452813	0.023835659	-
LOC611718	0.0001	0.0001	0	1	1	-
RSRC1	20.53952833	24.20075467	-0.236648984	0.082393101	0.142416094	-
LOC611716	0.0001	0.0001	0	1	1	-
RSRC2	31.41725733	56.56227733	-0.848282966	5.16E-08	2.86E-07	-
CPN2	0.0001	0.0001	0	1	1	-
CPN1	0.090097667	0.077111	0.224553066	0.997321258	0.998184226	-
LOC102151686	0.0001	0.0001	0	1	1	-
LOC102151685	0.168413	0.031828	2.403635097	0.062389602	0.112637242	-
LOC102151682	0.0001	0.0001	0	1	1	-
LOC102151683	0.167506667	0.287483333	-0.779259804	0.491893407	0.601723266	-
LOC102151680	0.0001	0.0001	0	1	1	-
CDADC1	13.41457733	7.714594	0.79813946	1.28E-06	5.94E-06	-
PHACTR1	0.122500333	1.452442	-3.567622974	1.44E-22	2.41E-21	down
NLGN3	0.015144333	0.057584	-1.926889937	0.153220903	0.237731326	-
ARHGAP45	0.045767	0.042564667	0.104651395	0.983950504	0.988275913	-
ARHGAP44	10.87306267	9.662551	0.170282339	0.18360413	0.274402574	-
CASQ1	0.0001	0.0001	0	1	1	-
ARHGAP40	0.0001	0.0001	0	1	1	-
ARHGAP42	21.27696733	34.04629267	-0.678205176	2.60E-12	2.23E-11	-
NUP107	42.21545933	24.37972467	0.792089579	4.65E-10	3.21E-09	-
ZBED2	30.639701	19.51261333	0.650995207	7.70E-06	3.19E-05	-
LOC106560120	0.0001	0.0001	0	1	1	-
LOC119877028	0.0001	0.0001	0	1	1	-
LOC119877024	10.87101667	10.77853367	0.012325944	0.597165194	0.695558956	-
LOC106560126	1.017313333	0.703581	0.53197567	0.506261307	0.614033483	-
TNNT1	0.0001	0.033269333	-8.378049147	0.619882552	1	-
CDC42EP3	214.6296643	165.1967823	0.377663901	0.021625607	0.045402735	-
CDC42EP2	3.388837333	3.236952333	0.066154267	0.891720804	0.924697535	-
CDC42EP1	68.70209767	149.4655407	-1.121386855	6.39E-09	3.95E-08	-
CDC42EP5	27.912681	17.36411867	0.684811514	0.002860781	0.007539801	-
CDC42EP4	46.78208933	79.17191567	-0.759032464	6.00E-11	4.54E-10	-
LOC119865079	0.0001	0.0001	0	1	1	-
LOC119865078	0.0001	0.0001	0	1	1	-
LOC119865075	0.0001	0.0001	0	1	1	-
LOC119865074	0.0001	0.0001	0	1	1	-
LOC119865077	0.0001	0.0001	0	1	1	-
LOC119865076	0.0001	0.0001	0	1	1	-
LOC119865071	0.0001	0.0001	0	1	1	-
LOC119865070	0.0001	0.0001	0	1	1	-
TBKBP1	3.299636333	5.907323333	-0.840197551	4.10E-06	1.77E-05	-
LOC119865072	0.0001	0.0001	0	1	1	-
LOC102156482	11.53621767	11.56950733	-0.00415714	0.527399269	0.634282881	-
LOC102156485	0.0001	0.0001	0	1	1	-
LOC102156486	0.0001	0.0001	0	1	1	-
ABI2	11.61159	19.16995133	-0.723281137	2.16E-05	8.35E-05	-
ABI3	0.252354667	0.0001	11.30123705	0.000381819	0.001201346	up
ABI1	77.269661	79.82236967	-0.04689104	0.334659409	0.44481052	-
TESC	0.0001	0.0001	0	1	1	-
LOC111093067	0.0001	0.0001	0	1	1	-
LOC111093063	0.031298333	0.032682667	-0.062439867	0.855050015	0.898250748	-
LOC111093061	0.166330667	0.107756333	0.62628152	0.57660887	0.677525494	-
LOC111093060	0.203514667	0.182584	0.156572423	0.924695762	0.950160706	-
OTP	0.113340667	0.027873667	2.023690893	0.400203791	0.512702062	-
PITPNC1	0.499641333	1.350972667	-1.43503375	0.030428356	0.060932437	-
LOC111093068	0.0001	0.0001	0	1	1	-
KRT39	0.0001	0.0001	0	1	1	-
PARG	10.72087833	11.46432767	-0.096728643	0.090827365	0.15417138	-
OR7A58	0.0001	0.0001	0	1	1	-
LOC119876083	0.0001	0.0001	0	1	1	-
KRT31	0.0001	0.0001	0	1	1	-
OR7A57	0.0001	0.0001	0	1	1	-
OR7A54	0.0001	0.0001	0	1	1	-
KRT32	0.0001	0.0001	0	1	1	-
OR7A52	0.0001	0.0001	0	1	1	-
OR7A53	0.0001	0.0001	0	1	1	-
KRT37	0.0001	0.0001	0	1	1	-
OR7A51	0.0001	0.0001	0	1	1	-
IL21	0.0001	0.0001	0	1	1	-
IL20	0.0001	0.0001	0	1	1	-
AOC2	0.490388333	0.304439667	0.687768311	0.269492995	0.374775088	-
IL25	0.0001	0.0001	0	1	1	-
IL24	4.445599333	0.112159667	5.308752057	2.07E-10	1.48E-09	up
IL27	0.269531667	0.016764333	4.006987764	0.001169028	0.003348552	up
IL26	0.0001	0.0001	0	1	1	-
TIMP2	134.3111497	164.0974377	-0.288973639	0.004444331	0.011175439	-
FDFT1	102.624092	249.0942383	-1.279322194	2.63E-39	9.82E-38	-
LOC111094666	0.0001	0.0001	0	1	1	-
LOC111098563	0.0001	0.0001	0	1	1	-
LOC111098562	0.0001	0.0001	0	1	1	-
LOC111098561	0.501780333	0.0001	12.29284021	0.000238282	0.000781201	up
LOC111098560	0.0001	0.0001	0	1	1	-
LOC111098567	0.0001	0.0001	0	1	1	-
LOC111098566	0.0001	0.0001	0	1	1	-
LOC111098565	0.0001	0.0001	0	1	1	-
CLINT1	78.62717933	138.624471	-0.81808195	1.27E-07	6.71E-07	-
LOC111098569	0.0001	0.0001	0	1	1	-
LOC111098568	0.0001	0.0001	0	1	1	-
AHRR	0.194342	0.0001	10.92438201	4.89E-07	2.40E-06	up
ADCY4	12.873754	1.430282333	3.170060942	3.51E-61	2.69E-59	up
ADCY5	0.013296	0.0001	7.054848477	0.491419689	1	-
ADCY6	25.00643867	26.83885333	-0.102023427	0.11176168	0.183675821	-
ADCY7	9.876365333	7.226400667	0.450702957	0.01196288	0.026864671	-
ADCY1	0.048662333	0.022896	1.087709921	0.563585186	0.665153437	-
ADCY2	0.0001	0.0001	0	1	1	-
ADCY3	0.129684667	0.054736333	1.244437212	0.198576482	0.292926427	-
LOC119871852	0.0001	0.0001	0	1	1	-
LOC119871853	0.093664333	0.114922667	-0.295091684	0.842328452	0.889375438	-
LOC119871850	0.324385	0.184863	0.811250608	0.138164588	0.218511748	-
ADCY8	0.0001	0.0001	0	1	1	-
ADCY9	7.110561667	2.940501	1.273901542	1.62E-15	1.82E-14	-
LOC119871854	0.050436	0.0001	8.978310052	0.019964549	0.042333171	-
LOC119871855	0.405335	0.237819333	0.769248752	0.572013688	0.672982418	-
LOC119867509	0.008768667	0.0001	6.454285583	0.655888101	1	-
LOC119867508	0.0001	0.0001	0	1	1	-
NUCKS1	267.1938173	193.778249	0.463479983	0.001505838	0.004208477	-
LOC119867503	0.096912	0.011587667	3.064085227	0.017556765	0.037887483	-
LOC119867502	0.235058333	0.014943333	3.975444924	0.076545538	0.133618966	-
LOC119867501	0.0001	0.0001	0	1	1	-
LOC119867500	0.0001	0.0001	0	1	1	-
LOC119867507	0.0001	0.039760333	-8.635186042	0.376954444	1	-
LOC119867506	0.0001	0.251029	-11.29363833	5.76E-10	3.95E-09	down
LOC119867505	0.0001	0.030955	-8.274028649	0.439086248	1	-
LOC119867504	0.0001	0.0001	0	1	1	-
LOC119864854	0.046223667	0.111462667	-1.269856964	0.71351974	0.790583119	-
PDLIM4	0.0001	0.298543667	-11.54372625	0.00516284	0.012806417	-
LOC119864856	0.0001	0.054576	-9.09212285	0.528284708	1	-
LOC119864857	0.195014	0.401229333	-1.040849385	0.047801543	0.08972243	-
LOC119864850	11.38173733	1.230927333	3.208903289	0.00227947	0.006127255	up
DDI2	33.86481867	29.84066033	0.18250781	0.548619344	0.652861252	-
LOC119864852	0.0001	0.0001	0	1	1	-
LOC119864853	0.0001	0.0001	0	1	1	-
LOC111091990	0.055342667	0.015773	1.810935077	0.550179543	0.654045016	-
XRCC1	64.66131967	35.919494	0.848135925	9.55E-08	5.14E-07	-
XRCC3	5.004328667	4.346247667	0.203406156	0.737948865	0.810517486	-
XRCC2	3.736301667	3.143157	0.249396606	0.602982689	0.700835309	-
XRCC5	38.39912033	23.92100467	0.682795278	1.47E-06	6.80E-06	-
XRCC4	6.052195333	3.984826333	0.602941701	0.022018665	0.046138976	-
PDLIM1	359.8196817	473.3383993	-0.395597862	0.000109616	0.000381685	-
SLC22A2	0.0001	0.0001	0	1	1	-
LOC119872509	0.026888333	0.0001	8.070836523	0.259246227	1	-
LOC111096075	0.0001	0.0001	0	1	1	-
LOC119872505	0.086361	0.063689	0.439335729	0.878596744	1	-
LOC119872504	0.0001	0.0001	0	1	1	-
LOC119872507	0.0001	0.0001	0	1	1	-
LOC119872506	0.055874	0.0001	9.126033296	0.431376807	1	-
MEIS3	35.249579	9.824066667	1.843213771	2.27E-25	4.44E-24	-
MEIS2	11.30873933	8.305021667	0.445382274	0.082459894	0.142504927	-
LOC119872503	0.011883667	0.0001	6.892836233	0.667354271	1	-
LOC119872502	0.028213	0.0001	8.140216271	0.667354271	1	-
C15H4orf51	0.274541	0.184909333	0.570203571	0.937018764	0.958565378	-
PCDHAC1	0.0001	0.0001	0	1	1	-
LOC111092008	0.0001	0.0001	0	1	1	-
LOC111092009	0.023653333	0.01551	0.608844823	0.777148992	0.84050353	-
LOC111092006	0.0001	0.0001	0	1	1	-
LOC111092007	0.0001	0.0001	0	1	1	-
LOC111092004	0.0001	0.0001	0	1	1	-
LOC111092005	0.0001	0.0001	0	1	1	-
LOC111092003	0.0001	0.0001	0	1	1	-
LOC111092000	0.0001	0.0001	0	1	1	-
CTLA4	0.0001	0.0001	0	1	1	-
ESPNL	0.025436667	0.076317667	-1.585107437	0.136738366	0.216686404	-
RSL1D1	138.961558	91.001821	0.610718514	0.003118048	0.008118418	-
DDX60	36.443333	14.98019867	1.282598153	9.24E-25	1.75E-23	-
OR5AN2	1.804872	0.406449667	2.150747916	0.000134341	0.000461271	-
LOC480822	0.0001	0.0001	0	1	1	-
CSPG4	1.123485	0.144256	2.961277632	1.06E-21	1.69E-20	-
CTSL3	0.0001	0.0001	0	1	1	-
C17H1orf68	0.0001	0.0001	0	1	1	-
OR10D1K	0.0001	0.0001	0	1	1	-
CSPG5	0.762318333	5.404650333	-2.825735805	9.44E-25	1.79E-23	-
NPVF	0.0001	0.0001	0	1	1	-
ADCY10	0.0001	0.005861	-5.873074932	0.498571034	1	-
KCNA6	0.0001	0.0001	0	1	1	-
KCNA4	0.0001	0.0001	0	1	1	-
KCNA5	0.0001	0.0001	0	1	1	-
MFSD4B	0.952702	1.320233667	-0.47069637	0.004296183	0.010841214	-
KCNA3	0.0001	0.0001	0	1	1	-
MFSD4A	12.29996967	23.081379	-0.908074663	1.53E-17	1.95E-16	-
OPTN	106.5736417	143.6597903	-0.430805648	2.04E-05	7.92E-05	-
BHMT	0.106469	0.0001	10.05621771	0.055176426	0.101284478	-
CD58	63.91006833	97.38928233	-0.607719783	2.19E-06	9.85E-06	-
FTL	2445.042073	3740.90918	-0.61352965	2.26E-07	1.16E-06	-
LOC119869361	0.0001	0.0001	0	1	1	-
LOC119869360	0.0001	0.0001	0	1	1	-
LOC119869363	0.660842333	0.290046667	1.188021069	0.121466884	0.196657127	-
LOC119869911	0.363247	0.529923	-0.544831862	0.65349971	0.742483832	-
LOC119869365	0.0001	0.0001	0	1	1	-
LOC119869364	0.783194333	0.318528333	1.29794862	0.113625123	0.186060888	-
LOC119869367	0.126400667	0.262911	-1.056570432	0.049312036	0.091988494	-
LOC119869366	0.0001	0.0001	0	1	1	-
LOC119869369	0.0001	0.0001	0	1	1	-
ACACA	44.428768	55.68302133	-0.325743357	7.50E-05	0.00026823	-
ACACB	0.125384667	1.543271667	-3.62155921	3.98E-43	1.72E-41	down
TNK1	21.73860333	22.033379	-0.019431508	0.376694215	0.489055057	-
LOC119865812	1.270258667	1.247332333	0.026276406	0.444452487	0.55633968	-
PLA2G2C	0.020979667	0.824977333	-5.29729082	1.76E-07	9.14E-07	down
LOC119865810	6.389572667	0.603391	3.404554364	0.004084199	0.010375605	-
PLA2G2E	0.0001	0.0001	0	1	1	-
PLA2G2D	0.0001	0.0001	0	1	1	-
PLA2G2F	0.0001	0.0001	0	1	1	-
LOC111093844	0.0001	0.0001	0	1	1	-
LOC111093847	0.0001	0.0001	0	1	1	-
LOC111093846	0.0001	0.0001	0	1	1	-
LOC111093841	0.0001	0.0001	0	1	1	-
LOC111093843	0.0001	0.0001	0	1	1	-
LOC111093842	0.0001	0.0001	0	1	1	-
LOC111093849	0.020190667	0.0001	7.657544737	0.667354271	1	-
LOC111093848	0.0001	0.0001	0	1	1	-
OR8J3	0.0001	0.0001	0	1	1	-
LOC119874015	0.015068667	0.007539333	0.999042904	0.864779683	1	-
LOC119874017	0.0001	0.0001	0	1	1	-
LOC119874016	0.095872667	0.0001	9.904975751	0.663143395	1	-
CYFIP1	207.7820127	141.5088857	0.554178122	2.17E-06	9.78E-06	-
NR1H2	81.513036	66.12875233	0.301753119	0.246184211	0.347716645	-
CYFIP2	10.20224467	7.415557667	0.460259509	0.025829264	0.052931257	-
LOC119874019	0.0001	0.0001	0	1	1	-
LOC119874018	0.0001	0.0001	0	1	1	-
LOC111097592	0.0001	0.018398	-7.523405133	0.619882552	1	-
KRTAP29-1	0.0001	0.0001	0	1	1	-
LOC111090578	0.0001	0.0001	0	1	1	-
LOC111090579	0.0001	0.0001	0	1	1	-
LHPP	15.49842933	6.724114333	1.204705854	2.51E-07	1.28E-06	-
LOC111090571	0.0001	0.0001	0	1	1	-
LOC111090572	0.0001	0.0001	0	1	1	-
LOC111090573	0.347769333	0.233123333	0.577037309	0.378264548	0.490783931	-
LOC111090576	0.0001	0.0001	0	1	1	-
LOC111090577	0.0001	0.0001	0	1	1	-
NUP188	40.40930067	15.39995667	1.391761093	5.36E-29	1.28E-27	-
GLT8D2	9.684625	11.477127	-0.244993454	0.043338926	0.082650057	-
GLT8D1	52.32965733	38.76907333	0.43272256	0.004815516	0.012014123	-
LOC111097594	0.0001	0.0001	0	1	1	-
OR2C3	0.0001	0.0001	0	1	1	-
OR2C1	0.0001	0.0001	0	1	1	-
LOC490994	0.0001	0.0001	0	1	1	-
LOC490996	0.0001	0.0001	0	1	1	-
MRGPRD	0.0001	0.0001	0	1	1	-
OSR1	0.299736333	2.889466333	-3.269037181	4.32E-13	3.96E-12	down
OSR2	2.121229333	1.287280333	0.720574338	0.172944607	0.261408514	-
MRGPRG	0.0001	0.0001	0	1	1	-
LOC111096935	4.8892	3.914187	0.32088574	0.40999596	0.522827482	-
HES1	183.889811	175.256185	0.069376185	0.838019497	0.886545492	-
HES2	0.0001	0.0001	0	1	1	-
BPNT1	204.5307007	183.4203543	0.157163667	0.506717272	0.614374774	-
BPNT2	37.05719367	31.70624533	0.224986588	0.247032711	0.348649004	-
BCL9	13.70200133	21.33594533	-0.638899403	1.64E-05	6.44E-05	-
LOC607646	9.063505	2.813726333	1.687587054	7.83E-14	7.64E-13	-
LOC607647	0.0001	0.0001	0	1	1	-
BCL6	31.419734	85.71328233	-1.447847818	8.48E-14	8.24E-13	-
BCL3	49.94172267	45.430908	0.136571446	0.829791206	0.880855837	-
BCL2	13.887832	5.815716333	1.255792593	5.09E-10	3.51E-09	-
NPEPL1	70.27310533	36.295265	0.953191302	7.85E-11	5.88E-10	-
CLMN	2.161420333	3.398841	-0.653063212	0.000282116	0.000909921	-
CLMP	0.007353667	0.0001	6.200391877	0.655888101	1	-
LOC102153500	0.217954	0.0001	11.08980797	0.048818471	0.091279393	-
LOC102153505	0.16751	0.414632	-1.307584239	0.372647191	0.484684909	-
LOC119867252	0.0001	0.0001	0	1	1	-
GABRR2	0.0001	0.0001	0	1	1	-
LOC119867250	0.0001	0.0001	0	1	1	-
MTM1	5.120688	6.719938333	-0.392110335	0.063691374	0.114618461	-
LOC100685030	0.0001	0.064903333	-9.342148764	0.391688074	1	-
SERPINB9	1.088267	2.173115	-0.997731966	1.67E-07	8.73E-07	-
CSNK1G3	22.67415233	21.67534733	0.064993505	0.840472782	0.888161192	-
CSNK1G1	16.24343167	20.29851033	-0.321517399	0.016728665	0.036295123	-
SERPINB1	141.985265	132.6338833	0.098291836	0.975862476	0.982979744	-
SERPINB2	1.008978333	0.0001	13.30060757	1.64E-09	1.08E-08	up
SERPINB5	86.32536833	30.57289333	1.497531493	1.26E-32	3.53E-31	-
SERPINB7	0.652411	0.279850333	1.221125641	0.13173664	0.210293463	-
LOC102154099	0.0001	0.0001	0	1	1	-
FAM76B	6.376635	5.137957	0.311600487	0.399576513	0.512258418	-
FAM76A	7.884319667	7.315999667	0.107931262	0.945591577	0.964101454	-
EXD3	1.690296333	1.609245333	0.070891909	0.677103077	0.762509966	-
EXD2	12.17322133	10.376632	0.230372735	0.258779674	0.362294364	-
EXD1	1.267604333	1.290591667	-0.025928118	0.720380045	0.796753331	-
LOC106559931	3.034557333	2.621469333	0.211110409	0.705381812	0.784431029	-
ELP5	20.27744567	26.44378167	-0.38305258	0.006956552	0.016659539	-
ELP4	9.465659	9.026762	0.06849438	0.867166442	0.906549701	-
ELP3	28.22844633	29.327041	-0.055081789	0.208919181	0.304974546	-
ELP2	45.49764367	29.86420033	0.607374738	3.52E-06	1.53E-05	-
ELP1	14.76248933	7.336927333	1.008688116	5.04E-11	3.85E-10	-
LOC111096060	0.0001	0.0001	0	1	1	-
LOC111096062	0.0001	0.0001	0	1	1	-
LOC111096064	0.0001	0.0001	0	1	1	-
LOC111096065	0.0001	0.0001	0	1	1	-
LOC119881724	0.0001	0.0001	0	1	1	-
SPRYD3	67.224659	15.34290733	2.131418646	3.99E-54	2.51E-52	-
SPRYD4	14.36964367	22.69039	-0.659057119	3.27E-05	0.000123349	-
SPRYD7	31.470483	26.346671	0.256378637	0.226354019	0.325066643	-
NEMP1	19.70817267	10.84233933	0.862117952	1.93E-08	1.13E-07	-
KLHDC4	26.06853633	26.25866433	-0.010483952	0.283359704	0.390043736	-
KLHDC2	105.1889827	86.759389	0.277891809	0.152952021	0.23742819	-
KLHDC3	14.61178467	27.308259	-0.902204942	1.15E-14	1.21E-13	-
KLHDC1	1.924442	0.992133	0.955834752	1.03E-06	4.87E-06	-
ASXL1	24.681356	39.034865	-0.661341622	5.05E-13	4.61E-12	-
OR51H5	0.0001	0.0001	0	1	1	-
RAC1	611.7150677	721.0540163	-0.237247527	0.007688373	0.018214122	-
OR51H2	0.0001	0.0001	0	1	1	-
HDDC2	80.80285133	66.94194667	0.271495698	0.189387824	0.281593995	-
HDDC3	64.617654	47.97602633	0.429614703	0.02829297	0.057194757	-
DONSON	26.87935167	10.683704	1.33108643	2.90E-23	5.03E-22	-
SPATA13	2.724299	2.335828333	0.221950802	0.32698859	0.437063255	-
SPATA17	1.364144667	2.956676333	-1.115979671	4.89E-06	2.09E-05	-
SPATA16	0.0001	0.0001	0	1	1	-
SPATA19	0.0001	0.0001	0	1	1	-
SPATA18	0.0001	0.0001	0	1	1	-
CPLX2	3.25465	0.193732333	4.070365746	2.87E-49	1.54E-47	up
CPLX3	0.0001	0.026808	-8.066519781	0.458575887	1	-
LOC119873374	0.0001	0.0001	0	1	1	-
LOC119873377	0.588927667	0.166542333	1.822201508	0.138452196	0.218834639	-
LOC119873376	0.0001	0.0001	0	1	1	-
LOC119873371	0.047979333	0.0001	8.906269301	0.0111817	0.025276623	-
LOC119873370	0.0001	0.0001	0	1	1	-
LOC119873373	53.802481	20.05517433	1.423698194	0.025474433	0.052302567	-
LOC119873379	0.471176667	0.094052333	2.324732456	0.00025545	0.00083101	-
LOC119865770	0.0001	0.0001	0	1	1	-
RINL	0.299889333	0.019092667	3.973339686	0.0016001	0.004448407	up
LOC100684844	0.111791667	0.105249667	0.086996985	0.979907575	0.985766673	-
HFE	2.767743333	4.017839	-0.537709594	0.000138536	0.000474443	-
LOC608729	0.0001	0.0001	0	1	1	-
LOC100684842	0.100917	0.181148667	-0.844004962	0.592399395	0.691599573	-
GPR146	0.229713667	0.152791667	0.588270831	0.323136016	0.433102422	-
LOC479649	0.602372	2.134790333	-1.825367768	0.000120279	0.000415921	-
GPR141	0.072953333	0.095459	-0.387907325	0.802345498	0.85983569	-
GPR142	0.0001	0.0001	0	1	1	-
GPR143	19.09145467	16.04715933	0.250609098	0.553754085	0.656817718	-
OR10AB2	0.0001	0.0001	0	1	1	-
ZNF212	8.906394333	10.752482	-0.271756322	0.013696753	0.030390338	-
GPR149	0.0001	0.0001	0	1	1	-
KNL1	17.08876933	3.550433333	2.266981481	2.23E-37	7.65E-36	-
SLC7A7	2.029199333	1.292814	0.650395865	0.06410496	0.11525068	-
CITED2	47.83844733	64.077788	-0.42165378	0.00535257	0.013230936	-
CITED1	0.043262667	0.0001	8.756978784	0.33938665	1	-
LOC119865779	0.0001	0.0001	0	1	1	-
SLC7A4	1.482983667	3.672729333	-1.30834987	2.07E-08	1.20E-07	-
CITED4	33.65727267	38.36495067	-0.188870624	0.109194111	0.18011189	-
DAGLA	1.344479	1.103058667	0.285537698	0.533907262	0.639879659	-
LOC612605	0.0001	0.0001	0	1	1	-
DAGLB	31.00403467	22.43455167	0.466733617	0.000564637	0.001722959	-
PHF21A	11.066291	20.170084	-0.866045326	6.57E-06	2.75E-05	-
LOC486757	6.044891667	6.636859667	-0.134784285	0.4534925	0.564942494	-
SLC7A1	125.9972637	35.95791033	1.809011315	7.50E-65	6.45E-63	-
HIRA	36.69768533	41.366159	-0.172761935	0.013780936	0.030551483	-
RIN1	5.033191333	2.967906667	0.762027718	0.000250534	0.000817459	-
RIN3	19.51339833	22.323405	-0.194092048	0.020645655	0.043567746	-
RIN2	18.27347867	21.41746133	-0.229036182	0.0114954	0.025912955	-
LOC609235	5.144174	1.710644667	1.588399326	5.11E-05	0.000187652	-
WWOX	14.27384033	16.276839	-0.189447012	0.076184032	0.133100904	-
LOC119869608	1.425183	4.033064	-1.50072912	7.53E-10	5.11E-09	-
LOC119869609	0.134239333	0.298847	-1.154599604	0.401906411	0.514603705	-
LOC119869602	0.217876333	0.064386	1.758690563	0.446163524	0.557990832	-
LOC119869603	0.0001	0.0001	0	1	1	-
LOC119869600	0.0001	0.0001	0	1	1	-
LOC119869601	0.099275667	0.094261333	0.074774055	0.943157179	0.962928776	-
LOC119869607	0.0001	0.0001	0	1	1	-
LOC119869604	0.0001	0.0001	0	1	1	-
LOC119869605	0.0001	0.0001	0	1	1	-
RIPK1	72.06188933	77.63159433	-0.10740744	0.090516314	0.15371494	-
RIPK3	78.43260933	64.55232	0.280984651	0.182339982	0.272868606	-
RIPK2	27.71627667	20.39475633	0.442535192	0.019289905	0.041095691	-
PDCL	18.51445967	21.21999167	-0.196771644	0.01880301	0.040215799	-
LOC119870614	0.0001	0.0001	0	1	1	-
SRCIN1	0.338243667	0.892529333	-1.399836663	1.31E-08	7.82E-08	-
CRABP1	0.0001	0.0001	0	1	1	-
FAM149A	0.207563	0.09646	1.105546578	0.335824411	0.446038638	-
LOC476895	40.76955067	49.006935	-0.265493864	0.065458196	0.117216724	-
TMEM200C	0.032196	0.036969	-0.199434559	0.93528437	0.95716146	-
ZNF414	2.868056333	6.283672	-1.131534514	0.000127157	0.000437904	-
ZNF410	43.02138	39.703116	0.115801565	0.901505702	0.93181603	-
GLIPR2	51.404939	25.23135767	1.026689143	5.16E-15	5.56E-14	-
GLIPR1	61.74321467	52.09591667	0.245110302	0.324862266	0.434892428	-
POU4F1	0.18135	0.222256333	-0.293447785	0.677481825	0.762623765	-
POU4F2	0.0001	0.0001	0	1	1	-
POU4F3	0.0001	0.0001	0	1	1	-
FBF1	1.583789333	2.873998667	-0.859678943	8.31E-06	3.42E-05	-
LOC607986	0.0001	0.0001	0	1	1	-
RASA1	194.5663553	80.33483133	1.276164711	3.55E-27	7.66E-26	-
RASA2	5.742270333	2.035593333	1.496171879	9.59E-09	5.81E-08	-
RASA3	0.014053667	0.0001	7.134802775	0.48748568	1	-
ACTN3	0.141974333	0.444783	-1.647471511	0.002008909	0.005464268	-
ACTN2	0.0001	0.0001	0	1	1	-
ACTN1	894.016805	351.571055	1.346485653	9.22E-18	1.19E-16	-
LOC100682875	0.0001	0.0001	0	1	1	-
LOC100682872	0.0001	0.0001	0	1	1	-
ACTN4	806.0391437	422.7403563	0.931078058	4.63E-07	2.28E-06	-
EZR	2115.810872	834.0319623	1.343036096	6.16E-23	1.05E-21	-
LOC111091300	0.0001	0.0001	0	1	1	-
LOC111091301	0.0001	0.0001	0	1	1	-
LOC111091304	0.051192	0.0001	8.999774561	0.208179386	0.304082114	-
LOC111091305	0.616668	0.558129	0.143895374	0.96008445	0.973337876	-
LOC111091306	0.837491667	1.725323333	-1.042720014	0.029898376	0.059987992	-
LOC111091307	0.321056333	1.377470333	-2.101122884	3.24E-06	1.42E-05	-
LOC111091308	0.0001	0.0001	0	1	1	-
LOC111091309	0.0001	0.0001	0	1	1	-
LOC102151917	2.377047	1.183586667	1.00600508	0.000481805	0.001489851	-
C28H10orf90	1.110454667	0.006692	7.374497337	4.36E-10	3.03E-09	up
LOC102151911	0.0001	0.0001	0	1	1	-
LOC102151918	0.0001	0.0001	0	1	1	-
N6AMT1	3.793799333	2.464729333	0.622214147	0.00723113	0.01722349	-
OR5J2	0.0001	0.0001	0	1	1	-
OR5J1	0.0001	0.0001	0	1	1	-
ABLIM1	109.9729103	153.6573943	-0.482569006	0.000273029	0.000883074	-
ABLIM3	191.0935923	234.1300913	-0.293030964	0.011063161	0.0250515	-
ABLIM2	15.55895133	4.942556667	1.654415415	5.02E-22	8.18E-21	-
LOC106559212	0.0001	0.0001	0	1	1	-
FAM172A	58.52438767	27.72916467	1.077633778	2.45E-11	1.93E-10	-
ATP6V1E1	211.5011393	252.9324137	-0.258086497	0.006694411	0.016117271	-
RAB6A	148.298182	109.4777527	0.437863187	0.003055361	0.0079709	-
RAB6B	2.880284667	3.613819667	-0.327313112	0.029067841	0.058607532	-
LOC100684029	0.0001	0.0001	0	1	1	-
GDI2	564.5997923	517.295064	0.126241173	0.792717657	0.852360311	-
IQSEC1	6.685137667	2.632412333	1.344571784	4.70E-06	2.01E-05	-
TTC30A	2.625915667	8.602882	-1.711999466	3.42E-22	5.62E-21	-
TTC30B	2.205788	7.151947667	-1.697042041	3.94E-21	6.11E-20	-
TFAP4	4.310022333	1.398528333	1.623785863	8.09E-09	4.94E-08	-
SPDL1	33.40756767	10.875246	1.619126912	2.00E-26	4.13E-25	-
LOC102152585	0.0001	0.0001	0	1	1	-
LOC102152587	0.0001	0.0001	0	1	1	-
LOC102152581	0.760382333	1.521643333	-1.000833319	0.031453951	0.062701236	-
LOC102152588	2.193056	1.971972333	0.153303341	0.927760915	0.952178048	-
NAPEPLD	6.239291	8.686220667	-0.477346506	0.002139983	0.005789308	-
GSDME	3.532924333	0.736283	2.262530554	3.30E-14	3.35E-13	-
SPTA1	0.0001	0.0001	0	1	1	-
HGSNAT	33.28290233	39.982038	-0.264570768	0.002861292	0.007540073	-
LOC100685772	0.214077667	0.494164667	-1.206857563	0.125919417	0.202677913	-
CRYZL1	29.67456433	22.43922167	0.403204214	0.091447205	0.155008744	-
SERF2	552.740987	734.219828	-0.40960848	2.60E-06	1.16E-05	-
KIAA1109	9.471	8.121888	0.221701629	0.340249438	0.450945027	-
OR4L1	0.0001	0.0001	0	1	1	-
NAT9	11.335403	12.448358	-0.135119773	0.027456635	0.055790509	-
NAT8	0.0001	0.0001	0	1	1	-
ADGRL4	35.46114833	46.53471267	-0.392068044	0.000193729	0.000646939	-
ADGRL2	0.148401333	0.140503333	0.078899696	0.998428792	0.998950103	-
ADGRL3	0.0001	0.0001	0	1	1	-
ADGRL1	3.462027	3.505322667	-0.017930275	0.412164187	0.525013601	-
LOC102153186	0.246379333	0.045985	2.421646	0.091264635	0.154772711	-
LOC102153185	0.0001	0.184739333	-10.85127535	0.065289999	0.116961954	-
LOC102153180	0.0001	0.0001	0	1	1	-
FAIM2	0.150532667	0.030854333	2.286531568	0.022324526	0.046663655	-
LOC106560027	0.0001	0.0001	0	1	1	-
LOC106560021	0.0001	0.0001	0	1	1	-
LOC102151310	0.0001	0.0001	0	1	1	-
LOC102155804	0.0001	0.0001	0	1	1	-
LOC102155805	10.152349	8.304931667	0.289773367	0.422754452	0.535308026	-
LOC102155807	0.0001	0.0001	0	1	1	-
LOC102155800	1323.076945	1649.026937	-0.317718	0.001613782	0.004484425	-
LOC102155801	0.071212667	0.0001	9.475990067	0.557431125	1	-
TMEM259	86.202647	76.76463833	0.167290285	0.605613612	0.703230714	-
TMEM258	100.1183217	96.227825	0.057179986	0.871528628	0.909828572	-
TMEM256	43.29272333	45.761336	-0.080004616	0.357714308	0.469319346	-
TMEM254	53.98218067	72.09009667	-0.417317827	0.000589461	0.001793091	-
TMEM253	1.956944667	3.400571333	-0.797174192	0.008492833	0.019863119	-
TMEM252	0.0001	0.0001	0	1	1	-
TMEM251	32.60340033	24.89342433	0.389257736	0.063201322	0.113869438	-
TMEM250	11.641159	16.27734867	-0.483631025	0.000258445	0.000840163	-
MIR8906	0.0001	0.163317333	-10.6734622	0.516772609	1	-
LOC102153234	0.0001	0.0001	0	1	1	-
LOC102153237	0.062587667	0.052795	0.245477088	0.931586419	0.954749688	-
MIR8902	0.0001	0.0001	0	1	1	-
LOC102153230	0.0001	0.0001	0	1	1	-
MIR8900	0.0001	0.0001	0	1	1	-
MIR8901	0.0001	0.0001	0	1	1	-
LOC102153238	0.001273333	0.0001	3.670538232	0.831455198	1	-
SIPA1L1	111.7388357	59.14319333	0.917846646	4.03E-12	3.40E-11	-
SIPA1L3	39.85998633	25.69604533	0.633394872	0.001852033	0.005085397	-
SIPA1L2	2.229247667	1.766769667	0.335442939	0.161874187	0.248821061	-
CLCN1	0.054411	0.293375667	-2.430778967	0.000205927	0.000683235	-
LOC119865389	1.723594	1.629683333	0.080828322	0.940332966	0.961103417	-
LOC119874254	0.0001	0.0001	0	1	1	-
LOC119865383	0.0001	0.0001	0	1	1	-
LOC119865382	0.0001	0.0001	0	1	1	-
LOC119865381	0.083831667	0.0001	9.711351502	0.201663319	1	-
LOC119865380	0.005830667	0.0001	5.865588943	0.663143395	1	-
LOC119865387	0.119835	0.0001	10.22683362	0.20386605	0.299369118	-
PPFIA4	2.534601333	0.242226667	3.387329239	2.49E-21	3.90E-20	up
LOC102152242	0.0001	0.0001	0	1	1	-
C7H18orf25	59.67627967	30.09560533	0.987604763	8.95E-10	6.02E-09	-
C7H18orf21	21.972105	20.78145067	0.080376725	0.927427935	0.952016683	-
CLCN4	1.562378667	1.997085667	-0.354152064	0.010906229	0.024741846	-
LOC111098303	0.0001	0.0001	0	1	1	-
LOC111098302	0.0001	0.0001	0	1	1	-
LOC111098301	0.0001	0.0001	0	1	1	-
LOC111098300	0.0001	0.0001	0	1	1	-
SLC35F1	0.0001	0.0001	0	1	1	-
SLC35F3	0.0001	0.0001	0	1	1	-
LOC102154178	0.0001	0.0001	0	1	1	-
LOC111098309	0.007752333	0.0001	6.2765587	0.663143395	1	-
LOC111098308	0.0001	0.0001	0	1	1	-
LOC102154172	0.0001	0.0001	0	1	1	-
LOC102154170	0.013513	0.009426333	0.519579397	0.989510592	1	-
SUPV3L1	12.51875967	10.743506	0.220626756	0.424138616	0.536756932	-
LMAN1L	2.359658333	0.175730333	3.747142834	1.88E-14	1.95E-13	up
TRMT112	101.0133797	86.30362433	0.227053345	0.324294795	0.434309557	-
TSPAN19	0.013701667	0.0001	7.098207583	0.655888101	1	-
LOC119871550	0.0001	0.0001	0	1	1	-
MPC2	79.25220767	77.785024	0.026958705	0.629250627	0.722911724	-
LOC119871556	0.0001	0.0001	0	1	1	-
LOC119871555	0.0001	0.0001	0	1	1	-
LOC119871554	0.060278	0.0001	9.235487739	0.491419689	1	-
TSPAN10	0.0001	0.0001	0	1	1	-
TSPAN11	0.005736667	0.0001	5.842140786	0.663143395	1	-
TSPAN12	134.8111723	128.2934213	0.07149287	0.849892529	0.894911302	-
TSPAN13	28.29825167	12.780107	1.146813008	3.84E-05	0.000143416	-
TSPAN14	21.77520133	56.503403	-1.375651701	4.63E-25	8.91E-24	-
TSPAN15	40.63919433	273.1279043	-2.748633009	6.26E-101	1.11E-98	-
TSPAN16	0.022418333	0.0001	7.808535216	0.655888101	1	-
TSPAN17	145.9125063	65.06932567	1.165054036	8.40E-20	1.21E-18	-
RUNDC3B	1.074981	0.146865	2.871748633	1.99E-12	1.73E-11	-
EAF1	114.5162123	74.48416133	0.620546277	4.36E-07	2.15E-06	-
EAF2	3.779646	3.352451333	0.17303473	0.800128666	0.858135212	-
FOXF1	1.232159	0.331029	1.89615892	3.25E-05	0.000122776	-
FOXF2	0.0001	0.0001	0	1	1	-
LOC111090940	0.034221333	0.0001	8.418752161	0.667354271	1	-
DNAJA2	153.533783	237.0954487	-0.626911833	1.52E-07	7.97E-07	-
LOC111098676	0.0001	0.0001	0	1	1	-
TMUB1	39.48804733	41.601083	-0.075205058	0.345473907	0.456528782	-
TMUB2	20.289561	19.53809667	0.054447718	0.83472805	0.884023578	-
SCGB1C1	0.0001	0.0001	0	1	1	-
LOC119864267	0.660354667	1.719372333	-1.380569009	0.014280748	0.031549935	-
SYNCRIP	114.823532	95.73905933	0.262238803	0.020280719	0.042880757	-
LOC119864265	0.009947	0.0001	6.636189572	0.667354271	1	-
LOC119864264	0.144469667	0.072334	0.998020773	0.726972583	0.801825522	-
LOC119864263	0.114788	0.200266	-0.80294568	0.410818945	0.523696529	-
LOC119864261	0.528917	0.171786	1.62242888	0.004559558	0.011434112	-
LOC119864260	0.085328333	0.0001	9.736881059	0.655888101	1	-
LOC102151272	0.0001	0.0001	0	1	1	-
LOC102151271	0.0001	0.0001	0	1	1	-
LOC102151277	0.0001	0.0001	0	1	1	-
LOC119864269	0.0001	0.0001	0	1	1	-
LOC119864268	0.0001	0.0001	0	1	1	-
MMAA	10.57602933	9.386000667	0.172215615	0.387701454	0.500152712	-
MMAB	4.152458667	5.795875667	-0.481060839	0.001793606	0.004939623	-
TYR	0.0001	0.0001	0	1	1	-
ALG8	23.42485367	23.05615567	0.022888054	0.982882873	0.987632389	-
ALG9	12.91794933	13.87754067	-0.103374854	0.126429166	0.203392261	-
PARN	38.617423	52.331355	-0.43842372	0.000210345	0.000696146	-
LOC119870209	0.342445333	0.385153333	-0.169559211	0.606983789	0.704379796	-
ALG2	25.11767567	22.00068733	0.19115437	0.612105992	0.708734857	-
ALG3	37.514432	23.53332	0.672740849	0.007622747	0.018072585	-
LOC119870206	0.275818333	0.152141667	0.85830304	0.511470378	0.61888083	-
ALG1	11.95784767	11.41837733	0.066600094	0.748228444	0.818069582	-
LOC119870200	0.0001	0.0001	0	1	1	-
LOC119870202	0.0001	0.0001	0	1	1	-
ALG5	60.72094633	48.68220633	0.318799721	0.125950854	0.202693257	-
LOC119866551	0.644705333	0.535025	0.269033613	0.78663283	0.848232465	-
WIF1	0.0001	0.0001	0	1	1	-
PDXP	3.034295	2.807959667	0.111839141	0.96585924	0.976988765	-
RNGTT	15.289177	11.954312	0.354979648	0.176617943	0.265745387	-
INSL5	0.0001	0.0001	0	1	1	-
INSL6	0.0001	0.0001	0	1	1	-
LOC111095629	0.0001	0.0001	0	1	1	-
INSL3	0.0001	0.0001	0	1	1	-
LOC111095628	0.0001	0.0001	0	1	1	-
RHOG2	7.978064333	9.136253667	-0.19556395	0.024842116	0.051191743	-
LOC111096262	1.014789	4.797159667	-2.241000672	4.75E-12	3.98E-11	-
LOC102152855	0.030794	0.0001	8.266505469	0.667354271	1	-
LOC111096260	0.0001	0.0001	0	1	1	-
LOC111096261	0.022014333	0.026534667	-0.26943527	0.97636227	1	-
LOC111096266	0.0001	0.0001	0	1	1	-
LOC106558767	0.0001	0.0001	0	1	1	-
LOC111096268	1.991633	0.628293333	1.664441648	0.003052475	0.007965617	-
RTN1	0.0001	0.0001	0	1	1	-
LOC102151499	0.0001	0.0001	0	1	1	-
LOC102151497	0.0001	0.0001	0	1	1	-
LOC102151492	0.014943333	0.0001	7.223358188	0.655888101	1	-
LOC102156725	0.0001	0.0001	0	1	1	-
CLUL1	0.0001	0.008625	-6.430452552	0.795967863	1	-
LOC102156721	0.0001	0.0001	0	1	1	-
LOC102156722	0.205859667	0.207342	-0.010351188	0.929688293	0.953596478	-
LOC102156723	0.0001	0.0001	0	1	1	-
PDX1	0.0001	0.0001	0	1	1	-
LOC102156728	0.0001	0.0001	0	1	1	-
LOC102156729	1.089260333	0.556653	0.968498617	0.025185083	0.051771668	-
LOC111094575	0.07969	0.155309	-0.962670833	0.342450413	0.453148133	-
LOC111094576	0.0001	0.0001	0	1	1	-
MRPL21	317.7381183	197.7508343	0.684154396	6.01E-07	2.91E-06	-
FECH	81.03864	76.39095567	0.085208123	0.917331672	0.944271497	-
LOC119865609	0.0001	0.0001	0	1	1	-
LOC119865606	0.0001	0.0001	0	1	1	-
LOC119865607	0.040212333	0.0001	8.651494241	0.655888101	1	-
MRPL22	66.64676167	55.43020033	0.265862555	0.351616151	0.462498941	-
FCSK	9.269373	11.313059	-0.28744542	0.030996731	0.061934103	-
LOC119873577	0.0001	0.0001	0	1	1	-
LOC119873575	0.0001	0.006026	-5.913128768	0.795967863	1	-
LOC119873574	0.645153667	0.25169	1.357994934	0.090331601	0.153499856	-
LOC102152917	0.0001	0.0001	0	1	1	-
LOC119873572	0.178973	0.164823333	0.118821465	0.999342884	0.999558923	-
LOC119873571	0.288912	0.0001	11.49641441	0.124199105	0.200361998	-
LOC119873570	0.061980667	0.0001	9.275674462	0.550368218	1	-
LOC102152919	0.0001	0.0001	0	1	1	-
LOC102152918	0.0001	0.0001	0	1	1	-
LOC119873579	0.0001	0.0001	0	1	1	-
LOC119873578	0.0001	0.0001	0	1	1	-
KLHL10	0.027629	0.014759333	0.904555789	0.72950512	1	-
KLHL11	7.455482667	8.790225	-0.237598339	0.027839242	0.056419279	-
KLHL12	38.734877	31.73136	0.287723802	0.160557631	0.247199351	-
KLHL13	3.447374	0.036630667	6.556302055	1.30E-30	3.34E-29	up
KLHL14	0.0001	0.211817333	-11.04860494	1.21E-06	5.67E-06	down
KLHL17	4.916963333	2.374014667	1.050438749	3.64E-05	0.000136435	-
KLHL18	11.28156267	12.05802633	-0.096026869	0.099913612	0.167173059	-
MRPL28	81.374878	65.74471767	0.307708491	0.222655878	0.320851229	-
LOC111095793	0.0001	0.0001	0	1	1	-
LOC111095792	0.078668667	0.0001	9.619645322	0.327576607	1	-
LOC111095791	0.0001	0.0001	0	1	1	-
LOC111095790	0.0001	0.0001	0	1	1	-
LOC111095797	0.0001	0.0001	0	1	1	-
LOC111095795	0.0001	0.0001	0	1	1	-
LOC111095794	0.0001	0.0001	0	1	1	-
LOC111095799	0.0001	0.0001	0	1	1	-
LOC111093568	0.0001	0.0001	0	1	1	-
LOC111093569	0.0001	0.0001	0	1	1	-
LOC111093566	0.129834333	0.014025333	3.210564975	0.071857454	0.126581562	-
LOC111093567	0.123591	0.048236667	1.357371569	0.163907481	0.251292792	-
LOC111093564	0.019422667	0.0001	7.601597481	0.831455198	1	-
LOC111093565	0.140165667	0.048839333	1.521017595	0.612896255	0.709328434	-
LOC111093562	0.0001	0.0001	0	1	1	-
LOC111093563	0.017692	0.0001	7.466953337	0.48748568	1	-
LOC111093560	0.269897667	0.277707333	-0.04115277	0.881353325	0.917223535	-
LOC111093561	0.0001	0.0001	0	1	1	-
LOC111095249	0.0001	0.0001	0	1	1	-
GABPB2	25.85093133	16.502177	0.647559897	9.86E-06	4.01E-05	-
LOC111092219	0.017492333	0.0001	7.450578936	0.655888101	1	-
LOC111092217	0.0001	0.0001	0	1	1	-
LOC111095240	0.0001	0.0001	0	1	1	-
LOC111095243	0.0001	0.014095667	-7.139107903	0.619882552	1	-
LOC111095242	0.0001	0.007040667	-6.137640136	0.619882552	1	-
LOC111092213	0.0001	0.0001	0	1	1	-
LOC111095244	0.0001	0.0001	0	1	1	-
LOC111092211	0.0001	0.0001	0	1	1	-
LOC483676	0.0001	0.0001	0	1	1	-
OR52N2G	0.0001	0.0001	0	1	1	-
OR6M2	0.0001	0.0001	0	1	1	-
MIR8904B	0.0001	0.0001	0	1	1	-
LOC119868710	0.0001	0.0001	0	1	1	-
LOC119868714	0.0001	0.0001	0	1	1	-
LOC119869446	0.0001	0.0001	0	1	1	-
LOC119869440	0.073042	0.0001	9.512582459	0.831455198	1	-
LOC102154815	0.0001	0.0001	0	1	1	-
LOC102154816	0.102543333	0.0001	10.00201799	0.013774094	0.030539974	-
LOC102154811	0.948675333	0.512598	0.888086586	0.204184069	0.299693439	-
LOC102154812	0.053054667	0.0001	9.051335845	0.0569787	0.104128053	-
SLN	0.0001	0.0001	0	1	1	-
SLK	60.05534767	48.82231533	0.298752003	0.156697123	0.24225158	-
SLA	0.009525	0.0001	6.573647187	0.663143395	1	-
LOC119872463	0.0001	0.0001	0	1	1	-
GFY	0.0001	0.027088	-8.081510068	0.458575887	1	-
NOTCH4	0.212181667	0.587106667	-1.468322632	5.89E-06	2.49E-05	-
MEAF6	55.624523	45.64750267	0.285185126	0.136806207	0.216769903	-
MSMP	0.0001	0.0001	0	1	1	-
AZIN1	112.0466687	60.704502	0.884224336	1.10E-07	5.87E-07	-
NOTCH1	27.033772	111.3508783	-2.042278209	3.71E-65	3.24E-63	-
NOTCH2	130.1171623	90.498474	0.523845894	0.000146697	0.000500446	-
AZIN2	14.47061267	12.518934	0.209014284	0.534741611	0.640713648	-
ZNF655	33.711061	29.079956	0.213196948	0.84143668	0.88889027	-
ZNF654	4.660888	11.77210967	-1.336696137	3.75E-27	8.07E-26	-
ZNF653	1.616413	3.694944	-1.19275664	1.23E-06	5.74E-06	-
ZNF652	7.919277667	8.693488333	-0.134566341	0.006447333	0.015607689	-
LOC477924	0.836837333	0.679359667	0.300771647	0.740942709	0.8130409	-
N4BP2L1	0.212304667	3.374490333	-3.990461632	1.40E-27	3.12E-26	down
RAPGEF5	16.60135867	13.39357533	0.309760187	0.069653921	0.123466508	-
RAPGEF6	23.169813	15.04891167	0.622587245	9.10E-06	3.72E-05	-
N4BP2L2	26.49844367	27.15878933	-0.035511541	0.351306133	0.462284584	-
NTAQ1	47.48182567	32.530028	0.545603343	0.018056957	0.038835573	-
RAPGEF1	21.48464533	17.348341	0.308508255	0.0809641	0.140313007	-
RAPGEF2	48.60813167	17.209327	1.498007003	3.47E-29	8.36E-28	-
RAPGEF3	0.163794	0.427693333	-1.384694209	0.012562872	0.028066282	-
OR1M1B	0.0001	0.0001	0	1	1	-
IL1RL1	140.0058693	1.506629	6.538019295	0	0	up
LOC111095191	0.035062667	0.0001	8.453791913	0.655888101	1	-
ZNF384	28.28924233	37.78602167	-0.417599093	0.001771378	0.004884949	-
ZNF383	1.433457333	1.001233	0.517721216	0.139325481	0.219859552	-
ZNF382	2.078661	0.740220333	1.489627823	2.26E-05	8.72E-05	-
POC1B	97.236267	76.25950133	0.350577411	0.707004035	0.785715708	-
RAPH1	69.90143867	92.19337967	-0.399341007	9.04E-05	0.000319763	-
LOC111091542	0.640618667	0.008547333	6.22784764	1.08E-05	4.37E-05	up
LOC111091543	0.0001	0.0001	0	1	1	-
LOC111091540	0.0001	0.0001	0	1	1	-
LOC111095192	0.0001	0.0001	0	1	1	-
LOC111091544	0.0001	0.0001	0	1	1	-
LOC111091549	0.0001	0.0001	0	1	1	-
RNF135	6.395363667	5.600635667	0.191435818	0.624893733	0.719792639	-
SLC35F4	0.0001	0.0001	0	1	1	-
KRTAP3-1	0.0001	0.0001	0	1	1	-
LOC111091898	0.0001	0.019273667	-7.590487249	0.439086248	1	-
LOC111091899	0.0001	0.0001	0	1	1	-
SNRPD3	127.9687347	60.90932833	1.071056273	4.02E-13	3.70E-12	-
SNRPD2	405.9866333	365.4496057	0.151759752	0.703789793	0.782967086	-
SNRPD1	364.6405637	238.7269187	0.611113807	0.000279683	0.000903016	-
GRK6	28.23175567	20.485164	0.462739407	0.010519959	0.023965116	-
LOC111091890	0.0001	0.0001	0	1	1	-
LOC111091891	0.0001	0.0001	0	1	1	-
LOC111091892	0.0001	0.0001	0	1	1	-
LOC111091893	0.0001	0.0001	0	1	1	-
LOC111091894	0.0001	0.0001	0	1	1	-
LOC111091895	0.0001	0.0001	0	1	1	-
LOC111091896	0.790799333	1.239148333	-0.647965337	0.223967532	0.322264587	-
NMBR	0.021261	0.0001	7.732065645	0.431376807	1	-
STRIT1	0.0001	0.0001	0	1	1	-
IFT43	16.104912	20.988193	-0.382077184	0.014645996	0.032306729	-
IFT46	50.75661867	77.72674533	-0.614815145	1.12E-05	4.54E-05	-
RFX6	0.0001	0.006586333	-6.041403623	0.63517438	1	-
LOC111097496	0.311858	0.005059667	5.945703116	0.017059877	0.036927151	-
LOC111097497	0.291521333	0.069472667	2.069084082	0.08195242	0.14180006	-
LOC111097494	0.0001	0.0001	0	1	1	-
LOC111097492	0.231447333	0.118621	0.964324501	0.281232116	0.387749591	-
LOC111097493	0.101863333	0.067678	0.589875993	0.507290867	0.614870341	-
LOC111097490	0.020447	0.009813667	1.059025011	0.726116358	1	-
LOC111097498	0.0001	0.0001	0	1	1	-
LOC111097499	0.0001	0.0001	0	1	1	-
GLDN	0.0001	0.0001	0	1	1	-
GLDC	0.0001	0.191054333	-10.89976726	1.02E-05	4.15E-05	down
QPCT	225.3236947	37.45531367	2.588756724	6.11E-119	1.57E-116	-
LOC606831	0.178948667	0.123448667	0.53563454	0.645194677	0.735350282	-
PC	21.786339	151.0680543	-2.793702923	2.68E-114	6.20E-112	-
LOC100684084	0.026716333	0.0001	8.061578209	0.831455198	1	-
DHRS11	9.995877	12.80255533	-0.35702674	0.011253671	0.025433103	-
DHRS13	6.682742333	37.17088833	-2.475661013	2.08E-41	8.48E-40	-
FOXS1	0.065277667	0.114181333	-0.80666542	0.591194419	0.691083572	-
GPR89A	63.29095733	53.565155	0.240704581	0.186203607	0.277573109	-
LGMN	79.71447533	54.27799967	0.554474173	1.21E-05	4.88E-05	-
NBDY	79.34103133	126.6555533	-0.674771279	4.50E-08	2.51E-07	-
LOC119871101	0.773063667	0.785261	-0.022585013	0.912436869	0.940278921	-
KASH5	0.287745333	0.250655	0.199089518	0.829465188	0.880768388	-
LOC100684552	0.0001	0.0001	0	1	1	-
CAPS2	0.0001	0.0001	0	1	1	-
EHMT1	41.28974667	57.40316	-0.475346591	1.88E-07	9.75E-07	-
EHMT2	67.97521433	101.574206	-0.579453387	1.97E-07	1.02E-06	-
ADIPOR2	89.70695	133.794693	-0.576729226	1.16E-07	6.16E-07	-
ADIPOR1	279.814087	272.1658683	0.039982442	0.643668716	0.734153637	-
LOC111096894	0.0001	0.0001	0	1	1	-
MARK4	18.830492	16.54194033	0.186942226	0.545466879	0.650113056	-
STOX1	0.104318333	0.009145333	3.51181316	0.030995195	0.061934103	-
MARK1	0.0001	0.007184333	-6.166782384	0.631812221	1	-
MARK2	51.247739	69.26244867	-0.434585037	0.000513979	0.001579577	-
STOX2	1.295613	0.406570333	1.672057996	4.17E-12	3.50E-11	-
C20H3orf14	0.0001	0.0001	0	1	1	-
[truncated: 33,556 more rows]
