# Supplementary material for: Tumorigenicity decrease in Bcl-xL deficient MDCK cells ensuring the safety for influenza vaccine production
Source: PLoS One. 2024 Dec 16;19(12):e0311069. doi: 10.1371/journal.pone.0311069 (PMC11649150; doi:10.1371/journal.pone.0311069)
Supplement: S1 File — (ZIP) [file pone.0311069.s002.zip › S2_File/1_DEA/DEG/B_vs_A.transcript_DE.addAnno.xls]

Transcript id	MeanTPM (B)	MeanTPM (A)	log2FoldChange	pValue	qValue	result	GeneID	GeneName	GeneDescription	GO	KEGG	KOG
XM_014120030.2	0.8466666666670001	1.25	-0.562062098611	1.0	1.0	-	FGFR1	-	fibroblast growth factor receptor 1, transcript variant X1	GO:0000003,GO:0000122,GO:0000165,GO:0001501,GO:0001525,GO:0001568,GO:0001570,GO:0001655,GO:0001657,GO:0001701,GO:0001759,GO:0001763,GO:0001764,GO:0001816,GO:0001817,GO:0001818,GO:0001822,GO:0001823,GO:0001837,GO:0001889,GO:0001932,GO:0001934,GO:0001936,GO:0001938,GO:0001944,GO:0002009,GO:0002053,GO:0002062,GO:0002064,GO:0002065,GO:0002066,GO:0002119,GO:0002164,GO:0002931,GO:0003002,GO:0003008,GO:…	K04362-ko04014 Ras signaling pathway;ko04015 Rap1 signaling pathway;ko04010 MAPK signaling pathway;ko04151 PI3K-Akt signaling pathway;ko04810 Regulation of actin cytoskeleton;ko04520 Adherens junction;ko04550 Signaling pathways regulating pluripotency of stem cells;ko05200 Pathways in cancer;ko05230 Central carbon metabolism in cancer;ko05205 Proteoglycans in cancer;ko05218 Melanoma;ko05215 Prost…	KOG0200-Fibroblast/platelet-derived growth factor receptor and related receptor tyrosine kinases[T]
XM_022417591.2	0.0001	0.0001	0.0	1.0	1.0	-	DUSP13	-	dual specificity phosphatase 13, transcript variant X5	GO:0000003,GO:0003674,GO:0003824,GO:0004721,GO:0005575,GO:0005622,GO:0005623,GO:0005737,GO:0006464,GO:0006470,GO:0006793,GO:0006796,GO:0006807,GO:0007049,GO:0007276,GO:0007283,GO:0008138,GO:0008150,GO:0008152,GO:0009987,GO:0016311,GO:0016787,GO:0016788,GO:0016791,GO:0019538,GO:0019953,GO:0022414,GO:0032501,GO:0032504,GO:0036211,GO:0042578,GO:0043170,GO:0043412,GO:0044237,GO:0044238,GO:0044260,GO:…	-	KOG1716-Dual specificity phosphatase[V]
XM_005638747.4	0.0166666666667	0.0001	7.380821783939999	0.149653965006	1.0	-	CADM2	-	cell adhesion molecule 2, transcript variant X2	GO:0003674,GO:0005102,GO:0005488,GO:0005515,GO:0005575,GO:0005622,GO:0005623,GO:0005737,GO:0005886,GO:0005887,GO:0005911,GO:0005912,GO:0005913,GO:0007155,GO:0007156,GO:0007157,GO:0007275,GO:0007399,GO:0007417,GO:0007420,GO:0008037,GO:0008150,GO:0009987,GO:0016020,GO:0016021,GO:0022610,GO:0030054,GO:0030424,GO:0031224,GO:0031226,GO:0032501,GO:0032502,GO:0032809,GO:0036477,GO:0042802,GO:0042803,GO:…	-	KOG4221-Receptor mediating netrin-dependent axon guidance[T]
XR_002616762.2	0.5666666666669999	0.54	0.0695409332531	0.957915643505	0.98423016381	-	LOC111091305	-	uncharacterized LOC111091305, transcript variant X1	-	-	-
XR_002631110.2	0.0001	0.0001	0.0	1.0	1.0	-	LOC106559509	-	uncharacterized LOC106559509, transcript variant X1	-	-	-
XR_005318278.1	0.0001	0.0001	0.0	1.0	1.0	-	LOC119867867	-	U6 spliceosomal RNA	-	-	-
XM_022426142.2	0.013333333333299998	0.0001	7.05889368905	0.659087377057	1.0	-	GLYATL3	-	glycine-N-acyltransferase like 3, transcript variant X4	GO:0006325,GO:0006464,GO:0006473,GO:0006475,GO:0006807,GO:0006996,GO:0008150,GO:0008152,GO:0009987,GO:0016043,GO:0016569,GO:0016570,GO:0016573,GO:0018193,GO:0018205,GO:0018393,GO:0018394,GO:0019538,GO:0036211,GO:0043170,GO:0043412,GO:0043543,GO:0044237,GO:0044238,GO:0044260,GO:0044267,GO:0051276,GO:0071704,GO:0071840,GO:1901564	-	-
XM_038507004.1	0.62	0.446666666667	0.47306962064999997	0.248279879174	0.46556586813	-	CCDC15	-	coiled-coil domain containing 15, transcript variant X12	GO:0005575,GO:0005622,GO:0005623,GO:0005813,GO:0005815,GO:0005856,GO:0015630,GO:0043226,GO:0043228,GO:0043229,GO:0043232,GO:0044422,GO:0044424,GO:0044430,GO:0044446,GO:0044464	-	-
XM_014114887.3	3.56333333333	1.95	0.86975332325	0.744480589523	0.886289499102	-	FUBP1	-	far upstream element binding protein 1, transcript variant X3	GO:0000003,GO:0000381,GO:0000981,GO:0001205,GO:0001228,GO:0002376,GO:0002520,GO:0003674,GO:0003676,GO:0003677,GO:0003697,GO:0003700,GO:0003705,GO:0003723,GO:0003729,GO:0005488,GO:0005515,GO:0005575,GO:0005622,GO:0005623,GO:0005634,GO:0005654,GO:0006139,GO:0006351,GO:0006355,GO:0006357,GO:0006366,GO:0006396,GO:0006397,GO:0006725,GO:0006807,GO:0007275,GO:0007276,GO:0007283,GO:0008150,GO:0008152,GO:…	-	KOG1676-K-homology type RNA binding proteins[A]
XR_005370451.1	1.35333333333	0.7166666666670001	0.917143067596	0.631618780045	1.0	-	LOC119872403	-	small nucleolar RNA SNORD21	-	-	-
XM_849863.6	8.58666666667	5.676666666669999	0.597054158436	0.0043577350873	0.021235735698	-	KPTN	-	kaptin, actin binding protein, transcript variant X1	GO:0003674,GO:0003779,GO:0005488,GO:0005515,GO:0005575,GO:0005622,GO:0005623,GO:0005856,GO:0006950,GO:0007154,GO:0008092,GO:0008104,GO:0008150,GO:0009267,GO:0009605,GO:0009966,GO:0009968,GO:0009987,GO:0009991,GO:0010646,GO:0010648,GO:0015629,GO:0023051,GO:0023057,GO:0030027,GO:0031252,GO:0031667,GO:0031668,GO:0031669,GO:0032006,GO:0032007,GO:0032420,GO:0032421,GO:0032991,GO:0033036,GO:0033365,GO:…	-	-
XM_022422387.2	0.106666666667	0.46666666666699996	-2.12928301694	0.134150792693	0.30987708838000005	-	MOK	-	MOK protein kinase, transcript variant X2	GO:0003674,GO:0003824,GO:0004672,GO:0004674,GO:0005575,GO:0005622,GO:0005623,GO:0005634,GO:0005737,GO:0005929,GO:0006464,GO:0006468,GO:0006793,GO:0006796,GO:0006807,GO:0007154,GO:0007165,GO:0008150,GO:0008152,GO:0009987,GO:0010468,GO:0016301,GO:0016310,GO:0016740,GO:0016772,GO:0016773,GO:0019222,GO:0019538,GO:0023052,GO:0035556,GO:0036211,GO:0042995,GO:0043170,GO:0043226,GO:0043227,GO:0043229,GO:…	-	KOG0661-MAPK related serine/threonine protein kinase[T]
XM_005627238.4	0.12	0.27	-1.16992500144	0.197156989106	0.39684572016900005	-	ANKS1A	-	ankyrin repeat and sterile alpha motif domain containing 1A, transcript variant X5	GO:0003674,GO:0005102,GO:0005488,GO:0005515,GO:0005575,GO:0005622,GO:0005623,GO:0005634,GO:0005654,GO:0005737,GO:0005829,GO:0006928,GO:0006929,GO:0007154,GO:0007165,GO:0007166,GO:0007167,GO:0007169,GO:0007275,GO:0007399,GO:0008150,GO:0009892,GO:0009894,GO:0009895,GO:0009966,GO:0009987,GO:0010605,GO:0010646,GO:0016322,GO:0016477,GO:0019222,GO:0021700,GO:0022008,GO:0023051,GO:0023052,GO:0030154,GO:…	-	KOG0507-CASK-interacting adaptor protein (caskin) and related proteins with ankyrin repeats and SAM domain[T]
XR_005344127.1	0.0001	0.0001	0.0	1.0	1.0	-	LOC119871804	-	uncharacterized LOC119871804, transcript variant X2	-	-	-
XM_038452297.1	1.11666666667	0.7266666666670001	0.619832960568	0.760294887132	0.8948812589470001	-	TCAF2	-	TRPM8 channel associated factor 2, transcript variant X1	GO:0003674,GO:0005488,GO:0005515,GO:0005575,GO:0005623,GO:0005886,GO:0008150,GO:0010359,GO:0010360,GO:0016020,GO:0022898,GO:0030054,GO:0030334,GO:0030335,GO:0032386,GO:0032388,GO:0032409,GO:0032410,GO:0032412,GO:0032413,GO:0032879,GO:0032880,GO:0033157,GO:0034762,GO:0034763,GO:0034765,GO:0034766,GO:0040012,GO:0040017,GO:0043269,GO:0043271,GO:0044070,GO:0044092,GO:0044325,GO:0044464,GO:0048518,GO:…	-	-
XM_849932.5	3.63666666667	0.7	2.37718986866	0.0631073559342	0.18297747059500002	-	PARPBP	-	PARP1 binding protein, transcript variant X3	GO:0000018,GO:0000785,GO:0005575,GO:0005622,GO:0005623,GO:0005634,GO:0005654,GO:0005694,GO:0006282,GO:0008150,GO:0009892,GO:0010569,GO:0010605,GO:0019219,GO:0019222,GO:0031323,GO:0031324,GO:0031974,GO:0031981,GO:0043226,GO:0043227,GO:0043228,GO:0043229,GO:0043231,GO:0043232,GO:0043233,GO:0044422,GO:0044424,GO:0044427,GO:0044428,GO:0044446,GO:0044464,GO:0045738,GO:0045910,GO:0045934,GO:0048519,GO:…	-	-
XM_038613176.1	0.33666666666699996	1.51	-2.16515575729	0.154000631163	0.338878954113	-	MNT	-	MAX network transcriptional repressor, transcript variant X1	GO:0000122,GO:0000976,GO:0000977,GO:0000981,GO:0001012,GO:0001067,GO:0001227,GO:0003674,GO:0003676,GO:0003677,GO:0003682,GO:0003690,GO:0003700,GO:0003712,GO:0003713,GO:0003714,GO:0005488,GO:0005575,GO:0005622,GO:0005623,GO:0005634,GO:0005654,GO:0006139,GO:0006351,GO:0006355,GO:0006357,GO:0006366,GO:0006725,GO:0006807,GO:0007275,GO:0007568,GO:0007569,GO:0008150,GO:0008152,GO:0008285,GO:0009058,GO:…	-	KOG2483-Upstream transcription factor 2/L-myc-2 protein[K]
XR_002624466.2	0.0001	0.0001	0.0	1.0	1.0	-	LOC111094897	-	uncharacterized LOC111094897, transcript variant X1	-	-	-
XR_005315217.1	0.023333333333299996	0.0001	7.8662486111100005	0.662406283452	1.0	-	LOC119870256	-	uncharacterized LOC119870256	-	-	-
XM_022413298.2	0.383333333333	0.01	5.26052755022	0.0240735600862	0.0867543844876	-	TMEM50B	-	transmembrane protein 50B, transcript variant X3	GO:0005575,GO:0005622,GO:0005623,GO:0005737,GO:0005783,GO:0012505,GO:0043226,GO:0043227,GO:0043229,GO:0043231,GO:0044424,GO:0044444,GO:0044464	-	KOG3393-Predicted membrane protein[S]
XM_038525365.1	1.75333333333	2.76666666667	-0.658048536942	0.00692644226054	0.0313345594576	-	ZFPM1	-	zinc finger protein, FOG family member 1, transcript variant X6	GO:0000122,GO:0000981,GO:0000982,GO:0001078,GO:0001085,GO:0001227,GO:0001947,GO:0002009,GO:0002262,GO:0002376,GO:0002520,GO:0003007,GO:0003143,GO:0003674,GO:0003700,GO:0005488,GO:0005515,GO:0005575,GO:0005622,GO:0005623,GO:0005634,GO:0006355,GO:0006357,GO:0007275,GO:0007368,GO:0007389,GO:0007507,GO:0008134,GO:0008150,GO:0009653,GO:0009790,GO:0009799,GO:0009855,GO:0009887,GO:0009888,GO:0009889,GO:…	-	KOG1074-Transcriptional repressor SALM[K]
XM_038452536.1	2.49333333333	0.92	1.43837000311	0.0244600103248	0.08783488463739998	-	ZFP82	-	ZFP82 zinc finger protein, transcript variant X1	GO:0000981,GO:0003674,GO:0003700,GO:0006355,GO:0006357,GO:0008150,GO:0009889,GO:0010468,GO:0010556,GO:0019219,GO:0019222,GO:0031323,GO:0031326,GO:0050789,GO:0050794,GO:0051171,GO:0051252,GO:0060255,GO:0065007,GO:0080090,GO:0140110,GO:1903506,GO:2000112,GO:2001141	-	KOG2462-C2H2-type Zn-finger protein[K]
NM_001005262.2	17.73	14.986666666700001	0.24251300139899998	0.146163581146	0.32735158153	-	FUT8	-	fucosyltransferase 8	GO:0000139,GO:0001701,GO:0003674,GO:0003824,GO:0005575,GO:0005622,GO:0005623,GO:0005737,GO:0005794,GO:0005829,GO:0005975,GO:0005996,GO:0006004,GO:0006139,GO:0006464,GO:0006486,GO:0006487,GO:0006491,GO:0006725,GO:0006793,GO:0006807,GO:0006928,GO:0007154,GO:0007165,GO:0007166,GO:0007167,GO:0007178,GO:0007179,GO:0007229,GO:0007275,GO:0007585,GO:0008150,GO:0008152,GO:0008417,GO:0008424,GO:0009056,GO:…	K00717-ko00510 N-Glycan biosynthesis;ko00513 Various types of N-glycan biosynthesis;ko00533 Glycosaminoglycan biosynthesis - keratan sulfate;ko05202 Transcriptional misregulation in cancers	KOG3705-Glycoprotein 6-alpha-L-fucosyltransferase[O]
XM_038657099.1	0.0001	0.0001	0.0	1.0	1.0	-	SNCAIP	-	synuclein alpha interacting protein, transcript variant X11	GO:0001505,GO:0003674,GO:0005488,GO:0005515,GO:0005575,GO:0005622,GO:0005623,GO:0005634,GO:0005654,GO:0005737,GO:0005829,GO:0005886,GO:0006584,GO:0006725,GO:0006807,GO:0008021,GO:0008150,GO:0008152,GO:0008219,GO:0009712,GO:0009987,GO:0010646,GO:0012505,GO:0016020,GO:0017144,GO:0018958,GO:0019538,GO:0019899,GO:0023051,GO:0030133,GO:0031410,GO:0031625,GO:0031974,GO:0031981,GO:0031982,GO:0032879,GO:…	-	-
NM_001287163.1	184.81666666700002	149.056666667	0.31023396173	0.102652781971	0.259335880999	-	HIF1A	-	hypoxia inducible factor 1 subunit alpha	GO:0000003,GO:0000122,GO:0000302,GO:0000976,GO:0000977,GO:0000978,GO:0000981,GO:0000982,GO:0000987,GO:0000988,GO:0000989,GO:0001012,GO:0001067,GO:0001077,GO:0001085,GO:0001101,GO:0001228,GO:0001501,GO:0001525,GO:0001558,GO:0001568,GO:0001654,GO:0001666,GO:0001667,GO:0001678,GO:0001701,GO:0001755,GO:0001776,GO:0001782,GO:0001816,GO:0001817,GO:0001819,GO:0001837,GO:0001838,GO:0001841,GO:0001842,GO:…	K08268-ko04066 HIF-1 signaling pathway;ko04919 Thyroid hormone signaling pathway;ko04212 Longevity regulating pathway - worm;ko05200 Pathways in cancer;ko05230 Central carbon metabolism in cancer;ko05231 Choline metabolism in cancer;ko05205 Proteoglycans in cancer;ko05211 Renal cell carcinoma	KOG3558-Hypoxia-inducible factor 1/Neuronal PAS domain protein NPAS1[TK]
XM_535804.6	0.0001	0.0001	0.0	1.0	1.0	-	SLC6A18	-	solute carrier family 6 member 18	GO:0003333,GO:0003674,GO:0005215,GO:0005342,GO:0005575,GO:0005623,GO:0005886,GO:0005887,GO:0005903,GO:0006810,GO:0006811,GO:0006820,GO:0006865,GO:0006950,GO:0006970,GO:0006972,GO:0008150,GO:0008509,GO:0008514,GO:0009628,GO:0015075,GO:0015171,GO:0015175,GO:0015318,GO:0015711,GO:0015804,GO:0015849,GO:0016020,GO:0016021,GO:0016324,GO:0022857,GO:0031224,GO:0031226,GO:0031253,GO:0031526,GO:0034220,GO:…	-	KOG3659-Sodium-neurotransmitter symporter[T]
XM_022425732.2	0.22333333333299998	0.5733333333330001	-1.36017556424	0.595660933769	0.7942661524079999	-	PLEKHG2	-	pleckstrin homology and RhoGEF domain containing G2, transcript variant X3	GO:0003674,GO:0005085,GO:0005088,GO:0005089,GO:0005488,GO:0005515,GO:0005575,GO:0005622,GO:0005623,GO:0005737,GO:0005829,GO:0007154,GO:0007165,GO:0007186,GO:0008064,GO:0008150,GO:0009966,GO:0009987,GO:0010646,GO:0010941,GO:0010942,GO:0016043,GO:0017016,GO:0017048,GO:0019899,GO:0023051,GO:0023052,GO:0030832,GO:0030833,GO:0031267,GO:0032271,GO:0032535,GO:0032956,GO:0032970,GO:0033043,GO:0042981,GO:…	-	KOG3518-Putative guanine nucleotide exchange factor[R]
XM_003639725.5	21.5033333333	37.6133333333	-0.806683849075	1.06336584334e-08	1.5232057361099998e-07	-	HOOK2	-	hook microtubule tethering protein 2, transcript variant X5	GO:0000226,GO:0003674,GO:0005488,GO:0005515,GO:0005575,GO:0005622,GO:0005623,GO:0005737,GO:0005813,GO:0005815,GO:0005829,GO:0005856,GO:0006810,GO:0006897,GO:0006996,GO:0007010,GO:0007017,GO:0007032,GO:0007033,GO:0007034,GO:0007040,GO:0007041,GO:0008017,GO:0008092,GO:0008150,GO:0008333,GO:0009987,GO:0010256,GO:0015630,GO:0015631,GO:0016043,GO:0016050,GO:0016192,GO:0016482,GO:0030705,GO:0031122,GO:…	-	-
XM_038459553.1	0.0166666666667	0.0001	7.380821783939999	0.351798415448	0.583989499997	-	MICAL3	-	microtubule associated monooxygenase, calponin and LIM domain containing 3, transcript variant X4	GO:0000166,GO:0003674,GO:0003779,GO:0003824,GO:0004497,GO:0005488,GO:0005515,GO:0005575,GO:0005622,GO:0005623,GO:0005634,GO:0005654,GO:0005737,GO:0005829,GO:0005886,GO:0006996,GO:0007010,GO:0007015,GO:0008092,GO:0008150,GO:0008152,GO:0008154,GO:0009987,GO:0016020,GO:0016043,GO:0016491,GO:0016705,GO:0016709,GO:0022411,GO:0030029,GO:0030036,GO:0030042,GO:0031974,GO:0031981,GO:0032984,GO:0036094,GO:…	-	KOG0517-Beta-spectrin[Z]
XR_002614243.2	0.0001	0.0001	0.0	1.0	1.0	-	LOC111090065	-	uncharacterized LOC111090065, transcript variant X4	-	-	-
XR_002618566.2	0.5	0.16	1.64385618977	0.498269653233	0.7210093152770001	-	SH3RF2	-	SH3 domain containing ring finger 2, transcript variant X3	GO:0003674,GO:0003824,GO:0004842,GO:0005488,GO:0005515,GO:0005575,GO:0005622,GO:0005623,GO:0005634,GO:0005654,GO:0006464,GO:0006807,GO:0008150,GO:0008152,GO:0008157,GO:0009892,GO:0009894,GO:0009895,GO:0009987,GO:0010563,GO:0010605,GO:0010921,GO:0010923,GO:0016567,GO:0016740,GO:0019220,GO:0019222,GO:0019538,GO:0019787,GO:0019899,GO:0019902,GO:0019903,GO:0030162,GO:0031323,GO:0031324,GO:0031329,GO:…	-	KOG4225-Sorbin and SH3 domain-containing protein[T]
XM_022419136.2	0.5566666666669999	0.036666666666699994	3.92427267384	1.58565915799e-05	0.000138848294884	up	WDR27	-	WD repeat domain 27, transcript variant X8	GO:0005575,GO:0005622,GO:0005623,GO:0005634,GO:0005654,GO:0031974,GO:0031981,GO:0043226,GO:0043227,GO:0043229,GO:0043231,GO:0043233,GO:0044422,GO:0044424,GO:0044428,GO:0044446,GO:0044464,GO:0070013	-	-
XM_038424429.1	0.0001	0.0001	0.0	1.0	1.0	-	LOC111098430	-	mucin-2-like, transcript variant X4	-	-	-
XR_002622417.1	0.0001	0.0001	0.0	1.0	1.0	-	LOC111093791	-	uncharacterized LOC111093791	-	-	-
XM_022425472.2	0.0001	0.206666666667	-11.0130899994	1.0	1.0	-	HAUS6	-	HAUS augmin like complex subunit 6, transcript variant X2	GO:0000086,GO:0000226,GO:0000278,GO:0005575,GO:0005622,GO:0005623,GO:0005634,GO:0005654,GO:0005737,GO:0005813,GO:0005815,GO:0005819,GO:0005829,GO:0005856,GO:0005875,GO:0006996,GO:0007010,GO:0007017,GO:0007049,GO:0007051,GO:0007052,GO:0007088,GO:0007098,GO:0007346,GO:0008150,GO:0009987,GO:0010389,GO:0010564,GO:0015630,GO:0016043,GO:0016604,GO:0016607,GO:0022402,GO:0022406,GO:0022607,GO:0030030,GO:…	-	-
XM_038510118.1	0.03	0.0166666666667	0.8479969065549999	0.8694579118870001	1.0	-	USP28	-	ubiquitin specific peptidase 28, transcript variant X3	GO:0000075,GO:0000077,GO:0003674,GO:0003824,GO:0004843,GO:0005575,GO:0005622,GO:0005623,GO:0005634,GO:0005654,GO:0006464,GO:0006508,GO:0006807,GO:0006915,GO:0006950,GO:0006974,GO:0007154,GO:0007165,GO:0007264,GO:0007265,GO:0008150,GO:0008152,GO:0008219,GO:0008233,GO:0008234,GO:0008283,GO:0008630,GO:0009314,GO:0009411,GO:0009416,GO:0009628,GO:0009987,GO:0010212,GO:0012501,GO:0016579,GO:0016604,GO:…	-	KOG1863-Ubiquitin carboxyl-terminal hydrolase[O]
XM_038453855.1	0.0033333333333300003	0.0033333333333300003	0.0	0.9686409210060001	1.0	-	LOC119869843	-	SREBP regulating gene protein, transcript variant X2	-	-	KOG3136-Uncharacterized conserved protein[S]
XM_038522956.1	0.0001	0.0001	0.0	1.0	1.0	-	CHD5	-	chromodomain helicase DNA binding protein 5, transcript variant X5	GO:0000003,GO:0000118,GO:0000122,GO:0000228,GO:0000785,GO:0000790,GO:0000792,GO:0001709,GO:0003006,GO:0003674,GO:0003676,GO:0003677,GO:0003678,GO:0003682,GO:0003824,GO:0004386,GO:0005488,GO:0005515,GO:0005575,GO:0005622,GO:0005623,GO:0005634,GO:0005654,GO:0005694,GO:0005700,GO:0005737,GO:0005829,GO:0006139,GO:0006323,GO:0006325,GO:0006333,GO:0006338,GO:0006351,GO:0006355,GO:0006357,GO:0006366,GO:…	-	KOG0383-Predicted helicase[R]
XR_002620640.2	0.0001	0.0001	0.0	1.0	1.0	-	LOC111093036	-	uncharacterized LOC111093036, transcript variant X4	-	-	-
XM_538964.6	25.6066666667	25.113333333299998	0.0280659305837	0.9100894575399999	0.965651823854	-	CILK1	-	ciliogenesis associated kinase 1, transcript variant X2	GO:0000165,GO:0000166,GO:0000287,GO:0001650,GO:0003674,GO:0003824,GO:0004672,GO:0004674,GO:0004707,GO:0005488,GO:0005524,GO:0005575,GO:0005622,GO:0005623,GO:0005634,GO:0005730,GO:0005737,GO:0005815,GO:0005856,GO:0005929,GO:0006464,GO:0006468,GO:0006793,GO:0006796,GO:0006807,GO:0006810,GO:0006928,GO:0006996,GO:0007017,GO:0007018,GO:0007154,GO:0007165,GO:0008104,GO:0008144,GO:0008150,GO:0008152,GO:…	-	KOG0661-MAPK related serine/threonine protein kinase[T]
XR_002616061.2	0.21333333333299997	0.0166666666667	3.67807190511	0.23453899265900002	0.447981366008	-	LOC111091007	-	uncharacterized LOC111091007	-	-	-
XR_005325897.1	0.2	0.0966666666667	1.04890960048	0.5595274659480001	0.768491822064	-	LOC119871214	-	uncharacterized LOC119871214, transcript variant X2	-	-	-
XM_005639056.4	1.02	5.38	-2.3990370205900002	1.51490128432e-06	1.5997419888e-05	-	THAP6	-	THAP domain containing 6, transcript variant X5	GO:0000981,GO:0003674,GO:0003700,GO:0005575,GO:0005622,GO:0005623,GO:0005856,GO:0006355,GO:0006357,GO:0008150,GO:0009889,GO:0010468,GO:0010556,GO:0015630,GO:0019219,GO:0019222,GO:0031323,GO:0031326,GO:0043226,GO:0043228,GO:0043229,GO:0043232,GO:0044424,GO:0044464,GO:0050789,GO:0050794,GO:0051171,GO:0051252,GO:0060255,GO:0065007,GO:0080090,GO:0140110,GO:1903506,GO:2000112,GO:2001141	-	-
XM_857996.5	0.0001	0.0001	0.0	1.0	1.0	-	GC	-	GC vitamin D binding protein	GO:0000003,GO:0000323,GO:0003674,GO:0003779,GO:0005488,GO:0005496,GO:0005499,GO:0005515,GO:0005575,GO:0005576,GO:0005615,GO:0005622,GO:0005623,GO:0005737,GO:0005764,GO:0005773,GO:0005775,GO:0005829,GO:0006629,GO:0006766,GO:0006775,GO:0006810,GO:0007275,GO:0007565,GO:0007589,GO:0007595,GO:0008092,GO:0008144,GO:0008150,GO:0008152,GO:0008202,GO:0008289,GO:0009605,GO:0009719,GO:0009725,GO:0009991,GO:…	-	-
XM_022423109.2	0.0001	0.0001	0.0	1.0	1.0	-	SIGLECL1	-	SIGLEC family like 1, transcript variant X9	-	-	-
XM_038478920.1	1.04	2.65	-1.3494088313100001	0.00307020242992	0.0157490723697	-	FGFR3	-	fibroblast growth factor receptor 3, transcript variant X3	GO:0000003,GO:0002119,GO:0002164,GO:0003674,GO:0003824,GO:0004672,GO:0006464,GO:0006468,GO:0006793,GO:0006796,GO:0006807,GO:0006928,GO:0007154,GO:0007165,GO:0007166,GO:0007167,GO:0007169,GO:0007275,GO:0007517,GO:0007610,GO:0008150,GO:0008152,GO:0008543,GO:0009653,GO:0009719,GO:0009791,GO:0009987,GO:0010033,GO:0016301,GO:0016310,GO:0016477,GO:0016740,GO:0016772,GO:0016773,GO:0018991,GO:0019098,GO:…	K05094-ko04014 Ras signaling pathway;ko04015 Rap1 signaling pathway;ko04010 MAPK signaling pathway;ko04151 PI3K-Akt signaling pathway;ko04144 Endocytosis;ko04810 Regulation of actin cytoskeleton;ko04550 Signaling pathways regulating pluripotency of stem cells;ko05200 Pathways in cancer;ko05230 Central carbon metabolism in cancer;ko05206 MicroRNAs in cancer;ko05219 Bladder cancer;ko01521 EGFR tyro…	KOG0200-Fibroblast/platelet-derived growth factor receptor and related receptor tyrosine kinases[T]
XM_845633.6	14.323333333299999	14.1433333333	0.018245098483200002	0.792971430417	0.9118483145090001	-	URM1	-	ubiquitin related modifier 1	GO:0001932,GO:0001933,GO:0002097,GO:0002098,GO:0005575,GO:0005622,GO:0005623,GO:0005737,GO:0006139,GO:0006396,GO:0006399,GO:0006400,GO:0006725,GO:0006807,GO:0008033,GO:0008150,GO:0008152,GO:0009451,GO:0009892,GO:0009966,GO:0009968,GO:0009987,GO:0010467,GO:0010563,GO:0010605,GO:0010646,GO:0010648,GO:0016070,GO:0019220,GO:0019222,GO:0023051,GO:0023057,GO:0031323,GO:0031324,GO:0031399,GO:0031400,GO:…	K12161-ko04122 Sulfur relay system	KOG4146-Ubiquitin-like protein[O]
XR_002614737.1	0.0001	0.0001	0.0	1.0	1.0	-	LOC111090335	-	uncharacterized LOC111090335	-	-	-
XM_022404674.2	0.04333333333330001	0.126666666667	-1.5474877953	0.401217224257	0.633509144162	-	ARID5A	-	AT-rich interaction domain 5A, transcript variant X4	GO:0000122,GO:0000981,GO:0001067,GO:0001227,GO:0001501,GO:0001817,GO:0001819,GO:0002062,GO:0002237,GO:0002682,GO:0002684,GO:0002697,GO:0002699,GO:0002700,GO:0002702,GO:0002703,GO:0002705,GO:0002706,GO:0002708,GO:0002709,GO:0002711,GO:0002718,GO:0002720,GO:0002724,GO:0002726,GO:0002791,GO:0002793,GO:0002819,GO:0002821,GO:0002822,GO:0002824,GO:0002825,GO:0002827,GO:0003674,GO:0003676,GO:0003677,GO:…	-	KOG2744-DNA-binding proteins Bright/BRCAA1/RBP1 and related proteins containing BRIGHT domain[K]
XM_856921.6	26.58	27.2366666667	-0.035209046689999995	0.707389658199	0.864821340882	-	DNAJB12	-	DnaJ heat shock protein family (Hsp40) member B12, transcript variant X6	GO:0003674,GO:0005488,GO:0005515,GO:0005575,GO:0005622,GO:0005623,GO:0005737,GO:0005783,GO:0005789,GO:0006457,GO:0006458,GO:0006508,GO:0006807,GO:0006950,GO:0008150,GO:0008152,GO:0009056,GO:0009057,GO:0009987,GO:0010033,GO:0010243,GO:0010498,GO:0012505,GO:0016020,GO:0016021,GO:0016043,GO:0019538,GO:0022607,GO:0030163,GO:0030176,GO:0030544,GO:0031072,GO:0031224,GO:0031227,GO:0031984,GO:0033554,GO:…	K09518-ko04141 Protein processing in endoplasmic reticulum	KOG0713-Molecular chaperone (DnaJ superfamily)[O]
XM_014122254.2	3.61	2.99666666667	0.26864022209399996	0.812943668907	0.922672191982	-	ALAS1	-	5'-aminolevulinate synthase 1, transcript variant X1	GO:0001666,GO:0003674,GO:0003824,GO:0003870,GO:0005488,GO:0005515,GO:0005575,GO:0005622,GO:0005623,GO:0005634,GO:0005654,GO:0005737,GO:0005739,GO:0005759,GO:0005829,GO:0006725,GO:0006778,GO:0006779,GO:0006783,GO:0006807,GO:0006950,GO:0006996,GO:0007005,GO:0007275,GO:0008150,GO:0008152,GO:0009058,GO:0009605,GO:0009628,GO:0009635,GO:0009636,GO:0009719,GO:0009725,GO:0009987,GO:0009991,GO:0010033,GO:…	K00643-ko00260 Glycine, serine and threonine metabolism;ko00860 Porphyrin and chlorophyll metabolism	KOG1360-5-aminolevulinate synthase[H]
XR_002624142.2	0.05	0.05333333333330001	-0.0931094043915	0.972815206584	0.9899146556990001	-	LOC102157078	-	uncharacterized LOC102157078, transcript variant X16	-	-	-
XM_038459832.1	0.0166666666667	0.166666666667	-3.32192809489	0.10508627446699999	0.263311965821	-	GPR19	-	G protein-coupled receptor 19, transcript variant X21	GO:0003674,GO:0004888,GO:0004930,GO:0005575,GO:0005623,GO:0005886,GO:0005887,GO:0007154,GO:0007165,GO:0007186,GO:0007218,GO:0007267,GO:0007268,GO:0007610,GO:0007631,GO:0008150,GO:0009987,GO:0016020,GO:0016021,GO:0023052,GO:0031224,GO:0031226,GO:0038023,GO:0044425,GO:0044459,GO:0044464,GO:0050789,GO:0050794,GO:0050896,GO:0051716,GO:0060089,GO:0065007,GO:0071944,GO:0098916,GO:0099536,GO:0099537	-	KOG4219-G protein-coupled receptor[T]
XM_038556168.1	0.04333333333330001	0.023333333333299996	0.893084796083	0.587039680642	0.7878775922969999	-	COL24A1	-	collagen type XXIV alpha 1 chain, transcript variant X6	GO:0002244,GO:0002376,GO:0002520,GO:0005575,GO:0005576,GO:0005622,GO:0005623,GO:0005737,GO:0005783,GO:0005788,GO:0007275,GO:0008150,GO:0009987,GO:0012505,GO:0030097,GO:0030154,GO:0031974,GO:0032501,GO:0032502,GO:0043226,GO:0043227,GO:0043229,GO:0043231,GO:0043233,GO:0044422,GO:0044424,GO:0044432,GO:0044444,GO:0044446,GO:0044464,GO:0048513,GO:0048534,GO:0048731,GO:0048856,GO:0048869,GO:0070013	K19721-ko04974 Protein digestion and absorption	KOG3546-Collagens (type XV)[W]
XR_005437963.1	0.8833333333329999	0.06	3.87992354801	0.314705870292	1.0	-	LOC119874343	-	small nucleolar RNA SNORD83	-	-	-
XM_038626551.1	0.0001	0.013333333333299998	-7.05889368905	0.622244048233	1.0	-	WNT3	-	Wnt family member 3, transcript variant X3	GO:0000003,GO:0000902,GO:0000904,GO:0001101,GO:0001503,GO:0001558,GO:0001649,GO:0001664,GO:0001704,GO:0001707,GO:0003002,GO:0003674,GO:0005102,GO:0005109,GO:0005488,GO:0005515,GO:0005575,GO:0005576,GO:0005615,GO:0005622,GO:0005623,GO:0005737,GO:0005783,GO:0005788,GO:0005794,GO:0005796,GO:0005886,GO:0006928,GO:0006935,GO:0007154,GO:0007165,GO:0007166,GO:0007267,GO:0007275,GO:0007276,GO:0007369,GO:…	K00312-ko04310 Wnt signaling pathway;ko04390 Hippo signaling pathway;ko04150 mTOR signaling pathway;ko04550 Signaling pathways regulating pluripotency of stem cells;ko04916 Melanogenesis;ko05200 Pathways in cancer;ko05206 MicroRNAs in cancer;ko05205 Proteoglycans in cancer;ko05217 Basal cell carcinoma;ko05224 Breast cancer;ko05166 HTLV-I infection	KOG3913-Wnt family of developmental regulators[T]
XM_005634878.4	0.0001	0.0001	0.0	1.0	1.0	-	PDYN	-	prodynorphin, transcript variant X3	GO:0001505,GO:0001664,GO:0003008,GO:0003674,GO:0005102,GO:0005179,GO:0005184,GO:0005488,GO:0005515,GO:0005575,GO:0005576,GO:0005622,GO:0005623,GO:0005737,GO:0005886,GO:0007154,GO:0007165,GO:0007186,GO:0007218,GO:0007267,GO:0007268,GO:0007600,GO:0008150,GO:0009966,GO:0009987,GO:0010469,GO:0010646,GO:0016020,GO:0023051,GO:0023052,GO:0030424,GO:0030425,GO:0030545,GO:0031628,GO:0032501,GO:0032879,GO:…	-	-
XR_005380636.1	0.0001	0.0001	0.0	1.0	1.0	-	LOC119870829	-	uncharacterized LOC119870829	-	-	-
XR_002632495.2	0.036666666666699994	0.0001	8.518325307689999	0.335942269384	1.0	-	LOC102154124	-	uncharacterized LOC102154124, transcript variant X1	-	-	-
XR_005313726.1	0.25	0.0001	11.2877123795	0.00771365494776	0.0343063007792	-	LOC119870153	-	uncharacterized LOC119870153	-	-	-
XM_038458675.1	0.0001	0.0001	0.0	1.0	1.0	-	NEU4	-	neuraminidase 4, transcript variant X1	GO:0000323,GO:0001573,GO:0003674,GO:0003824,GO:0004308,GO:0004553,GO:0005575,GO:0005622,GO:0005623,GO:0005737,GO:0005764,GO:0005773,GO:0005775,GO:0005975,GO:0006516,GO:0006629,GO:0006643,GO:0006664,GO:0006665,GO:0006672,GO:0006687,GO:0006689,GO:0006807,GO:0008150,GO:0008152,GO:0009056,GO:0009057,GO:0009100,GO:0009311,GO:0009313,GO:0009987,GO:0016020,GO:0016042,GO:0016052,GO:0016787,GO:0016798,GO:…	K12357-ko00600 Sphingolipid metabolism;ko00511 Other glycan degradation	-
XM_038508752.1	0.0001	0.0001	0.0	1.0	1.0	-	EPM2A	-	EPM2A glucan phosphatase, laforin, transcript variant X3	GO:0000271,GO:0001871,GO:0003008,GO:0003674,GO:0003824,GO:0004721,GO:0004722,GO:0004725,GO:0005488,GO:0005515,GO:0005575,GO:0005622,GO:0005623,GO:0005634,GO:0005654,GO:0005737,GO:0005783,GO:0005789,GO:0005791,GO:0005829,GO:0005975,GO:0005976,GO:0005977,GO:0005978,GO:0006073,GO:0006091,GO:0006112,GO:0006464,GO:0006470,GO:0006793,GO:0006796,GO:0006807,GO:0007275,GO:0007399,GO:0007610,GO:0007611,GO:…	-	KOG1716-Dual specificity phosphatase[V]
XR_002629571.2	0.676666666667	0.13	2.3799336983200003	0.012318615981299998	0.0503584432731	-	MFSD14B	-	major facilitator superfamily domain containing 14B, transcript variant X6	GO:0003674,GO:0005215,GO:0006810,GO:0008150,GO:0051179,GO:0051234,GO:0055085	-	KOG2816-Predicted transporter ADD1 (major facilitator superfamily)[R]
XM_014109613.3	1.04	0.656666666667	0.663350399406	0.609227205639	0.80284019991	-	CCDC9B	-	coiled-coil domain containing 9B, transcript variant X6	-	-	-
XM_038507205.1	0.00666666666667	0.0001	6.05889368905	0.657402962492	1.0	-	ROBO3	-	roundabout guidance receptor 3, transcript variant X9	GO:0000003,GO:0000902,GO:0000904,GO:0001667,GO:0001708,GO:0001764,GO:0003002,GO:0003006,GO:0003007,GO:0003151,GO:0003674,GO:0004888,GO:0005488,GO:0005515,GO:0005539,GO:0005575,GO:0005623,GO:0005886,GO:0005887,GO:0006928,GO:0006935,GO:0007154,GO:0007165,GO:0007166,GO:0007275,GO:0007389,GO:0007399,GO:0007409,GO:0007411,GO:0007417,GO:0007419,GO:0007420,GO:0007424,GO:0007426,GO:0007427,GO:0007431,GO:…	K06755-ko04360 Axon guidance	-
XM_022403544.2	0.0001	0.0001	0.0	1.0	1.0	-	TMEM144	-	transmembrane protein 144, transcript variant X11	-	-	-
XM_038464621.1	0.0001	0.0001	0.0	1.0	1.0	-	LOC119868206	-	protein FAM236A-like, transcript variant X1	-	-	-
XM_014113899.3	0.163333333333	0.0001	10.6736035332	0.09315225229679999	0.243037254452	-	PER3	-	period circadian regulator 3, transcript variant X7	GO:0000122,GO:0003674,GO:0005488,GO:0005515,GO:0005575,GO:0005622,GO:0005623,GO:0005634,GO:0005737,GO:0006355,GO:0006357,GO:0007623,GO:0008150,GO:0009889,GO:0009890,GO:0009892,GO:0010468,GO:0010556,GO:0010558,GO:0010605,GO:0010629,GO:0019219,GO:0019222,GO:0019899,GO:0019900,GO:0031323,GO:0031324,GO:0031326,GO:0031327,GO:0031625,GO:0031647,GO:0042749,GO:0042752,GO:0043226,GO:0043227,GO:0043229,GO:…	-	KOG3753-Circadian clock protein period[T]
XM_541510.6	43.62	26.3566666667	0.72682184605	0.0956209547033	0.24738322840799998	-	FGF21	-	fibroblast growth factor 21, transcript variant X2	GO:0001932,GO:0001934,GO:0005575,GO:0005576,GO:0005615,GO:0005622,GO:0005623,GO:0005737,GO:0005829,GO:0007154,GO:0007165,GO:0007166,GO:0007167,GO:0007169,GO:0007267,GO:0008150,GO:0008284,GO:0008543,GO:0009719,GO:0009889,GO:0009891,GO:0009893,GO:0009894,GO:0009896,GO:0009966,GO:0009967,GO:0009987,GO:0010033,GO:0010556,GO:0010557,GO:0010562,GO:0010604,GO:0010646,GO:0010647,GO:0010827,GO:0010828,GO:…	-	KOG3885-Fibroblast growth factor[T]
XM_014114605.3	2.09666666667	1.4	0.582670689213	0.0666418392582	0.19069447147799998	-	ZNF583	-	zinc finger protein 583, transcript variant X9	GO:0000981,GO:0003674,GO:0003700,GO:0006355,GO:0006357,GO:0008150,GO:0009889,GO:0010468,GO:0010556,GO:0019219,GO:0019222,GO:0031323,GO:0031326,GO:0050789,GO:0050794,GO:0051171,GO:0051252,GO:0060255,GO:0065007,GO:0080090,GO:0140110,GO:1903506,GO:2000112,GO:2001141	-	KOG2462-C2H2-type Zn-finger protein[K]
XR_005406977.1	0.0001	0.0001	0.0	1.0	1.0	-	LOC119873242	-	uncharacterized LOC119873242, transcript variant X5	-	-	-
XM_014107629.3	0.15	0.0033333333333300003	5.49185309633	0.364110778729	0.596819056509	-	APBB3	-	amyloid beta precursor protein binding family B member 3, transcript variant X6	GO:0001540,GO:0003674,GO:0005488,GO:0005515,GO:0005575,GO:0005622,GO:0005623,GO:0005634,GO:0005737,GO:0005829,GO:0005856,GO:0006355,GO:0008134,GO:0008150,GO:0009889,GO:0010468,GO:0010556,GO:0015629,GO:0019219,GO:0019222,GO:0031323,GO:0031326,GO:0033218,GO:0042277,GO:0043226,GO:0043227,GO:0043228,GO:0043229,GO:0043231,GO:0043232,GO:0044424,GO:0044444,GO:0044464,GO:0050789,GO:0050794,GO:0051171,GO:…	-	-
XR_005310338.1	0.0001	0.0001	0.0	1.0	1.0	-	LOC102153777	-	uncharacterized LOC102153777, transcript variant X18	-	-	-
XM_038616655.1	0.0001	0.713333333333	-12.8003606755	1.0	1.0	-	RAPGEF1	-	Rap guanine nucleotide exchange factor 1, transcript variant X4	GO:0003674,GO:0005085,GO:0005088,GO:0005488,GO:0005515,GO:0006996,GO:0007010,GO:0007154,GO:0007165,GO:0007264,GO:0007265,GO:0007275,GO:0007517,GO:0007525,GO:0008150,GO:0009653,GO:0009987,GO:0010927,GO:0016043,GO:0016203,GO:0017016,GO:0017034,GO:0019899,GO:0022607,GO:0023052,GO:0030029,GO:0030036,GO:0030154,GO:0030239,GO:0031032,GO:0031267,GO:0032501,GO:0032502,GO:0032989,GO:0035556,GO:0042692,GO:…	K06277-ko04015 Rap1 signaling pathway;ko04510 Focal adhesion;ko04910 Insulin signaling pathway;ko04722 Neurotrophin signaling pathway;ko05211 Renal cell carcinoma	KOG3417-Ras1 guanine nucleotide exchange factor[T]
XM_038629234.1	0.0001	0.0001	0.0	1.0	1.0	-	ADAM11	-	ADAM metallopeptidase domain 11, transcript variant X2	GO:0003674,GO:0003824,GO:0005102,GO:0005178,GO:0005488,GO:0005515,GO:0005575,GO:0005623,GO:0005886,GO:0006508,GO:0006509,GO:0006807,GO:0007154,GO:0007155,GO:0007165,GO:0007166,GO:0007229,GO:0008150,GO:0008152,GO:0008233,GO:0008237,GO:0009987,GO:0016020,GO:0016021,GO:0016043,GO:0016787,GO:0019538,GO:0022610,GO:0023052,GO:0031224,GO:0033619,GO:0043170,GO:0044238,GO:0044425,GO:0044464,GO:0044877,GO:…	-	KOG3607-Meltrins, fertilins and related Zn-dependent metalloproteinases of the ADAMs family[O]
XM_005634474.4	0.0001	0.0001	0.0	1.0	1.0	-	SOX14	-	SRY-box transcription factor 14	GO:0000122,GO:0000981,GO:0003008,GO:0003674,GO:0003676,GO:0003677,GO:0003682,GO:0003700,GO:0005488,GO:0005515,GO:0005575,GO:0005622,GO:0005623,GO:0005634,GO:0005667,GO:0006355,GO:0006357,GO:0007275,GO:0007399,GO:0007417,GO:0007420,GO:0007600,GO:0007601,GO:0008150,GO:0009605,GO:0009649,GO:0009889,GO:0009890,GO:0009892,GO:0009987,GO:0010468,GO:0010556,GO:0010558,GO:0010605,GO:0010629,GO:0019219,GO:…	-	KOG0527-HMG-box transcription factor[K]
XM_003432875.5	73.2066666667	72.7266666667	0.00949058177607	0.8460730673739999	0.9377774136589999	-	USP4	-	ubiquitin specific peptidase 4, transcript variant X1	GO:0000244,GO:0000375,GO:0000377,GO:0000387,GO:0000398,GO:0003674,GO:0003824,GO:0004843,GO:0005575,GO:0005622,GO:0005623,GO:0005634,GO:0005737,GO:0006139,GO:0006396,GO:0006397,GO:0006464,GO:0006508,GO:0006725,GO:0006807,GO:0008104,GO:0008150,GO:0008152,GO:0008233,GO:0008234,GO:0008380,GO:0009892,GO:0009987,GO:0010467,GO:0010605,GO:0016043,GO:0016070,GO:0016071,GO:0016579,GO:0016787,GO:0019222,GO:…	-	KOG1870-Ubiquitin C-terminal hydrolase[O]
XR_002615614.2	0.0001	0.0001	0.0	1.0	1.0	-	LOC111090807	-	uncharacterized LOC111090807	-	-	-
XR_002624567.2	1.59333333333	2.64666666667	-0.732128389162	0.0374108989416	0.122783568907	-	LOC111094997	-	uncharacterized LOC111094997	-	-	-
XM_851288.7	0.0001	1.12333333333	-13.4554984702	1.0	1.0	-	PTP4A3	-	protein tyrosine phosphatase 4A3, transcript variant X1	GO:0001667,GO:0003008,GO:0003013,GO:0003018,GO:0003674,GO:0003824,GO:0004721,GO:0004725,GO:0004727,GO:0005575,GO:0005622,GO:0005623,GO:0005634,GO:0005737,GO:0005768,GO:0005769,GO:0005886,GO:0006355,GO:0006464,GO:0006470,GO:0006793,GO:0006796,GO:0006807,GO:0006928,GO:0007154,GO:0007165,GO:0007166,GO:0007219,GO:0008015,GO:0008150,GO:0008152,GO:0009889,GO:0009966,GO:0009967,GO:0009987,GO:0010033,GO:…	-	KOG2836-Protein tyrosine phosphatase IVA1[T]
XR_002628039.2	0.0001	0.0001	0.0	1.0	1.0	-	LOC102152114	-	uncharacterized LOC102152114, transcript variant X2	-	-	-
XM_038457921.1	0.0001	0.0001	0.0	1.0	1.0	-	KCNQ2	-	potassium voltage-gated channel subfamily Q member 2, transcript variant X21	GO:0001700,GO:0002027,GO:0003008,GO:0003012,GO:0003013,GO:0003015,GO:0003674,GO:0005215,GO:0005216,GO:0005244,GO:0005249,GO:0005261,GO:0005267,GO:0005488,GO:0005515,GO:0005516,GO:0005575,GO:0005623,GO:0005886,GO:0005887,GO:0006810,GO:0006811,GO:0006812,GO:0006813,GO:0006936,GO:0006941,GO:0007154,GO:0007165,GO:0007186,GO:0007213,GO:0007267,GO:0007268,GO:0007275,GO:0007399,GO:0008015,GO:0008016,GO:…	K04927-ko04725 Cholinergic synapse	KOG1419-Voltage-gated K+ channel KCNQ[P]
XM_022418030.2	2.46	2.26333333333	0.12020924181600001	0.978671578891	0.991861191541	-	RMND1	-	required for meiotic nuclear division 1 homolog, transcript variant X1	GO:0005575,GO:0005622,GO:0005623,GO:0005737,GO:0005739,GO:0006417,GO:0008150,GO:0009889,GO:0009891,GO:0009893,GO:0010468,GO:0010556,GO:0010557,GO:0010604,GO:0010608,GO:0010628,GO:0019222,GO:0031323,GO:0031325,GO:0031326,GO:0031328,GO:0032268,GO:0032270,GO:0034248,GO:0034250,GO:0043226,GO:0043227,GO:0043229,GO:0043231,GO:0044424,GO:0044444,GO:0044464,GO:0045727,GO:0048518,GO:0048522,GO:0050789,GO:…	-	KOG2861-Uncharacterized conserved protein[S]
XM_005627636.4	8.05333333333	2.21	1.8655396792099996	5.62275804528e-07	6.3630594489800006e-06	-	MDN1	-	midasin AAA ATPase 1, transcript variant X1	GO:0000027,GO:0003674,GO:0003824,GO:0005488,GO:0005515,GO:0005575,GO:0005622,GO:0005623,GO:0005634,GO:0005730,GO:0005737,GO:0005829,GO:0005856,GO:0006139,GO:0006364,GO:0006396,GO:0006725,GO:0006807,GO:0006996,GO:0008150,GO:0008152,GO:0009987,GO:0010467,GO:0016043,GO:0016070,GO:0016072,GO:0016462,GO:0016787,GO:0016817,GO:0016818,GO:0016887,GO:0017111,GO:0022607,GO:0022613,GO:0022618,GO:0030684,GO:…	K14572-ko03008 Ribosome biogenesis in eukaryotes	KOG1808-AAA ATPase containing von Willebrand factor type A (vWA) domain[R]
XM_022420797.2	1.19666666667	0.863333333333	0.471031746136	0.39055525287799997	0.623297832557	-	PPP1R12B	-	protein phosphatase 1 regulatory subunit 12B, transcript variant X10	GO:0003674,GO:0005575,GO:0005622,GO:0005623,GO:0005634,GO:0005654,GO:0005737,GO:0005829,GO:0006937,GO:0007154,GO:0007165,GO:0008047,GO:0008150,GO:0009987,GO:0023052,GO:0030016,GO:0030017,GO:0030018,GO:0030234,GO:0031672,GO:0031674,GO:0031974,GO:0031981,GO:0043085,GO:0043226,GO:0043227,GO:0043228,GO:0043229,GO:0043231,GO:0043232,GO:0043233,GO:0043292,GO:0044057,GO:0044093,GO:0044422,GO:0044424,GO:…	K12329-ko04810 Regulation of actin cytoskeleton;ko04510 Focal adhesion;ko04921 Oxytocin signaling pathway;ko04270 Vascular smooth muscle contraction;ko05205 Proteoglycans in cancer	KOG0505-Myosin phosphatase, regulatory subunit[OT]
XM_005615306.2	37.9933333333	27.8066666667	0.450315480452	0.084159790751	0.226776833362	-	ZADH2	-	zinc binding alcohol dehydrogenase domain containing 2, transcript variant X1	GO:0003674,GO:0003824,GO:0005575,GO:0005622,GO:0005623,GO:0005737,GO:0005777,GO:0006082,GO:0006629,GO:0006631,GO:0006690,GO:0006692,GO:0006693,GO:0008150,GO:0008152,GO:0009987,GO:0016491,GO:0016614,GO:0016616,GO:0019752,GO:0032787,GO:0033559,GO:0036132,GO:0042579,GO:0043226,GO:0043227,GO:0043229,GO:0043231,GO:0043436,GO:0044237,GO:0044238,GO:0044255,GO:0044281,GO:0044424,GO:0044444,GO:0044464,GO:…	-	KOG1196-Predicted NAD-dependent oxidoreductase[R]
XM_533947.6	1.2966666666700002	2.15333333333	-0.7317640097079999	0.0314924428115	0.107179219473	-	ARRDC5	-	arrestin domain containing 5	-	-	KOG3780-Thioredoxin binding protein TBP-2/VDUP1[R]
XR_002625281.2	0.0001	0.0001	0.0	1.0	1.0	-	LOC111095266	-	uncharacterized LOC111095266, transcript variant X2	-	-	-
XM_038454639.1	0.0001	0.0001	0.0	1.0	1.0	-	BIN1	-	bridging integrator 1, transcript variant X1	GO:0001654,GO:0001745,GO:0001751,GO:0001754,GO:0003674,GO:0005488,GO:0005543,GO:0005575,GO:0005623,GO:0005886,GO:0006810,GO:0006887,GO:0006937,GO:0006996,GO:0007275,GO:0007399,GO:0007423,GO:0008104,GO:0008150,GO:0008289,GO:0009653,GO:0009887,GO:0009987,GO:0016020,GO:0016043,GO:0016192,GO:0022008,GO:0030154,GO:0030182,GO:0032153,GO:0032154,GO:0032155,GO:0032501,GO:0032502,GO:0032940,GO:0033036,GO:…	K12562-ko04144 Endocytosis;ko04666 Fc gamma R-mediated phagocytosis	KOG3771-Amphiphysin[U]
XM_014119012.3	0.0001	0.163333333333	-10.6736035332	0.18961144353300002	0.38713783712899996	-	TULP2	-	TUB like protein 2, transcript variant X10	GO:0003008,GO:0003674,GO:0003824,GO:0005488,GO:0005543,GO:0005575,GO:0005623,GO:0005929,GO:0007600,GO:0007601,GO:0008081,GO:0008104,GO:0008150,GO:0008289,GO:0016787,GO:0016788,GO:0032501,GO:0033036,GO:0033365,GO:0034613,GO:0035091,GO:0042578,GO:0042995,GO:0043167,GO:0043168,GO:0043226,GO:0044464,GO:0044877,GO:0050877,GO:0050953,GO:0051179,GO:0051641,GO:0061512,GO:0070727,GO:0072657,GO:0097499,GO:…	-	KOG2502-Tub family proteins[R]
XM_022417169.2	0.0001	0.0001	0.0	0.9862656805560001	1.0	-	CPEB2	-	cytoplasmic polyadenylation element binding protein 2, transcript variant X46	GO:0000900,GO:0001666,GO:0003674,GO:0003676,GO:0003723,GO:0003727,GO:0003729,GO:0003730,GO:0004857,GO:0005095,GO:0005488,GO:0005575,GO:0005622,GO:0005623,GO:0005634,GO:0005737,GO:0005844,GO:0006412,GO:0006417,GO:0006448,GO:0006518,GO:0006807,GO:0006950,GO:0006979,GO:0008135,GO:0008150,GO:0008152,GO:0008187,GO:0009058,GO:0009059,GO:0009628,GO:0009719,GO:0009725,GO:0009889,GO:0009890,GO:0009892,GO:…	K02602-ko04114 Oocyte meiosis;ko04914 Progesterone-mediated oocyte maturation;ko04320 Dorso-ventral axis formation	KOG0129-Predicted RNA-binding protein (RRM superfamily)[J]
XM_038568829.1	0.12	0.18666666666700002	-0.637429920615	0.8421446478039999	1.0	-	EFCAB2	-	EF-hand calcium binding domain 2, transcript variant X1	-	-	KOG0027-Calmodulin and related proteins (EF-Hand superfamily)[T]
XM_038452552.1	0.03	0.18666666666700002	-2.6374299206200003	0.0220225167618	0.08093974569319999	-	RNF32	-	ring finger protein 32, transcript variant X7	GO:0005575,GO:0005622,GO:0005623,GO:0005737,GO:0005768,GO:0012505,GO:0016234,GO:0016235,GO:0031410,GO:0031982,GO:0043226,GO:0043227,GO:0043229,GO:0044424,GO:0044444,GO:0044464,GO:0097708	-	-
XR_002632876.2	0.05333333333330001	0.0001	9.05889368905	0.48235681355099996	1.0	-	LOC111098746	-	uncharacterized LOC111098746	-	-	-
XM_544528.6	0.0001	0.01	-6.64385618977	0.638539135858	1.0	-	HTR6	-	5-hydroxytryptamine receptor 6	GO:0001505,GO:0003008,GO:0003674,GO:0004888,GO:0004930,GO:0004969,GO:0004993,GO:0005575,GO:0005623,GO:0005886,GO:0005887,GO:0005929,GO:0006928,GO:0007154,GO:0007165,GO:0007186,GO:0007187,GO:0007210,GO:0007267,GO:0007268,GO:0007275,GO:0007399,GO:0007417,GO:0007420,GO:0007610,GO:0007611,GO:0007612,GO:0008150,GO:0008227,GO:0009719,GO:0009725,GO:0009966,GO:0009967,GO:0009987,GO:0010033,GO:0010646,GO:…	K04162-ko04020 Calcium signaling pathway;ko04024 cAMP signaling pathway;ko04080 Neuroactive ligand-receptor interaction;ko04726 Serotonergic synapse	KOG4220-Muscarinic acetylcholine receptor[T]
XR_005354669.1	0.0001	0.0001	0.0	1.0	1.0	-	LOC111096043	-	uncharacterized LOC111096043, transcript variant X1	-	-	-
XM_005622556.4	0.33333333333299997	0.496666666667	-0.575312330687	0.33307165744600004	0.564129991847	-	DCAF6	-	DDB1 and CUL4 associated factor 6, transcript variant X2	GO:0000151,GO:0003674,GO:0003712,GO:0003713,GO:0005575,GO:0005622,GO:0005623,GO:0005634,GO:0005654,GO:0005737,GO:0005829,GO:0005912,GO:0005924,GO:0005925,GO:0006355,GO:0006357,GO:0006464,GO:0006807,GO:0008150,GO:0008152,GO:0009889,GO:0009891,GO:0009893,GO:0009987,GO:0010468,GO:0010556,GO:0010557,GO:0010604,GO:0010628,GO:0019219,GO:0019222,GO:0019538,GO:0030054,GO:0030055,GO:0030374,GO:0031323,GO:…	-	-
XM_014118011.3	0.42	0.21666666666700002	0.9549121104709999	0.72102322564	0.872965266231	-	CDK20	-	cyclin dependent kinase 20, transcript variant X5	GO:0001932,GO:0001934,GO:0003674,GO:0003824,GO:0004672,GO:0004674,GO:0004693,GO:0005575,GO:0005622,GO:0005623,GO:0005634,GO:0005654,GO:0005737,GO:0006464,GO:0006468,GO:0006793,GO:0006796,GO:0006807,GO:0006996,GO:0008047,GO:0008150,GO:0008152,GO:0009893,GO:0009987,GO:0010562,GO:0010604,GO:0016043,GO:0016301,GO:0016310,GO:0016740,GO:0016772,GO:0016773,GO:0019207,GO:0019209,GO:0019220,GO:0019222,GO:…	-	KOG0659-Cdk activating kinase (CAK)/RNA polymerase II transcription initiation/nucleotide excision repair factor TFIIH/TFIIK, kinase subunit CDK7[DKL]
XM_038542828.1	24.563333333299997	27.886666666700002	-0.183069144323	0.0067235890332899995	0.0305593742698	-	TBC1D10B	-	TBC1 domain family member 10B	GO:0003674,GO:0005096,GO:0005488,GO:0005515,GO:0005575,GO:0005622,GO:0005623,GO:0005886,GO:0006810,GO:0006886,GO:0007275,GO:0007424,GO:0008047,GO:0008104,GO:0008150,GO:0009653,GO:0012505,GO:0015031,GO:0015833,GO:0016020,GO:0016192,GO:0016197,GO:0016482,GO:0017016,GO:0017137,GO:0019899,GO:0030175,GO:0030234,GO:0030695,GO:0031267,GO:0031338,GO:0032501,GO:0032502,GO:0032879,GO:0033036,GO:0033043,GO:…	-	KOG2221-PDZ-domain interacting protein EPI64, contains TBC domain[U]
XM_038520422.1	0.0001	0.0001	0.0	1.0	1.0	-	DAB1	-	DAB adaptor protein 1, transcript variant X13	GO:0000902,GO:0000904,GO:0001764,GO:0001932,GO:0001934,GO:0003674,GO:0005488,GO:0005515,GO:0005543,GO:0005575,GO:0005622,GO:0005623,GO:0005737,GO:0005829,GO:0005903,GO:0006928,GO:0006935,GO:0007154,GO:0007155,GO:0007162,GO:0007165,GO:0007264,GO:0007275,GO:0007399,GO:0007409,GO:0007411,GO:0007417,GO:0007420,GO:0007494,GO:0007610,GO:0007626,GO:0007628,GO:0008150,GO:0008289,GO:0008344,GO:0008347,GO:…	-	KOG3535-Adaptor protein Disabled[T]
XM_038451012.1	0.34	0.503333333333	-0.5659793973539999	0.818164934731	0.925181084104	-	MMAA	-	metabolism of cobalamin associated A, transcript variant X6	GO:0000166,GO:0001882,GO:0001883,GO:0003674,GO:0003824,GO:0003924,GO:0005488,GO:0005515,GO:0005525,GO:0005575,GO:0005622,GO:0005623,GO:0005737,GO:0005739,GO:0005759,GO:0006725,GO:0006766,GO:0006767,GO:0006807,GO:0008150,GO:0008152,GO:0009235,GO:0009987,GO:0016462,GO:0016787,GO:0016817,GO:0016818,GO:0017076,GO:0017111,GO:0017144,GO:0019001,GO:0031974,GO:0032549,GO:0032550,GO:0032553,GO:0032555,GO:…	-	-
XM_014116013.3	0.01	0.026666666666700003	-1.41503749928	0.7113205920119999	1.0	-	SMOC1	-	SPARC related modular calcium binding 1, transcript variant X1	GO:0001654,GO:0003674,GO:0005488,GO:0005575,GO:0005576,GO:0005604,GO:0007275,GO:0007423,GO:0008150,GO:0009987,GO:0010810,GO:0010811,GO:0016043,GO:0030155,GO:0030198,GO:0030278,GO:0031012,GO:0032501,GO:0032502,GO:0043062,GO:0044421,GO:0045595,GO:0045667,GO:0045785,GO:0048513,GO:0048518,GO:0048731,GO:0048736,GO:0048856,GO:0050789,GO:0050793,GO:0050794,GO:0050840,GO:0051239,GO:0060173,GO:0062023,GO:…	-	KOG4578-Uncharacterized conserved protein, contains KAZAL and TY domains[R]
XR_002630111.2	0.0001	0.0001	0.0	1.0	1.0	-	LOC102151448	-	uncharacterized LOC102151448, transcript variant X1	-	-	-
XM_038463156.1	0.0001	0.0001	0.0	1.0	1.0	-	LOC488311	-	putative olfactory receptor 2W6	-	K04257-ko04740 Olfactory transduction	-
XR_002624955.2	0.0001	0.0001	0.0	1.0	1.0	-	LOC111095164	-	uncharacterized LOC111095164	-	-	-
XR_002631450.2	0.0001	0.0001	0.0	1.0	1.0	-	LOC111098055	-	uncharacterized LOC111098055, transcript variant X1	-	-	-
XM_014115756.3	46.2266666667	40.81	0.17980262522399998	0.262080790601	0.483339003911	-	RBM23	-	RNA binding motif protein 23, transcript variant X1	-	-	KOG0147-Transcriptional coactivator CAPER (RRM superfamily)[K]
XM_005636842.4	0.013333333333299998	0.0033333333333300003	2.0	0.6127015289419999	1.0	-	FAM186A	-	family with sequence similarity 186 member A, transcript variant X1	-	-	-
XR_005318475.1	0.0001	0.0001	0.0	1.0	1.0	-	LOC102153594	-	uncharacterized LOC102153594, transcript variant X14	-	-	-
XR_005315782.1	0.0001	0.0001	0.0	1.0	1.0	-	LOC119866611	-	uncharacterized LOC119866611, transcript variant X5	-	-	-
XR_005346892.1	0.19333333333299998	0.03	2.6880559936900004	0.41627410586400004	1.0	-	LOC119871844	-	uncharacterized LOC119871844	-	-	-
XM_038463704.1	1.51	1.5733333333300001	-0.059275809315599996	0.905486331945	0.963456037524	-	NEMP2	-	nuclear envelope integral membrane protein 2, transcript variant X3	GO:0005575,GO:0005622,GO:0005623,GO:0005634,GO:0005635,GO:0012505,GO:0031967,GO:0031975,GO:0043226,GO:0043227,GO:0043229,GO:0043231,GO:0044422,GO:0044424,GO:0044428,GO:0044446,GO:0044464	-	KOG3817-Uncharacterized conserved protein[S]
XM_022403657.2	0.023333333333299996	0.0001	7.8662486111100005	0.483930571902	1.0	-	ZNF382	-	zinc finger protein 382, transcript variant X15	GO:0000122,GO:0000981,GO:0001067,GO:0001227,GO:0001558,GO:0003674,GO:0003676,GO:0003677,GO:0003700,GO:0005488,GO:0005575,GO:0005622,GO:0005623,GO:0005634,GO:0006355,GO:0006357,GO:0008150,GO:0009889,GO:0009890,GO:0009891,GO:0009892,GO:0009893,GO:0010468,GO:0010556,GO:0010557,GO:0010558,GO:0010604,GO:0010605,GO:0010628,GO:0010629,GO:0019219,GO:0019222,GO:0031323,GO:0031324,GO:0031325,GO:0031326,GO:…	-	KOG2462-C2H2-type Zn-finger protein[K]
XM_540221.7	22.31	44.7766666667	-1.00505661929	2.44438663172e-10	4.2554501988700004e-09	-	INO80B	-	INO80 complex subunit B, transcript variant X1	GO:0000228,GO:0000785,GO:0000790,GO:0005575,GO:0005622,GO:0005623,GO:0005634,GO:0005654,GO:0005694,GO:0005730,GO:0006464,GO:0006508,GO:0006807,GO:0008150,GO:0008152,GO:0009987,GO:0016579,GO:0019538,GO:0031011,GO:0031974,GO:0031981,GO:0032991,GO:0033202,GO:0036211,GO:0043170,GO:0043226,GO:0043227,GO:0043228,GO:0043229,GO:0043231,GO:0043232,GO:0043233,GO:0043412,GO:0044237,GO:0044238,GO:0044260,GO:…	-	-
XR_005379472.1	0.0001	0.0001	0.0	1.0	1.0	-	LOC119877614	-	uncharacterized LOC119877614	-	-	-
XM_022404926.2	0.0001	0.0001	0.0	1.0	1.0	-	GJA8	-	gap junction protein alpha 8, transcript variant X2	GO:0001654,GO:0002088,GO:0003008,GO:0003674,GO:0005215,GO:0005575,GO:0005623,GO:0005886,GO:0005887,GO:0005911,GO:0005921,GO:0005922,GO:0006810,GO:0007154,GO:0007267,GO:0007275,GO:0007423,GO:0007600,GO:0007601,GO:0008150,GO:0009987,GO:0015267,GO:0016020,GO:0016021,GO:0016043,GO:0022607,GO:0022803,GO:0022857,GO:0023052,GO:0030054,GO:0031224,GO:0031226,GO:0032501,GO:0032502,GO:0032991,GO:0043010,GO:…	-	-
XM_005620526.4	0.01	0.013333333333299998	-0.415037499279	0.9019053340369999	1.0	-	UBE4B	-	ubiquitination factor E4B, transcript variant X1	GO:0000151,GO:0000166,GO:0000209,GO:0003007,GO:0003205,GO:0003206,GO:0003208,GO:0003222,GO:0003229,GO:0003231,GO:0003674,GO:0003824,GO:0004842,GO:0005488,GO:0005515,GO:0005524,GO:0005575,GO:0005622,GO:0005623,GO:0005634,GO:0005737,GO:0006457,GO:0006464,GO:0006508,GO:0006511,GO:0006513,GO:0006807,GO:0006915,GO:0006950,GO:0007154,GO:0007165,GO:0007275,GO:0007399,GO:0007507,GO:0007517,GO:0008144,GO:…	K10597-ko04141 Protein processing in endoplasmic reticulum;ko04120 Ubiquitin mediated proteolysis	KOG2042-Ubiquitin fusion degradation protein-2[O]
XM_548108.5	0.0001	0.0001	0.0	1.0	1.0	-	KRT32	-	keratin 32	GO:0005575,GO:0005622,GO:0005623,GO:0005737,GO:0005829,GO:0007275,GO:0008150,GO:0008219,GO:0008544,GO:0009888,GO:0009913,GO:0009987,GO:0012501,GO:0030154,GO:0030216,GO:0030855,GO:0031424,GO:0032501,GO:0032502,GO:0043588,GO:0044424,GO:0044444,GO:0044464,GO:0048513,GO:0048731,GO:0048856,GO:0048869,GO:0060429,GO:0070268	-	KOG0977-Nuclear envelope protein lamin, intermediate filament superfamily[DY]
XM_545805.7	0.0001	0.0001	0.0	1.0	1.0	-	GABRA5	-	gamma-aminobutyric acid type A receptor subunit alpha5, transcript variant X4	GO:0001662,GO:0002209,GO:0003008,GO:0003674,GO:0004888,GO:0004890,GO:0005102,GO:0005215,GO:0005216,GO:0005230,GO:0005231,GO:0005253,GO:0005254,GO:0005261,GO:0005488,GO:0005515,GO:0005575,GO:0005622,GO:0005623,GO:0005634,GO:0005654,GO:0005737,GO:0005829,GO:0005886,GO:0005887,GO:0006810,GO:0006811,GO:0006812,GO:0006820,GO:0006821,GO:0006950,GO:0006952,GO:0007154,GO:0007165,GO:0007166,GO:0007267,GO:…	K05175-ko04080 Neuroactive ligand-receptor interaction;ko04727 GABAergic synapse;ko04723 Retrograde endocannabinoid signaling;ko04742 Taste transduction;ko05032 Morphine addiction;ko05033 Nicotine addiction	KOG3642-GABA receptor[T]
XM_005617560.4	1.2333333333299998	2.46	-0.9960955455439999	0.00019788913556	0.00140652665614	-	CHD9	-	chromodomain helicase DNA binding protein 9, transcript variant X2	GO:0000003,GO:0000122,GO:0000902,GO:0000904,GO:0001667,GO:0002009,GO:0002064,GO:0002065,GO:0002066,GO:0002165,GO:0002376,GO:0003002,GO:0003006,GO:0003008,GO:0003674,GO:0003824,GO:0005575,GO:0005622,GO:0005623,GO:0005634,GO:0006325,GO:0006338,GO:0006355,GO:0006357,GO:0006928,GO:0006935,GO:0006955,GO:0006959,GO:0006996,GO:0007275,GO:0007276,GO:0007281,GO:0007292,GO:0007297,GO:0007298,GO:0007350,GO:…	-	KOG0384-Chromodomain-helicase DNA-binding protein[K]
XR_002626313.2	0.0001	0.0001	0.0	1.0	1.0	-	LOC111095764	-	uncharacterized LOC111095764	-	-	-
XM_038456136.1	0.0001	0.166666666667	-10.7027498788	0.12136752763599999	0.290022205573	-	UVRAG	-	UV radiation resistance associated, transcript variant X4	GO:0000003,GO:0000149,GO:0000226,GO:0000323,GO:0000726,GO:0001932,GO:0002009,GO:0002165,GO:0003006,GO:0003674,GO:0005488,GO:0005515,GO:0005575,GO:0005622,GO:0005623,GO:0005737,GO:0005764,GO:0005768,GO:0005769,GO:0005770,GO:0005773,GO:0005783,GO:0005813,GO:0005815,GO:0005856,GO:0006139,GO:0006259,GO:0006281,GO:0006302,GO:0006303,GO:0006725,GO:0006807,GO:0006810,GO:0006890,GO:0006906,GO:0006914,GO:…	-	KOG2896-UV radiation resistance associated protein[R]
XM_038687083.1	0.0001	0.0001	0.0	1.0	1.0	-	LRRC1	-	leucine rich repeat containing 1, transcript variant X1	GO:0005575,GO:0005622,GO:0005623,GO:0005737,GO:0005829,GO:0005886,GO:0005912,GO:0006810,GO:0007043,GO:0007154,GO:0007163,GO:0007165,GO:0007275,GO:0008104,GO:0008150,GO:0009653,GO:0009790,GO:0009792,GO:0009887,GO:0009987,GO:0015031,GO:0015833,GO:0016020,GO:0016043,GO:0016323,GO:0022607,GO:0023052,GO:0030011,GO:0030029,GO:0030054,GO:0032501,GO:0032502,GO:0033036,GO:0033043,GO:0034329,GO:0034330,GO:…	-	KOG0472-Leucine-rich repeat protein[S]
XM_532147.7	36.0333333333	25.8366666667	0.479912165383	0.026612372061799998	0.09385288929439999	-	POLR1C	-	RNA polymerase I and III subunit C	GO:0000428,GO:0003674,GO:0003824,GO:0003899,GO:0005575,GO:0005622,GO:0005623,GO:0005634,GO:0005654,GO:0005666,GO:0005730,GO:0005736,GO:0005737,GO:0005829,GO:0006139,GO:0006351,GO:0006352,GO:0006353,GO:0006360,GO:0006361,GO:0006363,GO:0006725,GO:0006807,GO:0008150,GO:0008152,GO:0009058,GO:0009059,GO:0009893,GO:0009987,GO:0010467,GO:0010468,GO:0010604,GO:0010628,GO:0016070,GO:0016740,GO:0016772,GO:…	K03027-ko00230 Purine metabolism;ko00240 Pyrimidine metabolism;ko03020 RNA polymerase;ko04623 Cytosolic DNA-sensing pathway;ko05169 Epstein-Barr virus infection	KOG1521-RNA polymerase I and III, subunit RPA40/RPC40[K]
XM_844471.6	76.7566666667	82.8	-0.10933870715399999	0.09763088690209999	0.25087631481	-	ARMC10	-	armadillo repeat containing 10	GO:0002039,GO:0003674,GO:0005488,GO:0005515,GO:0005575,GO:0005622,GO:0005623,GO:0005737,GO:0005739,GO:0005783,GO:0008150,GO:0009966,GO:0009968,GO:0010646,GO:0010648,GO:0010941,GO:0012505,GO:0019904,GO:0023051,GO:0023057,GO:0040008,GO:0040009,GO:0040010,GO:0042981,GO:0043066,GO:0043067,GO:0043069,GO:0043226,GO:0043227,GO:0043229,GO:0043231,GO:0044424,GO:0044444,GO:0044464,GO:0045927,GO:0048518,GO:…	-	-
XM_038454786.1	0.0001	0.0001	0.0	1.0	1.0	-	LOC100856628	-	40S ribosomal protein S27-like, transcript variant X4	GO:0000028,GO:0002181,GO:0003674,GO:0003735,GO:0005198,GO:0005575,GO:0005622,GO:0005623,GO:0005737,GO:0005829,GO:0005840,GO:0006412,GO:0006518,GO:0006807,GO:0006996,GO:0008150,GO:0008152,GO:0009058,GO:0009059,GO:0009987,GO:0010467,GO:0015935,GO:0016043,GO:0019538,GO:0022607,GO:0022613,GO:0022618,GO:0022626,GO:0022627,GO:0032991,GO:0034622,GO:0034641,GO:0034645,GO:0042254,GO:0042255,GO:0042274,GO:…	-	KOG1779-40s ribosomal protein S27[J]
XR_002620913.2	0.0001	0.0033333333333300003	-5.05889368905	0.8003334758920001	1.0	-	EFCAB1	-	EF-hand calcium binding domain 1, transcript variant X7	GO:0003674,GO:0005488,GO:0005509,GO:0005515,GO:0005575,GO:0005622,GO:0005623,GO:0005737,GO:0005856,GO:0005929,GO:0005930,GO:0006928,GO:0006935,GO:0008092,GO:0008150,GO:0009605,GO:0009987,GO:0015631,GO:0016477,GO:0031514,GO:0032780,GO:0032838,GO:0032879,GO:0040011,GO:0040012,GO:0042221,GO:0042330,GO:0042995,GO:0043086,GO:0043167,GO:0043169,GO:0043226,GO:0043228,GO:0043229,GO:0043232,GO:0043462,GO:…	-	-
XR_005312607.1	0.0001	0.0001	0.0	1.0	1.0	-	LOC119864673	-	uncharacterized LOC119864673	-	-	-
XR_005311312.1	0.0001	0.013333333333299998	-7.05889368905	0.622244048233	1.0	-	LOC102156388	-	uncharacterized LOC102156388, transcript variant X14	-	-	-
XM_038457458.1	0.0001	0.0001	0.0	1.0	1.0	-	ERICH6	-	glutamate rich 6, transcript variant X2	-	-	-
XM_022405935.2	2.9333333333300002	4.25	-0.534921818222	0.19722279697099998	0.396958725055	-	JADE1	-	jade family PHD finger 1, transcript variant X2	GO:0000123,GO:0001558,GO:0003674,GO:0003712,GO:0003713,GO:0005575,GO:0005622,GO:0005623,GO:0005634,GO:0005654,GO:0005737,GO:0005815,GO:0005829,GO:0005856,GO:0005886,GO:0005929,GO:0006325,GO:0006464,GO:0006473,GO:0006475,GO:0006807,GO:0006915,GO:0006996,GO:0007346,GO:0008150,GO:0008152,GO:0008219,GO:0009889,GO:0009891,GO:0009893,GO:0009966,GO:0009968,GO:0009987,GO:0010556,GO:0010557,GO:0010564,GO:…	-	KOG0954-PHD finger protein[R]
XR_294508.2	0.0001	0.0001	0.0	1.0	1.0	-	LOC102156534	-	uncharacterized LOC102156534, transcript variant X2	-	-	-
XM_005635004.4	1.59	1.82666666667	-0.200186626955	0.636650057085	0.821140810414	-	TGIF2	-	TGFB induced factor homeobox 2, transcript variant X8	GO:0000003,GO:0000981,GO:0000982,GO:0001077,GO:0001228,GO:0003674,GO:0003700,GO:0005488,GO:0005515,GO:0005575,GO:0005622,GO:0005623,GO:0005634,GO:0006139,GO:0006351,GO:0006355,GO:0006357,GO:0006366,GO:0006725,GO:0006807,GO:0007276,GO:0007283,GO:0008150,GO:0008152,GO:0009058,GO:0009059,GO:0009889,GO:0009891,GO:0009893,GO:0009987,GO:0010467,GO:0010468,GO:0010556,GO:0010557,GO:0010604,GO:0010628,GO:…	K19553-ko04350 TGF-beta signaling pathway	KOG0773-Transcription factor MEIS1 and related HOX domain proteins[K]
XM_038510782.1	0.21666666666700002	0.96	-2.14755718841	0.485793187922	0.711005081426	-	ALG9	-	ALG9 alpha-1,2-mannosyltransferase, transcript variant X10	GO:0000026,GO:0000030,GO:0003674,GO:0003824,GO:0005575,GO:0005622,GO:0005623,GO:0005737,GO:0005783,GO:0005789,GO:0006464,GO:0006486,GO:0006487,GO:0006488,GO:0006490,GO:0006629,GO:0006807,GO:0008150,GO:0008152,GO:0009058,GO:0009059,GO:0009100,GO:0009101,GO:0009987,GO:0012505,GO:0016020,GO:0016740,GO:0016757,GO:0016758,GO:0019538,GO:0031984,GO:0034645,GO:0036211,GO:0042175,GO:0043170,GO:0043226,GO:…	K03846-ko00510 N-Glycan biosynthesis;ko00513 Various types of N-glycan biosynthesis	KOG2515-Mannosyltransferase[MU]
XM_005622332.4	0.0001	0.0001	0.0	1.0	1.0	-	TRAF3IP3	-	TRAF3 interacting protein 3, transcript variant X6	-	-	-
XM_022425615.2	0.05333333333330001	0.526666666667	-3.3037807481800003	0.102522683608	0.259244727432	-	ZCCHC7	-	zinc finger CCHC-type containing 7, transcript variant X1	GO:0002252,GO:0002376,GO:0005575,GO:0005622,GO:0005623,GO:0005634,GO:0005730,GO:0005737,GO:0005829,GO:0006950,GO:0006952,GO:0008150,GO:0009605,GO:0009607,GO:0009615,GO:0031974,GO:0031981,GO:0043207,GO:0043226,GO:0043227,GO:0043228,GO:0043229,GO:0043231,GO:0043232,GO:0043233,GO:0044422,GO:0044424,GO:0044428,GO:0044444,GO:0044446,GO:0044464,GO:0050896,GO:0051607,GO:0051704,GO:0051707,GO:0070013,GO:…	K12597-ko03018 RNA degradation	-
XR_295833.3	0.616666666667	1.06	-0.7815014947679999	0.0336055840572	0.112902006386	-	LOC102155300	-	uncharacterized LOC102155300	-	-	-
XM_543339.6	0.03	0.123333333333	-2.03952836419	0.374530038252	0.6072085433250001	-	RTP5	-	receptor transporter protein 5 (putative)	GO:0001580,GO:0001664,GO:0003008,GO:0003674,GO:0005102,GO:0005488,GO:0005515,GO:0005575,GO:0005623,GO:0006605,GO:0006612,GO:0006810,GO:0006886,GO:0007600,GO:0007606,GO:0008104,GO:0008150,GO:0009593,GO:0009986,GO:0009987,GO:0015031,GO:0015833,GO:0016043,GO:0031849,GO:0032501,GO:0033036,GO:0034613,GO:0042221,GO:0042886,GO:0044464,GO:0045184,GO:0046907,GO:0050877,GO:0050896,GO:0050906,GO:0050907,GO:…	-	-
XM_005622475.4	0.0001	0.0001	0.0	1.0	1.0	-	RALGPS2	-	Ral GEF with PH domain and SH3 binding motif 2, transcript variant X4	GO:0003674,GO:0005085,GO:0005088,GO:0005488,GO:0005515,GO:0008150,GO:0008321,GO:0009966,GO:0010646,GO:0017016,GO:0017160,GO:0019899,GO:0023051,GO:0031267,GO:0032485,GO:0046578,GO:0048583,GO:0050789,GO:0050794,GO:0051020,GO:0051056,GO:0065007,GO:0065009,GO:0098772,GO:1902531	-	KOG3417-Ras1 guanine nucleotide exchange factor[T]
XM_038464714.1	0.0001	0.0001	0.0	1.0	1.0	-	NUP62CL	-	nucleoporin 62 C-terminal like, transcript variant X5	GO:0003674,GO:0005198,GO:0005488,GO:0005543,GO:0005575,GO:0005622,GO:0005623,GO:0005634,GO:0005635,GO:0005643,GO:0006403,GO:0006405,GO:0006606,GO:0006611,GO:0006810,GO:0006886,GO:0006913,GO:0008104,GO:0008150,GO:0008289,GO:0012505,GO:0015031,GO:0015833,GO:0015931,GO:0017038,GO:0017056,GO:0031503,GO:0031967,GO:0031975,GO:0032991,GO:0033036,GO:0033365,GO:0034504,GO:0034613,GO:0042886,GO:0043167,GO:…	K14306-ko03013 RNA transport	KOG2196-Nuclear porin[Y]
XM_038490536.1	19.0766666667	4.27666666667	2.15725043646	1.0985892665299999e-19	4.120261552319999e-18	-	MACROH2A2	-	macroH2A.2 histone, transcript variant X1	GO:0000122,GO:0000228,GO:0000785,GO:0000790,GO:0000803,GO:0000805,GO:0000976,GO:0000977,GO:0001012,GO:0001067,GO:0001740,GO:0003674,GO:0003676,GO:0003677,GO:0003682,GO:0003690,GO:0005488,GO:0005575,GO:0005622,GO:0005623,GO:0005634,GO:0005654,GO:0005694,GO:0006325,GO:0006342,GO:0006355,GO:0006356,GO:0006357,GO:0006996,GO:0007275,GO:0007399,GO:0007417,GO:0007420,GO:0007549,GO:0008104,GO:0008150,GO:…	-	KOG1756-Histone 2A[B]
XM_022404270.2	0.0001	0.0001	0.0	1.0	1.0	-	ZNF793	-	zinc finger protein 793, transcript variant X11	GO:0000981,GO:0003674,GO:0003700,GO:0006355,GO:0006357,GO:0008150,GO:0009889,GO:0010468,GO:0010556,GO:0019219,GO:0019222,GO:0031323,GO:0031326,GO:0050789,GO:0050794,GO:0051171,GO:0051252,GO:0060255,GO:0065007,GO:0080090,GO:0140110,GO:1903506,GO:2000112,GO:2001141	-	KOG2462-C2H2-type Zn-finger protein[K]
XM_022419655.2	0.0001	0.0001	0.0	1.0	1.0	-	STAG3	-	stromal antigen 3, transcript variant X6	GO:0000003,GO:0000228,GO:0000280,GO:0000793,GO:0000794,GO:0000795,GO:0000798,GO:0000800,GO:0000802,GO:0000819,GO:0001673,GO:0005575,GO:0005622,GO:0005623,GO:0005634,GO:0005654,GO:0005694,GO:0006996,GO:0007049,GO:0007059,GO:0007062,GO:0007065,GO:0007066,GO:0007127,GO:0007129,GO:0007130,GO:0007135,GO:0007140,GO:0007143,GO:0007276,GO:0007292,GO:0008104,GO:0008150,GO:0008278,GO:0009987,GO:0016043,GO:…	K13055-ko04114 Oocyte meiosis	KOG2011-Sister chromatid cohesion complex Cohesin, subunit STAG/IRR1/SCC3[D]
XM_038613432.1	0.0001	0.0001	0.0	1.0	1.0	-	SHPK	-	sedoheptulokinase, transcript variant X9	GO:0002237,GO:0002682,GO:0002694,GO:0003674,GO:0003824,GO:0005575,GO:0005622,GO:0005623,GO:0005737,GO:0005829,GO:0005975,GO:0006081,GO:0006098,GO:0006139,GO:0006725,GO:0006732,GO:0006733,GO:0006739,GO:0006753,GO:0006793,GO:0006796,GO:0006807,GO:0008150,GO:0008152,GO:0009052,GO:0009117,GO:0009605,GO:0009607,GO:0009617,GO:0009987,GO:0010033,GO:0016301,GO:0016310,GO:0016740,GO:0016772,GO:0016773,GO:…	K11214-ko00710 Carbon fixation in photosynthetic organisms	KOG2517-Ribulose kinase and related carbohydrate kinases[G]
XM_005628384.4	48.72	28.78	0.7594475411660001	4.86600562902e-10	8.16995581245e-09	-	TMEM209	-	transmembrane protein 209, transcript variant X3	GO:0006810,GO:0006897,GO:0006909,GO:0008150,GO:0016192,GO:0051179,GO:0051234,GO:0098657	-	KOG4670-Uncharacterized conserved membrane protein[S]
XM_022427925.2	0.0001	0.0001	0.0	1.0	1.0	-	C15H1orf185	-	chromosome 15 C1orf185 homolog, transcript variant X3	-	-	-
XM_005634876.3	0.486666666667	0.0001	12.2487182479	1.1589842592e-05	0.00010421976254999999	up	TGM3	-	transglutaminase 3, transcript variant X1	GO:0001533,GO:0001942,GO:0002009,GO:0003674,GO:0003810,GO:0003824,GO:0005488,GO:0005509,GO:0005575,GO:0005622,GO:0005623,GO:0005737,GO:0005886,GO:0006464,GO:0006807,GO:0007275,GO:0007399,GO:0008150,GO:0008152,GO:0008544,GO:0009653,GO:0009888,GO:0009898,GO:0009913,GO:0009987,GO:0016020,GO:0016043,GO:0016740,GO:0016746,GO:0016755,GO:0018149,GO:0019538,GO:0019897,GO:0019898,GO:0022008,GO:0022404,GO:…	-	-
XM_038425249.1	4.00666666667	26.936666666700003	-2.74909693725	1.5560620327100001e-13	3.64334980385e-12	-	TEC	-	tec protein tyrosine kinase, transcript variant X1	GO:0000003,GO:0000165,GO:0001700,GO:0002009,GO:0002165,GO:0002376,GO:0003006,GO:0003008,GO:0003674,GO:0003824,GO:0004672,GO:0004713,GO:0004715,GO:0005575,GO:0005576,GO:0005622,GO:0005623,GO:0005737,GO:0005886,GO:0006139,GO:0006259,GO:0006260,GO:0006261,GO:0006464,GO:0006468,GO:0006725,GO:0006793,GO:0006796,GO:0006807,GO:0006810,GO:0006950,GO:0006952,GO:0006955,GO:0006996,GO:0007010,GO:0007049,GO:…	K07364-ko04013 MAPK signaling pathway - fly;ko04660 T cell receptor signaling pathway;ko04380 Osteoclast differentiation	KOG0197-Tyrosine kinases[T]
XR_005327028.1	0.0001	0.0001	0.0	1.0	1.0	-	LOC111095259	-	uncharacterized LOC111095259, transcript variant X2	-	-	-
XM_038635832.1	0.86	0.8933333333329999	-0.0548619350345	0.932817187784	0.974978941776	-	HDAC10	-	histone deacetylase 10, transcript variant X4	GO:0000118,GO:0000122,GO:0003674,GO:0003824,GO:0004407,GO:0005488,GO:0005515,GO:0005575,GO:0005622,GO:0005623,GO:0005634,GO:0005654,GO:0005737,GO:0006325,GO:0006355,GO:0006357,GO:0006464,GO:0006476,GO:0006807,GO:0006996,GO:0007275,GO:0007399,GO:0007417,GO:0008150,GO:0008152,GO:0009889,GO:0009890,GO:0009892,GO:0009987,GO:0010001,GO:0010468,GO:0010556,GO:0010558,GO:0010605,GO:0010629,GO:0014003,GO:…	-	KOG1343-Histone deacetylase complex, catalytic component HDA1[B]
XM_005630292.4	5.5766666666699996	1.62666666667	1.77748439248	0.129011154597	0.302324113951	-	FOSL2	-	FOS like 2, AP-1 transcription factor subunit, transcript variant X1	GO:0000003,GO:0000976,GO:0000977,GO:0000981,GO:0001012,GO:0001067,GO:0001228,GO:0001661,GO:0001666,GO:0002064,GO:0003008,GO:0003334,GO:0003674,GO:0003676,GO:0003677,GO:0003682,GO:0003690,GO:0003700,GO:0005488,GO:0005575,GO:0005622,GO:0005623,GO:0005634,GO:0005654,GO:0006139,GO:0006351,GO:0006355,GO:0006357,GO:0006366,GO:0006725,GO:0006807,GO:0006950,GO:0007275,GO:0007565,GO:0007568,GO:0007610,GO:…	K09030-ko04380 Osteoclast differentiation	KOG1414-Transcriptional activator FOSB/c-Fos and related bZIP transcription factors[K]
XM_038457031.1	10.96	8.03	0.448775905443	0.392027545381	0.624850541459	-	CLASP2	-	cytoplasmic linker associated protein 2, transcript variant X2	GO:0000226,GO:0000278,GO:0000280,GO:0001558,GO:0001726,GO:0001952,GO:0001953,GO:0002162,GO:0003674,GO:0003779,GO:0005488,GO:0005515,GO:0005575,GO:0005622,GO:0005623,GO:0005737,GO:0005794,GO:0005802,GO:0005819,GO:0005828,GO:0005829,GO:0005856,GO:0005874,GO:0005876,GO:0005881,GO:0005886,GO:0005938,GO:0006810,GO:0006903,GO:0006996,GO:0007010,GO:0007017,GO:0007020,GO:0007026,GO:0007030,GO:0007049,GO:…	-	KOG2956-CLIP-associating protein[R]
XM_022414270.2	0.0001	0.0001	0.0	1.0	1.0	-	LOC102152005	-	transmembrane epididymal protein 1A-like, transcript variant X10	-	-	-
XR_005317322.1	0.0001	0.0001	0.0	1.0	1.0	-	LOC102156904	-	uncharacterized LOC102156904, transcript variant X4	-	-	-
XR_005313728.1	0.2	0.63	-1.65535182861	0.0606607676177	0.177652171755	-	LOC111091948	-	uncharacterized LOC111091948, transcript variant X4	-	-	-
XM_022413582.2	0.88	0.93	-0.0797271924707	0.630522886599	0.817014611099	-	AFF1	-	AF4/FMR2 family member 1, transcript variant X1	GO:0003674,GO:0003700,GO:0005575,GO:0005622,GO:0005623,GO:0005634,GO:0005654,GO:0006355,GO:0008023,GO:0008150,GO:0009889,GO:0010468,GO:0010556,GO:0019219,GO:0019222,GO:0031323,GO:0031326,GO:0031974,GO:0031981,GO:0032991,GO:0043226,GO:0043227,GO:0043229,GO:0043231,GO:0043233,GO:0044422,GO:0044424,GO:0044428,GO:0044446,GO:0044451,GO:0044464,GO:0050789,GO:0050794,GO:0051171,GO:0051252,GO:0060255,GO:…	-	-
XM_022409720.2	0.0001	0.0001	0.0	1.0	1.0	-	IFT88	-	intraflagellar transport 88, transcript variant X7	GO:0002119,GO:0002164,GO:0003008,GO:0005575,GO:0005622,GO:0005623,GO:0005815,GO:0005856,GO:0005929,GO:0006810,GO:0006928,GO:0006950,GO:0006970,GO:0006996,GO:0007017,GO:0007018,GO:0007275,GO:0007600,GO:0007605,GO:0007610,GO:0007626,GO:0008104,GO:0008150,GO:0009628,GO:0009791,GO:0009987,GO:0010970,GO:0015630,GO:0016043,GO:0022607,GO:0022611,GO:0030030,GO:0030031,GO:0030705,GO:0030990,GO:0030992,GO:…	-	KOG2003-TPR repeat-containing protein[R]
XM_014114101.3	0.0001	0.023333333333299996	-7.8662486111100005	0.36501852966799997	1.0	-	SLC9A5	-	solute carrier family 9 member A5, transcript variant X10	GO:0003674,GO:0005215,GO:0005451,GO:0005575,GO:0005623,GO:0005886,GO:0006810,GO:0006811,GO:0006812,GO:0006813,GO:0006814,GO:0006873,GO:0006885,GO:0008150,GO:0008324,GO:0009987,GO:0015075,GO:0015077,GO:0015078,GO:0015079,GO:0015081,GO:0015291,GO:0015297,GO:0015298,GO:0015299,GO:0015318,GO:0015385,GO:0015386,GO:0015491,GO:0015672,GO:0016020,GO:0016021,GO:0019725,GO:0022804,GO:0022821,GO:0022857,GO:…	-	KOG1966-Sodium/hydrogen exchanger protein[P]
XM_038456095.1	0.0001	0.0001	0.0	1.0	1.0	-	DENND2B	-	DENN domain containing 2B, transcript variant X16	GO:0001932,GO:0001934,GO:0003674,GO:0005085,GO:0005088,GO:0005488,GO:0005515,GO:0008150,GO:0009893,GO:0009966,GO:0009967,GO:0010562,GO:0010604,GO:0010646,GO:0010647,GO:0017016,GO:0017112,GO:0017137,GO:0019220,GO:0019222,GO:0019899,GO:0023051,GO:0023056,GO:0031267,GO:0031323,GO:0031325,GO:0031399,GO:0031401,GO:0032268,GO:0032270,GO:0042325,GO:0042327,GO:0043408,GO:0043410,GO:0045937,GO:0048518,GO:…	-	KOG3569-RAS signaling inhibitor ST5[T]
XR_005318803.1	1.58666666667	1.83	-0.205844575697	0.315159140531	0.545127219952	-	LOC111094534	-	uncharacterized LOC111094534, transcript variant X2	-	-	-
XM_038460225.1	0.0166666666667	0.05	-1.58496250072	0.360020875991	0.592627537637	-	CC2D2B	-	coiled-coil and C2 domain containing 2B, transcript variant X14	-	-	KOG3639-C2 Ca2+-binding motif-containing protein[R]
XM_005621859.4	0.9866666666670001	1.0333333333299999	-0.06667103964530001	0.8368034750710001	0.933550068299	-	DPH5	-	diphthamide biosynthesis 5, transcript variant X2	GO:0003674,GO:0003824,GO:0004164,GO:0005575,GO:0005622,GO:0005623,GO:0005737,GO:0005829,GO:0006417,GO:0006448,GO:0006464,GO:0006807,GO:0008150,GO:0008152,GO:0008168,GO:0008757,GO:0009058,GO:0009889,GO:0009987,GO:0010468,GO:0010556,GO:0010608,GO:0016740,GO:0016741,GO:0017182,GO:0017183,GO:0018193,GO:0018202,GO:0019222,GO:0019538,GO:0031323,GO:0031326,GO:0032259,GO:0032268,GO:0034248,GO:0036211,GO:…	-	KOG3123-Diphthine synthase[J]
XM_038455252.1	9.17	10.1366666667	-0.144589676715	0.522372444779	0.739725925388	-	NACC1	-	nucleus accumbens associated 1, transcript variant X1	GO:0000122,GO:0000981,GO:0000982,GO:0001078,GO:0001227,GO:0003674,GO:0003700,GO:0005575,GO:0005622,GO:0005623,GO:0005634,GO:0005654,GO:0005737,GO:0006355,GO:0006357,GO:0008150,GO:0008284,GO:0009889,GO:0009890,GO:0009892,GO:0009987,GO:0010468,GO:0010556,GO:0010558,GO:0010605,GO:0010629,GO:0016043,GO:0016604,GO:0019219,GO:0019222,GO:0022607,GO:0030054,GO:0031323,GO:0031324,GO:0031326,GO:0031327,GO:…	-	KOG4441-Proteins containing BTB/POZ and Kelch domains, involved in regulatory/signal transduction processes[TR]
XM_038626424.1	55.99	50.0966666667	0.160454567518	0.6387565572739999	0.822566062342	-	RPL38	-	ribosomal protein L38, transcript variant X1	GO:0000027,GO:0000028,GO:0001501,GO:0001503,GO:0002181,GO:0003008,GO:0003674,GO:0003676,GO:0003723,GO:0003735,GO:0005198,GO:0005488,GO:0005575,GO:0005622,GO:0005623,GO:0005737,GO:0005829,GO:0005840,GO:0005844,GO:0006412,GO:0006417,GO:0006518,GO:0006807,GO:0006996,GO:0007275,GO:0007423,GO:0007498,GO:0007600,GO:0007605,GO:0008150,GO:0008152,GO:0009058,GO:0009059,GO:0009653,GO:0009790,GO:0009887,GO:…	K02923-ko03010 Ribosome	KOG3499-60S ribosomal protein L38[J]
XM_038456223.1	9.33666666667	6.476666666669999	0.527656082489	0.310706358067	0.539917125156	-	PCF11	-	PCF11 cleavage and polyadenylation factor subunit, transcript variant X2	GO:0000375,GO:0000377,GO:0000398,GO:0000993,GO:0001098,GO:0001099,GO:0003674,GO:0003676,GO:0003723,GO:0003729,GO:0005488,GO:0005515,GO:0005575,GO:0005622,GO:0005623,GO:0005634,GO:0005654,GO:0005737,GO:0005739,GO:0005849,GO:0006139,GO:0006351,GO:0006353,GO:0006366,GO:0006369,GO:0006378,GO:0006379,GO:0006396,GO:0006397,GO:0006725,GO:0006807,GO:0008150,GO:0008152,GO:0008380,GO:0009058,GO:0009059,GO:…	K14400-ko03015 mRNA surveillance pathway	KOG2071-mRNA cleavage and polyadenylation factor I/II complex, subunit Pcf11[A]
XM_846439.5	1.83	3.24	-0.824150164601	0.0006609162466099999	0.00411874179299	-	FAM117B	-	family with sequence similarity 117 member B, transcript variant X4	-	-	-
XM_038423707.1	0.0333333333333	0.0001	8.38082178394	0.268731777095	1.0	-	RIMS2	-	regulating synaptic membrane exocytosis 2, transcript variant X46	GO:0001505,GO:0002790,GO:0003674,GO:0005488,GO:0005515,GO:0005575,GO:0005623,GO:0006810,GO:0006836,GO:0006887,GO:0007154,GO:0007165,GO:0007267,GO:0007268,GO:0007269,GO:0008104,GO:0008150,GO:0009306,GO:0009893,GO:0009914,GO:0009966,GO:0009967,GO:0009987,GO:0010468,GO:0010604,GO:0010628,GO:0010646,GO:0010647,GO:0010817,GO:0015031,GO:0015833,GO:0016079,GO:0016192,GO:0017156,GO:0017157,GO:0017158,GO:…	K15297-ko04911 Insulin secretion	KOG2060-Rab3 effector RIM1 and related proteins, contain PDZ and C2 domains[U]
XM_038457725.1	0.0001	0.0001	0.0	0.8003334758920001	1.0	-	SRC	-	SRC proto-oncogene, non-receptor tyrosine kinase, transcript variant X1	GO:0000003,GO:0000079,GO:0000302,GO:0000323,GO:0000902,GO:0000904,GO:0001101,GO:0001501,GO:0001541,GO:0001545,GO:0001666,GO:0001726,GO:0001763,GO:0001775,GO:0001817,GO:0001819,GO:0001878,GO:0001894,GO:0001932,GO:0001934,GO:0001952,GO:0001953,GO:0002009,GO:0002102,GO:0002218,GO:0002220,GO:0002223,GO:0002237,GO:0002252,GO:0002253,GO:0002376,GO:0002429,GO:0002431,GO:0002433,GO:0002520,GO:0002521,GO:…	K05704-ko04015 Rap1 signaling pathway;ko04013 MAPK signaling pathway - fly;ko04012 ErbB signaling pathway;ko04370 VEGF signaling pathway;ko04144 Endocytosis;ko04810 Regulation of actin cytoskeleton;ko04510 Focal adhesion;ko04520 Adherens junction;ko04530 Tight junction;ko04540 Gap junction;ko04611 Platelet activation;ko04062 Chemokine signaling pathway;ko04912 GnRH signaling pathway;ko04915 Estro…	KOG0197-Tyrosine kinases[T]
NM_001048127.1	0.12	0.08	0.584962500721	0.874140516162	0.949101568601	-	DLA-DOB	-	major histocompatibility complex, class II, DO beta	GO:0000323,GO:0002376,GO:0002478,GO:0002495,GO:0002504,GO:0002577,GO:0002578,GO:0002580,GO:0002581,GO:0002583,GO:0002584,GO:0002586,GO:0002587,GO:0002682,GO:0002683,GO:0003674,GO:0004888,GO:0005488,GO:0005575,GO:0005622,GO:0005623,GO:0005737,GO:0005764,GO:0005765,GO:0005768,GO:0005773,GO:0005774,GO:0005886,GO:0007154,GO:0007165,GO:0008150,GO:0009987,GO:0010008,GO:0012505,GO:0016020,GO:0019882,GO:…	K06752-ko04514 Cell adhesion molecules (CAMs);ko04145 Phagosome;ko04612 Antigen processing and presentation;ko04672 Intestinal immune network for IgA production;ko05310 Asthma;ko05322 Systemic lupus erythematosus;ko05323 Rheumatoid arthritis;ko05320 Autoimmune thyroid disease;ko05321 Inflammatiory bowel disease (IBD);ko05330 Allograft rejection;ko05332 Graft-versus-host disease;ko05416 Viral myoc…	-
XR_005413268.1	0.0001	0.0001	0.0	1.0	1.0	-	LOC111097651	-	uncharacterized LOC111097651, transcript variant X25	-	-	-
XR_002633061.2	0.146666666667	0.0866666666667	0.7589919004960001	0.7861315641429999	0.908664539156	-	LOC111098815	-	uncharacterized LOC111098815, transcript variant X4	-	-	-
XM_038463242.1	8.093333333330001	13.33	-0.7198708595540001	0.0032388587746500002	0.0164947237298	-	LOC100683042	-	39S ribosomal protein L45, mitochondrial-like	GO:0000313,GO:0000315,GO:0003674,GO:0003735,GO:0005198,GO:0005575,GO:0005622,GO:0005623,GO:0005737,GO:0005739,GO:0005740,GO:0005743,GO:0005759,GO:0005761,GO:0005762,GO:0005840,GO:0006412,GO:0006414,GO:0006415,GO:0006518,GO:0006807,GO:0008150,GO:0008152,GO:0009058,GO:0009059,GO:0009987,GO:0010467,GO:0015934,GO:0016020,GO:0016043,GO:0019538,GO:0019866,GO:0022411,GO:0031090,GO:0031966,GO:0031967,GO:…	-	KOG4599-Putative mitochondrial/chloroplast ribosomal protein L45[J]
XR_005317469.1	0.0001	0.0001	0.0	1.0	1.0	-	LOC111093964	-	uncharacterized LOC111093964, transcript variant X1	-	-	-
XR_005334199.1	0.0001	0.12	-10.228818690499999	0.33517836804699996	1.0	-	LOC102154060	-	uncharacterized LOC102154060, transcript variant X14	-	-	-
XR_002624077.2	0.0001	0.0001	0.0	1.0	1.0	-	IL1RAPL1	-	interleukin 1 receptor accessory protein like 1, transcript variant X11	GO:0003674,GO:0005102,GO:0005215,GO:0005216,GO:0005244,GO:0005245,GO:0005261,GO:0005262,GO:0005488,GO:0005515,GO:0005575,GO:0005623,GO:0005886,GO:0006810,GO:0006811,GO:0006812,GO:0006816,GO:0007155,GO:0007157,GO:0007275,GO:0007399,GO:0007416,GO:0008150,GO:0008324,GO:0009986,GO:0009987,GO:0010033,GO:0010720,GO:0010769,GO:0010770,GO:0010975,GO:0010976,GO:0015075,GO:0015085,GO:0015267,GO:0015318,GO:…	-	KOG4222-Axon guidance receptor Dscam[T]
XM_005618424.2	7.233333333330001	15.1333333333	-1.06499725485	0.0038714682099499995	0.0192137107488	-	ZFAND6	-	zinc finger AN1-type containing 6, transcript variant X11	GO:0003674,GO:0005488,GO:0005515,GO:0005575,GO:0005622,GO:0005623,GO:0005737,GO:0005829,GO:0006605,GO:0006625,GO:0006810,GO:0006886,GO:0006996,GO:0007031,GO:0008104,GO:0008150,GO:0009966,GO:0009987,GO:0010033,GO:0010646,GO:0010941,GO:0015031,GO:0015833,GO:0016043,GO:0023051,GO:0031593,GO:0033036,GO:0033365,GO:0034097,GO:0034612,GO:0034613,GO:0042221,GO:0042886,GO:0042981,GO:0043066,GO:0043067,GO:…	-	KOG3173-Predicted Zn-finger protein[R]
XM_014122087.3	0.0001	0.0001	0.0	1.0	1.0	-	CACNA1D	-	calcium voltage-gated channel subunit alpha1 D, transcript variant X18	GO:0001508,GO:0003674,GO:0005215,GO:0005216,GO:0005244,GO:0005245,GO:0005261,GO:0005262,GO:0005575,GO:0005623,GO:0005886,GO:0006810,GO:0006811,GO:0006812,GO:0006816,GO:0008150,GO:0008324,GO:0008331,GO:0015075,GO:0015085,GO:0015267,GO:0015318,GO:0016020,GO:0022803,GO:0022832,GO:0022836,GO:0022838,GO:0022839,GO:0022843,GO:0022857,GO:0022890,GO:0030001,GO:0034220,GO:0042391,GO:0044464,GO:0046873,GO:…	K04851-ko04010 MAPK signaling pathway;ko04020 Calcium signaling pathway;ko04024 cAMP signaling pathway;ko04022 cGMP - PKG signaling pathway;ko04911 Insulin secretion;ko04912 GnRH signaling pathway;ko04921 Oxytocin signaling pathway;ko04924 Renin secretion;ko04925 Aldosterone synthesis and secretion;ko04260 Cardiac muscle contraction;ko04261 Adrenergic signaling in cardiomyocytes;ko04270 Vascular …	KOG2301-Voltage-gated Ca2+ channels, alpha1 subunits[PT]
XM_038454919.1	0.0033333333333300003	0.0001	5.05889368905	0.8270481477539999	1.0	-	ZNF846	-	zinc finger protein 846, transcript variant X1	-	-	KOG2462-C2H2-type Zn-finger protein[K]
XM_038453583.1	0.0001	0.0001	0.0	1.0	1.0	-	SLC7A10	-	solute carrier family 7 member 10, transcript variant X4	GO:0002376,GO:0003333,GO:0003674,GO:0005215,GO:0005342,GO:0005575,GO:0005623,GO:0005886,GO:0005887,GO:0006810,GO:0006811,GO:0006812,GO:0006820,GO:0006865,GO:0006928,GO:0008150,GO:0008324,GO:0008509,GO:0008514,GO:0009987,GO:0015075,GO:0015171,GO:0015175,GO:0015179,GO:0015194,GO:0015291,GO:0015297,GO:0015318,GO:0015711,GO:0015804,GO:0015807,GO:0015825,GO:0015849,GO:0015893,GO:0016020,GO:0016021,GO:…	-	KOG1287-Amino acid transporters[E]
XR_005313341.1	0.0966666666667	0.0633333333333	0.610053481684	0.8796091533	1.0	-	LOC119865216	-	uncharacterized LOC119865216	-	-	-
XR_005310524.1	0.0001	0.0001	0.0	1.0	1.0	-	LOC111090199	-	uncharacterized LOC111090199	-	-	-
XM_022413185.2	0.126666666667	0.176666666667	-0.47999294111999996	0.889443354589	0.955919357347	-	CRYZL1	-	crystallin zeta like 1, transcript variant X4	GO:0000166,GO:0003674,GO:0003824,GO:0003960,GO:0005488,GO:0008150,GO:0008152,GO:0009987,GO:0016491,GO:0016651,GO:0016655,GO:0036094,GO:0042180,GO:0044237,GO:0044281,GO:0048037,GO:0050661,GO:0050662,GO:0051186,GO:0055114,GO:0071704,GO:0097159,GO:1901265,GO:1901363,GO:1901661	-	-
XR_002627947.2	0.0001	0.0001	0.0	1.0	1.0	-	LOC111096445	-	uncharacterized LOC111096445, transcript variant X1	-	-	-
XM_849477.5	0.276666666667	0.64	-1.20992306937	0.185547768067	0.38207359300899996	-	NRTN	-	neurturin, transcript variant X4	GO:0000165,GO:0000902,GO:0000904,GO:0001667,GO:0001755,GO:0003674,GO:0005085,GO:0005088,GO:0005102,GO:0005488,GO:0005515,GO:0005575,GO:0005576,GO:0005623,GO:0006464,GO:0006468,GO:0006793,GO:0006796,GO:0006807,GO:0006928,GO:0006935,GO:0007154,GO:0007165,GO:0007166,GO:0007167,GO:0007169,GO:0007275,GO:0007399,GO:0007409,GO:0007411,GO:0008083,GO:0008150,GO:0008152,GO:0009605,GO:0009653,GO:0009888,GO:…	-	-
XM_038455187.1	0.0001	0.0001	0.0	1.0	1.0	-	TLE2	-	TLE family member 2, transcriptional corepressor, transcript variant X3	GO:0003674,GO:0003712,GO:0003714,GO:0005575,GO:0005622,GO:0005623,GO:0005634,GO:0005654,GO:0005912,GO:0005924,GO:0005925,GO:0006355,GO:0007154,GO:0007165,GO:0007275,GO:0008150,GO:0009653,GO:0009887,GO:0009889,GO:0009890,GO:0009892,GO:0009966,GO:0009968,GO:0009987,GO:0010468,GO:0010556,GO:0010558,GO:0010605,GO:0010629,GO:0010646,GO:0010648,GO:0016043,GO:0016604,GO:0019219,GO:0019222,GO:0022607,GO:…	-	KOG0639-Transducin-like enhancer of split protein (contains WD40 repeats)[B]
XR_005318326.1	0.0001	0.0001	0.0	1.0	1.0	-	LOC111094339	-	uncharacterized LOC111094339, transcript variant X3	-	-	-
XR_002629378.2	0.0001	0.0001	0.0	1.0	1.0	-	LOC111097128	-	uncharacterized LOC111097128, transcript variant X1	-	-	-
XM_022427021.2	0.0033333333333300003	0.0001	5.05889368905	0.8270481477539999	1.0	-	ZSCAN1	-	zinc finger and SCAN domain containing 1, transcript variant X28	GO:0000981,GO:0003674,GO:0003700,GO:0005575,GO:0005622,GO:0005623,GO:0005634,GO:0006355,GO:0006357,GO:0008150,GO:0009889,GO:0010468,GO:0010556,GO:0019219,GO:0019222,GO:0031323,GO:0031326,GO:0043226,GO:0043227,GO:0043229,GO:0043231,GO:0044424,GO:0044464,GO:0050789,GO:0050794,GO:0051171,GO:0051252,GO:0060255,GO:0065007,GO:0080090,GO:0140110,GO:1903506,GO:2000112,GO:2001141	-	KOG3993-Transcription factor (contains Zn finger)[K]
XM_038459426.1	6.14333333333	0.0001	15.9067340447	1.0	1.0	-	PGAM5	-	PGAM family member 5, mitochondrial serine/threonine protein phosphatase, transcript variant X5	GO:0003674,GO:0003824,GO:0004721,GO:0004722,GO:0005096,GO:0005488,GO:0005575,GO:0005622,GO:0005623,GO:0005737,GO:0005739,GO:0005740,GO:0005741,GO:0006464,GO:0006470,GO:0006793,GO:0006796,GO:0006807,GO:0006914,GO:0008047,GO:0008150,GO:0008152,GO:0008219,GO:0009056,GO:0009987,GO:0012501,GO:0016020,GO:0016236,GO:0016311,GO:0016787,GO:0016788,GO:0016791,GO:0019538,GO:0019867,GO:0030234,GO:0030695,GO:…	K15637-ko04668 TNF signaling pathway	KOG4609-Predicted phosphoglycerate mutase[R]
XR_002614936.2	0.0001	0.0001	0.0	1.0	1.0	-	LOC102151619	-	uncharacterized LOC102151619, transcript variant X3	-	-	-
XR_005312402.1	0.0001	0.0001	0.0	1.0	1.0	-	CPAMD8	-	C3 and PZP like alpha-2-macroglobulin domain containing 8, transcript variant X3	GO:0001654,GO:0007275,GO:0007423,GO:0008150,GO:0032501,GO:0032502,GO:0048513,GO:0048731,GO:0048856	-	KOG1366-Alpha-macroglobulin[O]
XM_038462189.1	0.013333333333299998	0.0001	7.05889368905	0.5472138364410001	1.0	-	CCDC158	-	coiled-coil domain containing 158, transcript variant X21	-	-	-
XR_005351575.1	0.48	0.06666666666669999	2.8479969065499997	0.000118386884483	0.0008843056696900001	-	LOC119871892	-	uncharacterized LOC119871892	-	-	-
XM_038430268.1	0.09	0.0333333333333	1.4329594072799998	0.353064883104	0.585334145257	-	NCALD	-	neurocalcin delta, transcript variant X9	GO:0003008,GO:0003013,GO:0003073,GO:0003674,GO:0003779,GO:0005215,GO:0005216,GO:0005488,GO:0005509,GO:0005515,GO:0005575,GO:0005622,GO:0005623,GO:0005737,GO:0005794,GO:0005798,GO:0005829,GO:0006810,GO:0006811,GO:0007154,GO:0007165,GO:0008015,GO:0008092,GO:0008150,GO:0008217,GO:0009987,GO:0012505,GO:0012506,GO:0012510,GO:0015075,GO:0015267,GO:0015276,GO:0015318,GO:0015631,GO:0016020,GO:0016192,GO:…	K19695-ko04740 Olfactory transduction	KOG0044-Ca2+ sensor (EF-Hand superfamily)[T]
NM_001003194.2	0.0001	0.0001	0.0	1.0	1.0	-	REN	-	renin	GO:0000003,GO:0001655,GO:0001822,GO:0001823,GO:0001932,GO:0001990,GO:0001991,GO:0002002,GO:0002003,GO:0002016,GO:0002018,GO:0002237,GO:0003006,GO:0003008,GO:0003013,GO:0003014,GO:0003044,GO:0003071,GO:0003073,GO:0003081,GO:0003674,GO:0003824,GO:0004175,GO:0004190,GO:0005102,GO:0005159,GO:0005488,GO:0005515,GO:0005575,GO:0005576,GO:0005615,GO:0005622,GO:0005623,GO:0005737,GO:0005886,GO:0006508,GO:…	K01380-ko04924 Renin secretion;ko04614 Renin-angiotensin system	KOG1339-Aspartyl protease[O]
XR_295400.3	0.0001	0.0001	0.0	1.0	1.0	-	LOC102151159	-	uncharacterized LOC102151159	-	-	-
XR_005365272.1	1.29333333333	1.44333333333	-0.15831037254	0.334451274437	0.56574861762	-	LOC119872218	-	uncharacterized LOC119872218	-	-	-
XM_038583720.1	1.55	1.98333333333	-0.3556589522	0.186835809387	0.384019987994	-	ZFHX2	-	zinc finger homeobox 2, transcript variant X3	GO:0000981,GO:0003674,GO:0003700,GO:0006355,GO:0006357,GO:0007610,GO:0008150,GO:0009889,GO:0010468,GO:0010556,GO:0019219,GO:0019222,GO:0030534,GO:0031323,GO:0031326,GO:0032501,GO:0050789,GO:0050794,GO:0051171,GO:0051252,GO:0060255,GO:0065007,GO:0080090,GO:0140110,GO:1903506,GO:2000112,GO:2001141	-	KOG1146-Homeobox protein[R]
XR_005315074.1	0.01	0.0001	6.64385618977	0.662406283452	1.0	-	LOC106557825	-	uncharacterized LOC106557825, transcript variant X17	-	-	-
XR_002629946.2	0.0001	0.0001	0.0	1.0	1.0	-	LOC111097372	-	uncharacterized LOC111097372, transcript variant X1	-	-	-
XR_002616992.2	0.0001	0.0001	0.0	1.0	1.0	-	LOC102156539	-	uncharacterized LOC102156539, transcript variant X13	-	-	-
XM_038615959.1	0.01	0.0001	6.64385618977	0.84263631094	1.0	-	LOC119873193	-	collagen alpha-1(III) chain-like, transcript variant X2	-	-	-
XR_002620649.2	0.0001	0.0001	0.0	1.0	1.0	-	LOC111093042	-	uncharacterized LOC111093042, transcript variant X2	-	-	-
XM_038455605.1	6.71	6.22	0.10939818607000001	0.8875181177399999	0.9549609063339999	-	CCDC51	-	coiled-coil domain containing 51, transcript variant X1	-	-	-
XR_005315193.1	0.0001	0.0001	0.0	1.0	1.0	-	LOC119866265	-	U6 spliceosomal RNA	-	-	-
XM_038622996.1	0.0033333333333300003	0.0001	5.05889368905	0.662406283452	1.0	-	CCDC57	-	coiled-coil domain containing 57, transcript variant X5	-	-	-
XM_038462353.1	0.813333333333	1.49	-0.87339368362	0.589519534345	0.789898474274	-	AHDC1	-	AT-hook DNA binding motif containing 1, transcript variant X2	-	-	-
XM_533302.8	30.66	20.44	0.584962500721	0.00015671276955000002	0.0011388922349800002	-	EXOSC9	-	exosome component 9	GO:0000175,GO:0000176,GO:0000177,GO:0000178,GO:0000228,GO:0000288,GO:0000291,GO:0000459,GO:0000460,GO:0000466,GO:0000467,GO:0000469,GO:0000956,GO:0001085,GO:0001102,GO:0001558,GO:0002376,GO:0003674,GO:0003676,GO:0003723,GO:0003824,GO:0004518,GO:0004527,GO:0004532,GO:0004540,GO:0005488,GO:0005515,GO:0005575,GO:0005622,GO:0005623,GO:0005634,GO:0005654,GO:0005694,GO:0005730,GO:0005737,GO:0005829,GO:…	K03678-ko03018 RNA degradation	KOG1614-Exosomal 3'-5' exoribonuclease complex, subunit Rrp45[J]
XR_002616871.2	0.9466666666670001	1.0566666666700002	-0.158591910635	0.726327980106	0.876169192507	-	LOC102154238	-	uncharacterized LOC102154238, transcript variant X6	-	-	-
XR_002629599.2	0.0001	0.0001	0.0	1.0	1.0	-	LOC111097210	-	uncharacterized LOC111097210, transcript variant X1	-	-	-
XM_845454.5	0.0333333333333	0.0001	8.38082178394	0.39053098869099995	1.0	-	FBXO24	-	F-box protein 24, transcript variant X1	GO:0000151,GO:0003674,GO:0003824,GO:0004842,GO:0005575,GO:0005622,GO:0005623,GO:0006464,GO:0006807,GO:0008150,GO:0008152,GO:0009987,GO:0016567,GO:0016740,GO:0019538,GO:0019787,GO:0032446,GO:0032991,GO:0036211,GO:0043170,GO:0043412,GO:0044237,GO:0044238,GO:0044260,GO:0044267,GO:0044424,GO:0044464,GO:0070647,GO:0071704,GO:0140096,GO:1901564,GO:1902494,GO:1990234	-	KOG0274-Cdc4 and related F-box and WD-40 proteins[R]
XM_005630994.4	1.2633333333299999	0.653333333333	0.951344194056	0.454852555826	0.68363130061	-	TMEM60	-	transmembrane protein 60, transcript variant X2	-	-	KOG3879-Predicted membrane protein[S]
XM_005615622.4	1.6866666666699999	0.0966666666667	4.12501257957	0.0340587411581	0.11407914377999999	-	RNF146	-	ring finger protein 146, transcript variant X7	GO:0000209,GO:0001666,GO:0001678,GO:0003674,GO:0003824,GO:0004842,GO:0005488,GO:0005575,GO:0005622,GO:0005623,GO:0005634,GO:0005654,GO:0005737,GO:0005829,GO:0005886,GO:0006464,GO:0006508,GO:0006511,GO:0006807,GO:0006950,GO:0008150,GO:0008152,GO:0008270,GO:0009056,GO:0009057,GO:0009628,GO:0009743,GO:0009746,GO:0009749,GO:0009966,GO:0009967,GO:0009987,GO:0010033,GO:0010646,GO:0010647,GO:0010941,GO:…	-	KOG0824-Predicted E3 ubiquitin ligase[O]
XM_005632491.4	0.103333333333	0.13	-0.331205908475	0.750187919658	0.889254783574	-	C20H3orf18	-	chromosome 20 C3orf18 homolog, transcript variant X17	-	-	-
XM_022415381.2	0.0001	0.0001	0.0	1.0	1.0	-	ATP1A4	-	ATPase Na+/K+ transporting subunit alpha 4, transcript variant X8	GO:0000003,GO:0003674,GO:0003824,GO:0005215,GO:0005391,GO:0005575,GO:0005623,GO:0005886,GO:0005887,GO:0005890,GO:0006810,GO:0006811,GO:0006812,GO:0006813,GO:0006814,GO:0006873,GO:0006885,GO:0006928,GO:0007276,GO:0007283,GO:0008150,GO:0008324,GO:0008556,GO:0009566,GO:0009987,GO:0010248,GO:0015075,GO:0015077,GO:0015079,GO:0015081,GO:0015318,GO:0015399,GO:0015405,GO:0015662,GO:0015672,GO:0015988,GO:…	K01539-ko04024 cAMP signaling pathway;ko04022 cGMP - PKG signaling pathway;ko04911 Insulin secretion;ko04918 Thyroid hormone synthesis;ko04919 Thyroid hormone signaling pathway;ko04260 Cardiac muscle contraction;ko04261 Adrenergic signaling in cardiomyocytes;ko04970 Salivary secretion;ko04971 Gastric acid secretion;ko04972 Pancreatic secretion;ko04976 Bile secretion;ko04973 Carbohydrate digestion…	KOG0203-Na+/K+ ATPase, alpha subunit[P]
XM_022408960.2	0.0001	0.0001	0.0	1.0	1.0	-	ZNF831	-	zinc finger protein 831, transcript variant X6	GO:0000122,GO:0000981,GO:0001067,GO:0001206,GO:0001227,GO:0003674,GO:0003676,GO:0003677,GO:0003700,GO:0003705,GO:0005488,GO:0005575,GO:0005622,GO:0005623,GO:0005634,GO:0006139,GO:0006351,GO:0006355,GO:0006357,GO:0006366,GO:0006725,GO:0006807,GO:0007154,GO:0007165,GO:0007275,GO:0008150,GO:0008152,GO:0009058,GO:0009059,GO:0009889,GO:0009890,GO:0009892,GO:0009987,GO:0010467,GO:0010468,GO:0010556,GO:…	-	KOG1074-Transcriptional repressor SALM[K]
XM_038513848.1	3.16666666667	2.82333333333	0.165565543886	0.7580541537700001	0.893538302203	-	CAMTA2	-	calmodulin binding transcription activator 2, transcript variant X8	GO:0000981,GO:0000982,GO:0001077,GO:0001228,GO:0003008,GO:0003012,GO:0003299,GO:0003300,GO:0003674,GO:0003676,GO:0003677,GO:0003682,GO:0003700,GO:0005488,GO:0005515,GO:0005575,GO:0005622,GO:0005623,GO:0005634,GO:0006139,GO:0006351,GO:0006355,GO:0006357,GO:0006366,GO:0006725,GO:0006807,GO:0006950,GO:0008134,GO:0008150,GO:0008152,GO:0009058,GO:0009059,GO:0009889,GO:0009891,GO:0009893,GO:0009987,GO:…	-	KOG0520-Uncharacterized conserved protein, contains IPT/TIG domain[S]
XM_022413400.2	0.66	0.0001	12.6882503091	4.96301594153e-12	1.02268509125e-10	up	SLC9B2	-	solute carrier family 9 member B2, transcript variant X2	GO:0002682,GO:0002684,GO:0002761,GO:0002763,GO:0002790,GO:0002791,GO:0003008,GO:0003014,GO:0003096,GO:0003674,GO:0005215,GO:0005451,GO:0005488,GO:0005515,GO:0005575,GO:0005622,GO:0005623,GO:0005737,GO:0005739,GO:0005740,GO:0005743,GO:0005768,GO:0005794,GO:0005886,GO:0005903,GO:0005929,GO:0006810,GO:0006811,GO:0006812,GO:0006813,GO:0006814,GO:0006820,GO:0006821,GO:0006897,GO:0006898,GO:0006928,GO:…	-	KOG3826-Na+/H+ antiporter[P]
XR_005361785.1	0.543333333333	0.45	0.27191255718	0.7186909290569999	0.871633053474	-	LOC102154998	-	uncharacterized LOC102154998, transcript variant X1	-	-	-
XM_038464794.1	0.0001	0.0001	0.0	1.0	1.0	-	LOC100685931	-	TFIIA-alpha and beta-like factor	-	K03122-ko03022 Basal transcription factors;ko05203 Viral carcinogenesis	KOG2652-RNA polymerase II transcription initiation factor TFIIA, large chain[K]
XR_005316086.1	0.0001	0.0001	0.0	1.0	1.0	-	LOC111093241	-	uncharacterized LOC111093241, transcript variant X6	-	-	-
XR_005400882.1	0.0001	0.0001	0.0	1.0	1.0	-	LOC111097473	-	uncharacterized LOC111097473, transcript variant X1	-	-	-
XM_003432612.5	0.0001	0.0001	0.0	1.0	1.0	-	TRPM3	-	transient receptor potential cation channel subfamily M member 3, transcript variant X29	GO:0000003,GO:0000041,GO:0000278,GO:0003006,GO:0003008,GO:0003674,GO:0005215,GO:0005216,GO:0005217,GO:0005261,GO:0005262,GO:0005385,GO:0005575,GO:0005623,GO:0005886,GO:0006810,GO:0006811,GO:0006812,GO:0006816,GO:0006829,GO:0007049,GO:0007275,GO:0007548,GO:0007588,GO:0008150,GO:0008324,GO:0008406,GO:0009925,GO:0009987,GO:0010960,GO:0015075,GO:0015085,GO:0015267,GO:0015276,GO:0015318,GO:0016020,GO:…	-	KOG3614-Ca2+/Mg2+-permeable cation channels (LTRPC family)[PT]
XM_005623755.4	0.0001	0.0001	0.0	1.0	1.0	-	ASB2	-	ankyrin repeat and SOCS box containing 2, transcript variant X2	GO:0000151,GO:0000209,GO:0005575,GO:0005622,GO:0005623,GO:0005737,GO:0005829,GO:0006464,GO:0006508,GO:0006511,GO:0006807,GO:0007154,GO:0007165,GO:0007275,GO:0007517,GO:0007519,GO:0008150,GO:0008152,GO:0009056,GO:0009057,GO:0009888,GO:0009987,GO:0014706,GO:0016567,GO:0019538,GO:0019941,GO:0023052,GO:0030154,GO:0030163,GO:0031461,GO:0031466,GO:0032446,GO:0032501,GO:0032502,GO:0032991,GO:0035914,GO:…	-	KOG4177-Ankyrin[M]
XR_005336747.1	0.0001	0.0933333333333	-9.86624861111	0.36501852966799997	1.0	-	LOC119871519	-	uncharacterized LOC119871519, transcript variant X9	-	-	-
XM_022404258.2	0.0001	0.0001	0.0	1.0	1.0	-	NEIL3	-	nei like DNA glycosylase 3, transcript variant X18	GO:0000217,GO:0000405,GO:0003674,GO:0003676,GO:0003677,GO:0003690,GO:0003697,GO:0003824,GO:0003906,GO:0005488,GO:0005575,GO:0005622,GO:0005623,GO:0005634,GO:0005654,GO:0006139,GO:0006259,GO:0006281,GO:0006284,GO:0006725,GO:0006807,GO:0006950,GO:0006974,GO:0008150,GO:0008152,GO:0009987,GO:0016787,GO:0016798,GO:0016799,GO:0019104,GO:0031974,GO:0031981,GO:0033554,GO:0034641,GO:0043170,GO:0043226,GO:…	K10569-ko03410 Base excision repair	-
XR_005300899.1	0.0001	0.0001	0.0	1.0	1.0	-	SOSTDC1	-	sclerostin domain containing 1, transcript variant X3	GO:0000003,GO:0001942,GO:0002009,GO:0003674,GO:0003824,GO:0004672,GO:0004674,GO:0004675,GO:0004888,GO:0005488,GO:0005515,GO:0005575,GO:0005576,GO:0005615,GO:0006355,GO:0006357,GO:0006464,GO:0006468,GO:0006793,GO:0006796,GO:0006807,GO:0007154,GO:0007165,GO:0007166,GO:0007167,GO:0007178,GO:0007275,GO:0007389,GO:0007565,GO:0007566,GO:0008150,GO:0008152,GO:0008544,GO:0009653,GO:0009719,GO:0009887,GO:…	-	-
NM_001256485.1	130.22666666700002	103.95666666700001	0.32504262094	0.0765574674375	0.212095408004	-	PRDX3	-	peroxiredoxin 3	GO:0000003,GO:0000302,GO:0001890,GO:0001893,GO:0002237,GO:0002376,GO:0002520,GO:0003006,GO:0003674,GO:0003824,GO:0004601,GO:0004857,GO:0004866,GO:0004869,GO:0005488,GO:0005515,GO:0005575,GO:0005622,GO:0005623,GO:0005737,GO:0005739,GO:0005759,GO:0005768,GO:0005769,GO:0005829,GO:0006355,GO:0006464,GO:0006807,GO:0006915,GO:0006950,GO:0006979,GO:0006996,GO:0007005,GO:0007275,GO:0007565,GO:0008022,GO:…	-	KOG0852-Alkyl hydroperoxide reductase, thiol specific antioxidant and related enzymes[O]
XM_038456666.1	0.0001	0.0001	0.0	1.0	1.0	-	LOC102156997	-	uncharacterized LOC102156997, transcript variant X84	-	-	-
XR_005318489.1	0.236666666667	0.04666666666669999	2.34239219745	0.10669394685	0.266025560635	-	LOC119867917	-	uncharacterized LOC119867917	-	-	-
XM_038452338.1	0.0001	0.0001	0.0	1.0	1.0	-	ANK1	-	ankyrin 1, transcript variant X14	GO:0002262,GO:0002376,GO:0002520,GO:0003674,GO:0005198,GO:0005200,GO:0005488,GO:0005515,GO:0005575,GO:0005622,GO:0005623,GO:0005634,GO:0005737,GO:0005783,GO:0005829,GO:0005856,GO:0005886,GO:0005938,GO:0006725,GO:0006778,GO:0006779,GO:0006807,GO:0006810,GO:0006811,GO:0006812,GO:0006887,GO:0006888,GO:0006996,GO:0007010,GO:0007163,GO:0007275,GO:0008092,GO:0008093,GO:0008104,GO:0008150,GO:0008152,GO:…	K10380-ko04624 Toll and Imd signaling pathway;ko05205 Proteoglycans in cancer	KOG4177-Ankyrin[M]
XR_005298347.1	0.0001	0.0001	0.0	1.0	1.0	-	LOC102153987	-	uncharacterized LOC102153987, transcript variant X2	-	-	-
XM_014116711.3	4.00333333333	2.73666666667	0.548782023928	0.48869634163000003	0.713541485337	-	RAD51C	-	RAD51 paralog C, transcript variant X3	GO:0000003,GO:0000150,GO:0000217,GO:0000226,GO:0000280,GO:0000400,GO:0000707,GO:0000722,GO:0000723,GO:0000724,GO:0000725,GO:0000730,GO:0000819,GO:0001709,GO:0002064,GO:0002065,GO:0002066,GO:0003002,GO:0003006,GO:0003674,GO:0003676,GO:0003677,GO:0003690,GO:0003697,GO:0003824,GO:0004518,GO:0004519,GO:0004520,GO:0004536,GO:0005488,GO:0005575,GO:0005622,GO:0005623,GO:0005634,GO:0005654,GO:0005657,GO:…	K10870-ko03440 Homologous recombination;ko03460 Fanconi anemia pathway	KOG1434-Meiotic recombination protein Dmc1[DL]
XM_038456165.1	3.99333333333	0.553333333333	2.85137276144	1.03854719936e-22	4.7024317952999994e-21	-	SYTL2	-	synaptotagmin like 2, transcript variant X1	GO:0000149,GO:0001786,GO:0003674,GO:0005102,GO:0005488,GO:0005509,GO:0005515,GO:0005543,GO:0005544,GO:0005546,GO:0005575,GO:0005622,GO:0005623,GO:0005737,GO:0005886,GO:0006810,GO:0006887,GO:0006904,GO:0006906,GO:0006996,GO:0008104,GO:0008150,GO:0008289,GO:0009892,GO:0009987,GO:0010563,GO:0010921,GO:0010923,GO:0012505,GO:0016020,GO:0016043,GO:0016050,GO:0016192,GO:0019220,GO:0019222,GO:0019897,GO:…	-	KOG1028-Ca2+-dependent phospholipid-binding protein Synaptotagmin, required for synaptic vesicle and secretory granule exocytosis[TU]
XM_038569511.1	0.0001	0.0001	0.0	1.0	1.0	-	DNAH14	-	dynein axonemal heavy chain 14, transcript variant X15	-	-	KOG3595-Dyneins, heavy chain[Z]
XM_038454241.1	0.0001	0.0001	0.0	1.0	1.0	-	LOC119864195	-	USP6 N-terminal-like protein, transcript variant X20	-	-	KOG1102-Rab6 GTPase activator GAPCenA and related TBC domain proteins[R]
XM_005639761.4	0.486666666667	0.023333333333299996	4.38246963682	3.1958426159599997e-06	3.186376901e-05	up	B3GNT5	-	UDP-GlcNAc:betaGal beta-1,3-N-acetylglucosaminyltransferase 5, transcript variant X5	GO:0000139,GO:0003674,GO:0003824,GO:0005575,GO:0005622,GO:0005623,GO:0005737,GO:0005794,GO:0006464,GO:0006486,GO:0006493,GO:0006629,GO:0006643,GO:0006664,GO:0006665,GO:0006807,GO:0007275,GO:0007399,GO:0007417,GO:0007420,GO:0008150,GO:0008152,GO:0008194,GO:0008375,GO:0008378,GO:0008457,GO:0008499,GO:0008610,GO:0009058,GO:0009059,GO:0009100,GO:0009101,GO:0009247,GO:0009987,GO:0012505,GO:0016020,GO:…	K03766-ko00601 Glycosphingolipid biosynthesis - lacto and neolacto series	KOG2287-Galactosyltransferases[G]
XM_038455380.1	0.386666666667	0.0001	11.916874684200002	0.09315225229679999	0.243037254452	-	ABHD6	-	abhydrolase domain containing 6, acylglycerol lipase, transcript variant X12	GO:0003674,GO:0003824,GO:0004620,GO:0005575,GO:0005622,GO:0005623,GO:0005737,GO:0005739,GO:0005886,GO:0005887,GO:0006629,GO:0006638,GO:0006639,GO:0006644,GO:0006793,GO:0006796,GO:0008150,GO:0008152,GO:0008277,GO:0008328,GO:0009056,GO:0009395,GO:0009889,GO:0009891,GO:0009893,GO:0009966,GO:0009987,GO:0010646,GO:0010648,GO:0016020,GO:0016021,GO:0016042,GO:0016298,GO:0016787,GO:0016788,GO:0019216,GO:…	K13700-ko04723 Retrograde endocannabinoid signaling	KOG1454-Predicted hydrolase/acyltransferase (alpha/beta hydrolase superfamily)[R]
XR_005359925.1	0.013333333333299998	0.023333333333299996	-0.807354922058	0.869639352858	1.0	-	LOC106558874	-	uncharacterized LOC106558874, transcript variant X2	-	-	-
XM_005620647.4	79.18	85.5566666667	-0.111744208062	0.133866920677	0.30953223557500004	-	MBTPS1	-	membrane bound transcription factor peptidase, site 1, transcript variant X1	GO:0000139,GO:0003674,GO:0003824,GO:0004175,GO:0004222,GO:0004252,GO:0005575,GO:0005622,GO:0005623,GO:0005737,GO:0005783,GO:0005788,GO:0005789,GO:0005794,GO:0005795,GO:0006355,GO:0006357,GO:0006464,GO:0006508,GO:0006606,GO:0006629,GO:0006807,GO:0006810,GO:0006886,GO:0006913,GO:0006950,GO:0006984,GO:0006986,GO:0006991,GO:0006996,GO:0007033,GO:0007040,GO:0007154,GO:0007165,GO:0008104,GO:0008150,GO:…	K08653-ko04141 Protein processing in endoplasmic reticulum	KOG4266-Subtilisin kexin isozyme-1/site 1 protease, subtilase superfamily[O]
NM_001197044.1	2.23	0.34666666666699997	2.6854226825	1.13066947774e-11	2.2399582302000001e-10	-	CYP2C18	-	cytochrome P450 2C21	GO:0001676,GO:0003674,GO:0003824,GO:0004497,GO:0005575,GO:0005622,GO:0005623,GO:0005737,GO:0005783,GO:0005789,GO:0006082,GO:0006629,GO:0006631,GO:0006690,GO:0008150,GO:0008152,GO:0008391,GO:0008392,GO:0008395,GO:0009987,GO:0012505,GO:0016020,GO:0016491,GO:0016705,GO:0019369,GO:0019373,GO:0019752,GO:0031090,GO:0031984,GO:0032787,GO:0033559,GO:0042175,GO:0043226,GO:0043227,GO:0043229,GO:0043231,GO:…	K07413-ko00140 Steroid hormone biosynthesis;ko00590 Arachidonic acid metabolism;ko00591 Linoleic acid metabolism;ko00830 Retinol metabolism;ko04726 Serotonergic synapse;ko04750 Inflammatory mediator regulation of TRP channels;ko05204 Chemical carcinogenesis	KOG0156-Cytochrome P450 CYP2 subfamily[Q]
NM_001033996.2	54.31	4.12666666667	3.71816904943	4.0619702458099995e-116	1.98591659589e-113	up	CTSK	-	cathepsin K	GO:0000323,GO:0001503,GO:0001894,GO:0001957,GO:0001968,GO:0003674,GO:0003824,GO:0004175,GO:0004197,GO:0004252,GO:0005488,GO:0005515,GO:0005518,GO:0005575,GO:0005576,GO:0005615,GO:0005622,GO:0005623,GO:0005634,GO:0005654,GO:0005737,GO:0005764,GO:0005768,GO:0005773,GO:0005775,GO:0006508,GO:0006807,GO:0008150,GO:0008152,GO:0008233,GO:0008234,GO:0008236,GO:0009056,GO:0009057,GO:0009987,GO:0012505,GO:…	K01371-ko04142 Lysosome;ko04210 Apoptosis;ko04620 Toll-like receptor signaling pathway;ko04380 Osteoclast differentiation;ko05323 Rheumatoid arthritis	KOG1543-Cysteine proteinase Cathepsin L[O]
XM_014109140.3	0.0033333333333300003	0.01	-1.58496250072	0.6904864215600001	1.0	-	PKD2L1	-	polycystin 2 like 1, transient receptor potential cation channel, transcript variant X1	GO:0000003,GO:0001581,GO:0003008,GO:0003674,GO:0005215,GO:0005216,GO:0005227,GO:0005261,GO:0005262,GO:0005267,GO:0005272,GO:0005488,GO:0005509,GO:0005515,GO:0005575,GO:0005622,GO:0005623,GO:0005737,GO:0005783,GO:0005886,GO:0005929,GO:0006810,GO:0006811,GO:0006812,GO:0006813,GO:0006814,GO:0006816,GO:0007154,GO:0007165,GO:0007166,GO:0007224,GO:0007600,GO:0007606,GO:0007610,GO:0007617,GO:0007618,GO:…	K04990-ko04742 Taste transduction	KOG3599-Ca2+-modulated nonselective cation channel polycystin[PT]
XR_002631764.2	0.19666666666700003	0.00666666666667	4.8826430493599995	0.00142701281999	0.00807240934068	up	LOC111098216	-	uncharacterized LOC111098216, transcript variant X2	-	-	-
XM_022425513.1	0.0001	0.0001	0.0	1.0	1.0	-	UBAP1	-	ubiquitin associated protein 1, transcript variant X3	GO:0000813,GO:0003674,GO:0005488,GO:0005515,GO:0005575,GO:0005622,GO:0005623,GO:0005737,GO:0005768,GO:0005794,GO:0005829,GO:0005886,GO:0006508,GO:0006511,GO:0006807,GO:0006810,GO:0008150,GO:0008152,GO:0009056,GO:0009057,GO:0009987,GO:0010008,GO:0012505,GO:0016020,GO:0016032,GO:0016192,GO:0016197,GO:0019058,GO:0019538,GO:0019941,GO:0030163,GO:0031090,GO:0031410,GO:0031982,GO:0032182,GO:0032991,GO:…	-	-
XM_022409155.2	0.013333333333299998	0.023333333333299996	-0.807354922058	0.820996542225	1.0	-	KIF16B	-	kinesin family member 16B, transcript variant X8	GO:0001704,GO:0001919,GO:0002376,GO:0003674,GO:0003774,GO:0003777,GO:0003824,GO:0005488,GO:0005515,GO:0005543,GO:0005547,GO:0005575,GO:0005622,GO:0005623,GO:0005737,GO:0005768,GO:0005769,GO:0005856,GO:0005871,GO:0005875,GO:0006810,GO:0006892,GO:0006895,GO:0006928,GO:0006950,GO:0006952,GO:0006955,GO:0007017,GO:0007018,GO:0007154,GO:0007165,GO:0007166,GO:0007167,GO:0007169,GO:0007173,GO:0007275,GO:…	-	KOG0245-Kinesin-like protein[Z]
XR_005318998.1	1.20666666667	2.06	-0.7716171408210001	0.0953066499903	0.24684999380699998	-	LOC102157030	-	uncharacterized LOC102157030, transcript variant X3	-	-	-
XR_005302284.1	0.513333333333	0.35	0.552541023029	0.685356572124	0.851742282432	-	LOC119866141	-	uncharacterized LOC119866141	-	-	-
XM_022419214.2	0.5666666666669999	0.04	3.8244284354199998	0.0517038753941	0.157017081057	-	WDR27	-	WD repeat domain 27, transcript variant X8	GO:0005575,GO:0005622,GO:0005623,GO:0005634,GO:0005654,GO:0031974,GO:0031981,GO:0043226,GO:0043227,GO:0043229,GO:0043231,GO:0043233,GO:0044422,GO:0044424,GO:0044428,GO:0044446,GO:0044464,GO:0070013	-	-
XM_849136.5	0.0001	0.0001	0.0	1.0	1.0	-	TBC1D21	-	TBC1 domain family member 21, transcript variant X1	GO:0001669,GO:0003674,GO:0003779,GO:0005096,GO:0005488,GO:0005515,GO:0005575,GO:0005622,GO:0005623,GO:0005737,GO:0006810,GO:0006886,GO:0008047,GO:0008092,GO:0008104,GO:0008150,GO:0012505,GO:0015031,GO:0015833,GO:0017016,GO:0017137,GO:0019899,GO:0030141,GO:0030234,GO:0030695,GO:0031267,GO:0031338,GO:0031410,GO:0031982,GO:0032879,GO:0033036,GO:0033043,GO:0034613,GO:0042886,GO:0043085,GO:0043087,GO:…	-	KOG2197-Ypt/Rab-specific GTPase-activating protein GYP7 and related proteins[T]
XM_038457486.1	0.0001	0.0001	0.0	1.0	1.0	-	TLDC2	-	TBC/LysM-associated domain containing 2, transcript variant X4	GO:0008150,GO:0010941,GO:0048519,GO:0048523,GO:0048583,GO:0048585,GO:0050789,GO:0050794,GO:0060548,GO:0065007,GO:0080134,GO:0080135,GO:1900407,GO:1900408,GO:1901214,GO:1901215,GO:1902882,GO:1902883,GO:1903201,GO:1903202,GO:1903203,GO:1903204	-	KOG2372-Oxidation resistance protein[L]
XR_002627891.2	0.0001	0.0001	0.0	1.0	1.0	-	LOC111096422	-	uncharacterized LOC111096422, transcript variant X1	-	-	-
XM_038455191.1	0.99	0.56	0.8220016980220001	0.754831679689	0.891598576001	-	NEK4	-	NIMA related kinase 4, transcript variant X5	GO:0000278,GO:0001932,GO:0001934,GO:0003674,GO:0003824,GO:0004672,GO:0004674,GO:0005488,GO:0005575,GO:0005622,GO:0005623,GO:0005737,GO:0005815,GO:0005829,GO:0005856,GO:0005929,GO:0006355,GO:0006464,GO:0006468,GO:0006793,GO:0006796,GO:0006807,GO:0006950,GO:0006974,GO:0007049,GO:0007154,GO:0007165,GO:0007346,GO:0008150,GO:0008152,GO:0009889,GO:0009891,GO:0009893,GO:0009987,GO:0010468,GO:0010556,GO:…	-	KOG0589-Serine/threonine protein kinase[R]
XR_005315420.1	0.0001	0.0001	0.0	1.0	1.0	-	LOC102151830	-	uncharacterized LOC102151830, transcript variant X16	-	-	-
XM_038622278.1	4.63666666667	14.0566666667	-1.60009460174	6.80539068257e-09	9.985129851799999e-08	-	LOC607011	-	UDP-N-acetylhexosamine pyrophosphorylase-like protein 1, transcript variant X2	GO:0001700,GO:0001838,GO:0002009,GO:0003674,GO:0003824,GO:0003977,GO:0005575,GO:0005622,GO:0005623,GO:0005737,GO:0005829,GO:0006022,GO:0006023,GO:0006030,GO:0006031,GO:0006034,GO:0006035,GO:0006040,GO:0006047,GO:0006048,GO:0006139,GO:0006725,GO:0006793,GO:0006807,GO:0007275,GO:0007391,GO:0007399,GO:0007413,GO:0007417,GO:0007424,GO:0008037,GO:0008038,GO:0008150,GO:0008152,GO:0008362,GO:0009058,GO:…	-	KOG2388-UDP-N-acetylglucosamine pyrophosphorylase[M]
XM_038457358.1	0.303333333333	0.133333333333	1.1858665453100001	0.541449772528	1.0	-	LOC106557609	-	60S ribosomal protein L35a-like	GO:0002181,GO:0003674,GO:0003735,GO:0005198,GO:0005488,GO:0005575,GO:0005622,GO:0005623,GO:0005737,GO:0005829,GO:0005840,GO:0006139,GO:0006364,GO:0006396,GO:0006412,GO:0006518,GO:0006725,GO:0006807,GO:0008150,GO:0008152,GO:0009058,GO:0009059,GO:0009987,GO:0010467,GO:0015934,GO:0016070,GO:0016072,GO:0019538,GO:0022613,GO:0022625,GO:0022626,GO:0032991,GO:0034470,GO:0034641,GO:0034645,GO:0034660,GO:…	K02917-ko03010 Ribosome	KOG0887-60S ribosomal protein L35A/L37[J]
XR_002614087.2	0.0001	0.0001	0.0	1.0	1.0	-	LOC111090019	-	uncharacterized LOC111090019	-	-	-
XM_544336.6	0.04	0.0001	8.64385618977	0.48702498672	1.0	-	CCNO	-	cyclin O	GO:0000278,GO:0005575,GO:0005622,GO:0005623,GO:0005737,GO:0006996,GO:0007049,GO:0008150,GO:0009888,GO:0009987,GO:0016043,GO:0022607,GO:0030030,GO:0030031,GO:0030154,GO:0030855,GO:0032502,GO:0044085,GO:0044424,GO:0044464,GO:0044782,GO:0048856,GO:0048869,GO:0060271,GO:0060429,GO:0070925,GO:0071840,GO:0120031,GO:0120036,GO:1903251	-	KOG0653-Cyclin B and related kinase-activating proteins[D]
XR_005417526.1	0.0001	0.0001	0.0	1.0	1.0	-	CCDC85A	-	coiled-coil domain containing 85A, transcript variant X10	-	-	KOG3819-Uncharacterized conserved proteins (Hepatitis delta antigen-interacting protein A)[S]
XR_005305545.1	0.0001	0.0001	0.0	1.0	1.0	-	LOC111098839	-	uncharacterized LOC111098839, transcript variant X4	-	-	-
XM_005629701.4	0.0001	0.013333333333299998	-7.05889368905	0.466220276501	1.0	-	DPP6	-	dipeptidyl peptidase like 6, transcript variant X4	GO:0003674,GO:0003824,GO:0004177,GO:0006508,GO:0006807,GO:0008150,GO:0008152,GO:0008233,GO:0008238,GO:0008239,GO:0016787,GO:0019538,GO:0043170,GO:0044238,GO:0070011,GO:0071704,GO:0140096,GO:1901564	-	KOG2100-Dipeptidyl aminopeptidase[O]
XM_038673658.1	0.5633333333330001	0.816666666667	-0.53575850272	0.613140108311	0.8054647165279999	-	SUPT3H	-	SPT3 homolog, SAGA and STAGA complex component, transcript variant X42	GO:0000123,GO:0000124,GO:0000428,GO:0003674,GO:0003676,GO:0003677,GO:0003712,GO:0005488,GO:0005575,GO:0005622,GO:0005623,GO:0005634,GO:0005654,GO:0005667,GO:0005669,GO:0006139,GO:0006325,GO:0006351,GO:0006352,GO:0006355,GO:0006357,GO:0006366,GO:0006367,GO:0006464,GO:0006473,GO:0006475,GO:0006725,GO:0006807,GO:0006996,GO:0008150,GO:0008152,GO:0009058,GO:0009059,GO:0009889,GO:0009987,GO:0010467,GO:…	-	KOG3902-Histone acetyltransferase PCAF/SAGA, subunit SUPT3H/SPT3[K]
XM_038455911.1	1.0566666666700002	2.48666666667	-1.23469279012	0.0177825429972	0.0679785419164	-	ADAT3	-	adenosine deaminase tRNA specific 3	GO:0005575,GO:0005622,GO:0005623,GO:0005634,GO:0005654,GO:0006139,GO:0006725,GO:0006807,GO:0008150,GO:0008152,GO:0009451,GO:0009987,GO:0016070,GO:0031974,GO:0031981,GO:0034641,GO:0043170,GO:0043226,GO:0043227,GO:0043229,GO:0043231,GO:0043233,GO:0043412,GO:0044237,GO:0044238,GO:0044422,GO:0044424,GO:0044428,GO:0044446,GO:0044464,GO:0046483,GO:0070013,GO:0071704,GO:0090304,GO:1901360	-	KOG2771-Subunit of tRNA-specific adenosine-34 deaminase[A]
XR_005318508.1	0.0001	0.0001	0.0	1.0	1.0	-	LOC119867938	-	uncharacterized LOC119867938, transcript variant X15	-	-	-
XR_005312220.1	0.0001	0.0001	0.0	1.0	1.0	-	LOC119864393	-	uncharacterized LOC119864393, transcript variant X2	-	-	-
XR_005316385.1	0.0001	0.0001	0.0	1.0	1.0	-	LOC119866890	-	uncharacterized LOC119866890	-	-	-
XM_005615273.4	3.75333333333	1.6666666666699999	1.17120682742	0.09690659307600001	0.24955331897799998	-	ADNP2	-	ADNP homeobox 2, transcript variant X1	GO:0000981,GO:0001101,GO:0001558,GO:0003674,GO:0003700,GO:0006355,GO:0006357,GO:0006950,GO:0006979,GO:0007275,GO:0007399,GO:0008150,GO:0009889,GO:0009987,GO:0010033,GO:0010468,GO:0010556,GO:0010941,GO:0019219,GO:0019222,GO:0022008,GO:0030154,GO:0030182,GO:0030307,GO:0031323,GO:0031326,GO:0032501,GO:0032502,GO:0032526,GO:0033554,GO:0033993,GO:0034599,GO:0040008,GO:0042221,GO:0045927,GO:0048518,GO:…	-	-
XR_002622182.1	0.0001	0.0001	0.0	1.0	1.0	-	LOC111093711	-	uncharacterized LOC111093711	-	-	-
XM_014116143.3	0.0001	0.0001	0.0	1.0	1.0	-	C8H14orf132	-	chromosome 8 C14orf132 homolog	-	-	-
XM_038515641.1	1.2433333333299998	1.95333333333	-0.651725034167	0.0372422841074	0.122367079264	-	CHD3	-	chromodomain helicase DNA binding protein 3, transcript variant X1	GO:0000003,GO:0000118,GO:0000122,GO:0000226,GO:0000228,GO:0000785,GO:0000790,GO:0001709,GO:0003674,GO:0003676,GO:0003677,GO:0003678,GO:0003682,GO:0003824,GO:0004003,GO:0004386,GO:0004407,GO:0005488,GO:0005515,GO:0005575,GO:0005622,GO:0005623,GO:0005634,GO:0005654,GO:0005694,GO:0005700,GO:0005730,GO:0005737,GO:0005813,GO:0005815,GO:0005856,GO:0006323,GO:0006325,GO:0006333,GO:0006338,GO:0006355,GO:…	-	KOG0383-Predicted helicase[R]
XM_038460170.1	232.21333333299998	401.683333333	-0.790607790327	1.22150703093e-09	1.95574466847e-08	-	PCBP2	-	poly(rC) binding protein 2, transcript variant X3	GO:0000381,GO:0002682,GO:0002683,GO:0002697,GO:0002698,GO:0002831,GO:0002832,GO:0003674,GO:0003676,GO:0003677,GO:0003697,GO:0003723,GO:0005488,GO:0005515,GO:0005575,GO:0005622,GO:0005623,GO:0005634,GO:0005654,GO:0005737,GO:0005829,GO:0006508,GO:0006511,GO:0006807,GO:0007610,GO:0008150,GO:0008152,GO:0009056,GO:0009057,GO:0009266,GO:0009628,GO:0009987,GO:0010468,GO:0010498,GO:0016032,GO:0019058,GO:…	-	KOG2190-PolyC-binding proteins alphaCP-1 and related KH domain proteins[AR]
XM_847056.6	24.32	11.41	1.09184443715	3.7974045288000003e-07	4.41664710248e-06	-	NR2C2AP	-	nuclear receptor 2C2 associated protein	GO:0005575,GO:0005622,GO:0005623,GO:0005634,GO:0005654,GO:0006139,GO:0006351,GO:0006352,GO:0006366,GO:0006367,GO:0006725,GO:0006807,GO:0008150,GO:0008152,GO:0009058,GO:0009059,GO:0009987,GO:0010467,GO:0016070,GO:0018130,GO:0019438,GO:0031974,GO:0031981,GO:0032774,GO:0034641,GO:0034645,GO:0034654,GO:0043170,GO:0043226,GO:0043227,GO:0043229,GO:0043231,GO:0043233,GO:0044237,GO:0044238,GO:0044249,GO:…	-	-
XR_002622939.2	0.0001	0.0001	0.0	1.0	1.0	-	LOC102155538	-	uncharacterized LOC102155538, transcript variant X1	-	-	-
XR_002620364.1	0.0001	0.0001	0.0	1.0	1.0	-	LOC111092899	-	uncharacterized LOC111092899, transcript variant X3	-	-	-
XM_022408273.2	0.0001	0.0001	0.0	1.0	1.0	-	LOC111091799	-	uncharacterized LOC111091799, transcript variant X2	-	-	-
XM_038574528.1	1.2133333333299998	0.33666666666699996	1.8495831574500001	0.579835847475	0.7833382211290001	-	ZNF396	-	zinc finger protein 396, transcript variant X3	GO:0000981,GO:0003674,GO:0003700,GO:0006355,GO:0006357,GO:0008150,GO:0009889,GO:0010468,GO:0010556,GO:0019219,GO:0019222,GO:0031323,GO:0031326,GO:0050789,GO:0050794,GO:0051171,GO:0051252,GO:0060255,GO:0065007,GO:0080090,GO:0140110,GO:1903506,GO:2000112,GO:2001141	-	KOG2462-C2H2-type Zn-finger protein[K]
XM_022416033.2	0.0001	0.0001	0.0	1.0	1.0	-	ZFP92	-	ZFP92 zinc finger protein, transcript variant X1	GO:0000981,GO:0003674,GO:0003700,GO:0006355,GO:0006357,GO:0008150,GO:0009889,GO:0010468,GO:0010556,GO:0019219,GO:0019222,GO:0031323,GO:0031326,GO:0050789,GO:0050794,GO:0051171,GO:0051252,GO:0060255,GO:0065007,GO:0080090,GO:0140110,GO:1903506,GO:2000112,GO:2001141	-	KOG2462-C2H2-type Zn-finger protein[K]
XM_038518237.1	0.34	0.22	0.6280312226129999	0.755073810116	0.8917204594179999	-	TOM1L2	-	target of myb1 like 2 membrane trafficking protein, transcript variant X1	GO:0003674,GO:0005488,GO:0005515,GO:0007088,GO:0007154,GO:0007165,GO:0007346,GO:0008150,GO:0009987,GO:0010564,GO:0010639,GO:0010948,GO:0019899,GO:0019900,GO:0019901,GO:0023052,GO:0030276,GO:0033043,GO:0045786,GO:0045839,GO:0045930,GO:0048519,GO:0048523,GO:0050789,GO:0050794,GO:0050896,GO:0051128,GO:0051129,GO:0051716,GO:0051726,GO:0051783,GO:0051784,GO:0065007	-	KOG1087-Cytosolic sorting protein GGA2/TOM1[U]
XM_022405543.2	0.06	0.05666666666669999	0.082462160192	0.9859609055230001	0.99528419259	-	PPFIA1	-	PTPRF interacting protein alpha 1, transcript variant X9	GO:0005575,GO:0005622,GO:0005623,GO:0005737,GO:0005829,GO:0005912,GO:0005924,GO:0005925,GO:0007154,GO:0007155,GO:0007160,GO:0007165,GO:0008150,GO:0009987,GO:0010639,GO:0022610,GO:0023052,GO:0030054,GO:0030055,GO:0031589,GO:0032231,GO:0032232,GO:0032879,GO:0032880,GO:0032956,GO:0032970,GO:0033043,GO:0044087,GO:0044424,GO:0044444,GO:0044456,GO:0044464,GO:0045202,GO:0048519,GO:0048523,GO:0048786,GO:…	-	KOG0249-LAR-interacting protein and related proteins[R]
XR_005382478.1	0.0001	0.0001	0.0	1.0	1.0	-	LOC119870831	-	uncharacterized LOC119870831, transcript variant X5	-	-	-
NM_001252346.1	47.22	41.5766666667	0.183623944175	0.419366504749	0.651529984756	-	COMMD3	-	COMM domain containing 3	GO:0001775,GO:0002252,GO:0002263,GO:0002274,GO:0002275,GO:0002283,GO:0002366,GO:0002376,GO:0002443,GO:0002444,GO:0002446,GO:0005575,GO:0005576,GO:0005622,GO:0005623,GO:0005737,GO:0006810,GO:0006887,GO:0006955,GO:0008150,GO:0009987,GO:0012505,GO:0016192,GO:0030141,GO:0031410,GO:0031974,GO:0031982,GO:0032940,GO:0036230,GO:0042119,GO:0043226,GO:0043227,GO:0043229,GO:0043233,GO:0043299,GO:0043312,GO:…	-	-
XM_038619498.1	8.81333333333	4.69666666667	0.9080505651980001	0.00029152425735500003	0.00198611781703	-	LOC102151838	-	zinc finger protein OZF-like	-	-	KOG2462-C2H2-type Zn-finger protein[K]
NM_001389057.1	0.026666666666700003	0.0001	8.05889368905	0.662406283452	1.0	-	OR2AE1	-	olfactory receptor family 2 subfamily AE member 1	GO:0003008,GO:0003674,GO:0004888,GO:0004984,GO:0005575,GO:0005623,GO:0005886,GO:0007154,GO:0007165,GO:0007186,GO:0007600,GO:0007606,GO:0007608,GO:0008150,GO:0009593,GO:0009987,GO:0016020,GO:0016021,GO:0023052,GO:0031224,GO:0032501,GO:0038023,GO:0042221,GO:0044425,GO:0044464,GO:0050789,GO:0050794,GO:0050877,GO:0050896,GO:0050906,GO:0050907,GO:0050911,GO:0051606,GO:0051716,GO:0060089,GO:0065007,GO:…	K04257-ko04740 Olfactory transduction	-
XM_547587.8	0.0001	0.0001	0.0	1.0	1.0	-	KATNAL2	-	katanin catalytic subunit A1 like 2, transcript variant X3	GO:0000922,GO:0005575,GO:0005622,GO:0005623,GO:0005634,GO:0005737,GO:0005819,GO:0005856,GO:0005874,GO:0015630,GO:0043226,GO:0043227,GO:0043228,GO:0043229,GO:0043231,GO:0043232,GO:0044422,GO:0044424,GO:0044430,GO:0044446,GO:0044464,GO:0099080,GO:0099081,GO:0099512,GO:0099513	-	KOG0738-AAA+-type ATPase[O]
XM_005617415.3	0.0001	0.0001	0.0	1.0	1.0	-	PDE4D	-	phosphodiesterase 4D, transcript variant X5	GO:0000166,GO:0001664,GO:0001817,GO:0001819,GO:0001885,GO:0001932,GO:0001933,GO:0001993,GO:0001996,GO:0002027,GO:0002064,GO:0002237,GO:0002253,GO:0002376,GO:0002429,GO:0002682,GO:0002684,GO:0002757,GO:0002764,GO:0002768,GO:0003008,GO:0003012,GO:0003013,GO:0003015,GO:0003044,GO:0003062,GO:0003073,GO:0003158,GO:0003321,GO:0003674,GO:0003824,GO:0004112,GO:0004114,GO:0004115,GO:0005102,GO:0005488,GO:…	K13293-ko00230 Purine metabolism;ko04024 cAMP signaling pathway;ko05032 Morphine addiction	KOG3689-Cyclic nucleotide phosphodiesterase[T]
XM_022416190.2	0.0001	0.0001	0.0	1.0	1.0	-	AGTR2	-	angiotensin II receptor type 2, transcript variant X1	GO:0001505,GO:0001558,GO:0001595,GO:0001653,GO:0001655,GO:0001656,GO:0001817,GO:0001819,GO:0001822,GO:0001965,GO:0001974,GO:0001976,GO:0001990,GO:0001991,GO:0002016,GO:0002018,GO:0002027,GO:0002033,GO:0002034,GO:0002035,GO:0002791,GO:0002793,GO:0003008,GO:0003012,GO:0003013,GO:0003014,GO:0003018,GO:0003044,GO:0003071,GO:0003072,GO:0003073,GO:0003081,GO:0003085,GO:0003298,GO:0003300,GO:0003301,GO:…	K04167-ko04080 Neuroactive ligand-receptor interaction;ko04614 Renin-angiotensin system;ko04261 Adrenergic signaling in cardiomyocytes	KOG4219-G protein-coupled receptor[T]
XM_005631611.4	3.28	2.97	0.143232883817	0.8721575362909999	0.948375293232	-	TTC9C	-	tetratricopeptide repeat domain 9C, transcript variant X2	-	-	KOG0543-FKBP-type peptidyl-prolyl cis-trans isomerase[O]
XR_002620362.2	0.0001	0.0001	0.0	1.0	1.0	-	LOC102151795	-	uncharacterized LOC102151795, transcript variant X1	-	-	-
XR_005316006.1	0.02	0.00666666666667	1.58496250072	0.767661452579	1.0	-	CSPP1	-	centrosome and spindle pole associated protein 1, transcript variant X15	GO:0000922,GO:0005575,GO:0005622,GO:0005623,GO:0005813,GO:0005815,GO:0005819,GO:0005856,GO:0008150,GO:0010564,GO:0015630,GO:0032465,GO:0032467,GO:0043226,GO:0043228,GO:0043229,GO:0043232,GO:0044422,GO:0044424,GO:0044430,GO:0044446,GO:0044464,GO:0045787,GO:0048518,GO:0048522,GO:0050789,GO:0050794,GO:0051302,GO:0051726,GO:0051781,GO:0065007,GO:0090068	-	-
XR_005371624.1	0.0001	0.0001	0.0	1.0	1.0	-	LOC102152802	-	uncharacterized LOC102152802, transcript variant X1	-	-	-
XM_014109457.3	0.536666666667	0.79	-0.557826370784	0.350931466592	0.583271418107	-	ZNF280D	-	zinc finger protein 280D, transcript variant X13	GO:0000981,GO:0003674,GO:0003700,GO:0006355,GO:0006357,GO:0008150,GO:0009889,GO:0010468,GO:0010556,GO:0019219,GO:0019222,GO:0031323,GO:0031326,GO:0050789,GO:0050794,GO:0051171,GO:0051252,GO:0060255,GO:0065007,GO:0080090,GO:0140110,GO:1903506,GO:2000112,GO:2001141	-	-
XM_038670804.1	0.01	0.0001	6.64385618977	0.652479761608	1.0	-	MSH5	-	mutS homolog 5, transcript variant X6	GO:0000003,GO:0000228,GO:0000280,GO:0000793,GO:0000794,GO:0000795,GO:0003674,GO:0003676,GO:0003677,GO:0003690,GO:0003824,GO:0005488,GO:0005515,GO:0005575,GO:0005622,GO:0005623,GO:0005634,GO:0005654,GO:0005694,GO:0006139,GO:0006259,GO:0006281,GO:0006298,GO:0006310,GO:0006725,GO:0006807,GO:0006950,GO:0006974,GO:0006996,GO:0007049,GO:0007059,GO:0007127,GO:0007129,GO:0007131,GO:0007276,GO:0007292,GO:…	-	KOG0221-Mismatch repair ATPase MSH5 (MutS family)[L]
XM_038455578.1	22.6566666667	28.0033333333	-0.305662944264	0.0675500281695	0.192635550091	-	KHSRP	-	KH-type splicing regulatory protein, transcript variant X2	GO:0000003,GO:0000375,GO:0000381,GO:0000976,GO:0000977,GO:0000978,GO:0000981,GO:0000982,GO:0000987,GO:0001012,GO:0001067,GO:0001077,GO:0001228,GO:0001505,GO:0003674,GO:0003676,GO:0003677,GO:0003690,GO:0003697,GO:0003700,GO:0003723,GO:0003729,GO:0003730,GO:0005488,GO:0005515,GO:0005575,GO:0005622,GO:0005623,GO:0005634,GO:0005654,GO:0005737,GO:0005829,GO:0006139,GO:0006351,GO:0006355,GO:0006357,GO:…	-	KOG1676-K-homology type RNA binding proteins[A]
XR_002620826.2	0.0001	0.0001	0.0	1.0	1.0	-	LOC102152621	-	uncharacterized LOC102152621, transcript variant X3	-	-	-
XM_014114600.3	0.496666666667	0.0933333333333	2.4118135984	0.331123436534	0.561928292088	-	CEP20	-	centrosomal protein 20, transcript variant X1	-	-	-
XM_038457705.1	0.04	0.01	2.0	0.541168001149	0.754386370326	-	ADRA1D	-	adrenoceptor alpha 1D, transcript variant X5	GO:0001993,GO:0001994,GO:0003008,GO:0003013,GO:0003014,GO:0003018,GO:0003044,GO:0003073,GO:0003321,GO:0003674,GO:0004888,GO:0004930,GO:0004935,GO:0004936,GO:0004937,GO:0005575,GO:0005622,GO:0005623,GO:0005737,GO:0005829,GO:0005886,GO:0005887,GO:0006139,GO:0006259,GO:0006725,GO:0006807,GO:0006873,GO:0006874,GO:0006875,GO:0006937,GO:0006940,GO:0007154,GO:0007165,GO:0007186,GO:0007187,GO:0007188,GO:…	K04137-ko04020 Calcium signaling pathway;ko04022 cGMP - PKG signaling pathway;ko04080 Neuroactive ligand-receptor interaction;ko04261 Adrenergic signaling in cardiomyocytes;ko04270 Vascular smooth muscle contraction;ko04970 Salivary secretion	KOG4220-Muscarinic acetylcholine receptor[T]
XM_005629368.4	0.0001	0.0001	0.0	1.0	1.0	-	FGG	-	fibrinogen gamma chain, transcript variant X2	GO:0001775,GO:0001932,GO:0001934,GO:0002218,GO:0002221,GO:0002224,GO:0002253,GO:0002376,GO:0002576,GO:0002682,GO:0002684,GO:0002757,GO:0002758,GO:0002764,GO:0002790,GO:0002791,GO:0002793,GO:0003008,GO:0003013,GO:0003018,GO:0003674,GO:0005102,GO:0005198,GO:0005488,GO:0005515,GO:0005575,GO:0005576,GO:0005577,GO:0005615,GO:0005622,GO:0005623,GO:0005737,GO:0005783,GO:0005788,GO:0005886,GO:0005938,GO:…	K03905-ko04610 Complement and coagulation cascades;ko04611 Platelet activation;ko05150 Staphylococcus aureus infection	KOG2579-Ficolin and related extracellular proteins[R]
XR_005316724.1	0.0001	0.0001	0.0	1.0	1.0	-	LOC119867052	-	uncharacterized LOC119867052, transcript variant X39	-	-	-
unassigned_transcript_806	0.0001	0.0001	0.0	1.0	1.0	-	TRNAQ-CUG_8	-	tRNA-Gln	-	-	-
XM_022412391.2	0.0001	0.0001	0.0	1.0	1.0	-	RALYL	-	RALY RNA binding protein like, transcript variant X7	GO:0003674,GO:0003676,GO:0003723,GO:0005488,GO:0005515,GO:0005575,GO:0005622,GO:0005623,GO:0005634,GO:0042802,GO:0043226,GO:0043227,GO:0043229,GO:0043231,GO:0044424,GO:0044464,GO:0097159,GO:1901363	-	-
XM_022409924.2	0.0001	0.0001	0.0	1.0	1.0	-	SOHLH2	-	spermatogenesis- and oogenesis-specific basic helix-loop-helix-containing protein 2, transcript variant X13	GO:0000003,GO:0000976,GO:0000977,GO:0000981,GO:0001012,GO:0001046,GO:0001047,GO:0001067,GO:0001228,GO:0001541,GO:0001545,GO:0003006,GO:0003674,GO:0003676,GO:0003677,GO:0003690,GO:0003700,GO:0005488,GO:0005515,GO:0005575,GO:0005622,GO:0005623,GO:0005634,GO:0006139,GO:0006351,GO:0006355,GO:0006357,GO:0006366,GO:0006725,GO:0006807,GO:0007275,GO:0007276,GO:0007281,GO:0007283,GO:0007292,GO:0007548,GO:…	-	-
XM_038423334.1	8.11	6.72	0.271240681439	0.584759479022	0.7866067776610001	-	SYBU	-	syntabulin, transcript variant X20	GO:0000139,GO:0002791,GO:0002793,GO:0003674,GO:0005488,GO:0005515,GO:0005575,GO:0005622,GO:0005623,GO:0005737,GO:0005794,GO:0005856,GO:0005874,GO:0006810,GO:0006928,GO:0007017,GO:0007018,GO:0007275,GO:0007399,GO:0008017,GO:0008088,GO:0008089,GO:0008092,GO:0008150,GO:0009987,GO:0010646,GO:0010647,GO:0010817,GO:0010970,GO:0012505,GO:0015630,GO:0015631,GO:0016020,GO:0016043,GO:0016482,GO:0019896,GO:…	-	-
XM_038633523.1	0.0001	0.0001	0.0	1.0	1.0	-	EDDM13	-	epididymal protein 13, transcript variant X2	-	-	-
XM_022426661.2	0.0001	0.0001	0.0	1.0	1.0	-	PKHD1L1	-	PKHD1 like 1, transcript variant X1	-	-	KOG3610-Plexins (functional semaphorin receptors)[T]
XM_038625978.1	16.9866666667	13.1	0.37483596511	0.127428486398	0.29974414797	-	TMEM104	-	transmembrane protein 104, transcript variant X2	-	-	KOG3832-Predicted amino acid transporter[R]
XM_022423295.2	0.0001	0.0001	0.0	1.0	1.0	-	HEATR6	-	HEAT repeat containing 6, transcript variant X9	-	-	KOG4535-HEAT and armadillo repeat-containing protein[R]
XM_038457935.1	0.643333333333	0.89	-0.468238894419	0.306628202164	0.535673260442	-	TOX2	-	TOX high mobility group box family member 2, transcript variant X2	GO:0000003,GO:0000976,GO:0000977,GO:0000978,GO:0000981,GO:0000982,GO:0000987,GO:0001012,GO:0001067,GO:0001077,GO:0001085,GO:0001228,GO:0003006,GO:0003674,GO:0003676,GO:0003677,GO:0003690,GO:0003700,GO:0005488,GO:0005515,GO:0005575,GO:0005622,GO:0005623,GO:0005634,GO:0005654,GO:0006139,GO:0006351,GO:0006355,GO:0006357,GO:0006366,GO:0006725,GO:0006807,GO:0007275,GO:0007548,GO:0008134,GO:0008150,GO:…	-	KOG0381-HMG box-containing protein[R]
XM_014114514.3	0.506666666667	0.32333333333299996	0.648014671256	0.298552034588	0.526536758416	-	SH2B1	-	SH2B adaptor protein 1, transcript variant X1	GO:0000003,GO:0001558,GO:0001726,GO:0001932,GO:0001934,GO:0003674,GO:0005488,GO:0005575,GO:0005622,GO:0005623,GO:0005737,GO:0005829,GO:0005938,GO:0006950,GO:0007088,GO:0007154,GO:0007165,GO:0007166,GO:0007167,GO:0007169,GO:0007346,GO:0007596,GO:0007599,GO:0007610,GO:0007617,GO:0007618,GO:0008150,GO:0008284,GO:0008286,GO:0009611,GO:0009719,GO:0009725,GO:0009889,GO:0009893,GO:0009966,GO:0009967,GO:…	K12459-ko04722 Neurotrophin signaling pathway	KOG4278-Protein tyrosine kinase[T]
XM_005615443.4	6.26333333333	0.0001	15.9346430405	3.65760880303e-23	1.7127785441599998e-21	up	PDE7B	-	phosphodiesterase 7B, transcript variant X2	GO:0003674,GO:0003824,GO:0004112,GO:0004114,GO:0004115,GO:0005575,GO:0005622,GO:0005623,GO:0005737,GO:0005829,GO:0007154,GO:0007165,GO:0007186,GO:0007267,GO:0007268,GO:0008081,GO:0008150,GO:0009987,GO:0016787,GO:0016788,GO:0023052,GO:0042578,GO:0044424,GO:0044444,GO:0044464,GO:0050789,GO:0050794,GO:0050896,GO:0051716,GO:0065007,GO:0098916,GO:0099536,GO:0099537	K18436-ko00230 Purine metabolism;ko05032 Morphine addiction	KOG3689-Cyclic nucleotide phosphodiesterase[T]
XM_532721.6	41.6066666667	36.39	0.193272659791	0.38988425828900003	0.622710952413	-	TMED4	-	transmembrane p24 trafficking protein 4	GO:0002790,GO:0003002,GO:0003674,GO:0005215,GO:0005575,GO:0006810,GO:0006888,GO:0006996,GO:0007030,GO:0007154,GO:0007267,GO:0007275,GO:0007389,GO:0007444,GO:0008104,GO:0008150,GO:0009306,GO:0009888,GO:0009953,GO:0009987,GO:0010256,GO:0015031,GO:0015833,GO:0016020,GO:0016021,GO:0016043,GO:0016192,GO:0023052,GO:0023061,GO:0031224,GO:0032501,GO:0032502,GO:0032940,GO:0033036,GO:0034389,GO:0035220,GO:…	-	KOG1690-emp24/gp25L/p24 family of membrane trafficking proteins[U]
NM_001204095.1	30.4	33.0066666667	-0.11868612490999998	0.24334635378400002	0.45903836591700004	-	ANKHD1	-	ankyrin repeat and KH domain containing 1	GO:0001654,GO:0001745,GO:0001751,GO:0001754,GO:0002376,GO:0003674,GO:0005488,GO:0005515,GO:0005575,GO:0005622,GO:0005623,GO:0005737,GO:0006950,GO:0006952,GO:0006955,GO:0006959,GO:0006996,GO:0007005,GO:0007010,GO:0007154,GO:0007165,GO:0007166,GO:0007167,GO:0007169,GO:0007275,GO:0007399,GO:0007423,GO:0008150,GO:0009605,GO:0009607,GO:0009653,GO:0009887,GO:0009892,GO:0009894,GO:0009895,GO:0009987,GO:…	-	KOG4369-RTK signaling protein MASK/UNC-44[T]
XM_022423376.2	51.8666666667	127.49	-1.29750453049	7.67788931224e-05	0.000595609290281	-	MYH14	-	myosin heavy chain 14, transcript variant X2	-	K10352-ko04530 Tight junction	KOG0161-Myosin class II heavy chain[Z]
XR_002633409.2	0.013333333333299998	0.0001	7.05889368905	0.652479761608	1.0	-	LOC111098975	-	uncharacterized LOC111098975	-	-	-
XM_005635471.3	2.9333333333300002	3.37666666667	-0.203058745276	0.527585277396	0.7441788268870001	-	STARD13	-	StAR related lipid transfer domain containing 13, transcript variant X12	GO:0000132,GO:0000226,GO:0000278,GO:0000902,GO:0000910,GO:0000912,GO:0001655,GO:0001667,GO:0001700,GO:0001894,GO:0002009,GO:0002165,GO:0003158,GO:0003159,GO:0003674,GO:0005096,GO:0005488,GO:0005515,GO:0005575,GO:0005622,GO:0005623,GO:0005737,GO:0005739,GO:0005740,GO:0005811,GO:0005829,GO:0005886,GO:0005938,GO:0006928,GO:0006996,GO:0007010,GO:0007017,GO:0007049,GO:0007051,GO:0007052,GO:0007088,GO:…	-	KOG2200-Tumour suppressor protein p122-RhoGAP/DLC1[T]
XM_038519901.1	4.57333333333	7.9633333333300005	-0.8001263722840001	0.7900285993870001	0.9103929628749999	-	PATJ	-	PATJ crumbs cell polarity complex component, transcript variant X6	GO:0003674,GO:0005488,GO:0005515,GO:0005575,GO:0005622,GO:0005623,GO:0005737,GO:0005813,GO:0005815,GO:0005829,GO:0005856,GO:0005911,GO:0005923,GO:0015630,GO:0030054,GO:0030424,GO:0032794,GO:0032991,GO:0042995,GO:0043005,GO:0043226,GO:0043228,GO:0043229,GO:0043232,GO:0043296,GO:0044422,GO:0044424,GO:0044430,GO:0044444,GO:0044446,GO:0044464,GO:0045177,GO:0048471,GO:0070160,GO:0097458,GO:0120025	K06092-ko04390 Hippo signaling pathway;ko04530 Tight junction	KOG3209-WW domain-containing protein[R]
XM_014110075.2	0.0001	0.0001	0.0	1.0	1.0	-	LOC102153548	-	casein kinase 2 subunit alpha' interacting protein, transcript variant X4	GO:0005575,GO:0005622,GO:0005623,GO:0005634,GO:0043226,GO:0043227,GO:0043229,GO:0043231,GO:0044424,GO:0044464	-	-
XM_005615562.4	17.3433333333	7.7466666666699995	1.16273363857	9.53988101769e-06	8.69857534712e-05	-	AGPAT4	-	1-acylglycerol-3-phosphate O-acyltransferase 4, transcript variant X7	GO:0003674,GO:0003824,GO:0003841,GO:0005575,GO:0005622,GO:0005623,GO:0005737,GO:0005739,GO:0005740,GO:0005741,GO:0005783,GO:0005789,GO:0006629,GO:0006644,GO:0006650,GO:0006654,GO:0006793,GO:0006796,GO:0008150,GO:0008152,GO:0008374,GO:0008610,GO:0008654,GO:0009058,GO:0009987,GO:0012505,GO:0016020,GO:0016411,GO:0016740,GO:0016746,GO:0016747,GO:0019637,GO:0019867,GO:0031090,GO:0031966,GO:0031967,GO:…	K13523-ko00561 Glycerolipid metabolism;ko00564 Glycerophospholipid metabolism;ko04072 Phospholipase D signaling pathway	KOG1505-Lysophosphatidic acid acyltransferase LPAAT and related acyltransferases[I]
XM_022426309.2	0.0001	0.0001	0.0	1.0	1.0	-	WDR88	-	WD repeat domain 88, transcript variant X5	-	-	KOG0266-WD40 repeat-containing protein[R]
XR_005307484.1	0.0001	0.0001	0.0	1.0	1.0	-	LOC119867683	-	U6 spliceosomal RNA	-	-	-
XM_014117285.3	1.78	1.95	-0.131596882783	0.9461096644320001	0.979673525602	-	FAM118A	-	family with sequence similarity 118 member A, transcript variant X6	GO:0003674,GO:0005488,GO:0005515,GO:0042802	-	-
XM_546309.7	2.93	0.643333333333	2.1872623178799997	0.289433381259	0.515614024272	-	ARHGEF37	-	Rho guanine nucleotide exchange factor 37, transcript variant X3	GO:0003674,GO:0005085,GO:0005088,GO:0005089,GO:0005488,GO:0005515,GO:0007154,GO:0007165,GO:0007264,GO:0008150,GO:0009987,GO:0017016,GO:0017048,GO:0019899,GO:0023052,GO:0031267,GO:0035556,GO:0043085,GO:0043087,GO:0043547,GO:0044093,GO:0050789,GO:0050790,GO:0050794,GO:0050896,GO:0051020,GO:0051336,GO:0051345,GO:0051716,GO:0065007,GO:0065009,GO:0098772	-	KOG3523-Putative guanine nucleotide exchange factor TIM[T]
XM_022422100.2	0.163333333333	0.316666666667	-0.955145764216	0.76220312166	0.895960093893	-	WDR89	-	WD repeat domain 89, transcript variant X4	-	-	KOG1188-WD40 repeat protein[R]
XM_038454905.1	32.2233333333	42.78	-0.408830741571	0.00455108868488	0.022019805621	-	ATP13A2	-	ATPase cation transporting 13A2, transcript variant X6	-	-	KOG0208-Cation transport ATPase[P]
XM_038453695.1	0.0001	0.0001	0.0	1.0	1.0	-	SPATA48	-	spermatogenesis associated 48, transcript variant X3	-	-	-
XM_005637520.3	7.703333333330001	0.686666666667	3.4878010172800002	0.125060598517	0.295817800939	-	SLC16A12	-	solute carrier family 16 member 12, transcript variant X7	GO:0003333,GO:0003674,GO:0005215,GO:0005308,GO:0005342,GO:0005575,GO:0005623,GO:0005886,GO:0005887,GO:0006810,GO:0006811,GO:0006820,GO:0006855,GO:0006865,GO:0008028,GO:0008150,GO:0008509,GO:0008514,GO:0015075,GO:0015171,GO:0015238,GO:0015318,GO:0015711,GO:0015718,GO:0015849,GO:0015881,GO:0015893,GO:0016020,GO:0016021,GO:0022857,GO:0031224,GO:0031226,GO:0034220,GO:0042221,GO:0042493,GO:0044425,GO:…	-	KOG2504-Monocarboxylate transporter[G]
XR_005382910.1	0.0001	0.0001	0.0	1.0	1.0	-	LOC119870832	-	uncharacterized LOC119870832, transcript variant X10	-	-	-
XM_014108945.3	0.0001	0.0166666666667	-7.380821783939999	0.37390838707400004	1.0	-	NRAP	-	nebulin related anchoring protein, transcript variant X4	GO:0003674,GO:0003779,GO:0005488,GO:0005515,GO:0005575,GO:0005622,GO:0005623,GO:0005737,GO:0005911,GO:0005912,GO:0005913,GO:0005916,GO:0005924,GO:0005927,GO:0006996,GO:0007010,GO:0008092,GO:0008150,GO:0009987,GO:0014704,GO:0016043,GO:0017166,GO:0030016,GO:0030029,GO:0030036,GO:0030054,GO:0030055,GO:0042805,GO:0043226,GO:0043228,GO:0043229,GO:0043232,GO:0043292,GO:0044291,GO:0044424,GO:0044444,GO:…	-	KOG1702-Nebulin repeat protein[Z]
XM_038484589.1	0.493333333333	0.143333333333	1.78318861093	0.240777053754	0.456007771881	-	C1H18orf54	-	chromosome 1 C18orf54 homolog, transcript variant X9	GO:0008150,GO:0008285,GO:0042127,GO:0048519,GO:0048523,GO:0050789,GO:0050794,GO:0065007	-	-
XR_001318532.3	2.04333333333	0.9466666666670001	1.10999614419	0.00565600503806	0.0264526608476	-	HPS5	-	HPS5 biogenesis of lysosomal organelles complex 2 subunit 2, transcript variant X4	GO:0005575,GO:0005622,GO:0005623,GO:0005737,GO:0005829,GO:0006605,GO:0006622,GO:0006623,GO:0006725,GO:0006726,GO:0006727,GO:0006810,GO:0006886,GO:0006950,GO:0006996,GO:0007034,GO:0007041,GO:0007596,GO:0007599,GO:0008055,GO:0008104,GO:0008150,GO:0008152,GO:0009058,GO:0009611,GO:0009893,GO:0009987,GO:0010468,GO:0010604,GO:0010628,GO:0015031,GO:0015833,GO:0016043,GO:0018130,GO:0019222,GO:0019438,GO:…	-	KOG3621-WD40 repeat-containing protein[R]
XM_038514165.1	0.74	7.863333333330001	-3.40954383689	1.0	1.0	-	MINK1	-	misshapen like kinase 1, transcript variant X2	GO:0000165,GO:0000166,GO:0000185,GO:0000902,GO:0000904,GO:0001775,GO:0001932,GO:0001934,GO:0001952,GO:0002376,GO:0002520,GO:0002521,GO:0003674,GO:0003824,GO:0004672,GO:0004674,GO:0005488,GO:0005524,GO:0005575,GO:0005622,GO:0005623,GO:0005737,GO:0005794,GO:0005829,GO:0006464,GO:0006468,GO:0006793,GO:0006796,GO:0006807,GO:0006950,GO:0006996,GO:0007010,GO:0007154,GO:0007165,GO:0007254,GO:0007267,GO:…	-	KOG0587-Traf2- and Nck-interacting kinase and related germinal center kinase (GCK) family protein kinases[T]
XM_038462611.1	0.0001	0.0001	0.0	1.0	1.0	-	KALRN	-	kalirin RhoGEF kinase, transcript variant X57	GO:0000003,GO:0000902,GO:0000904,GO:0001505,GO:0001558,GO:0001662,GO:0001667,GO:0001764,GO:0001956,GO:0002119,GO:0002164,GO:0002209,GO:0002791,GO:0002792,GO:0003006,GO:0003008,GO:0003674,GO:0003824,GO:0004672,GO:0004674,GO:0005085,GO:0005088,GO:0005089,GO:0005096,GO:0005488,GO:0005515,GO:0005575,GO:0005622,GO:0005623,GO:0005634,GO:0005654,GO:0005737,GO:0005829,GO:0005856,GO:0006464,GO:0006468,GO:…	-	-
XM_537309.6	0.0001	0.0001	0.0	1.0	1.0	-	LOC480186	-	E3 ubiquitin-protein ligase RNF113A-like	GO:0000375,GO:0000377,GO:0000398,GO:0003674,GO:0003824,GO:0004842,GO:0005488,GO:0005575,GO:0005622,GO:0005623,GO:0005634,GO:0005681,GO:0005684,GO:0006139,GO:0006396,GO:0006397,GO:0006464,GO:0006725,GO:0006807,GO:0007275,GO:0007399,GO:0008150,GO:0008152,GO:0008270,GO:0008380,GO:0009987,GO:0010467,GO:0010468,GO:0016070,GO:0016071,GO:0016074,GO:0016567,GO:0016740,GO:0019219,GO:0019222,GO:0019538,GO:…	-	KOG1813-Predicted E3 ubiquitin ligase[O]
XM_038453957.1	0.0001	0.0001	0.0	1.0	1.0	-	NRCAM	-	neuronal cell adhesion molecule, transcript variant X1	GO:0000003,GO:0000132,GO:0000226,GO:0000278,GO:0000902,GO:0000904,GO:0001508,GO:0001558,GO:0001667,GO:0002009,GO:0002064,GO:0002165,GO:0002252,GO:0002376,GO:0003007,GO:0003008,GO:0003381,GO:0003382,GO:0003383,GO:0003384,GO:0003674,GO:0004888,GO:0005488,GO:0005509,GO:0005515,GO:0005575,GO:0005622,GO:0005623,GO:0005737,GO:0005886,GO:0005887,GO:0005911,GO:0005912,GO:0005913,GO:0005918,GO:0005919,GO:…	K06756-ko04514 Cell adhesion molecules (CAMs)	KOG3513-Neural cell adhesion molecule L1[T]
XR_005329941.1	0.0001	0.0001	0.0	1.0	1.0	-	LOC119871407	-	U6 spliceosomal RNA	-	-	-
XR_002627297.2	0.0001	0.0001	0.0	1.0	1.0	-	LOC111096189	-	uncharacterized LOC111096189, transcript variant X4	-	-	-
XM_003432783.5	0.533333333333	0.46666666666699996	0.192645077942	0.9286915033319999	0.9729216769679999	-	PDE4A	-	phosphodiesterase 4A, transcript variant X2	-	K13293-ko00230 Purine metabolism;ko04024 cAMP signaling pathway;ko05032 Morphine addiction	KOG3689-Cyclic nucleotide phosphodiesterase[T]
XM_005618551.4	0.0001	0.0001	0.0	1.0	1.0	-	LDB2	-	LIM domain binding 2, transcript variant X3	GO:0000902,GO:0000904,GO:0001085,GO:0001654,GO:0002009,GO:0002119,GO:0002164,GO:0002165,GO:0003002,GO:0003674,GO:0003700,GO:0005488,GO:0005515,GO:0005575,GO:0005622,GO:0005623,GO:0005634,GO:0006355,GO:0006357,GO:0006928,GO:0006935,GO:0007275,GO:0007350,GO:0007389,GO:0007399,GO:0007409,GO:0007411,GO:0007416,GO:0007423,GO:0007444,GO:0007472,GO:0007476,GO:0007507,GO:0007552,GO:0007560,GO:0007563,GO:…	-	KOG2181-LIM domain binding protein LDB1/NLI/CLIM[K]
XR_002622174.2	1.5433333333300001	0.7433333333329999	1.0539684833399998	0.0176678989183	0.0676347196847	-	OSBPL11	-	oxysterol binding protein like 11, transcript variant X2	GO:0005575,GO:0005622,GO:0005623,GO:0005634,GO:0005654,GO:0005737,GO:0005794,GO:0008150,GO:0009987,GO:0010883,GO:0010884,GO:0010889,GO:0010890,GO:0012505,GO:0030154,GO:0031974,GO:0031981,GO:0032502,GO:0032879,GO:0043226,GO:0043227,GO:0043229,GO:0043231,GO:0043233,GO:0044422,GO:0044424,GO:0044428,GO:0044444,GO:0044446,GO:0044464,GO:0045444,GO:0048518,GO:0048869,GO:0050789,GO:0065007,GO:0065008,GO:…	-	KOG2210-Oxysterol-binding protein[T]
XM_038568194.1	0.40333333333300003	0.106666666667	1.91886323727	0.408045990474	0.640459879105	-	CEP170	-	centrosomal protein 170, transcript variant X9	GO:0005575,GO:0005622,GO:0005623,GO:0005737,GO:0005813,GO:0005814,GO:0005815,GO:0005829,GO:0005856,GO:0005886,GO:0005929,GO:0015630,GO:0016020,GO:0032991,GO:0042995,GO:0043226,GO:0043228,GO:0043229,GO:0043232,GO:0044422,GO:0044424,GO:0044430,GO:0044441,GO:0044444,GO:0044446,GO:0044450,GO:0044463,GO:0044464,GO:0071944,GO:0120025,GO:0120038,GO:0120103	-	KOG1881-Anion exchanger adaptor protein Kanadaptin, contains FHA domain[R]
XM_038462632.1	0.0001	0.0001	0.0	1.0	1.0	-	KALRN	-	kalirin RhoGEF kinase, transcript variant X57	GO:0000003,GO:0000902,GO:0000904,GO:0001505,GO:0001558,GO:0001662,GO:0001667,GO:0001764,GO:0001956,GO:0002119,GO:0002164,GO:0002209,GO:0002791,GO:0002792,GO:0003006,GO:0003008,GO:0003674,GO:0003824,GO:0004672,GO:0004674,GO:0005085,GO:0005088,GO:0005089,GO:0005096,GO:0005488,GO:0005515,GO:0005575,GO:0005622,GO:0005623,GO:0005634,GO:0005654,GO:0005737,GO:0005829,GO:0005856,GO:0006464,GO:0006468,GO:…	-	-
XM_038686808.1	18.9966666667	25.03	-0.397911999068	0.14511151050899998	0.325848297533	-	PHF3	-	PHD finger protein 3, transcript variant X1	GO:0007275,GO:0008150,GO:0032501,GO:0032502,GO:0048856	-	KOG1634-Predicted transcription factor DATF1, contains PHD and TFS2M domains[K]
XM_534146.7	24.5233333333	20.29	0.273386225542	0.686037112966	0.852161761397	-	COMMD6	-	COMM domain containing 6, transcript variant X1	GO:0003674,GO:0005488,GO:0005515,GO:0006355,GO:0008134,GO:0008150,GO:0009889,GO:0010468,GO:0010556,GO:0019219,GO:0019222,GO:0031323,GO:0031326,GO:0032088,GO:0043433,GO:0044092,GO:0048519,GO:0050789,GO:0050794,GO:0051059,GO:0051090,GO:0051171,GO:0051252,GO:0060255,GO:0065007,GO:0065009,GO:0080090,GO:1903506,GO:2000112,GO:2001141	-	-
XM_038505061.1	0.0001	0.0001	0.0	1.0	1.0	-	TNFRSF4	-	TNF receptor superfamily member 4, transcript variant X2	GO:0001775,GO:0001817,GO:0001818,GO:0001932,GO:0002237,GO:0002376,GO:0002637,GO:0002639,GO:0002682,GO:0002683,GO:0002684,GO:0002694,GO:0002696,GO:0002697,GO:0002699,GO:0002700,GO:0002702,GO:0002791,GO:0002792,GO:0002793,GO:0003674,GO:0004888,GO:0005031,GO:0005035,GO:0005575,GO:0005623,GO:0005886,GO:0005887,GO:0006355,GO:0006915,GO:0006950,GO:0006952,GO:0006954,GO:0006955,GO:0006968,GO:0007154,GO:…	K05142-ko04060 Cytokine-cytokine receptor interaction	-
XM_005620992.4	10.31	10.3266666667	-0.0023303107003	0.7289936462209999	0.877652067994	-	LRWD1	-	leucine rich repeats and WD repeat domain containing 1, transcript variant X3	GO:0000166,GO:0000228,GO:0000775,GO:0000776,GO:0000781,GO:0000785,GO:0000792,GO:0000808,GO:0003674,GO:0003676,GO:0003677,GO:0003682,GO:0005488,GO:0005515,GO:0005575,GO:0005622,GO:0005623,GO:0005634,GO:0005664,GO:0005694,GO:0005721,GO:0005730,GO:0006139,GO:0006259,GO:0006260,GO:0006261,GO:0006270,GO:0006325,GO:0006725,GO:0006807,GO:0006996,GO:0008104,GO:0008150,GO:0008152,GO:0008327,GO:0009058,GO:…	-	-
XM_038444997.1	3.79	5.603333333330001	-0.564087470344	0.00975470309278	0.041640954692800006	-	TGFB1	-	transforming growth factor beta 1, transcript variant X1	GO:0000003,GO:0000018,GO:0000060,GO:0000075,GO:0000122,GO:0000165,GO:0000278,GO:0001501,GO:0001503,GO:0001558,GO:0001568,GO:0001570,GO:0001654,GO:0001655,GO:0001657,GO:0001666,GO:0001763,GO:0001773,GO:0001775,GO:0001776,GO:0001817,GO:0001818,GO:0001819,GO:0001822,GO:0001823,GO:0001837,GO:0001838,GO:0001841,GO:0001843,GO:0001889,GO:0001932,GO:0001933,GO:0001934,GO:0001944,GO:0002009,GO:0002028,GO:…	K13375-ko04010 MAPK signaling pathway;ko04350 TGF-beta signaling pathway;ko04390 Hippo signaling pathway;ko04068 FoxO signaling pathway;ko04060 Cytokine-cytokine receptor interaction;ko04144 Endocytosis;ko04110 Cell cycle;ko04672 Intestinal immune network for IgA production;ko04380 Osteoclast differentiation;ko05200 Pathways in cancer;ko05205 Proteoglycans in cancer;ko05210 Colorectal cancer;ko05…	KOG3900-Transforming growth factor beta, bone morphogenetic protein and related proteins[T]
XR_005434071.1	0.0001	0.0001	0.0	1.0	1.0	-	LOC119874186	-	uncharacterized LOC119874186	-	-	-
XM_038529825.1	0.0001	0.01	-6.64385618977	0.8003334758920001	1.0	-	LOC489748	-	dipeptidase 3, transcript variant X1	GO:0000003,GO:0000280,GO:0001669,GO:0003674,GO:0003824,GO:0005575,GO:0005622,GO:0005623,GO:0005737,GO:0005886,GO:0006508,GO:0006807,GO:0006996,GO:0007049,GO:0007140,GO:0007276,GO:0008150,GO:0008152,GO:0008233,GO:0008238,GO:0009987,GO:0012505,GO:0016020,GO:0016043,GO:0016787,GO:0016805,GO:0019538,GO:0019953,GO:0022402,GO:0022412,GO:0022414,GO:0030141,GO:0031410,GO:0031982,GO:0032501,GO:0032504,GO:…	-	KOG4127-Renal dipeptidase[O]
XR_002624661.2	0.0001	0.0001	0.0	1.0	1.0	-	LOC102155937	-	uncharacterized LOC102155937, transcript variant X10	-	-	-
XR_002630809.2	0.0001	0.0001	0.0	1.0	1.0	-	LOC111097745	-	uncharacterized LOC111097745, transcript variant X3	-	-	-
XM_862275.6	1.17666666667	0.19	2.6306343591099997	0.240978950356	0.456231067867	-	ACTN4	-	actinin alpha 4, transcript variant X5	GO:0000976,GO:0000977,GO:0001012,GO:0001067,GO:0001666,GO:0001725,GO:0001882,GO:0002028,GO:0002576,GO:0003674,GO:0003676,GO:0003677,GO:0003682,GO:0003690,GO:0003712,GO:0003713,GO:0003779,GO:0005102,GO:0005178,GO:0005488,GO:0005515,GO:0005575,GO:0005576,GO:0005622,GO:0005623,GO:0005634,GO:0005654,GO:0005737,GO:0005829,GO:0005856,GO:0005911,GO:0005938,GO:0006810,GO:0006887,GO:0006928,GO:0006950,GO:…	K05699-ko04810 Regulation of actin cytoskeleton;ko04510 Focal adhesion;ko04520 Adherens junction;ko04530 Tight junction;ko04670 Leukocyte transendothelial migration;ko05203 Viral carcinogenesis;ko05322 Systemic lupus erythematosus;ko05412 Arrhythmogenic right ventricular cardiomyopathy (ARVC);ko05146 Amoebiasis	KOG0035-Ca2+-binding actin-bundling protein (actinin), alpha chain (EF-Hand protein superfamily)[Z]
XM_014117479.3	0.0966666666667	0.02	2.27301849441	0.492544102314	0.716281911962	-	TSGA10	-	testis specific 10, transcript variant X11	GO:0003674,GO:0005198,GO:0005575,GO:0005622,GO:0005623,GO:0005634,GO:0005635,GO:0005737,GO:0005929,GO:0008150,GO:0009987,GO:0012505,GO:0016020,GO:0016043,GO:0022607,GO:0030030,GO:0030031,GO:0031090,GO:0031514,GO:0031965,GO:0031967,GO:0031975,GO:0042995,GO:0043005,GO:0043226,GO:0043227,GO:0043229,GO:0043231,GO:0044085,GO:0044422,GO:0044424,GO:0044428,GO:0044446,GO:0044464,GO:0071840,GO:0097458,GO:…	-	-
NM_001195843.1	0.0001	0.0001	0.0	1.0	1.0	-	ADRA1A	-	adrenoceptor alpha 1A	GO:0001932,GO:0001934,GO:0001976,GO:0001978,GO:0001983,GO:0001985,GO:0001993,GO:0001994,GO:0001996,GO:0001997,GO:0002026,GO:0002027,GO:0003008,GO:0003012,GO:0003013,GO:0003014,GO:0003018,GO:0003025,GO:0003044,GO:0003057,GO:0003073,GO:0003084,GO:0003085,GO:0003099,GO:0003298,GO:0003300,GO:0003301,GO:0003321,GO:0003674,GO:0004888,GO:0004930,GO:0004935,GO:0004936,GO:0004937,GO:0005488,GO:0005515,GO:…	K04135-ko04020 Calcium signaling pathway;ko04022 cGMP - PKG signaling pathway;ko04152 AMPK signaling pathway;ko04080 Neuroactive ligand-receptor interaction;ko04261 Adrenergic signaling in cardiomyocytes;ko04270 Vascular smooth muscle contraction;ko04970 Salivary secretion	KOG4220-Muscarinic acetylcholine receptor[T]
XM_014115087.3	0.33	0.30666666666700004	0.105794664023	0.98634643721	0.99528419259	-	NSL1	-	NSL1 component of MIS12 kinetochore complex, transcript variant X3	GO:0000070,GO:0000278,GO:0000280,GO:0000444,GO:0000775,GO:0000776,GO:0000777,GO:0000779,GO:0000793,GO:0000819,GO:0005575,GO:0005622,GO:0005623,GO:0005634,GO:0005654,GO:0005694,GO:0005737,GO:0005829,GO:0006996,GO:0007049,GO:0007059,GO:0008150,GO:0009987,GO:0016043,GO:0016604,GO:0016607,GO:0022402,GO:0031974,GO:0031981,GO:0032991,GO:0043226,GO:0043227,GO:0043228,GO:0043229,GO:0043231,GO:0043232,GO:…	-	-
XM_038453769.1	1.02	0.0001	13.316281531700001	0.0829507190802	0.224444599498	-	MDK	-	midkine, transcript variant X1	GO:0001662,GO:0002209,GO:0003008,GO:0003674,GO:0005102,GO:0005488,GO:0005515,GO:0005539,GO:0005575,GO:0005576,GO:0005604,GO:0005622,GO:0005623,GO:0005737,GO:0006355,GO:0006928,GO:0006950,GO:0006952,GO:0007154,GO:0007165,GO:0007166,GO:0007219,GO:0007275,GO:0007399,GO:0007417,GO:0007420,GO:0007528,GO:0007588,GO:0007610,GO:0007611,GO:0007613,GO:0007614,GO:0008083,GO:0008150,GO:0008201,GO:0009605,GO:…	-	-
XM_038457785.1	0.0001	0.0001	0.0	1.0	1.0	-	MROH8	-	maestro heat like repeat family member 8, transcript variant X16	-	-	-
XM_038455550.1	0.0001	0.0001	0.0	1.0	1.0	-	FEZF2	-	FEZ family zinc finger 2, transcript variant X11	GO:0000122,GO:0000902,GO:0000904,GO:0000976,GO:0000977,GO:0000978,GO:0000981,GO:0000987,GO:0001012,GO:0001067,GO:0001227,GO:0001228,GO:0001709,GO:0001764,GO:0003002,GO:0003674,GO:0003676,GO:0003677,GO:0003682,GO:0003690,GO:0003700,GO:0005488,GO:0005515,GO:0005575,GO:0005623,GO:0006139,GO:0006351,GO:0006355,GO:0006357,GO:0006366,GO:0006725,GO:0006807,GO:0006928,GO:0006935,GO:0007154,GO:0007275,GO:…	-	KOG2462-C2H2-type Zn-finger protein[K]
XM_005629340.3	7.31666666667	5.10666666667	0.518804642498	0.136008391476	0.31266123726100004	-	TMEM154	-	transmembrane protein 154, transcript variant X1	-	-	-
XR_002625704.2	0.0001	0.013333333333299998	-7.05889368905	0.638539135858	1.0	-	LOC111095479	-	uncharacterized LOC111095479	-	-	-
XM_022424756.2	0.5566666666669999	0.156666666667	1.8291154408	1.0	1.0	-	CCDC88A	-	coiled-coil domain containing 88A, transcript variant X6	GO:0000226,GO:0001932,GO:0001934,GO:0003674,GO:0003779,GO:0005488,GO:0005515,GO:0005543,GO:0005575,GO:0005622,GO:0005623,GO:0005737,GO:0005783,GO:0005794,GO:0005813,GO:0005814,GO:0005815,GO:0005829,GO:0005856,GO:0005886,GO:0005929,GO:0006275,GO:0006810,GO:0006928,GO:0006996,GO:0007010,GO:0007017,GO:0007154,GO:0007165,GO:0007275,GO:0007399,GO:0008017,GO:0008092,GO:0008150,GO:0008289,GO:0009889,GO:…	-	KOG4643-Uncharacterized coiled-coil protein[S]
XM_038566607.1	0.0001	0.00666666666667	-6.05889368905	0.799359866908	1.0	-	FMO4	-	flavin containing dimethylaniline monoxygenase 4, transcript variant X7	GO:0003674,GO:0003824,GO:0004497,GO:0004499,GO:0006139,GO:0006725,GO:0006732,GO:0006733,GO:0006739,GO:0006753,GO:0006793,GO:0006796,GO:0006807,GO:0008150,GO:0008152,GO:0009056,GO:0009117,GO:0009987,GO:0016491,GO:0016705,GO:0016709,GO:0017144,GO:0019362,GO:0019637,GO:0034641,GO:0042737,GO:0044237,GO:0044238,GO:0044248,GO:0044281,GO:0046483,GO:0046496,GO:0051186,GO:0055086,GO:0055114,GO:0070995,GO:…	K00485-ko00982 Drug metabolism - cytochrome P450	KOG1399-Flavin-containing monooxygenase[Q]
XM_847911.5	6.10666666667	15.39	-1.33353622895	0.0310439776898	0.105995516774	-	SC5D	-	sterol-C5-desaturase, transcript variant X1	GO:0000248,GO:0003674,GO:0003824,GO:0005575,GO:0005622,GO:0005623,GO:0005737,GO:0005783,GO:0005789,GO:0006066,GO:0006082,GO:0006629,GO:0006631,GO:0006694,GO:0006695,GO:0008150,GO:0008152,GO:0008202,GO:0008203,GO:0008610,GO:0009058,GO:0009889,GO:0009987,GO:0012505,GO:0016020,GO:0016125,GO:0016126,GO:0016491,GO:0016705,GO:0016717,GO:0019216,GO:0019218,GO:0019222,GO:0019752,GO:0031984,GO:0032787,GO:…	K00227-ko00100 Steroid biosynthesis	KOG0872-Sterol C5 desaturase[I]
XM_038454690.1	0.0001	0.0001	0.0	1.0	1.0	-	KYNU	-	kynureninase, transcript variant X1	GO:0003674,GO:0003824,GO:0005575,GO:0005622,GO:0005623,GO:0005737,GO:0006082,GO:0006520,GO:0006568,GO:0006569,GO:0006576,GO:0006586,GO:0006725,GO:0006766,GO:0006767,GO:0006807,GO:0008150,GO:0008152,GO:0009056,GO:0009063,GO:0009072,GO:0009074,GO:0009308,GO:0009310,GO:0009987,GO:0016054,GO:0016787,GO:0016822,GO:0016823,GO:0019439,GO:0019441,GO:0019752,GO:0030429,GO:0032787,GO:0034641,GO:0042180,GO:…	K01556-ko00380 Tryptophan metabolism	KOG3846-L-kynurenine hydrolase[E]
XR_002627043.2	0.0001	0.0001	0.0	1.0	1.0	-	LOC111096029	-	uncharacterized LOC111096029, transcript variant X3	-	-	-
XM_014115968.3	1.08333333333	0.9566666666670001	0.17938898124000002	0.8981273207449999	0.960184329998	-	ALKBH6	-	alkB homolog 6, transcript variant X6	GO:0003674,GO:0003824,GO:0005488,GO:0005506,GO:0005575,GO:0005622,GO:0005623,GO:0005634,GO:0005654,GO:0005912,GO:0005924,GO:0005925,GO:0008150,GO:0008152,GO:0008198,GO:0016491,GO:0030054,GO:0030055,GO:0031974,GO:0031981,GO:0043167,GO:0043169,GO:0043226,GO:0043227,GO:0043229,GO:0043231,GO:0043233,GO:0044422,GO:0044424,GO:0044428,GO:0044446,GO:0044464,GO:0046872,GO:0046914,GO:0051213,GO:0055114,GO:…	-	KOG3200-Uncharacterized conserved protein[S]
XR_005397063.1	0.0001	0.0001	0.0	1.0	1.0	-	LOC111097404	-	uncharacterized LOC111097404, transcript variant X3	-	-	-
unassigned_transcript_809	0.0001	0.0001	0.0	1.0	1.0	-	TRNAM-CAU_13	-	tRNA-Met	-	-	-
XM_038612057.1	1.17666666667	1.46	-0.31126268633000004	0.721378557094	0.873215273462	-	NSRP1	-	nuclear speckle splicing regulatory protein 1, transcript variant X2	GO:0000375,GO:0000377,GO:0000381,GO:0000398,GO:0002119,GO:0002164,GO:0003674,GO:0003676,GO:0003723,GO:0003729,GO:0005488,GO:0005575,GO:0005622,GO:0005623,GO:0005634,GO:0005654,GO:0005737,GO:0006139,GO:0006396,GO:0006397,GO:0006725,GO:0006807,GO:0006928,GO:0007275,GO:0008150,GO:0008152,GO:0008380,GO:0009791,GO:0009987,GO:0010467,GO:0010468,GO:0016070,GO:0016071,GO:0016477,GO:0016604,GO:0016607,GO:…	-	KOG2117-Uncharacterized conserved protein[S]
XM_038456914.1	0.0966666666667	0.433333333333	-2.1643868179	1.0	1.0	-	FRMD4A	-	FERM domain containing 4A, transcript variant X14	GO:0003674,GO:0005488,GO:0005515,GO:0005575,GO:0005622,GO:0005623,GO:0005813,GO:0005815,GO:0005856,GO:0005886,GO:0005911,GO:0005923,GO:0007163,GO:0008150,GO:0009987,GO:0015630,GO:0016020,GO:0030010,GO:0030054,GO:0030674,GO:0032153,GO:0032154,GO:0032155,GO:0033043,GO:0043226,GO:0043228,GO:0043229,GO:0043232,GO:0043296,GO:0044422,GO:0044424,GO:0044425,GO:0044430,GO:0044446,GO:0044459,GO:0044464,GO:…	-	KOG3529-Radixin, moesin and related proteins of the ERM family[R]
XR_005313177.1	0.0001	0.0001	0.0	1.0	1.0	-	LOC111091492	-	uncharacterized LOC111091492, transcript variant X10	-	-	-
XR_002618271.2	0.0001	0.0001	0.0	1.0	1.0	-	LOC106557635	-	uncharacterized LOC106557635, transcript variant X4	-	-	-
XM_014121852.3	1.2666666666700002	5.06333333333	-1.99905054617	4.5503071318e-08	5.9991015502e-07	-	ZNF358	-	zinc finger protein 358, transcript variant X2	GO:0000981,GO:0003674,GO:0003700,GO:0006355,GO:0006357,GO:0007275,GO:0007399,GO:0008150,GO:0009653,GO:0009790,GO:0009792,GO:0009888,GO:0009889,GO:0010468,GO:0010556,GO:0019219,GO:0019222,GO:0019827,GO:0021915,GO:0030326,GO:0031323,GO:0031326,GO:0032501,GO:0032502,GO:0035107,GO:0035108,GO:0035113,GO:0035115,GO:0035136,GO:0035295,GO:0043009,GO:0048598,GO:0048731,GO:0048736,GO:0048856,GO:0050789,GO:…	-	KOG2462-C2H2-type Zn-finger protein[K]
XM_038434114.1	0.0333333333333	0.0166666666667	1.0	0.703160687066	1.0	-	LOC100686198	-	uncharacterized LOC100686198, transcript variant X4	-	-	-
XM_038448135.1	0.0001	0.0001	0.0	1.0	1.0	-	LOC119868007	-	uncharacterized LOC119868007, transcript variant X12	-	-	-
XR_002622710.2	0.0001	0.0001	0.0	1.0	1.0	-	LOC111093915	-	uncharacterized LOC111093915, transcript variant X1	-	-	-
XM_005631819.4	0.8	0.233333333333	1.77760757866	0.311466414308	0.540698427645	-	MFSD8	-	major facilitator superfamily domain containing 8, transcript variant X12	GO:0000323,GO:0005575,GO:0005622,GO:0005623,GO:0005634,GO:0005654,GO:0005737,GO:0005764,GO:0005773,GO:0005886,GO:0005887,GO:0006996,GO:0007033,GO:0007040,GO:0007275,GO:0007399,GO:0008150,GO:0009894,GO:0009987,GO:0010506,GO:0014069,GO:0016020,GO:0016021,GO:0016043,GO:0019222,GO:0022008,GO:0030154,GO:0030182,GO:0031224,GO:0031226,GO:0031323,GO:0031329,GO:0031974,GO:0031981,GO:0032279,GO:0032501,GO:…	K12307-ko04142 Lysosome	KOG2325-Predicted transporter/transmembrane protein[R]
XM_022404484.2	0.0866666666667	1.2	-3.79141337819	0.212856308205	0.41833761798299995	-	LOC482987	-	b(0,+)-type amino acid transporter 1-like, transcript variant X6	GO:0003333,GO:0003674,GO:0005215,GO:0005342,GO:0005575,GO:0005623,GO:0005886,GO:0005887,GO:0006810,GO:0006811,GO:0006820,GO:0006865,GO:0008150,GO:0008509,GO:0008514,GO:0015075,GO:0015171,GO:0015179,GO:0015291,GO:0015297,GO:0015318,GO:0015711,GO:0015807,GO:0015849,GO:0016020,GO:0016021,GO:0022804,GO:0022857,GO:0031224,GO:0031226,GO:0034220,GO:0044425,GO:0044459,GO:0044464,GO:0046942,GO:0046943,GO:…	-	KOG1287-Amino acid transporters[E]
XR_005311798.1	0.0001	0.0001	0.0	1.0	1.0	-	LOC111090949	-	uncharacterized LOC111090949, transcript variant X3	-	-	-
XM_038459294.1	0.0001	0.0001	0.0	1.0	1.0	-	LOC119870246	-	cTAGE family member 9-like, transcript variant X3	-	-	-
XR_002617968.2	0.0001	0.0001	0.0	1.0	1.0	-	LOC111091836	-	uncharacterized LOC111091836, transcript variant X7	-	-	-
NM_001003318.2	274.86	213.38	0.365272009271	0.00023244931364300002	0.00161882794857	-	RAB2A	-	RAB2A, member RAS oncogene family	GO:0000139,GO:0000166,GO:0001882,GO:0001883,GO:0003674,GO:0003824,GO:0003924,GO:0005488,GO:0005515,GO:0005525,GO:0005575,GO:0005622,GO:0005623,GO:0005737,GO:0005783,GO:0005789,GO:0005794,GO:0005829,GO:0006464,GO:0006807,GO:0006810,GO:0006886,GO:0006888,GO:0006996,GO:0007030,GO:0007154,GO:0007165,GO:0007264,GO:0007265,GO:0008104,GO:0008150,GO:0008152,GO:0009987,GO:0010256,GO:0012505,GO:0015031,GO:…	K07877-ko04152 AMPK signaling pathway	KOG0098-GTPase Rab2, small G protein superfamily[U]
XR_005313395.1	0.0001	0.023333333333299996	-7.8662486111100005	0.371530312703	1.0	-	LOC102156658	-	uncharacterized LOC102156658, transcript variant X2	-	-	-
XM_022412985.2	0.28	0.206666666667	0.438121112392	0.818870160135	0.9255270186679999	-	TYRO3	-	TYRO3 protein tyrosine kinase, transcript variant X2	GO:0000003,GO:0000902,GO:0000904,GO:0001775,GO:0001779,GO:0002376,GO:0002520,GO:0002521,GO:0002682,GO:0002683,GO:0002694,GO:0002695,GO:0003006,GO:0003674,GO:0003824,GO:0004672,GO:0004713,GO:0004714,GO:0004888,GO:0005488,GO:0005515,GO:0005575,GO:0005622,GO:0005623,GO:0005634,GO:0005635,GO:0005737,GO:0005783,GO:0005789,GO:0005886,GO:0005887,GO:0006464,GO:0006468,GO:0006793,GO:0006796,GO:0006807,GO:…	-	KOG1095-Protein tyrosine kinase[T]
XM_005622740.3	2.33	0.8666666666670001	1.4267808323500002	0.386658651555	0.619559012956	-	FAM189B	-	family with sequence similarity 189 member B, transcript variant X1	GO:0003674,GO:0005488,GO:0005515,GO:0019904,GO:0050699	-	-
XR_005320435.1	0.0001	0.0001	0.0	1.0	1.0	-	LOC119870830	-	uncharacterized LOC119870830	-	-	-
XR_005318893.1	0.05666666666669999	0.313333333333	-2.46712601043	0.24086153270100003	1.0	-	LOC119870483	-	uncharacterized LOC119870483	-	-	-
XR_005318007.1	0.22666666666700003	0.13	0.802060622388	0.8371848574959999	1.0	-	LOC119867759	-	U6 spliceosomal RNA	-	-	-
XM_038464910.1	0.0001	0.09	-9.81378119122	0.323000922308	1.0	-	TMEM187	-	transmembrane protein 187, transcript variant X1	GO:0005575,GO:0005622,GO:0005623,GO:0005737,GO:0012505,GO:0030133,GO:0031410,GO:0031982,GO:0043226,GO:0043227,GO:0043229,GO:0044424,GO:0044444,GO:0044464,GO:0097708	-	-
XM_038486404.1	0.0001	0.0001	0.0	1.0	1.0	-	DCC	-	DCC netrin 1 receptor, transcript variant X3	GO:0000003,GO:0000902,GO:0000904,GO:0001558,GO:0001654,GO:0001764,GO:0003002,GO:0003006,GO:0003674,GO:0004888,GO:0005042,GO:0005488,GO:0005515,GO:0005575,GO:0005622,GO:0005623,GO:0005737,GO:0005829,GO:0005886,GO:0005887,GO:0006355,GO:0006357,GO:0006915,GO:0006928,GO:0006935,GO:0007154,GO:0007165,GO:0007166,GO:0007167,GO:0007178,GO:0007179,GO:0007275,GO:0007368,GO:0007389,GO:0007399,GO:0007409,GO:…	K06765-ko04360 Axon guidance;ko05200 Pathways in cancer;ko05210 Colorectal cancer	KOG4221-Receptor mediating netrin-dependent axon guidance[T]
XM_022427274.2	0.0001	0.0001	0.0	1.0	1.0	-	FSCN3	-	fascin actin-bundling protein 3, transcript variant X3	GO:0000003,GO:0001726,GO:0003006,GO:0003674,GO:0003779,GO:0005488,GO:0005515,GO:0005575,GO:0005622,GO:0005623,GO:0005737,GO:0005856,GO:0005884,GO:0005886,GO:0005902,GO:0006928,GO:0006996,GO:0007010,GO:0007015,GO:0007163,GO:0007276,GO:0007281,GO:0007283,GO:0007286,GO:0008092,GO:0008150,GO:0009653,GO:0009987,GO:0015629,GO:0016020,GO:0016043,GO:0016477,GO:0019953,GO:0022412,GO:0022414,GO:0022607,GO:…	-	-
XR_002621247.2	0.0001	0.0001	0.0	1.0	1.0	-	LOC111093297	-	uncharacterized LOC111093297, transcript variant X32	-	-	-
XM_022427329.2	0.0001	0.0001	0.0	0.8003334758920001	1.0	-	ANKIB1	-	ankyrin repeat and IBR domain containing 1, transcript variant X7	GO:0000151,GO:0000209,GO:0003674,GO:0003824,GO:0004842,GO:0005488,GO:0005515,GO:0005575,GO:0005622,GO:0005623,GO:0005737,GO:0006464,GO:0006807,GO:0008150,GO:0008152,GO:0009893,GO:0009894,GO:0009896,GO:0009987,GO:0010604,GO:0016567,GO:0016740,GO:0019222,GO:0019538,GO:0019787,GO:0019899,GO:0030162,GO:0031323,GO:0031325,GO:0031329,GO:0031331,GO:0031624,GO:0032268,GO:0032270,GO:0032434,GO:0032436,GO:…	-	KOG1815-Predicted E3 ubiquitin ligase[O]
XM_014122658.3	30.9133333333	34.19	-0.14534519678	0.0134075770542	0.0540143588837	-	GTF2H1	-	general transcription factor IIH subunit 1	GO:0000079,GO:0000428,GO:0000439,GO:0001109,GO:0001111,GO:0001112,GO:0001113,GO:0001120,GO:0001932,GO:0003674,GO:0003682,GO:0005488,GO:0005575,GO:0005622,GO:0005623,GO:0005634,GO:0005654,GO:0005667,GO:0005675,GO:0006139,GO:0006259,GO:0006281,GO:0006283,GO:0006289,GO:0006293,GO:0006294,GO:0006296,GO:0006351,GO:0006352,GO:0006353,GO:0006354,GO:0006355,GO:0006357,GO:0006360,GO:0006361,GO:0006363,GO:…	K03141-ko03022 Basal transcription factors;ko03420 Nucleotide excision repair;ko05203 Viral carcinogenesis	KOG2074-RNA polymerase II transcription initiation/nucleotide excision repair factor TFIIH, subunit TFB1[KL]
XM_038461526.1	0.0001	0.0001	0.0	1.0	1.0	-	LOC111093333	-	uncharacterized LOC111093333, transcript variant X31	-	-	-
XR_002629659.2	0.133333333333	0.06666666666669999	1.0	0.380544128534	0.613091607944	-	LOC102154270	-	uncharacterized LOC102154270, transcript variant X7	-	-	-
XM_038542136.1	0.0001	0.0001	0.0	1.0	1.0	-	LOC102151519	-	zinc finger protein 300-like, transcript variant X2	-	-	KOG2462-C2H2-type Zn-finger protein[K]
XR_002630511.2	0.0001	0.036666666666699994	-8.518325307689999	0.322948874763	1.0	-	LOC111097616	-	uncharacterized LOC111097616, transcript variant X4	-	-	-
XM_005615346.4	0.0001	0.0001	0.0	1.0	1.0	-	RELCH	-	RAB11 binding and LisH domain, coiled-coil and HEAT repeat containing, transcript variant X10	GO:0005575,GO:0005622,GO:0005623,GO:0005737,GO:0005768,GO:0006810,GO:0006869,GO:0008150,GO:0010876,GO:0012505,GO:0015850,GO:0015918,GO:0030301,GO:0031410,GO:0031982,GO:0032365,GO:0032366,GO:0032367,GO:0033036,GO:0043226,GO:0043227,GO:0043229,GO:0044424,GO:0044444,GO:0044464,GO:0046907,GO:0051179,GO:0051234,GO:0051641,GO:0051649,GO:0055037,GO:0071702,GO:0097708	-	KOG0211-Protein phosphatase 2A regulatory subunit A and related proteins[T]
XM_022418741.2	0.02	0.0933333333333	-2.22239242134	0.420262392979	1.0	-	UBE2U	-	ubiquitin conjugating enzyme E2 U, transcript variant X6	GO:0000151,GO:0000209,GO:0000228,GO:0000785,GO:0000790,GO:0000792,GO:0003674,GO:0003824,GO:0004842,GO:0005488,GO:0005515,GO:0005575,GO:0005622,GO:0005623,GO:0005634,GO:0005694,GO:0005737,GO:0006139,GO:0006259,GO:0006281,GO:0006325,GO:0006464,GO:0006508,GO:0006511,GO:0006725,GO:0006807,GO:0006950,GO:0006974,GO:0006996,GO:0008150,GO:0008152,GO:0009056,GO:0009057,GO:0009987,GO:0010498,GO:0016043,GO:…	K10584-ko04120 Ubiquitin mediated proteolysis	-
XM_038643647.1	0.0001	0.0001	0.0	1.0	1.0	-	GP6	-	glycoprotein VI platelet, transcript variant X5	GO:0003674,GO:0004888,GO:0005488,GO:0005518,GO:0005575,GO:0005623,GO:0005886,GO:0005887,GO:0007154,GO:0007165,GO:0007166,GO:0007167,GO:0007169,GO:0008150,GO:0009987,GO:0016020,GO:0016021,GO:0023052,GO:0031224,GO:0031226,GO:0038023,GO:0038063,GO:0038064,GO:0038065,GO:0044425,GO:0044459,GO:0044464,GO:0044877,GO:0050789,GO:0050794,GO:0050896,GO:0051716,GO:0060089,GO:0065007,GO:0071944,GO:0097197	K06264-ko04512 ECM-receptor interaction;ko04611 Platelet activation	-
XR_002629178.2	0.0001	0.0001	0.0	1.0	1.0	-	LOC102157168	-	uncharacterized LOC102157168, transcript variant X12	-	-	-
XM_005639931.4	0.0001	0.0001	0.0	1.0	1.0	-	NLGN1	-	neuroligin 1, transcript variant X3	GO:0000902,GO:0001505,GO:0001540,GO:0001941,GO:0001956,GO:0002087,GO:0003008,GO:0003674,GO:0003824,GO:0005102,GO:0005488,GO:0005515,GO:0005575,GO:0005622,GO:0005623,GO:0005737,GO:0005794,GO:0005886,GO:0005887,GO:0006605,GO:0006810,GO:0006836,GO:0006886,GO:0006887,GO:0006897,GO:0006903,GO:0006996,GO:0007010,GO:0007154,GO:0007155,GO:0007157,GO:0007158,GO:0007165,GO:0007267,GO:0007268,GO:0007269,GO:…	K07378-ko04514 Cell adhesion molecules (CAMs)	KOG4389-Acetylcholinesterase/Butyrylcholinesterase[T]
XR_005422075.1	0.0001	0.0001	0.0	1.0	1.0	-	LOC111090000	-	uncharacterized LOC111090000, transcript variant X2	-	-	-
XM_038427555.1	5.17666666667	3.67	0.496243360823	0.8148422661660001	0.923392874532	-	LRATD2	-	LRAT domain containing 2, transcript variant X6	GO:0005575,GO:0005622,GO:0005623,GO:0005737,GO:0005886,GO:0016020,GO:0044424,GO:0044464,GO:0071944	-	-
XM_038617192.1	0.28	0.356666666667	-0.349149563622	0.8561298793809999	0.9418575378090001	-	FNBP1	-	formin binding protein 1, transcript variant X3	GO:0000003,GO:0000323,GO:0002009,GO:0002064,GO:0002065,GO:0002066,GO:0002165,GO:0003006,GO:0003674,GO:0005488,GO:0005515,GO:0005543,GO:0005575,GO:0005622,GO:0005623,GO:0005737,GO:0005764,GO:0005773,GO:0005829,GO:0005856,GO:0005886,GO:0005905,GO:0005911,GO:0005938,GO:0007009,GO:0007275,GO:0007276,GO:0007281,GO:0007292,GO:0007293,GO:0007349,GO:0007399,GO:0007439,GO:0007444,GO:0007472,GO:0007476,GO:…	-	KOG3565-Cdc42-interacting protein CIP4[Z]
XR_293301.4	0.0001	0.0001	0.0	1.0	1.0	-	LOC102155615	-	uncharacterized LOC102155615, transcript variant X4	-	-	-
XM_038453222.1	1.07333333333	0.33666666666699996	1.6727053953600002	0.49675069201800004	0.719875698501	-	SIKE1	-	suppressor of IKBKE 1, transcript variant X2	GO:0003674,GO:0005488,GO:0005515,GO:0005575,GO:0005622,GO:0005623,GO:0005737,GO:0005829,GO:0017016,GO:0017048,GO:0019899,GO:0019900,GO:0019901,GO:0031267,GO:0044424,GO:0044444,GO:0044464,GO:0051020	K12656-ko04622 RIG-I-like receptor signaling pathway	-
XM_005620912.4	4.25666666667	1.61333333333	1.39967957243	0.000234934257904	0.00163419378449	-	PSPH	-	phosphoserine phosphatase, transcript variant X5	GO:0000003,GO:0000287,GO:0000902,GO:0000904,GO:0003674,GO:0003824,GO:0004647,GO:0005488,GO:0005509,GO:0005515,GO:0005575,GO:0005622,GO:0005623,GO:0005737,GO:0005829,GO:0006082,GO:0006520,GO:0006563,GO:0006564,GO:0006793,GO:0006796,GO:0006807,GO:0006928,GO:0006935,GO:0007275,GO:0007399,GO:0007409,GO:0007411,GO:0007422,GO:0007610,GO:0007617,GO:0007618,GO:0007619,GO:0008049,GO:0008150,GO:0008152,GO:…	K01079-ko01200 Carbon metabolism;ko01230 Biosynthesis of amino acids;ko00680 Methane metabolism;ko00260 Glycine, serine and threonine metabolism	KOG1615-Phosphoserine phosphatase[E]
XM_014117073.3	1.75	4.2	-1.2630344058299998	0.33671591500200004	0.5682219426899999	-	NEK6	-	NIMA related kinase 6, transcript variant X3	-	-	KOG0591-NIMA (never in mitosis)-related G2-specific serine/threonine protein kinase[D]
XM_014113728.3	1.79666666667	2.24666666667	-0.322463318429	0.8300451761959999	0.930647842893	-	PATJ	-	PATJ crumbs cell polarity complex component, transcript variant X6	GO:0003674,GO:0005488,GO:0005515,GO:0005575,GO:0005622,GO:0005623,GO:0005737,GO:0005813,GO:0005815,GO:0005829,GO:0005856,GO:0005911,GO:0005923,GO:0015630,GO:0030054,GO:0030424,GO:0032794,GO:0032991,GO:0042995,GO:0043005,GO:0043226,GO:0043228,GO:0043229,GO:0043232,GO:0043296,GO:0044422,GO:0044424,GO:0044430,GO:0044444,GO:0044446,GO:0044464,GO:0045177,GO:0048471,GO:0070160,GO:0097458,GO:0120025	K06092-ko04390 Hippo signaling pathway;ko04530 Tight junction	KOG3209-WW domain-containing protein[R]
XM_022406314.2	0.013333333333299998	0.0966666666667	-2.85798099513	0.5345646632909999	0.749061743962	-	EEFSEC	-	eukaryotic elongation factor, selenocysteine-tRNA specific, transcript variant X8	GO:0000049,GO:0000166,GO:0001514,GO:0001882,GO:0001883,GO:0003674,GO:0003676,GO:0003723,GO:0003729,GO:0003746,GO:0003824,GO:0003924,GO:0005488,GO:0005515,GO:0005525,GO:0005575,GO:0005622,GO:0005623,GO:0005737,GO:0005829,GO:0006412,GO:0006414,GO:0006417,GO:0006451,GO:0006518,GO:0006807,GO:0008135,GO:0008150,GO:0008152,GO:0009058,GO:0009059,GO:0009889,GO:0009987,GO:0010467,GO:0010468,GO:0010556,GO:…	-	KOG0461-Selenocysteine-specific elongation factor[J]
XR_002626709.2	0.416666666667	0.03	3.7958592832199995	0.0034462407085300004	0.0174191031899	-	LOC102155947	-	uncharacterized LOC102155947, transcript variant X6	-	-	-
XM_005619405.4	0.0001	0.123333333333	-10.2683470547	0.19505289632800002	0.394059048917	-	RAD1	-	RAD1 checkpoint DNA exonuclease, transcript variant X15	GO:0000003,GO:0000075,GO:0000077,GO:0000228,GO:0000723,GO:0000793,GO:0000794,GO:0003674,GO:0003676,GO:0003677,GO:0003684,GO:0003824,GO:0004518,GO:0004527,GO:0005488,GO:0005515,GO:0005575,GO:0005622,GO:0005623,GO:0005634,GO:0005654,GO:0005694,GO:0006139,GO:0006259,GO:0006278,GO:0006281,GO:0006289,GO:0006725,GO:0006807,GO:0006915,GO:0006950,GO:0006974,GO:0006996,GO:0007004,GO:0007049,GO:0007154,GO:…	K02830-ko04111 Cell cycle - yeast;ko04113 Meiosis - yeast	KOG3194-Checkpoint 9-1-1 complex, RAD1 component[DL]
XR_002615513.2	0.0333333333333	0.0001	8.38082178394	0.662406283452	1.0	-	LOC111090708	-	uncharacterized LOC111090708, transcript variant X4	-	-	-
XM_533608.7	0.023333333333299996	0.05333333333330001	-1.19264507794	0.362833618824	0.595367231016	-	MYBPC2	-	myosin binding protein C2, transcript variant X1	GO:0003008,GO:0003012,GO:0003674,GO:0003779,GO:0005198,GO:0005200,GO:0005488,GO:0005515,GO:0005575,GO:0005622,GO:0005623,GO:0005737,GO:0005829,GO:0005856,GO:0005859,GO:0006928,GO:0006936,GO:0006941,GO:0006996,GO:0007010,GO:0007015,GO:0008092,GO:0008150,GO:0008307,GO:0009653,GO:0009987,GO:0010927,GO:0015629,GO:0016043,GO:0016459,GO:0016460,GO:0022607,GO:0030016,GO:0030017,GO:0030018,GO:0030029,GO:…	-	KOG3513-Neural cell adhesion molecule L1[T]
XR_002625093.2	0.0001	0.0001	0.0	1.0	1.0	-	LOC102154570	-	uncharacterized LOC102154570, transcript variant X34	-	-	-
XM_005636552.3	64.3633333333	117.99	-0.874353642809	9.473722189049999e-17	2.9034837526900004e-15	-	GUCD1	-	guanylyl cyclase domain containing 1, transcript variant X4	-	-	KOG4621-Uncharacterized conserved protein[S]
XM_022426454.1	0.0001	0.0001	0.0	1.0	1.0	-	TRAF3IP2	-	TRAF3 interacting protein 2, transcript variant X6	GO:0002230,GO:0002682,GO:0002697,GO:0002831,GO:0007154,GO:0007165,GO:0008150,GO:0009966,GO:0009967,GO:0009987,GO:0010646,GO:0010647,GO:0023051,GO:0023052,GO:0023056,GO:0031347,GO:0032101,GO:0035556,GO:0043122,GO:0043123,GO:0043900,GO:0048518,GO:0048522,GO:0048583,GO:0048584,GO:0050688,GO:0050691,GO:0050789,GO:0050794,GO:0050896,GO:0051716,GO:0065007,GO:0080134,GO:1902531,GO:1902533	-	-
XR_002630838.2	0.0001	0.0001	0.0	1.0	1.0	-	LOC111097758	-	uncharacterized LOC111097758, transcript variant X1	-	-	-
XM_038459774.1	0.25333333333299995	0.0001	11.3068212025	0.141218938116	0.320383347174	-	SLC2A3	-	solute carrier family 2 member 3, transcript variant X3	GO:0001669,GO:0001775,GO:0002080,GO:0002252,GO:0002263,GO:0002274,GO:0002275,GO:0002283,GO:0002366,GO:0002376,GO:0002443,GO:0002444,GO:0002446,GO:0002791,GO:0002793,GO:0003674,GO:0005215,GO:0005355,GO:0005488,GO:0005515,GO:0005536,GO:0005575,GO:0005576,GO:0005615,GO:0005622,GO:0005623,GO:0005737,GO:0005886,GO:0005887,GO:0005901,GO:0005975,GO:0005996,GO:0006082,GO:0006732,GO:0006766,GO:0006767,GO:…	-	KOG0569-Permease of the major facilitator superfamily[G]
XR_005363493.1	0.03	0.0001	8.228818690499999	0.652479761608	1.0	-	LOC119870781	-	uncharacterized LOC119870781, transcript variant X2	-	-	-
XM_038542593.1	15.31	5.39333333333	1.50522517579	0.0413119970068	0.132474513397	-	LOC479773	-	Snf2 related CREBBP activator protein, transcript variant X4	GO:0003674,GO:0003712,GO:0003713,GO:0003824,GO:0004402,GO:0005575,GO:0005622,GO:0005623,GO:0005634,GO:0005654,GO:0005737,GO:0005794,GO:0006325,GO:0006355,GO:0006357,GO:0006464,GO:0006473,GO:0006475,GO:0006807,GO:0006996,GO:0008080,GO:0008150,GO:0008152,GO:0009889,GO:0009891,GO:0009893,GO:0009987,GO:0009996,GO:0010453,GO:0010454,GO:0010468,GO:0010556,GO:0010557,GO:0010604,GO:0012505,GO:0016043,GO:…	-	KOG0391-SNF2 family DNA-dependent ATPase[R]
XR_005315793.1	0.0001	0.0033333333333300003	-5.05889368905	0.8003334758920001	1.0	-	LOC106557975	-	uncharacterized LOC106557975, transcript variant X8	-	-	-
XM_540416.6	0.0001	0.0001	0.0	1.0	1.0	-	CD300LF	-	CD300 molecule like family member f, transcript variant X7	GO:0000323,GO:0001618,GO:0001786,GO:0001959,GO:0001961,GO:0002218,GO:0002221,GO:0002224,GO:0002253,GO:0002376,GO:0002520,GO:0002521,GO:0002573,GO:0002682,GO:0002683,GO:0002684,GO:0002694,GO:0002695,GO:0002756,GO:0002757,GO:0002758,GO:0002764,GO:0003674,GO:0005102,GO:0005126,GO:0005136,GO:0005488,GO:0005515,GO:0005543,GO:0005575,GO:0005622,GO:0005623,GO:0005737,GO:0005764,GO:0005768,GO:0005773,GO:…	-	-
XM_038458156.1	0.0033333333333300003	0.0001	5.05889368905	0.8270481477539999	1.0	-	LOC119870197	-	spidroin-2-like	-	-	-
XR_005315860.1	0.0001	0.0001	0.0	1.0	1.0	-	LOC119866576	-	uncharacterized LOC119866576	-	-	-
XM_005618955.4	3.31	3.94666666667	-0.253803458101	0.845407667464	0.937627715063	-	CCAR1	-	cell division cycle and apoptosis regulator 1, transcript variant X3	GO:0000375,GO:0000377,GO:0000398,GO:0000976,GO:0000977,GO:0000980,GO:0001012,GO:0001047,GO:0001067,GO:0001158,GO:0003674,GO:0003676,GO:0003677,GO:0003690,GO:0003712,GO:0003713,GO:0003714,GO:0005488,GO:0005515,GO:0005575,GO:0005622,GO:0005623,GO:0005634,GO:0005635,GO:0005641,GO:0005654,GO:0006139,GO:0006396,GO:0006397,GO:0006725,GO:0006807,GO:0007044,GO:0008150,GO:0008152,GO:0008284,GO:0008380,GO:…	-	KOG4246-Predicted DNA-binding protein, contains SAP domain[R]
XM_005631321.4	0.05	11.19	-7.80606622609	2.72157212478e-05	0.000230154956475	down	TOLLIP	-	toll interacting protein, transcript variant X1	GO:0000323,GO:0001775,GO:0002252,GO:0002263,GO:0002274,GO:0002275,GO:0002283,GO:0002366,GO:0002376,GO:0002443,GO:0002444,GO:0002446,GO:0003674,GO:0005102,GO:0005126,GO:0005149,GO:0005150,GO:0005488,GO:0005515,GO:0005575,GO:0005576,GO:0005615,GO:0005622,GO:0005623,GO:0005634,GO:0005654,GO:0005737,GO:0005764,GO:0005766,GO:0005773,GO:0005775,GO:0005829,GO:0005886,GO:0005887,GO:0006508,GO:0006511,GO:…	K05402-ko04620 Toll-like receptor signaling pathway	-
XR_005318186.1	4.18	7.26	-0.796466605915	0.00447992691128	0.0217343931946	-	RBM45	-	RNA binding motif protein 45, transcript variant X1	GO:0003674,GO:0003676,GO:0003723,GO:0003729,GO:0005488,GO:0005575,GO:0005622,GO:0005623,GO:0005634,GO:0005737,GO:0007275,GO:0007399,GO:0008150,GO:0032501,GO:0032502,GO:0043226,GO:0043227,GO:0043229,GO:0043231,GO:0044424,GO:0044464,GO:0048731,GO:0048856,GO:0097159,GO:1901363	-	KOG0144-RNA-binding protein CUGBP1/BRUNO (RRM superfamily)[A]
XM_541904.6	0.0001	0.0001	0.0	1.0	1.0	-	CCRL2	-	C-C motif chemokine receptor like 2, transcript variant X2	GO:0001637,GO:0001653,GO:0001664,GO:0003674,GO:0004888,GO:0004896,GO:0004930,GO:0004950,GO:0005102,GO:0005126,GO:0005488,GO:0005515,GO:0005575,GO:0005623,GO:0005886,GO:0005887,GO:0006935,GO:0006950,GO:0006952,GO:0006954,GO:0007154,GO:0007165,GO:0007166,GO:0007186,GO:0008150,GO:0008528,GO:0009605,GO:0009987,GO:0010033,GO:0016020,GO:0016021,GO:0016493,GO:0019221,GO:0023052,GO:0031224,GO:0031226,GO:…	-	KOG4219-G protein-coupled receptor[T]
XM_038549088.1	0.0001	0.0001	0.0	1.0	1.0	-	LOC106558903	-	glycine-rich cell wall structural protein 1-like, transcript variant X4	-	-	-
XR_005415003.1	0.01	0.0001	6.64385618977	0.393328536038	1.0	-	LOC119873653	-	uncharacterized LOC119873653, transcript variant X48	-	-	-
NM_001389185.1	0.0001	0.0001	0.0	1.0	1.0	-	OR5B3B	-	olfactory receptor family 5 subfamily B member 3B	-	K04257-ko04740 Olfactory transduction	-
XM_038551164.1	1.78666666667	4.41	-1.3035081558200001	0.00806321677306	0.035587338682	-	JMJD8	-	jumonji domain containing 8, transcript variant X1	-	-	KOG2131-Uncharacterized conserved protein, contains JmjC domain[BT]
XR_005311274.1	0.0001	0.0001	0.0	1.0	1.0	-	LOC119863975	-	uncharacterized LOC119863975, transcript variant X1	-	-	-
XM_022406152.2	0.0001	0.09	-9.81378119122	0.170782920697	0.361999238498	-	MBD5	-	methyl-CpG binding domain protein 5, transcript variant X3	GO:0003674,GO:0003682,GO:0005488,GO:0005575,GO:0005622,GO:0005623,GO:0005634,GO:0005654,GO:0005694,GO:0006464,GO:0006508,GO:0006807,GO:0007275,GO:0007399,GO:0008150,GO:0008152,GO:0009966,GO:0009967,GO:0009987,GO:0010369,GO:0010646,GO:0010647,GO:0016579,GO:0019538,GO:0023051,GO:0023056,GO:0030496,GO:0031974,GO:0031981,GO:0032501,GO:0032502,GO:0033500,GO:0036211,GO:0040008,GO:0040014,GO:0042592,GO:…	-	-
XR_005366667.1	0.0001	0.0001	0.0	1.0	1.0	-	LOC111096347	-	uncharacterized LOC111096347, transcript variant X2	-	-	-
XM_038454194.1	35.8533333333	52.7566666667	-0.557246158936	4.72985464105e-08	6.21984215173e-07	-	PLCB3	-	phospholipase C beta 3, transcript variant X2	GO:0003008,GO:0003013,GO:0003073,GO:0003674,GO:0003824,GO:0004435,GO:0004620,GO:0004629,GO:0005488,GO:0005515,GO:0005516,GO:0005575,GO:0005622,GO:0005623,GO:0005634,GO:0005654,GO:0005737,GO:0005829,GO:0005886,GO:0006066,GO:0006629,GO:0006644,GO:0006650,GO:0006793,GO:0006796,GO:0006810,GO:0006892,GO:0007154,GO:0007165,GO:0007166,GO:0007186,GO:0007223,GO:0007267,GO:0007610,GO:0007626,GO:0007629,GO:…	K05858-ko00562 Inositol phosphate metabolism;ko04015 Rap1 signaling pathway;ko04310 Wnt signaling pathway;ko04020 Calcium signaling pathway;ko04070 Phosphatidylinositol signaling system;ko04072 Phospholipase D signaling pathway;ko04071 Sphingolipid signaling pathway;ko04022 cGMP - PKG signaling pathway;ko04540 Gap junction;ko04611 Platelet activation;ko04062 Chemokine signaling pathway;ko04911 In…	KOG1265-Phospholipase C[I]
XM_014111277.2	0.0001	0.0001	0.0	1.0	1.0	-	RXRG	-	retinoid X receptor gamma, transcript variant X4	GO:0000003,GO:0000902,GO:0000904,GO:0000976,GO:0000977,GO:0000981,GO:0001012,GO:0001067,GO:0001101,GO:0001158,GO:0001667,GO:0002064,GO:0002065,GO:0002066,GO:0002165,GO:0003006,GO:0003674,GO:0003676,GO:0003677,GO:0003690,GO:0003700,GO:0003707,GO:0003708,GO:0004879,GO:0004884,GO:0004886,GO:0005488,GO:0005500,GO:0005515,GO:0005575,GO:0005622,GO:0005623,GO:0005634,GO:0005654,GO:0005667,GO:0005694,GO:…	K08526-ko04920 Adipocytokine signaling pathway;ko03320 PPAR signaling pathway;ko04919 Thyroid hormone signaling pathway;ko05200 Pathways in cancer;ko05202 Transcriptional misregulation in cancers;ko05216 Thyroid cancer;ko05222 Small cell lung cancer;ko05223 Non-small cell lung cancer	KOG4215-Hepatocyte nuclear factor 4 and similar steroid hormone receptors[K]
XM_038570737.1	0.0001	0.0001	0.0	1.0	1.0	-	TSACC	-	TSSK6 activating cochaperone, transcript variant X8	GO:0001932,GO:0001933,GO:0001934,GO:0003674,GO:0004857,GO:0004860,GO:0005488,GO:0005515,GO:0005575,GO:0005622,GO:0005623,GO:0005737,GO:0006469,GO:0008150,GO:0009892,GO:0009893,GO:0010562,GO:0010563,GO:0010604,GO:0010605,GO:0019207,GO:0019210,GO:0019220,GO:0019222,GO:0019887,GO:0019899,GO:0019900,GO:0019901,GO:0030234,GO:0030544,GO:0031072,GO:0031323,GO:0031324,GO:0031325,GO:0031399,GO:0031400,GO:…	-	-
XM_038601102.1	24.6533333333	17.2466666667	0.515465170719	0.0110359678066	0.045994025358499994	-	RIC1	-	RIC1 homolog, RAB6A GEF complex partner 1, transcript variant X16	GO:0000139,GO:0000902,GO:0000904,GO:0001654,GO:0001745,GO:0001751,GO:0001754,GO:0003674,GO:0005085,GO:0005088,GO:0005488,GO:0005515,GO:0005575,GO:0005622,GO:0005623,GO:0005737,GO:0005794,GO:0005829,GO:0006810,GO:0006886,GO:0006928,GO:0006935,GO:0007275,GO:0007399,GO:0007409,GO:0007411,GO:0007423,GO:0008104,GO:0008150,GO:0009605,GO:0009653,GO:0009887,GO:0009892,GO:0009894,GO:0009895,GO:0009966,GO:…	-	KOG2006-WD40 repeat protein[R]
XM_038462245.1	6.703333333330001	11.01	-0.7158638879800001	0.000109938546565	0.000826915060497	-	DLG1	-	discs large MAGUK scaffold protein 1, transcript variant X17	GO:0003674,GO:0003824,GO:0004385,GO:0005102,GO:0005488,GO:0005515,GO:0005575,GO:0005623,GO:0005886,GO:0005911,GO:0005912,GO:0006139,GO:0006163,GO:0006725,GO:0006753,GO:0006793,GO:0006796,GO:0006807,GO:0007043,GO:0007154,GO:0007163,GO:0007267,GO:0007268,GO:0007275,GO:0007399,GO:0008104,GO:0008150,GO:0008152,GO:0009058,GO:0009116,GO:0009117,GO:0009119,GO:0009123,GO:0009126,GO:0009132,GO:0009135,GO:…	K12076-ko04390 Hippo signaling pathway;ko04391 Hippo signaling pathway -fly;ko04660 T cell receptor signaling pathway;ko05203 Viral carcinogenesis;ko05166 HTLV-I infection	KOG0708-Membrane-associated guanylate kinase MAGUK (contains PDZ, SH3, HOOK and GUK domains)[F]
XM_532553.7	134.296666667	119.053333333	0.173815481855	0.189186305828	0.38702382105800004	-	SF3A3	-	splicing factor 3a subunit 3	GO:0000003,GO:0000245,GO:0000375,GO:0000377,GO:0000389,GO:0000398,GO:0003674,GO:0003676,GO:0003723,GO:0005488,GO:0005515,GO:0005575,GO:0005622,GO:0005623,GO:0005634,GO:0005654,GO:0005681,GO:0005686,GO:0006139,GO:0006376,GO:0006396,GO:0006397,GO:0006725,GO:0006807,GO:0008150,GO:0008152,GO:0008380,GO:0009566,GO:0009987,GO:0010467,GO:0016043,GO:0016070,GO:0016071,GO:0016604,GO:0016607,GO:0019953,GO:…	K12827-ko03040 Spliceosome	KOG2636-Splicing factor 3a, subunit 3[A]
XR_005314730.1	0.0001	0.0001	0.0	0.8270481477539999	1.0	-	PDS5B	-	PDS5 cohesin associated factor B, transcript variant X7	GO:0000003,GO:0000070,GO:0000166,GO:0000278,GO:0000280,GO:0000775,GO:0000785,GO:0000819,GO:0001654,GO:0002088,GO:0003006,GO:0003674,GO:0003676,GO:0003677,GO:0005488,GO:0005524,GO:0005575,GO:0005622,GO:0005623,GO:0005634,GO:0005654,GO:0005694,GO:0005700,GO:0005737,GO:0005829,GO:0006139,GO:0006259,GO:0006281,GO:0006725,GO:0006807,GO:0006928,GO:0006950,GO:0006974,GO:0006996,GO:0007049,GO:0007059,GO:…	-	KOG1525-Sister chromatid cohesion complex Cohesin, subunit PDS5[D]
NM_001137652.1	944.3033333330001	1300.62666667	-0.461884640588	6.247725448010001e-07	7.0161768854e-06	-	CTNNB1	-	catenin beta 1	GO:0000003,GO:0000122,GO:0000132,GO:0000226,GO:0000228,GO:0000278,GO:0000578,GO:0000785,GO:0000790,GO:0000791,GO:0000902,GO:0000904,GO:0001085,GO:0001102,GO:0001501,GO:0001525,GO:0001568,GO:0001569,GO:0001570,GO:0001654,GO:0001655,GO:0001656,GO:0001657,GO:0001658,GO:0001667,GO:0001700,GO:0001701,GO:0001702,GO:0001703,GO:0001704,GO:0001706,GO:0001708,GO:0001709,GO:0001711,GO:0001745,GO:0001759,GO:…	K02105-ko04015 Rap1 signaling pathway;ko04310 Wnt signaling pathway;ko04390 Hippo signaling pathway;ko04510 Focal adhesion;ko04520 Adherens junction;ko04530 Tight junction;ko04550 Signaling pathways regulating pluripotency of stem cells;ko04670 Leukocyte transendothelial migration;ko04919 Thyroid hormone signaling pathway;ko04916 Melanogenesis;ko05200 Pathways in cancer;ko05205 Proteoglycans in c…	KOG4224-Armadillo repeat protein VAC8 required for vacuole fusion, inheritance and cytosol-to-vacuole protein targeting[U]
XM_022413314.2	1.04	0.45666666666699995	1.1873701359	0.18344277744800003	0.379162402322	-	RWDD2B	-	RWD domain containing 2B, transcript variant X6	-	-	-
XM_038462913.1	0.0033333333333300003	0.0001	5.05889368905	0.659087377057	1.0	-	ADAMTS16	-	ADAM metallopeptidase with thrombospondin type 1 motif 16	GO:0000003,GO:0001655,GO:0001657,GO:0001658,GO:0001763,GO:0001822,GO:0001823,GO:0002009,GO:0003008,GO:0003013,GO:0003073,GO:0007275,GO:0007276,GO:0008015,GO:0008150,GO:0008217,GO:0009653,GO:0009887,GO:0009888,GO:0019953,GO:0022414,GO:0031344,GO:0032501,GO:0032502,GO:0032504,GO:0033043,GO:0035239,GO:0035295,GO:0044087,GO:0044703,GO:0048232,GO:0048513,GO:0048609,GO:0048729,GO:0048731,GO:0048754,GO:…	-	KOG3538-Disintegrin metalloproteinases with thrombospondin repeats[O]
XM_038455154.1	19.883333333299998	21.8233333333	-0.134311841006	0.261119354513	0.482113458218	-	PNPLA6	-	patatin like phospholipase domain containing 6, transcript variant X5	GO:0001525,GO:0001568,GO:0001894,GO:0001895,GO:0001932,GO:0001933,GO:0001944,GO:0003008,GO:0003674,GO:0003824,GO:0004620,GO:0004622,GO:0005488,GO:0005515,GO:0005575,GO:0005622,GO:0005623,GO:0005737,GO:0005783,GO:0005789,GO:0005886,GO:0006469,GO:0006629,GO:0006643,GO:0006644,GO:0006650,GO:0006793,GO:0006796,GO:0006807,GO:0006915,GO:0007272,GO:0007275,GO:0007399,GO:0007600,GO:0007606,GO:0007608,GO:…	K14676-ko00564 Glycerophospholipid metabolism	KOG2968-Predicted esterase of the alpha-beta hydrolase superfamily (Neuropathy target esterase), contains cAMP-binding domains[R]
XR_005303856.1	0.0001	0.0001	0.0	1.0	1.0	-	MTURN	-	maturin, neural progenitor differentiation regulator homolog, transcript variant X1	-	-	-
XM_038452633.1	0.54	0.09	2.58496250072	0.0770010864422	0.212876514171	-	LOC102154888	-	adenylate cyclase type 1-like, transcript variant X2	GO:0000003,GO:0000902,GO:0000904,GO:0001661,GO:0003008,GO:0003674,GO:0003824,GO:0004016,GO:0004383,GO:0005575,GO:0005622,GO:0005623,GO:0005737,GO:0005829,GO:0005886,GO:0006139,GO:0006163,GO:0006164,GO:0006171,GO:0006182,GO:0006725,GO:0006753,GO:0006793,GO:0006796,GO:0006807,GO:0006950,GO:0006979,GO:0007154,GO:0007165,GO:0007186,GO:0007267,GO:0007268,GO:0007274,GO:0007275,GO:0007399,GO:0007409,GO:…	-	KOG3619-Adenylate/guanylate cyclase[C]
XR_002618659.2	0.0001	0.126666666667	-10.3068212025	0.344126572195	1.0	-	LOC111092119	-	uncharacterized LOC111092119	-	-	-
XR_005313593.1	1.20666666667	0.0001	13.558739576099999	1.47217505995e-08	2.0705234713e-07	up	LOC111091657	-	uncharacterized LOC111091657, transcript variant X17	-	-	-
XM_022410052.2	0.57	0.0001	12.476746203900001	0.0256236321838	0.0911149691438	-	CEP44	-	centrosomal protein 44, transcript variant X22	GO:0000922,GO:0005575,GO:0005622,GO:0005623,GO:0005813,GO:0005815,GO:0005819,GO:0005856,GO:0015630,GO:0030496,GO:0043226,GO:0043228,GO:0043229,GO:0043232,GO:0044422,GO:0044424,GO:0044430,GO:0044446,GO:0044464	-	-
NM_001284445.1	0.0001	0.0001	0.0	1.0	1.0	-	DEFB128	-	defensin beta 128	GO:0001906,GO:0002376,GO:0005575,GO:0005623,GO:0006950,GO:0006952,GO:0006955,GO:0008150,GO:0009605,GO:0009607,GO:0009617,GO:0009986,GO:0031640,GO:0035821,GO:0042742,GO:0043207,GO:0044364,GO:0044419,GO:0044464,GO:0045087,GO:0050829,GO:0050830,GO:0050896,GO:0051704,GO:0051707,GO:0098542	-	-
XM_022406577.2	0.0001	0.0001	0.0	1.0	1.0	-	ERC2	-	ELKS/RAB6-interacting/CAST family member 2, transcript variant X7	GO:0001505,GO:0003008,GO:0003674,GO:0005488,GO:0005515,GO:0005575,GO:0005576,GO:0005604,GO:0005605,GO:0005622,GO:0005623,GO:0005737,GO:0005783,GO:0005856,GO:0005886,GO:0005938,GO:0006810,GO:0006836,GO:0006996,GO:0007010,GO:0007154,GO:0007267,GO:0007268,GO:0007269,GO:0007274,GO:0007275,GO:0007399,GO:0007416,GO:0007610,GO:0007611,GO:0007613,GO:0007614,GO:0007615,GO:0007626,GO:0008104,GO:0008150,GO:…	-	KOG4809-Rab6 GTPase-interacting protein involved in endosome-to-TGN transport[U]
XM_849683.6	235.1	240.36333333299999	-0.0319422952747	0.247426023616	0.464601158514	-	BANF1	-	BAF nuclear assembly factor 1	GO:0000003,GO:0000278,GO:0000775,GO:0000779,GO:0000793,GO:0003006,GO:0003674,GO:0003676,GO:0003677,GO:0003690,GO:0005488,GO:0005515,GO:0005575,GO:0005622,GO:0005623,GO:0005634,GO:0005635,GO:0005654,GO:0005694,GO:0005737,GO:0005829,GO:0006323,GO:0006810,GO:0006996,GO:0006997,GO:0006998,GO:0007049,GO:0007059,GO:0007084,GO:0007275,GO:0007276,GO:0007281,GO:0007292,GO:0008022,GO:0008150,GO:0009314,GO:…	-	KOG4233-DNA-bridging protein BAF[BL]
XR_002623214.2	0.0001	0.0001	0.0	1.0	1.0	-	LOC102153897	-	uncharacterized LOC102153897, transcript variant X7	-	-	-
XR_005303820.1	0.0001	0.0001	0.0	1.0	1.0	-	LOC119866597	-	uncharacterized LOC119866597	-	-	-
XM_022406454.2	0.013333333333299998	0.01	0.415037499279	0.791755841605	1.0	-	EIF4E3	-	eukaryotic translation initiation factor 4E family member 3, transcript variant X2	GO:0005575,GO:0005622,GO:0005623,GO:0005737,GO:0005829,GO:0005845,GO:0032991,GO:0034518,GO:0044424,GO:0044444,GO:0044464	-	-
XM_005630722.3	1.33	0.55	1.27392272198	0.046726810996699994	0.14529996774499998	-	RNF115	-	ring finger protein 115, transcript variant X1	GO:0000209,GO:0003674,GO:0003824,GO:0004842,GO:0005488,GO:0005575,GO:0005622,GO:0005623,GO:0005737,GO:0005829,GO:0006464,GO:0006508,GO:0006511,GO:0006807,GO:0008150,GO:0008152,GO:0008270,GO:0009056,GO:0009057,GO:0009966,GO:0009968,GO:0009987,GO:0010498,GO:0010646,GO:0010648,GO:0016567,GO:0016740,GO:0019538,GO:0019787,GO:0019941,GO:0023051,GO:0023057,GO:0030163,GO:0032446,GO:0036211,GO:0042058,GO:…	-	KOG4628-Predicted E3 ubiquitin ligase[O]
XM_022408062.2	0.203333333333	0.133333333333	0.608809242676	0.646517530527	0.827677403317	-	SCEL	-	sciellin, transcript variant X2	GO:0001533,GO:0005575,GO:0005622,GO:0005623,GO:0005737,GO:0005886,GO:0007275,GO:0008150,GO:0008544,GO:0009605,GO:0009612,GO:0009628,GO:0009790,GO:0009792,GO:0009888,GO:0009913,GO:0009966,GO:0009967,GO:0009987,GO:0010646,GO:0010647,GO:0016020,GO:0023051,GO:0023056,GO:0030111,GO:0030154,GO:0030177,GO:0030216,GO:0030855,GO:0032501,GO:0032502,GO:0043588,GO:0044424,GO:0044444,GO:0044464,GO:0048471,GO:…	-	-
XM_022424257.2	0.453333333333	0.62	-0.451695969858	0.40025342824199994	0.632434603941	-	SPHK2	-	sphingosine kinase 2, transcript variant X6	GO:0000003,GO:0000323,GO:0001505,GO:0001568,GO:0001727,GO:0001944,GO:0001956,GO:0003376,GO:0003674,GO:0003824,GO:0004143,GO:0004888,GO:0004930,GO:0005488,GO:0005515,GO:0005575,GO:0005622,GO:0005623,GO:0005737,GO:0005764,GO:0005765,GO:0005773,GO:0005774,GO:0005829,GO:0005886,GO:0006066,GO:0006629,GO:0006643,GO:0006644,GO:0006665,GO:0006668,GO:0006669,GO:0006670,GO:0006793,GO:0006796,GO:0006807,GO:…	K04718-ko00600 Sphingolipid metabolism;ko04370 VEGF signaling pathway;ko04020 Calcium signaling pathway;ko04071 Sphingolipid signaling pathway;ko04666 Fc gamma R-mediated phagocytosis;ko05152 Tuberculosis	KOG1116-Sphingosine kinase, involved in sphingolipid metabolism[IT]
XR_002618624.2	0.0001	0.09	-9.81378119122	0.0560582812859	0.16719098114199998	-	RALGAPA2	-	Ral GTPase activating protein catalytic subunit alpha 2, transcript variant X3	GO:0003674,GO:0005096,GO:0005488,GO:0005515,GO:0005575,GO:0005622,GO:0005623,GO:0005737,GO:0005829,GO:0005886,GO:0007154,GO:0007165,GO:0007264,GO:0007265,GO:0007275,GO:0007568,GO:0008047,GO:0008150,GO:0008340,GO:0009987,GO:0010259,GO:0016020,GO:0023052,GO:0030234,GO:0030695,GO:0032484,GO:0032501,GO:0032502,GO:0032879,GO:0032880,GO:0035556,GO:0043085,GO:0043087,GO:0043547,GO:0044093,GO:0044424,GO:…	-	KOG3686-Rap1-GTPase-activating protein (Rap1GAP)[T]
XM_014114161.3	0.7833333333329999	1.11666666667	-0.51150033878	0.09220571748739999	0.24137450696499999	-	GTF2I	-	general transcription factor IIi, transcript variant X2	GO:0000981,GO:0003674,GO:0003676,GO:0003677,GO:0003700,GO:0005488,GO:0005515,GO:0005575,GO:0005622,GO:0005623,GO:0005634,GO:0005654,GO:0005737,GO:0006355,GO:0006357,GO:0006873,GO:0006874,GO:0006875,GO:0007275,GO:0008150,GO:0009889,GO:0009987,GO:0010468,GO:0010556,GO:0014733,GO:0014886,GO:0016525,GO:0019219,GO:0019222,GO:0019725,GO:0019899,GO:0019900,GO:0019901,GO:0022603,GO:0030003,GO:0031323,GO:…	K03121-ko03022 Basal transcription factors;ko04022 cGMP - PKG signaling pathway;ko05168 Herpes simplex infection	-
XR_002627142.2	0.0001	0.0001	0.0	1.0	1.0	-	LOC111096059	-	uncharacterized LOC111096059, transcript variant X2	-	-	-
XR_295356.4	1.09	0.0001	13.412040514600001	0.00921165829326	0.0397587370245	-	PCOLCE2	-	procollagen C-endopeptidase enhancer 2, transcript variant X2	GO:0003674,GO:0005488,GO:0005518,GO:0005539,GO:0008047,GO:0008150,GO:0008201,GO:0009893,GO:0009987,GO:0010033,GO:0010604,GO:0010952,GO:0016504,GO:0019222,GO:0030162,GO:0030234,GO:0031323,GO:0031325,GO:0032268,GO:0032270,GO:0034097,GO:0042221,GO:0043085,GO:0043167,GO:0043168,GO:0044093,GO:0044877,GO:0045862,GO:0048518,GO:0048522,GO:0050789,GO:0050790,GO:0050794,GO:0050896,GO:0051171,GO:0051173,GO:…	-	KOG4586-CUB domain-containing protein[R]
XM_038545453.1	0.0001	0.0001	0.0	1.0	1.0	-	ANKS4B	-	ankyrin repeat and sterile alpha motif domain containing 4B, transcript variant X3	GO:0005575,GO:0005622,GO:0005623,GO:0005737,GO:0005783,GO:0005789,GO:0005886,GO:0005902,GO:0005903,GO:0006950,GO:0008104,GO:0008150,GO:0009987,GO:0012505,GO:0016020,GO:0016043,GO:0022607,GO:0031984,GO:0033036,GO:0033554,GO:0034622,GO:0034976,GO:0042175,GO:0042995,GO:0043226,GO:0043227,GO:0043229,GO:0043231,GO:0043933,GO:0044085,GO:0044422,GO:0044424,GO:0044425,GO:0044432,GO:0044444,GO:0044446,GO:…	-	-
XM_014117579.3	0.58	0.97	-0.74193184706	0.596672856517	0.7948864962109999	-	AAK1	-	AP2 associated kinase 1, transcript variant X58	GO:0000902,GO:0000904,GO:0003674,GO:0003824,GO:0004672,GO:0004674,GO:0005102,GO:0005112,GO:0005488,GO:0005515,GO:0005575,GO:0005622,GO:0005623,GO:0005737,GO:0005829,GO:0005886,GO:0006464,GO:0006468,GO:0006793,GO:0006796,GO:0006807,GO:0007275,GO:0007399,GO:0008150,GO:0008152,GO:0008356,GO:0008593,GO:0009653,GO:0009966,GO:0009967,GO:0009987,GO:0010646,GO:0010647,GO:0016020,GO:0016043,GO:0016301,GO:…	-	KOG1989-ARK protein kinase family[T]
XM_022408209.2	0.0001	0.0001	0.0	1.0	1.0	-	UPF3A	-	UPF3A regulator of nonsense mediated mRNA decay, transcript variant X19	GO:0000003,GO:0000184,GO:0000956,GO:0003006,GO:0003674,GO:0003676,GO:0003677,GO:0005198,GO:0005488,GO:0005575,GO:0005622,GO:0005623,GO:0005634,GO:0005737,GO:0005829,GO:0006139,GO:0006401,GO:0006402,GO:0006417,GO:0006725,GO:0006807,GO:0006810,GO:0006913,GO:0007275,GO:0007548,GO:0008150,GO:0008152,GO:0008406,GO:0009056,GO:0009057,GO:0009889,GO:0009891,GO:0009892,GO:0009893,GO:0009987,GO:0010468,GO:…	K14328-ko03013 RNA transport;ko03015 mRNA surveillance pathway	KOG1295-Nonsense-mediated decay protein Upf3[A]
XM_038513838.1	0.5733333333330001	0.47666666666699997	0.266393417924	0.683525391348	0.850714330753	-	CAMTA2	-	calmodulin binding transcription activator 2, transcript variant X8	GO:0000981,GO:0000982,GO:0001077,GO:0001228,GO:0003008,GO:0003012,GO:0003299,GO:0003300,GO:0003674,GO:0003676,GO:0003677,GO:0003682,GO:0003700,GO:0005488,GO:0005515,GO:0005575,GO:0005622,GO:0005623,GO:0005634,GO:0006139,GO:0006351,GO:0006355,GO:0006357,GO:0006366,GO:0006725,GO:0006807,GO:0006950,GO:0008134,GO:0008150,GO:0008152,GO:0009058,GO:0009059,GO:0009889,GO:0009891,GO:0009893,GO:0009987,GO:…	-	KOG0520-Uncharacterized conserved protein, contains IPT/TIG domain[S]
XM_038543904.1	1.45333333333	0.39666666666699996	1.8733665614700001	0.58151368522	0.784366408007	-	ATXN2L	-	ataxin 2 like, transcript variant X20	GO:0000003,GO:0000226,GO:0000278,GO:0000280,GO:0000910,GO:0001654,GO:0001709,GO:0001745,GO:0001751,GO:0001754,GO:0003006,GO:0003008,GO:0003674,GO:0003676,GO:0003723,GO:0005488,GO:0005515,GO:0005575,GO:0005622,GO:0005623,GO:0005634,GO:0005654,GO:0005737,GO:0005829,GO:0006417,GO:0006996,GO:0007010,GO:0007017,GO:0007049,GO:0007051,GO:0007059,GO:0007088,GO:0007143,GO:0007275,GO:0007276,GO:0007281,GO:…	-	KOG2375-Protein interacting with poly(A)-binding protein[A]
XM_022423515.2	0.0966666666667	0.0001	9.91687468418	0.0806625167687	1.0	-	ENTPD8	-	ectonucleoside triphosphate diphosphohydrolase 8, transcript variant X1	GO:0003674,GO:0003824,GO:0005575,GO:0005623,GO:0005886,GO:0006139,GO:0006725,GO:0006753,GO:0006793,GO:0006796,GO:0006807,GO:0008150,GO:0008152,GO:0009056,GO:0009058,GO:0009123,GO:0009124,GO:0009132,GO:0009133,GO:0009987,GO:0016020,GO:0016462,GO:0016787,GO:0016817,GO:0016818,GO:0017110,GO:0017111,GO:0018130,GO:0019438,GO:0019439,GO:0019637,GO:0034641,GO:0034654,GO:0034655,GO:0034656,GO:0044237,GO:…	K01510-ko00230 Purine metabolism;ko00240 Pyrimidine metabolism;ko05169 Epstein-Barr virus infection	KOG1386-Nucleoside phosphatase[F]
XM_022419869.2	0.026666666666700003	0.0333333333333	-0.32192809488699997	0.736083741291	1.0	-	PRRT2	-	proline rich transmembrane protein 2, transcript variant X2	GO:0000149,GO:0001505,GO:0003008,GO:0003674,GO:0005488,GO:0005515,GO:0005575,GO:0005622,GO:0005623,GO:0005737,GO:0005886,GO:0006810,GO:0006836,GO:0006887,GO:0006906,GO:0006996,GO:0007154,GO:0007267,GO:0007268,GO:0007269,GO:0008021,GO:0008150,GO:0009987,GO:0010639,GO:0010646,GO:0012505,GO:0016020,GO:0016043,GO:0016050,GO:0016079,GO:0016192,GO:0017075,GO:0017124,GO:0017156,GO:0019904,GO:0019905,GO:…	-	-
XR_002626721.2	0.0001	0.0001	0.0	1.0	1.0	-	UBE2U	-	ubiquitin conjugating enzyme E2 U, transcript variant X6	GO:0000151,GO:0000209,GO:0000228,GO:0000785,GO:0000790,GO:0000792,GO:0003674,GO:0003824,GO:0004842,GO:0005488,GO:0005515,GO:0005575,GO:0005622,GO:0005623,GO:0005634,GO:0005694,GO:0005737,GO:0006139,GO:0006259,GO:0006281,GO:0006325,GO:0006464,GO:0006508,GO:0006511,GO:0006725,GO:0006807,GO:0006950,GO:0006974,GO:0006996,GO:0008150,GO:0008152,GO:0009056,GO:0009057,GO:0009987,GO:0010498,GO:0016043,GO:…	K10584-ko04120 Ubiquitin mediated proteolysis	-
XM_541605.5	0.013333333333299998	0.0001	7.05889368905	0.553640458847	1.0	-	CYP2S1	-	cytochrome P450 family 2 subfamily S member 1, transcript variant X1	GO:0001676,GO:0003674,GO:0003824,GO:0004497,GO:0005575,GO:0005622,GO:0005623,GO:0005737,GO:0005783,GO:0005789,GO:0006082,GO:0006629,GO:0006631,GO:0006690,GO:0008150,GO:0008152,GO:0008391,GO:0008392,GO:0008395,GO:0008401,GO:0009987,GO:0012505,GO:0016020,GO:0016491,GO:0016705,GO:0019369,GO:0019373,GO:0019752,GO:0031984,GO:0032787,GO:0033559,GO:0042175,GO:0043226,GO:0043227,GO:0043229,GO:0043231,GO:…	K07420-ko00830 Retinol metabolism;ko00980 Metabolism of xenobiotics by cytochrome P450	KOG0156-Cytochrome P450 CYP2 subfamily[Q]
NM_001314109.1	12.17	77.8066666667	-2.6765646061200004	7.816283363819998e-161	6.829768620969998e-158	-	PROM1	-	prominin 1	GO:0000902,GO:0001654,GO:0001655,GO:0001750,GO:0001754,GO:0001822,GO:0001894,GO:0001895,GO:0003407,GO:0003674,GO:0005488,GO:0005515,GO:0005575,GO:0005576,GO:0005615,GO:0005622,GO:0005623,GO:0005737,GO:0005783,GO:0005793,GO:0005886,GO:0005887,GO:0005902,GO:0005903,GO:0005929,GO:0007275,GO:0007399,GO:0007423,GO:0008092,GO:0008150,GO:0009653,GO:0009887,GO:0009888,GO:0009986,GO:0009987,GO:0010842,GO:…	-	KOG4331-Polytopic membrane protein Prominin[R]
XM_038528819.1	0.0001	0.0001	0.0	1.0	1.0	-	SLC22A1	-	solute carrier family 22 member 1	GO:0003674,GO:0005215,GO:0005277,GO:0005326,GO:0005329,GO:0005333,GO:0005575,GO:0005623,GO:0005886,GO:0005887,GO:0006810,GO:0006811,GO:0006812,GO:0006820,GO:0006836,GO:0006855,GO:0008150,GO:0008324,GO:0008504,GO:0008509,GO:0008513,GO:0008514,GO:0008519,GO:0015075,GO:0015101,GO:0015238,GO:0015291,GO:0015318,GO:0015651,GO:0015695,GO:0015696,GO:0015697,GO:0015711,GO:0015844,GO:0015850,GO:0015872,GO:…	K08198-ko04976 Bile secretion;ko05231 Choline metabolism in cancer	KOG0255-Synaptic vesicle transporter SVOP and related transporters (major facilitator superfamily)[R]
XM_038464299.1	2.61666666667	0.76	1.78365882961	0.594677440232	0.793495779955	-	MED12	-	mediator complex subunit 12, transcript variant X29	GO:0000151,GO:0000428,GO:0000976,GO:0000977,GO:0000980,GO:0000988,GO:0000989,GO:0001012,GO:0001067,GO:0001076,GO:0001158,GO:0001190,GO:0001501,GO:0001654,GO:0001655,GO:0001756,GO:0001822,GO:0001838,GO:0001841,GO:0001843,GO:0002009,GO:0002165,GO:0002682,GO:0002761,GO:0003002,GO:0003401,GO:0003674,GO:0003676,GO:0003677,GO:0003682,GO:0003690,GO:0003700,GO:0003712,GO:0003713,GO:0005102,GO:0005488,GO:…	K15162-ko04919 Thyroid hormone signaling pathway	KOG3598-Thyroid hormone receptor-associated protein complex, subunit TRAP230[K]
XM_014107870.3	0.46666666666699996	0.08	2.54432051622	0.45986855991400005	0.688294562941	-	GLT1D1	-	glycosyltransferase 1 domain containing 1, transcript variant X2	GO:0005575,GO:0005622,GO:0005623,GO:0005737,GO:0005829,GO:0044424,GO:0044444,GO:0044464	-	KOG0853-Glycosyltransferase[M]
NM_001008275.2	0.0001	0.0001	0.0	1.0	1.0	-	PRL	-	prolactin	GO:0000003,GO:0001101,GO:0001505,GO:0001666,GO:0001701,GO:0001817,GO:0001819,GO:0001824,GO:0001825,GO:0001936,GO:0001937,GO:0001938,GO:0002237,GO:0002790,GO:0002791,GO:0002792,GO:0003674,GO:0005102,GO:0005126,GO:0005148,GO:0005179,GO:0005488,GO:0005515,GO:0005575,GO:0005576,GO:0005615,GO:0005622,GO:0005623,GO:0005737,GO:0005768,GO:0005783,GO:0005788,GO:0005789,GO:0005829,GO:0006355,GO:0006357,GO:…	K05439-ko04630 Jak-STAT signaling pathway;ko04151 PI3K-Akt signaling pathway;ko04080 Neuroactive ligand-receptor interaction;ko04060 Cytokine-cytokine receptor interaction;ko04917 Prolactin signaling pathway	-
XM_038569380.1	0.05666666666669999	0.24333333333299997	-2.10236171763	0.0745196232249	0.207948079541	-	ENAH	-	ENAH actin regulator, transcript variant X14	GO:0000003,GO:0000902,GO:0000904,GO:0001654,GO:0001667,GO:0001700,GO:0001725,GO:0001838,GO:0001841,GO:0001843,GO:0002009,GO:0002064,GO:0002065,GO:0002066,GO:0003002,GO:0003006,GO:0003382,GO:0003674,GO:0003779,GO:0005102,GO:0005488,GO:0005515,GO:0005522,GO:0005575,GO:0005622,GO:0005623,GO:0005737,GO:0005829,GO:0005856,GO:0005886,GO:0005911,GO:0005912,GO:0005924,GO:0005925,GO:0006810,GO:0006928,GO:…	K05746-ko04810 Regulation of actin cytoskeleton;ko04360 Axon guidance	KOG4590-Signal transduction protein Enabled, contains WH1 domain[T]
XR_005312213.1	0.0001	0.0001	0.0	1.0	1.0	-	LOC111091194	-	uncharacterized LOC111091194, transcript variant X7	-	-	-
XM_545123.6	34.7366666667	19.42	0.8389161188009999	7.65038192738e-05	0.0005938119164500001	-	LRRC58	-	leucine rich repeat containing 58	-	-	KOG0617-Ras suppressor protein (contains leucine-rich repeats)[T]
XM_014115364.3	2.09	0.626666666667	1.7377327811200003	7.22142919001e-07	8.0392966651e-06	-	ADAM15	-	ADAM metallopeptidase domain 15, transcript variant X16	-	-	KOG3607-Meltrins, fertilins and related Zn-dependent metalloproteinases of the ADAMs family[O]
XR_002621103.2	0.0001	0.0001	0.0	1.0	1.0	-	LOC102153932	-	uncharacterized LOC102153932, transcript variant X40	-	-	-
XM_038510977.1	0.0001	0.0001	0.0	1.0	1.0	-	LOC102154803	-	DDB1- and CUL4-associated factor 13-like, transcript variant X26	GO:0000151,GO:0000462,GO:0003674,GO:0005102,GO:0005488,GO:0005515,GO:0005575,GO:0005622,GO:0005623,GO:0005634,GO:0005654,GO:0005730,GO:0005737,GO:0005813,GO:0005815,GO:0005829,GO:0005856,GO:0006139,GO:0006364,GO:0006396,GO:0006464,GO:0006725,GO:0006807,GO:0008134,GO:0008150,GO:0008152,GO:0009987,GO:0010467,GO:0015630,GO:0016070,GO:0016072,GO:0019538,GO:0022613,GO:0030054,GO:0030331,GO:0030490,GO:…	-	KOG0268-Sof1-like rRNA processing protein (contains WD40 repeats)[A]
XM_022417724.2	0.7466666666670001	0.483333333333	0.627445832043	0.725749895508	0.875847684652	-	PLAGL1	-	PLAG1 like zinc finger 1, transcript variant X16	GO:0000075,GO:0000077,GO:0000278,GO:0000976,GO:0000977,GO:0000981,GO:0001012,GO:0001067,GO:0001228,GO:0003674,GO:0003676,GO:0003677,GO:0003690,GO:0003700,GO:0005488,GO:0005575,GO:0005622,GO:0005623,GO:0005634,GO:0005654,GO:0005737,GO:0005794,GO:0006139,GO:0006351,GO:0006355,GO:0006357,GO:0006366,GO:0006725,GO:0006807,GO:0006915,GO:0006950,GO:0006974,GO:0006977,GO:0007049,GO:0007050,GO:0007093,GO:…	-	KOG2462-C2H2-type Zn-finger protein[K]
XM_014121271.2	0.596666666667	0.38	0.6509257631	0.8665356397380001	0.946001396637	-	TMEM138	-	transmembrane protein 138, transcript variant X3	GO:0005575,GO:0005623,GO:0005929,GO:0006996,GO:0008150,GO:0009987,GO:0016043,GO:0022607,GO:0030030,GO:0030031,GO:0035869,GO:0042995,GO:0043226,GO:0044085,GO:0044422,GO:0044441,GO:0044463,GO:0044464,GO:0044782,GO:0060271,GO:0070925,GO:0071840,GO:0120025,GO:0120031,GO:0120036,GO:0120038	-	-
XM_022411037.2	0.0001	0.0001	0.0	1.0	1.0	-	PLCZ1	-	phospholipase C zeta 1, transcript variant X4	GO:0000003,GO:0001775,GO:0003674,GO:0003824,GO:0004435,GO:0004620,GO:0004629,GO:0005488,GO:0005543,GO:0005546,GO:0005575,GO:0005622,GO:0005623,GO:0005634,GO:0005654,GO:0005730,GO:0005737,GO:0005829,GO:0006066,GO:0006793,GO:0006796,GO:0006810,GO:0006811,GO:0006812,GO:0006816,GO:0006873,GO:0006874,GO:0006875,GO:0007204,GO:0007338,GO:0007343,GO:0008081,GO:0008150,GO:0008152,GO:0008289,GO:0009566,GO:…	K05861-ko00562 Inositol phosphate metabolism;ko04020 Calcium signaling pathway;ko04070 Phosphatidylinositol signaling system;ko04114 Oocyte meiosis;ko04919 Thyroid hormone signaling pathway	KOG0169-Phosphoinositide-specific phospholipase C[T]
XR_002632081.2	0.03	0.0001	8.228818690499999	0.652479761608	1.0	-	LOC111098357	-	uncharacterized LOC111098357	-	-	-
XM_848119.5	0.0001	0.0001	0.0	1.0	1.0	-	PDZD3	-	PDZ domain containing 3, transcript variant X2	GO:0002020,GO:0003674,GO:0005488,GO:0005515,GO:0005575,GO:0005622,GO:0005623,GO:0005737,GO:0005829,GO:0005886,GO:0005903,GO:0005911,GO:0006140,GO:0006810,GO:0006811,GO:0006833,GO:0007154,GO:0007165,GO:0007166,GO:0007167,GO:0007168,GO:0008022,GO:0008150,GO:0008200,GO:0009636,GO:0009889,GO:0009890,GO:0009892,GO:0009966,GO:0009968,GO:0009987,GO:0010563,GO:0010646,GO:0010648,GO:0010752,GO:0010754,GO:…	-	KOG3209-WW domain-containing protein[R]
XM_005624367.4	0.0001	0.0001	0.0	1.0	1.0	-	FMNL1	-	formin like 1, transcript variant X4	GO:0003674,GO:0003779,GO:0005488,GO:0005515,GO:0005575,GO:0005622,GO:0005623,GO:0005737,GO:0005829,GO:0005886,GO:0005938,GO:0006996,GO:0007010,GO:0008092,GO:0008150,GO:0008360,GO:0009987,GO:0016020,GO:0016043,GO:0017016,GO:0017048,GO:0019899,GO:0022603,GO:0022604,GO:0030029,GO:0030036,GO:0030139,GO:0030865,GO:0030866,GO:0031267,GO:0031410,GO:0031982,GO:0032059,GO:0032794,GO:0042995,GO:0043226,GO:…	-	KOG1923-Rac1 GTPase effector FRL[TZ]
XM_005635198.4	0.326666666667	0.16	1.02974734339	0.145637916984	0.326508848647	-	LOC102156144	-	beta-1,3-galactosyl-O-glycosyl-glycoprotein beta-1,6-N-acetylglucosaminyltransferase 7, transcript variant X3	-	-	KOG0799-Branching enzyme[G]
XR_005311301.1	0.00666666666667	0.0001	6.05889368905	0.659087377057	1.0	-	LOC119869780	-	uncharacterized LOC119869780, transcript variant X2	-	-	-
XM_038424592.1	10.553333333300001	73.24	-2.7949330363800002	6.754356462400001e-05	0.000530378415293	-	GRINA	-	glutamate ionotropic receptor NMDA type subunit associated protein 1, transcript variant X1	GO:0003674,GO:0005215,GO:0005216,GO:0005261,GO:0005488,GO:0005515,GO:0005575,GO:0005622,GO:0005623,GO:0005737,GO:0005783,GO:0005794,GO:0006810,GO:0006811,GO:0006812,GO:0006873,GO:0006874,GO:0006875,GO:0008150,GO:0008324,GO:0009966,GO:0009968,GO:0009987,GO:0010646,GO:0010648,GO:0010941,GO:0012505,GO:0015075,GO:0015267,GO:0015318,GO:0019725,GO:0022803,GO:0022838,GO:0022857,GO:0022890,GO:0023051,GO:…	-	KOG2322-N-methyl-D-aspartate receptor glutamate-binding subunit[T]
XR_005316231.1	0.0001	0.0001	0.0	1.0	1.0	-	LOC119866735	-	uncharacterized LOC119866735, transcript variant X2	-	-	-
XM_014119867.3	0.0001	0.36	-11.813781191199999	1.0	1.0	-	ZNF227	-	zinc finger protein 227, transcript variant X3	GO:0000981,GO:0003674,GO:0003700,GO:0006355,GO:0006357,GO:0008150,GO:0009889,GO:0010468,GO:0010556,GO:0019219,GO:0019222,GO:0031323,GO:0031326,GO:0050789,GO:0050794,GO:0051171,GO:0051252,GO:0060255,GO:0065007,GO:0080090,GO:0140110,GO:1903506,GO:2000112,GO:2001141	-	KOG2462-C2H2-type Zn-finger protein[K]
XM_038459873.1	0.42	0.17	1.30485458153	0.121612772221	0.290388406439	-	AEBP2	-	AE binding protein 2, transcript variant X7	GO:0000003,GO:0000122,GO:0000902,GO:0000904,GO:0000976,GO:0000977,GO:0000978,GO:0000981,GO:0000982,GO:0000987,GO:0001012,GO:0001067,GO:0001078,GO:0001227,GO:0001667,GO:0002009,GO:0002064,GO:0002065,GO:0002066,GO:0002165,GO:0003002,GO:0003006,GO:0003674,GO:0003676,GO:0003677,GO:0003690,GO:0003700,GO:0003712,GO:0003714,GO:0005488,GO:0005575,GO:0005622,GO:0005623,GO:0005634,GO:0005654,GO:0006355,GO:…	-	-
XR_293844.4	0.0001	0.0001	0.0	1.0	1.0	-	LOC102157314	-	uncharacterized LOC102157314	-	-	-
XR_002633238.2	0.0001	0.0001	0.0	1.0	1.0	-	LOC111098906	-	uncharacterized LOC111098906, transcript variant X2	-	-	-
XM_038459804.1	0.0001	0.0001	0.0	1.0	1.0	-	CLEC2B	-	C-type lectin domain family 2 member B, transcript variant X1	GO:0002682,GO:0003674,GO:0005488,GO:0005515,GO:0005575,GO:0005623,GO:0005886,GO:0005887,GO:0008150,GO:0016020,GO:0016021,GO:0030246,GO:0031224,GO:0031226,GO:0042802,GO:0044425,GO:0044459,GO:0044464,GO:0048583,GO:0050776,GO:0050789,GO:0065007,GO:0071944	-	-
XR_005311082.1	0.0001	0.0001	0.0	1.0	1.0	-	LOC111090573	-	uncharacterized LOC111090573, transcript variant X8	-	-	-
XM_038463075.1	0.0001	0.766666666667	-12.90438374	1.0	1.0	-	SERPINB9	-	serpin family B member 9, transcript variant X3	GO:0001910,GO:0001911,GO:0002020,GO:0002252,GO:0002376,GO:0002443,GO:0002444,GO:0002448,GO:0002682,GO:0002683,GO:0002697,GO:0002698,GO:0002703,GO:0002704,GO:0002706,GO:0002707,GO:0002715,GO:0002716,GO:0003674,GO:0004857,GO:0004866,GO:0004867,GO:0004869,GO:0005488,GO:0005515,GO:0005575,GO:0005576,GO:0005615,GO:0005622,GO:0005623,GO:0005634,GO:0005654,GO:0005737,GO:0005794,GO:0005829,GO:0006915,GO:…	-	KOG2392-Serpin[V]
XM_005618098.4	4.10333333333	0.013333333333299998	8.26561504648	1.0	1.0	-	TTC37	-	tetratricopeptide repeat domain 37, transcript variant X3	GO:0000956,GO:0006139,GO:0006401,GO:0006402,GO:0006725,GO:0006807,GO:0008150,GO:0008152,GO:0009056,GO:0009057,GO:0009892,GO:0009987,GO:0010468,GO:0010605,GO:0010629,GO:0016070,GO:0016071,GO:0019222,GO:0019439,GO:0034641,GO:0034655,GO:0043170,GO:0044237,GO:0044238,GO:0044248,GO:0044260,GO:0044265,GO:0044270,GO:0046483,GO:0046700,GO:0048519,GO:0050789,GO:0060255,GO:0065007,GO:0071704,GO:0090304,GO:…	K12600-ko03018 RNA degradation	KOG1127-TPR repeat-containing protein[A]
XM_022424588.1	0.0633333333333	0.0001	9.3068212025	0.07855830854	1.0	-	REV1	-	REV1 DNA directed polymerase, transcript variant X2	GO:0000018,GO:0000731,GO:0002200,GO:0002206,GO:0002376,GO:0002377,GO:0002440,GO:0002520,GO:0002565,GO:0003674,GO:0003676,GO:0003677,GO:0003684,GO:0003824,GO:0005488,GO:0005575,GO:0005622,GO:0005623,GO:0005634,GO:0005654,GO:0005657,GO:0005694,GO:0006139,GO:0006259,GO:0006260,GO:0006281,GO:0006282,GO:0006301,GO:0006302,GO:0006310,GO:0006725,GO:0006807,GO:0006950,GO:0006974,GO:0007275,GO:0008150,GO:…	K03515-ko03460 Fanconi anemia pathway	KOG2093-Translesion DNA polymerase - REV1 deoxycytidyl transferase[L]
XM_005638655.4	25.0966666667	22.186666666700003	0.177802825728	0.652157876232	0.8312435664360001	-	HMG20A	-	high mobility group 20A, transcript variant X2	GO:0000122,GO:0000981,GO:0003674,GO:0003676,GO:0003677,GO:0003700,GO:0005488,GO:0005515,GO:0005575,GO:0005622,GO:0005623,GO:0005634,GO:0006325,GO:0006355,GO:0006357,GO:0006996,GO:0007275,GO:0007399,GO:0008150,GO:0009889,GO:0009890,GO:0009892,GO:0009987,GO:0010468,GO:0010556,GO:0010558,GO:0010605,GO:0010629,GO:0010721,GO:0016043,GO:0019219,GO:0019222,GO:0022008,GO:0030154,GO:0031323,GO:0031324,GO:…	-	KOG0381-HMG box-containing protein[R]
XM_022426001.2	0.1	0.09	0.152003093445	0.9176342291480001	1.0	-	CCDC167	-	coiled-coil domain containing 167, transcript variant X18	-	-	-
XR_005335133.1	0.0001	0.0001	0.0	1.0	1.0	-	MCC	-	MCC regulator of WNT signaling pathway, transcript variant X4	GO:0003674,GO:0005575,GO:0005622,GO:0005623,GO:0005634,GO:0005654,GO:0005737,GO:0005829,GO:0005886,GO:0007154,GO:0007165,GO:0008104,GO:0008150,GO:0008285,GO:0009966,GO:0009968,GO:0009987,GO:0010632,GO:0010633,GO:0010646,GO:0010648,GO:0016020,GO:0023051,GO:0023052,GO:0023057,GO:0030111,GO:0030178,GO:0030334,GO:0030336,GO:0031974,GO:0031981,GO:0032879,GO:0033036,GO:0038023,GO:0040012,GO:0040013,GO:…	-	-
XM_038459321.1	0.7366666666670001	0.29666666666700003	1.3121691284299999	0.00010293813374200001	0.000778968726095	-	MED13L	-	mediator complex subunit 13L, transcript variant X4	GO:0000428,GO:0001654,GO:0002009,GO:0002164,GO:0002165,GO:0003002,GO:0003674,GO:0003712,GO:0005488,GO:0005515,GO:0005575,GO:0005622,GO:0005623,GO:0005634,GO:0005654,GO:0005667,GO:0006139,GO:0006351,GO:0006352,GO:0006355,GO:0006357,GO:0006366,GO:0006367,GO:0006725,GO:0006807,GO:0007275,GO:0007389,GO:0007423,GO:0007444,GO:0007447,GO:0007450,GO:0007478,GO:0007480,GO:0007525,GO:0007526,GO:0007552,GO:…	K15164-ko04919 Thyroid hormone signaling pathway	KOG3600-Thyroid hormone receptor-associated protein complex, subunit TRAP240[K]
XM_003638987.4	0.0001	0.0001	0.0	1.0	1.0	-	LOC100855676	-	UDP-glucuronosyltransferase 3A1	GO:0003674,GO:0003824,GO:0005575,GO:0005622,GO:0005623,GO:0005737,GO:0005783,GO:0005789,GO:0008150,GO:0008194,GO:0009719,GO:0009725,GO:0009987,GO:0010033,GO:0012505,GO:0014070,GO:0015020,GO:0016020,GO:0016740,GO:0016757,GO:0016758,GO:0031984,GO:0032870,GO:0032991,GO:0033594,GO:0033595,GO:0035690,GO:0042175,GO:0042221,GO:0042493,GO:0043226,GO:0043227,GO:0043229,GO:0043231,GO:0043541,GO:0044422,GO:…	-	KOG1192-UDP-glucuronosyl and UDP-glucosyl transferase[GC]
XM_038572971.1	0.506666666667	0.936666666667	-0.886498806777	0.10441731106699999	0.262390280278	-	SMAD2	-	SMAD family member 2, transcript variant X2	GO:0000122,GO:0000228,GO:0000578,GO:0000785,GO:0000790,GO:0000902,GO:0000904,GO:0000976,GO:0000977,GO:0000978,GO:0000981,GO:0000982,GO:0000987,GO:0001012,GO:0001067,GO:0001077,GO:0001228,GO:0001501,GO:0001655,GO:0001657,GO:0001701,GO:0001704,GO:0001706,GO:0001707,GO:0001822,GO:0001823,GO:0002009,GO:0002165,GO:0002790,GO:0003002,GO:0003674,GO:0003676,GO:0003677,GO:0003682,GO:0003690,GO:0003700,GO:…	K04500-ko04350 TGF-beta signaling pathway;ko04390 Hippo signaling pathway;ko04068 FoxO signaling pathway;ko04144 Endocytosis;ko04110 Cell cycle;ko04520 Adherens junction;ko04550 Signaling pathways regulating pluripotency of stem cells;ko05200 Pathways in cancer;ko05210 Colorectal cancer;ko05212 Pancreatic cancer;ko05321 Inflammatiory bowel disease (IBD);ko04933 AGE-RAGE signaling pathway in diabe…	KOG3701-TGFbeta receptor signaling protein SMAD and related proteins[TK]
XM_038541485.1	0.113333333333	0.08	0.5025003405290001	0.901656040962	0.961672777308	-	CHST12	-	carbohydrate sulfotransferase 12, transcript variant X1	GO:0000139,GO:0000166,GO:0003674,GO:0003824,GO:0005488,GO:0005575,GO:0005622,GO:0005623,GO:0005737,GO:0005794,GO:0006022,GO:0006023,GO:0006024,GO:0006029,GO:0006082,GO:0006790,GO:0006807,GO:0008146,GO:0008150,GO:0008152,GO:0009058,GO:0009059,GO:0009100,GO:0009101,GO:0009987,GO:0012505,GO:0016020,GO:0016021,GO:0016053,GO:0016740,GO:0016782,GO:0017076,GO:0017144,GO:0019538,GO:0019752,GO:0030166,GO:…	K04742-ko00532 Glycosaminoglycan biosynthesis - chondroitin sulfate / dermatan sulfate	KOG4651-Chondroitin 6-sulfotransferase and related sulfotransferases[MW]
XR_002621557.2	0.0001	0.0001	0.0	1.0	1.0	-	LOC111093429	-	uncharacterized LOC111093429	-	-	-
XR_005317064.1	0.34666666666699997	0.05666666666669999	2.61297687689	0.35912944936700003	0.59170056273	-	LOC119867172	-	uncharacterized LOC119867172, transcript variant X4	-	-	-
XM_003432993.1	0.0001	0.0001	0.0	1.0	1.0	-	OR10A5	-	olfactory receptor family 10 subfamily A member 5	GO:0003008,GO:0003674,GO:0004888,GO:0004984,GO:0005575,GO:0005623,GO:0005886,GO:0007154,GO:0007165,GO:0007186,GO:0007600,GO:0007606,GO:0007608,GO:0008150,GO:0009593,GO:0009987,GO:0016020,GO:0016021,GO:0023052,GO:0031224,GO:0032501,GO:0038023,GO:0042221,GO:0044425,GO:0044464,GO:0050789,GO:0050794,GO:0050877,GO:0050896,GO:0050906,GO:0050907,GO:0050911,GO:0051606,GO:0051716,GO:0060089,GO:0065007,GO:…	K04257-ko04740 Olfactory transduction	-
XM_038595897.1	0.0001	0.0001	0.0	1.0	1.0	-	LOC119870842	-	uncharacterized LOC119870842, transcript variant X9	-	-	-
XM_038427333.1	22.6233333333	16.6766666667	0.43998056079400005	0.16226633043	0.350032110846	-	KLC3	-	kinesin light chain 3, transcript variant X5	GO:0003674,GO:0003774,GO:0003777,GO:0003824,GO:0005488,GO:0005515,GO:0005575,GO:0005622,GO:0005623,GO:0005737,GO:0005856,GO:0005871,GO:0005875,GO:0005929,GO:0006810,GO:0006928,GO:0006996,GO:0007017,GO:0007018,GO:0008017,GO:0008088,GO:0008092,GO:0008150,GO:0009987,GO:0010970,GO:0015630,GO:0015631,GO:0016043,GO:0016462,GO:0016787,GO:0016817,GO:0016818,GO:0017111,GO:0019894,GO:0030030,GO:0030705,GO:…	-	KOG1840-Kinesin light chain[Z]
XM_038458089.1	0.13	0.29	-1.15754127699	0.598573031768	0.7959086636210001	-	DNMT3B	-	DNA methyltransferase 3 beta, transcript variant X4	GO:0000122,GO:0000228,GO:0000775,GO:0000785,GO:0000790,GO:0000792,GO:0000981,GO:0001101,GO:0003674,GO:0003676,GO:0003677,GO:0003682,GO:0003700,GO:0003712,GO:0003714,GO:0003824,GO:0003886,GO:0005488,GO:0005515,GO:0005575,GO:0005622,GO:0005623,GO:0005634,GO:0005654,GO:0005694,GO:0005720,GO:0005737,GO:0006139,GO:0006259,GO:0006304,GO:0006305,GO:0006306,GO:0006325,GO:0006342,GO:0006346,GO:0006349,GO:…	K17399-ko00270 Cysteine and methionine metabolism;ko05206 MicroRNAs in cancer	-
XM_038517796.1	0.0001	0.0001	0.0	1.0	1.0	-	SLC47A2	-	solute carrier family 47 member 2, transcript variant X7	GO:0003674,GO:0005215,GO:0005575,GO:0005623,GO:0005886,GO:0006810,GO:0006811,GO:0006812,GO:0006855,GO:0008150,GO:0008324,GO:0015075,GO:0015077,GO:0015078,GO:0015238,GO:0015291,GO:0015297,GO:0015298,GO:0015299,GO:0015307,GO:0015318,GO:0015672,GO:0015893,GO:0016020,GO:0022804,GO:0022857,GO:0022890,GO:0034220,GO:0042221,GO:0042493,GO:0044464,GO:0046618,GO:0050896,GO:0051179,GO:0051234,GO:0055085,GO:…	-	KOG1347-Uncharacterized membrane protein, predicted efflux pump[R]
XM_849432.6	17.84	12.6166666667	0.49978481576800005	0.0198599139386	0.0744370672292	-	TBP	-	TATA-box binding protein, transcript variant X2	GO:0000120,GO:0000228,GO:0000428,GO:0000785,GO:0000790,GO:0000791,GO:0000976,GO:0000977,GO:0000978,GO:0000981,GO:0000987,GO:0000988,GO:0000989,GO:0001012,GO:0001034,GO:0001047,GO:0001067,GO:0001076,GO:0001085,GO:0001091,GO:0001093,GO:0001098,GO:0001099,GO:0001103,GO:0001129,GO:0001132,GO:0001939,GO:0001940,GO:0003674,GO:0003676,GO:0003677,GO:0003690,GO:0003700,GO:0005102,GO:0005488,GO:0005515,GO:…	K03120-ko03022 Basal transcription factors;ko05203 Viral carcinogenesis;ko05016 Huntington's disease;ko05166 HTLV-I infection;ko05168 Herpes simplex infection;ko05169 Epstein-Barr virus infection	KOG3302-TATA-box binding protein (TBP), component of TFIID and TFIIIB[K]
XR_005338551.1	0.386666666667	0.28	0.46566357234899997	0.815797341191	0.924020794667	-	TMEM267	-	transmembrane protein 267, transcript variant X6	-	-	-
XM_038459346.1	0.0001	0.0001	0.0	1.0	1.0	-	KSR2	-	kinase suppressor of ras 2, transcript variant X20	GO:0000003,GO:0000578,GO:0001708,GO:0001932,GO:0001934,GO:0002009,GO:0002119,GO:0002164,GO:0002165,GO:0002252,GO:0002376,GO:0003002,GO:0003006,GO:0003674,GO:0003824,GO:0004672,GO:0005078,GO:0005198,GO:0005488,GO:0005515,GO:0005575,GO:0005622,GO:0005623,GO:0005737,GO:0005829,GO:0005886,GO:0006355,GO:0006357,GO:0006464,GO:0006468,GO:0006793,GO:0006796,GO:0006807,GO:0006928,GO:0006950,GO:0006952,GO:…	K18529-ko04014 Ras signaling pathway;ko04013 MAPK signaling pathway - fly	KOG0193-Serine/threonine protein kinase RAF[T]
XM_014114200.3	3.14333333333	2.12333333333	0.565964398419	0.033830966732299995	0.113493177697	-	SRRT	-	serrate, RNA effector molecule, transcript variant X2	GO:0000375,GO:0000377,GO:0000398,GO:0003674,GO:0003676,GO:0003677,GO:0005488,GO:0005515,GO:0005575,GO:0005622,GO:0005623,GO:0005634,GO:0005654,GO:0005737,GO:0006139,GO:0006351,GO:0006355,GO:0006366,GO:0006396,GO:0006397,GO:0006725,GO:0006807,GO:0006950,GO:0006952,GO:0007275,GO:0007399,GO:0008150,GO:0008152,GO:0008283,GO:0008380,GO:0009058,GO:0009059,GO:0009301,GO:0009605,GO:0009607,GO:0009617,GO:…	-	KOG2295-C2H2 Zn-finger protein[R]
XM_038460721.1	0.0001	0.0001	0.0	1.0	1.0	-	LOC100688697	-	cytochrome P450 2C23-like, transcript variant X2	GO:0001676,GO:0003674,GO:0003824,GO:0004497,GO:0005575,GO:0005622,GO:0005623,GO:0005737,GO:0005783,GO:0005789,GO:0006082,GO:0006629,GO:0006631,GO:0006690,GO:0008150,GO:0008152,GO:0008391,GO:0008392,GO:0008395,GO:0009719,GO:0009725,GO:0009987,GO:0010033,GO:0012505,GO:0014070,GO:0016020,GO:0016491,GO:0016705,GO:0019369,GO:0019373,GO:0019752,GO:0031090,GO:0031984,GO:0032787,GO:0033559,GO:0033574,GO:…	K07413-ko00140 Steroid hormone biosynthesis;ko00590 Arachidonic acid metabolism;ko00591 Linoleic acid metabolism;ko00830 Retinol metabolism;ko04726 Serotonergic synapse;ko04750 Inflammatory mediator regulation of TRP channels;ko05204 Chemical carcinogenesis	KOG0156-Cytochrome P450 CYP2 subfamily[Q]
XR_005409032.1	0.0001	0.0001	0.0	1.0	1.0	-	LOC119873538	-	U6 spliceosomal RNA	-	-	-
XM_536135.6	109.05	124.42	-0.19022864138700002	0.189340162781	0.387121757143	-	UFC1	-	ubiquitin-fold modifier conjugating enzyme 1	GO:0003674,GO:0003824,GO:0005488,GO:0005515,GO:0005575,GO:0005622,GO:0005623,GO:0005737,GO:0006464,GO:0006807,GO:0006950,GO:0008150,GO:0008152,GO:0009987,GO:0016740,GO:0019538,GO:0019787,GO:0019899,GO:0031624,GO:0032446,GO:0033554,GO:0034976,GO:0036211,GO:0043170,GO:0043412,GO:0044237,GO:0044238,GO:0044260,GO:0044267,GO:0044390,GO:0044424,GO:0044464,GO:0050896,GO:0051716,GO:0070647,GO:0071568,GO:…	-	KOG3357-Uncharacterized conserved protein[S]
XM_038518090.1	2.01333333333	3.18	-0.65944071668	0.523952399939	0.741196554052	-	PRPSAP2	-	phosphoribosyl pyrophosphate synthetase associated protein 2, transcript variant X3	GO:0001501,GO:0002189,GO:0003674,GO:0004857,GO:0005488,GO:0005515,GO:0005575,GO:0006139,GO:0006725,GO:0006753,GO:0006793,GO:0006796,GO:0006807,GO:0007275,GO:0008150,GO:0008152,GO:0009058,GO:0009117,GO:0009165,GO:0009892,GO:0009987,GO:0010563,GO:0018130,GO:0019220,GO:0019222,GO:0019438,GO:0019637,GO:0019899,GO:0019900,GO:0030234,GO:0031323,GO:0031324,GO:0032501,GO:0032502,GO:0032991,GO:0033673,GO:…	-	KOG1503-Phosphoribosylpyrophosphate synthetase-associated protein[EF]
XR_005311485.1	0.0001	0.0001	0.0	1.0	1.0	-	LOC119869831	-	U6 spliceosomal RNA	-	-	-
XM_038578200.1	0.0001	0.0001	0.0	1.0	1.0	-	PIEZO2	-	piezo type mechanosensitive ion channel component 2, transcript variant X4	-	-	KOG1893-Uncharacterized conserved protein[S]
XM_022413965.2	0.0001	0.0001	0.0	1.0	1.0	-	LSAMP	-	limbic system associated membrane protein, transcript variant X5	GO:0005575,GO:0005623,GO:0005886,GO:0005887,GO:0005911,GO:0005918,GO:0007043,GO:0008150,GO:0009605,GO:0009628,GO:0009629,GO:0009987,GO:0016020,GO:0016021,GO:0016043,GO:0019991,GO:0022607,GO:0030054,GO:0031224,GO:0031226,GO:0034329,GO:0034330,GO:0040011,GO:0042330,GO:0042332,GO:0043296,GO:0043297,GO:0044085,GO:0044425,GO:0044459,GO:0044464,GO:0045216,GO:0050808,GO:0050896,GO:0070160,GO:0071840,GO:…	-	KOG3513-Neural cell adhesion molecule L1[T]
XM_038537302.1	19.76	26.0766666667	-0.400176517324	0.0211202614929	0.07828221110019999	-	POM121C	-	POM121 transmembrane nucleoporin C, transcript variant X7	GO:0003674,GO:0005048,GO:0005198,GO:0005488,GO:0005575,GO:0005622,GO:0005623,GO:0005634,GO:0005635,GO:0005643,GO:0005654,GO:0006403,GO:0006405,GO:0006606,GO:0006810,GO:0006886,GO:0006913,GO:0006996,GO:0006997,GO:0006999,GO:0008104,GO:0008139,GO:0008150,GO:0009987,GO:0012505,GO:0015031,GO:0015833,GO:0015931,GO:0016020,GO:0016043,GO:0017038,GO:0017056,GO:0031090,GO:0031965,GO:0031967,GO:0031974,GO:…	K14316-ko03013 RNA transport	-
XM_014110824.3	0.0001	0.0001	0.0	1.0	1.0	-	SCN2A	-	sodium voltage-gated channel alpha subunit 2, transcript variant X1	GO:0001508,GO:0001518,GO:0003008,GO:0003674,GO:0005215,GO:0005216,GO:0005248,GO:0005261,GO:0005272,GO:0005488,GO:0005515,GO:0005575,GO:0005623,GO:0005886,GO:0005887,GO:0006810,GO:0006811,GO:0006812,GO:0006814,GO:0007154,GO:0007272,GO:0007275,GO:0007399,GO:0008150,GO:0008324,GO:0008366,GO:0009987,GO:0015075,GO:0015077,GO:0015081,GO:0015267,GO:0015318,GO:0015672,GO:0016020,GO:0016021,GO:0019226,GO:…	K04834-ko04742 Taste transduction	KOG2301-Voltage-gated Ca2+ channels, alpha1 subunits[PT]
XR_005336160.1	0.0001	0.0001	0.0	1.0	1.0	-	LOC119871511	-	uncharacterized LOC119871511, transcript variant X1	-	-	-
XM_005636335.4	1.12333333333	2.10666666667	-0.9071759669949999	0.535661315683	0.749958712455	-	SSH1	-	slingshot protein phosphatase 1, transcript variant X4	GO:0000278,GO:0000902,GO:0000904,GO:0001654,GO:0003674,GO:0003779,GO:0003824,GO:0004721,GO:0005488,GO:0005515,GO:0005575,GO:0005622,GO:0005623,GO:0005737,GO:0006464,GO:0006470,GO:0006793,GO:0006796,GO:0006807,GO:0006810,GO:0007049,GO:0007097,GO:0007275,GO:0007399,GO:0007409,GO:0007417,GO:0007420,GO:0007423,GO:0008064,GO:0008092,GO:0008138,GO:0008150,GO:0008152,GO:0009653,GO:0009987,GO:0010591,GO:…	K05766-ko04810 Regulation of actin cytoskeleton;ko04360 Axon guidance	KOG1716-Dual specificity phosphatase[V]
XR_005383108.1	0.0001	0.0001	0.0	1.0	1.0	-	LOC119872802	-	uncharacterized LOC119872802, transcript variant X30	-	-	-
XM_038454008.1	1.19	1.58	-0.408962984869	0.341106316461	0.572829859105	-	CELF1	-	CUGBP Elav-like family member 1, transcript variant X14	GO:0000003,GO:0000245,GO:0000375,GO:0000377,GO:0000381,GO:0000398,GO:0000900,GO:0001889,GO:0003006,GO:0003674,GO:0003676,GO:0003723,GO:0003729,GO:0003730,GO:0005488,GO:0005515,GO:0005575,GO:0005622,GO:0005623,GO:0005634,GO:0005635,GO:0005654,GO:0005737,GO:0006139,GO:0006376,GO:0006396,GO:0006397,GO:0006417,GO:0006725,GO:0006807,GO:0006928,GO:0006996,GO:0007010,GO:0007088,GO:0007096,GO:0007275,GO:…	-	KOG0144-RNA-binding protein CUGBP1/BRUNO (RRM superfamily)[A]
XM_038641597.1	0.543333333333	0.013333333333299998	5.348728154230001	0.0884530871932	0.23486076064199998	-	HMGXB4	-	HMG-box containing 4, transcript variant X6	GO:0000228,GO:0000785,GO:0000790,GO:0003674,GO:0005488,GO:0005515,GO:0005575,GO:0005622,GO:0005623,GO:0005634,GO:0005694,GO:0006810,GO:0007034,GO:0007041,GO:0008150,GO:0008333,GO:0009966,GO:0009968,GO:0010646,GO:0010648,GO:0016192,GO:0016589,GO:0019899,GO:0019900,GO:0019901,GO:0023051,GO:0023057,GO:0030111,GO:0030178,GO:0031010,GO:0031974,GO:0031981,GO:0032991,GO:0043226,GO:0043227,GO:0043228,GO:…	-	KOG0381-HMG box-containing protein[R]
XM_038636106.1	0.386666666667	0.023333333333299996	4.05062607307	0.00616369922971	0.0283969934895	-	ZNF628	-	zinc finger protein 628, transcript variant X6	GO:0000981,GO:0003674,GO:0003676,GO:0003677,GO:0003700,GO:0005488,GO:0005575,GO:0005622,GO:0005623,GO:0005634,GO:0006355,GO:0006357,GO:0008150,GO:0009889,GO:0010468,GO:0010556,GO:0019219,GO:0019222,GO:0031323,GO:0031326,GO:0043226,GO:0043227,GO:0043229,GO:0043231,GO:0044424,GO:0044464,GO:0050789,GO:0050794,GO:0051171,GO:0051252,GO:0060255,GO:0065007,GO:0080090,GO:0097159,GO:0140110,GO:1901363,GO:…	-	KOG2462-C2H2-type Zn-finger protein[K]
XM_543861.7	0.013333333333299998	0.013333333333299998	0.0	0.986563034393	1.0	-	GALNT8	-	polypeptide N-acetylgalactosaminyltransferase 8, transcript variant X3	GO:0000139,GO:0003674,GO:0003824,GO:0004653,GO:0005215,GO:0005216,GO:0005244,GO:0005249,GO:0005251,GO:0005261,GO:0005267,GO:0005575,GO:0005622,GO:0005623,GO:0005737,GO:0005794,GO:0005886,GO:0005887,GO:0006464,GO:0006486,GO:0006493,GO:0006807,GO:0006810,GO:0006811,GO:0006812,GO:0006813,GO:0008076,GO:0008150,GO:0008152,GO:0008194,GO:0008324,GO:0008376,GO:0009058,GO:0009059,GO:0009100,GO:0009101,GO:…	K00710-ko00512 Mucin type O-glycan biosynthesis	KOG3736-Polypeptide N-acetylgalactosaminyltransferase[O]
XR_005384692.1	0.0001	0.0001	0.0	1.0	1.0	-	LOC119870834	-	uncharacterized LOC119870834, transcript variant X5	-	-	-
XR_005314197.1	0.0001	0.0001	0.0	1.0	1.0	-	LOC106557670	-	uncharacterized LOC106557670, transcript variant X2	-	-	-
XR_005428903.1	0.0001	0.0001	0.0	1.0	1.0	-	LOC119874131	-	U6 spliceosomal RNA	-	-	-
XM_022407623.2	1.04	0.45666666666699995	1.1873701359	0.641675269843	0.824566475231	-	AAMDC	-	adipogenesis associated Mth938 domain containing, transcript variant X1	GO:0005575,GO:0005622,GO:0005623,GO:0005737,GO:0006355,GO:0006357,GO:0008150,GO:0009889,GO:0009891,GO:0009893,GO:0010468,GO:0010556,GO:0010557,GO:0010604,GO:0010628,GO:0010941,GO:0019219,GO:0019222,GO:0031323,GO:0031325,GO:0031326,GO:0031328,GO:0042981,GO:0043066,GO:0043067,GO:0043069,GO:0044424,GO:0044464,GO:0045595,GO:0045597,GO:0045598,GO:0045600,GO:0045893,GO:0045935,GO:0045944,GO:0048518,GO:…	-	-
XM_038532108.1	0.0001	0.0001	0.0	1.0	1.0	-	ADAMTS18	-	ADAM metallopeptidase with thrombospondin type 1 motif 18, transcript variant X5	GO:0001654,GO:0007162,GO:0007275,GO:0007423,GO:0008150,GO:0010543,GO:0010544,GO:0022407,GO:0022408,GO:0030155,GO:0030193,GO:0030195,GO:0032101,GO:0032102,GO:0032501,GO:0032502,GO:0034110,GO:0034111,GO:0048513,GO:0048519,GO:0048523,GO:0048583,GO:0048585,GO:0048731,GO:0048856,GO:0050789,GO:0050794,GO:0050818,GO:0050819,GO:0050865,GO:0050866,GO:0050878,GO:0051239,GO:0051241,GO:0061041,GO:0061045,GO:…	-	KOG3538-Disintegrin metalloproteinases with thrombospondin repeats[O]
XR_005295821.1	0.0001	0.026666666666700003	-8.05889368905	0.310660692132	1.0	-	LOC119863982	-	uncharacterized LOC119863982, transcript variant X6	-	-	-
XM_005637747.4	0.33666666666699996	0.943333333333	-1.4864467600799998	0.16944877527199997	0.360006327102	-	NHLRC2	-	NHL repeat containing 2, transcript variant X5	GO:0002576,GO:0005575,GO:0005576,GO:0005622,GO:0005623,GO:0005737,GO:0006810,GO:0006887,GO:0008150,GO:0009987,GO:0012505,GO:0016192,GO:0030141,GO:0031091,GO:0031093,GO:0031410,GO:0031974,GO:0031982,GO:0031983,GO:0032940,GO:0034774,GO:0043226,GO:0043227,GO:0043229,GO:0043233,GO:0044422,GO:0044424,GO:0044433,GO:0044444,GO:0044446,GO:0044464,GO:0045055,GO:0046903,GO:0051179,GO:0051234,GO:0060205,GO:…	-	-
XM_038464751.1	0.0001	0.0001	0.0	1.0	1.0	-	LOC611751	-	protein FAM122A-like, transcript variant X3	-	-	-
XR_002632280.1	0.0001	0.0001	0.0	1.0	1.0	-	LOC111098478	-	uncharacterized LOC111098478, transcript variant X3	-	-	-
XM_022406049.2	0.0001	0.026666666666700003	-8.05889368905	0.0521759856334	0.158090849785	-	PTPN4	-	protein tyrosine phosphatase non-receptor type 4, transcript variant X9	GO:0000902,GO:0000904,GO:0003674,GO:0003824,GO:0004721,GO:0004725,GO:0004726,GO:0005488,GO:0005515,GO:0005575,GO:0005622,GO:0005623,GO:0005634,GO:0005654,GO:0005737,GO:0005739,GO:0005886,GO:0006464,GO:0006468,GO:0006470,GO:0006793,GO:0006796,GO:0006807,GO:0006928,GO:0006935,GO:0007275,GO:0007399,GO:0007409,GO:0007411,GO:0007417,GO:0007420,GO:0007610,GO:0008092,GO:0008150,GO:0008152,GO:0009266,GO:…	-	KOG0792-Protein tyrosine phosphatase PTPMEG, contains FERM domain[T]
XR_005311100.1	2.36333333333	2.10666666667	0.165861069062	0.779856912714	0.9056175227299998	-	LOC119869726	-	uncharacterized LOC119869726, transcript variant X1	-	-	-
XM_038512826.1	0.0166666666667	0.026666666666700003	-0.678071905113	0.6841779534110001	0.851054946269	-	ANKFY1	-	ankyrin repeat and FYVE domain containing 1, transcript variant X1	GO:0000902,GO:0000904,GO:0002064,GO:0003382,GO:0003674,GO:0005488,GO:0005515,GO:0005543,GO:0005545,GO:0005575,GO:0005622,GO:0005623,GO:0005737,GO:0005768,GO:0005769,GO:0005773,GO:0006810,GO:0006892,GO:0006896,GO:0006897,GO:0006906,GO:0006996,GO:0007034,GO:0007041,GO:0007275,GO:0008150,GO:0008289,GO:0009653,GO:0009790,GO:0009888,GO:0009987,GO:0010008,GO:0012505,GO:0016020,GO:0016043,GO:0016050,GO:…	-	-
XM_005638600.4	0.0001	0.0001	0.0	1.0	1.0	-	ISLR	-	immunoglobulin superfamily containing leucine rich repeat, transcript variant X2	GO:0002576,GO:0005575,GO:0005576,GO:0005622,GO:0005623,GO:0005737,GO:0006810,GO:0006887,GO:0007155,GO:0008150,GO:0009987,GO:0012505,GO:0016192,GO:0022610,GO:0030141,GO:0031091,GO:0031093,GO:0031410,GO:0031974,GO:0031982,GO:0031983,GO:0032940,GO:0034774,GO:0043226,GO:0043227,GO:0043229,GO:0043233,GO:0044422,GO:0044424,GO:0044433,GO:0044444,GO:0044446,GO:0044464,GO:0045055,GO:0046903,GO:0051179,GO:…	-	KOG4237-Extracellular matrix protein slit, contains leucine-rich and EGF-like repeats[WT]
XM_038673935.1	0.0001	0.0001	0.0	1.0	1.0	-	RIMS1	-	regulating synaptic membrane exocytosis 1, transcript variant X1	GO:0001505,GO:0001558,GO:0003674,GO:0005488,GO:0005515,GO:0005575,GO:0005622,GO:0005623,GO:0005737,GO:0005829,GO:0005886,GO:0006810,GO:0006836,GO:0006887,GO:0007154,GO:0007267,GO:0007268,GO:0007269,GO:0007275,GO:0007399,GO:0008150,GO:0009893,GO:0009966,GO:0009967,GO:0009987,GO:0010468,GO:0010604,GO:0010628,GO:0010646,GO:0010647,GO:0010720,GO:0010975,GO:0010976,GO:0016020,GO:0016043,GO:0016079,GO:…	K15291-ko04723 Retrograde endocannabinoid signaling;ko04721 Synaptic vesicle cycle	KOG2060-Rab3 effector RIM1 and related proteins, contain PDZ and C2 domains[U]
XM_014111567.3	0.7733333333329999	0.823333333333	-0.0903862364571	0.613626919824	0.8057433924840001	-	MED12	-	mediator complex subunit 12, transcript variant X29	GO:0000151,GO:0000428,GO:0000976,GO:0000977,GO:0000980,GO:0000988,GO:0000989,GO:0001012,GO:0001067,GO:0001076,GO:0001158,GO:0001190,GO:0001501,GO:0001654,GO:0001655,GO:0001756,GO:0001822,GO:0001838,GO:0001841,GO:0001843,GO:0002009,GO:0002165,GO:0002682,GO:0002761,GO:0003002,GO:0003401,GO:0003674,GO:0003676,GO:0003677,GO:0003682,GO:0003690,GO:0003700,GO:0003712,GO:0003713,GO:0005102,GO:0005488,GO:…	K15162-ko04919 Thyroid hormone signaling pathway	KOG3598-Thyroid hormone receptor-associated protein complex, subunit TRAP230[K]
XM_005621898.4	37.3333333333	7.90666666667	2.23932281729	2.5628259935199993e-92	8.770844825169997e-90	-	BCAR3	-	BCAR3 adaptor protein, NSP family member, transcript variant X1	GO:0001654,GO:0001932,GO:0001934,GO:0002088,GO:0002089,GO:0003674,GO:0005070,GO:0005488,GO:0005515,GO:0007154,GO:0007165,GO:0007275,GO:0007423,GO:0008150,GO:0009653,GO:0009887,GO:0009893,GO:0009966,GO:0009967,GO:0009987,GO:0010562,GO:0010604,GO:0010646,GO:0010647,GO:0019220,GO:0019222,GO:0023051,GO:0023052,GO:0023056,GO:0030674,GO:0031323,GO:0031325,GO:0031399,GO:0031401,GO:0032268,GO:0032270,GO:…	-	KOG3601-Adaptor protein GRB2, contains SH2 and SH3 domains[T]
XM_537799.7	15.006666666700001	10.58	0.504263928619	0.495934387734	0.719262704447	-	MED22	-	mediator complex subunit 22, transcript variant X5	GO:0000003,GO:0000785,GO:0003674,GO:0005488,GO:0005515,GO:0005575,GO:0005622,GO:0005623,GO:0005634,GO:0005654,GO:0005694,GO:0005730,GO:0005737,GO:0006355,GO:0006357,GO:0007275,GO:0007276,GO:0007283,GO:0007399,GO:0007406,GO:0008150,GO:0008285,GO:0009889,GO:0009987,GO:0010468,GO:0010556,GO:0010721,GO:0016592,GO:0019219,GO:0019222,GO:0019953,GO:0022008,GO:0022414,GO:0030154,GO:0031323,GO:0031326,GO:…	-	KOG3304-Surfeit family protein 5[R]
XM_038622536.1	0.00666666666667	0.0033333333333300003	1.0	0.8372514070270001	1.0	-	B3GNTL1	-	UDP-GlcNAc:betaGal beta-1,3-N-acetylglucosaminyltransferase like 1, transcript variant X2	-	-	-
XM_038491978.1	0.133333333333	0.303333333333	-1.1858665453100001	0.590234131219	0.790207719541	-	VCL	-	vinculin, transcript variant X14	GO:0000902,GO:0000904,GO:0001725,GO:0001775,GO:0002009,GO:0002102,GO:0002162,GO:0002252,GO:0002263,GO:0002274,GO:0002275,GO:0002283,GO:0002366,GO:0002376,GO:0002443,GO:0002444,GO:0002446,GO:0002576,GO:0003008,GO:0003012,GO:0003674,GO:0003779,GO:0005488,GO:0005515,GO:0005575,GO:0005576,GO:0005622,GO:0005623,GO:0005737,GO:0005739,GO:0005740,GO:0005743,GO:0005829,GO:0005856,GO:0005886,GO:0005903,GO:…	K05700-ko04810 Regulation of actin cytoskeleton;ko04510 Focal adhesion;ko04520 Adherens junction;ko04670 Leukocyte transendothelial migration;ko05131 Shigellosis;ko05100 Bacterial invasion of epithelial cells;ko05146 Amoebiasis	KOG3681-Alpha-catenin[W]
XM_038507601.1	0.0033333333333300003	0.0001	5.05889368905	0.8270481477539999	1.0	-	LOC106558762	-	60S ribosomal protein L21-like	GO:0002181,GO:0003674,GO:0003735,GO:0005198,GO:0005575,GO:0005622,GO:0005623,GO:0005737,GO:0005829,GO:0005840,GO:0006412,GO:0006518,GO:0006807,GO:0008150,GO:0008152,GO:0009058,GO:0009059,GO:0009987,GO:0010467,GO:0015934,GO:0019538,GO:0022625,GO:0022626,GO:0032991,GO:0034641,GO:0034645,GO:0043043,GO:0043170,GO:0043226,GO:0043228,GO:0043229,GO:0043232,GO:0043603,GO:0043604,GO:0044237,GO:0044238,GO:…	K02889-ko03010 Ribosome	KOG1732-60S ribosomal protein L21[J]
XR_005309628.1	0.0001	0.0001	0.0	1.0	1.0	-	C15H4orf51	-	chromosome 15 C4orf51 homolog, transcript variant X107	-	-	-
XR_002622313.1	0.0001	0.0001	0.0	1.0	1.0	-	LOC102155742	-	uncharacterized LOC102155742, transcript variant X2	-	-	-
XR_292526.3	0.25	0.28	-0.163498732283	0.966514780053	1.0	-	LOC102152748	-	uncharacterized LOC102152748	-	-	-
XM_038471174.1	0.05666666666669999	0.0001	9.1463565303	0.188641913356	0.386256473935	-	CD226	-	CD226 molecule, transcript variant X4	GO:0001816,GO:0001817,GO:0001819,GO:0001910,GO:0001912,GO:0002682,GO:0002684,GO:0002694,GO:0002696,GO:0002697,GO:0002699,GO:0002700,GO:0002702,GO:0002703,GO:0002705,GO:0002706,GO:0002708,GO:0002712,GO:0002714,GO:0002715,GO:0002717,GO:0002718,GO:0002720,GO:0002727,GO:0002729,GO:0002819,GO:0002821,GO:0002822,GO:0002824,GO:0002831,GO:0002833,GO:0002834,GO:0002836,GO:0002837,GO:0002839,GO:0002855,GO:…	K06567-ko04514 Cell adhesion molecules (CAMs)	-
XR_005318856.1	0.0001	0.0001	0.0	1.0	1.0	-	LOC119868109	-	U6 spliceosomal RNA	-	-	-
XR_002626352.2	0.0001	0.0001	0.0	1.0	1.0	-	LOC102153283	-	uncharacterized LOC102153283, transcript variant X7	-	-	-
XM_038461400.1	0.00666666666667	0.153333333333	-4.52356195606	0.25583623973700004	0.47532947401000003	-	ZWILCH	-	zwilch kinetochore protein, transcript variant X8	GO:0000075,GO:0000278,GO:0000775,GO:0000776,GO:0005575,GO:0005622,GO:0005623,GO:0005694,GO:0005737,GO:0005829,GO:0007049,GO:0007093,GO:0007346,GO:0008150,GO:0009987,GO:0022402,GO:0032991,GO:0043226,GO:0043228,GO:0043229,GO:0043232,GO:0044422,GO:0044424,GO:0044427,GO:0044444,GO:0044446,GO:0044464,GO:0045786,GO:0045930,GO:0048519,GO:0048523,GO:0050789,GO:0050794,GO:0051726,GO:0065007,GO:0098687,GO:…	-	KOG4803-Uncharacterized conserved protein[S]
XR_005314897.1	0.02	0.0001	7.64385618977	0.662406283452	1.0	-	LOC111092266	-	uncharacterized LOC111092266, transcript variant X1	-	-	-
XR_005343288.1	0.416666666667	0.58	-0.477159211187	1.0	1.0	-	LOC111090004	-	uncharacterized LOC111090004, transcript variant X3	-	-	-
XM_022423436.2	0.583333333333	0.6733333333329999	-0.20700037091899998	0.566306725402	0.7738014671600001	-	MRM3	-	mitochondrial rRNA methyltransferase 3, transcript variant X2	GO:0000154,GO:0000451,GO:0001510,GO:0003674,GO:0003824,GO:0005575,GO:0005622,GO:0005623,GO:0005737,GO:0005739,GO:0005759,GO:0006139,GO:0006364,GO:0006396,GO:0006725,GO:0006807,GO:0008150,GO:0008152,GO:0008168,GO:0008171,GO:0008173,GO:0008649,GO:0008757,GO:0009451,GO:0009987,GO:0010467,GO:0016070,GO:0016072,GO:0016435,GO:0016740,GO:0016741,GO:0022613,GO:0031167,GO:0031974,GO:0032259,GO:0034470,GO:…	-	KOG2506-SpoU rRNA Methylase family protein[J]
XM_022406607.2	0.01	0.24	-4.58496250072	0.11576393631899999	0.280864496765	-	SFMBT1	-	Scm like with four mbt domains 1, transcript variant X3	GO:0000003,GO:0003674,GO:0003712,GO:0003714,GO:0005488,GO:0005515,GO:0005575,GO:0005622,GO:0005623,GO:0005634,GO:0005654,GO:0006355,GO:0007276,GO:0007283,GO:0008150,GO:0009889,GO:0009890,GO:0009892,GO:0010468,GO:0010556,GO:0010558,GO:0010605,GO:0010629,GO:0019219,GO:0019222,GO:0019953,GO:0022414,GO:0031323,GO:0031324,GO:0031326,GO:0031327,GO:0031974,GO:0031981,GO:0032501,GO:0032504,GO:0042393,GO:…	-	KOG3766-Polycomb group protein SCM/L(3)MBT (tumor-supressor in Drosophila and humans)[K]
XM_022422910.2	0.0001	0.0001	0.0	1.0	1.0	-	SBK2	-	SH3 domain binding kinase family member 2, transcript variant X1	GO:0001932,GO:0001934,GO:0003674,GO:0003824,GO:0004672,GO:0004674,GO:0005488,GO:0005515,GO:0005575,GO:0005622,GO:0005623,GO:0005737,GO:0006464,GO:0006468,GO:0006793,GO:0006796,GO:0006807,GO:0006928,GO:0006950,GO:0006996,GO:0007010,GO:0007154,GO:0007165,GO:0007264,GO:0007265,GO:0007266,GO:0007346,GO:0008150,GO:0008152,GO:0009893,GO:0009966,GO:0009987,GO:0010562,GO:0010604,GO:0010646,GO:0010941,GO:…	-	KOG1345-Serine/threonine kinase[T]
XM_022405791.2	6.2866666666699995	7.0033333333300005	-0.155746485998	0.82933363215	0.930332674119	-	TUT1	-	terminal uridylyl transferase 1, U6 snRNA-specific, transcript variant X1	GO:0003674,GO:0003676,GO:0003723,GO:0003729,GO:0003730,GO:0003824,GO:0004652,GO:0005488,GO:0005515,GO:0005575,GO:0005622,GO:0005623,GO:0005634,GO:0005654,GO:0005730,GO:0005737,GO:0005829,GO:0006139,GO:0006378,GO:0006379,GO:0006396,GO:0006397,GO:0006725,GO:0006807,GO:0008150,GO:0008152,GO:0009987,GO:0010467,GO:0016070,GO:0016071,GO:0016073,GO:0016180,GO:0016604,GO:0016607,GO:0016740,GO:0016772,GO:…	-	KOG2277-S-M checkpoint control protein CID1 and related nucleotidyltransferases[D]
XM_038565656.1	4.59666666667	4.82333333333	-0.0694424650177	0.811825138818	0.9222692891	-	RABGAP1L	-	RAB GTPase activating protein 1 like, transcript variant X3	GO:0003674,GO:0005096,GO:0005488,GO:0005515,GO:0005575,GO:0005622,GO:0005623,GO:0006810,GO:0006886,GO:0008047,GO:0008104,GO:0008150,GO:0012505,GO:0015031,GO:0015833,GO:0017016,GO:0017137,GO:0019899,GO:0030234,GO:0030695,GO:0031267,GO:0031338,GO:0032879,GO:0033036,GO:0033043,GO:0034613,GO:0042886,GO:0043085,GO:0043087,GO:0043547,GO:0044093,GO:0044464,GO:0045184,GO:0046907,GO:0050789,GO:0050790,GO:…	-	KOG1102-Rab6 GTPase activator GAPCenA and related TBC domain proteins[R]
XM_014112286.3	9.54333333333	1.03	3.2118489270899997	1.0	1.0	-	NIPA1	-	NIPA magnesium transporter 1, transcript variant X1	GO:0003674,GO:0005215,GO:0005575,GO:0005622,GO:0005623,GO:0005737,GO:0005768,GO:0005769,GO:0005886,GO:0006810,GO:0006811,GO:0006812,GO:0008150,GO:0008324,GO:0012505,GO:0015075,GO:0015095,GO:0015318,GO:0015693,GO:0016020,GO:0022857,GO:0022890,GO:0030001,GO:0031410,GO:0031982,GO:0034220,GO:0043226,GO:0043227,GO:0043229,GO:0044424,GO:0044444,GO:0044464,GO:0046873,GO:0051179,GO:0051234,GO:0055085,GO:…	-	KOG2922-Uncharacterized conserved protein[S]
XM_038595787.1	0.0001	0.0001	0.0	1.0	1.0	-	BEGAIN	-	brain enriched guanylate kinase associated, transcript variant X6	GO:0003008,GO:0003674,GO:0005488,GO:0005515,GO:0005575,GO:0005622,GO:0005623,GO:0005737,GO:0005829,GO:0007154,GO:0007165,GO:0007166,GO:0007267,GO:0007268,GO:0008150,GO:0009987,GO:0016020,GO:0023052,GO:0030425,GO:0032501,GO:0036477,GO:0042391,GO:0042802,GO:0042803,GO:0042995,GO:0043005,GO:0043025,GO:0044297,GO:0044424,GO:0044444,GO:0044456,GO:0044463,GO:0044464,GO:0045202,GO:0046983,GO:0050789,GO:…	-	-
XR_002618028.2	0.0001	0.0001	0.0	1.0	1.0	-	LOC102155029	-	uncharacterized LOC102155029, transcript variant X1	-	-	-
XR_002629766.2	0.0001	0.0001	0.0	1.0	1.0	-	LOC111097308	-	uncharacterized LOC111097308, transcript variant X7	-	-	-
XR_005401884.1	0.0001	0.0001	0.0	1.0	1.0	-	LOC102151699	-	uncharacterized LOC102151699, transcript variant X19	-	-	-
XM_022413938.2	0.613333333333	0.59	0.055956405974000006	0.961466507668	0.9856914130140001	-	CMSS1	-	cms1 ribosomal small subunit homolog, transcript variant X2	GO:0005575,GO:0005622,GO:0005623,GO:0005634,GO:0030684,GO:0030686,GO:0032991,GO:0043226,GO:0043227,GO:0043229,GO:0043231,GO:0044424,GO:0044464,GO:1990904	-	-
XR_002625912.2	0.0001	0.0001	0.0	1.0	1.0	-	LOC111095549	-	uncharacterized LOC111095549, transcript variant X2	-	-	-
XM_038457315.1	0.0001	0.0001	0.0	1.0	1.0	-	LOC100686510	-	cytochrome c oxidase subunit 7B, mitochondrial-like	GO:0005575,GO:0005622,GO:0005623,GO:0005737,GO:0005739,GO:0005740,GO:0005743,GO:0007275,GO:0007399,GO:0007417,GO:0008150,GO:0016020,GO:0019866,GO:0031090,GO:0031966,GO:0031967,GO:0031975,GO:0032501,GO:0032502,GO:0032991,GO:0043226,GO:0043227,GO:0043229,GO:0043231,GO:0044422,GO:0044424,GO:0044425,GO:0044429,GO:0044444,GO:0044446,GO:0044464,GO:0045277,GO:0048731,GO:0048856,GO:0070069,GO:0070469,GO:…	K02271-ko00190 Oxidative phosphorylation;ko04260 Cardiac muscle contraction;ko05010 Alzheimer's disease;ko05012 Parkinson's disease;ko05016 Huntington's disease;ko04932 Non-alcoholic fatty liver disease (NAFLD)	-
XR_005314394.1	2.18	1.05	1.0539388071100002	0.411098943991	0.643554602113	-	LOC119865794	-	small nucleolar RNA SNORA71	-	-	-
XR_002629627.2	0.0001	0.0001	0.0	1.0	1.0	-	LOC111097237	-	uncharacterized LOC111097237	-	-	-
XM_003433252.5	2.95666666667	13.346666666700001	-2.1744359645299998	3.99500277071e-29	2.5010178930999996e-27	-	RBM39	-	RNA binding motif protein 39, transcript variant X5	GO:0000375,GO:0000377,GO:0000381,GO:0000398,GO:0003674,GO:0003676,GO:0003723,GO:0003729,GO:0005488,GO:0005575,GO:0005622,GO:0005623,GO:0005634,GO:0005654,GO:0005815,GO:0005856,GO:0006139,GO:0006396,GO:0006397,GO:0006725,GO:0006807,GO:0008150,GO:0008152,GO:0008380,GO:0009987,GO:0010467,GO:0010468,GO:0015630,GO:0016070,GO:0016071,GO:0016604,GO:0016607,GO:0019219,GO:0019222,GO:0031323,GO:0031974,GO:…	-	KOG0147-Transcriptional coactivator CAPER (RRM superfamily)[K]
XR_005410680.1	0.0001	0.0001	0.0	1.0	1.0	-	LOC111097308	-	uncharacterized LOC111097308, transcript variant X7	-	-	-
XR_005339823.1	0.0001	0.0001	0.0	1.0	1.0	-	LOC102156814	-	uncharacterized LOC102156814, transcript variant X2	-	-	-
XM_014106718.3	0.0001	0.0001	0.0	1.0	1.0	-	NMNAT3	-	nicotinamide nucleotide adenylyltransferase 3, transcript variant X4	GO:0000309,GO:0003674,GO:0003824,GO:0004515,GO:0005575,GO:0005622,GO:0005623,GO:0005737,GO:0005739,GO:0005759,GO:0006082,GO:0006139,GO:0006520,GO:0006531,GO:0006725,GO:0006732,GO:0006733,GO:0006753,GO:0006793,GO:0006796,GO:0006807,GO:0006950,GO:0008150,GO:0008152,GO:0009058,GO:0009066,GO:0009108,GO:0009117,GO:0009165,GO:0009435,GO:0009611,GO:0009987,GO:0016740,GO:0016772,GO:0016779,GO:0018130,GO:…	K06210-ko00760 Nicotinate and nicotinamide metabolism	KOG3199-Nicotinamide mononucleotide adenylyl transferase[H]
XR_005313466.1	0.0001	0.0001	0.0	1.0	1.0	-	LOC111091767	-	uncharacterized LOC111091767, transcript variant X1	-	-	-
XM_532931.6	117.803333333	68.1566666667	0.7894536772640001	0.0825673881267	0.22377598466200002	-	CRIM1	-	cysteine rich transmembrane BMP regulator 1, transcript variant X3	GO:0001568,GO:0001756,GO:0001944,GO:0003002,GO:0003674,GO:0003824,GO:0004672,GO:0004713,GO:0004714,GO:0004888,GO:0005010,GO:0005488,GO:0005515,GO:0005575,GO:0005576,GO:0006464,GO:0006468,GO:0006793,GO:0006796,GO:0006807,GO:0007154,GO:0007165,GO:0007166,GO:0007167,GO:0007169,GO:0007275,GO:0007389,GO:0007399,GO:0008150,GO:0008152,GO:0009653,GO:0009790,GO:0009792,GO:0009887,GO:0009888,GO:0009952,GO:…	-	-
XM_005624475.4	1.5833333333300001	1.16	0.44884020736999997	0.785441766721	0.90835297445	-	DNAJC7	-	DnaJ heat shock protein family (Hsp40) member C7, transcript variant X1	GO:0001671,GO:0003674,GO:0005488,GO:0005515,GO:0005575,GO:0005622,GO:0005623,GO:0005634,GO:0005654,GO:0005737,GO:0005829,GO:0006457,GO:0006458,GO:0008047,GO:0008150,GO:0009987,GO:0030234,GO:0031072,GO:0031974,GO:0031981,GO:0032781,GO:0043085,GO:0043226,GO:0043227,GO:0043229,GO:0043231,GO:0043233,GO:0043462,GO:0044093,GO:0044422,GO:0044424,GO:0044428,GO:0044444,GO:0044446,GO:0044464,GO:0048583,GO:…	-	KOG0550-Molecular chaperone (DnaJ superfamily)[O]
XR_005315812.1	0.0001	0.0001	0.0	1.0	1.0	-	LOC106557926	-	uncharacterized LOC106557926, transcript variant X14	-	-	-
XM_038453043.1	0.0001	0.0001	0.0	1.0	1.0	-	ZBTB32	-	zinc finger and BTB domain containing 32, transcript variant X8	GO:0000122,GO:0000228,GO:0000981,GO:0001775,GO:0001817,GO:0002376,GO:0002520,GO:0003674,GO:0003676,GO:0003677,GO:0003700,GO:0003712,GO:0003714,GO:0005488,GO:0005575,GO:0005622,GO:0005623,GO:0005634,GO:0005654,GO:0005694,GO:0006139,GO:0006351,GO:0006355,GO:0006357,GO:0006366,GO:0006725,GO:0006807,GO:0007275,GO:0008150,GO:0008152,GO:0008270,GO:0008283,GO:0009058,GO:0009059,GO:0009889,GO:0009890,GO:…	-	-
XM_038464327.1	0.146666666667	0.5	-1.76938707186	0.57659675657	0.781249537834	-	FHAD1	-	forkhead associated phosphopeptide binding domain 1, transcript variant X4	-	-	-
XR_005319028.1	0.02	0.026666666666700003	-0.415037499279	0.873130507404	1.0	-	LOC119868357	-	uncharacterized LOC119868357, transcript variant X2	-	-	-
XM_005623569.4	3.90666666667	1.38	1.50126989692	0.00010662377698299999	0.000804191969353	-	ACTN1	-	actinin alpha 1, transcript variant X4	GO:0000902,GO:0000904,GO:0001725,GO:0001726,GO:0002376,GO:0002520,GO:0002576,GO:0003674,GO:0003676,GO:0003712,GO:0003713,GO:0003723,GO:0003725,GO:0003779,GO:0005102,GO:0005178,GO:0005488,GO:0005515,GO:0005575,GO:0005576,GO:0005622,GO:0005623,GO:0005634,GO:0005737,GO:0005829,GO:0005856,GO:0005886,GO:0005903,GO:0005911,GO:0005912,GO:0005913,GO:0005915,GO:0005916,GO:0005923,GO:0005924,GO:0005925,GO:…	K05699-ko04810 Regulation of actin cytoskeleton;ko04510 Focal adhesion;ko04520 Adherens junction;ko04530 Tight junction;ko04670 Leukocyte transendothelial migration;ko05203 Viral carcinogenesis;ko05322 Systemic lupus erythematosus;ko05412 Arrhythmogenic right ventricular cardiomyopathy (ARVC);ko05146 Amoebiasis	KOG0035-Ca2+-binding actin-bundling protein (actinin), alpha chain (EF-Hand protein superfamily)[Z]
XR_005409991.1	1.60333333333	0.0001	13.9687867728	0.050495203294	0.15427840299599999	-	LOC119873573	-	uncharacterized LOC119873573, transcript variant X2	-	-	-
XM_038461823.1	0.256666666667	1.51666666667	-2.56293619439	0.00704922261716	0.0317849664516	-	MX2	-	MX dynamin like GTPase 2, transcript variant X1	GO:0000166,GO:0000266,GO:0001882,GO:0001883,GO:0002252,GO:0002376,GO:0003373,GO:0003374,GO:0003674,GO:0003824,GO:0003924,GO:0005488,GO:0005515,GO:0005525,GO:0005575,GO:0005622,GO:0005623,GO:0005634,GO:0005635,GO:0005643,GO:0005737,GO:0005739,GO:0005740,GO:0005829,GO:0006950,GO:0006952,GO:0006955,GO:0006996,GO:0007005,GO:0007154,GO:0007165,GO:0007166,GO:0008017,GO:0008092,GO:0008150,GO:0009605,GO:…	-	KOG0446-Vacuolar sorting protein VPS1, dynamin, and related proteins[UR]
XM_038460925.1	0.0001	0.0001	0.0	1.0	1.0	-	TMEM67	-	transmembrane protein 67, transcript variant X6	GO:0001763,GO:0002009,GO:0003674,GO:0005488,GO:0005515,GO:0005575,GO:0005622,GO:0005623,GO:0005737,GO:0005783,GO:0005789,GO:0005813,GO:0005815,GO:0005856,GO:0005886,GO:0005929,GO:0006508,GO:0006511,GO:0006807,GO:0006950,GO:0006996,GO:0007275,GO:0007368,GO:0007389,GO:0007399,GO:0007507,GO:0008092,GO:0008150,GO:0008152,GO:0009056,GO:0009057,GO:0009653,GO:0009799,GO:0009855,GO:0009888,GO:0009893,GO:…	-	KOG4611-Uncharacterized conserved protein[S]
XM_014110930.2	0.0001	0.0001	0.0	1.0	1.0	-	MYL1	-	myosin light chain 1, transcript variant X4	GO:0003008,GO:0003012,GO:0003013,GO:0003015,GO:0003674,GO:0005198,GO:0005575,GO:0005622,GO:0005623,GO:0005737,GO:0005829,GO:0005856,GO:0005859,GO:0006928,GO:0006936,GO:0006941,GO:0008015,GO:0008150,GO:0008307,GO:0009987,GO:0015629,GO:0016459,GO:0016460,GO:0030016,GO:0030017,GO:0030029,GO:0030048,GO:0030049,GO:0032501,GO:0032956,GO:0032970,GO:0032991,GO:0033043,GO:0033275,GO:0043226,GO:0043228,GO:…	-	KOG0030-Myosin essential light chain, EF-Hand protein superfamily[Z]
XR_005312853.1	0.0001	0.0001	0.0	1.0	1.0	-	LOC111091218	-	uncharacterized LOC111091218, transcript variant X1	-	-	-
XM_038454020.1	0.02	0.0001	7.64385618977	0.48702498672	1.0	-	LOC102153419	-	proline-rich protein 33-like	GO:0006950,GO:0008150,GO:0009611,GO:0050896	-	-
XM_038584739.1	3.49666666667	3.26666666667	0.0981610235747	0.9708325370299999	0.989134457076	-	SCFD1	-	sec1 family domain containing 1, transcript variant X1	GO:0000149,GO:0000902,GO:0001666,GO:0003002,GO:0003674,GO:0005488,GO:0005515,GO:0005575,GO:0005622,GO:0005623,GO:0005737,GO:0005794,GO:0005798,GO:0005801,GO:0005829,GO:0005886,GO:0006810,GO:0006888,GO:0006890,GO:0006892,GO:0006900,GO:0006901,GO:0006903,GO:0006950,GO:0006996,GO:0007275,GO:0007389,GO:0007444,GO:0007447,GO:0007450,GO:0008150,GO:0009628,GO:0009636,GO:0009653,GO:0009888,GO:0009892,GO:…	-	KOG1301-Vesicle trafficking protein Sly1 (Sec1 family)[U]
XR_001318168.3	0.00666666666667	0.0001	6.05889368905	0.659087377057	1.0	-	LOC102154158	-	uncharacterized LOC102154158, transcript variant X3	-	-	-
XM_022423426.2	0.19	0.0001	10.8917837032	0.113879048893	0.277619896709	-	EFCAB5	-	EF-hand calcium binding domain 5, transcript variant X35	-	-	-
XM_038454755.1	0.013333333333299998	0.14	-3.39231742278	0.21605771182300001	0.422687600474	-	LYPD6B	-	LY6/PLAUR domain containing 6B, transcript variant X56	GO:0003674,GO:0005575,GO:0005576,GO:0005623,GO:0005886,GO:0008150,GO:0009966,GO:0010469,GO:0010646,GO:0016020,GO:0023051,GO:0030545,GO:0030548,GO:0044464,GO:0048583,GO:0050789,GO:0050794,GO:0065007,GO:0065009,GO:0071944,GO:0098772,GO:0099601,GO:0099602	-	-
XM_022412580.2	0.0001	0.0001	0.0	1.0	1.0	-	TCF12	-	transcription factor 12, transcript variant X3	GO:0000003,GO:0000228,GO:0000785,GO:0000790,GO:0000976,GO:0000977,GO:0000978,GO:0000981,GO:0000982,GO:0000987,GO:0001012,GO:0001067,GO:0001077,GO:0001228,GO:0001655,GO:0001708,GO:0001709,GO:0002065,GO:0002119,GO:0002164,GO:0002376,GO:0002682,GO:0003006,GO:0003674,GO:0003676,GO:0003677,GO:0003690,GO:0003700,GO:0005488,GO:0005515,GO:0005575,GO:0005622,GO:0005623,GO:0005634,GO:0005654,GO:0005667,GO:…	-	KOG3910-Helix loop helix transcription factor[K]
XM_005631654.4	0.03	0.023333333333299996	0.362570079385	0.921689198712	0.9699288512440001	-	MYRF	-	myelin regulatory factor, transcript variant X13	GO:0000981,GO:0002119,GO:0002164,GO:0003674,GO:0003676,GO:0003677,GO:0003700,GO:0005488,GO:0005515,GO:0005575,GO:0005622,GO:0005623,GO:0005634,GO:0005654,GO:0005737,GO:0005783,GO:0005794,GO:0005829,GO:0006355,GO:0006357,GO:0007009,GO:0007272,GO:0007275,GO:0007399,GO:0007417,GO:0008150,GO:0008366,GO:0009791,GO:0009889,GO:0009891,GO:0009893,GO:0009987,GO:0010001,GO:0010256,GO:0010468,GO:0010556,GO:…	-	KOG3661-Uncharacterized conserved protein[S]
XM_038610035.1	0.283333333333	0.026666666666700003	3.4093909361400003	0.126831302657	0.29883579676	-	RHOT1	-	ras homolog family member T1, transcript variant X6	GO:0000166,GO:0000226,GO:0000287,GO:0001505,GO:0001882,GO:0001883,GO:0003674,GO:0003824,GO:0003924,GO:0005488,GO:0005509,GO:0005515,GO:0005525,GO:0005575,GO:0005622,GO:0005623,GO:0005737,GO:0005739,GO:0005740,GO:0005741,GO:0005829,GO:0005886,GO:0006464,GO:0006508,GO:0006807,GO:0006810,GO:0006839,GO:0006915,GO:0006928,GO:0006996,GO:0007005,GO:0007006,GO:0007010,GO:0007017,GO:0007018,GO:0007154,GO:…	K07870-ko04214 Apoptosis - fly	KOG1707-Predicted Ras related/Rac-GTP binding protein[V]
XM_005635678.4	0.25	0.35333333333300004	-0.499101764067	1.0	1.0	-	PTK2B	-	protein tyrosine kinase 2 beta, transcript variant X4	GO:0000003,GO:0000165,GO:0000302,GO:0001101,GO:0001505,GO:0001525,GO:0001556,GO:0001558,GO:0001568,GO:0001666,GO:0001667,GO:0001775,GO:0001894,GO:0001932,GO:0001933,GO:0001934,GO:0001944,GO:0001952,GO:0001954,GO:0002040,GO:0002252,GO:0002263,GO:0002285,GO:0002312,GO:0002313,GO:0002315,GO:0002335,GO:0002366,GO:0002376,GO:0002520,GO:0002521,GO:0002682,GO:0002683,GO:0002684,GO:0002685,GO:0002687,GO:…	K05871-ko04020 Calcium signaling pathway;ko04072 Phospholipase D signaling pathway;ko04650 Natural killer cell mediated cytotoxicity;ko04670 Leukocyte transendothelial migration;ko04062 Chemokine signaling pathway;ko04912 GnRH signaling pathway;ko05161 Hepatitis B	KOG4257-Focal adhesion tyrosine kinase FAK, contains FERM domain[T]
XM_005616976.3	0.04333333333330001	0.0001	8.75933340719	0.316349669059	1.0	-	MASTL	-	microtubule associated serine/threonine kinase like, transcript variant X1	GO:0000003,GO:0000086,GO:0000278,GO:0000280,GO:0002376,GO:0002520,GO:0002574,GO:0003674,GO:0003824,GO:0004672,GO:0004674,GO:0005488,GO:0005515,GO:0005575,GO:0005622,GO:0005623,GO:0005634,GO:0005635,GO:0005654,GO:0005737,GO:0005813,GO:0005815,GO:0005856,GO:0005886,GO:0006323,GO:0006464,GO:0006468,GO:0006793,GO:0006796,GO:0006807,GO:0006950,GO:0006974,GO:0006996,GO:0007049,GO:0007088,GO:0007127,GO:…	-	KOG0606-Microtubule-associated serine/threonine kinase and related proteins[TR]
XM_038535466.1	1.18666666667	0.62	0.936574619858	0.200830557803	0.40211151810400003	-	LOC119876221	-	syncytin-1-like	GO:0000768,GO:0006949,GO:0008150,GO:0009653,GO:0009987,GO:0016043,GO:0032502,GO:0045026,GO:0048646,GO:0048856,GO:0061024,GO:0061025,GO:0071840	-	-
XR_005312339.1	0.0001	0.0001	0.0	1.0	1.0	-	FBXW12	-	F-box and WD repeat domain containing 12, transcript variant X4	GO:0000209,GO:0003674,GO:0003824,GO:0004842,GO:0005575,GO:0005622,GO:0005623,GO:0005737,GO:0005783,GO:0005829,GO:0006464,GO:0006807,GO:0008150,GO:0008152,GO:0009987,GO:0012505,GO:0016567,GO:0016740,GO:0019538,GO:0019787,GO:0032446,GO:0036211,GO:0043170,GO:0043226,GO:0043227,GO:0043229,GO:0043231,GO:0043412,GO:0043687,GO:0044237,GO:0044238,GO:0044260,GO:0044267,GO:0044424,GO:0044444,GO:0044464,GO:…	-	-
XM_022412108.2	0.0001	0.0001	0.0	1.0	1.0	-	PDZD7	-	PDZ domain containing 7, transcript variant X7	GO:0005575,GO:0005622,GO:0005623,GO:0005634,GO:0005929,GO:0042995,GO:0043226,GO:0043227,GO:0043229,GO:0043231,GO:0044424,GO:0044464,GO:0120025	-	KOG3542-cAMP-regulated guanine nucleotide exchange factor[T]
XM_038456433.1	0.01	0.0033333333333300003	1.58496250072	0.47847075182099996	1.0	-	ZNF438	-	zinc finger protein 438, transcript variant X38	GO:0000981,GO:0003674,GO:0003700,GO:0005575,GO:0005622,GO:0005623,GO:0005634,GO:0005654,GO:0005737,GO:0005829,GO:0006355,GO:0006357,GO:0008150,GO:0009889,GO:0009890,GO:0009892,GO:0010468,GO:0010556,GO:0010558,GO:0010605,GO:0010629,GO:0019219,GO:0019222,GO:0031323,GO:0031324,GO:0031326,GO:0031327,GO:0031974,GO:0031981,GO:0043226,GO:0043227,GO:0043229,GO:0043231,GO:0043233,GO:0044422,GO:0044424,GO:…	-	KOG3576-Ovo and related transcription factors[K]
XR_005421460.1	0.01	0.0001	6.64385618977	0.8270481477539999	1.0	-	LOC119873929	-	uncharacterized LOC119873929, transcript variant X2	-	-	-
XM_534400.6	94.8766666667	72.6766666667	0.38456107256800004	0.00015434829676499998	0.00112389642758	-	EDEM2	-	ER degradation enhancing alpha-mannosidase like protein 2	GO:0003674,GO:0003824,GO:0004553,GO:0004559,GO:0004571,GO:0005575,GO:0005622,GO:0005623,GO:0005737,GO:0005783,GO:0006464,GO:0006491,GO:0006508,GO:0006511,GO:0006516,GO:0006517,GO:0006807,GO:0006950,GO:0006986,GO:0007154,GO:0007165,GO:0007275,GO:0007568,GO:0008150,GO:0008152,GO:0008340,GO:0009056,GO:0009057,GO:0009100,GO:0009893,GO:0009894,GO:0009896,GO:0009987,GO:0010033,GO:0010243,GO:0010259,GO:…	K10085-ko04141 Protein processing in endoplasmic reticulum	KOG2429-Glycosyl hydrolase, family 47[G]
XM_038460352.1	0.0001	0.0033333333333300003	-5.05889368905	0.8003334758920001	1.0	-	CUTC	-	cutC copper transporter, transcript variant X2	GO:0000041,GO:0003674,GO:0005488,GO:0005507,GO:0005575,GO:0005622,GO:0005623,GO:0005634,GO:0005654,GO:0005730,GO:0005737,GO:0005829,GO:0006810,GO:0006811,GO:0006812,GO:0006825,GO:0008150,GO:0009987,GO:0016043,GO:0022607,GO:0030001,GO:0031974,GO:0031981,GO:0042592,GO:0043167,GO:0043169,GO:0043226,GO:0043227,GO:0043228,GO:0043229,GO:0043231,GO:0043232,GO:0043233,GO:0043933,GO:0044085,GO:0044422,GO:…	-	KOG4013-Predicted Cu2+ homeostasis protein CutC[P]
XR_005311850.1	0.0001	0.0001	0.0	1.0	1.0	-	LOC119864219	-	uncharacterized LOC119864219	-	-	-
XM_038460515.1	0.0001	0.0001	0.0	1.0	1.0	-	JAKMIP3	-	Janus kinase and microtubule interacting protein 3, transcript variant X2	-	-	-
XR_002632510.2	0.0001	0.0001	0.0	1.0	1.0	-	LOC111098566	-	uncharacterized LOC111098566, transcript variant X4	-	-	-
XM_022409527.2	0.0001	0.0001	0.0	1.0	1.0	-	RIPOR3	-	RIPOR family member 3, transcript variant X31	-	-	-
XM_022427060.2	0.0001	0.0001	0.0	1.0	1.0	-	PRR27	-	proline rich 27, transcript variant X4	-	-	-
NR_128827.1	0.04666666666669999	0.0001	8.86624861111	0.8270481477539999	1.0	-	MIR8799E-1	-	microRNA mir-8799e-1	-	-	-
XR_002632710.2	0.0001	0.0001	0.0	1.0	1.0	-	LOC102152328	-	uncharacterized LOC102152328, transcript variant X3	-	-	-
XM_022426267.2	0.0001	0.0001	0.0	1.0	1.0	-	IMPG1	-	interphotoreceptor matrix proteoglycan 1	GO:0003008,GO:0003674,GO:0005198,GO:0005201,GO:0005575,GO:0005576,GO:0007600,GO:0007601,GO:0008150,GO:0031012,GO:0032501,GO:0044421,GO:0050877,GO:0050953	-	-
XM_022410832.2	0.0001	0.136666666667	-10.4164456937	1.0	1.0	-	CIT	-	citron rho-interacting serine/threonine kinase, transcript variant X7	GO:0000003,GO:0000070,GO:0000086,GO:0000278,GO:0000280,GO:0000281,GO:0000819,GO:0000910,GO:0000912,GO:0000915,GO:0001726,GO:0003674,GO:0003824,GO:0004672,GO:0004674,GO:0005488,GO:0005515,GO:0005575,GO:0005622,GO:0005623,GO:0005737,GO:0005773,GO:0005794,GO:0005795,GO:0005826,GO:0005829,GO:0005856,GO:0005886,GO:0005938,GO:0006325,GO:0006464,GO:0006468,GO:0006793,GO:0006796,GO:0006807,GO:0006915,GO:…	-	KOG0976-Rho/Rac1-interacting serine/threonine kinase Citron[T]
XR_005431683.1	0.01	0.026666666666700003	-1.41503749928	0.637956963057	1.0	-	LOC111098327	-	uncharacterized LOC111098327	-	-	-
XR_005360732.1	0.0001	0.0001	0.0	1.0	1.0	-	LOC119872159	-	uncharacterized LOC119872159, transcript variant X2	-	-	-
XM_542074.6	0.0001	0.02	-7.64385618977	0.458593381506	1.0	-	ICAM5	-	intercellular adhesion molecule 5	GO:0002682,GO:0003674,GO:0005102,GO:0005178,GO:0005488,GO:0005515,GO:0005575,GO:0005623,GO:0005886,GO:0005887,GO:0006810,GO:0006897,GO:0006909,GO:0007155,GO:0008150,GO:0009987,GO:0016020,GO:0016021,GO:0016043,GO:0016192,GO:0022610,GO:0030198,GO:0031224,GO:0031226,GO:0043062,GO:0044425,GO:0044459,GO:0044464,GO:0044877,GO:0048583,GO:0050776,GO:0050789,GO:0050839,GO:0051179,GO:0051234,GO:0065007,GO:…	-	KOG3513-Neural cell adhesion molecule L1[T]
XR_005346723.1	0.02	0.01	1.0	0.812215291645	1.0	-	LOC111095872	-	uncharacterized LOC111095872, transcript variant X3	-	-	-
XM_038550253.1	0.9766666666670001	1.73	-0.824833873936	0.0751787663507	0.209275508472	-	SPSB3	-	splA/ryanodine receptor domain and SOCS box containing 3, transcript variant X3	-	-	KOG3953-SOCS box protein SSB-1, contains SPRY domain[R]
XM_038456282.1	0.0966666666667	0.11	-0.18641312423099998	0.8911514392659999	1.0	-	LOC102151361	-	60S ribosomal protein L27a-like	GO:0002181,GO:0003674,GO:0003676,GO:0003723,GO:0003735,GO:0005198,GO:0005488,GO:0005575,GO:0005622,GO:0005623,GO:0005737,GO:0005829,GO:0005840,GO:0006412,GO:0006518,GO:0006807,GO:0008150,GO:0008152,GO:0009058,GO:0009059,GO:0009987,GO:0010467,GO:0015934,GO:0019538,GO:0022625,GO:0022626,GO:0032991,GO:0034641,GO:0034645,GO:0043043,GO:0043170,GO:0043226,GO:0043228,GO:0043229,GO:0043232,GO:0043603,GO:…	K02900-ko03010 Ribosome	KOG1742-60s ribosomal protein L15/L27[J]
XM_022406796.1	0.0001	0.0001	0.0	1.0	1.0	-	LOC609278	-	serine protease 44-like, transcript variant X1	GO:0003674,GO:0003824,GO:0004175,GO:0004252,GO:0006508,GO:0006807,GO:0008150,GO:0008152,GO:0008233,GO:0008236,GO:0016787,GO:0017171,GO:0019538,GO:0043170,GO:0044238,GO:0070011,GO:0071704,GO:0140096,GO:1901564	-	KOG3627-Trypsin[E]
XR_005295968.1	0.0166666666667	0.03	-0.8479969065549999	0.49085357758299997	1.0	-	ZFP41	-	ZFP41 zinc finger protein, transcript variant X8	GO:0000981,GO:0003674,GO:0003700,GO:0006355,GO:0006357,GO:0008150,GO:0009889,GO:0010468,GO:0010556,GO:0019219,GO:0019222,GO:0031323,GO:0031326,GO:0050789,GO:0050794,GO:0051171,GO:0051252,GO:0060255,GO:0065007,GO:0080090,GO:0140110,GO:1903506,GO:2000112,GO:2001141	-	KOG2462-C2H2-type Zn-finger protein[K]
XR_005317915.1	0.0001	0.0001	0.0	1.0	1.0	-	LOC111093570	-	uncharacterized LOC111093570, transcript variant X25	-	-	-
unassigned_transcript_717	0.0001	0.0001	0.0	1.0	1.0	-	TRNAR-ACG_2	-	tRNA-Arg	-	-	-
XM_038456301.1	0.0001	0.0001	0.0	1.0	1.0	-	SOX6	-	SRY-box transcription factor 6, transcript variant X95	GO:0008016,GO:0008150,GO:0044057,GO:0045823,GO:0048518,GO:0050789,GO:0051239,GO:0051240,GO:0065007,GO:1903522,GO:1903524	-	KOG0528-HMG-box transcription factor SOX5[K]
XR_002615428.2	0.0001	0.0001	0.0	1.0	1.0	-	LOC111090671	-	uncharacterized LOC111090671, transcript variant X2	-	-	-
XM_038520845.1	3.63333333333	6.97	-0.9398649269249999	0.0017602804730100002	0.00970742560298	-	SSBP3	-	single stranded DNA binding protein 3, transcript variant X1	GO:0000976,GO:0000977,GO:0000978,GO:0000981,GO:0000982,GO:0000987,GO:0001012,GO:0001067,GO:0001077,GO:0001228,GO:0002244,GO:0002376,GO:0002520,GO:0003002,GO:0003674,GO:0003676,GO:0003677,GO:0003690,GO:0003697,GO:0003700,GO:0005488,GO:0005575,GO:0005622,GO:0005623,GO:0005634,GO:0006139,GO:0006351,GO:0006355,GO:0006357,GO:0006366,GO:0006725,GO:0006807,GO:0007275,GO:0007389,GO:0007399,GO:0007417,GO:…	-	KOG4594-Sequence-specific single-stranded-DNA-binding protein[LKR]
XM_005627531.3	0.0001	0.0001	0.0	1.0	1.0	-	DDX43	-	DEAD-box helicase 43, transcript variant X1	GO:0003674,GO:0003676,GO:0003723,GO:0003724,GO:0003824,GO:0004004,GO:0004386,GO:0005488,GO:0005575,GO:0005622,GO:0005623,GO:0005634,GO:0005730,GO:0005737,GO:0006139,GO:0006725,GO:0006807,GO:0008026,GO:0008150,GO:0008152,GO:0008186,GO:0009987,GO:0010501,GO:0016070,GO:0016462,GO:0016787,GO:0016817,GO:0016818,GO:0016887,GO:0017111,GO:0031974,GO:0031981,GO:0034641,GO:0042623,GO:0043170,GO:0043226,GO:…	-	KOG0336-ATP-dependent RNA helicase[A]
XM_022422825.2	0.8666666666670001	0.7566666666670001	0.195819325738	0.849717277192	0.939591571158	-	STRADA	-	STE20 related adaptor alpha, transcript variant X2	GO:0001932,GO:0001934,GO:0002119,GO:0002164,GO:0003674,GO:0005488,GO:0005515,GO:0005575,GO:0005622,GO:0005623,GO:0005634,GO:0005654,GO:0005737,GO:0005829,GO:0005938,GO:0006464,GO:0006468,GO:0006611,GO:0006793,GO:0006796,GO:0006807,GO:0006810,GO:0006886,GO:0006913,GO:0006950,GO:0007049,GO:0007050,GO:0007154,GO:0007163,GO:0007165,GO:0007275,GO:0007346,GO:0007399,GO:0007405,GO:0008047,GO:0008104,GO:…	K08271-ko04152 AMPK signaling pathway;ko04150 mTOR signaling pathway	KOG0582-Ste20-like serine/threonine protein kinase[T]
XM_022414391.2	6.176666666669999	3.4533333333300003	0.8388388783409999	0.215462480467	0.42186475079	-	TMEM51	-	transmembrane protein 51, transcript variant X3	-	-	-
XM_038458518.1	0.0001	0.0001	0.0	1.0	1.0	-	LRRFIP1	-	LRR binding FLII interacting protein 1, transcript variant X39	GO:0000122,GO:0000976,GO:0000977,GO:0000978,GO:0000981,GO:0000982,GO:0000987,GO:0001012,GO:0001067,GO:0001078,GO:0001227,GO:0001817,GO:0001819,GO:0003674,GO:0003676,GO:0003677,GO:0003690,GO:0003700,GO:0003723,GO:0003725,GO:0005488,GO:0005515,GO:0005575,GO:0005622,GO:0005623,GO:0005634,GO:0005737,GO:0005829,GO:0005856,GO:0005886,GO:0006355,GO:0006357,GO:0008150,GO:0009889,GO:0009890,GO:0009892,GO:…	-	KOG2010-Double stranded RNA binding protein[R]
XM_022423923.2	0.0001	0.0001	0.0	1.0	1.0	-	SLC6A16	-	solute carrier family 6 member 16, transcript variant X31	GO:0003333,GO:0003674,GO:0005215,GO:0005326,GO:0005342,GO:0005575,GO:0005622,GO:0005623,GO:0005886,GO:0005887,GO:0006810,GO:0006811,GO:0006820,GO:0006836,GO:0006865,GO:0008150,GO:0008509,GO:0008514,GO:0015075,GO:0015171,GO:0015318,GO:0015711,GO:0015849,GO:0016020,GO:0016021,GO:0022857,GO:0031224,GO:0031226,GO:0034220,GO:0044425,GO:0044459,GO:0044464,GO:0046942,GO:0046943,GO:0051179,GO:0051234,GO:…	-	KOG3659-Sodium-neurotransmitter symporter[T]
XM_038464664.1	1.9566666666699999	0.926666666667	1.07827562039	0.035470699259199996	0.117809152567	-	PRICKLE3	-	prickle planar cell polarity protein 3, transcript variant X5	GO:0000226,GO:0001558,GO:0001654,GO:0001736,GO:0001737,GO:0001738,GO:0001745,GO:0002009,GO:0002165,GO:0003002,GO:0003674,GO:0005488,GO:0005515,GO:0005575,GO:0005622,GO:0005623,GO:0005737,GO:0005886,GO:0006810,GO:0006928,GO:0006996,GO:0007010,GO:0007017,GO:0007018,GO:0007163,GO:0007164,GO:0007275,GO:0007389,GO:0007399,GO:0007423,GO:0007444,GO:0007472,GO:0007476,GO:0007478,GO:0007480,GO:0007552,GO:…	K04511-ko04310 Wnt signaling pathway	-
XR_005321439.1	5.63333333333	3.00666666667	0.905823907914	0.183688323395	0.379519649101	-	LOC119871051	-	collagen alpha-2(IV) chain-like, transcript variant X2	-	-	-
XM_038462117.1	1.13333333333	0.953333333333	0.24951959935899998	0.9597329734919999	0.985136188241	-	PTPN13	-	protein tyrosine phosphatase non-receptor type 13, transcript variant X10	GO:0003674,GO:0003824,GO:0004721,GO:0004725,GO:0005488,GO:0005515,GO:0005575,GO:0005622,GO:0005623,GO:0005634,GO:0005654,GO:0005737,GO:0005886,GO:0006464,GO:0006470,GO:0006629,GO:0006644,GO:0006650,GO:0006661,GO:0006793,GO:0006796,GO:0006807,GO:0008150,GO:0008152,GO:0008610,GO:0008654,GO:0009058,GO:0009966,GO:0009987,GO:0010033,GO:0010646,GO:0014066,GO:0016020,GO:0016311,GO:0016787,GO:0016788,GO:…	K02374-ko04210 Apoptosis	KOG0792-Protein tyrosine phosphatase PTPMEG, contains FERM domain[T]
XM_014118309.3	21.22	23.52	-0.148463403922	0.41559627889899997	0.6478229019839999	-	BAG6	-	BAG cochaperone 6, transcript variant X16	GO:0000003,GO:0000280,GO:0001655,GO:0001775,GO:0001822,GO:0002020,GO:0002253,GO:0002376,GO:0002429,GO:0002474,GO:0002682,GO:0002684,GO:0002757,GO:0002764,GO:0002768,GO:0003674,GO:0005102,GO:0005488,GO:0005515,GO:0005575,GO:0005576,GO:0005615,GO:0005622,GO:0005623,GO:0005634,GO:0005654,GO:0005737,GO:0005829,GO:0006464,GO:0006473,GO:0006475,GO:0006508,GO:0006511,GO:0006515,GO:0006807,GO:0006915,GO:…	-	KOG4248-Ubiquitin-like protein, regulator of apoptosis[O]
XR_005317185.1	0.0001	0.0001	0.0	1.0	1.0	-	LOC102155839	-	uncharacterized LOC102155839, transcript variant X9	-	-	-
XM_850179.6	49.6133333333	89.7033333333	-0.8544337062620001	5.4740118073199995e-06	5.22684763783e-05	-	ALDH4A1	-	aldehyde dehydrogenase 4 family member A1, transcript variant X1	GO:0003674,GO:0003824,GO:0003842,GO:0004029,GO:0005488,GO:0005515,GO:0005575,GO:0005622,GO:0005623,GO:0005737,GO:0005739,GO:0005759,GO:0006081,GO:0006082,GO:0006091,GO:0006520,GO:0006560,GO:0006562,GO:0006575,GO:0006807,GO:0008150,GO:0008152,GO:0009055,GO:0009056,GO:0009063,GO:0009064,GO:0009065,GO:0009987,GO:0016054,GO:0016491,GO:0016620,GO:0016645,GO:0016646,GO:0016903,GO:0019470,GO:0019471,GO:…	K00294-ko00250 Alanine, aspartate and glutamate metabolism;ko00330 Arginine and proline metabolism	KOG2455-Delta-1-pyrroline-5-carboxylate dehydrogenase[E]
XM_038563256.1	0.496666666667	0.483333333333	0.0392594304472	0.949983223081	0.981400755972	-	LOC106557472	-	torsin-1A-interacting protein 2-like, transcript variant X1	GO:0001671,GO:0003674,GO:0005488,GO:0005515,GO:0005575,GO:0005622,GO:0005623,GO:0005634,GO:0005635,GO:0005737,GO:0005783,GO:0005789,GO:0006996,GO:0007029,GO:0008047,GO:0008104,GO:0008150,GO:0009987,GO:0010256,GO:0012505,GO:0016020,GO:0016043,GO:0019899,GO:0030234,GO:0031090,GO:0031965,GO:0031967,GO:0031975,GO:0031984,GO:0032781,GO:0033036,GO:0033365,GO:0034504,GO:0034613,GO:0042175,GO:0043085,GO:…	-	-
XM_847510.5	0.16	0.326666666667	-1.02974734339	0.739413066348	0.883663595879	-	ATG10	-	autophagy related 10, transcript variant X6	GO:0003674,GO:0003824,GO:0005575,GO:0005622,GO:0005623,GO:0005737,GO:0005829,GO:0006464,GO:0006497,GO:0006807,GO:0006914,GO:0006950,GO:0006983,GO:0006984,GO:0007154,GO:0007165,GO:0008150,GO:0008152,GO:0009056,GO:0009058,GO:0009059,GO:0009607,GO:0009893,GO:0009987,GO:0010604,GO:0016236,GO:0016740,GO:0019222,GO:0019538,GO:0019777,GO:0019787,GO:0023052,GO:0031323,GO:0031325,GO:0031399,GO:0031401,GO:…	K17888-ko04140 Regulation of autophagy	KOG4741-Uncharacterized conserved protein[S]
XR_005374481.1	1.92333333333	0.906666666667	1.0849646674	0.015060776469299998	0.05939273747280001	-	C1H9orf3	-	aminopeptidase O (putative), transcript variant X9	-	-	KOG1047-Bifunctional leukotriene A4 hydrolase/aminopeptidase LTA4H[IOVE]
XM_022410105.2	0.00666666666667	0.02	-1.58496250072	0.768402258363	1.0	-	NUGGC	-	nuclear GTPase, germinal center associated, transcript variant X6	GO:0002200,GO:0002237,GO:0002376,GO:0002377,GO:0002440,GO:0002520,GO:0002566,GO:0003674,GO:0003824,GO:0003924,GO:0005575,GO:0005622,GO:0005623,GO:0005634,GO:0006950,GO:0006974,GO:0007275,GO:0008150,GO:0009605,GO:0009607,GO:0009617,GO:0009987,GO:0010033,GO:0010941,GO:0016445,GO:0016446,GO:0016462,GO:0016787,GO:0016817,GO:0016818,GO:0017111,GO:0032496,GO:0032501,GO:0032502,GO:0033554,GO:0033993,GO:…	-	-
XM_038459485.1	0.01	0.0001	6.64385618977	0.8270481477539999	1.0	-	TMDD1	-	transmembrane and death domain 1, transcript variant X1	-	-	-
XR_005315088.1	0.57	0.18	1.6629650127200002	0.0328764619731	0.110860541942	-	LOC119866256	-	uncharacterized LOC119866256, transcript variant X1	-	-	-
XM_005638990.2	0.0001	0.0001	0.0	1.0	1.0	-	LOC102151849	-	keratin-associated protein 6-2	-	-	-
XR_005313480.1	0.0001	0.0001	0.0	1.0	1.0	-	LOC119865208	-	uncharacterized LOC119865208	-	-	-
XM_014113350.3	0.0001	0.0001	0.0	1.0	1.0	-	SCN3B	-	sodium voltage-gated channel beta subunit 3, transcript variant X2	GO:0001508,GO:0001518,GO:0002027,GO:0002028,GO:0003008,GO:0003012,GO:0003013,GO:0003015,GO:0003254,GO:0003674,GO:0005215,GO:0005216,GO:0005248,GO:0005261,GO:0005272,GO:0005488,GO:0005515,GO:0005575,GO:0005622,GO:0005623,GO:0005737,GO:0005886,GO:0005887,GO:0006810,GO:0006811,GO:0006812,GO:0006814,GO:0006928,GO:0006936,GO:0006941,GO:0007154,GO:0007267,GO:0007275,GO:0007399,GO:0007600,GO:0008015,GO:…	-	-
XM_022410555.2	0.01	0.276666666667	-4.790076930630001	1.0	1.0	-	CUX2	-	cut like homeobox 2, transcript variant X17	GO:0000122,GO:0000139,GO:0000976,GO:0000977,GO:0000978,GO:0000981,GO:0000982,GO:0000987,GO:0001012,GO:0001067,GO:0001078,GO:0001227,GO:0003008,GO:0003674,GO:0003676,GO:0003677,GO:0003690,GO:0003700,GO:0005488,GO:0005575,GO:0005622,GO:0005623,GO:0005634,GO:0005737,GO:0005794,GO:0006355,GO:0006357,GO:0006810,GO:0007275,GO:0007399,GO:0007610,GO:0007611,GO:0007613,GO:0007614,GO:0008150,GO:0009889,GO:…	-	KOG0963-Transcription factor/CCAAT displacement protein CDP1[K]
XR_005312187.1	0.536666666667	0.7466666666670001	-0.476438043943	0.356624519308	0.5888017913870001	-	LOC119864438	-	uncharacterized LOC119864438	-	-	-
XR_002619610.2	0.0001	0.0001	0.0	1.0	1.0	-	LOC111092558	-	uncharacterized LOC111092558, transcript variant X1	-	-	-
XM_022427425.2	48.93	89.4533333333	-0.870415960198	1.0900987879099999e-10	1.97043032668e-09	-	BZW2	-	basic leucine zipper and W2 domains 2, transcript variant X3	GO:0000003,GO:0000902,GO:0000904,GO:0002064,GO:0002065,GO:0002066,GO:0003006,GO:0003008,GO:0003674,GO:0005488,GO:0005515,GO:0005575,GO:0005622,GO:0005623,GO:0005737,GO:0006417,GO:0006928,GO:0006935,GO:0007275,GO:0007276,GO:0007281,GO:0007292,GO:0007399,GO:0007409,GO:0007411,GO:0007610,GO:0007611,GO:0007613,GO:0007616,GO:0008037,GO:0008038,GO:0008150,GO:0009605,GO:0009636,GO:0009653,GO:0009888,GO:…	-	KOG2297-Predicted translation factor, contains W2 domain[J]
XR_005312096.1	0.0001	0.0001	0.0	1.0	1.0	-	LOC119869997	-	uncharacterized LOC119869997, transcript variant X2	-	-	-
XM_538026.6	0.0166666666667	0.0001	7.380821783939999	0.662406283452	1.0	-	GATA1	-	GATA binding protein 1	GO:0000003,GO:0000122,GO:0000902,GO:0000904,GO:0000976,GO:0000977,GO:0000978,GO:0000979,GO:0000980,GO:0000981,GO:0000982,GO:0000987,GO:0001012,GO:0001046,GO:0001047,GO:0001067,GO:0001077,GO:0001078,GO:0001085,GO:0001158,GO:0001227,GO:0001228,GO:0001701,GO:0001775,GO:0001894,GO:0001932,GO:0001934,GO:0002039,GO:0002064,GO:0002237,GO:0002262,GO:0002376,GO:0002520,GO:0002521,GO:0002573,GO:0002682,GO:…	-	KOG1601-GATA-4/5/6 transcription factors[K]
XM_003433669.5	0.0001	0.0001	0.0	1.0	1.0	-	PKIA	-	cAMP-dependent protein kinase inhibitor alpha, transcript variant X2	GO:0000122,GO:0001932,GO:0001933,GO:0003674,GO:0004857,GO:0004860,GO:0004862,GO:0005488,GO:0005515,GO:0005575,GO:0005622,GO:0005623,GO:0005634,GO:0005737,GO:0006355,GO:0006357,GO:0006469,GO:0007346,GO:0008150,GO:0009889,GO:0009890,GO:0009892,GO:0010389,GO:0010468,GO:0010556,GO:0010558,GO:0010563,GO:0010564,GO:0010605,GO:0010629,GO:0019207,GO:0019210,GO:0019219,GO:0019220,GO:0019222,GO:0019887,GO:…	-	-
XM_844387.5	10.17	8.736666666669999	0.21916482625	0.559856712525	0.768764058779	-	GHDC	-	GH3 domain containing, transcript variant X3	GO:0001775,GO:0002252,GO:0002263,GO:0002274,GO:0002275,GO:0002283,GO:0002366,GO:0002376,GO:0002443,GO:0002444,GO:0002446,GO:0005575,GO:0005576,GO:0005622,GO:0005623,GO:0005737,GO:0005783,GO:0006810,GO:0006887,GO:0006955,GO:0008150,GO:0009987,GO:0012505,GO:0016192,GO:0030141,GO:0031410,GO:0031974,GO:0031982,GO:0031983,GO:0032940,GO:0034774,GO:0035580,GO:0036230,GO:0042119,GO:0042581,GO:0043226,GO:…	-	-
XM_038607360.1	35.5933333333	10.5666666667	1.7520867086400003	0.0379216923513	0.12402389595300001	-	SPIN1	-	spindlin 1, transcript variant X2	GO:0000003,GO:0000280,GO:0003674,GO:0005488,GO:0005515,GO:0005575,GO:0005622,GO:0005623,GO:0005634,GO:0005635,GO:0005654,GO:0005730,GO:0005737,GO:0005819,GO:0005829,GO:0005856,GO:0006139,GO:0006351,GO:0006355,GO:0006725,GO:0006807,GO:0006996,GO:0007049,GO:0007143,GO:0007276,GO:0007292,GO:0008150,GO:0008152,GO:0009058,GO:0009059,GO:0009303,GO:0009889,GO:0009891,GO:0009893,GO:0009966,GO:0009967,GO:…	-	-
XM_022404841.2	0.0001	0.0001	0.0	1.0	1.0	-	EXOC6B	-	exocyst complex component 6B, transcript variant X8	GO:0000003,GO:0000145,GO:0000902,GO:0000904,GO:0001505,GO:0001667,GO:0002064,GO:0002065,GO:0002066,GO:0003006,GO:0003674,GO:0005488,GO:0005515,GO:0005575,GO:0005622,GO:0005623,GO:0005737,GO:0005768,GO:0005938,GO:0006810,GO:0006836,GO:0006887,GO:0006903,GO:0006904,GO:0006928,GO:0006935,GO:0007154,GO:0007267,GO:0007268,GO:0007269,GO:0007275,GO:0007276,GO:0007281,GO:0007292,GO:0007297,GO:0007298,GO:…	-	KOG2176-Exocyst complex, subunit SEC15[U]
XM_022423626.2	0.0001	0.0001	0.0	1.0	1.0	-	SOHLH1	-	spermatogenesis and oogenesis specific basic helix-loop-helix 1, transcript variant X3	GO:0000003,GO:0000976,GO:0000977,GO:0000981,GO:0001012,GO:0001046,GO:0001047,GO:0001067,GO:0001228,GO:0001541,GO:0003006,GO:0003674,GO:0003676,GO:0003677,GO:0003690,GO:0003700,GO:0005488,GO:0005515,GO:0005575,GO:0005622,GO:0005623,GO:0005634,GO:0005737,GO:0006139,GO:0006351,GO:0006355,GO:0006357,GO:0006366,GO:0006725,GO:0006807,GO:0007275,GO:0007276,GO:0007281,GO:0007283,GO:0007292,GO:0007548,GO:…	-	-
XR_005312737.1	0.0001	0.0001	0.0	1.0	1.0	-	PODXL2	-	podocalyxin like 2, transcript variant X3	GO:0002376,GO:0003674,GO:0005488,GO:0005539,GO:0005575,GO:0005622,GO:0005623,GO:0005737,GO:0005794,GO:0005796,GO:0005886,GO:0005887,GO:0006928,GO:0007155,GO:0007159,GO:0008150,GO:0009987,GO:0012505,GO:0016020,GO:0016021,GO:0016477,GO:0022610,GO:0031224,GO:0031226,GO:0031974,GO:0040011,GO:0043226,GO:0043227,GO:0043229,GO:0043231,GO:0043233,GO:0044422,GO:0044424,GO:0044425,GO:0044431,GO:0044444,GO:…	-	-
unassigned_transcript_608	0.19	0.026666666666700003	2.83289001416	0.598839964233	1.0	-	MIR8810	-	microRNA mir-8810	-	-	-
XR_002630300.2	0.0001	0.0001	0.0	1.0	1.0	-	LOC102151918	-	uncharacterized LOC102151918, transcript variant X4	-	-	-
unassigned_transcript_604	0.0001	0.0001	0.0	1.0	1.0	-	TRNAP-AGG_6	-	tRNA-Pro	-	-	-
unassigned_transcript_605	0.0001	0.0001	0.0	1.0	1.0	-	MIR326	-	microRNA mir-326	-	-	-
unassigned_transcript_606	0.0001	0.0001	0.0	1.0	1.0	-	TRNAK-CUU_29	-	tRNA-Lys	-	-	-
unassigned_transcript_607	0.0001	0.0001	0.0	1.0	1.0	-	MIR139	-	microRNA mir-139	-	-	-
unassigned_transcript_600	0.0001	0.0001	0.0	1.0	1.0	-	MIR8812	-	microRNA mir-8812	-	-	-
unassigned_transcript_601	0.0001	0.0001	0.0	1.0	1.0	-	MIR708	-	microRNA mir-708	-	-	-
unassigned_transcript_602	0.0001	0.0001	0.0	1.0	1.0	-	MIR1838	-	microRNA mir-1838	-	-	-
unassigned_transcript_603	0.0001	0.0001	0.0	1.0	1.0	-	TRNAP-UGG_5	-	tRNA-Pro	-	-	-
XR_005438008.1	0.0001	0.0001	0.0	1.0	1.0	-	LOC119874354	-	small nucleolar RNA SNORA51	-	-	-
XR_002622720.2	0.0001	0.0001	0.0	1.0	1.0	-	LOC111093922	-	uncharacterized LOC111093922, transcript variant X1	-	-	-
XR_001318180.3	1.5433333333300001	2.35666666667	-0.610698021549	0.0707950364568	0.199849502145	-	LOC106559991	-	uncharacterized LOC106559991	-	-	-
XR_005297503.1	0.0001	0.0001	0.0	1.0	1.0	-	LOC119864602	-	uncharacterized LOC119864602	-	-	-
XM_038455873.1	1.2233333333299998	0.8466666666670001	0.530951566071	0.445290071128	0.675501353468	-	IL17RE	-	interleukin 17 receptor E, transcript variant X11	GO:0003674,GO:0004888,GO:0004896,GO:0005575,GO:0005623,GO:0005886,GO:0005887,GO:0007154,GO:0007165,GO:0007166,GO:0008150,GO:0009987,GO:0010033,GO:0016020,GO:0016021,GO:0019221,GO:0023052,GO:0030368,GO:0031224,GO:0031226,GO:0034097,GO:0038023,GO:0042221,GO:0044425,GO:0044459,GO:0044464,GO:0050789,GO:0050794,GO:0050896,GO:0051716,GO:0060089,GO:0065007,GO:0070887,GO:0071310,GO:0071345,GO:0071944,GO:…	-	-
XM_022423250.2	0.9	0.273333333333	1.71926359243	0.268690935821	0.49165030085199996	-	BCAS3	-	BCAS3 microtubule associated cell migration factor, transcript variant X10	GO:0005575,GO:0005622,GO:0005623,GO:0005737,GO:0006810,GO:0006897,GO:0006907,GO:0006950,GO:0008150,GO:0009605,GO:0009991,GO:0016192,GO:0031667,GO:0042594,GO:0044351,GO:0044424,GO:0044464,GO:0050896,GO:0051179,GO:0051234,GO:0098657	-	KOG4415-Uncharacterized conserved protein[S]
XM_038561825.1	17.293333333299998	2.6833333333300002	2.68811779125	9.515130394309999e-72	2.2202691763299995e-69	-	ERCC6L2	-	ERCC excision repair 6 like 2, transcript variant X4	GO:0000302,GO:0003674,GO:0005488,GO:0005515,GO:0005575,GO:0005622,GO:0005623,GO:0005634,GO:0005654,GO:0005737,GO:0005739,GO:0005815,GO:0005829,GO:0005856,GO:0006139,GO:0006259,GO:0006281,GO:0006725,GO:0006807,GO:0006950,GO:0006974,GO:0006979,GO:0008150,GO:0008152,GO:0009987,GO:0015630,GO:0019899,GO:0019900,GO:0019901,GO:0031974,GO:0031981,GO:0032991,GO:0033554,GO:0034599,GO:0034614,GO:0034641,GO:…	-	KOG0387-Transcription-coupled repair protein CSB/RAD26 (contains SNF2 family DNA-dependent ATPase domain)[KL]
XR_002615364.2	0.0001	0.0001	0.0	1.0	1.0	-	LOC102153321	-	uncharacterized LOC102153321, transcript variant X4	-	-	-
XM_003639915.5	10.05	7.93333333333	0.341196428592	0.11471341639799999	0.278861757666	-	RAB35	-	RAB35, member RAS oncogene family, transcript variant X3	GO:0003674,GO:0005488,GO:0005515,GO:0005575,GO:0005622,GO:0005623,GO:0005737,GO:0005768,GO:0005769,GO:0005886,GO:0006810,GO:0008150,GO:0010008,GO:0012505,GO:0016020,GO:0016192,GO:0016197,GO:0019904,GO:0031090,GO:0031410,GO:0031982,GO:0032456,GO:0032794,GO:0043226,GO:0043227,GO:0043229,GO:0044422,GO:0044424,GO:0044433,GO:0044440,GO:0044444,GO:0044446,GO:0044464,GO:0046907,GO:0051179,GO:0051234,GO:…	K07876-ko04144 Endocytosis	KOG0079-GTP-binding protein H-ray, small G protein superfamily[R]
XM_038626529.1	0.0001	0.723333333333	-12.820444921500002	1.0	1.0	-	SLC39A11	-	solute carrier family 39 member 11, transcript variant X11	GO:0000041,GO:0003674,GO:0005215,GO:0005385,GO:0005575,GO:0005622,GO:0005623,GO:0005634,GO:0005737,GO:0005794,GO:0005886,GO:0006810,GO:0006811,GO:0006812,GO:0006829,GO:0008150,GO:0008324,GO:0012505,GO:0015075,GO:0015318,GO:0016020,GO:0022857,GO:0022890,GO:0030001,GO:0034220,GO:0043226,GO:0043227,GO:0043229,GO:0043231,GO:0044424,GO:0044444,GO:0044464,GO:0046873,GO:0046915,GO:0051179,GO:0051234,GO:…	-	KOG2474-Zinc transporter and related ZIP domain-containing proteins[P]
XM_038453316.1	0.0001	0.0001	0.0	1.0	1.0	-	GRAMD1A	-	GRAM domain containing 1A, transcript variant X4	-	-	KOG1032-Uncharacterized conserved protein, contains GRAM domain[S]
XR_005310231.1	0.0001	0.0001	0.0	1.0	1.0	-	LOC102152603	-	uncharacterized LOC102152603, transcript variant X3	-	-	-
XM_846676.6	1.59	2.43	-0.611929548321	0.0376763049725	0.123408355622	-	ARMC12	-	armadillo repeat containing 12, transcript variant X1	-	-	-
XR_005389127.1	0.0001	0.0001	0.0	1.0	1.0	-	ADCK1	-	aarF domain containing kinase 1, transcript variant X8	GO:0005575,GO:0005622,GO:0005623,GO:0005737,GO:0005739,GO:0005740,GO:0005743,GO:0006464,GO:0006468,GO:0006793,GO:0006796,GO:0006807,GO:0006996,GO:0007005,GO:0008150,GO:0008152,GO:0009987,GO:0016020,GO:0016043,GO:0016310,GO:0019538,GO:0019866,GO:0031090,GO:0031966,GO:0031967,GO:0031975,GO:0036211,GO:0042592,GO:0043170,GO:0043226,GO:0043227,GO:0043229,GO:0043231,GO:0043412,GO:0044237,GO:0044238,GO:…	-	KOG1235-Predicted unusual protein kinase[R]
XM_022415762.2	0.26333333333299996	0.09	1.54889324601	0.657237628636	0.8342643391060001	-	SCML1	-	Scm polycomb group protein like 1, transcript variant X6	GO:0003674,GO:0003676,GO:0003677,GO:0003700,GO:0005488,GO:0006355,GO:0008150,GO:0009653,GO:0009889,GO:0010468,GO:0010556,GO:0019219,GO:0019222,GO:0031323,GO:0031326,GO:0032502,GO:0048856,GO:0050789,GO:0050794,GO:0051171,GO:0051252,GO:0060255,GO:0065007,GO:0080090,GO:0097159,GO:0140110,GO:1901363,GO:1903506,GO:2000112,GO:2001141	-	-
XM_005619186.4	12.1266666667	15.066666666700002	-0.31317722965100003	0.292584983412	0.519657437601	-	KIAA1191	-	KIAA1191, transcript variant X2	GO:0005575,GO:0005622,GO:0005623,GO:0005737,GO:0044424,GO:0044464	-	-
XM_003433969.4	0.0001	0.0001	0.0	1.0	1.0	-	LOC100683655	-	sperm protein associated with the nucleus on the X chromosome N3, transcript variant X2	-	-	-
XM_844602.5	10.0666666667	8.53666666667	0.237841296615	0.361567949844	0.594296563843	-	SCFD2	-	sec1 family domain containing 2, transcript variant X2	-	-	-
XR_002633097.2	1.86	2.48666666667	-0.41891050842600003	0.33806090164700003	0.569672360956	-	LOC102151385	-	uncharacterized LOC102151385	-	-	-
XM_548192.7	6.073333333330001	5.34	0.185648811393	0.793610821052	0.912188713001	-	KAT7	-	lysine acetyltransferase 7, transcript variant X1	GO:0000123,GO:0000981,GO:0001067,GO:0003674,GO:0003676,GO:0003677,GO:0003688,GO:0003690,GO:0003700,GO:0005488,GO:0005575,GO:0005622,GO:0005623,GO:0005634,GO:0005654,GO:0005737,GO:0005829,GO:0006139,GO:0006259,GO:0006260,GO:0006325,GO:0006355,GO:0006357,GO:0006464,GO:0006473,GO:0006475,GO:0006725,GO:0006807,GO:0006950,GO:0006996,GO:0007154,GO:0007165,GO:0008150,GO:0008152,GO:0009058,GO:0009059,GO:…	-	KOG2747-Histone acetyltransferase (MYST family)[B]
XM_542792.8	0.266666666667	0.23	0.21340363810899998	0.9507610501450001	0.981761297132	-	PPP2R3A	-	protein phosphatase 2 regulatory subunit B''alpha, transcript variant X1	GO:0007154,GO:0007267,GO:0008150,GO:0009987,GO:0023052,GO:0030154,GO:0032502,GO:0045165,GO:0045168,GO:0046331,GO:0048869	K11583-ko03015 mRNA surveillance pathway;ko04071 Sphingolipid signaling pathway;ko04151 PI3K-Akt signaling pathway;ko04152 AMPK signaling pathway;ko04261 Adrenergic signaling in cardiomyocytes;ko04728 Dopaminergic synapse	KOG2562-Protein phosphatase 2 regulatory subunit[A]
XM_005628332.2	0.0001	0.0001	0.0	1.0	1.0	-	LOC100685482	-	transmembrane protease serine 11B, transcript variant X1	GO:0003674,GO:0003824,GO:0005575,GO:0005623,GO:0005886,GO:0006508,GO:0006807,GO:0008150,GO:0008152,GO:0008233,GO:0008236,GO:0016020,GO:0016787,GO:0017171,GO:0019538,GO:0043170,GO:0044238,GO:0044464,GO:0070011,GO:0071704,GO:0071944,GO:0140096,GO:1901564	-	KOG3627-Trypsin[E]
XM_038560133.1	0.0001	0.203333333333	-10.989631026600001	0.171113283823	0.362455144422	-	CDC14B	-	cell division cycle 14B, transcript variant X11	GO:0000003,GO:0000022,GO:0000070,GO:0000075,GO:0000077,GO:0000226,GO:0000235,GO:0000278,GO:0000280,GO:0000281,GO:0000819,GO:0000910,GO:0000922,GO:0003674,GO:0003824,GO:0004721,GO:0004722,GO:0004725,GO:0005575,GO:0005622,GO:0005623,GO:0005634,GO:0005654,GO:0005730,GO:0005737,GO:0005813,GO:0005815,GO:0005818,GO:0005819,GO:0005856,GO:0005874,GO:0005876,GO:0005881,GO:0006464,GO:0006470,GO:0006793,GO:…	K06639-ko04110 Cell cycle;ko04111 Cell cycle - yeast;ko04113 Meiosis - yeast	KOG1720-Protein tyrosine phosphatase CDC14[V]
XR_001318429.3	2.53	1.90333333333	0.410609140053	0.6102553375509999	0.803525687801	-	LOC102154238	-	uncharacterized LOC102154238, transcript variant X6	-	-	-
XM_536752.6	79.1533333333	31.06	1.3495922772	0.0004365143067069999	0.0028522005439299996	-	APRT	-	adenine phosphoribosyltransferase, transcript variant X1	GO:0000166,GO:0001775,GO:0002054,GO:0002055,GO:0002060,GO:0002252,GO:0002263,GO:0002274,GO:0002275,GO:0002283,GO:0002366,GO:0002376,GO:0002443,GO:0002444,GO:0002446,GO:0003674,GO:0003824,GO:0003999,GO:0005488,GO:0005575,GO:0005576,GO:0005622,GO:0005623,GO:0005634,GO:0005654,GO:0005737,GO:0005829,GO:0006139,GO:0006144,GO:0006166,GO:0006168,GO:0006725,GO:0006807,GO:0006810,GO:0006887,GO:0006955,GO:…	K00759-ko00230 Purine metabolism	KOG1712-Adenine phosphoribosyl transferases[F]
XM_022426071.2	2.05666666667	0.426666666667	2.2691266791499998	0.396382263987	0.628906923869	-	ABCC10	-	ATP binding cassette subfamily C member 10, transcript variant X3	GO:0003674,GO:0003824,GO:0005215,GO:0005575,GO:0005623,GO:0005886,GO:0005887,GO:0006810,GO:0006811,GO:0006820,GO:0008150,GO:0008509,GO:0015075,GO:0015103,GO:0015318,GO:0015399,GO:0015405,GO:0015698,GO:0016020,GO:0016021,GO:0016462,GO:0016787,GO:0016817,GO:0016818,GO:0016887,GO:0017111,GO:0022804,GO:0022857,GO:0031224,GO:0031226,GO:0034220,GO:0042623,GO:0042626,GO:0043225,GO:0043492,GO:0044425,GO:…	K05674-ko02010 ABC transporters	KOG0054-Multidrug resistance-associated protein/mitoxantrone resistance protein, ABC superfamily[Q]
XR_005319270.1	0.0001	0.0001	0.0	1.0	1.0	-	LOC119868666	-	small nucleolar RNA SNORA77	-	-	-
XM_014114824.3	0.5	0.53	-0.0840642647885	0.758414488473	0.893680885246	-	CCDC18	-	coiled-coil domain containing 18, transcript variant X13	-	-	-
XM_038460905.1	0.0001	0.0001	0.0	0.8270481477539999	1.0	-	TRIQK	-	triple QxxK/R motif containing, transcript variant X19	GO:0005575,GO:0005622,GO:0005623,GO:0005737,GO:0005783,GO:0012505,GO:0043226,GO:0043227,GO:0043229,GO:0043231,GO:0044424,GO:0044444,GO:0044464	-	-
XR_005316900.1	0.0001	0.0001	0.0	1.0	1.0	-	UGT8	-	UDP glycosyltransferase 8, transcript variant X2	-	K04628-ko00565 Ether lipid metabolism;ko00600 Sphingolipid metabolism	KOG1192-UDP-glucuronosyl and UDP-glucosyl transferase[GC]
XM_038610041.1	0.62	0.156666666667	1.98456995943	0.38407928908399996	0.616621495825	-	FAM120A	-	family with sequence similarity 120A, transcript variant X2	GO:0005575,GO:0005622,GO:0005623,GO:0005634,GO:0005737,GO:0005829,GO:0007154,GO:0007165,GO:0008150,GO:0009987,GO:0023052,GO:0030154,GO:0030522,GO:0032502,GO:0035357,GO:0043226,GO:0043227,GO:0043229,GO:0043231,GO:0044424,GO:0044444,GO:0044464,GO:0045444,GO:0048869,GO:0050789,GO:0050794,GO:0050896,GO:0051716,GO:0065007	-	-
XM_038525177.1	1.12333333333	0.416666666667	1.4308204965200002	0.5669736810429999	0.7743741187279999	-	ACSF3	-	acyl-CoA synthetase family member 3, transcript variant X1	GO:0003674,GO:0003824,GO:0005575,GO:0005622,GO:0005623,GO:0005737,GO:0005739,GO:0006082,GO:0006629,GO:0006631,GO:0006633,GO:0008150,GO:0008152,GO:0008610,GO:0009056,GO:0009058,GO:0009987,GO:0015645,GO:0016053,GO:0016054,GO:0016405,GO:0016874,GO:0016877,GO:0016878,GO:0019752,GO:0031957,GO:0032787,GO:0043226,GO:0043227,GO:0043229,GO:0043231,GO:0043436,GO:0043648,GO:0043649,GO:0044237,GO:0044238,GO:…	K18660-ko00280 Valine, leucine and isoleucine degradation	KOG1176-Acyl-CoA synthetase[I]
XM_535212.7	36.4666666667	33.696666666700004	0.11397244775399999	0.687954626859	0.853353335134	-	WDR55	-	WD repeat domain 55	GO:0000075,GO:0000278,GO:0000375,GO:0000377,GO:0000381,GO:0000398,GO:0002119,GO:0002164,GO:0003674,GO:0005488,GO:0005515,GO:0005575,GO:0005622,GO:0005623,GO:0005634,GO:0005654,GO:0005681,GO:0005684,GO:0005730,GO:0006139,GO:0006396,GO:0006397,GO:0006725,GO:0006807,GO:0007049,GO:0007088,GO:0007093,GO:0007094,GO:0007154,GO:0007267,GO:0007268,GO:0007274,GO:0007275,GO:0007346,GO:0007399,GO:0007517,GO:…	-	KOG2444-WD40 repeat protein[R]
XM_022426805.2	0.0001	0.0001	0.0	1.0	1.0	-	LOC475111	-	maestro heat-like repeat family member 5, transcript variant X4	-	-	KOG2032-Uncharacterized conserved protein[S]
XM_038451726.1	0.0001	0.0001	0.0	1.0	1.0	-	MYCL	-	MYCL proto-oncogene, bHLH transcription factor, transcript variant X5	GO:0000981,GO:0003674,GO:0003676,GO:0003677,GO:0003700,GO:0005488,GO:0005575,GO:0005622,GO:0005623,GO:0005634,GO:0006355,GO:0006357,GO:0007275,GO:0007399,GO:0008150,GO:0009889,GO:0009987,GO:0010468,GO:0010556,GO:0019219,GO:0019222,GO:0022008,GO:0030154,GO:0030856,GO:0031323,GO:0031326,GO:0032501,GO:0032502,GO:0043226,GO:0043227,GO:0043229,GO:0043231,GO:0044424,GO:0044464,GO:0045595,GO:0045604,GO:…	-	KOG2483-Upstream transcription factor 2/L-myc-2 protein[K]
XM_022417352.2	0.0001	0.0001	0.0	1.0	1.0	-	LOC606849	-	interferon-induced protein with tetratricopeptide repeats 5-like, transcript variant X3	GO:0000049,GO:0000339,GO:0001726,GO:0002252,GO:0002376,GO:0003674,GO:0003676,GO:0003677,GO:0003690,GO:0003723,GO:0003727,GO:0005488,GO:0005575,GO:0005622,GO:0005623,GO:0005856,GO:0005886,GO:0006950,GO:0006952,GO:0008150,GO:0008187,GO:0008266,GO:0009605,GO:0009607,GO:0009615,GO:0009966,GO:0009967,GO:0010646,GO:0010647,GO:0015629,GO:0016020,GO:0023051,GO:0023056,GO:0031252,GO:0031253,GO:0031256,GO:…	-	-
XR_005417745.1	0.0001	0.0001	0.0	1.0	1.0	-	LOC102154536	-	uncharacterized LOC102154536, transcript variant X6	-	-	-
XM_038460460.1	0.0001	0.0001	0.0	1.0	1.0	-	FANK1	-	fibronectin type III and ankyrin repeat domains 1, transcript variant X5	GO:0005575,GO:0005622,GO:0005623,GO:0005634,GO:0005654,GO:0005737,GO:0005829,GO:0005929,GO:0006355,GO:0008150,GO:0009889,GO:0009891,GO:0009893,GO:0010468,GO:0010556,GO:0010557,GO:0010604,GO:0010628,GO:0010941,GO:0010942,GO:0019219,GO:0019222,GO:0031323,GO:0031325,GO:0031326,GO:0031328,GO:0031974,GO:0031981,GO:0042981,GO:0042995,GO:0043065,GO:0043066,GO:0043067,GO:0043068,GO:0043069,GO:0043226,GO:…	-	KOG4177-Ankyrin[M]
XM_533197.6	862.236666667	1331.75666667	-0.627174683305	0.0017342978646099998	0.0095821531957	-	RPLP2	-	ribosomal protein lateral stalk subunit P2	GO:0000184,GO:0000956,GO:0002181,GO:0003674,GO:0003735,GO:0005198,GO:0005575,GO:0005622,GO:0005623,GO:0005737,GO:0005829,GO:0005840,GO:0006139,GO:0006401,GO:0006402,GO:0006412,GO:0006413,GO:0006518,GO:0006605,GO:0006612,GO:0006613,GO:0006614,GO:0006725,GO:0006807,GO:0006810,GO:0006886,GO:0008104,GO:0008150,GO:0008152,GO:0009056,GO:0009057,GO:0009058,GO:0009059,GO:0009892,GO:0009987,GO:0010467,GO:…	K02943-ko03010 Ribosome	KOG3449-60S acidic ribosomal protein P2[J]
XM_005627240.4	0.14	0.293333333333	-1.0671141958600001	0.21620693239500002	0.422878806476	-	ANKS1A	-	ankyrin repeat and sterile alpha motif domain containing 1A, transcript variant X5	GO:0003674,GO:0005102,GO:0005488,GO:0005515,GO:0005575,GO:0005622,GO:0005623,GO:0005634,GO:0005654,GO:0005737,GO:0005829,GO:0006928,GO:0006929,GO:0007154,GO:0007165,GO:0007166,GO:0007167,GO:0007169,GO:0007275,GO:0007399,GO:0008150,GO:0009892,GO:0009894,GO:0009895,GO:0009966,GO:0009987,GO:0010605,GO:0010646,GO:0016322,GO:0016477,GO:0019222,GO:0021700,GO:0022008,GO:0023051,GO:0023052,GO:0030154,GO:…	-	KOG0507-CASK-interacting adaptor protein (caskin) and related proteins with ankyrin repeats and SAM domain[T]
XR_002628856.2	0.0001	0.0001	0.0	1.0	1.0	-	LOC111096866	-	uncharacterized LOC111096866	-	-	-
XR_001314372.3	0.0001	0.0001	0.0	1.0	1.0	-	LOC106557684	-	uncharacterized LOC106557684, transcript variant X2	-	-	-
XM_022411315.1	0.173333333333	0.40333333333300003	-1.21842351913	1.0	1.0	-	PHC1	-	polyhomeotic homolog 1, transcript variant X7	GO:0000151,GO:0000152,GO:0000228,GO:0000785,GO:0000790,GO:0000792,GO:0000803,GO:0001101,GO:0001739,GO:0003674,GO:0003682,GO:0005488,GO:0005575,GO:0005622,GO:0005623,GO:0005634,GO:0005654,GO:0005694,GO:0005720,GO:0006325,GO:0006464,GO:0006807,GO:0006996,GO:0008150,GO:0008152,GO:0009987,GO:0010033,GO:0010564,GO:0010948,GO:0016043,GO:0016567,GO:0016569,GO:0016570,GO:0016574,GO:0016604,GO:0019538,GO:…	-	-
XM_038441109.1	0.0001	0.0001	0.0	1.0	1.0	-	ABCB5	-	ATP binding cassette subfamily B member 5, transcript variant X42	GO:0001654,GO:0003674,GO:0003824,GO:0005215,GO:0005575,GO:0005622,GO:0005623,GO:0005737,GO:0005886,GO:0005887,GO:0006810,GO:0006855,GO:0006996,GO:0007275,GO:0007423,GO:0008150,GO:0008559,GO:0009987,GO:0010876,GO:0015238,GO:0015399,GO:0015405,GO:0015562,GO:0015893,GO:0016020,GO:0016021,GO:0016043,GO:0016462,GO:0016787,GO:0016817,GO:0016818,GO:0016887,GO:0017111,GO:0019915,GO:0022804,GO:0022857,GO:…	K05660-ko02010 ABC transporters	KOG0055-Multidrug/pheromone exporter, ABC superfamily[Q]
XM_005630574.4	0.796666666667	0.516666666667	0.624742402707	0.732394161672	0.8798327804230001	-	ZNF638	-	zinc finger protein 638, transcript variant X6	GO:0003674,GO:0003676,GO:0003677,GO:0003690,GO:0005488,GO:0005575,GO:0005622,GO:0005623,GO:0005634,GO:0005654,GO:0005737,GO:0006139,GO:0006396,GO:0006725,GO:0006807,GO:0008150,GO:0008152,GO:0008380,GO:0009987,GO:0010467,GO:0016070,GO:0031974,GO:0031981,GO:0034641,GO:0043170,GO:0043226,GO:0043227,GO:0043229,GO:0043231,GO:0043233,GO:0044237,GO:0044238,GO:0044422,GO:0044424,GO:0044428,GO:0044446,GO:…	-	-
XM_014122734.2	5.56666666667	15.583333333299999	-1.4851182622999999	0.00308567905845	0.0158146346652	-	PGAP2	-	post-GPI attachment to proteins 2, transcript variant X15	GO:0000139,GO:0003674,GO:0005215,GO:0005575,GO:0005622,GO:0005623,GO:0005737,GO:0005783,GO:0005789,GO:0005794,GO:0006464,GO:0006497,GO:0006505,GO:0006506,GO:0006629,GO:0006643,GO:0006644,GO:0006650,GO:0006661,GO:0006664,GO:0006793,GO:0006796,GO:0006807,GO:0006810,GO:0008104,GO:0008150,GO:0008152,GO:0008565,GO:0008610,GO:0008654,GO:0009058,GO:0009059,GO:0009247,GO:0009987,GO:0012505,GO:0015031,GO:…	-	KOG3979-FGF receptor activating protein 1[T]
XR_005422477.1	0.126666666667	0.08333333333330001	0.604071323669	0.743866965844	1.0	-	LOC119873877	-	uncharacterized LOC119873877	-	-	-
XR_005314041.1	0.0001	0.0001	0.0	1.0	1.0	-	LOC119865668	-	uncharacterized LOC119865668, transcript variant X92	-	-	-
XM_005638910.4	0.023333333333299996	0.0001	7.8662486111100005	0.243418645368	1.0	-	KCNJ15	-	potassium inwardly rectifying channel subfamily J member 15, transcript variant X3	GO:0003674,GO:0005215,GO:0005216,GO:0005242,GO:0005244,GO:0005249,GO:0005261,GO:0005267,GO:0005575,GO:0005623,GO:0005886,GO:0005887,GO:0006810,GO:0006811,GO:0006812,GO:0006813,GO:0008150,GO:0008324,GO:0009987,GO:0010107,GO:0015075,GO:0015077,GO:0015079,GO:0015267,GO:0015276,GO:0015318,GO:0015467,GO:0015672,GO:0016020,GO:0016021,GO:0022803,GO:0022832,GO:0022834,GO:0022836,GO:0022838,GO:0022839,GO:…	K05008-ko04971 Gastric acid secretion	KOG3827-Inward rectifier K+ channel[P]
XR_002616086.2	0.0001	0.0001	0.0	1.0	1.0	-	LOC111091041	-	uncharacterized LOC111091041	-	-	-
XM_022413220.2	0.45666666666699995	0.46333333333300003	-0.020908989763	0.9742211316380001	0.9904506447239999	-	SUMO3	-	small ubiquitin like modifier 3, transcript variant X1	GO:0000003,GO:0000226,GO:0000228,GO:0000278,GO:0000775,GO:0000776,GO:0000777,GO:0000779,GO:0000780,GO:0000793,GO:0000794,GO:0000902,GO:0000904,GO:0000940,GO:0001932,GO:0001934,GO:0002064,GO:0002065,GO:0002066,GO:0002165,GO:0002682,GO:0002684,GO:0003006,GO:0003674,GO:0005488,GO:0005515,GO:0005575,GO:0005622,GO:0005623,GO:0005634,GO:0005654,GO:0005694,GO:0005730,GO:0006082,GO:0006091,GO:0006099,GO:…	K12160-ko03013 RNA transport	KOG1769-Ubiquitin-like proteins[O]
XM_022408163.2	1.66	1.07333333333	0.629085053953	0.100643204737	0.256101067734	-	TUBGCP3	-	tubulin gamma complex associated protein 3, transcript variant X2	GO:0000003,GO:0000212,GO:0000226,GO:0000278,GO:0000280,GO:0000922,GO:0000923,GO:0000930,GO:0003674,GO:0005198,GO:0005200,GO:0005488,GO:0005515,GO:0005575,GO:0005622,GO:0005623,GO:0005737,GO:0005813,GO:0005814,GO:0005815,GO:0005819,GO:0005827,GO:0005829,GO:0005856,GO:0005874,GO:0005875,GO:0005876,GO:0006996,GO:0007010,GO:0007017,GO:0007020,GO:0007049,GO:0007051,GO:0007052,GO:0007098,GO:0007140,GO:…	-	KOG2000-Gamma-tubulin complex, DGRIP91/SPC98 component[Z]
XM_038479133.1	0.0001	0.113333333333	-10.1463565303	0.0012066602718900001	0.0069894392166300005	down	FAM53A	-	family with sequence similarity 53 member A, transcript variant X3	GO:0005575,GO:0005622,GO:0005623,GO:0005634,GO:0006606,GO:0006810,GO:0006886,GO:0006913,GO:0008104,GO:0008150,GO:0015031,GO:0015833,GO:0017038,GO:0033036,GO:0033365,GO:0034504,GO:0034613,GO:0042886,GO:0043226,GO:0043227,GO:0043229,GO:0043231,GO:0044424,GO:0044464,GO:0045184,GO:0046907,GO:0051169,GO:0051170,GO:0051179,GO:0051234,GO:0051641,GO:0051649,GO:0070727,GO:0071702,GO:0071705,GO:0072594	-	-
NM_001305592.1	310.416666667	797.63	-1.36151365283	2.2018010090299997e-64	4.389493390239999e-62	-	CAR1	-	syncytin-Car1	-	-	-
XM_038546638.1	24.473333333299998	19.796666666700002	0.305953081811	0.0110787354516	0.0461488495312	-	ERCC4	-	ERCC excision repair 4, endonuclease catalytic subunit, transcript variant X2	GO:0000003,GO:0000014,GO:0000109,GO:0000110,GO:0000228,GO:0000280,GO:0000428,GO:0000712,GO:0000722,GO:0000723,GO:0000724,GO:0000725,GO:0000726,GO:0000781,GO:0000784,GO:0001085,GO:0001091,GO:0001094,GO:0001098,GO:0001099,GO:0001709,GO:0003674,GO:0003676,GO:0003677,GO:0003684,GO:0003697,GO:0003824,GO:0004518,GO:0004519,GO:0004520,GO:0004536,GO:0005488,GO:0005515,GO:0005575,GO:0005622,GO:0005623,GO:…	K10848-ko03420 Nucleotide excision repair;ko03460 Fanconi anemia pathway	KOG0442-Structure-specific endonuclease ERCC1-XPF, catalytic component XPF/ERCC4[L]
XM_022408791.1	1.19	0.59	1.01217471395	0.11963495117	0.287218997699	-	OPA1	-	OPA1 mitochondrial dynamin like GTPase, transcript variant X6	GO:0000002,GO:0000266,GO:0000287,GO:0000302,GO:0000303,GO:0000305,GO:0001101,GO:0001654,GO:0001666,GO:0001678,GO:0001745,GO:0001838,GO:0001841,GO:0001843,GO:0002009,GO:0002119,GO:0002164,GO:0003008,GO:0003373,GO:0003374,GO:0003674,GO:0003824,GO:0003924,GO:0005488,GO:0005515,GO:0005543,GO:0005575,GO:0005622,GO:0005623,GO:0005634,GO:0005654,GO:0005737,GO:0005739,GO:0005740,GO:0005741,GO:0005743,GO:…	-	KOG0447-Dynamin-like GTP binding protein[R]
NM_001011723.1	0.613333333333	5.95	-3.27814640286	1.1476497518999999e-08	1.63594862933e-07	down	DLA-DRA	-	MHC class II DR alpha chain	GO:0000139,GO:0000323,GO:0002253,GO:0002376,GO:0002396,GO:0002399,GO:0002429,GO:0002478,GO:0002495,GO:0002501,GO:0002503,GO:0002504,GO:0002505,GO:0002506,GO:0002682,GO:0002684,GO:0002757,GO:0002764,GO:0002768,GO:0003008,GO:0003674,GO:0003823,GO:0004888,GO:0005488,GO:0005575,GO:0005622,GO:0005623,GO:0005737,GO:0005764,GO:0005765,GO:0005768,GO:0005770,GO:0005773,GO:0005774,GO:0005783,GO:0005789,GO:…	K06752-ko04514 Cell adhesion molecules (CAMs);ko04145 Phagosome;ko04612 Antigen processing and presentation;ko04672 Intestinal immune network for IgA production;ko05310 Asthma;ko05322 Systemic lupus erythematosus;ko05323 Rheumatoid arthritis;ko05320 Autoimmune thyroid disease;ko05321 Inflammatiory bowel disease (IBD);ko05330 Allograft rejection;ko05332 Graft-versus-host disease;ko05416 Viral myoc…	-
NM_001003172.2	0.0001	0.02	-7.64385618977	0.638539135858	1.0	-	MS4A2	-	membrane spanning 4-domains A2	GO:0001816,GO:0002376,GO:0002682,GO:0002684,GO:0002694,GO:0002696,GO:0002697,GO:0002699,GO:0002703,GO:0002705,GO:0002764,GO:0002768,GO:0002790,GO:0002886,GO:0002888,GO:0003674,GO:0005488,GO:0005515,GO:0005575,GO:0005622,GO:0005623,GO:0005737,GO:0005768,GO:0005886,GO:0005887,GO:0006810,GO:0006950,GO:0006952,GO:0006954,GO:0006955,GO:0007154,GO:0007165,GO:0007166,GO:0007186,GO:0007202,GO:0007205,GO:…	K08090-ko04072 Phospholipase D signaling pathway;ko04071 Sphingolipid signaling pathway;ko04664 Fc epsilon RI signaling pathway;ko05310 Asthma	-
XR_293932.2	0.0001	0.0001	0.0	1.0	1.0	-	LOC102156718	-	uncharacterized LOC102156718, transcript variant X2	-	-	-
XM_847090.6	31.386666666700002	25.4933333333	0.300031797058	0.616000395008	0.8071054243970001	-	NUBP2	-	nucleotide binding protein 2, transcript variant X1	GO:0000166,GO:0000922,GO:0003674,GO:0005488,GO:0005575,GO:0005622,GO:0005623,GO:0005634,GO:0005813,GO:0005815,GO:0005819,GO:0005856,GO:0015630,GO:0031616,GO:0036094,GO:0043226,GO:0043227,GO:0043228,GO:0043229,GO:0043231,GO:0043232,GO:0044422,GO:0044424,GO:0044430,GO:0044446,GO:0044464,GO:0097159,GO:1901265,GO:1901363	-	KOG3022-Predicted ATPase, nucleotide-binding[D]
XM_003639773.3	0.0001	0.0001	0.0	1.0	1.0	-	ACOX2	-	acyl-CoA oxidase 2, transcript variant X2	GO:0000166,GO:0003674,GO:0003824,GO:0003995,GO:0003997,GO:0005102,GO:0005488,GO:0005504,GO:0005515,GO:0005575,GO:0005622,GO:0005623,GO:0005737,GO:0005777,GO:0005782,GO:0005829,GO:0006082,GO:0006091,GO:0006605,GO:0006625,GO:0006629,GO:0006631,GO:0006635,GO:0006690,GO:0006692,GO:0006693,GO:0006694,GO:0006699,GO:0006810,GO:0006886,GO:0006996,GO:0007031,GO:0008104,GO:0008150,GO:0008152,GO:0008202,GO:…	K10214-ko00120 Primary bile acid biosynthesis;ko04146 Peroxisome;ko03320 PPAR signaling pathway	KOG0136-Acyl-CoA oxidase[I]
XM_038469962.1	2.15333333333	1.76	0.290996235335	0.7617605092409999	0.8957007030449999	-	SOCS6	-	suppressor of cytokine signaling 6, transcript variant X13	GO:0001772,GO:0001932,GO:0001933,GO:0002682,GO:0002683,GO:0002694,GO:0002695,GO:0003674,GO:0004857,GO:0004860,GO:0005575,GO:0005622,GO:0005623,GO:0005737,GO:0005829,GO:0005886,GO:0006464,GO:0006469,GO:0006508,GO:0006807,GO:0006950,GO:0006952,GO:0007154,GO:0007162,GO:0007165,GO:0007166,GO:0007259,GO:0008150,GO:0008152,GO:0009056,GO:0009057,GO:0009892,GO:0009966,GO:0009967,GO:0009968,GO:0009987,GO:…	K04699-ko04630 Jak-STAT signaling pathway;ko04917 Prolactin signaling pathway	KOG4566-Cytokine-inducible SH2 protein[T]
XM_038455515.1	0.76	2.34666666667	-1.62654160447	0.009512132233590001	0.0408452788132	-	FAM3D	-	FAM3 metabolism regulating signaling molecule D, transcript variant X2	GO:0002791,GO:0002792,GO:0003674,GO:0005102,GO:0005125,GO:0005488,GO:0005515,GO:0005575,GO:0005576,GO:0008150,GO:0009966,GO:0010469,GO:0010646,GO:0010648,GO:0010817,GO:0023051,GO:0023057,GO:0030545,GO:0032879,GO:0032880,GO:0046676,GO:0046883,GO:0046888,GO:0048018,GO:0048519,GO:0048523,GO:0048583,GO:0050708,GO:0050709,GO:0050789,GO:0050794,GO:0050796,GO:0051046,GO:0051048,GO:0051049,GO:0051051,GO:…	-	-
XM_038538433.1	0.0001	0.0001	0.0	1.0	1.0	-	FBXO24	-	F-box protein 24, transcript variant X1	GO:0000151,GO:0003674,GO:0003824,GO:0004842,GO:0005575,GO:0005622,GO:0005623,GO:0006464,GO:0006807,GO:0008150,GO:0008152,GO:0009987,GO:0016567,GO:0016740,GO:0019538,GO:0019787,GO:0032446,GO:0032991,GO:0036211,GO:0043170,GO:0043412,GO:0044237,GO:0044238,GO:0044260,GO:0044267,GO:0044424,GO:0044464,GO:0070647,GO:0071704,GO:0140096,GO:1901564,GO:1902494,GO:1990234	-	KOG0274-Cdc4 and related F-box and WD-40 proteins[R]
XR_005303483.1	0.496666666667	0.366666666667	0.437808806938	0.8339319534280001	0.9322874328949999	-	LOC102154669	-	uncharacterized LOC102154669, transcript variant X3	-	-	-
XM_038464432.1	6.796666666669999	7.193333333330001	-0.0818330894714	0.713871874721	0.8684005334430001	-	RBM10	-	RNA binding motif protein 10, transcript variant X3	GO:0000122,GO:0000375,GO:0000377,GO:0000381,GO:0000398,GO:0003674,GO:0003676,GO:0003723,GO:0003729,GO:0005488,GO:0005515,GO:0005575,GO:0005622,GO:0005623,GO:0005634,GO:0005654,GO:0006139,GO:0006355,GO:0006357,GO:0006396,GO:0006397,GO:0006725,GO:0006807,GO:0008150,GO:0008152,GO:0008285,GO:0008380,GO:0009889,GO:0009890,GO:0009892,GO:0009893,GO:0009894,GO:0009895,GO:0009987,GO:0010467,GO:0010468,GO:…	-	KOG0154-RNA-binding protein RBM5 and related proteins, contain G-patch and RRM domains[R]
XM_544960.7	0.0001	0.0001	0.0	1.0	1.0	-	NKX6-1	-	NK6 homeobox 1	GO:0000122,GO:0000976,GO:0000977,GO:0000978,GO:0000981,GO:0000982,GO:0000987,GO:0001012,GO:0001067,GO:0001078,GO:0001227,GO:0001558,GO:0001708,GO:0002064,GO:0002065,GO:0002066,GO:0002067,GO:0002068,GO:0002069,GO:0002070,GO:0002071,GO:0002791,GO:0002793,GO:0003002,GO:0003309,GO:0003323,GO:0003674,GO:0003676,GO:0003677,GO:0003682,GO:0003690,GO:0003700,GO:0003705,GO:0005488,GO:0005515,GO:0005575,GO:…	-	KOG0847-Transcription factor, contains HOX domain[K]
XR_005380769.1	0.766666666667	0.236666666667	1.6957429314399999	0.0361471501452	0.119610922743	-	LOC119872623	-	uncharacterized LOC119872623, transcript variant X1	-	-	-
XM_545788.7	0.0001	0.0001	0.0	1.0	1.0	-	LRRC52	-	leucine rich repeat containing 52, transcript variant X2	GO:0000003,GO:0003674,GO:0005215,GO:0005216,GO:0005244,GO:0005249,GO:0005261,GO:0005267,GO:0005488,GO:0005515,GO:0005575,GO:0005623,GO:0005886,GO:0005887,GO:0006810,GO:0006811,GO:0006812,GO:0006813,GO:0008076,GO:0008150,GO:0008324,GO:0009987,GO:0010959,GO:0015075,GO:0015077,GO:0015079,GO:0015267,GO:0015318,GO:0015459,GO:0015672,GO:0016020,GO:0016021,GO:0016247,GO:0022414,GO:0022803,GO:0022832,GO:…	-	KOG4237-Extracellular matrix protein slit, contains leucine-rich and EGF-like repeats[WT]
XR_002626465.2	0.0001	0.0001	0.0	1.0	1.0	-	LOC102153862	-	uncharacterized LOC102153862, transcript variant X4	-	-	-
XM_022418810.1	0.0001	0.0001	0.0	1.0	1.0	-	DAB1	-	DAB adaptor protein 1, transcript variant X13	GO:0000902,GO:0000904,GO:0001764,GO:0001932,GO:0001934,GO:0003674,GO:0005488,GO:0005515,GO:0005543,GO:0005575,GO:0005622,GO:0005623,GO:0005737,GO:0005829,GO:0005903,GO:0006928,GO:0006935,GO:0007154,GO:0007155,GO:0007162,GO:0007165,GO:0007264,GO:0007275,GO:0007399,GO:0007409,GO:0007411,GO:0007417,GO:0007420,GO:0007494,GO:0007610,GO:0007626,GO:0007628,GO:0008150,GO:0008289,GO:0008344,GO:0008347,GO:…	-	KOG3535-Adaptor protein Disabled[T]
XM_005633623.4	0.0001	0.0001	0.0	1.0	1.0	-	PPFIBP2	-	PPFIA binding protein 2, transcript variant X2	GO:0003674,GO:0005488,GO:0005515,GO:0005575,GO:0005622,GO:0005623,GO:0005737,GO:0005829,GO:0042802,GO:0044424,GO:0044444,GO:0044464	-	KOG1899-LAR transmembrane tyrosine phosphatase-interacting protein liprin[R]
XM_850262.7	3.63	15.3666666667	-2.0817627966	4.26741947249e-19	1.5468171482400002e-17	-	RENBP	-	renin binding protein	GO:0000166,GO:0003008,GO:0003013,GO:0003674,GO:0003824,GO:0004857,GO:0004866,GO:0005488,GO:0005515,GO:0005524,GO:0005575,GO:0005622,GO:0005623,GO:0005737,GO:0005829,GO:0006040,GO:0006044,GO:0006047,GO:0006048,GO:0006050,GO:0006051,GO:0006054,GO:0006082,GO:0006139,GO:0006725,GO:0006793,GO:0006807,GO:0008015,GO:0008144,GO:0008150,GO:0008152,GO:0008217,GO:0009056,GO:0009058,GO:0009225,GO:0009226,GO:…	K01787-ko00520 Amino sugar and nucleotide sugar metabolism	-
XM_533144.7	0.0933333333333	0.896666666667	-3.2641074405	0.012766746164799999	0.0518473914963	-	LOC475935	-	interferon-induced transmembrane protein 1-like	GO:0000323,GO:0002252,GO:0002376,GO:0002682,GO:0005575,GO:0005622,GO:0005623,GO:0005634,GO:0005737,GO:0005764,GO:0005765,GO:0005768,GO:0005770,GO:0005773,GO:0005774,GO:0005783,GO:0005886,GO:0006810,GO:0006897,GO:0006898,GO:0006950,GO:0006952,GO:0006955,GO:0007154,GO:0007165,GO:0007166,GO:0008150,GO:0008285,GO:0009605,GO:0009607,GO:0009615,GO:0009986,GO:0009987,GO:0010008,GO:0010033,GO:0012505,GO:…	-	-
XM_022403797.2	7.6	4.54	0.7433071210400001	1.54880966242e-05	0.00013596946390799999	-	BPGM	-	bisphosphoglycerate mutase	GO:0002262,GO:0002376,GO:0002520,GO:0003674,GO:0003824,GO:0004082,GO:0004619,GO:0005575,GO:0005622,GO:0005623,GO:0005737,GO:0005829,GO:0005975,GO:0005996,GO:0006006,GO:0006007,GO:0006082,GO:0006090,GO:0006091,GO:0006094,GO:0006096,GO:0006109,GO:0006139,GO:0006140,GO:0006163,GO:0006164,GO:0006165,GO:0006725,GO:0006732,GO:0006733,GO:0006734,GO:0006735,GO:0006753,GO:0006754,GO:0006757,GO:0006793,GO:…	K01837-ko00010 Glycolysis / Gluconeogenesis;ko00260 Glycine, serine and threonine metabolism	KOG0235-Phosphoglycerate mutase[G]
XM_038479642.1	0.0001	1.8	-14.135709286099999	1.7893796142099996e-12	3.82541603314e-11	down	BST1	-	bone marrow stromal cell antigen 1, transcript variant X7	GO:0001775,GO:0001931,GO:0001932,GO:0001952,GO:0002252,GO:0002263,GO:0002274,GO:0002275,GO:0002283,GO:0002366,GO:0002376,GO:0002443,GO:0002444,GO:0002446,GO:0002682,GO:0002684,GO:0002685,GO:0002688,GO:0002691,GO:0002694,GO:0002696,GO:0003674,GO:0003824,GO:0003953,GO:0005575,GO:0005576,GO:0005622,GO:0005623,GO:0005737,GO:0005886,GO:0006139,GO:0006725,GO:0006732,GO:0006733,GO:0006753,GO:0006793,GO:…	K18152-ko00760 Nicotinate and nicotinamide metabolism;ko04970 Salivary secretion;ko04972 Pancreatic secretion	-
XR_002626948.2	0.65	0.01	6.02236781303	0.00349359432067	0.017621583340900002	-	LOC102153392	-	uncharacterized LOC102153392, transcript variant X7	-	-	-
XR_005312447.1	0.0001	0.0001	0.0	1.0	1.0	-	LOC102151640	-	uncharacterized LOC102151640, transcript variant X44	-	-	-
XM_038549717.1	0.156666666667	0.276666666667	-0.820450579669	0.8097768676229999	0.9208616631350001	-	MLST8	-	MTOR associated protein, LST8 homolog, transcript variant X3	GO:0001932,GO:0001934,GO:0003674,GO:0005488,GO:0005515,GO:0005575,GO:0005622,GO:0005623,GO:0005634,GO:0005654,GO:0005737,GO:0005829,GO:0006355,GO:0007049,GO:0007050,GO:0007154,GO:0007165,GO:0008047,GO:0008064,GO:0008104,GO:0008150,GO:0008361,GO:0009889,GO:0009891,GO:0009893,GO:0009894,GO:0009966,GO:0009967,GO:0009987,GO:0010468,GO:0010506,GO:0010556,GO:0010557,GO:0010562,GO:0010604,GO:0010628,GO:…	K08266-ko04151 PI3K-Akt signaling pathway;ko04150 mTOR signaling pathway	KOG0315-G-protein beta subunit-like protein (contains WD40 repeats)[R]
XM_038613480.1	0.19333333333299998	0.0033333333333300003	5.85798099513	0.0900060744258	0.23751496872900002	-	NCBP3	-	nuclear cap binding subunit 3, transcript variant X3	GO:0000339,GO:0000340,GO:0002252,GO:0002376,GO:0003674,GO:0003676,GO:0003723,GO:0003729,GO:0005488,GO:0005575,GO:0005622,GO:0005623,GO:0005634,GO:0005654,GO:0005737,GO:0006950,GO:0006952,GO:0008150,GO:0009605,GO:0009607,GO:0009615,GO:0016604,GO:0016607,GO:0031974,GO:0031981,GO:0032991,GO:0034518,GO:0043207,GO:0043226,GO:0043227,GO:0043229,GO:0043231,GO:0043233,GO:0044422,GO:0044424,GO:0044428,GO:…	-	-
XM_005631913.3	18.8766666667	65.15	-1.7871611496900002	1.74127998271e-14	4.46663874641e-13	-	STEAP3	-	STEAP3 metalloreductase, transcript variant X1	GO:0000041,GO:0000293,GO:0002790,GO:0003674,GO:0003824,GO:0005488,GO:0005515,GO:0005575,GO:0005622,GO:0005623,GO:0005737,GO:0005768,GO:0005770,GO:0005771,GO:0005886,GO:0005887,GO:0006810,GO:0006811,GO:0006812,GO:0006825,GO:0006826,GO:0006887,GO:0008104,GO:0008150,GO:0008152,GO:0008823,GO:0009306,GO:0009966,GO:0009967,GO:0009987,GO:0010008,GO:0010646,GO:0010647,GO:0010941,GO:0010942,GO:0012505,GO:…	K10142-ko04115 p53 signaling pathway	-
XR_002622755.2	0.0001	0.0001	0.0	1.0	1.0	-	LOC111093948	-	uncharacterized LOC111093948	-	-	-
XR_001318127.3	0.0001	0.0001	0.0	1.0	1.0	-	LOC106559951	-	uncharacterized LOC106559951, transcript variant X3	-	-	-
XM_038490781.1	0.0001	0.0001	0.0	1.0	1.0	-	TBATA	-	thymus, brain and testes associated, transcript variant X78	GO:0005575,GO:0005622,GO:0005623,GO:0005737,GO:0005829,GO:0044424,GO:0044444,GO:0044464	-	-
XR_005300459.1	0.0001	0.0001	0.0	1.0	1.0	-	LOC119865518	-	U6 spliceosomal RNA	-	-	-
XM_537086.5	52.34	33.62	0.638594199812	1.14730277394e-06	1.23700263377e-05	-	LMO4	-	LIM domain only 4, transcript variant X1	GO:0003674,GO:0003712,GO:0006355,GO:0006357,GO:0007275,GO:0007399,GO:0007498,GO:0008150,GO:0009888,GO:0009889,GO:0009891,GO:0009893,GO:0009987,GO:0010468,GO:0010556,GO:0010557,GO:0010604,GO:0010628,GO:0010721,GO:0019219,GO:0019222,GO:0022008,GO:0030154,GO:0031323,GO:0031325,GO:0031326,GO:0031328,GO:0032501,GO:0032502,GO:0045595,GO:0045596,GO:0045664,GO:0045665,GO:0045893,GO:0045935,GO:0045944,GO:…	-	KOG4577-Transcription factor LIM3, contains LIM and HOX domains[K]
XM_038642309.1	3.87	10.836666666700001	-1.48551558382	2.79830793882e-33	2.1203120005799997e-31	-	TCP11L2	-	t-complex 11 like 2, transcript variant X2	GO:0005575,GO:0005622,GO:0005623,GO:0005634,GO:0007154,GO:0007165,GO:0008150,GO:0009987,GO:0019932,GO:0019933,GO:0019935,GO:0023052,GO:0035556,GO:0043226,GO:0043227,GO:0043229,GO:0043231,GO:0044424,GO:0044464,GO:0050789,GO:0050794,GO:0050896,GO:0051716,GO:0065007	-	KOG1981-SOK1 kinase belonging to the STE20/SPS1/GC kinase family[T]
XR_002630161.2	0.0001	0.32	-11.643856189800001	0.144433087097	0.324691519482	-	LOC111097455	-	uncharacterized LOC111097455, transcript variant X3	-	-	-
XM_022419751.1	0.04666666666669999	0.486666666667	-3.38246963682	0.26258786911800003	0.483911088577	-	ZNF12	-	zinc finger protein 12, transcript variant X19	GO:0000981,GO:0003674,GO:0003700,GO:0005575,GO:0005622,GO:0005623,GO:0005634,GO:0005654,GO:0005813,GO:0005815,GO:0005856,GO:0006355,GO:0006357,GO:0008150,GO:0009889,GO:0009890,GO:0009892,GO:0010468,GO:0010556,GO:0010558,GO:0010605,GO:0010629,GO:0015630,GO:0019219,GO:0019222,GO:0031323,GO:0031324,GO:0031326,GO:0031327,GO:0031974,GO:0031981,GO:0043226,GO:0043227,GO:0043228,GO:0043229,GO:0043231,GO:…	-	-
XM_022404579.2	0.72	0.47	0.615336149765	0.7218462199019999	0.873502602191	-	ZNF512	-	zinc finger protein 512, transcript variant X18	GO:0000981,GO:0003674,GO:0003700,GO:0005575,GO:0005622,GO:0005623,GO:0005634,GO:0006355,GO:0006357,GO:0008150,GO:0009889,GO:0010468,GO:0010556,GO:0019219,GO:0019222,GO:0031323,GO:0031326,GO:0043226,GO:0043227,GO:0043229,GO:0043231,GO:0044424,GO:0044464,GO:0050789,GO:0050794,GO:0051171,GO:0051252,GO:0060255,GO:0065007,GO:0080090,GO:0140110,GO:1903506,GO:2000112,GO:2001141	-	-
XM_005628246.4	0.0001	0.0166666666667	-7.380821783939999	0.638267147619	1.0	-	STAP1	-	signal transducing adaptor family member 1, transcript variant X4	GO:0001784,GO:0001910,GO:0001912,GO:0001932,GO:0001934,GO:0001959,GO:0001960,GO:0002237,GO:0002376,GO:0002520,GO:0002682,GO:0002683,GO:0002684,GO:0002685,GO:0002686,GO:0002688,GO:0002689,GO:0002694,GO:0002696,GO:0003674,GO:0005068,GO:0005070,GO:0005102,GO:0005126,GO:0005157,GO:0005488,GO:0005515,GO:0005543,GO:0005575,GO:0005622,GO:0005623,GO:0005634,GO:0005654,GO:0005737,GO:0005739,GO:0007154,GO:…	-	-
XM_038454133.1	2.43666666667	3.78666666667	-0.636019523552	0.019096531252099997	0.072055893556	-	DHCR7	-	7-dehydrocholesterol reductase, transcript variant X3	GO:0000166,GO:0001568,GO:0001944,GO:0003674,GO:0003824,GO:0005488,GO:0005575,GO:0005622,GO:0005623,GO:0005634,GO:0005635,GO:0005640,GO:0005737,GO:0005783,GO:0005789,GO:0005829,GO:0006066,GO:0006629,GO:0006694,GO:0006695,GO:0007275,GO:0008150,GO:0008152,GO:0008202,GO:0008203,GO:0008610,GO:0009058,GO:0009791,GO:0009889,GO:0009918,GO:0009987,GO:0010817,GO:0012505,GO:0016020,GO:0016021,GO:0016125,GO:…	K00213-ko00100 Steroid biosynthesis	KOG1435-Sterol reductase/lamin B receptor[IT]
XR_005433510.1	0.0001	0.0001	0.0	1.0	1.0	-	LOC119874300	-	uncharacterized LOC119874300, transcript variant X1	-	-	-
XR_005311614.1	0.106666666667	0.123333333333	-0.209453365629	0.843275550109	0.9364964924789999	-	LOC119864227	-	uncharacterized LOC119864227, transcript variant X1	-	-	-
XM_843557.5	0.5666666666669999	0.56	0.0170735133589	0.862498081041	0.9441615176289999	-	INTU	-	inturned planar cell polarity protein, transcript variant X2	GO:0001736,GO:0001737,GO:0001738,GO:0001942,GO:0002009,GO:0002165,GO:0003002,GO:0005575,GO:0005622,GO:0005623,GO:0005737,GO:0005815,GO:0005856,GO:0005886,GO:0005929,GO:0006996,GO:0007164,GO:0007275,GO:0007389,GO:0007399,GO:0007417,GO:0007444,GO:0007472,GO:0007476,GO:0007552,GO:0007560,GO:0008150,GO:0008285,GO:0008544,GO:0008589,GO:0009653,GO:0009790,GO:0009791,GO:0009792,GO:0009886,GO:0009887,GO:…	-	-
XM_005620489.4	0.0001	0.0001	0.0	1.0	1.0	-	LOC489640	-	solute carrier family 2, facilitated glucose transporter member 5, transcript variant X2	GO:0001775,GO:0002252,GO:0002263,GO:0002274,GO:0002275,GO:0002283,GO:0002366,GO:0002376,GO:0002443,GO:0002444,GO:0002446,GO:0003008,GO:0003013,GO:0003044,GO:0003073,GO:0003674,GO:0005215,GO:0005353,GO:0005355,GO:0005488,GO:0005575,GO:0005622,GO:0005623,GO:0005737,GO:0005886,GO:0005887,GO:0005975,GO:0006810,GO:0006887,GO:0006955,GO:0007586,GO:0008015,GO:0008150,GO:0008152,GO:0008217,GO:0008643,GO:…	K08143-ko04973 Carbohydrate digestion and absorption	KOG0569-Permease of the major facilitator superfamily[G]
XM_038460985.1	12.9733333333	8.476666666669999	0.613980248091	0.0030793235880799998	0.0157860018868	-	TPD52	-	tumor protein D52, transcript variant X9	GO:0001775,GO:0002376,GO:0002520,GO:0002521,GO:0003674,GO:0005488,GO:0005509,GO:0005515,GO:0005575,GO:0005622,GO:0005623,GO:0005737,GO:0005783,GO:0006810,GO:0007275,GO:0008150,GO:0008284,GO:0009653,GO:0009987,GO:0012505,GO:0030097,GO:0030098,GO:0030154,GO:0030183,GO:0032501,GO:0032502,GO:0042113,GO:0042127,GO:0042802,GO:0042803,GO:0043167,GO:0043169,GO:0043226,GO:0043227,GO:0043229,GO:0043231,GO:…	-	KOG4010-Coiled-coil protein TPD52[R]
XM_022416092.2	0.0001	0.0001	0.0	1.0	1.0	-	FOXR2	-	forkhead box R2	GO:0000981,GO:0003674,GO:0003700,GO:0005575,GO:0005622,GO:0005623,GO:0005634,GO:0005654,GO:0006355,GO:0006357,GO:0008150,GO:0009653,GO:0009889,GO:0009987,GO:0010468,GO:0010556,GO:0019219,GO:0019222,GO:0030154,GO:0031323,GO:0031326,GO:0031974,GO:0031981,GO:0032502,GO:0043226,GO:0043227,GO:0043229,GO:0043231,GO:0043233,GO:0044422,GO:0044424,GO:0044428,GO:0044446,GO:0044464,GO:0048856,GO:0048869,GO:…	-	KOG2294-Transcription factor of the Forkhead/HNF3 family[K]
XM_005640657.4	2.28333333333	1.2	0.928107081518	0.24807928166499998	0.465338446122	-	STK36	-	serine/threonine kinase 36, transcript variant X1	GO:0000003,GO:0000166,GO:0003002,GO:0003006,GO:0003341,GO:0003351,GO:0003674,GO:0003824,GO:0004672,GO:0004674,GO:0005488,GO:0005515,GO:0005524,GO:0005575,GO:0005622,GO:0005623,GO:0005634,GO:0005737,GO:0005829,GO:0006355,GO:0006357,GO:0006464,GO:0006468,GO:0006793,GO:0006796,GO:0006807,GO:0006810,GO:0006928,GO:0006996,GO:0007017,GO:0007018,GO:0007154,GO:0007165,GO:0007166,GO:0007224,GO:0007227,GO:…	K06228-ko04341 Hedgehog signaling pathway - Fly;ko05200 Pathways in cancer;ko05217 Basal cell carcinoma	KOG0597-Serine-threonine protein kinase FUSED[R]
XM_536996.7	44.12	34.7333333333	0.345111919147	0.0607923006059	0.177897833923	-	THOC6	-	THO complex 6	GO:0000346,GO:0000347,GO:0000445,GO:0005575,GO:0005622,GO:0005623,GO:0005634,GO:0005654,GO:0006139,GO:0006396,GO:0006397,GO:0006403,GO:0006405,GO:0006406,GO:0006611,GO:0006725,GO:0006807,GO:0006810,GO:0006886,GO:0006913,GO:0006950,GO:0007275,GO:0007399,GO:0007417,GO:0008104,GO:0008150,GO:0008152,GO:0008283,GO:0009266,GO:0009408,GO:0009628,GO:0009987,GO:0010467,GO:0010941,GO:0015031,GO:0015833,GO:…	K13175-ko03013 RNA transport	KOG0649-WD40 repeat protein[R]
XM_038457635.1	4.01	6.956666666669999	-0.794793957984	0.130144567384	0.303932245943	-	LOC477273	-	serine/threonine-protein phosphatase 4 regulatory subunit 1-like, transcript variant X2	GO:0003674,GO:0005488,GO:0005515,GO:0005575,GO:0005622,GO:0005623,GO:0005737,GO:0006464,GO:0006470,GO:0006793,GO:0006796,GO:0006807,GO:0008150,GO:0008152,GO:0009987,GO:0010564,GO:0010639,GO:0010948,GO:0016311,GO:0019538,GO:0019904,GO:0032886,GO:0032887,GO:0033043,GO:0036211,GO:0040020,GO:0043170,GO:0043412,GO:0044237,GO:0044238,GO:0044260,GO:0044267,GO:0044424,GO:0044464,GO:0045786,GO:0045835,GO:…	-	KOG0211-Protein phosphatase 2A regulatory subunit A and related proteins[T]
NR_049477.1	0.0001	0.0001	0.0	1.0	1.0	-	MIR376C	-	microRNA mir-376c	-	-	-
XR_005318558.1	0.0001	0.0001	0.0	1.0	1.0	-	C37H2orf88	-	chromosome 37 C2orf88 homolog, transcript variant X11	-	-	-
XM_038464818.1	0.0001	0.0001	0.0	1.0	1.0	-	H2AB3	-	H2A.B variant histone 3	GO:0000228,GO:0000785,GO:0000786,GO:0000788,GO:0000790,GO:0003674,GO:0003676,GO:0003677,GO:0005488,GO:0005575,GO:0005622,GO:0005623,GO:0005634,GO:0005694,GO:0006139,GO:0006323,GO:0006325,GO:0006333,GO:0006334,GO:0006342,GO:0006355,GO:0006396,GO:0006397,GO:0006725,GO:0006807,GO:0006996,GO:0008150,GO:0008152,GO:0009889,GO:0009890,GO:0009892,GO:0009987,GO:0010467,GO:0010468,GO:0010556,GO:0010558,GO:…	-	KOG1756-Histone 2A[B]
XM_005632136.4	0.24	0.0333333333333	2.8479969065499997	0.0006301927204140001	0.00394945134167	-	CAND2	-	cullin associated and neddylation dissociated 2 (putative), transcript variant X1	GO:0005575,GO:0005622,GO:0005623,GO:0005634,GO:0006355,GO:0006464,GO:0006807,GO:0008150,GO:0008152,GO:0009889,GO:0009891,GO:0009893,GO:0009987,GO:0010265,GO:0010468,GO:0010556,GO:0010557,GO:0010604,GO:0010628,GO:0016043,GO:0016567,GO:0019219,GO:0019222,GO:0019538,GO:0022607,GO:0031323,GO:0031325,GO:0031326,GO:0031328,GO:0032446,GO:0036211,GO:0043170,GO:0043226,GO:0043227,GO:0043229,GO:0043231,GO:…	-	KOG1824-TATA-binding protein-interacting protein[R]
XM_038461314.1	0.82	0.63	0.380272081118	0.9270243975399999	0.9720410305700001	-	SPPL2A	-	signal peptide peptidase like 2A, transcript variant X7	GO:0000323,GO:0001959,GO:0002682,GO:0003674,GO:0003824,GO:0004175,GO:0004190,GO:0005488,GO:0005515,GO:0005575,GO:0005622,GO:0005623,GO:0005737,GO:0005764,GO:0005765,GO:0005768,GO:0005770,GO:0005773,GO:0005774,GO:0005783,GO:0005789,GO:0005798,GO:0005886,GO:0006508,GO:0006509,GO:0006807,GO:0008150,GO:0008152,GO:0008233,GO:0009966,GO:0010008,GO:0010646,GO:0010803,GO:0012505,GO:0016020,GO:0016021,GO:…	-	KOG2442-Uncharacterized conserved protein, contains PA domain[R]
XR_005313019.1	0.0001	0.0001	0.0	1.0	1.0	-	LOC111091500	-	uncharacterized LOC111091500, transcript variant X95	-	-	-
XM_003432553.5	0.026666666666700003	0.0001	8.05889368905	0.47779093706299997	1.0	-	CALHM5	-	calcium homeostasis modulator family member 5, transcript variant X2	GO:0003674,GO:0005215,GO:0005216,GO:0005261,GO:0005575,GO:0005623,GO:0005886,GO:0005887,GO:0006810,GO:0006811,GO:0006812,GO:0008150,GO:0008324,GO:0015075,GO:0015267,GO:0015318,GO:0016020,GO:0016021,GO:0022803,GO:0022838,GO:0022857,GO:0022890,GO:0031224,GO:0031226,GO:0034220,GO:0044425,GO:0044459,GO:0044464,GO:0051179,GO:0051234,GO:0055085,GO:0071944,GO:0098655	-	-
XR_002625756.2	0.0001	0.08333333333330001	-9.70274987883	0.369330194432	1.0	-	LOC102156887	-	uncharacterized LOC102156887, transcript variant X2	-	-	-
XR_005373388.1	0.0001	0.0001	0.0	1.0	1.0	-	LOC119872503	-	uncharacterized LOC119872503, transcript variant X1	-	-	-
XM_038462022.1	84.3133333333	98.17	-0.21952141794399999	0.0431798100389	0.136839913471	-	PEF1	-	penta-EF-hand domain containing 1	GO:0001837,GO:0003674,GO:0003824,GO:0004175,GO:0004197,GO:0004198,GO:0005488,GO:0005509,GO:0005515,GO:0005575,GO:0005622,GO:0005623,GO:0005737,GO:0005798,GO:0006508,GO:0006807,GO:0006810,GO:0006888,GO:0006900,GO:0006901,GO:0006903,GO:0006996,GO:0007275,GO:0008150,GO:0008152,GO:0008233,GO:0008234,GO:0009653,GO:0009790,GO:0009792,GO:0009888,GO:0009893,GO:0009987,GO:0010035,GO:0010038,GO:0010604,GO:…	-	KOG0037-Ca2+-binding protein, EF-Hand protein superfamily[T]
XR_005312039.1	0.026666666666700003	0.0001	8.05889368905	0.659087377057	1.0	-	LOC119869983	-	uncharacterized LOC119869983	-	-	-
XM_005628295.4	2.06333333333	0.0001	14.3326892883	0.0258406858195	0.09173800875150001	-	AREG	-	amphiregulin, transcript variant X4	GO:0000003,GO:0000302,GO:0001763,GO:0001932,GO:0001934,GO:0002009,GO:0003006,GO:0003401,GO:0003674,GO:0005102,GO:0005154,GO:0005488,GO:0005515,GO:0005575,GO:0005576,GO:0005615,GO:0005622,GO:0005623,GO:0005634,GO:0005737,GO:0005783,GO:0005789,GO:0005793,GO:0005798,GO:0006810,GO:0006888,GO:0006900,GO:0006901,GO:0006903,GO:0006950,GO:0006979,GO:0006996,GO:0007154,GO:0007165,GO:0007166,GO:0007167,GO:…	K09782-ko04012 ErbB signaling pathway;ko04390 Hippo signaling pathway	-
XM_537479.7	63.1033333333	45.1066666667	0.48437553888400003	4.2895348978e-05	0.00034966776336400006	-	HSPA2	-	heat shock protein family A (Hsp70) member 2	GO:0000003,GO:0000166,GO:0000228,GO:0000280,GO:0000793,GO:0000794,GO:0000795,GO:0001673,GO:0001932,GO:0001934,GO:0003006,GO:0003674,GO:0005102,GO:0005488,GO:0005515,GO:0005524,GO:0005575,GO:0005622,GO:0005623,GO:0005634,GO:0005654,GO:0005694,GO:0005737,GO:0005819,GO:0005829,GO:0005856,GO:0005886,GO:0005891,GO:0006457,GO:0006950,GO:0006986,GO:0006996,GO:0007049,GO:0007127,GO:0007140,GO:0007141,GO:…	K03283-ko03040 Spliceosome;ko04141 Protein processing in endoplasmic reticulum;ko04010 MAPK signaling pathway;ko04144 Endocytosis;ko04612 Antigen processing and presentation;ko04915 Estrogen signaling pathway;ko04213 Longevity regulating pathway - multiple species;ko05134 Legionellosis;ko05162 Measles;ko05164 Influenza A;ko05169 Epstein-Barr virus infection;ko05145 Toxoplasmosis	KOG0101-Molecular chaperones HSP70/HSC70, HSP70 superfamily[O]
XM_005623261.4	0.57	0.83	-0.5421494171819999	0.6840516183159999	0.8510339854889999	-	TM9SF1	-	transmembrane 9 superfamily member 1, transcript variant X6	GO:0005575,GO:0016020,GO:0016021,GO:0031224,GO:0044425	-	KOG1277-Endosomal membrane proteins, EMP70[U]
XM_022421551.2	0.0001	0.0001	0.0	1.0	1.0	-	DLGAP1	-	DLG associated protein 1, transcript variant X5	GO:0003674,GO:0005488,GO:0005515,GO:0005575,GO:0019904,GO:0045202	K15008-ko04724 Glutamatergic synapse	KOG3971-SAP-90/PSD-95 associated protein-related protein (Vulcan)[T]
XM_038452634.1	0.0001	0.0001	0.0	1.0	1.0	-	LOC119869572	-	basic proline-rich protein-like, transcript variant X3	-	-	-
XR_002629271.2	0.0001	0.0001	0.0	1.0	1.0	-	LOC102157122	-	uncharacterized LOC102157122, transcript variant X3	-	-	-
XM_038456548.1	0.35	0.0001	11.773139206700002	0.102110966152	0.25841096610500003	-	KLF12	-	Kruppel like factor 12, transcript variant X6	GO:0000122,GO:0000976,GO:0000977,GO:0000981,GO:0001012,GO:0001067,GO:0001227,GO:0003674,GO:0003676,GO:0003677,GO:0003690,GO:0003700,GO:0003712,GO:0003714,GO:0005488,GO:0005575,GO:0005622,GO:0005623,GO:0005634,GO:0005654,GO:0005737,GO:0005829,GO:0006355,GO:0006357,GO:0008150,GO:0009889,GO:0009890,GO:0009891,GO:0009892,GO:0009893,GO:0010468,GO:0010556,GO:0010557,GO:0010558,GO:0010604,GO:0010605,GO:…	-	KOG3623-Homeobox transcription factor SIP1[K]
XM_014120681.2	2.10333333333	0.313333333333	2.7469073432999997	0.22821433198399999	0.43936501458899996	-	DENND2C	-	DENN domain containing 2C, transcript variant X7	GO:0003674,GO:0005085,GO:0005088,GO:0005488,GO:0005515,GO:0008150,GO:0017016,GO:0017112,GO:0017137,GO:0019899,GO:0031267,GO:0051020,GO:0065007,GO:0065009,GO:0098772	-	KOG3569-RAS signaling inhibitor ST5[T]
XR_005317569.1	0.0001	0.0001	0.0	1.0	1.0	-	LOC119867423	-	uncharacterized LOC119867423, transcript variant X2	-	-	-
XM_005618174.4	4.45333333333	2.8	0.669458774808	0.0374451073378	0.12286638448	-	MTX3	-	metaxin 3, transcript variant X3	-	-	KOG3028-Translocase of outer mitochondrial membrane complex, subunit TOM37/Metaxin 1[U]
XM_014110242.3	1.8133333333300001	5.21666666667	-1.52448410057	9.786038497639999e-11	1.7782877390299998e-09	-	RUBCN	-	rubicon autophagy regulator, transcript variant X15	GO:0005575,GO:0005622,GO:0005623,GO:0005634,GO:0005654,GO:0005737,GO:0005768,GO:0005769,GO:0005770,GO:0005829,GO:0006810,GO:0008150,GO:0009892,GO:0009894,GO:0009895,GO:0010506,GO:0010507,GO:0010563,GO:0012505,GO:0016192,GO:0016241,GO:0016242,GO:0019216,GO:0019220,GO:0019222,GO:0030100,GO:0031323,GO:0031324,GO:0031329,GO:0031330,GO:0031410,GO:0031974,GO:0031981,GO:0031982,GO:0032879,GO:0033043,GO:…	-	KOG1829-Uncharacterized conserved protein, contains C1, PH and RUN domains[T]
XM_858049.6	34.9933333333	38.03	-0.120057842141	0.37476477016000004	0.607359293881	-	SLC25A20	-	solute carrier family 25 member 20, transcript variant X7	GO:0000902,GO:0000904,GO:0002064,GO:0003382,GO:0003674,GO:0005215,GO:0005476,GO:0005575,GO:0005622,GO:0005623,GO:0005737,GO:0005739,GO:0005740,GO:0005743,GO:0005829,GO:0006810,GO:0006811,GO:0006812,GO:0006820,GO:0006839,GO:0006844,GO:0006853,GO:0006869,GO:0006873,GO:0006875,GO:0007275,GO:0007424,GO:0008150,GO:0008324,GO:0008519,GO:0009653,GO:0009888,GO:0009987,GO:0010876,GO:0010960,GO:0010961,GO:…	-	KOG0758-Mitochondrial carnitine-acylcarnitine carrier protein[C]
XM_536819.7	0.0001	0.0001	0.0	1.0	1.0	-	LRRC36	-	leucine rich repeat containing 36, transcript variant X3	-	-	-
XR_002621597.2	0.0001	0.0001	0.0	1.0	1.0	-	LOC102153268	-	uncharacterized LOC102153268, transcript variant X3	-	-	-
XR_002620052.2	0.0001	0.0001	0.0	1.0	1.0	-	LOC102151868	-	uncharacterized LOC102151868, transcript variant X2	-	-	-
XM_014112889.3	0.0333333333333	0.18666666666700002	-2.48542682717	0.244485240316	0.460616563414	-	CFAP70	-	cilia and flagella associated protein 70, transcript variant X3	-	-	-
XM_022410460.2	0.0001	0.03	-8.228818690499999	0.416591855983	1.0	-	RAB36	-	RAB36, member RAS oncogene family, transcript variant X12	GO:0000139,GO:0003674,GO:0003824,GO:0003924,GO:0005575,GO:0005622,GO:0005623,GO:0005737,GO:0005794,GO:0006810,GO:0007154,GO:0007165,GO:0007264,GO:0007265,GO:0008150,GO:0009987,GO:0012505,GO:0016020,GO:0016192,GO:0016462,GO:0016787,GO:0016817,GO:0016818,GO:0017111,GO:0023052,GO:0031090,GO:0031982,GO:0031984,GO:0032482,GO:0035556,GO:0043226,GO:0043227,GO:0043229,GO:0043231,GO:0044422,GO:0044424,GO:…	-	KOG0094-GTPase Rab6/YPT6/Ryh1, small G protein superfamily[U]
XM_038424570.1	0.0001	0.0001	0.0	1.0	1.0	-	DMPK	-	DM1 protein kinase, transcript variant X1	GO:0000166,GO:0002028,GO:0003008,GO:0003009,GO:0003012,GO:0003674,GO:0003824,GO:0004672,GO:0004674,GO:0005488,GO:0005515,GO:0005524,GO:0005575,GO:0005622,GO:0005623,GO:0005634,GO:0005635,GO:0005640,GO:0005737,GO:0005739,GO:0005740,GO:0005741,GO:0005783,GO:0005789,GO:0005829,GO:0005886,GO:0006464,GO:0006468,GO:0006793,GO:0006796,GO:0006807,GO:0006873,GO:0006874,GO:0006875,GO:0006915,GO:0006936,GO:…	-	KOG0612-Rho-associated, coiled-coil containing protein kinase[T]
XR_005329587.1	0.0001	0.0001	0.0	1.0	1.0	-	LOC119871411	-	U6 spliceosomal RNA	-	-	-
XM_005631509.4	6.533333333330001	2.70666666667	1.2713020218200002	0.00154407092173	0.00864865038376	-	CDC42BPG	-	CDC42 binding protein kinase gamma, transcript variant X1	GO:0000166,GO:0000287,GO:0003674,GO:0003824,GO:0004672,GO:0004674,GO:0005488,GO:0005524,GO:0005575,GO:0005622,GO:0005623,GO:0005737,GO:0005815,GO:0005829,GO:0005856,GO:0006464,GO:0006468,GO:0006793,GO:0006796,GO:0006807,GO:0006996,GO:0007010,GO:0008144,GO:0008150,GO:0008152,GO:0009987,GO:0015630,GO:0016043,GO:0016301,GO:0016310,GO:0016740,GO:0016772,GO:0016773,GO:0017076,GO:0019538,GO:0030029,GO:…	-	KOG0612-Rho-associated, coiled-coil containing protein kinase[T]
XM_038556223.1	0.0001	0.0001	0.0	1.0	1.0	-	ZNHIT6	-	zinc finger HIT-type containing 6, transcript variant X7	GO:0000491,GO:0000492,GO:0000902,GO:0001085,GO:0001091,GO:0001094,GO:0001098,GO:0001099,GO:0003674,GO:0005488,GO:0005515,GO:0005575,GO:0006403,GO:0007275,GO:0007399,GO:0008134,GO:0008150,GO:0009653,GO:0009987,GO:0016043,GO:0019899,GO:0022008,GO:0022607,GO:0022613,GO:0022618,GO:0030030,GO:0030154,GO:0030182,GO:0031175,GO:0032501,GO:0032502,GO:0032989,GO:0032990,GO:0032991,GO:0033036,GO:0034622,GO:…	-	KOG2858-Uncharacterized conserved protein[R]
XM_038457194.1	0.0001	0.0001	0.0	1.0	1.0	-	GRK7	-	G protein-coupled receptor kinase 7, transcript variant X1	GO:0001750,GO:0003008,GO:0003674,GO:0003824,GO:0004672,GO:0005575,GO:0005623,GO:0005886,GO:0005929,GO:0006464,GO:0006468,GO:0006793,GO:0006796,GO:0006807,GO:0007154,GO:0007165,GO:0007600,GO:0007601,GO:0007602,GO:0007603,GO:0008150,GO:0008152,GO:0008277,GO:0009314,GO:0009416,GO:0009581,GO:0009582,GO:0009583,GO:0009584,GO:0009605,GO:0009628,GO:0009881,GO:0009966,GO:0009987,GO:0010646,GO:0016020,GO:…	K00909-ko04144 Endocytosis;ko04062 Chemokine signaling pathway;ko04744 Phototransduction	KOG0986-G protein-coupled receptor kinase[T]
XM_022418160.2	0.0001	0.0001	0.0	1.0	1.0	-	VWA5A	-	von Willebrand factor A domain containing 5A, transcript variant X8	GO:0005575,GO:0005622,GO:0005623,GO:0005634,GO:0005654,GO:0031974,GO:0031981,GO:0043226,GO:0043227,GO:0043229,GO:0043231,GO:0043233,GO:0044422,GO:0044424,GO:0044428,GO:0044446,GO:0044464,GO:0070013	-	-
XM_022410481.2	0.0001	0.0001	0.0	1.0	1.0	-	CCDC63	-	coiled-coil domain containing 63, transcript variant X1	GO:0000003,GO:0000226,GO:0001578,GO:0003006,GO:0003341,GO:0005575,GO:0005622,GO:0005623,GO:0005737,GO:0005856,GO:0005929,GO:0005930,GO:0006928,GO:0006996,GO:0007010,GO:0007017,GO:0007018,GO:0007276,GO:0007281,GO:0007283,GO:0007286,GO:0008150,GO:0009987,GO:0016043,GO:0019953,GO:0022412,GO:0022414,GO:0022607,GO:0030030,GO:0030031,GO:0030154,GO:0032501,GO:0032502,GO:0032504,GO:0032838,GO:0034622,GO:…	-	-
XM_546795.7	2.88333333333	14.2333333333	-2.30346403198	0.00017819068279099995	0.00127623560532	-	KIAA0513	-	KIAA0513, transcript variant X5	-	-	-
XM_005637709.4	1.2433333333299998	1.27	-0.0306153672381	0.7662944694399999	0.898127475902	-	XPNPEP1	-	X-prolyl aminopeptidase 1, transcript variant X1	GO:0003674,GO:0003824,GO:0004177,GO:0005488,GO:0005515,GO:0005575,GO:0005622,GO:0005623,GO:0005737,GO:0005829,GO:0006508,GO:0006518,GO:0006807,GO:0008150,GO:0008152,GO:0008233,GO:0008235,GO:0008237,GO:0008238,GO:0009056,GO:0009987,GO:0010815,GO:0016787,GO:0017144,GO:0019538,GO:0030145,GO:0034641,GO:0042737,GO:0042802,GO:0042803,GO:0043167,GO:0043169,GO:0043170,GO:0043171,GO:0043603,GO:0044237,GO:…	-	KOG2413-Xaa-Pro aminopeptidase[E]
XR_002622349.2	0.0001	0.0001	0.0	1.0	1.0	-	LOC111093758	-	uncharacterized LOC111093758, transcript variant X3	-	-	-
XM_014121150.1	0.0001	0.0001	0.0	1.0	1.0	-	LOC100688439	-	ubiquitin-like protein 5	GO:0000375,GO:0000377,GO:0000398,GO:0002682,GO:0002684,GO:0003674,GO:0005575,GO:0005622,GO:0005623,GO:0005634,GO:0005667,GO:0005737,GO:0005829,GO:0006139,GO:0006396,GO:0006397,GO:0006464,GO:0006725,GO:0006807,GO:0006950,GO:0006986,GO:0008150,GO:0008152,GO:0008380,GO:0009893,GO:0009966,GO:0009967,GO:0009987,GO:0010033,GO:0010467,GO:0010468,GO:0010604,GO:0010628,GO:0010646,GO:0010647,GO:0016070,GO:…	-	KOG3493-Ubiquitin-like protein[O]
XR_005437792.1	0.0001	0.023333333333299996	-7.8662486111100005	0.638267147619	1.0	-	LOC111098261	-	uncharacterized LOC111098261, transcript variant X2	-	-	-
XR_293279.4	0.686666666667	0.41	0.7439860218440001	0.6117666152619999	0.804481334145	-	LOC100687853	-	uncharacterized LOC100687853, transcript variant X1	-	-	-
XM_038688798.1	1.9566666666699999	1.6866666666699999	0.214223118416	0.791490278354	0.9110890139710001	-	CYRIB	-	CYFIP related Rac1 interactor B, transcript variant X8	GO:0003674,GO:0005488,GO:0005515	-	KOG3951-Uncharacterized conserved protein[S]
XR_002617356.1	0.0001	0.0001	0.0	1.0	1.0	-	LOC102152333	-	uncharacterized LOC102152333, transcript variant X81	-	-	-
XR_002630899.2	0.06	0.0001	9.228818690499999	0.486247126584	1.0	-	B3GNT2	-	UDP-GlcNAc:betaGal beta-1,3-N-acetylglucosaminyltransferase 2, transcript variant X5	GO:0000139,GO:0000271,GO:0000902,GO:0000904,GO:0003008,GO:0003674,GO:0003824,GO:0005575,GO:0005622,GO:0005623,GO:0005737,GO:0005794,GO:0005975,GO:0005976,GO:0006022,GO:0006023,GO:0006024,GO:0006082,GO:0006464,GO:0006486,GO:0006493,GO:0006790,GO:0006807,GO:0006928,GO:0006935,GO:0007275,GO:0007399,GO:0007409,GO:0007411,GO:0007600,GO:0007606,GO:0007608,GO:0008150,GO:0008152,GO:0008194,GO:0008375,GO:…	K00741-ko00533 Glycosaminoglycan biosynthesis - keratan sulfate;ko00601 Glycosphingolipid biosynthesis - lacto and neolacto series	KOG2287-Galactosyltransferases[G]
XR_001318052.3	0.0001	0.0001	0.0	1.0	1.0	-	LOC102151150	-	uncharacterized LOC102151150, transcript variant X13	-	-	-
XM_038519779.1	0.0001	0.05666666666669999	-9.1463565303	0.183377356543	0.379162402322	-	KANK4	-	KN motif and ankyrin repeat domains 4, transcript variant X8	GO:0005575,GO:0005622,GO:0005623,GO:0005737,GO:0005829,GO:0005856,GO:0008150,GO:0010639,GO:0015630,GO:0032231,GO:0032232,GO:0032956,GO:0032970,GO:0033043,GO:0043226,GO:0043228,GO:0043229,GO:0043232,GO:0044087,GO:0044424,GO:0044444,GO:0044464,GO:0048519,GO:0048523,GO:0050789,GO:0050794,GO:0051128,GO:0051129,GO:0051492,GO:0051493,GO:0051494,GO:0051497,GO:0065007,GO:0110020,GO:0110053,GO:1902903,GO:…	-	KOG0514-Ankyrin repeat protein[R]
XR_005328498.1	0.0001	0.0001	0.0	1.0	1.0	-	LOC111095306	-	uncharacterized LOC111095306, transcript variant X1	-	-	-
XR_002627081.1	0.0001	0.0001	0.0	1.0	1.0	-	LOC111096046	-	uncharacterized LOC111096046, transcript variant X10	-	-	-
XM_038452967.1	6.796666666669999	1.78	1.9329501283300001	0.208823512223	0.41300891273699997	-	FOSL2	-	FOS like 2, AP-1 transcription factor subunit, transcript variant X1	GO:0000003,GO:0000976,GO:0000977,GO:0000981,GO:0001012,GO:0001067,GO:0001228,GO:0001661,GO:0001666,GO:0002064,GO:0003008,GO:0003334,GO:0003674,GO:0003676,GO:0003677,GO:0003682,GO:0003690,GO:0003700,GO:0005488,GO:0005575,GO:0005622,GO:0005623,GO:0005634,GO:0005654,GO:0006139,GO:0006351,GO:0006355,GO:0006357,GO:0006366,GO:0006725,GO:0006807,GO:0006950,GO:0007275,GO:0007565,GO:0007568,GO:0007610,GO:…	K09030-ko04380 Osteoclast differentiation	KOG1414-Transcriptional activator FOSB/c-Fos and related bZIP transcription factors[K]
XR_005358201.1	0.0001	0.0001	0.0	1.0	1.0	-	LOC111096525	-	uncharacterized LOC111096525, transcript variant X1	-	-	-
XR_002632491.2	0.0001	0.03	-8.228818690499999	0.466094571289	1.0	-	LOC111098559	-	uncharacterized LOC111098559	-	-	-
XR_005314839.1	0.0001	0.0001	0.0	1.0	1.0	-	LOC102155832	-	uncharacterized LOC102155832, transcript variant X5	-	-	-
XM_014121894.3	2.07	2.38333333333	-0.20334997344500003	0.486834602314	0.711987587616	-	DHX30	-	DExH-box helicase 30, transcript variant X6	GO:0000027,GO:0003674,GO:0003676,GO:0003682,GO:0003723,GO:0003724,GO:0003725,GO:0003824,GO:0004004,GO:0004386,GO:0005488,GO:0005575,GO:0005622,GO:0005623,GO:0005737,GO:0005739,GO:0005759,GO:0005829,GO:0006139,GO:0006396,GO:0006725,GO:0006807,GO:0006996,GO:0008026,GO:0008150,GO:0008152,GO:0008186,GO:0009295,GO:0009987,GO:0010467,GO:0016043,GO:0016070,GO:0016462,GO:0016787,GO:0016817,GO:0016818,GO:…	-	KOG0920-ATP-dependent RNA helicase A[A]
XM_005626856.4	0.0001	0.146666666667	-10.5183253077	0.106473554403	0.265718031856	-	CORO2A	-	coronin 2A, transcript variant X4	GO:0003674,GO:0003779,GO:0005488,GO:0005515,GO:0005575,GO:0005622,GO:0005623,GO:0005856,GO:0005903,GO:0006996,GO:0007010,GO:0007154,GO:0007165,GO:0008092,GO:0008150,GO:0009987,GO:0015629,GO:0016043,GO:0017053,GO:0023052,GO:0030029,GO:0030036,GO:0032991,GO:0035556,GO:0043226,GO:0043228,GO:0043229,GO:0043232,GO:0044424,GO:0044464,GO:0044877,GO:0050789,GO:0050794,GO:0050896,GO:0051015,GO:0051716,GO:…	-	KOG0303-Actin-binding protein Coronin, contains WD40 repeats[Z]
XR_294570.4	0.36	0.21	0.777607578664	0.6592259306889999	0.8356190088050001	-	LOC102155048	-	uncharacterized LOC102155048, transcript variant X5	-	-	-
XM_022424992.2	0.02	0.0766666666667	-1.93859945534	0.5304427037520001	0.746100935974	-	KIF12	-	kinesin family member 12, transcript variant X11	GO:0003674,GO:0003774,GO:0003777,GO:0003824,GO:0005575,GO:0005576,GO:0005615,GO:0005622,GO:0005623,GO:0005815,GO:0005856,GO:0005871,GO:0005875,GO:0006928,GO:0007017,GO:0007018,GO:0008150,GO:0009987,GO:0015630,GO:0016462,GO:0016787,GO:0016817,GO:0016818,GO:0016887,GO:0017111,GO:0031982,GO:0032991,GO:0043226,GO:0043227,GO:0043228,GO:0043229,GO:0043230,GO:0043232,GO:0044421,GO:0044422,GO:0044424,GO:…	-	KOG4280-Kinesin-like protein[Z]
XM_038616354.1	0.0001	0.0001	0.0	1.0	1.0	-	CFAP77	-	cilia and flagella associated protein 77, transcript variant X1	-	-	-
XM_038463756.1	0.266666666667	1.33666666667	-2.32553033157	0.0388855954972	0.126387172915	-	CREB1	-	cAMP responsive element binding protein 1, transcript variant X2	GO:0000228,GO:0000785,GO:0000790,GO:0000791,GO:0000902,GO:0000904,GO:0000976,GO:0000977,GO:0000978,GO:0000980,GO:0000981,GO:0000982,GO:0000987,GO:0000988,GO:0000989,GO:0001012,GO:0001067,GO:0001076,GO:0001077,GO:0001085,GO:0001102,GO:0001158,GO:0001190,GO:0001221,GO:0001223,GO:0001224,GO:0001225,GO:0001228,GO:0001817,GO:0001819,GO:0002682,GO:0002684,GO:0002761,GO:0002763,GO:0003008,GO:0003674,GO:…	K05870-ko04668 TNF signaling pathway;ko04024 cAMP signaling pathway;ko04022 cGMP - PKG signaling pathway;ko04151 PI3K-Akt signaling pathway;ko04152 AMPK signaling pathway;ko04612 Antigen processing and presentation;ko04911 Insulin secretion;ko04922 Glucagon signaling pathway;ko04915 Estrogen signaling pathway;ko04918 Thyroid hormone synthesis;ko04916 Melanogenesis;ko04924 Renin secretion;ko04925 …	KOG3584-cAMP response element binding protein and related transcription factors[K]
XM_005619316.4	0.0001	0.126666666667	-10.3068212025	0.000161255672747	0.0011681862706600001	down	SH3TC2	-	SH3 domain and tetratricopeptide repeats 2, transcript variant X4	GO:0005575,GO:0005622,GO:0005623,GO:0005737,GO:0005768,GO:0005886,GO:0007009,GO:0007272,GO:0007275,GO:0007399,GO:0007422,GO:0008150,GO:0008366,GO:0009966,GO:0009987,GO:0010001,GO:0010256,GO:0010646,GO:0012505,GO:0014037,GO:0014044,GO:0016020,GO:0016043,GO:0021782,GO:0022008,GO:0022011,GO:0023051,GO:0030154,GO:0031410,GO:0031982,GO:0032287,GO:0032292,GO:0032386,GO:0032501,GO:0032502,GO:0032879,GO:…	-	-
XM_857984.6	2.63	5.25333333333	-0.998170329443	0.00470065199109	0.0226208549297	-	CAMK2G	-	calcium/calmodulin dependent protein kinase II gamma, transcript variant X15	GO:0000003,GO:0000082,GO:0000165,GO:0000278,GO:0000902,GO:0000904,GO:0001505,GO:0001666,GO:0001775,GO:0001932,GO:0001934,GO:0002028,GO:0002029,GO:0002030,GO:0002376,GO:0002790,GO:0002931,GO:0003008,GO:0003012,GO:0003013,GO:0003015,GO:0003254,GO:0003298,GO:0003300,GO:0003301,GO:0003674,GO:0003824,GO:0004672,GO:0004674,GO:0004683,GO:0004721,GO:0004722,GO:0004723,GO:0005085,GO:0005088,GO:0005102,GO:…	K04515-ko04012 ErbB signaling pathway;ko04310 Wnt signaling pathway;ko04066 HIF-1 signaling pathway;ko04020 Calcium signaling pathway;ko04024 cAMP signaling pathway;ko04114 Oocyte meiosis;ko04911 Insulin secretion;ko04922 Glucagon signaling pathway;ko04912 GnRH signaling pathway;ko04921 Oxytocin signaling pathway;ko04916 Melanogenesis;ko04925 Aldosterone synthesis and secretion;ko04261 Adrenergic…	KOG0033-Ca2+/calmodulin-dependent protein kinase, EF-Hand protein superfamily[T]
XM_038690127.1	8.806666666669999	5.703333333330001	0.626790706757	0.030683745871599995	0.105018757851	-	KIFC2	-	kinesin family member C2, transcript variant X2	GO:0003674,GO:0003774,GO:0003777,GO:0003824,GO:0005575,GO:0005622,GO:0005623,GO:0005856,GO:0005871,GO:0005875,GO:0006928,GO:0007017,GO:0007018,GO:0008150,GO:0009987,GO:0015630,GO:0016462,GO:0016787,GO:0016817,GO:0016818,GO:0016887,GO:0017111,GO:0032991,GO:0043226,GO:0043228,GO:0043229,GO:0043232,GO:0044422,GO:0044424,GO:0044430,GO:0044446,GO:0044464	-	KOG0239-Kinesin (KAR3 subfamily)[Z]
XM_038454566.1	1.0233333333299999	7.573333333330001	-2.8876522741299997	1.0	1.0	-	JADE1	-	jade family PHD finger 1, transcript variant X2	GO:0000123,GO:0001558,GO:0003674,GO:0003712,GO:0003713,GO:0005575,GO:0005622,GO:0005623,GO:0005634,GO:0005654,GO:0005737,GO:0005815,GO:0005829,GO:0005856,GO:0005886,GO:0005929,GO:0006325,GO:0006464,GO:0006473,GO:0006475,GO:0006807,GO:0006915,GO:0006996,GO:0007346,GO:0008150,GO:0008152,GO:0008219,GO:0009889,GO:0009891,GO:0009893,GO:0009966,GO:0009968,GO:0009987,GO:0010556,GO:0010557,GO:0010564,GO:…	-	KOG0954-PHD finger protein[R]
NM_001024634.1	0.0766666666667	0.08	-0.0614005446641	0.8630341377680001	0.944211732088	-	LEPR	-	leptin receptor	GO:0000003,GO:0001525,GO:0001542,GO:0001568,GO:0001666,GO:0001775,GO:0001932,GO:0001934,GO:0001944,GO:0002376,GO:0002520,GO:0002521,GO:0002791,GO:0002793,GO:0003006,GO:0003674,GO:0004888,GO:0004896,GO:0005488,GO:0005515,GO:0005575,GO:0005576,GO:0005615,GO:0005623,GO:0005886,GO:0005887,GO:0006066,GO:0006091,GO:0006109,GO:0006111,GO:0006112,GO:0006629,GO:0006810,GO:0006897,GO:0006909,GO:0006950,GO:…	K05062-ko04630 Jak-STAT signaling pathway;ko04152 AMPK signaling pathway;ko04080 Neuroactive ligand-receptor interaction;ko04060 Cytokine-cytokine receptor interaction;ko04920 Adipocytokine signaling pathway;ko04932 Non-alcoholic fatty liver disease (NAFLD)	-
XM_005624188.4	0.8266666666670001	0.6966666666670001	0.24683717830600002	0.633783438464	0.819319416665	-	CDC27	-	cell division cycle 27, transcript variant X6	GO:0000003,GO:0000151,GO:0000152,GO:0000375,GO:0000377,GO:0000398,GO:0001775,GO:0003002,GO:0003674,GO:0003824,GO:0004842,GO:0005575,GO:0005622,GO:0005623,GO:0005634,GO:0005680,GO:0006139,GO:0006396,GO:0006397,GO:0006464,GO:0006508,GO:0006511,GO:0006725,GO:0006807,GO:0006810,GO:0006887,GO:0007275,GO:0007338,GO:0007343,GO:0007389,GO:0008150,GO:0008152,GO:0008356,GO:0008380,GO:0009056,GO:0009057,GO:…	K03350-ko04120 Ubiquitin mediated proteolysis;ko04110 Cell cycle;ko04111 Cell cycle - yeast;ko04113 Meiosis - yeast;ko04114 Oocyte meiosis;ko04914 Progesterone-mediated oocyte maturation;ko05166 HTLV-I infection	KOG1126-DNA-binding cell division cycle control protein[D]
XR_002630655.2	0.036666666666699994	0.02	0.874469117916	0.74297954684	1.0	-	LOC111097678	-	uncharacterized LOC111097678	-	-	-
XM_005627313.4	0.0001	0.0001	0.0	1.0	1.0	-	LOC119863908	-	triggering receptor expressed on myeloid cells 2, transcript variant X2	GO:0001530,GO:0001932,GO:0001934,GO:0001959,GO:0001961,GO:0002237,GO:0002376,GO:0002520,GO:0002521,GO:0002573,GO:0002577,GO:0002579,GO:0002580,GO:0002582,GO:0002583,GO:0002585,GO:0002586,GO:0002588,GO:0002682,GO:0002684,GO:0003674,GO:0004888,GO:0005488,GO:0005515,GO:0005539,GO:0005543,GO:0005575,GO:0005623,GO:0005886,GO:0006810,GO:0006897,GO:0006909,GO:0006911,GO:0006950,GO:0006952,GO:0006955,GO:…	-	-
XM_022420563.2	1.15333333333	1.08333333333	0.0903323197209	0.977851532843	0.991729223732	-	SSX2IP	-	SSX family member 2 interacting protein, transcript variant X9	GO:0000226,GO:0003674,GO:0005488,GO:0005515,GO:0005575,GO:0005622,GO:0005623,GO:0005737,GO:0005813,GO:0005815,GO:0005856,GO:0005911,GO:0005912,GO:0005913,GO:0005929,GO:0006810,GO:0006928,GO:0006996,GO:0007010,GO:0007017,GO:0007018,GO:0007049,GO:0007098,GO:0008150,GO:0009966,GO:0009987,GO:0010646,GO:0010970,GO:0015630,GO:0016043,GO:0019904,GO:0022402,GO:0022607,GO:0023051,GO:0030029,GO:0030030,GO:…	K06085-ko04520 Adherens junction	-
XR_291864.4	0.0001	0.0001	0.0	1.0	1.0	-	LOC102153952	-	uncharacterized LOC102153952	-	-	-
XM_014112410.3	0.97	1.06333333333	-0.13253727085699998	0.646534798345	0.827677403317	-	DET1	-	DET1 partner of COP1 E3 ubiquitin ligase, transcript variant X2	GO:0000003,GO:0000122,GO:0000151,GO:0003006,GO:0003674,GO:0003682,GO:0005488,GO:0005515,GO:0005575,GO:0005622,GO:0005623,GO:0005634,GO:0005694,GO:0005700,GO:0006355,GO:0006357,GO:0006464,GO:0006807,GO:0007276,GO:0007281,GO:0007292,GO:0008150,GO:0008152,GO:0009889,GO:0009890,GO:0009892,GO:0009893,GO:0009894,GO:0009896,GO:0009987,GO:0010468,GO:0010556,GO:0010558,GO:0010604,GO:0010605,GO:0010629,GO:…	K10571-ko04120 Ubiquitin mediated proteolysis	KOG2558-Negative regulator of histones[K]
XR_002622314.2	0.0001	0.0001	0.0	1.0	1.0	-	LOC102155742	-	uncharacterized LOC102155742, transcript variant X2	-	-	-
XR_002625257.2	0.316666666667	0.0001	11.6287492974	0.015243946746200002	0.0599513416813	-	LOC111095257	-	uncharacterized LOC111095257, transcript variant X2	-	-	-
XM_022420432.2	0.1	0.06666666666669999	0.584962500721	0.952717218048	0.9821077514700002	-	LRRC39	-	leucine rich repeat containing 39, transcript variant X3	GO:0003007,GO:0003008,GO:0003013,GO:0003015,GO:0006996,GO:0007010,GO:0007275,GO:0007507,GO:0007517,GO:0008015,GO:0008150,GO:0009653,GO:0009887,GO:0009888,GO:0009987,GO:0010927,GO:0014706,GO:0016043,GO:0022607,GO:0030029,GO:0030036,GO:0030154,GO:0030239,GO:0031032,GO:0032501,GO:0032502,GO:0032989,GO:0042692,GO:0044085,GO:0045214,GO:0048468,GO:0048513,GO:0048644,GO:0048646,GO:0048729,GO:0048731,GO:…	-	KOG0472-Leucine-rich repeat protein[S]
XM_038509455.1	2.95666666667	1.71333333333	0.787165745107	0.119297550452	0.286593261303	-	SIK3	-	SIK family kinase 3, transcript variant X1	GO:0000166,GO:0000287,GO:0001501,GO:0001503,GO:0001958,GO:0003674,GO:0003824,GO:0004672,GO:0004674,GO:0005488,GO:0005524,GO:0005575,GO:0005622,GO:0005623,GO:0005634,GO:0005654,GO:0005737,GO:0006464,GO:0006468,GO:0006793,GO:0006796,GO:0006807,GO:0007275,GO:0008144,GO:0008150,GO:0008152,GO:0009653,GO:0009887,GO:0009888,GO:0009987,GO:0016301,GO:0016310,GO:0016740,GO:0016772,GO:0016773,GO:0017076,GO:…	-	KOG0586-Serine/threonine protein kinase[R]
XR_005314490.1	0.0001	0.0001	0.0	1.0	1.0	-	LOC102153473	-	uncharacterized LOC102153473	-	-	-
XR_002627937.2	0.0001	0.0001	0.0	1.0	1.0	-	FUBP1	-	far upstream element binding protein 1, transcript variant X3	GO:0000003,GO:0000381,GO:0000981,GO:0001205,GO:0001228,GO:0002376,GO:0002520,GO:0003674,GO:0003676,GO:0003677,GO:0003697,GO:0003700,GO:0003705,GO:0003723,GO:0003729,GO:0005488,GO:0005515,GO:0005575,GO:0005622,GO:0005623,GO:0005634,GO:0005654,GO:0006139,GO:0006351,GO:0006355,GO:0006357,GO:0006366,GO:0006396,GO:0006397,GO:0006725,GO:0006807,GO:0007275,GO:0007276,GO:0007283,GO:0008150,GO:0008152,GO:…	-	KOG1676-K-homology type RNA binding proteins[A]
XM_022420793.2	0.72	0.67	0.103835810985	0.991237415826	0.997079834044	-	PPP1R12B	-	protein phosphatase 1 regulatory subunit 12B, transcript variant X10	GO:0003674,GO:0005575,GO:0005622,GO:0005623,GO:0005634,GO:0005654,GO:0005737,GO:0005829,GO:0006937,GO:0007154,GO:0007165,GO:0008047,GO:0008150,GO:0009987,GO:0023052,GO:0030016,GO:0030017,GO:0030018,GO:0030234,GO:0031672,GO:0031674,GO:0031974,GO:0031981,GO:0043085,GO:0043226,GO:0043227,GO:0043228,GO:0043229,GO:0043231,GO:0043232,GO:0043233,GO:0043292,GO:0044057,GO:0044093,GO:0044422,GO:0044424,GO:…	K12329-ko04810 Regulation of actin cytoskeleton;ko04510 Focal adhesion;ko04921 Oxytocin signaling pathway;ko04270 Vascular smooth muscle contraction;ko05205 Proteoglycans in cancer	KOG0505-Myosin phosphatase, regulatory subunit[OT]
XR_005419737.1	2.01333333333	1.0133333333299999	0.9904772258810001	0.0005962843494550001	0.00376047384267	-	ATP6V1B1	-	ATPase H+ transporting V1 subunit B1, transcript variant X2	GO:0000041,GO:0001503,GO:0003008,GO:0003674,GO:0005215,GO:0005575,GO:0005622,GO:0005623,GO:0005737,GO:0005773,GO:0005774,GO:0005829,GO:0005886,GO:0005902,GO:0006810,GO:0006811,GO:0006812,GO:0006826,GO:0006885,GO:0007154,GO:0007165,GO:0007166,GO:0007167,GO:0007169,GO:0007275,GO:0007423,GO:0007588,GO:0007600,GO:0007605,GO:0008104,GO:0008150,GO:0008286,GO:0008324,GO:0009653,GO:0009719,GO:0009725,GO:…	K02147-ko00190 Oxidative phosphorylation;ko04150 mTOR signaling pathway;ko04145 Phagosome;ko04966 Collecting duct acid secretion;ko04721 Synaptic vesicle cycle;ko05323 Rheumatoid arthritis;ko05110 Vibrio cholerae infection;ko05120 Epithelial cell signaling in Helicobacter pylori infection	KOG1351-Vacuolar H+-ATPase V1 sector, subunit B[C]
NM_001388603.1	0.0001	0.0001	0.0	1.0	1.0	-	OR5G1	-	olfactory receptor family 5 subfamily G member 1	-	K04257-ko04740 Olfactory transduction	-
XR_005310057.1	0.0001	0.0001	0.0	1.0	1.0	-	LOC111099026	-	uncharacterized LOC111099026, transcript variant X1	-	-	-
XR_005323430.1	0.0001	0.0166666666667	-7.380821783939999	0.534644575735	1.0	-	AGGF1	-	angiogenic factor with G-patch and FHA domains 1, transcript variant X8	GO:0000375,GO:0000377,GO:0000398,GO:0001568,GO:0001570,GO:0001936,GO:0001938,GO:0001944,GO:0005575,GO:0005576,GO:0005622,GO:0005623,GO:0005634,GO:0005681,GO:0005737,GO:0006139,GO:0006396,GO:0006397,GO:0006725,GO:0006807,GO:0007155,GO:0007275,GO:0008150,GO:0008152,GO:0008284,GO:0008380,GO:0009653,GO:0009987,GO:0010467,GO:0016070,GO:0016071,GO:0022603,GO:0022610,GO:0030154,GO:0032501,GO:0032502,GO:…	-	KOG0154-RNA-binding protein RBM5 and related proteins, contain G-patch and RRM domains[R]
XR_001314757.3	0.0001	0.0001	0.0	1.0	1.0	-	LOC106557943	-	uncharacterized LOC106557943	-	-	-
XM_038673201.1	0.6966666666670001	0.22333333333299998	1.64126994162	0.497839976043	0.720777196915	-	BAG6	-	BAG cochaperone 6, transcript variant X16	GO:0000003,GO:0000280,GO:0001655,GO:0001775,GO:0001822,GO:0002020,GO:0002253,GO:0002376,GO:0002429,GO:0002474,GO:0002682,GO:0002684,GO:0002757,GO:0002764,GO:0002768,GO:0003674,GO:0005102,GO:0005488,GO:0005515,GO:0005575,GO:0005576,GO:0005615,GO:0005622,GO:0005623,GO:0005634,GO:0005654,GO:0005737,GO:0005829,GO:0006464,GO:0006473,GO:0006475,GO:0006508,GO:0006511,GO:0006515,GO:0006807,GO:0006915,GO:…	-	KOG4248-Ubiquitin-like protein, regulator of apoptosis[O]
XM_005631830.3	0.12	0.0001	10.228818690499999	0.183450787332	0.379162402322	-	SPATA5	-	spermatogenesis associated 5, transcript variant X4	GO:0001655,GO:0001657,GO:0001658,GO:0001763,GO:0001822,GO:0001823,GO:0001932,GO:0001933,GO:0002009,GO:0003674,GO:0003824,GO:0004857,GO:0004860,GO:0005102,GO:0005178,GO:0005488,GO:0005515,GO:0005575,GO:0005622,GO:0005623,GO:0005737,GO:0006469,GO:0007275,GO:0007399,GO:0007417,GO:0007420,GO:0008150,GO:0009653,GO:0009887,GO:0009888,GO:0009892,GO:0010563,GO:0010594,GO:0010595,GO:0010605,GO:0010632,GO:…	K14575-ko03008 Ribosome biogenesis in eukaryotes	KOG0730-AAA+-type ATPase[O]
XR_005310326.1	0.0001	0.0001	0.0	1.0	1.0	-	LOC111090092	-	40S ribosomal protein S24-like, transcript variant X8	-	K02974-ko03010 Ribosome	KOG3424-40S ribosomal protein S24[J]
XR_005327488.1	0.0001	0.013333333333299998	-7.05889368905	0.638539135858	1.0	-	LOC111095271	-	uncharacterized LOC111095271, transcript variant X2	-	-	-
XM_022414963.2	1.15333333333	0.9033333333329999	0.352479186283	0.855841336793	0.941666229589	-	PMS1	-	PMS1 homolog 1, mismatch repair system component, transcript variant X8	GO:0003674,GO:0003676,GO:0003677,GO:0003697,GO:0003824,GO:0005488,GO:0005575,GO:0005622,GO:0005623,GO:0005634,GO:0006139,GO:0006259,GO:0006281,GO:0006298,GO:0006725,GO:0006807,GO:0006950,GO:0006974,GO:0008150,GO:0008152,GO:0009987,GO:0016462,GO:0016787,GO:0016817,GO:0016818,GO:0016887,GO:0017111,GO:0032300,GO:0032389,GO:0032991,GO:0033554,GO:0034641,GO:0043170,GO:0043226,GO:0043227,GO:0043229,GO:…	-	KOG1978-DNA mismatch repair protein - MLH2/PMS1/Pms2 family[L]
XM_003639263.2	0.0001	0.0001	0.0	1.0	1.0	-	OR1P1	-	olfactory receptor family 1 subfamily P member 1	-	K04257-ko04740 Olfactory transduction	KOG4220-Muscarinic acetylcholine receptor[T]
XM_038462952.1	1.89666666667	1.3166666666700002	0.5265759992419999	1.0	1.0	-	SRRM1	-	serine and arginine repetitive matrix 1, transcript variant X14	GO:0000003,GO:0000375,GO:0000377,GO:0000381,GO:0000398,GO:0001654,GO:0003006,GO:0005575,GO:0005622,GO:0005623,GO:0005634,GO:0005654,GO:0005681,GO:0005737,GO:0005829,GO:0006139,GO:0006396,GO:0006397,GO:0006403,GO:0006405,GO:0006406,GO:0006611,GO:0006725,GO:0006807,GO:0006810,GO:0006886,GO:0006913,GO:0007275,GO:0007423,GO:0007530,GO:0007548,GO:0008104,GO:0008150,GO:0008152,GO:0008380,GO:0009987,GO:…	K13171-ko03013 RNA transport;ko03015 mRNA surveillance pathway	KOG2146-Splicing coactivator SRm160/300, subunit SRm160 (contains PWI domain)[AR]
XR_005404283.1	0.0001	0.0001	0.0	1.0	1.0	-	LOC111097469	-	uncharacterized LOC111097469, transcript variant X3	-	-	-
XM_038565247.1	0.0001	0.0001	0.0	1.0	1.0	-	TEX35	-	testis expressed 35, transcript variant X6	GO:0005575,GO:0005622,GO:0005623,GO:0005634,GO:0005856,GO:0015630,GO:0043226,GO:0043227,GO:0043228,GO:0043229,GO:0043231,GO:0043232,GO:0044424,GO:0044464	-	-
XM_005623336.4	1.5833333333300001	1.35	0.230005605446	0.80428632731	0.9179964673019999	-	PAX9	-	paired box 9, transcript variant X1	GO:0000902,GO:0000904,GO:0000976,GO:0000977,GO:0000981,GO:0001012,GO:0001067,GO:0001228,GO:0002164,GO:0003674,GO:0003676,GO:0003677,GO:0003690,GO:0003700,GO:0005488,GO:0005575,GO:0005622,GO:0005623,GO:0005634,GO:0005667,GO:0006139,GO:0006351,GO:0006355,GO:0006357,GO:0006366,GO:0006725,GO:0006807,GO:0007275,GO:0007399,GO:0007492,GO:0007525,GO:0007526,GO:0008150,GO:0008152,GO:0009058,GO:0009059,GO:…	-	KOG3517-Transcription factor PAX1/9[K]
XM_005632831.4	0.276666666667	1.09333333333	-1.9825125732700002	0.358431730845	0.590930322053	-	GNG14	-	G protein subunit gamma 14, transcript variant X2	-	K04347-ko04014 Ras signaling pathway;ko04010 MAPK signaling pathway;ko04151 PI3K-Akt signaling pathway;ko04810 Regulation of actin cytoskeleton;ko04062 Chemokine signaling pathway;ko04724 Glutamatergic synapse;ko04727 GABAergic synapse;ko04725 Cholinergic synapse;ko04728 Dopaminergic synapse;ko04726 Serotonergic synapse;ko04723 Retrograde endocannabinoid signaling;ko04713 Circadian entrainment;ko…	KOG4119-G protein gamma subunit[T]
XR_002616098.2	0.0001	0.0001	0.0	1.0	1.0	-	LOC111091053	-	uncharacterized LOC111091053	-	-	-
XR_002628984.2	0.26	0.0333333333333	2.96347412397	0.043673124734100004	0.138047842933	-	LOC102154002	-	uncharacterized LOC102154002, transcript variant X3	-	-	-
XR_005311141.1	0.416666666667	0.503333333333	-0.272620454663	0.605748166052	0.800819773313	-	LOC119869738	-	uncharacterized LOC119869738	-	-	-
XM_022420239.2	0.79	0.546666666667	0.5311912442800001	0.786461865818	0.908794437156	-	CCNF	-	cyclin F, transcript variant X1	GO:0000003,GO:0000151,GO:0000209,GO:0000320,GO:0001890,GO:0003006,GO:0003674,GO:0003824,GO:0004842,GO:0005575,GO:0005622,GO:0005623,GO:0005634,GO:0005737,GO:0005813,GO:0005814,GO:0005815,GO:0005829,GO:0005856,GO:0006464,GO:0006508,GO:0006511,GO:0006807,GO:0007049,GO:0007275,GO:0008150,GO:0008152,GO:0009056,GO:0009057,GO:0009987,GO:0010498,GO:0010564,GO:0010639,GO:0010824,GO:0010826,GO:0010948,GO:…	-	KOG0654-G2/Mitotic-specific cyclin A[D]
XM_544056.6	0.0001	0.0001	0.0	1.0	1.0	-	GPR26	-	G protein-coupled receptor 26	GO:0003674,GO:0004888,GO:0004930,GO:0005575,GO:0005623,GO:0005886,GO:0007154,GO:0007165,GO:0007186,GO:0007187,GO:0007188,GO:0007189,GO:0008150,GO:0009987,GO:0016020,GO:0019932,GO:0019933,GO:0019935,GO:0023052,GO:0035556,GO:0038023,GO:0044464,GO:0050789,GO:0050794,GO:0050896,GO:0051716,GO:0060089,GO:0065007,GO:0071944	-	KOG4220-Muscarinic acetylcholine receptor[T]
XM_038443257.1	0.0001	0.0001	0.0	1.0	1.0	-	LOC610020	-	developmental pluripotency-associated protein 4-like	GO:0005575,GO:0005622,GO:0005623,GO:0005634,GO:0005654,GO:0007275,GO:0008150,GO:0009888,GO:0019827,GO:0030323,GO:0030324,GO:0031974,GO:0031981,GO:0032501,GO:0032502,GO:0035019,GO:0035295,GO:0043226,GO:0043227,GO:0043229,GO:0043231,GO:0043233,GO:0044422,GO:0044424,GO:0044428,GO:0044446,GO:0044464,GO:0048513,GO:0048731,GO:0048856,GO:0060484,GO:0060485,GO:0060541,GO:0070013,GO:0098727	-	-
XM_022403427.2	1.7933333333300001	1.15666666667	0.632670509978	0.104638346317	0.262714912596	-	DRAM1	-	DNA damage regulated autophagy modulator 1, transcript variant X10	GO:0000323,GO:0005575,GO:0005622,GO:0005623,GO:0005737,GO:0005764,GO:0005773,GO:0008150,GO:0009894,GO:0010506,GO:0019222,GO:0031323,GO:0031329,GO:0043226,GO:0043227,GO:0043229,GO:0043231,GO:0044424,GO:0044444,GO:0044464,GO:0050789,GO:0050794,GO:0065007	-	KOG4320-Uncharacterized conserved protein[S]
XM_022416873.2	0.0166666666667	0.116666666667	-2.8073549220599996	0.47528651936899996	0.7017698502040001	-	TTC23	-	tetratricopeptide repeat domain 23, transcript variant X10	-	-	KOG1840-Kinesin light chain[Z]
XM_544179.6	7.336666666669999	16.23	-1.14546635538	1.65122295754e-06	1.72902662978e-05	-	CDH17	-	cadherin 17, transcript variant X1	GO:0001775,GO:0002252,GO:0002263,GO:0002285,GO:0002312,GO:0002313,GO:0002314,GO:0002315,GO:0002335,GO:0002366,GO:0002376,GO:0002520,GO:0002521,GO:0003674,GO:0005102,GO:0005178,GO:0005215,GO:0005427,GO:0005488,GO:0005515,GO:0005575,GO:0005622,GO:0005623,GO:0005634,GO:0005886,GO:0005887,GO:0006810,GO:0006857,GO:0006955,GO:0007154,GO:0007155,GO:0007156,GO:0007165,GO:0007166,GO:0007229,GO:0007275,GO:…	-	KOG4289-Cadherin EGF LAG seven-pass G-type receptor[T]
XM_014115366.3	0.46333333333300003	0.273333333333	0.761389068105	0.6449335239549999	0.8268130724160001	-	ADAM15	-	ADAM metallopeptidase domain 15, transcript variant X16	-	-	KOG3607-Meltrins, fertilins and related Zn-dependent metalloproteinases of the ADAMs family[O]
XM_038580458.1	2.25333333333	2.21666666667	0.023668905893599997	0.929586449689	0.973387463432	-	LOC100856126	-	U1 small nuclear ribonucleoprotein C-like	GO:0000243,GO:0000245,GO:0000375,GO:0000377,GO:0000381,GO:0000395,GO:0000398,GO:0003674,GO:0003676,GO:0003723,GO:0005488,GO:0005575,GO:0005622,GO:0005623,GO:0005634,GO:0005681,GO:0005684,GO:0005685,GO:0006139,GO:0006376,GO:0006396,GO:0006397,GO:0006725,GO:0006807,GO:0008150,GO:0008152,GO:0008380,GO:0009987,GO:0010467,GO:0010468,GO:0016043,GO:0016070,GO:0016071,GO:0019219,GO:0019222,GO:0022607,GO:…	K11095-ko03040 Spliceosome	KOG3454-U1 snRNP-specific protein C[A]
XM_014121424.3	0.613333333333	0.01	5.93859945534	3.07615611145e-05	0.000257403532594	up	PTPN4	-	protein tyrosine phosphatase non-receptor type 4, transcript variant X9	GO:0000902,GO:0000904,GO:0003674,GO:0003824,GO:0004721,GO:0004725,GO:0004726,GO:0005488,GO:0005515,GO:0005575,GO:0005622,GO:0005623,GO:0005634,GO:0005654,GO:0005737,GO:0005739,GO:0005886,GO:0006464,GO:0006468,GO:0006470,GO:0006793,GO:0006796,GO:0006807,GO:0006928,GO:0006935,GO:0007275,GO:0007399,GO:0007409,GO:0007411,GO:0007417,GO:0007420,GO:0007610,GO:0008092,GO:0008150,GO:0008152,GO:0009266,GO:…	-	KOG0792-Protein tyrosine phosphatase PTPMEG, contains FERM domain[T]
XM_022419391.2	0.0001	0.0766666666667	-9.58245564511	0.221093669708	1.0	-	CDH16	-	cadherin 16, transcript variant X1	GO:0005575,GO:0005623,GO:0005886,GO:0005887,GO:0007154,GO:0007155,GO:0007267,GO:0007275,GO:0007399,GO:0008150,GO:0009987,GO:0016020,GO:0016021,GO:0016323,GO:0016339,GO:0022610,GO:0023052,GO:0031224,GO:0031226,GO:0032501,GO:0032502,GO:0044425,GO:0044459,GO:0044464,GO:0048731,GO:0048856,GO:0071944,GO:0098590,GO:0098609,GO:0098742	-	KOG4289-Cadherin EGF LAG seven-pass G-type receptor[T]
XM_003639606.5	33.32	21.063333333299997	0.661654635616	0.186675644298	0.38383794923299996	-	RPIA	-	ribose 5-phosphate isomerase A, transcript variant X2	GO:0000302,GO:0001306,GO:0001315,GO:0003674,GO:0003824,GO:0004751,GO:0005488,GO:0005515,GO:0005575,GO:0005622,GO:0005623,GO:0005737,GO:0005829,GO:0005975,GO:0005996,GO:0006014,GO:0006081,GO:0006098,GO:0006139,GO:0006725,GO:0006732,GO:0006733,GO:0006739,GO:0006753,GO:0006793,GO:0006796,GO:0006807,GO:0006950,GO:0006979,GO:0007568,GO:0007571,GO:0008150,GO:0008152,GO:0009052,GO:0009117,GO:0009987,GO:…	K01807-ko01200 Carbon metabolism;ko01230 Biosynthesis of amino acids;ko00030 Pentose phosphate pathway;ko00710 Carbon fixation in photosynthetic organisms	KOG3075-Ribose 5-phosphate isomerase[G]
XM_022423483.2	0.0001	0.0001	0.0	1.0	1.0	-	SHPK	-	sedoheptulokinase, transcript variant X9	GO:0002237,GO:0002682,GO:0002694,GO:0003674,GO:0003824,GO:0005575,GO:0005622,GO:0005623,GO:0005737,GO:0005829,GO:0005975,GO:0006081,GO:0006098,GO:0006139,GO:0006725,GO:0006732,GO:0006733,GO:0006739,GO:0006753,GO:0006793,GO:0006796,GO:0006807,GO:0008150,GO:0008152,GO:0009052,GO:0009117,GO:0009605,GO:0009607,GO:0009617,GO:0009987,GO:0010033,GO:0016301,GO:0016310,GO:0016740,GO:0016772,GO:0016773,GO:…	K11214-ko00710 Carbon fixation in photosynthetic organisms	KOG2517-Ribulose kinase and related carbohydrate kinases[G]
XM_843731.5	0.0001	0.0001	0.0	1.0	1.0	-	C28H10orf53	-	chromosome 28 C10orf53 homolog, transcript variant X3	-	-	-
XM_005621527.4	0.0001	0.0001	0.0	1.0	1.0	-	SHISA9	-	shisa family member 9, transcript variant X2	GO:0005575,GO:0005623,GO:0005886,GO:0005887,GO:0008150,GO:0008328,GO:0010646,GO:0016020,GO:0016021,GO:0023051,GO:0030425,GO:0031224,GO:0031226,GO:0031252,GO:0031253,GO:0031256,GO:0032281,GO:0032589,GO:0032590,GO:0032591,GO:0032991,GO:0034702,GO:0034703,GO:0036477,GO:0042995,GO:0043005,GO:0043197,GO:0043235,GO:0044309,GO:0044425,GO:0044456,GO:0044459,GO:0044463,GO:0044464,GO:0045202,GO:0048167,GO:…	-	-
XM_847869.7	91.9833333333	83.0433333333	0.14750812551200002	0.36375131878399997	0.596444109233	-	ELOVL5	-	ELOVL fatty acid elongase 5, transcript variant X1	GO:0000038,GO:0001676,GO:0003674,GO:0003824,GO:0004312,GO:0005575,GO:0005622,GO:0005623,GO:0005737,GO:0005783,GO:0005789,GO:0006082,GO:0006139,GO:0006163,GO:0006164,GO:0006629,GO:0006631,GO:0006633,GO:0006637,GO:0006643,GO:0006665,GO:0006725,GO:0006732,GO:0006753,GO:0006790,GO:0006793,GO:0006796,GO:0006807,GO:0008150,GO:0008152,GO:0008610,GO:0009058,GO:0009108,GO:0009117,GO:0009150,GO:0009152,GO:…	K10244-ko01212 Fatty acid metabolism;ko00062 Fatty acid elongation;ko01040 Biosynthesis of unsaturated fatty acids	KOG3071-Fatty acyl-CoA elongase/Polyunsaturated fatty acid specific elongation enzyme[I]
XM_014120475.3	1.4466666666699999	1.54666666667	-0.09642976268310001	0.806811591874	0.9193457022579999	-	EIPR1	-	EARP complex and GARP complex interacting protein 1, transcript variant X1	GO:0008150,GO:0032386,GO:0032388,GO:0032879,GO:0040012,GO:0040017,GO:0046662,GO:0048518,GO:0048520,GO:0050789,GO:0050795,GO:0051049,GO:0051050,GO:0051239,GO:0051240,GO:0060341,GO:0065007,GO:0090325,GO:0090326,GO:1901046,GO:1903649,GO:1903651,GO:1904809,GO:1904811,GO:2000241,GO:2000243	-	KOG1007-WD repeat protein TSSC1, WD repeat superfamily[S]
XM_038456115.1	2.49333333333	2.37333333333	0.0711610289212	0.9756054174969999	0.990983807881	-	LOC106560108	-	60S ribosomal protein L32-like	GO:0002181,GO:0003674,GO:0003735,GO:0005198,GO:0005575,GO:0005622,GO:0005623,GO:0005634,GO:0005730,GO:0005737,GO:0005829,GO:0005840,GO:0006412,GO:0006518,GO:0006807,GO:0008150,GO:0008152,GO:0009058,GO:0009059,GO:0009987,GO:0010467,GO:0015934,GO:0019538,GO:0022625,GO:0022626,GO:0031974,GO:0031981,GO:0032991,GO:0034641,GO:0034645,GO:0043043,GO:0043170,GO:0043226,GO:0043227,GO:0043228,GO:0043229,GO:…	K02912-ko03010 Ribosome	KOG0878-60S ribosomal protein L32[J]
XM_005620810.4	0.0001	0.0001	0.0	1.0	1.0	-	TSNAXIP1	-	translin associated factor X interacting protein 1, transcript variant X1	GO:0005575,GO:0005622,GO:0005623,GO:0005737,GO:0044424,GO:0044464	-	-
XR_005334689.1	0.51	1.31	-1.3609976595700002	1.0	1.0	-	CCSER2	-	coiled-coil serine rich protein 2, transcript variant X10	GO:0000226,GO:0001578,GO:0003674,GO:0005488,GO:0005515,GO:0005575,GO:0005622,GO:0005623,GO:0005856,GO:0006996,GO:0007010,GO:0007017,GO:0008017,GO:0008092,GO:0008150,GO:0009987,GO:0015630,GO:0015631,GO:0016043,GO:0043226,GO:0043228,GO:0043229,GO:0043232,GO:0044424,GO:0044464,GO:0071840	-	-
XR_002629344.2	0.0001	0.0001	0.0	1.0	1.0	-	LOC111097114	-	uncharacterized LOC111097114	-	-	-
XR_002626625.2	0.0001	0.0001	0.0	1.0	1.0	-	LOC102155247	-	uncharacterized LOC102155247, transcript variant X1	-	-	-
XM_038605348.1	0.113333333333	0.0001	10.1463565303	0.228287902063	1.0	-	HOXB8	-	homeobox B8, transcript variant X4	GO:0000122,GO:0000981,GO:0001227,GO:0001501,GO:0002682,GO:0002683,GO:0003002,GO:0003008,GO:0003674,GO:0003676,GO:0003677,GO:0003700,GO:0005488,GO:0005575,GO:0005622,GO:0005623,GO:0005634,GO:0005654,GO:0006355,GO:0006357,GO:0006928,GO:0007275,GO:0007389,GO:0007399,GO:0007417,GO:0007600,GO:0007610,GO:0007625,GO:0007626,GO:0008150,GO:0008283,GO:0008344,GO:0009653,GO:0009790,GO:0009792,GO:0009887,GO:…	-	KOG0489-Transcription factor zerknullt and related HOX domain proteins[R]
XM_038424751.1	48.1766666667	40.1466666667	0.263054369925	0.134051594233	0.309722137605	-	CPSF1	-	cleavage and polyadenylation specific factor 1, transcript variant X2	GO:0000375,GO:0000377,GO:0000398,GO:0003674,GO:0003676,GO:0003723,GO:0003729,GO:0003730,GO:0005488,GO:0005515,GO:0005575,GO:0005622,GO:0005623,GO:0005634,GO:0005654,GO:0005847,GO:0005849,GO:0006139,GO:0006351,GO:0006353,GO:0006366,GO:0006369,GO:0006378,GO:0006379,GO:0006396,GO:0006397,GO:0006403,GO:0006405,GO:0006406,GO:0006611,GO:0006725,GO:0006807,GO:0006810,GO:0006886,GO:0006913,GO:0008092,GO:…	K14401-ko03015 mRNA surveillance pathway	KOG1896-mRNA cleavage and polyadenylation factor II complex, subunit CFT1 (CPSF subunit)[A]
XR_002617535.1	0.0001	0.0001	0.0	1.0	1.0	-	LOC111091654	-	uncharacterized LOC111091654, transcript variant X7	-	-	-
XM_038458342.1	0.103333333333	0.04666666666669999	1.14684138833	0.625609569202	1.0	-	LOC111092022	-	ATP synthase subunit f, mitochondrial-like	GO:0000276,GO:0003674,GO:0005215,GO:0005575,GO:0005622,GO:0005623,GO:0005737,GO:0005739,GO:0005740,GO:0005743,GO:0005753,GO:0006091,GO:0006119,GO:0006139,GO:0006163,GO:0006164,GO:0006725,GO:0006753,GO:0006754,GO:0006793,GO:0006796,GO:0006807,GO:0006810,GO:0006811,GO:0006812,GO:0006839,GO:0006996,GO:0007005,GO:0007006,GO:0007007,GO:0008150,GO:0008152,GO:0009058,GO:0009117,GO:0009123,GO:0009124,GO:…	K02130-ko00190 Oxidative phosphorylation	KOG4092-Mitochondrial F1F0-ATP synthase, subunit f[C]
XM_022423026.2	0.0966666666667	0.02	2.27301849441	0.100764499577	0.25617706364500004	-	FBXO47	-	F-box protein 47, transcript variant X2	-	-	-
XM_005624657.4	0.0001	0.0001	0.0	1.0	1.0	-	CACNA1G	-	calcium voltage-gated channel subunit alpha1 G, transcript variant X15	GO:0001508,GO:0002027,GO:0003008,GO:0003012,GO:0003013,GO:0003015,GO:0003018,GO:0003674,GO:0005215,GO:0005216,GO:0005244,GO:0005245,GO:0005248,GO:0005261,GO:0005262,GO:0005272,GO:0005488,GO:0005515,GO:0005575,GO:0005622,GO:0005623,GO:0005737,GO:0005886,GO:0005891,GO:0006810,GO:0006811,GO:0006812,GO:0006814,GO:0006816,GO:0006873,GO:0006874,GO:0006875,GO:0006928,GO:0006936,GO:0006939,GO:0006941,GO:…	K04854-ko04010 MAPK signaling pathway;ko04020 Calcium signaling pathway;ko04925 Aldosterone synthesis and secretion;ko04713 Circadian entrainment;ko04930 Type II diabetes mellitus	KOG2302-T-type voltage-gated Ca2+ channel, pore-forming alpha1I subunit[PT]
XM_005616545.4	2.05666666667	3.76	-0.870424673249	0.041710076183599995	0.133428058008	-	HNRNPUL1	-	heterogeneous nuclear ribonucleoprotein U like 1, transcript variant X2	GO:0000375,GO:0000377,GO:0000398,GO:0003674,GO:0005488,GO:0005515,GO:0005575,GO:0005622,GO:0005623,GO:0005634,GO:0005654,GO:0006139,GO:0006396,GO:0006397,GO:0006725,GO:0006807,GO:0008150,GO:0008152,GO:0008380,GO:0009605,GO:0009607,GO:0009615,GO:0009987,GO:0010467,GO:0016070,GO:0016071,GO:0019899,GO:0031974,GO:0031981,GO:0034641,GO:0043170,GO:0043207,GO:0043226,GO:0043227,GO:0043229,GO:0043231,GO:…	-	KOG2242-Scaffold/matrix specific factor hnRNP-U/SAF-A, contains SPRY domain[A]
XM_005615406.4	0.0001	0.0001	0.0	1.0	1.0	-	LDLRAD4	-	low density lipoprotein receptor class A domain containing 4, transcript variant X17	GO:0001932,GO:0001933,GO:0003674,GO:0005488,GO:0005515,GO:0005575,GO:0005622,GO:0005623,GO:0005634,GO:0005654,GO:0005737,GO:0005768,GO:0005769,GO:0008150,GO:0009892,GO:0009966,GO:0009968,GO:0010008,GO:0010563,GO:0010605,GO:0010646,GO:0010648,GO:0010717,GO:0010719,GO:0010990,GO:0010991,GO:0012505,GO:0016020,GO:0016021,GO:0017015,GO:0019220,GO:0019222,GO:0023051,GO:0023057,GO:0030334,GO:0030336,GO:…	-	-
XM_534448.8	20.47	26.37	-0.36538646884099996	1.32560172262e-05	0.000117911655934	-	ARFGEF2	-	ADP ribosylation factor guanine nucleotide exchange factor 2, transcript variant X2	GO:0000139,GO:0001817,GO:0001819,GO:0001881,GO:0003674,GO:0005085,GO:0005086,GO:0005102,GO:0005488,GO:0005515,GO:0005575,GO:0005622,GO:0005623,GO:0005737,GO:0005768,GO:0005794,GO:0005802,GO:0005815,GO:0005829,GO:0005856,GO:0005874,GO:0005879,GO:0005881,GO:0005929,GO:0005930,GO:0006810,GO:0006887,GO:0006892,GO:0006893,GO:0006996,GO:0007032,GO:0007154,GO:0007165,GO:0007275,GO:0007399,GO:0008092,GO:…	K18442-ko04144 Endocytosis	KOG0929-Guanine nucleotide exchange factor[U]
XR_002632039.2	0.02	0.0001	7.64385618977	0.662406283452	1.0	-	LOC111098337	-	uncharacterized LOC111098337	-	-	-
XM_014115434.3	0.04666666666669999	0.09	-0.947532580106	0.777552261218	0.9042196308570001	-	KATNAL2	-	katanin catalytic subunit A1 like 2, transcript variant X3	GO:0000922,GO:0005575,GO:0005622,GO:0005623,GO:0005634,GO:0005737,GO:0005819,GO:0005856,GO:0005874,GO:0015630,GO:0043226,GO:0043227,GO:0043228,GO:0043229,GO:0043231,GO:0043232,GO:0044422,GO:0044424,GO:0044430,GO:0044446,GO:0044464,GO:0099080,GO:0099081,GO:0099512,GO:0099513	-	KOG0738-AAA+-type ATPase[O]
XM_014106543.3	0.0001	0.0001	0.0	1.0	1.0	-	HHATL	-	hedgehog acyltransferase like, transcript variant X4	GO:0005575,GO:0005622,GO:0005623,GO:0005737,GO:0005783,GO:0008150,GO:0009889,GO:0009890,GO:0009892,GO:0010556,GO:0010558,GO:0010605,GO:0012505,GO:0019222,GO:0031323,GO:0031324,GO:0031326,GO:0031327,GO:0031399,GO:0031400,GO:0032268,GO:0032269,GO:0043226,GO:0043227,GO:0043229,GO:0043231,GO:0044424,GO:0044444,GO:0044464,GO:0048471,GO:0048519,GO:0048523,GO:0050746,GO:0050748,GO:0050789,GO:0050794,GO:…	-	KOG3860-Acyltransferase required for palmitoylation of Hedgehog (Hh) family of secreted signaling proteins[T]
XM_038458365.1	0.0001	0.0001	0.0	0.8270481477539999	1.0	-	TRAF3IP1	-	TRAF3 interacting protein 1, transcript variant X13	GO:0000003,GO:0000122,GO:0001654,GO:0001655,GO:0001738,GO:0001817,GO:0001818,GO:0001822,GO:0001932,GO:0001933,GO:0002009,GO:0002119,GO:0002164,GO:0002682,GO:0002683,GO:0002697,GO:0002698,GO:0002831,GO:0002832,GO:0003002,GO:0003008,GO:0003674,GO:0005102,GO:0005215,GO:0005488,GO:0005515,GO:0005575,GO:0005622,GO:0005623,GO:0005737,GO:0005813,GO:0005815,GO:0005829,GO:0005856,GO:0005929,GO:0005930,GO:…	-	KOG3809-Microtubule-binding protein MIP-T3[Z]
XM_014108364.3	0.0001	0.0001	0.0	1.0	1.0	-	SOX5	-	SRY-box transcription factor 5, transcript variant X9	GO:0000981,GO:0001067,GO:0001501,GO:0001701,GO:0003674,GO:0003676,GO:0003677,GO:0003700,GO:0005488,GO:0005515,GO:0005575,GO:0005622,GO:0005623,GO:0005634,GO:0005667,GO:0006139,GO:0006351,GO:0006355,GO:0006357,GO:0006366,GO:0006725,GO:0006807,GO:0007275,GO:0007399,GO:0007405,GO:0007417,GO:0008016,GO:0008150,GO:0008152,GO:0008283,GO:0008356,GO:0009058,GO:0009059,GO:0009719,GO:0009790,GO:0009792,GO:…	-	KOG0528-HMG-box transcription factor SOX5[K]
XM_038453002.1	0.0001	0.0001	0.0	1.0	1.0	-	DYSF	-	dysferlin, transcript variant X2	GO:0001778,GO:0003674,GO:0005488,GO:0005509,GO:0005543,GO:0005544,GO:0005575,GO:0005622,GO:0005623,GO:0005737,GO:0005768,GO:0005769,GO:0005770,GO:0005815,GO:0005856,GO:0005886,GO:0006810,GO:0006906,GO:0006950,GO:0006996,GO:0007009,GO:0008150,GO:0008289,GO:0009611,GO:0009987,GO:0010256,GO:0012505,GO:0012506,GO:0015630,GO:0016020,GO:0016043,GO:0016050,GO:0016192,GO:0030027,GO:0030139,GO:0030315,GO:…	-	KOG1326-Membrane-associated protein FER-1 and related ferlins, contain multiple C2 domains[M]
XR_002614452.2	0.0001	0.0001	0.0	1.0	1.0	-	LOC111090182	-	uncharacterized LOC111090182	-	-	-
XM_038510104.1	0.0001	0.0001	0.0	1.0	1.0	-	USP28	-	ubiquitin specific peptidase 28, transcript variant X3	GO:0000075,GO:0000077,GO:0003674,GO:0003824,GO:0004843,GO:0005575,GO:0005622,GO:0005623,GO:0005634,GO:0005654,GO:0006464,GO:0006508,GO:0006807,GO:0006915,GO:0006950,GO:0006974,GO:0007154,GO:0007165,GO:0007264,GO:0007265,GO:0008150,GO:0008152,GO:0008219,GO:0008233,GO:0008234,GO:0008283,GO:0008630,GO:0009314,GO:0009411,GO:0009416,GO:0009628,GO:0009987,GO:0010212,GO:0012501,GO:0016579,GO:0016604,GO:…	-	KOG1863-Ubiquitin carboxyl-terminal hydrolase[O]
XM_038591818.1	0.0001	0.0001	0.0	1.0	1.0	-	FLVCR2	-	FLVCR heme transporter 2, transcript variant X2	-	-	KOG2563-Permease of the major facilitator superfamily[R]
XR_005317326.1	0.0001	0.0001	0.0	1.0	1.0	-	LOC102156426	-	uncharacterized LOC102156426, transcript variant X11	GO:0003674,GO:0005085,GO:0005088,GO:0005488,GO:0005515,GO:0005575,GO:0007154,GO:0007165,GO:0007166,GO:0007167,GO:0007169,GO:0007173,GO:0008150,GO:0008321,GO:0009966,GO:0009987,GO:0010646,GO:0016020,GO:0017016,GO:0017160,GO:0019899,GO:0023051,GO:0023052,GO:0030234,GO:0030695,GO:0031267,GO:0038127,GO:0040026,GO:0040028,GO:0043085,GO:0043087,GO:0043547,GO:0044093,GO:0046578,GO:0048518,GO:0048580,GO:…	-	-
XM_038489088.1	0.603333333333	1.64333333333	-1.44559794929	6.796095129310002e-19	2.42486563658e-17	-	ANK3	-	ankyrin 3, transcript variant X1	GO:0000902,GO:0000904,GO:0003674,GO:0005488,GO:0005515,GO:0005575,GO:0005623,GO:0005886,GO:0006928,GO:0006935,GO:0007275,GO:0007399,GO:0007409,GO:0007411,GO:0008150,GO:0009605,GO:0009653,GO:0009987,GO:0010171,GO:0016020,GO:0016043,GO:0016328,GO:0022008,GO:0030030,GO:0030154,GO:0030182,GO:0031175,GO:0032501,GO:0032502,GO:0032989,GO:0032990,GO:0033563,GO:0040008,GO:0040011,GO:0040014,GO:0040018,GO:…	K10380-ko04624 Toll and Imd signaling pathway;ko05205 Proteoglycans in cancer	KOG4177-Ankyrin[M]
XM_014115898.3	0.0033333333333300003	0.0001	5.05889368905	0.652479761608	1.0	-	TRIM9	-	tripartite motif containing 9, transcript variant X9	GO:0000902,GO:0000904,GO:0001654,GO:0003674,GO:0003824,GO:0004842,GO:0005102,GO:0005488,GO:0005515,GO:0005575,GO:0005622,GO:0005623,GO:0005737,GO:0006464,GO:0006508,GO:0006511,GO:0006807,GO:0006928,GO:0006935,GO:0007154,GO:0007165,GO:0007166,GO:0007275,GO:0007399,GO:0007409,GO:0007411,GO:0007422,GO:0007423,GO:0008037,GO:0008038,GO:0008150,GO:0008152,GO:0008270,GO:0009056,GO:0009057,GO:0009605,GO:…	-	KOG4367-Predicted Zn-finger protein[S]
XR_005319065.1	0.0001	0.0001	0.0	1.0	1.0	-	LOC119868191	-	uncharacterized LOC119868191	-	-	-
XM_022407928.2	0.0001	0.0001	0.0	1.0	1.0	-	CELF2	-	CUGBP Elav-like family member 2, transcript variant X10	GO:0000003,GO:0000166,GO:0000245,GO:0000375,GO:0000377,GO:0000380,GO:0000381,GO:0000398,GO:0000900,GO:0003006,GO:0003674,GO:0003676,GO:0003723,GO:0003729,GO:0003730,GO:0005488,GO:0005515,GO:0005575,GO:0005622,GO:0005623,GO:0005634,GO:0005635,GO:0005654,GO:0005737,GO:0006139,GO:0006376,GO:0006396,GO:0006397,GO:0006417,GO:0006725,GO:0006807,GO:0006996,GO:0007010,GO:0007088,GO:0007096,GO:0007276,GO:…	-	KOG0144-RNA-binding protein CUGBP1/BRUNO (RRM superfamily)[A]
XR_005389727.1	0.0001	0.0001	0.0	1.0	1.0	-	LOC102152027	-	uncharacterized LOC102152027, transcript variant X4	-	-	-
XR_002632044.2	0.013333333333299998	0.03	-1.16992500144	0.689727610455	1.0	-	UBE3D	-	ubiquitin protein ligase E3D, transcript variant X5	GO:0000151,GO:0000209,GO:0003674,GO:0003824,GO:0004842,GO:0005488,GO:0005515,GO:0005575,GO:0005622,GO:0005623,GO:0006464,GO:0006513,GO:0006807,GO:0008150,GO:0008152,GO:0009987,GO:0016567,GO:0016740,GO:0019538,GO:0019787,GO:0019899,GO:0030332,GO:0032446,GO:0032991,GO:0036211,GO:0043170,GO:0043412,GO:0044237,GO:0044238,GO:0044260,GO:0044267,GO:0044390,GO:0044424,GO:0044464,GO:0051865,GO:0061630,GO:…	-	KOG4784-Uncharacterized conserved protein[S]
XM_038460221.1	0.0001	0.0001	0.0	1.0	1.0	-	CC2D2B	-	coiled-coil and C2 domain containing 2B, transcript variant X14	-	-	KOG3639-C2 Ca2+-binding motif-containing protein[R]
XM_536255.7	17.31	19.3033333333	-0.157244271402	0.236344240654	0.450549379158	-	LIAS	-	lipoic acid synthetase, transcript variant X3	GO:0001838,GO:0001841,GO:0001843,GO:0002009,GO:0002237,GO:0003674,GO:0003824,GO:0005575,GO:0005622,GO:0005623,GO:0005737,GO:0005739,GO:0005759,GO:0006082,GO:0006464,GO:0006629,GO:0006631,GO:0006633,GO:0006732,GO:0006790,GO:0006807,GO:0006950,GO:0006952,GO:0006954,GO:0006979,GO:0007275,GO:0007399,GO:0008150,GO:0008152,GO:0008610,GO:0009058,GO:0009106,GO:0009107,GO:0009108,GO:0009249,GO:0009605,GO:…	K03644-ko00785 Lipoic acid metabolism	KOG2672-Lipoate synthase[H]
XM_038521888.1	0.113333333333	0.416666666667	-1.87832144341	0.00890626867924	0.0387173327108	-	MXRA8	-	matrix remodeling associated 8, transcript variant X3	GO:0005575,GO:0005622,GO:0005623,GO:0005737,GO:0005783,GO:0005788,GO:0006464,GO:0006807,GO:0007275,GO:0007399,GO:0008150,GO:0008152,GO:0009986,GO:0009987,GO:0010001,GO:0012505,GO:0016020,GO:0019538,GO:0021782,GO:0022008,GO:0030154,GO:0031974,GO:0032501,GO:0032502,GO:0036211,GO:0042063,GO:0043170,GO:0043226,GO:0043227,GO:0043229,GO:0043231,GO:0043233,GO:0043412,GO:0043687,GO:0044237,GO:0044238,GO:…	-	-
XM_038539097.1	0.666666666667	1.76666666667	-1.40599235968	0.056396951033699995	0.16794358531300002	-	ZNF394	-	zinc finger protein 394, transcript variant X6	GO:0000981,GO:0003674,GO:0003700,GO:0006355,GO:0006357,GO:0008150,GO:0009889,GO:0010468,GO:0010556,GO:0019219,GO:0019222,GO:0031323,GO:0031326,GO:0050789,GO:0050794,GO:0051171,GO:0051252,GO:0060255,GO:0065007,GO:0080090,GO:0140110,GO:1903506,GO:2000112,GO:2001141	-	KOG2462-C2H2-type Zn-finger protein[K]
XR_002615117.2	0.013333333333299998	0.0001	7.05889368905	0.553640458847	1.0	-	LOC111090535	-	uncharacterized LOC111090535	-	-	-
XM_038461441.1	0.0001	0.0001	0.0	1.0	1.0	-	ABCC12	-	ATP binding cassette subfamily C member 12, transcript variant X8	GO:0003674,GO:0003824,GO:0005215,GO:0005575,GO:0006810,GO:0008150,GO:0015399,GO:0015405,GO:0016020,GO:0016462,GO:0016787,GO:0016817,GO:0016818,GO:0016887,GO:0017111,GO:0022804,GO:0022857,GO:0042623,GO:0042626,GO:0043492,GO:0051179,GO:0051234,GO:0055085	K05672-ko02010 ABC transporters	KOG0054-Multidrug resistance-associated protein/mitoxantrone resistance protein, ABC superfamily[Q]
XR_005320160.1	0.0001	0.0001	0.0	1.0	1.0	-	LOC119870777	-	uncharacterized LOC119870777, transcript variant X5	-	-	-
XM_022417943.2	0.0001	0.0001	0.0	1.0	1.0	-	LOC111095647	-	uncharacterized LOC111095647, transcript variant X29	-	-	-
XR_005311891.1	0.0001	0.0001	0.0	1.0	1.0	-	LOC111090810	-	uncharacterized LOC111090810, transcript variant X3	-	-	-
XR_005314845.1	0.026666666666700003	0.01	1.41503749928	0.652237961813	1.0	-	GRK3	-	G protein-coupled receptor kinase 3, transcript variant X4	GO:0000166,GO:0001505,GO:0001664,GO:0001932,GO:0001934,GO:0002009,GO:0002029,GO:0002165,GO:0003002,GO:0003674,GO:0003824,GO:0004672,GO:0004674,GO:0004703,GO:0005102,GO:0005488,GO:0005515,GO:0005524,GO:0005543,GO:0005575,GO:0005622,GO:0005623,GO:0005634,GO:0005737,GO:0005829,GO:0005886,GO:0005929,GO:0006066,GO:0006464,GO:0006468,GO:0006725,GO:0006793,GO:0006796,GO:0006807,GO:0006810,GO:0006886,GO:…	K00910-ko04340 Hedgehog signaling pathway;ko04144 Endocytosis;ko04062 Chemokine signaling pathway;ko04724 Glutamatergic synapse;ko04745 Phototransduction - fly;ko04740 Olfactory transduction;ko05032 Morphine addiction	KOG0986-G protein-coupled receptor kinase[T]
XM_038463689.1	0.623333333333	1.61	-1.36898491895	0.11901560737500001	0.286065755438	-	IKZF2	-	IKAROS family zinc finger 2, transcript variant X7	GO:0000122,GO:0000981,GO:0001067,GO:0003674,GO:0003676,GO:0003677,GO:0003700,GO:0005488,GO:0005515,GO:0005575,GO:0005622,GO:0005623,GO:0005634,GO:0006355,GO:0006357,GO:0008150,GO:0009889,GO:0009890,GO:0009891,GO:0009892,GO:0009893,GO:0010468,GO:0010556,GO:0010557,GO:0010558,GO:0010604,GO:0010605,GO:0010628,GO:0010629,GO:0019219,GO:0019222,GO:0031323,GO:0031324,GO:0031325,GO:0031326,GO:0031327,GO:…	-	KOG2462-C2H2-type Zn-finger protein[K]
XR_005315888.1	0.0001	0.0001	0.0	1.0	1.0	-	LOC119866521	-	uncharacterized LOC119866521	-	-	-
XM_014122083.3	0.0001	0.0001	0.0	1.0	1.0	-	CACNA1D	-	calcium voltage-gated channel subunit alpha1 D, transcript variant X18	GO:0001508,GO:0003674,GO:0005215,GO:0005216,GO:0005244,GO:0005245,GO:0005261,GO:0005262,GO:0005575,GO:0005623,GO:0005886,GO:0006810,GO:0006811,GO:0006812,GO:0006816,GO:0008150,GO:0008324,GO:0008331,GO:0015075,GO:0015085,GO:0015267,GO:0015318,GO:0016020,GO:0022803,GO:0022832,GO:0022836,GO:0022838,GO:0022839,GO:0022843,GO:0022857,GO:0022890,GO:0030001,GO:0034220,GO:0042391,GO:0044464,GO:0046873,GO:…	K04851-ko04010 MAPK signaling pathway;ko04020 Calcium signaling pathway;ko04024 cAMP signaling pathway;ko04022 cGMP - PKG signaling pathway;ko04911 Insulin secretion;ko04912 GnRH signaling pathway;ko04921 Oxytocin signaling pathway;ko04924 Renin secretion;ko04925 Aldosterone synthesis and secretion;ko04260 Cardiac muscle contraction;ko04261 Adrenergic signaling in cardiomyocytes;ko04270 Vascular …	KOG2301-Voltage-gated Ca2+ channels, alpha1 subunits[PT]
XR_292191.4	0.0001	0.0001	0.0	1.0	1.0	-	LOC102153283	-	uncharacterized LOC102153283, transcript variant X7	-	-	-
XR_005386299.1	0.0001	0.0001	0.0	1.0	1.0	-	LOC102151962	-	uncharacterized LOC102151962, transcript variant X39	-	-	-
XM_014119709.3	17.68	144.936666667	-3.03523244008	2.39856058247e-32	1.7527417437900002e-30	down	PDZK1IP1	-	PDZK1 interacting protein 1, transcript variant X2	GO:0005575,GO:0016020	-	-
XR_005361775.1	0.123333333333	0.08	0.624490864908	0.927007295159	0.9720410305700001	-	GOPC	-	golgi associated PDZ and coiled-coil motif containing, transcript variant X2	GO:0000003,GO:0000139,GO:0000149,GO:0000323,GO:0001664,GO:0003006,GO:0003674,GO:0005102,GO:0005109,GO:0005488,GO:0005515,GO:0005575,GO:0005622,GO:0005623,GO:0005737,GO:0005764,GO:0005765,GO:0005773,GO:0005774,GO:0005794,GO:0005798,GO:0005802,GO:0005886,GO:0006810,GO:0006888,GO:0006892,GO:0006893,GO:0006914,GO:0006996,GO:0006997,GO:0007276,GO:0007281,GO:0007283,GO:0007286,GO:0007289,GO:0008022,GO:…	-	KOG3551-Syntrophins (type beta)[W]
XM_022420051.1	0.46333333333300003	0.03	3.9490160712800004	1.0	1.0	-	MRTFB	-	myocardin related transcription factor B, transcript variant X11	GO:0000003,GO:0001666,GO:0001667,GO:0002009,GO:0002064,GO:0002065,GO:0002066,GO:0002165,GO:0003006,GO:0003674,GO:0003712,GO:0003713,GO:0005488,GO:0005515,GO:0005575,GO:0005622,GO:0005623,GO:0005634,GO:0005737,GO:0006355,GO:0006357,GO:0006928,GO:0006950,GO:0006996,GO:0007010,GO:0007275,GO:0007276,GO:0007281,GO:0007292,GO:0007297,GO:0007298,GO:0007424,GO:0007444,GO:0007472,GO:0007476,GO:0007552,GO:…	-	-
XM_005618621.4	8.013333333330001	4.89333333333	0.711584927868	0.317171079959	0.5471784041910001	-	RFC1	-	replication factor C subunit 1, transcript variant X1	GO:0000122,GO:0000166,GO:0000723,GO:0000731,GO:0000902,GO:0000904,GO:0003674,GO:0003676,GO:0003677,GO:0003690,GO:0005488,GO:0005515,GO:0005524,GO:0005575,GO:0005622,GO:0005623,GO:0005634,GO:0005654,GO:0005657,GO:0005663,GO:0005694,GO:0005730,GO:0005737,GO:0006139,GO:0006259,GO:0006260,GO:0006261,GO:0006278,GO:0006281,GO:0006283,GO:0006289,GO:0006296,GO:0006297,GO:0006301,GO:0006355,GO:0006357,GO:…	K10754-ko03030 DNA replication;ko03420 Nucleotide excision repair;ko03430 Mismatch repair	KOG1968-Replication factor C, subunit RFC1 (large subunit)[L]
XM_038660405.1	75.33	37.42	1.00941497075	0.00014012277138	0.0010318382598200001	-	TGFBR1	-	transforming growth factor beta receptor 1, transcript variant X1	GO:0000003,GO:0000122,GO:0000166,GO:0000186,GO:0000902,GO:0000904,GO:0001101,GO:0001501,GO:0001525,GO:0001558,GO:0001568,GO:0001654,GO:0001655,GO:0001666,GO:0001667,GO:0001701,GO:0001775,GO:0001822,GO:0001824,GO:0001837,GO:0001932,GO:0001934,GO:0001936,GO:0001937,GO:0001938,GO:0001944,GO:0002009,GO:0002088,GO:0002165,GO:0002376,GO:0002520,GO:0003002,GO:0003006,GO:0003007,GO:0003205,GO:0003206,GO:…	K04674-ko04010 MAPK signaling pathway;ko04350 TGF-beta signaling pathway;ko04390 Hippo signaling pathway;ko04068 FoxO signaling pathway;ko04060 Cytokine-cytokine receptor interaction;ko04144 Endocytosis;ko04520 Adherens junction;ko04380 Osteoclast differentiation;ko05200 Pathways in cancer;ko05210 Colorectal cancer;ko05212 Pancreatic cancer;ko05220 Chronic myeloid leukemia;ko04933 AGE-RAGE signal…	KOG2052-Activin A type IB receptor, serine/threonine protein kinase[T]
XR_002633059.2	0.0001	0.0001	0.0	1.0	1.0	-	LOC111098815	-	uncharacterized LOC111098815, transcript variant X4	-	-	-
NM_001006649.1	1.88	0.33	2.51019473232	0.0027432637495799998	0.014306328164399999	-	NHLRC1	-	NHL repeat containing E3 ubiquitin protein ligase 1	GO:0000209,GO:0000271,GO:0003674,GO:0003824,GO:0004842,GO:0005575,GO:0005622,GO:0005623,GO:0005634,GO:0005737,GO:0005783,GO:0005829,GO:0005975,GO:0005976,GO:0005977,GO:0005978,GO:0006073,GO:0006091,GO:0006112,GO:0006464,GO:0006508,GO:0006511,GO:0006807,GO:0008150,GO:0008152,GO:0009056,GO:0009057,GO:0009058,GO:0009059,GO:0009250,GO:0009893,GO:0009987,GO:0010498,GO:0010604,GO:0012505,GO:0015980,GO:…	K10602-ko04120 Ubiquitin mediated proteolysis	-
XM_014107774.3	0.02	0.03	-0.584962500721	0.569256381009	0.776232871257	-	LOC106557821	-	protocadherin beta-3	-	-	KOG4289-Cadherin EGF LAG seven-pass G-type receptor[T]
XR_002620387.2	0.303333333333	0.24333333333299997	0.317970081319	0.8178188917810001	0.92498447391	-	LOC111092911	-	uncharacterized LOC111092911	-	-	-
XR_002614571.1	0.0001	0.0001	0.0	1.0	1.0	-	LOC111090256	-	uncharacterized LOC111090256, transcript variant X2	-	-	-
XM_022417495.2	5.4633333333300005	0.0001	15.7374938282	0.000337779510167	0.00227185210016	up	SLC25A16	-	solute carrier family 25 member 16, transcript variant X1	GO:0003674,GO:0005215,GO:0005575,GO:0005622,GO:0005623,GO:0005737,GO:0005739,GO:0005740,GO:0005743,GO:0006732,GO:0006810,GO:0006839,GO:0008150,GO:0008152,GO:0009058,GO:0009108,GO:0009987,GO:0015291,GO:0015297,GO:0016020,GO:0016021,GO:0019866,GO:0022804,GO:0022857,GO:0031090,GO:0031224,GO:0031966,GO:0031967,GO:0031975,GO:0043226,GO:0043227,GO:0043229,GO:0043231,GO:0044237,GO:0044249,GO:0044422,GO:…	-	KOG0752-Mitochondrial solute carrier protein[C]
XM_005641622.3	0.0001	0.0001	0.0	1.0	1.0	-	SERPINA7	-	serpin family A member 7	GO:0001101,GO:0003674,GO:0004857,GO:0004866,GO:0004867,GO:0005215,GO:0005488,GO:0005575,GO:0005576,GO:0005615,GO:0006810,GO:0007275,GO:0007568,GO:0007584,GO:0008150,GO:0009605,GO:0009719,GO:0009725,GO:0009791,GO:0009892,GO:0009914,GO:0009991,GO:0010033,GO:0010243,GO:0010466,GO:0010605,GO:0010817,GO:0010951,GO:0014070,GO:0015291,GO:0015349,GO:0019222,GO:0022804,GO:0022857,GO:0030162,GO:0030234,GO:…	K20734-ko04918 Thyroid hormone synthesis	KOG2392-Serpin[V]
XM_843719.6	72.52	42.4666666667	0.7720480533220001	9.99499756041e-12	1.98969733306e-10	-	VPS4B	-	vacuolar protein sorting 4 homolog B, transcript variant X2	GO:0000070,GO:0000278,GO:0000280,GO:0000819,GO:0000920,GO:0000922,GO:0003674,GO:0003824,GO:0005488,GO:0005515,GO:0005575,GO:0005622,GO:0005623,GO:0005634,GO:0005737,GO:0005768,GO:0005813,GO:0005815,GO:0005819,GO:0005829,GO:0005856,GO:0006508,GO:0006511,GO:0006807,GO:0006810,GO:0006811,GO:0006812,GO:0006813,GO:0006869,GO:0006914,GO:0006996,GO:0006997,GO:0007032,GO:0007034,GO:0007041,GO:0007049,GO:…	K12196-ko04144 Endocytosis	KOG0739-AAA+-type ATPase[O]
XM_003640192.5	0.0001	0.0001	0.0	1.0	1.0	-	ERBB4	-	erb-b2 receptor tyrosine kinase 4, transcript variant X4	GO:0000003,GO:0000086,GO:0000165,GO:0000278,GO:0000302,GO:0000578,GO:0001067,GO:0001654,GO:0001655,GO:0001667,GO:0001700,GO:0001708,GO:0001709,GO:0001736,GO:0001738,GO:0001742,GO:0001745,GO:0001751,GO:0001752,GO:0001754,GO:0001755,GO:0001894,GO:0001932,GO:0001934,GO:0002009,GO:0002064,GO:0002065,GO:0002066,GO:0002119,GO:0002164,GO:0002165,GO:0002682,GO:0003002,GO:0003006,GO:0003008,GO:0003013,GO:…	K05085-ko04012 ErbB signaling pathway;ko04020 Calcium signaling pathway;ko04144 Endocytosis;ko05205 Proteoglycans in cancer	KOG1025-Epidermal growth factor receptor EGFR and related tyrosine kinases[T]
XM_005616110.4	0.0001	0.0001	0.0	1.0	1.0	-	SBK2	-	SH3 domain binding kinase family member 2, transcript variant X1	GO:0001932,GO:0001934,GO:0003674,GO:0003824,GO:0004672,GO:0004674,GO:0005488,GO:0005515,GO:0005575,GO:0005622,GO:0005623,GO:0005737,GO:0006464,GO:0006468,GO:0006793,GO:0006796,GO:0006807,GO:0006928,GO:0006950,GO:0006996,GO:0007010,GO:0007154,GO:0007165,GO:0007264,GO:0007265,GO:0007266,GO:0007346,GO:0008150,GO:0008152,GO:0009893,GO:0009966,GO:0009987,GO:0010562,GO:0010604,GO:0010646,GO:0010941,GO:…	-	KOG1345-Serine/threonine kinase[T]
XR_005313647.1	0.0001	0.0001	0.0	1.0	1.0	-	LOC119865362	-	uncharacterized LOC119865362	-	-	-
XR_001317463.3	0.0001	0.0001	0.0	1.0	1.0	-	LOC106559603	-	uncharacterized LOC106559603	-	-	-
XM_022425121.2	4.95333333333	4.9	0.0156179608149	0.90652132425	0.96391962379	-	NHP2	-	NHP2 ribonucleoprotein, transcript variant X2	GO:0000154,GO:0000469,GO:0000470,GO:0000723,GO:0001522,GO:0003674,GO:0003676,GO:0003723,GO:0005488,GO:0005575,GO:0005622,GO:0005623,GO:0005634,GO:0005654,GO:0005697,GO:0005730,GO:0005732,GO:0006139,GO:0006259,GO:0006278,GO:0006364,GO:0006396,GO:0006412,GO:0006518,GO:0006725,GO:0006807,GO:0006996,GO:0007004,GO:0008150,GO:0008152,GO:0009058,GO:0009059,GO:0009451,GO:0009987,GO:0010467,GO:0010833,GO:…	K11129-ko03008 Ribosome biogenesis in eukaryotes	KOG3167-Box H/ACA snoRNP component, involved in ribosomal RNA pseudouridinylation[A]
XM_003638962.5	9.94666666667	16.223333333299998	-0.705785239023	0.531449911968	0.746837701365	-	PEX11A	-	peroxisomal biogenesis factor 11 alpha, transcript variant X1	GO:0003674,GO:0005488,GO:0005515,GO:0005575,GO:0005622,GO:0005623,GO:0005737,GO:0005777,GO:0005778,GO:0005779,GO:0006996,GO:0007031,GO:0007154,GO:0007165,GO:0008150,GO:0009987,GO:0016020,GO:0016021,GO:0016043,GO:0016557,GO:0016559,GO:0019216,GO:0019222,GO:0023052,GO:0030154,GO:0031090,GO:0031224,GO:0031231,GO:0031300,GO:0031301,GO:0031903,GO:0032502,GO:0032535,GO:0032991,GO:0042579,GO:0042802,GO:…	K13351-ko04146 Peroxisome	KOG4186-Peroxisomal biogenesis protein (peroxin)[U]
XM_038508965.1	1.77	1.14666666667	0.626303296102	0.7355621107699999	0.881541520612	-	KMT2A	-	lysine methyltransferase 2A, transcript variant X1	-	K09186-ko00310 Lysine degradation;ko05202 Transcriptional misregulation in cancers	KOG1080-Histone H3 (Lys4) methyltransferase complex, subunit SET1 and related methyltransferases[BK]
XR_005313756.1	0.0001	0.0001	0.0	1.0	1.0	-	LOC102152333	-	uncharacterized LOC102152333, transcript variant X81	-	-	-
XM_038491513.1	0.0966666666667	0.21666666666700002	-1.1643868179	0.37313120508599995	0.605681910296	-	USP54	-	ubiquitin specific peptidase 54, transcript variant X17	GO:0001654,GO:0001736,GO:0001738,GO:0001745,GO:0002009,GO:0003674,GO:0005488,GO:0005515,GO:0007163,GO:0007164,GO:0007275,GO:0007389,GO:0007423,GO:0008150,GO:0008157,GO:0008219,GO:0009653,GO:0009887,GO:0009888,GO:0009987,GO:0010623,GO:0010720,GO:0010941,GO:0010942,GO:0012501,GO:0016318,GO:0019899,GO:0019902,GO:0019903,GO:0022603,GO:0030154,GO:0032501,GO:0032502,GO:0042067,GO:0043067,GO:0043068,GO:…	-	-
XR_005393338.1	0.0001	0.0001	0.0	1.0	1.0	-	LOC119873039	-	U6 spliceosomal RNA	-	-	-
XM_038528484.1	0.17	0.0001	10.731319031	0.13981098668199998	0.318236504533	-	ZNF23	-	zinc finger protein 23, transcript variant X1	-	-	KOG2462-C2H2-type Zn-finger protein[K]
XM_005637325.3	16.0866666667	10.763333333299999	0.579740474602	3.0381759663200004e-12	6.36266244696e-11	-	DDX11	-	DEAD/H-box helicase 11, transcript variant X2	GO:0000228,GO:0000785,GO:0000790,GO:0000819,GO:0000922,GO:0001650,GO:0003674,GO:0003676,GO:0003677,GO:0003678,GO:0003682,GO:0003688,GO:0003690,GO:0003697,GO:0003723,GO:0003727,GO:0003824,GO:0004003,GO:0004386,GO:0005488,GO:0005575,GO:0005576,GO:0005615,GO:0005622,GO:0005623,GO:0005634,GO:0005654,GO:0005694,GO:0005730,GO:0005813,GO:0005815,GO:0005819,GO:0005856,GO:0006139,GO:0006259,GO:0006260,GO:…	-	KOG1133-Helicase of the DEAD superfamily[L]
XM_022411350.2	0.796666666667	0.66	0.271510187901	0.657296813939	0.8342643391060001	-	CAPRIN2	-	caprin family member 2, transcript variant X5	GO:0001558,GO:0001932,GO:0001934,GO:0003002,GO:0003674,GO:0005102,GO:0005488,GO:0005515,GO:0005575,GO:0005622,GO:0005623,GO:0005634,GO:0005737,GO:0005739,GO:0005813,GO:0005815,GO:0005829,GO:0005856,GO:0006355,GO:0006357,GO:0007275,GO:0007389,GO:0007399,GO:0008150,GO:0009889,GO:0009891,GO:0009893,GO:0009953,GO:0009966,GO:0009967,GO:0009987,GO:0010468,GO:0010556,GO:0010557,GO:0010562,GO:0010604,GO:…	-	-
XM_038464506.1	0.843333333333	5.12	-2.60196892603	0.399755944785	0.6320565778639999	-	C2H1orf158	-	chromosome 2 C1orf158 homolog, transcript variant X1	-	-	-
XM_038426441.1	6.846666666669999	0.02	8.4192579656	6.50447536572e-13	1.4478362835699999e-11	up	ATP10D	-	ATPase phospholipid transporting 10D (putative), transcript variant X5	GO:0000166,GO:0000287,GO:0003674,GO:0003824,GO:0004012,GO:0005215,GO:0005319,GO:0005488,GO:0005524,GO:0005548,GO:0005575,GO:0005622,GO:0005623,GO:0005634,GO:0005654,GO:0005737,GO:0005783,GO:0005886,GO:0006629,GO:0006810,GO:0006811,GO:0006812,GO:0006820,GO:0006869,GO:0006886,GO:0006950,GO:0006996,GO:0007030,GO:0008104,GO:0008144,GO:0008150,GO:0008152,GO:0008202,GO:0009987,GO:0010256,GO:0010876,GO:…	-	KOG0206-P-type ATPase[R]
XM_005626486.3	0.0001	0.0001	0.0	1.0	1.0	-	CCDC192	-	coiled-coil domain containing 192, transcript variant X1	-	-	-
XR_002619283.2	0.07333333333330001	0.0001	9.518325307689999	0.556875161006	1.0	-	LOC111092402	-	uncharacterized LOC111092402	-	-	-
XM_005623417.4	30.5166666667	36.65	-0.26421581305799996	0.00274331192886	0.014306328164399999	-	GCH1	-	GTP cyclohydrolase 1	GO:0000166,GO:0001505,GO:0001882,GO:0001883,GO:0002237,GO:0002376,GO:0003008,GO:0003013,GO:0003674,GO:0003824,GO:0003924,GO:0003933,GO:0003934,GO:0005488,GO:0005515,GO:0005525,GO:0005575,GO:0005622,GO:0005623,GO:0005634,GO:0005635,GO:0005654,GO:0005737,GO:0005829,GO:0006066,GO:0006082,GO:0006520,GO:0006570,GO:0006582,GO:0006584,GO:0006585,GO:0006725,GO:0006729,GO:0006732,GO:0006807,GO:0006809,GO:…	K01495-ko00790 Folate biosynthesis	KOG2698-GTP cyclohydrolase I[H]
XR_005313982.1	0.0001	0.0001	0.0	1.0	1.0	-	LOC119865484	-	U6 spliceosomal RNA	-	-	-
XR_005424964.1	0.0001	0.0001	0.0	1.0	1.0	-	LOC106559484	-	uncharacterized LOC106559484, transcript variant X10	-	-	-
XR_005311040.1	3.19666666667	5.06666666667	-0.664468603313	0.0939624201771	0.244524977621	-	LOC102155961	-	uncharacterized LOC102155961, transcript variant X2	-	-	-
XM_022420122.2	0.0001	0.0001	0.0	1.0	1.0	-	C6H16orf96	-	chromosome 6 C16orf96 homolog, transcript variant X1	-	-	-
XM_005638528.4	0.0001	0.0001	0.0	0.8003334758920001	1.0	-	DENND4A	-	DENN domain containing 4A, transcript variant X2	-	-	KOG2127-Calmodulin-binding protein CRAG, contains DENN domain[T]
XM_846878.6	5.47333333333	6.916666666669999	-0.337657209344	0.0760582399185	0.21110839395599998	-	RPS6KB2	-	ribosomal protein S6 kinase B2, transcript variant X6	GO:0000003,GO:0000166,GO:0000768,GO:0000902,GO:0000904,GO:0001558,GO:0002119,GO:0002164,GO:0003006,GO:0003674,GO:0003824,GO:0004672,GO:0004674,GO:0004711,GO:0005488,GO:0005515,GO:0005524,GO:0005575,GO:0005622,GO:0005623,GO:0005634,GO:0005654,GO:0005737,GO:0006412,GO:0006417,GO:0006446,GO:0006464,GO:0006468,GO:0006518,GO:0006629,GO:0006793,GO:0006796,GO:0006807,GO:0006949,GO:0006950,GO:0006979,GO:…	K04688-ko04012 ErbB signaling pathway;ko04350 TGF-beta signaling pathway;ko04066 HIF-1 signaling pathway;ko04151 PI3K-Akt signaling pathway;ko04152 AMPK signaling pathway;ko04150 mTOR signaling pathway;ko04666 Fc gamma R-mediated phagocytosis;ko04910 Insulin signaling pathway;ko04211 Longevity regulating pathway - mammal;ko04212 Longevity regulating pathway - worm;ko04213 Longevity regulating pat…	KOG0598-Ribosomal protein S6 kinase and related proteins[RT]
XR_294786.4	0.0001	0.0001	0.0	1.0	1.0	-	LOC102154967	-	uncharacterized LOC102154967	-	-	-
XM_022411542.2	0.3	0.08333333333330001	1.84799690655	0.0538788512697	0.161983650362	-	LOC487290	-	nuclear receptor coactivator 5-like, transcript variant X4	-	-	-
XM_014112039.3	4.2866666666699995	3.73333333333	0.199391910383	0.791939049133	0.9113501518709999	-	H2AZ2	-	H2A.Z variant histone 2, transcript variant X1	GO:0000228,GO:0000785,GO:0000790,GO:0003674,GO:0003676,GO:0003677,GO:0005488,GO:0005575,GO:0005622,GO:0005623,GO:0005634,GO:0005694,GO:0006325,GO:0006342,GO:0006355,GO:0006996,GO:0008150,GO:0009889,GO:0009890,GO:0009892,GO:0009987,GO:0010468,GO:0010556,GO:0010558,GO:0010605,GO:0010629,GO:0016043,GO:0016458,GO:0019219,GO:0019222,GO:0031323,GO:0031324,GO:0031326,GO:0031327,GO:0031974,GO:0031981,GO:…	-	KOG1757-Histone 2A[B]
[truncated: 93,794 more rows]
