# Supplementary material for: Tumorigenicity decrease in Bcl-xL deficient MDCK cells ensuring the safety for influenza vaccine production
Source: PLoS One. 2024 Dec 16;19(12):e0311069. doi: 10.1371/journal.pone.0311069 (PMC11649150; doi:10.1371/journal.pone.0311069)
Supplement: S1 File — (ZIP) [file pone.0311069.s002.zip › S2_File/1_DEA/DEG/B_vs_A.transcript_DE.signi.addAnno.xls]

Transcript id	MeanTPM (B)	MeanTPM (A)	log2FoldChange	pValue	qValue	result	GeneID	GeneName	GeneDescription	GO	KEGG	KOG
XM_022419136.2	0.5566666666669999	0.036666666666699994	3.92427267384	1.58565915799e-05	0.000138848294884	up	WDR27	-	WD repeat domain 27, transcript variant X8	GO:0005575,GO:0005622,GO:0005623,GO:0005634,GO:0005654,GO:0031974,GO:0031981,GO:0043226,GO:0043227,GO:0043229,GO:0043231,GO:0043233,GO:0044422,GO:0044424,GO:0044428,GO:0044446,GO:0044464,GO:0070013	-	-
XM_005634876.3	0.486666666667	0.0001	12.2487182479	1.1589842592e-05	0.00010421976254999999	up	TGM3	-	transglutaminase 3, transcript variant X1	GO:0001533,GO:0001942,GO:0002009,GO:0003674,GO:0003810,GO:0003824,GO:0005488,GO:0005509,GO:0005575,GO:0005622,GO:0005623,GO:0005737,GO:0005886,GO:0006464,GO:0006807,GO:0007275,GO:0007399,GO:0008150,GO:0008152,GO:0008544,GO:0009653,GO:0009888,GO:0009898,GO:0009913,GO:0009987,GO:0016020,GO:0016043,GO:0016740,GO:0016746,GO:0016755,GO:0018149,GO:0019538,GO:0019897,GO:0019898,GO:0022008,GO:0022404,GO:…	-	-
XM_022413400.2	0.66	0.0001	12.6882503091	4.96301594153e-12	1.02268509125e-10	up	SLC9B2	-	solute carrier family 9 member B2, transcript variant X2	GO:0002682,GO:0002684,GO:0002761,GO:0002763,GO:0002790,GO:0002791,GO:0003008,GO:0003014,GO:0003096,GO:0003674,GO:0005215,GO:0005451,GO:0005488,GO:0005515,GO:0005575,GO:0005622,GO:0005623,GO:0005737,GO:0005739,GO:0005740,GO:0005743,GO:0005768,GO:0005794,GO:0005886,GO:0005903,GO:0005929,GO:0006810,GO:0006811,GO:0006812,GO:0006813,GO:0006814,GO:0006820,GO:0006821,GO:0006897,GO:0006898,GO:0006928,GO:…	-	KOG3826-Na+/H+ antiporter[P]
XM_005639761.4	0.486666666667	0.023333333333299996	4.38246963682	3.1958426159599997e-06	3.186376901e-05	up	B3GNT5	-	UDP-GlcNAc:betaGal beta-1,3-N-acetylglucosaminyltransferase 5, transcript variant X5	GO:0000139,GO:0003674,GO:0003824,GO:0005575,GO:0005622,GO:0005623,GO:0005737,GO:0005794,GO:0006464,GO:0006486,GO:0006493,GO:0006629,GO:0006643,GO:0006664,GO:0006665,GO:0006807,GO:0007275,GO:0007399,GO:0007417,GO:0007420,GO:0008150,GO:0008152,GO:0008194,GO:0008375,GO:0008378,GO:0008457,GO:0008499,GO:0008610,GO:0009058,GO:0009059,GO:0009100,GO:0009101,GO:0009247,GO:0009987,GO:0012505,GO:0016020,GO:…	K03766-ko00601 Glycosphingolipid biosynthesis - lacto and neolacto series	KOG2287-Galactosyltransferases[G]
NM_001033996.2	54.31	4.12666666667	3.71816904943	4.0619702458099995e-116	1.98591659589e-113	up	CTSK	-	cathepsin K	GO:0000323,GO:0001503,GO:0001894,GO:0001957,GO:0001968,GO:0003674,GO:0003824,GO:0004175,GO:0004197,GO:0004252,GO:0005488,GO:0005515,GO:0005518,GO:0005575,GO:0005576,GO:0005615,GO:0005622,GO:0005623,GO:0005634,GO:0005654,GO:0005737,GO:0005764,GO:0005768,GO:0005773,GO:0005775,GO:0006508,GO:0006807,GO:0008150,GO:0008152,GO:0008233,GO:0008234,GO:0008236,GO:0009056,GO:0009057,GO:0009987,GO:0012505,GO:…	K01371-ko04142 Lysosome;ko04210 Apoptosis;ko04620 Toll-like receptor signaling pathway;ko04380 Osteoclast differentiation;ko05323 Rheumatoid arthritis	KOG1543-Cysteine proteinase Cathepsin L[O]
XR_002631764.2	0.19666666666700003	0.00666666666667	4.8826430493599995	0.00142701281999	0.00807240934068	up	LOC111098216	-	uncharacterized LOC111098216, transcript variant X2	-	-	-
XM_005615443.4	6.26333333333	0.0001	15.9346430405	3.65760880303e-23	1.7127785441599998e-21	up	PDE7B	-	phosphodiesterase 7B, transcript variant X2	GO:0003674,GO:0003824,GO:0004112,GO:0004114,GO:0004115,GO:0005575,GO:0005622,GO:0005623,GO:0005737,GO:0005829,GO:0007154,GO:0007165,GO:0007186,GO:0007267,GO:0007268,GO:0008081,GO:0008150,GO:0009987,GO:0016787,GO:0016788,GO:0023052,GO:0042578,GO:0044424,GO:0044444,GO:0044464,GO:0050789,GO:0050794,GO:0050896,GO:0051716,GO:0065007,GO:0098916,GO:0099536,GO:0099537	K18436-ko00230 Purine metabolism;ko05032 Morphine addiction	KOG3689-Cyclic nucleotide phosphodiesterase[T]
XM_005631321.4	0.05	11.19	-7.80606622609	2.72157212478e-05	0.000230154956475	down	TOLLIP	-	toll interacting protein, transcript variant X1	GO:0000323,GO:0001775,GO:0002252,GO:0002263,GO:0002274,GO:0002275,GO:0002283,GO:0002366,GO:0002376,GO:0002443,GO:0002444,GO:0002446,GO:0003674,GO:0005102,GO:0005126,GO:0005149,GO:0005150,GO:0005488,GO:0005515,GO:0005575,GO:0005576,GO:0005615,GO:0005622,GO:0005623,GO:0005634,GO:0005654,GO:0005737,GO:0005764,GO:0005766,GO:0005773,GO:0005775,GO:0005829,GO:0005886,GO:0005887,GO:0006508,GO:0006511,GO:…	K05402-ko04620 Toll-like receptor signaling pathway	-
XR_005313593.1	1.20666666667	0.0001	13.558739576099999	1.47217505995e-08	2.0705234713e-07	up	LOC111091657	-	uncharacterized LOC111091657, transcript variant X17	-	-	-
XM_038479133.1	0.0001	0.113333333333	-10.1463565303	0.0012066602718900001	0.0069894392166300005	down	FAM53A	-	family with sequence similarity 53 member A, transcript variant X3	GO:0005575,GO:0005622,GO:0005623,GO:0005634,GO:0006606,GO:0006810,GO:0006886,GO:0006913,GO:0008104,GO:0008150,GO:0015031,GO:0015833,GO:0017038,GO:0033036,GO:0033365,GO:0034504,GO:0034613,GO:0042886,GO:0043226,GO:0043227,GO:0043229,GO:0043231,GO:0044424,GO:0044464,GO:0045184,GO:0046907,GO:0051169,GO:0051170,GO:0051179,GO:0051234,GO:0051641,GO:0051649,GO:0070727,GO:0071702,GO:0071705,GO:0072594	-	-
NM_001011723.1	0.613333333333	5.95	-3.27814640286	1.1476497518999999e-08	1.63594862933e-07	down	DLA-DRA	-	MHC class II DR alpha chain	GO:0000139,GO:0000323,GO:0002253,GO:0002376,GO:0002396,GO:0002399,GO:0002429,GO:0002478,GO:0002495,GO:0002501,GO:0002503,GO:0002504,GO:0002505,GO:0002506,GO:0002682,GO:0002684,GO:0002757,GO:0002764,GO:0002768,GO:0003008,GO:0003674,GO:0003823,GO:0004888,GO:0005488,GO:0005575,GO:0005622,GO:0005623,GO:0005737,GO:0005764,GO:0005765,GO:0005768,GO:0005770,GO:0005773,GO:0005774,GO:0005783,GO:0005789,GO:…	K06752-ko04514 Cell adhesion molecules (CAMs);ko04145 Phagosome;ko04612 Antigen processing and presentation;ko04672 Intestinal immune network for IgA production;ko05310 Asthma;ko05322 Systemic lupus erythematosus;ko05323 Rheumatoid arthritis;ko05320 Autoimmune thyroid disease;ko05321 Inflammatiory bowel disease (IBD);ko05330 Allograft rejection;ko05332 Graft-versus-host disease;ko05416 Viral myoc…	-
XM_038479642.1	0.0001	1.8	-14.135709286099999	1.7893796142099996e-12	3.82541603314e-11	down	BST1	-	bone marrow stromal cell antigen 1, transcript variant X7	GO:0001775,GO:0001931,GO:0001932,GO:0001952,GO:0002252,GO:0002263,GO:0002274,GO:0002275,GO:0002283,GO:0002366,GO:0002376,GO:0002443,GO:0002444,GO:0002446,GO:0002682,GO:0002684,GO:0002685,GO:0002688,GO:0002691,GO:0002694,GO:0002696,GO:0003674,GO:0003824,GO:0003953,GO:0005575,GO:0005576,GO:0005622,GO:0005623,GO:0005737,GO:0005886,GO:0006139,GO:0006725,GO:0006732,GO:0006733,GO:0006753,GO:0006793,GO:…	K18152-ko00760 Nicotinate and nicotinamide metabolism;ko04970 Salivary secretion;ko04972 Pancreatic secretion	-
XM_005619316.4	0.0001	0.126666666667	-10.3068212025	0.000161255672747	0.0011681862706600001	down	SH3TC2	-	SH3 domain and tetratricopeptide repeats 2, transcript variant X4	GO:0005575,GO:0005622,GO:0005623,GO:0005737,GO:0005768,GO:0005886,GO:0007009,GO:0007272,GO:0007275,GO:0007399,GO:0007422,GO:0008150,GO:0008366,GO:0009966,GO:0009987,GO:0010001,GO:0010256,GO:0010646,GO:0012505,GO:0014037,GO:0014044,GO:0016020,GO:0016043,GO:0021782,GO:0022008,GO:0022011,GO:0023051,GO:0030154,GO:0031410,GO:0031982,GO:0032287,GO:0032292,GO:0032386,GO:0032501,GO:0032502,GO:0032879,GO:…	-	-
XM_014121424.3	0.613333333333	0.01	5.93859945534	3.07615611145e-05	0.000257403532594	up	PTPN4	-	protein tyrosine phosphatase non-receptor type 4, transcript variant X9	GO:0000902,GO:0000904,GO:0003674,GO:0003824,GO:0004721,GO:0004725,GO:0004726,GO:0005488,GO:0005515,GO:0005575,GO:0005622,GO:0005623,GO:0005634,GO:0005654,GO:0005737,GO:0005739,GO:0005886,GO:0006464,GO:0006468,GO:0006470,GO:0006793,GO:0006796,GO:0006807,GO:0006928,GO:0006935,GO:0007275,GO:0007399,GO:0007409,GO:0007411,GO:0007417,GO:0007420,GO:0007610,GO:0008092,GO:0008150,GO:0008152,GO:0009266,GO:…	-	KOG0792-Protein tyrosine phosphatase PTPMEG, contains FERM domain[T]
XM_014119709.3	17.68	144.936666667	-3.03523244008	2.39856058247e-32	1.7527417437900002e-30	down	PDZK1IP1	-	PDZK1 interacting protein 1, transcript variant X2	GO:0005575,GO:0016020	-	-
XM_022417495.2	5.4633333333300005	0.0001	15.7374938282	0.000337779510167	0.00227185210016	up	SLC25A16	-	solute carrier family 25 member 16, transcript variant X1	GO:0003674,GO:0005215,GO:0005575,GO:0005622,GO:0005623,GO:0005737,GO:0005739,GO:0005740,GO:0005743,GO:0006732,GO:0006810,GO:0006839,GO:0008150,GO:0008152,GO:0009058,GO:0009108,GO:0009987,GO:0015291,GO:0015297,GO:0016020,GO:0016021,GO:0019866,GO:0022804,GO:0022857,GO:0031090,GO:0031224,GO:0031966,GO:0031967,GO:0031975,GO:0043226,GO:0043227,GO:0043229,GO:0043231,GO:0044237,GO:0044249,GO:0044422,GO:…	-	KOG0752-Mitochondrial solute carrier protein[C]
XM_038426441.1	6.846666666669999	0.02	8.4192579656	6.50447536572e-13	1.4478362835699999e-11	up	ATP10D	-	ATPase phospholipid transporting 10D (putative), transcript variant X5	GO:0000166,GO:0000287,GO:0003674,GO:0003824,GO:0004012,GO:0005215,GO:0005319,GO:0005488,GO:0005524,GO:0005548,GO:0005575,GO:0005622,GO:0005623,GO:0005634,GO:0005654,GO:0005737,GO:0005783,GO:0005886,GO:0006629,GO:0006810,GO:0006811,GO:0006812,GO:0006820,GO:0006869,GO:0006886,GO:0006950,GO:0006996,GO:0007030,GO:0008104,GO:0008144,GO:0008150,GO:0008152,GO:0008202,GO:0009987,GO:0010256,GO:0010876,GO:…	-	KOG0206-P-type ATPase[R]
XM_038456729.1	4.67666666667	0.2	4.54740869801	1.79341566575e-12	3.83204966498e-11	up	LMO7	-	LIM domain 7, transcript variant X17	GO:0003674,GO:0005488,GO:0005515,GO:0005575,GO:0005622,GO:0005623,GO:0005737,GO:0019904,GO:0030016,GO:0030017,GO:0031430,GO:0031672,GO:0043226,GO:0043228,GO:0043229,GO:0043232,GO:0043292,GO:0044422,GO:0044424,GO:0044444,GO:0044449,GO:0044464,GO:0099080,GO:0099081,GO:0099512	K06084-ko04520 Adherens junction	KOG2046-Calponin[Z]
XM_022425060.2	0.9133333333329999	0.00666666666667	7.09803208296	2.26055625767e-10	3.95217217497e-09	up	ZNF112	-	zinc finger protein 112, transcript variant X1	GO:0000122,GO:0000976,GO:0000977,GO:0000978,GO:0000981,GO:0000982,GO:0000987,GO:0001012,GO:0001067,GO:0001078,GO:0001227,GO:0003674,GO:0003676,GO:0003677,GO:0003690,GO:0003700,GO:0005488,GO:0005575,GO:0005622,GO:0005623,GO:0005634,GO:0005730,GO:0006355,GO:0006357,GO:0008150,GO:0009889,GO:0009890,GO:0009892,GO:0010468,GO:0010556,GO:0010558,GO:0010605,GO:0010629,GO:0019219,GO:0019222,GO:0031323,GO:…	-	KOG2462-C2H2-type Zn-finger protein[K]
NM_001003227.1	151.55	1.34666666667	6.81425724964	4.997837255209997e-290	1.2828198774799994e-286	up	NR4A1	-	nuclear receptor subfamily 4 group A member 1	GO:0000981,GO:0000982,GO:0001077,GO:0001228,GO:0001525,GO:0001568,GO:0001667,GO:0001936,GO:0001938,GO:0001944,GO:0002040,GO:0002042,GO:0003674,GO:0003676,GO:0003677,GO:0003700,GO:0004879,GO:0005102,GO:0005488,GO:0005515,GO:0005575,GO:0005622,GO:0005623,GO:0005634,GO:0005635,GO:0005654,GO:0005667,GO:0005737,GO:0005829,GO:0006139,GO:0006351,GO:0006352,GO:0006355,GO:0006357,GO:0006366,GO:0006367,GO:…	K04465-ko04010 MAPK signaling pathway;ko04151 PI3K-Akt signaling pathway;ko04925 Aldosterone synthesis and secretion	KOG4217-Nuclear receptors of the nerve growth factor-induced protein B type[K]
XM_038455158.1	0.01	1.2533333333299999	-6.9696263509600005	4.18772794861e-07	4.82281579904e-06	down	INSR	-	insulin receptor, transcript variant X2	-	K04527-ko04014 Ras signaling pathway;ko04015 Rap1 signaling pathway;ko04066 HIF-1 signaling pathway;ko04068 FoxO signaling pathway;ko04072 Phospholipase D signaling pathway;ko04022 cGMP - PKG signaling pathway;ko04151 PI3K-Akt signaling pathway;ko04152 AMPK signaling pathway;ko04150 mTOR signaling pathway;ko04520 Adherens junction;ko04910 Insulin signaling pathway;ko04923 Regulation of lipolysis …	KOG4258-Insulin/growth factor receptor (contains protein kinase domain)[T]
XM_014121084.3	0.52	0.0001	12.3442959079	7.57878622133e-05	0.0005888111852779999	up	CELF1	-	CUGBP Elav-like family member 1, transcript variant X14	GO:0000003,GO:0000245,GO:0000375,GO:0000377,GO:0000381,GO:0000398,GO:0000900,GO:0001889,GO:0003006,GO:0003674,GO:0003676,GO:0003723,GO:0003729,GO:0003730,GO:0005488,GO:0005515,GO:0005575,GO:0005622,GO:0005623,GO:0005634,GO:0005635,GO:0005654,GO:0005737,GO:0006139,GO:0006376,GO:0006396,GO:0006397,GO:0006417,GO:0006725,GO:0006807,GO:0006928,GO:0006996,GO:0007010,GO:0007088,GO:0007096,GO:0007275,GO:…	-	KOG0144-RNA-binding protein CUGBP1/BRUNO (RRM superfamily)[A]
XM_014121307.3	0.0033333333333300003	1.98666666667	-9.21916852046	0.00158554183179	0.00885557350034	down	RELA	-	RELA proto-oncogene, NF-kB subunit, transcript variant X4	GO:0000122,GO:0000228,GO:0000302,GO:0000785,GO:0000790,GO:0000976,GO:0000977,GO:0000978,GO:0000980,GO:0000981,GO:0000982,GO:0000983,GO:0000987,GO:0001012,GO:0001067,GO:0001077,GO:0001078,GO:0001158,GO:0001205,GO:0001227,GO:0001228,GO:0001817,GO:0001819,GO:0001889,GO:0001942,GO:0002218,GO:0002220,GO:0002221,GO:0002223,GO:0002237,GO:0002252,GO:0002253,GO:0002376,GO:0002429,GO:0002682,GO:0002684,GO:…	K04735-ko04014 Ras signaling pathway;ko04010 MAPK signaling pathway;ko04064 NF-kappa B signaling pathway;ko04668 TNF signaling pathway;ko04066 HIF-1 signaling pathway;ko04071 Sphingolipid signaling pathway;ko04024 cAMP signaling pathway;ko04151 PI3K-Akt signaling pathway;ko04210 Apoptosis;ko04620 Toll-like receptor signaling pathway;ko04621 NOD-like receptor signaling pathway;ko04622 RIG-I-like r…	-
XM_005622598.4	2.91	0.03	6.59991284219	2.67454756293e-08	3.64185408867e-07	up	ZBTB18	-	zinc finger and BTB domain containing 18, transcript variant X3	GO:0000122,GO:0003674,GO:0003676,GO:0003677,GO:0005488,GO:0006355,GO:0006357,GO:0007275,GO:0007517,GO:0007519,GO:0008150,GO:0009888,GO:0009889,GO:0009890,GO:0009892,GO:0010468,GO:0010556,GO:0010558,GO:0010605,GO:0010629,GO:0014706,GO:0019219,GO:0019222,GO:0031323,GO:0031324,GO:0031326,GO:0031327,GO:0032501,GO:0032502,GO:0043565,GO:0045892,GO:0045934,GO:0048513,GO:0048519,GO:0048523,GO:0048731,GO:…	-	KOG4441-Proteins containing BTB/POZ and Kelch domains, involved in regulatory/signal transduction processes[TR]
XR_002621607.2	0.63	0.0633333333333	3.3143149107800003	0.00023485423758	0.00163391391308	up	LOC111093453	-	uncharacterized LOC111093453	-	-	-
XM_022420341.2	0.17	0.0033333333333300003	5.67242534197	0.0008709881379510001	0.005242523940989999	up	SLC16A4	-	solute carrier family 16 member 4, transcript variant X2	GO:0003674,GO:0005215,GO:0005342,GO:0005575,GO:0005623,GO:0005886,GO:0005887,GO:0006810,GO:0006811,GO:0006820,GO:0008028,GO:0008150,GO:0008509,GO:0008514,GO:0015075,GO:0015318,GO:0015711,GO:0015718,GO:0015849,GO:0016020,GO:0016021,GO:0022857,GO:0031224,GO:0031226,GO:0034220,GO:0044425,GO:0044459,GO:0044464,GO:0046942,GO:0046943,GO:0051179,GO:0051234,GO:0055085,GO:0071702,GO:0071944,GO:0098656,GO:…	-	KOG2504-Monocarboxylate transporter[G]
XR_005342419.1	0.0001	1.9266666666699999	-14.233819371600001	0.00013654986476299997	0.0010084211196	down	LOC119875013	-	uncharacterized LOC119875013, transcript variant X2	-	-	-
XM_014119375.3	0.01	1.83666666667	-7.520946007849999	4.739237698800001e-10	7.979951365899999e-09	down	OSBPL9	-	oxysterol binding protein like 9, transcript variant X2	GO:0003674,GO:0005488,GO:0005515,GO:0005516	-	KOG2210-Oxysterol-binding protein[T]
XM_536748.7	0.0866666666667	2.90333333333	-5.06608919046	1.15154544975e-06	1.24092544031e-05	down	DPEP1	-	dipeptidase 1	GO:0000096,GO:0000302,GO:0003674,GO:0003824,GO:0004857,GO:0004866,GO:0004869,GO:0005488,GO:0005543,GO:0005575,GO:0005576,GO:0005615,GO:0005622,GO:0005623,GO:0005634,GO:0005737,GO:0005783,GO:0005789,GO:0005886,GO:0005902,GO:0006082,GO:0006505,GO:0006507,GO:0006508,GO:0006518,GO:0006520,GO:0006575,GO:0006629,GO:0006643,GO:0006644,GO:0006650,GO:0006664,GO:0006690,GO:0006691,GO:0006749,GO:0006790,GO:…	-	KOG4127-Renal dipeptidase[O]
XM_038573051.1	0.156666666667	0.0001	10.6134825407	0.000551211787918	0.00350972128096	up	ST8SIA5	-	ST8 alpha-N-acetyl-neuraminide alpha-2,8-sialyltransferase 5, transcript variant X1	GO:0000139,GO:0003674,GO:0003824,GO:0003828,GO:0005575,GO:0005622,GO:0005623,GO:0005737,GO:0005794,GO:0005975,GO:0006629,GO:0006643,GO:0006664,GO:0006665,GO:0006687,GO:0006688,GO:0006807,GO:0008150,GO:0008152,GO:0008373,GO:0008610,GO:0009058,GO:0009247,GO:0009987,GO:0012505,GO:0016020,GO:0016740,GO:0016757,GO:0030148,GO:0031090,GO:0031984,GO:0043170,GO:0043226,GO:0043227,GO:0043229,GO:0043231,GO:…	K03369-ko00604 Glycosphingolipid biosynthesis - ganglio series	KOG2692-Sialyltransferase[G]
XM_533027.7	0.686666666667	6.96	-3.34140546939	2.4885236089e-10	4.32312553174e-09	down	FMO5	-	flavin containing dimethylaniline monoxygenase 5, transcript variant X4	GO:0003674,GO:0003824,GO:0004497,GO:0004499,GO:0005575,GO:0005622,GO:0005623,GO:0005737,GO:0005783,GO:0005789,GO:0005829,GO:0008150,GO:0008152,GO:0012505,GO:0016020,GO:0016491,GO:0016705,GO:0016709,GO:0031090,GO:0031984,GO:0042175,GO:0043226,GO:0043227,GO:0043229,GO:0043231,GO:0044422,GO:0044424,GO:0044425,GO:0044432,GO:0044444,GO:0044446,GO:0044464,GO:0055114,GO:0098827	K00485-ko00982 Drug metabolism - cytochrome P450	KOG1399-Flavin-containing monooxygenase[Q]
XM_005620459.4	0.0001	1.31333333333	-13.680945508499999	4.0124680346599996e-13	9.079010316649999e-12	down	PLEKHG5	-	pleckstrin homology and RhoGEF domain containing G5, transcript variant X2	GO:0000902,GO:0001667,GO:0002009,GO:0002165,GO:0003674,GO:0005085,GO:0005088,GO:0005089,GO:0005488,GO:0005515,GO:0005575,GO:0005622,GO:0005623,GO:0005737,GO:0005829,GO:0005886,GO:0005911,GO:0006355,GO:0006357,GO:0006928,GO:0006935,GO:0007154,GO:0007165,GO:0007186,GO:0007264,GO:0007265,GO:0007266,GO:0007275,GO:0007399,GO:0007444,GO:0007478,GO:0007480,GO:0007552,GO:0007560,GO:0008150,GO:0009605,GO:…	-	KOG3521-Predicted guanine nucleotide exchange factor[T]
XM_005640548.4	12.093333333299999	1.10666666667	3.4499193091800002	4.4471126460399997e-26	2.4094198172499996e-24	up	NOP58	-	NOP58 ribonucleoprotein, transcript variant X1	GO:0000154,GO:0001085,GO:0001091,GO:0001094,GO:0001098,GO:0001099,GO:0001650,GO:0003674,GO:0003676,GO:0003723,GO:0005488,GO:0005515,GO:0005575,GO:0005622,GO:0005623,GO:0005634,GO:0005654,GO:0005730,GO:0005732,GO:0005737,GO:0005829,GO:0006139,GO:0006364,GO:0006396,GO:0006403,GO:0006725,GO:0006807,GO:0008134,GO:0008150,GO:0008152,GO:0009451,GO:0009987,GO:0010467,GO:0015030,GO:0016049,GO:0016070,GO:…	K14565-ko03008 Ribosome biogenesis in eukaryotes	-
XM_022409637.2	0.0001	0.44	-12.1032878084	0.0014186849284000002	0.008028462538149999	down	SP140	-	SP140 nuclear body protein, transcript variant X1	GO:0000981,GO:0001650,GO:0003674,GO:0003700,GO:0005575,GO:0005622,GO:0005623,GO:0005634,GO:0005635,GO:0005654,GO:0005730,GO:0005737,GO:0005739,GO:0006355,GO:0006357,GO:0006950,GO:0006952,GO:0008150,GO:0009889,GO:0010468,GO:0010556,GO:0012505,GO:0019219,GO:0019222,GO:0031323,GO:0031326,GO:0031967,GO:0031974,GO:0031975,GO:0031981,GO:0043226,GO:0043227,GO:0043228,GO:0043229,GO:0043231,GO:0043232,GO:…	-	KOG4333-Nuclear DEAF-1 related transcriptional regulator (suppressin) and related SAND domain proteins[DK]
XM_038460455.1	1.02	0.00666666666667	7.257387842689999	3.070964721e-08	4.13910007096e-07	up	C28H10orf90	-	chromosome 28 C10orf90 homolog, transcript variant X13	GO:0000075,GO:0000077,GO:0000278,GO:0001558,GO:0003674,GO:0005488,GO:0005515,GO:0005575,GO:0005622,GO:0005623,GO:0005634,GO:0005654,GO:0005737,GO:0005813,GO:0005815,GO:0005829,GO:0005856,GO:0005886,GO:0006950,GO:0006974,GO:0007049,GO:0007093,GO:0007095,GO:0007346,GO:0008092,GO:0008150,GO:0009314,GO:0009411,GO:0009416,GO:0009628,GO:0009987,GO:0010212,GO:0010389,GO:0010564,GO:0010948,GO:0010972,GO:…	-	-
XM_005629818.4	0.373333333333	0.0001	11.8662486111	0.000747900852895	0.0045863509372399995	up	ANK1	-	ankyrin 1, transcript variant X14	GO:0002262,GO:0002376,GO:0002520,GO:0003674,GO:0005198,GO:0005200,GO:0005488,GO:0005515,GO:0005575,GO:0005622,GO:0005623,GO:0005634,GO:0005737,GO:0005783,GO:0005829,GO:0005856,GO:0005886,GO:0005938,GO:0006725,GO:0006778,GO:0006779,GO:0006807,GO:0006810,GO:0006811,GO:0006812,GO:0006887,GO:0006888,GO:0006996,GO:0007010,GO:0007163,GO:0007275,GO:0008092,GO:0008093,GO:0008104,GO:0008150,GO:0008152,GO:…	K10380-ko04624 Toll and Imd signaling pathway;ko05205 Proteoglycans in cancer	KOG4177-Ankyrin[M]
XM_005623454.4	0.616666666667	0.05	3.62449086491	0.00043270582814999994	0.0028319303506700003	up	DAAM1	-	dishevelled associated activator of morphogenesis 1, transcript variant X1	GO:0000902,GO:0000904,GO:0001725,GO:0003674,GO:0003779,GO:0005488,GO:0005515,GO:0005575,GO:0005622,GO:0005623,GO:0005737,GO:0005815,GO:0005829,GO:0005856,GO:0005865,GO:0005886,GO:0005929,GO:0006928,GO:0006935,GO:0006996,GO:0007010,GO:0007015,GO:0007154,GO:0007165,GO:0007166,GO:0007267,GO:0007275,GO:0007399,GO:0007409,GO:0007411,GO:0007417,GO:0007420,GO:0007424,GO:0008064,GO:0008092,GO:0008150,GO:…	K04512-ko04310 Wnt signaling pathway	KOG1924-RhoA GTPase effector DIA/Diaphanous[TZ]
XM_022422189.2	0.66	0.0001	12.6882503091	0.000690788853222	0.00427828632546	up	DCAF4	-	DDB1 and CUL4 associated factor 4, transcript variant X5	GO:0000151,GO:0003674,GO:0003676,GO:0003723,GO:0005488,GO:0005575,GO:0005622,GO:0005623,GO:0005634,GO:0005654,GO:0005681,GO:0005682,GO:0006139,GO:0006396,GO:0006464,GO:0006725,GO:0006807,GO:0008150,GO:0008152,GO:0008380,GO:0009987,GO:0010467,GO:0016070,GO:0019538,GO:0030532,GO:0031461,GO:0031974,GO:0031981,GO:0032991,GO:0034641,GO:0036211,GO:0043170,GO:0043226,GO:0043227,GO:0043229,GO:0043231,GO:…	-	KOG2695-WD40 repeat protein[R]
XM_038460071.1	0.53	0.013333333333299998	5.312882955280001	0.0011984267407	0.006949589012590001	up	PRPH	-	peripherin, transcript variant X5	GO:0001750,GO:0003674,GO:0005198,GO:0005488,GO:0005515,GO:0005575,GO:0005622,GO:0005623,GO:0005737,GO:0005856,GO:0005882,GO:0005883,GO:0005886,GO:0005929,GO:0006996,GO:0007010,GO:0008150,GO:0009987,GO:0016020,GO:0016043,GO:0030424,GO:0031090,GO:0031253,GO:0033267,GO:0036477,GO:0042622,GO:0042995,GO:0043005,GO:0043025,GO:0043195,GO:0043226,GO:0043227,GO:0043228,GO:0043229,GO:0043232,GO:0043679,GO:…	-	KOG0977-Nuclear envelope protein lamin, intermediate filament superfamily[DY]
XM_022425668.2	0.24333333333299997	2.97333333333	-3.6110753410400003	7.16716127782e-05	0.0005592646387180001	down	ABCA1	-	ATP binding cassette subfamily A member 1, transcript variant X2	GO:0000149,GO:0000166,GO:0001101,GO:0001816,GO:0002237,GO:0002790,GO:0003674,GO:0003824,GO:0004012,GO:0004888,GO:0005102,GO:0005215,GO:0005319,GO:0005488,GO:0005496,GO:0005515,GO:0005524,GO:0005543,GO:0005548,GO:0005575,GO:0005622,GO:0005623,GO:0005737,GO:0005783,GO:0005789,GO:0005794,GO:0005886,GO:0005887,GO:0006066,GO:0006464,GO:0006497,GO:0006629,GO:0006807,GO:0006810,GO:0006811,GO:0006820,GO:…	K05641-ko02010 ABC transporters;ko04975 Fat digestion and absorption	KOG0059-Lipid exporter ABCA1 and related proteins, ABC superfamily[IR]
XM_005624278.3	0.87	27.4666666667	-4.9805226255	5.7915446924e-06	5.50444705918e-05	down	PRKAR1A	-	protein kinase cAMP-dependent type I regulatory subunit alpha, transcript variant X3	GO:0000003,GO:0000166,GO:0000226,GO:0000280,GO:0001704,GO:0001707,GO:0001932,GO:0001933,GO:0001934,GO:0002682,GO:0002683,GO:0002694,GO:0002695,GO:0003006,GO:0003008,GO:0003014,GO:0003091,GO:0003674,GO:0004857,GO:0004860,GO:0004862,GO:0005488,GO:0005515,GO:0005575,GO:0005622,GO:0005623,GO:0005737,GO:0005829,GO:0005886,GO:0005929,GO:0005952,GO:0006355,GO:0006357,GO:0006464,GO:0006468,GO:0006469,GO:…	K04739-ko04910 Insulin signaling pathway	KOG1113-cAMP-dependent protein kinase types I and II, regulatory subunit[T]
XR_005427049.1	0.383333333333	0.0001	11.90438374	9.33386952518e-05	0.0007118353828410001	up	LOC102154279	-	uncharacterized LOC102154279, transcript variant X1	-	-	-
XR_002623688.2	2.0	0.0001	14.2877123795	1.62472983445e-11	3.18189818031e-10	up	LOC111094421	-	uncharacterized LOC111094421, transcript variant X2	-	-	-
XM_547845.5	1.2533333333299999	0.05333333333330001	4.55458885168	0.0015657704592199999	0.00875824859974	up	SYT16	-	synaptotagmin 16, transcript variant X5	GO:0000149,GO:0003674,GO:0005488,GO:0005509,GO:0005515,GO:0005543,GO:0005575,GO:0005623,GO:0005886,GO:0006810,GO:0006906,GO:0006996,GO:0008150,GO:0008289,GO:0009987,GO:0016020,GO:0016021,GO:0016043,GO:0016050,GO:0016192,GO:0019905,GO:0030276,GO:0031224,GO:0042802,GO:0042803,GO:0043167,GO:0043168,GO:0043169,GO:0044425,GO:0044464,GO:0046872,GO:0046982,GO:0046983,GO:0048284,GO:0051179,GO:0051234,GO:…	-	KOG1028-Ca2+-dependent phospholipid-binding protein Synaptotagmin, required for synaptic vesicle and secretory granule exocytosis[TU]
XM_548433.8	5.33	0.18666666666700002	4.835599301419999	0.00025515907426400003	0.0017623398691400001	up	ZER1	-	zyg-11 related cell cycle regulator, transcript variant X1	GO:0000151,GO:0003674,GO:0003824,GO:0004842,GO:0005575,GO:0005622,GO:0005623,GO:0006464,GO:0006807,GO:0008150,GO:0008152,GO:0009987,GO:0016567,GO:0016740,GO:0019222,GO:0019538,GO:0019787,GO:0031323,GO:0031396,GO:0031399,GO:0031461,GO:0031462,GO:0032268,GO:0032446,GO:0032991,GO:0036211,GO:0043170,GO:0043412,GO:0044237,GO:0044238,GO:0044260,GO:0044267,GO:0044424,GO:0044464,GO:0050789,GO:0050790,GO:…	-	KOG3665-ZYG-1-like serine/threonine protein kinases[R]
XM_038683515.1	2.20666666667	0.0001	14.4295810959	2.7940534426000003e-18	9.546271778759999e-17	up	OGFRL1	-	opioid growth factor receptor like 1, transcript variant X1	-	-	-
XR_005390404.1	3.37333333333	0.05333333333330001	5.98299357469	5.24711862906e-08	6.851785941439999e-07	up	LOC119872924	-	uncharacterized LOC119872924	-	-	-
XM_022423688.2	0.78	0.0333333333333	4.5484366247	2.88174494726e-09	4.4077281748199997e-08	up	MED27	-	mediator complex subunit 27, transcript variant X1	GO:0001654,GO:0001754,GO:0003407,GO:0003674,GO:0005488,GO:0005515,GO:0005575,GO:0005622,GO:0005623,GO:0005634,GO:0005654,GO:0006355,GO:0006357,GO:0007275,GO:0007399,GO:0007406,GO:0007423,GO:0008150,GO:0008285,GO:0009653,GO:0009719,GO:0009725,GO:0009887,GO:0009889,GO:0009987,GO:0010033,GO:0010468,GO:0010556,GO:0010721,GO:0014070,GO:0016592,GO:0019219,GO:0019222,GO:0022008,GO:0030154,GO:0030182,GO:…	K15170-ko04919 Thyroid hormone signaling pathway	-
XM_547236.6	12.5433333333	0.8933333333329999	3.81157838361	1.4358529713799996e-64	2.8764687721299995e-62	up	SLC6A17	-	solute carrier family 6 member 17	GO:0003333,GO:0003674,GO:0005215,GO:0005342,GO:0005575,GO:0005622,GO:0005623,GO:0005737,GO:0005886,GO:0005887,GO:0006810,GO:0006811,GO:0006812,GO:0006820,GO:0006836,GO:0006865,GO:0007275,GO:0007399,GO:0007417,GO:0007420,GO:0008021,GO:0008150,GO:0008509,GO:0008514,GO:0012505,GO:0015075,GO:0015171,GO:0015318,GO:0015711,GO:0015803,GO:0015804,GO:0015807,GO:0015816,GO:0015820,GO:0015824,GO:0015849,GO:…	-	KOG3659-Sodium-neurotransmitter symporter[T]
XM_022404201.2	0.35	0.0001	11.773139206700002	3.65597440151e-06	3.60748574534e-05	up	SORBS2	-	sorbin and SH3 domain containing 2, transcript variant X52	GO:0003008,GO:0003012,GO:0003298,GO:0003300,GO:0003301,GO:0003674,GO:0005198,GO:0005200,GO:0005488,GO:0005515,GO:0005575,GO:0005622,GO:0005623,GO:0005634,GO:0005654,GO:0005737,GO:0005856,GO:0005886,GO:0006996,GO:0007010,GO:0007154,GO:0007165,GO:0007166,GO:0007219,GO:0007275,GO:0007507,GO:0008092,GO:0008093,GO:0008150,GO:0008307,GO:0009888,GO:0009987,GO:0014069,GO:0014706,GO:0014896,GO:0014897,GO:…	-	KOG4225-Sorbin and SH3 domain-containing protein[T]
XR_005331570.1	0.656666666667	0.04	4.0370893187400005	0.0007793764838130001	0.00475681100877	up	TARBP1	-	TAR (HIV-1) RNA binding protein 1, transcript variant X3	GO:0000154,GO:0000451,GO:0000453,GO:0001510,GO:0003674,GO:0003676,GO:0003723,GO:0003824,GO:0005488,GO:0005575,GO:0005622,GO:0005623,GO:0005634,GO:0006139,GO:0006355,GO:0006357,GO:0006364,GO:0006396,GO:0006399,GO:0006400,GO:0006725,GO:0006807,GO:0008033,GO:0008150,GO:0008152,GO:0008168,GO:0008171,GO:0008173,GO:0008175,GO:0008649,GO:0008757,GO:0009451,GO:0009889,GO:0009987,GO:0010467,GO:0010468,GO:…	-	KOG0839-RNA Methylase, SpoU family[A]
XM_022407564.2	0.81	0.0001	12.9837061927	3.5583463775e-08	4.74615683765e-07	up	SYTL2	-	synaptotagmin like 2, transcript variant X1	GO:0000149,GO:0001786,GO:0003674,GO:0005102,GO:0005488,GO:0005509,GO:0005515,GO:0005543,GO:0005544,GO:0005546,GO:0005575,GO:0005622,GO:0005623,GO:0005737,GO:0005886,GO:0006810,GO:0006887,GO:0006904,GO:0006906,GO:0006996,GO:0008104,GO:0008150,GO:0008289,GO:0009892,GO:0009987,GO:0010563,GO:0010921,GO:0010923,GO:0012505,GO:0016020,GO:0016043,GO:0016050,GO:0016192,GO:0019220,GO:0019222,GO:0019897,GO:…	-	KOG1028-Ca2+-dependent phospholipid-binding protein Synaptotagmin, required for synaptic vesicle and secretory granule exocytosis[TU]
XM_005628485.4	105.413333333	4.66333333333	4.4985519926499995	0.0	0.0	up	STEAP1	-	STEAP family member 1, transcript variant X2	GO:0003674,GO:0005215,GO:0005575,GO:0005622,GO:0005623,GO:0005737,GO:0005768,GO:0005886,GO:0005887,GO:0005911,GO:0006810,GO:0008150,GO:0012505,GO:0015267,GO:0016020,GO:0016021,GO:0022803,GO:0022857,GO:0030054,GO:0031224,GO:0031226,GO:0031410,GO:0031982,GO:0043226,GO:0043227,GO:0043229,GO:0044424,GO:0044425,GO:0044444,GO:0044459,GO:0044464,GO:0051179,GO:0051234,GO:0055085,GO:0071944,GO:0097708	K14737-ko04978 Mineral absorption	-
NM_001003967.1	1.84333333333	15.243333333299999	-3.04778953357	9.959048159589999e-16	2.85016160152e-14	down	CCL24	-	C-C motif chemokine ligand 24	GO:0001664,GO:0001932,GO:0001934,GO:0001936,GO:0001938,GO:0002376,GO:0002548,GO:0002682,GO:0002684,GO:0002685,GO:0002687,GO:0003674,GO:0005102,GO:0005125,GO:0005126,GO:0005488,GO:0005515,GO:0005575,GO:0005576,GO:0005615,GO:0006928,GO:0006935,GO:0006950,GO:0006952,GO:0006954,GO:0006955,GO:0006996,GO:0007010,GO:0007154,GO:0007165,GO:0007166,GO:0007186,GO:0007267,GO:0008009,GO:0008064,GO:0008150,GO:…	-	-
XM_038455490.1	0.0001	1.69333333333	-14.047578375799999	2.39802998342e-07	2.86869488375e-06	down	CRB3	-	crumbs cell polarity complex component 3, transcript variant X2	GO:0003674,GO:0005488,GO:0005515,GO:0005575,GO:0005623,GO:0005886,GO:0005911,GO:0005923,GO:0007043,GO:0008104,GO:0008150,GO:0009987,GO:0016020,GO:0016043,GO:0016324,GO:0017124,GO:0019904,GO:0022607,GO:0030054,GO:0033036,GO:0034329,GO:0034330,GO:0034613,GO:0043296,GO:0043297,GO:0044085,GO:0044425,GO:0044459,GO:0044464,GO:0045177,GO:0045216,GO:0051179,GO:0051641,GO:0070160,GO:0070727,GO:0070830,GO:…	K06090-ko04530 Tight junction	-
XM_014107697.3	0.5633333333330001	0.0166666666667	5.07895134139	0.000605307347142	0.0038115243993300002	up	PASK	-	PAS domain containing serine/threonine kinase, transcript variant X9	GO:0002791,GO:0003674,GO:0003824,GO:0004672,GO:0004674,GO:0005488,GO:0005543,GO:0005575,GO:0005622,GO:0005623,GO:0005634,GO:0005737,GO:0005829,GO:0005979,GO:0006109,GO:0006417,GO:0006464,GO:0006468,GO:0006793,GO:0006796,GO:0006807,GO:0008150,GO:0008152,GO:0008289,GO:0009889,GO:0009890,GO:0009891,GO:0009892,GO:0009893,GO:0009987,GO:0010468,GO:0010556,GO:0010557,GO:0010558,GO:0010604,GO:0010605,GO:…	-	KOG1152-Signal transduction serine/threonine kinase with PAS/PAC sensor domain[T]
XM_022426889.2	0.40333333333300003	0.0001	11.977756926300001	0.000879922175313	0.00528777347026	up	PPP1R16A	-	protein phosphatase 1 regulatory subunit 16A, transcript variant X4	GO:0002009,GO:0002165,GO:0003674,GO:0005488,GO:0005515,GO:0005575,GO:0005622,GO:0005623,GO:0005737,GO:0005829,GO:0007275,GO:0007444,GO:0007472,GO:0007476,GO:0007552,GO:0007560,GO:0008150,GO:0008157,GO:0009653,GO:0009791,GO:0009886,GO:0009887,GO:0009888,GO:0010921,GO:0017020,GO:0019208,GO:0019220,GO:0019222,GO:0019888,GO:0019899,GO:0019902,GO:0019903,GO:0030234,GO:0031323,GO:0031399,GO:0032268,GO:…	-	KOG0505-Myosin phosphatase, regulatory subunit[OT]
XM_038459242.1	0.686666666667	0.0033333333333300003	7.686500527180001	0.00026172660647999995	0.0018028494255099999	up	PDE4D	-	phosphodiesterase 4D, transcript variant X5	GO:0000166,GO:0001664,GO:0001817,GO:0001819,GO:0001885,GO:0001932,GO:0001933,GO:0001993,GO:0001996,GO:0002027,GO:0002064,GO:0002237,GO:0002253,GO:0002376,GO:0002429,GO:0002682,GO:0002684,GO:0002757,GO:0002764,GO:0002768,GO:0003008,GO:0003012,GO:0003013,GO:0003015,GO:0003044,GO:0003062,GO:0003073,GO:0003158,GO:0003321,GO:0003674,GO:0003824,GO:0004112,GO:0004114,GO:0004115,GO:0005102,GO:0005488,GO:…	K13293-ko00230 Purine metabolism;ko04024 cAMP signaling pathway;ko05032 Morphine addiction	KOG3689-Cyclic nucleotide phosphodiesterase[T]
XR_005359595.1	0.023333333333299996	0.303333333333	-3.70043971814	5.49156131915e-05	0.000438342935384	down	LOC119870772	-	uncharacterized LOC119870772	-	-	-
XM_038576249.1	0.0001	0.136666666667	-10.4164456937	9.27248888759e-06	8.4754634684e-05	down	GREB1L	-	GREB1 like retinoic acid receptor coactivator, transcript variant X4	GO:0000003,GO:0001655,GO:0001656,GO:0001657,GO:0001658,GO:0001763,GO:0001822,GO:0001823,GO:0002009,GO:0003006,GO:0003205,GO:0003231,GO:0007275,GO:0007507,GO:0007548,GO:0008150,GO:0009653,GO:0009887,GO:0009888,GO:0022414,GO:0030539,GO:0032501,GO:0032502,GO:0035239,GO:0035295,GO:0046661,GO:0048513,GO:0048608,GO:0048729,GO:0048731,GO:0048754,GO:0048793,GO:0048806,GO:0048856,GO:0060065,GO:0060429,GO:…	-	-
XM_005641441.4	0.0033333333333300003	5.88333333333	-10.785452468199999	1.18324582051e-12	2.57381034728e-11	down	PJA1	-	praja ring finger ubiquitin ligase 1, transcript variant X3	GO:0003674,GO:0003824,GO:0004842,GO:0005575,GO:0005622,GO:0005623,GO:0005737,GO:0006464,GO:0006807,GO:0008150,GO:0008152,GO:0009056,GO:0009057,GO:0009987,GO:0016567,GO:0016740,GO:0019538,GO:0019787,GO:0030163,GO:0032446,GO:0036211,GO:0043170,GO:0043412,GO:0044237,GO:0044238,GO:0044260,GO:0044267,GO:0044424,GO:0044464,GO:0061630,GO:0061659,GO:0070647,GO:0071704,GO:0140096,GO:1901564,GO:1901565,GO:…	-	KOG4628-Predicted E3 ubiquitin ligase[O]
XM_005635880.4	1.72333333333	0.0966666666667	4.15603947519	7.0854732148e-06	6.62386100581e-05	up	SPP2	-	secreted phosphoprotein 2, transcript variant X1	GO:0001501,GO:0002576,GO:0003674,GO:0004857,GO:0004866,GO:0005575,GO:0005576,GO:0005622,GO:0005623,GO:0005737,GO:0005783,GO:0005788,GO:0006464,GO:0006807,GO:0006810,GO:0006887,GO:0007275,GO:0008150,GO:0008152,GO:0009892,GO:0009987,GO:0010466,GO:0010605,GO:0010951,GO:0012505,GO:0016043,GO:0016192,GO:0019222,GO:0019538,GO:0022607,GO:0030141,GO:0030162,GO:0030234,GO:0030414,GO:0031089,GO:0031323,GO:…	-	-
XM_038449299.1	0.01	3.07	-8.26209484537	4.26007297471e-11	8.02167248626e-10	down	CYP4B1	-	cytochrome P450 family 4 subfamily B member 1, transcript variant X1	GO:0003674,GO:0003824,GO:0004497,GO:0005488,GO:0005575,GO:0005622,GO:0005623,GO:0005737,GO:0005783,GO:0005789,GO:0006725,GO:0008144,GO:0008150,GO:0008152,GO:0009056,GO:0009987,GO:0012505,GO:0015643,GO:0016020,GO:0016491,GO:0016705,GO:0016999,GO:0017144,GO:0018585,GO:0018879,GO:0018917,GO:0019825,GO:0031090,GO:0031984,GO:0036094,GO:0042175,GO:0042221,GO:0042493,GO:0042537,GO:0042737,GO:0042738,GO:…	-	KOG0157-Cytochrome P450 CYP4/CYP19/CYP26 subfamilies[QI]
XM_547325.7	1.8	0.03	5.90689059561	3.36583542851e-14	8.413154557399999e-13	up	AK5	-	adenylate kinase 5, transcript variant X3	GO:0003674,GO:0003824,GO:0004017,GO:0004550,GO:0005575,GO:0005622,GO:0005623,GO:0005737,GO:0005815,GO:0005829,GO:0005856,GO:0006139,GO:0006163,GO:0006164,GO:0006165,GO:0006172,GO:0006173,GO:0006220,GO:0006221,GO:0006725,GO:0006753,GO:0006793,GO:0006796,GO:0006807,GO:0008150,GO:0008152,GO:0009058,GO:0009117,GO:0009123,GO:0009124,GO:0009126,GO:0009127,GO:0009132,GO:0009133,GO:0009135,GO:0009136,GO:…	K00939-ko00230 Purine metabolism	KOG3079-Uridylate kinase/adenylate kinase[F]
XR_002620586.2	0.786666666667	0.0001	12.9415367384	3.85614876624e-09	5.79876666173e-08	up	LOC111093015	-	uncharacterized LOC111093015	-	-	-
unassigned_transcript_1007	314.903333333	32.76	3.26490176676	7.89011971545e-08	1.00599638769e-06	up	unassigned_gene_22	-	tRNA-Glu	-	-	-
XM_038485226.1	2.29333333333	0.0001	14.485158443800001	1.58367201592e-12	3.398027291e-11	up	POLI	-	DNA polymerase iota, transcript variant X2	GO:0000731,GO:0003674,GO:0003824,GO:0003887,GO:0005575,GO:0005622,GO:0005623,GO:0005634,GO:0005654,GO:0005737,GO:0006139,GO:0006259,GO:0006281,GO:0006301,GO:0006725,GO:0006807,GO:0006950,GO:0006974,GO:0008150,GO:0008152,GO:0009058,GO:0009059,GO:0009314,GO:0009411,GO:0009416,GO:0009628,GO:0009987,GO:0010225,GO:0016604,GO:0016607,GO:0016740,GO:0016772,GO:0016779,GO:0018130,GO:0019438,GO:0019985,GO:…	K03510-ko03460 Fanconi anemia pathway	KOG2095-DNA polymerase iota/DNA damage inducible protein[L]
XM_038566160.1	0.453333333333	0.0001	12.1463565303	1.2209880529000002e-05	0.000109316628203	up	FANCC	-	FA complementation group C, transcript variant X7	GO:0000003,GO:0000302,GO:0000303,GO:0000305,GO:0000785,GO:0002262,GO:0002376,GO:0003006,GO:0005575,GO:0005622,GO:0005623,GO:0005634,GO:0005654,GO:0005694,GO:0005737,GO:0005829,GO:0006139,GO:0006259,GO:0006281,GO:0006289,GO:0006725,GO:0006801,GO:0006807,GO:0006950,GO:0006974,GO:0006979,GO:0007275,GO:0007276,GO:0007281,GO:0007399,GO:0007417,GO:0007420,GO:0008150,GO:0008152,GO:0009636,GO:0009653,GO:…	K10890-ko03460 Fanconi anemia pathway	-
XM_022427194.2	0.0001	0.153333333333	-10.5824556451	0.000147815102415	0.00108188747567	down	LRGUK	-	leucine rich repeats and guanylate kinase domain containing, transcript variant X3	GO:0000003,GO:0000226,GO:0001578,GO:0001669,GO:0002177,GO:0005575,GO:0005622,GO:0005623,GO:0005737,GO:0005856,GO:0006996,GO:0007010,GO:0007017,GO:0007276,GO:0007283,GO:0008150,GO:0009987,GO:0012505,GO:0015630,GO:0016043,GO:0019953,GO:0022414,GO:0022607,GO:0030030,GO:0030031,GO:0030141,GO:0031410,GO:0031982,GO:0032501,GO:0032504,GO:0035082,GO:0043226,GO:0043227,GO:0043228,GO:0043229,GO:0043232,GO:…	-	KOG0609-Calcium/calmodulin-dependent serine protein kinase/membrane-associated guanylate kinase[T]
XM_038654293.1	2.14666666667	0.0001	14.3898105672	2.25722256906e-09	3.50074080311e-08	up	RGS3	-	regulator of G protein signaling 3, transcript variant X3	GO:0000188,GO:0001932,GO:0001933,GO:0003674,GO:0005096,GO:0005488,GO:0005515,GO:0005575,GO:0005622,GO:0005623,GO:0005634,GO:0005654,GO:0005737,GO:0005829,GO:0005886,GO:0005938,GO:0006469,GO:0007154,GO:0007165,GO:0007186,GO:0008047,GO:0008150,GO:0008277,GO:0009892,GO:0009966,GO:0009968,GO:0009987,GO:0010563,GO:0010605,GO:0010646,GO:0010648,GO:0016020,GO:0019220,GO:0019222,GO:0023051,GO:0023052,GO:…	K07524-ko04360 Axon guidance	-
XM_022404098.2	0.0001	1.34666666667	-13.7171051718	0.000130903437321	0.000970386708283	down	RBPMS	-	RNA binding protein, mRNA processing factor, transcript variant X21	GO:0000375,GO:0000377,GO:0000398,GO:0001932,GO:0001934,GO:0003674,GO:0003676,GO:0003712,GO:0003713,GO:0003723,GO:0003727,GO:0005488,GO:0005515,GO:0005575,GO:0005622,GO:0005623,GO:0005634,GO:0005654,GO:0005685,GO:0005737,GO:0005829,GO:0006139,GO:0006396,GO:0006397,GO:0006725,GO:0006807,GO:0006950,GO:0006979,GO:0008143,GO:0008150,GO:0008152,GO:0008380,GO:0009889,GO:0009891,GO:0009893,GO:0009966,GO:…	-	KOG1457-RNA binding protein (contains RRM repeats)[R]
XR_005381137.1	1.0466666666700002	0.026666666666700003	5.29462074889	0.0012850753487600002	0.007363677190319999	up	VPS13A	-	vacuolar protein sorting 13 homolog A, transcript variant X2	GO:0005575,GO:0005622,GO:0005623,GO:0005737,GO:0006810,GO:0006892,GO:0006895,GO:0006914,GO:0007275,GO:0007399,GO:0007610,GO:0007626,GO:0008104,GO:0008150,GO:0008152,GO:0009056,GO:0009987,GO:0012505,GO:0016192,GO:0016482,GO:0030141,GO:0031045,GO:0031410,GO:0031982,GO:0032501,GO:0032502,GO:0033036,GO:0035176,GO:0043226,GO:0043227,GO:0043229,GO:0044237,GO:0044248,GO:0044424,GO:0044444,GO:0044464,GO:…	-	KOG1809-Vacuolar protein sorting-associated protein[U]
XM_038461792.1	0.613333333333	5.26333333333	-3.1012334998	1.22450727379e-16	3.73611179198e-15	down	COL18A1	-	collagen type XVIII alpha 1 chain, transcript variant X1	GO:0000902,GO:0000904,GO:0001525,GO:0001568,GO:0001885,GO:0001886,GO:0001944,GO:0002064,GO:0003008,GO:0003158,GO:0003382,GO:0003674,GO:0005488,GO:0005515,GO:0005575,GO:0005576,GO:0005581,GO:0005604,GO:0005622,GO:0005623,GO:0005737,GO:0005783,GO:0005788,GO:0007275,GO:0007600,GO:0007601,GO:0008150,GO:0008284,GO:0008285,GO:0009653,GO:0009887,GO:0009888,GO:0009987,GO:0010941,GO:0010942,GO:0012505,GO:…	K06823-ko04974 Protein digestion and absorption	KOG3546-Collagens (type XV)[W]
XR_002624932.2	1.87	0.08333333333330001	4.48800077083	1.44435443759e-05	0.00012753547203399999	up	LOC111095154	-	uncharacterized LOC111095154	-	-	-
XR_005318973.1	0.25333333333299995	0.023333333333299996	3.44057259139	0.000569573368211	0.0036108735853200005	up	LOC119870502	-	uncharacterized LOC119870502	-	-	-
XM_038515177.1	0.27	4.91	-4.184691712149999	4.36771212217e-07	5.01883607816e-06	down	PLSCR3	-	phospholipid scramblase 3, transcript variant X4	GO:0002237,GO:0003674,GO:0005215,GO:0005319,GO:0005488,GO:0005509,GO:0005515,GO:0005548,GO:0005575,GO:0005622,GO:0005623,GO:0005737,GO:0005739,GO:0005886,GO:0006810,GO:0006811,GO:0006820,GO:0006869,GO:0007009,GO:0008150,GO:0009605,GO:0009607,GO:0009617,GO:0009987,GO:0010033,GO:0010256,GO:0010876,GO:0015711,GO:0015748,GO:0015914,GO:0016020,GO:0016043,GO:0017121,GO:0017128,GO:0032496,GO:0033036,GO:…	-	KOG0621-Phospholipid scramblase[M]
XM_038616466.1	2.67666666667	0.0001	14.708149866600001	4.31341198944e-12	8.93309145649e-11	up	NTNG2	-	netrin G2, transcript variant X10	GO:0000902,GO:0000904,GO:0005575,GO:0005576,GO:0005622,GO:0005623,GO:0005737,GO:0005829,GO:0005886,GO:0007275,GO:0007399,GO:0007409,GO:0008150,GO:0009653,GO:0009987,GO:0016020,GO:0016043,GO:0022008,GO:0030030,GO:0030154,GO:0030182,GO:0030424,GO:0030496,GO:0031175,GO:0031224,GO:0031225,GO:0031226,GO:0032501,GO:0032502,GO:0032989,GO:0032990,GO:0042995,GO:0043005,GO:0044421,GO:0044424,GO:0044425,GO:…	K16359-ko04514 Cell adhesion molecules (CAMs);ko04360 Axon guidance	KOG3512-Netrin, axonal chemotropic factor[T]
XR_005318002.1	0.40666666666699997	0.013333333333299998	4.93073733756	9.12163639802e-09	1.31533484408e-07	up	LOC102152675	-	uncharacterized LOC102152675	-	-	-
XM_022405334.2	2.35333333333	0.0001	14.5224180623	9.513015671219999e-15	2.4931750324599997e-13	up	NAT10	-	N-acetyltransferase 10, transcript variant X3	GO:0000049,GO:0000154,GO:0002097,GO:0002101,GO:0003674,GO:0003676,GO:0003723,GO:0003824,GO:0005488,GO:0005515,GO:0005575,GO:0005622,GO:0005623,GO:0005634,GO:0005654,GO:0005697,GO:0005730,GO:0006139,GO:0006325,GO:0006364,GO:0006396,GO:0006399,GO:0006400,GO:0006464,GO:0006473,GO:0006475,GO:0006725,GO:0006807,GO:0006996,GO:0008033,GO:0008080,GO:0008150,GO:0008152,GO:0009451,GO:0009889,GO:0009890,GO:…	K14521-ko03008 Ribosome biogenesis in eukaryotes	KOG2036-Predicted P-loop ATPase fused to an acetyltransferase[R]
XM_538946.7	3.63666666667	0.0001	15.1503290754	4.90750435297e-16	1.42734694595e-14	up	CYP39A1	-	cytochrome P450 family 39 subfamily A member 1, transcript variant X6	GO:0003674,GO:0003824,GO:0004497,GO:0005575,GO:0005622,GO:0005623,GO:0005737,GO:0005783,GO:0005789,GO:0006066,GO:0006082,GO:0006629,GO:0006694,GO:0006699,GO:0006706,GO:0006707,GO:0007586,GO:0008150,GO:0008152,GO:0008202,GO:0008203,GO:0008206,GO:0008387,GO:0008395,GO:0008396,GO:0008610,GO:0009056,GO:0009058,GO:0009987,GO:0012505,GO:0016020,GO:0016042,GO:0016053,GO:0016125,GO:0016127,GO:0016491,GO:…	K07439-ko00120 Primary bile acid biosynthesis	KOG0684-Cytochrome P450[Q]
XM_537467.6	1.42	0.0001	13.7936033093	1.90808860407e-16	5.7365580374799995e-15	up	PPM1A	-	protein phosphatase, Mg2+/Mn2+ dependent 1A, transcript variant X7	GO:0000122,GO:0003674,GO:0003824,GO:0004721,GO:0004722,GO:0004723,GO:0005488,GO:0005515,GO:0005575,GO:0005622,GO:0005623,GO:0005634,GO:0005654,GO:0005737,GO:0005829,GO:0005886,GO:0006355,GO:0006357,GO:0006464,GO:0006470,GO:0006497,GO:0006498,GO:0006499,GO:0006793,GO:0006796,GO:0006807,GO:0007049,GO:0007050,GO:0007154,GO:0007165,GO:0007166,GO:0007267,GO:0008022,GO:0008150,GO:0008152,GO:0009058,GO:…	K04457-ko04010 MAPK signaling pathway	KOG0697-Protein phosphatase 1B (formerly 2C)[T]
XM_022420382.2	1.33	0.143333333333	3.21398018152	6.63047608024e-07	7.4155880082600005e-06	up	PRPF38B	-	pre-mRNA processing factor 38B, transcript variant X1	GO:0000375,GO:0000377,GO:0000398,GO:0005575,GO:0005622,GO:0005623,GO:0005634,GO:0005681,GO:0006139,GO:0006396,GO:0006397,GO:0006725,GO:0006807,GO:0008150,GO:0008152,GO:0008380,GO:0009987,GO:0010467,GO:0016070,GO:0016071,GO:0032991,GO:0034641,GO:0043170,GO:0043226,GO:0043227,GO:0043229,GO:0043231,GO:0044237,GO:0044238,GO:0044422,GO:0044424,GO:0044428,GO:0044446,GO:0044464,GO:0046483,GO:0071011,GO:…	K12850-ko03040 Spliceosome	KOG2888-Putative RNA binding protein[R]
XM_022408178.2	2.25333333333	0.00666666666667	8.40087943628	0.00124584379115	0.00717189694628	up	TMCO3	-	transmembrane and coiled-coil domains 3, transcript variant X8	GO:0003674,GO:0005215,GO:0005575,GO:0006810,GO:0006811,GO:0006812,GO:0008150,GO:0008324,GO:0015075,GO:0015318,GO:0016020,GO:0022857,GO:0022890,GO:0034220,GO:0051179,GO:0051234,GO:0055085,GO:0098655	-	-
XM_005625967.4	2.04	0.0001	14.316281531700001	1.8432401345299998e-10	3.2530376383699997e-09	up	SEPTIN10	-	septin 10, transcript variant X10	GO:0000003,GO:0000278,GO:0000281,GO:0000910,GO:0003006,GO:0003674,GO:0003824,GO:0003924,GO:0005488,GO:0005515,GO:0005575,GO:0005622,GO:0005623,GO:0005737,GO:0005856,GO:0005886,GO:0005938,GO:0005940,GO:0007049,GO:0007275,GO:0007276,GO:0007281,GO:0007292,GO:0007295,GO:0007349,GO:0007444,GO:0008150,GO:0009653,GO:0009888,GO:0009987,GO:0016020,GO:0016462,GO:0016787,GO:0016817,GO:0016818,GO:0017111,GO:…	-	KOG3859-Septins (P-loop GTPases)[D]
XM_038452360.1	1.53	0.0001	13.9012440325	7.535157568889999e-12	1.51544491204e-10	up	CSGALNACT1	-	chondroitin sulfate N-acetylgalactosaminyltransferase 1, transcript variant X3	GO:0003674,GO:0003824,GO:0006022,GO:0006023,GO:0006024,GO:0006029,GO:0006082,GO:0006790,GO:0006807,GO:0006950,GO:0008150,GO:0008152,GO:0008194,GO:0008376,GO:0009058,GO:0009059,GO:0009100,GO:0009101,GO:0009611,GO:0009987,GO:0016740,GO:0016757,GO:0016758,GO:0019538,GO:0030166,GO:0030203,GO:0030204,GO:0030206,GO:0034645,GO:0042060,GO:0043170,GO:0043436,GO:0044237,GO:0044238,GO:0044249,GO:0044260,GO:…	K00746-ko00532 Glycosaminoglycan biosynthesis - chondroitin sulfate / dermatan sulfate	KOG3588-Chondroitin synthase 1[G]
XM_535833.7	3.85	74.3733333333	-4.271855082719999	4.104956443579998e-195	4.9583044477999974e-192	down	TRA2B	-	transformer 2 beta homolog, transcript variant X2	GO:0000003,GO:0000245,GO:0000302,GO:0000375,GO:0000377,GO:0000381,GO:0000398,GO:0001678,GO:0003002,GO:0003006,GO:0003674,GO:0003676,GO:0003723,GO:0003727,GO:0003729,GO:0005488,GO:0005515,GO:0005575,GO:0005622,GO:0005623,GO:0005634,GO:0005654,GO:0005681,GO:0005737,GO:0006139,GO:0006396,GO:0006397,GO:0006725,GO:0006807,GO:0006950,GO:0006979,GO:0007275,GO:0007276,GO:0007283,GO:0007389,GO:0007399,GO:…	K12897-ko03040 Spliceosome	KOG4207-Predicted splicing factor, SR protein superfamily[A]
XM_022409285.2	5.10666666667	0.63	3.0189581576999998	3.13128569556e-07	3.6846888523e-06	up	LOC111092171	-	double-headed protease inhibitor, submandibular gland	GO:0005575,GO:0005576	-	-
XM_005633326.4	0.0033333333333300003	10.3733333333	-11.603626345	1.2132199638e-06	1.3021035976999999e-05	down	CEP57	-	centrosomal protein 57, transcript variant X3	GO:0000003,GO:0000060,GO:0000070,GO:0000086,GO:0000278,GO:0000280,GO:0000819,GO:0003006,GO:0003674,GO:0005488,GO:0005515,GO:0005575,GO:0005622,GO:0005623,GO:0005634,GO:0005737,GO:0005794,GO:0005813,GO:0005815,GO:0005829,GO:0005856,GO:0005874,GO:0006606,GO:0006810,GO:0006886,GO:0006913,GO:0006996,GO:0007049,GO:0007059,GO:0007154,GO:0007165,GO:0007166,GO:0007167,GO:0007169,GO:0007276,GO:0007281,GO:…	-	-
XM_038689025.1	19.56	0.0166666666667	10.1967250608	1.55923753196e-22	6.975464810719999e-21	up	LOC482175	-	transmembrane protease serine 11B-like protein, transcript variant X1	GO:0003674,GO:0003824,GO:0005575,GO:0005623,GO:0005886,GO:0006508,GO:0006807,GO:0008150,GO:0008152,GO:0008233,GO:0008236,GO:0016020,GO:0016787,GO:0017171,GO:0019538,GO:0043170,GO:0044238,GO:0044464,GO:0070011,GO:0071704,GO:0071944,GO:0140096,GO:1901564	-	KOG3627-Trypsin[E]
XM_005624041.4	1.07	0.0001	13.385323176199998	3.0191978845000004e-10	5.19013891673e-09	up	USP36	-	ubiquitin specific peptidase 36, transcript variant X2	GO:0002682,GO:0002683,GO:0002831,GO:0002832,GO:0003674,GO:0003824,GO:0004843,GO:0005488,GO:0005515,GO:0005575,GO:0005622,GO:0005623,GO:0005634,GO:0005654,GO:0005730,GO:0005737,GO:0006325,GO:0006355,GO:0006464,GO:0006508,GO:0006807,GO:0006996,GO:0006997,GO:0007000,GO:0008150,GO:0008152,GO:0008233,GO:0008234,GO:0009889,GO:0009892,GO:0009894,GO:0009895,GO:0009987,GO:0010468,GO:0010506,GO:0010507,GO:…	-	KOG1865-Ubiquitin carboxyl-terminal hydrolase[O]
XM_022422946.2	0.0001	4.54	-15.470404677100001	0.0005150570092300001	0.0033019608578000004	down	MEOX1	-	mesenchyme homeobox 1, transcript variant X1	GO:0000976,GO:0000977,GO:0000978,GO:0000981,GO:0000982,GO:0000987,GO:0001012,GO:0001067,GO:0001077,GO:0001228,GO:0001756,GO:0001757,GO:0002244,GO:0002376,GO:0002520,GO:0003002,GO:0003674,GO:0003676,GO:0003677,GO:0003682,GO:0003690,GO:0003700,GO:0005488,GO:0005515,GO:0005575,GO:0005622,GO:0005623,GO:0005634,GO:0005737,GO:0006139,GO:0006351,GO:0006355,GO:0006357,GO:0006366,GO:0006725,GO:0006807,GO:…	-	KOG0489-Transcription factor zerknullt and related HOX domain proteins[R]
XM_038672957.1	8.36333333333	0.04666666666669999	7.48554183335	4.961595830799999e-37	4.27175718196e-35	up	PAQR8	-	progestin and adipoQ receptor family member 8, transcript variant X8	GO:0003674,GO:0003707,GO:0005488,GO:0005496,GO:0005575,GO:0005622,GO:0005623,GO:0005737,GO:0005794,GO:0005886,GO:0007154,GO:0007165,GO:0008150,GO:0008289,GO:0009719,GO:0009725,GO:0009755,GO:0009987,GO:0010033,GO:0012505,GO:0014070,GO:0016020,GO:0023052,GO:0032870,GO:0033993,GO:0038023,GO:0042221,GO:0043226,GO:0043227,GO:0043229,GO:0043231,GO:0043401,GO:0044424,GO:0044444,GO:0044464,GO:0048545,GO:…	-	KOG0748-Predicted membrane proteins, contain hemolysin III domain[RT]
XM_005638053.2	1.08666666667	0.0033333333333300003	8.348728154229999	5.70733488019e-10	9.47791463242e-09	up	JPH1	-	junctophilin 1, transcript variant X4	GO:0003008,GO:0003012,GO:0003674,GO:0005198,GO:0005575,GO:0005622,GO:0005623,GO:0005634,GO:0005654,GO:0005737,GO:0005783,GO:0005789,GO:0005886,GO:0006810,GO:0006811,GO:0006812,GO:0006816,GO:0006873,GO:0006874,GO:0006875,GO:0006936,GO:0007204,GO:0007275,GO:0007517,GO:0008150,GO:0008307,GO:0009966,GO:0009987,GO:0010522,GO:0010646,GO:0010959,GO:0012505,GO:0014701,GO:0016020,GO:0016528,GO:0016529,GO:…	-	KOG0231-Junctional membrane complex protein Junctophilin and related MORN repeat proteins[R]
XM_038634353.1	1.34666666667	0.13	3.37280926389	0.0009234205144360001	0.00552572252468	up	RAP1B	-	RAP1B, member of RAS oncogene family, transcript variant X1	GO:0000003,GO:0000165,GO:0000187,GO:0000578,GO:0000902,GO:0000904,GO:0001501,GO:0001654,GO:0001700,GO:0001736,GO:0001738,GO:0001745,GO:0001756,GO:0001932,GO:0001934,GO:0002009,GO:0002064,GO:0002065,GO:0002066,GO:0002376,GO:0002520,GO:0003002,GO:0003006,GO:0003416,GO:0003417,GO:0003422,GO:0003428,GO:0003674,GO:0003824,GO:0003924,GO:0004672,GO:0004708,GO:0004712,GO:0005488,GO:0005515,GO:0005575,GO:…	K07836-ko04014 Ras signaling pathway;ko04015 Rap1 signaling pathway;ko04010 MAPK signaling pathway;ko04024 cAMP signaling pathway;ko04510 Focal adhesion;ko04611 Platelet activation;ko04670 Leukocyte transendothelial migration;ko04062 Chemokine signaling pathway;ko04972 Pancreatic secretion;ko04720 Long-term potentiation;ko04722 Neurotrophin signaling pathway;ko05211 Renal cell carcinoma	KOG0395-Ras-related GTPase[R]
XM_038549203.1	3.87333333333	0.22333333333299998	4.11630516295	0.00143670710338	0.00812370567212	up	PKMYT1	-	protein kinase, membrane associated tyrosine/threonine 1, transcript variant X2	GO:0000003,GO:0000079,GO:0000086,GO:0000278,GO:0000280,GO:0000793,GO:0001556,GO:0001932,GO:0001933,GO:0002119,GO:0002164,GO:0003006,GO:0003674,GO:0003824,GO:0004672,GO:0004674,GO:0004712,GO:0004713,GO:0004857,GO:0004860,GO:0004861,GO:0005575,GO:0005622,GO:0005623,GO:0005634,GO:0005635,GO:0005654,GO:0005694,GO:0005730,GO:0005737,GO:0005783,GO:0005794,GO:0005829,GO:0005886,GO:0006464,GO:0006468,GO:…	K06633-ko04110 Cell cycle;ko04114 Oocyte meiosis;ko04914 Progesterone-mediated oocyte maturation	KOG0601-Cyclin-dependent kinase WEE1[D]
XM_022423912.2	0.143333333333	3.02666666667	-4.40028373259	2.78873674863e-23	1.31188821068e-21	down	B4GALNT2	-	beta-1,4-N-acetyl-galactosaminyltransferase 2, transcript variant X2	GO:0000139,GO:0003674,GO:0003824,GO:0005575,GO:0005622,GO:0005623,GO:0005737,GO:0005794,GO:0006040,GO:0006047,GO:0006139,GO:0006464,GO:0006486,GO:0006487,GO:0006725,GO:0006793,GO:0006807,GO:0007162,GO:0008150,GO:0008152,GO:0008194,GO:0008376,GO:0009058,GO:0009059,GO:0009100,GO:0009101,GO:0009225,GO:0009987,GO:0012505,GO:0016020,GO:0016021,GO:0016740,GO:0016757,GO:0016758,GO:0018193,GO:0018196,GO:…	-	-
XM_038460385.1	0.0001	0.73	-12.833680748699999	0.00174056571702	0.00960515356982	down	BTRC	-	beta-transducin repeat containing E3 ubiquitin protein ligase, transcript variant X1	GO:0000003,GO:0000086,GO:0000151,GO:0000165,GO:0000209,GO:0000278,GO:0000578,GO:0000902,GO:0000904,GO:0001667,GO:0001763,GO:0002009,GO:0002064,GO:0002065,GO:0002066,GO:0003002,GO:0003006,GO:0003674,GO:0003824,GO:0004842,GO:0005488,GO:0005515,GO:0005575,GO:0005622,GO:0005623,GO:0005634,GO:0005654,GO:0005737,GO:0005829,GO:0006355,GO:0006403,GO:0006464,GO:0006468,GO:0006470,GO:0006508,GO:0006511,GO:…	K03362-ko04120 Ubiquitin mediated proteolysis;ko04310 Wnt signaling pathway;ko04340 Hedgehog signaling pathway;ko04341 Hedgehog signaling pathway - Fly;ko04390 Hippo signaling pathway;ko04114 Oocyte meiosis;ko04624 Toll and Imd signaling pathway;ko04710 Circadian rhythm;ko05131 Shigellosis	KOG0281-Beta-TrCP (transducin repeats containing)/Slimb proteins[S]
NM_001031815.2	0.39	0.02	4.28540221886	0.0009349186030870001	0.00558638690406	up	HGFAC	-	HGF activator	GO:0003674,GO:0003824,GO:0004175,GO:0004252,GO:0005575,GO:0005576,GO:0005622,GO:0005623,GO:0005737,GO:0005783,GO:0005791,GO:0005829,GO:0006508,GO:0006807,GO:0008150,GO:0008152,GO:0008233,GO:0008236,GO:0012505,GO:0016787,GO:0017171,GO:0019538,GO:0043170,GO:0043226,GO:0043227,GO:0043229,GO:0043231,GO:0044238,GO:0044424,GO:0044444,GO:0044464,GO:0070011,GO:0071704,GO:0140096,GO:1901564	-	KOG3627-Trypsin[E]
XM_005625822.4	4.35666666667	0.0001	15.4109371148	1.87495922112e-12	4.00123068897e-11	up	CENPM	-	centromere protein M, transcript variant X1	GO:0000775,GO:0000776,GO:0000777,GO:0000779,GO:0000793,GO:0005575,GO:0005622,GO:0005623,GO:0005634,GO:0005654,GO:0005694,GO:0005737,GO:0005829,GO:0006323,GO:0006325,GO:0006333,GO:0006334,GO:0006336,GO:0006338,GO:0006996,GO:0008150,GO:0009987,GO:0016043,GO:0022607,GO:0031055,GO:0031497,GO:0031974,GO:0031981,GO:0032991,GO:0034080,GO:0034508,GO:0034622,GO:0034724,GO:0034728,GO:0043044,GO:0043226,GO:…	-	-
XM_005629797.4	0.8666666666670001	0.00666666666667	7.02236781303	0.0010760096718800002	0.00633451336079	up	SLC20A2	-	solute carrier family 20 member 2, transcript variant X7	GO:0003674,GO:0005215,GO:0005315,GO:0005436,GO:0005575,GO:0005623,GO:0005886,GO:0005887,GO:0006810,GO:0006811,GO:0006812,GO:0006814,GO:0006817,GO:0006820,GO:0007154,GO:0007165,GO:0008150,GO:0008324,GO:0008509,GO:0009987,GO:0015075,GO:0015077,GO:0015081,GO:0015103,GO:0015114,GO:0015291,GO:0015293,GO:0015294,GO:0015318,GO:0015319,GO:0015321,GO:0015370,GO:0015672,GO:0015698,GO:0016020,GO:0016021,GO:…	-	KOG2493-Na+/Pi symporter[P]
XM_014113440.3	0.0001	0.34	-11.731319030999998	5.35712127597e-10	8.93970973431e-09	down	EXPH5	-	exophilin 5, transcript variant X3	GO:0002064,GO:0002791,GO:0002793,GO:0003334,GO:0003674,GO:0005488,GO:0005515,GO:0005575,GO:0005622,GO:0005623,GO:0005737,GO:0005768,GO:0006810,GO:0007275,GO:0008150,GO:0008544,GO:0009888,GO:0009913,GO:0009987,GO:0012505,GO:0016192,GO:0017016,GO:0017137,GO:0017157,GO:0019899,GO:0030154,GO:0030216,GO:0030855,GO:0031267,GO:0031410,GO:0031982,GO:0032501,GO:0032502,GO:0032879,GO:0032880,GO:0043226,GO:…	-	-
XM_005638486.2	0.126666666667	19.5233333333	-7.268018665669999	1.0332041530599999e-23	5.015558883919999e-22	down	TPM1	-	tropomyosin 1, transcript variant X11	GO:0000302,GO:0001701,GO:0001725,GO:0001726,GO:0001993,GO:0001996,GO:0002027,GO:0003007,GO:0003008,GO:0003012,GO:0003013,GO:0003015,GO:0003044,GO:0003062,GO:0003065,GO:0003073,GO:0003205,GO:0003206,GO:0003208,GO:0003229,GO:0003231,GO:0003321,GO:0003674,GO:0003779,GO:0005198,GO:0005200,GO:0005488,GO:0005515,GO:0005575,GO:0005622,GO:0005623,GO:0005737,GO:0005829,GO:0005856,GO:0005862,GO:0005865,GO:…	K10373-ko04260 Cardiac muscle contraction;ko04261 Adrenergic signaling in cardiomyocytes;ko05206 MicroRNAs in cancer;ko05410 Hypertrophic cardiomyopathy (HCM);ko05414 Dilated cardiomyopathy (DCM)	KOG1003-Actin filament-coating protein tropomyosin[Z]
NM_001362600.1	521.026666667	34.2166666667	3.92858608625	1.5373599771999998e-36	1.3044689988299998e-34	up	S100A2	-	S100 calcium binding protein A2	GO:0001667,GO:0003674,GO:0005488,GO:0005509,GO:0005515,GO:0006928,GO:0008150,GO:0009987,GO:0010631,GO:0016477,GO:0032501,GO:0040011,GO:0042802,GO:0043167,GO:0043169,GO:0043542,GO:0046872,GO:0048870,GO:0051179,GO:0051674,GO:0090130,GO:0090132	-	-
XM_022405765.2	0.0001	0.426666666667	-12.058893689100001	0.00103923687173	0.006144454340380001	down	PLAAT3	-	phospholipase A and acyltransferase 3, transcript variant X11	GO:0003674,GO:0003824,GO:0004620,GO:0004623,GO:0005575,GO:0005622,GO:0005623,GO:0005737,GO:0005777,GO:0006629,GO:0006638,GO:0006639,GO:0006641,GO:0006662,GO:0006996,GO:0007031,GO:0008150,GO:0008152,GO:0008970,GO:0009056,GO:0009987,GO:0016020,GO:0016042,GO:0016043,GO:0016298,GO:0016787,GO:0016788,GO:0018904,GO:0042579,GO:0043226,GO:0043227,GO:0043229,GO:0043231,GO:0044237,GO:0044238,GO:0044255,GO:…	K16817-ko00564 Glycerophospholipid metabolism;ko00565 Ether lipid metabolism;ko00590 Arachidonic acid metabolism;ko00591 Linoleic acid metabolism;ko00592 alpha-Linolenic acid metabolism;ko04014 Ras signaling pathway;ko04923 Regulation of lipolysis in adipocyte	-
XM_022416523.2	1.88666666667	0.0001	14.2035519319	9.224185338719999e-07	1.00722904411e-05	up	POLD2	-	DNA polymerase delta 2, accessory subunit, transcript variant X1	GO:0000228,GO:0000723,GO:0000731,GO:0003674,GO:0003824,GO:0003887,GO:0005575,GO:0005622,GO:0005623,GO:0005634,GO:0005654,GO:0005657,GO:0005694,GO:0006139,GO:0006259,GO:0006260,GO:0006261,GO:0006271,GO:0006281,GO:0006283,GO:0006289,GO:0006296,GO:0006297,GO:0006301,GO:0006725,GO:0006807,GO:0006950,GO:0006974,GO:0006996,GO:0007049,GO:0008150,GO:0008152,GO:0009058,GO:0009059,GO:0009987,GO:0016043,GO:…	K02328-ko00230 Purine metabolism;ko00240 Pyrimidine metabolism;ko03030 DNA replication;ko03410 Base excision repair;ko03420 Nucleotide excision repair;ko03430 Mismatch repair;ko03440 Homologous recombination;ko05166 HTLV-I infection	KOG2732-DNA polymerase delta, regulatory subunit 55[L]
XM_014112674.3	0.0001	1.3166666666700002	-13.6846025321	9.54950714852e-16	2.73868128195e-14	down	SLIT2	-	slit guidance ligand 2, transcript variant X5	GO:0000003,GO:0000902,GO:0000904,GO:0001558,GO:0001667,GO:0001704,GO:0001707,GO:0001764,GO:0003002,GO:0003006,GO:0003007,GO:0003151,GO:0003674,GO:0005102,GO:0005488,GO:0005515,GO:0005539,GO:0005575,GO:0005576,GO:0006928,GO:0006935,GO:0007154,GO:0007165,GO:0007166,GO:0007275,GO:0007369,GO:0007389,GO:0007399,GO:0007409,GO:0007411,GO:0007424,GO:0007427,GO:0007431,GO:0007432,GO:0007498,GO:0007502,GO:…	K06839-ko04360 Axon guidance	KOG4237-Extracellular matrix protein slit, contains leucine-rich and EGF-like repeats[WT]
XM_038514898.1	0.8766666666670001	0.1	3.1320283936799997	6.43978821966e-05	0.000507715919764	up	NEURL4	-	neuralized E3 ubiquitin protein ligase 4, transcript variant X1	GO:0005575,GO:0005622,GO:0005623,GO:0005813,GO:0005815,GO:0005856,GO:0015630,GO:0043226,GO:0043228,GO:0043229,GO:0043232,GO:0044422,GO:0044424,GO:0044430,GO:0044446,GO:0044464	-	KOG4625-Notch signaling protein Neuralized, Nuez domain[T]
XM_038457508.1	0.013333333333299998	0.35333333333300004	-4.7279204545599995	0.00158272603508	0.00884225177642	down	BFSP1	-	beaded filament structural protein 1, transcript variant X12	GO:0001654,GO:0002064,GO:0002088,GO:0003674,GO:0005198,GO:0005200,GO:0005212,GO:0005575,GO:0005622,GO:0005623,GO:0005737,GO:0005856,GO:0005882,GO:0006996,GO:0007010,GO:0007275,GO:0007423,GO:0008150,GO:0009888,GO:0009987,GO:0016043,GO:0021700,GO:0030154,GO:0030855,GO:0032501,GO:0032502,GO:0043010,GO:0043226,GO:0043228,GO:0043229,GO:0043232,GO:0044422,GO:0044424,GO:0044430,GO:0044446,GO:0044464,GO:…	-	-
XM_038456372.1	2.00666666667	0.106666666667	4.23361967676	0.000625526855674	0.00392380279652	up	C2CD3	-	C2 domain containing 3 centriole elongation regulator, transcript variant X2	GO:0000226,GO:0000578,GO:0001701,GO:0001840,GO:0001947,GO:0002009,GO:0003007,GO:0003143,GO:0005575,GO:0005622,GO:0005623,GO:0005737,GO:0005813,GO:0005814,GO:0005815,GO:0005829,GO:0005856,GO:0005929,GO:0006508,GO:0006807,GO:0006996,GO:0007010,GO:0007017,GO:0007049,GO:0007098,GO:0007099,GO:0007275,GO:0007368,GO:0007389,GO:0007399,GO:0007417,GO:0007420,GO:0007507,GO:0008104,GO:0008150,GO:0008152,GO:…	-	-
XM_022421673.2	3.22666666667	0.0001	14.977756926300001	1.82292977069e-21	7.68625049516e-20	up	RFX3	-	regulatory factor X3, transcript variant X17	GO:0000228,GO:0000785,GO:0000790,GO:0000902,GO:0000904,GO:0000976,GO:0000977,GO:0000978,GO:0000981,GO:0000987,GO:0001012,GO:0001067,GO:0001539,GO:0002064,GO:0002065,GO:0002066,GO:0002067,GO:0002068,GO:0002069,GO:0002070,GO:0002071,GO:0002791,GO:0003008,GO:0003309,GO:0003323,GO:0003341,GO:0003351,GO:0003674,GO:0003676,GO:0003677,GO:0003690,GO:0003700,GO:0003705,GO:0005488,GO:0005575,GO:0005622,GO:…	-	KOG3712-RFX family transcription factor[K]
XM_535696.6	2.68666666667	0.02	7.06967352781	1.8173243322099998e-26	1.00720479994e-24	up	ENPEP	-	glutamyl aminopeptidase	GO:0001525,GO:0001568,GO:0001655,GO:0001822,GO:0001944,GO:0001990,GO:0001991,GO:0002002,GO:0002003,GO:0003008,GO:0003013,GO:0003044,GO:0003073,GO:0003081,GO:0003674,GO:0003824,GO:0004177,GO:0005488,GO:0005575,GO:0005622,GO:0005623,GO:0005737,GO:0005886,GO:0005887,GO:0005903,GO:0006508,GO:0006518,GO:0006725,GO:0006807,GO:0006928,GO:0007154,GO:0007267,GO:0007275,GO:0008015,GO:0008150,GO:0008152,GO:…	K11141-ko04614 Renin-angiotensin system	KOG1046-Puromycin-sensitive aminopeptidase and related aminopeptidases[EO]
XR_005317115.1	0.18	0.0001	10.813781191199999	0.00032396724567400006	0.00218827086272	up	POLQ	-	DNA polymerase theta, transcript variant X4	GO:0000018,GO:0000724,GO:0000725,GO:0000726,GO:0002200,GO:0002376,GO:0002377,GO:0002440,GO:0002520,GO:0002566,GO:0003674,GO:0003676,GO:0003677,GO:0003682,GO:0003684,GO:0003824,GO:0003887,GO:0004386,GO:0005488,GO:0005515,GO:0005575,GO:0005622,GO:0005623,GO:0005634,GO:0005654,GO:0005737,GO:0006139,GO:0006259,GO:0006260,GO:0006261,GO:0006281,GO:0006282,GO:0006284,GO:0006289,GO:0006302,GO:0006303,GO:…	-	KOG0950-DNA polymerase theta/eta, DEAD-box superfamily[R]
NM_001003161.3	3.0466666666699997	133.026666667	-5.44834000411	4.2128562690499996e-41	4.27194027796e-39	down	S100A4	-	S100 calcium binding protein A4, transcript variant a	GO:0001837,GO:0003674,GO:0003779,GO:0005102,GO:0005488,GO:0005509,GO:0005515,GO:0005575,GO:0005622,GO:0005623,GO:0005634,GO:0005737,GO:0007275,GO:0008092,GO:0008150,GO:0009888,GO:0009966,GO:0009967,GO:0009987,GO:0010646,GO:0010647,GO:0023051,GO:0023056,GO:0030154,GO:0032501,GO:0032502,GO:0042802,GO:0042803,GO:0042995,GO:0043005,GO:0043122,GO:0043123,GO:0043167,GO:0043169,GO:0043226,GO:0043227,GO:…	-	-
XM_005621815.4	0.0001	5.483333333330001	-15.7427655577	8.71128191326e-07	9.56052714093e-06	down	AMPD2	-	adenosine monophosphate deaminase 2, transcript variant X5	GO:0001655,GO:0001822,GO:0002064,GO:0003674,GO:0003824,GO:0003876,GO:0005575,GO:0005622,GO:0005623,GO:0005737,GO:0005829,GO:0006139,GO:0006163,GO:0006164,GO:0006188,GO:0006725,GO:0006753,GO:0006793,GO:0006796,GO:0006807,GO:0007275,GO:0008150,GO:0008152,GO:0009058,GO:0009116,GO:0009117,GO:0009119,GO:0009123,GO:0009124,GO:0009126,GO:0009127,GO:0009141,GO:0009144,GO:0009150,GO:0009152,GO:0009156,GO:…	K01490-ko00230 Purine metabolism	KOG1096-Adenosine monophosphate deaminase[F]
XM_535897.8	1.84666666667	0.0933333333333	4.30638724399	6.934065831520001e-11	1.27813382212e-09	up	CAP2	-	cyclase associated actin cytoskeleton regulatory protein 2	GO:0000003,GO:0000226,GO:0000902,GO:0000904,GO:0001654,GO:0001745,GO:0001751,GO:0001754,GO:0003002,GO:0003006,GO:0003674,GO:0003779,GO:0005488,GO:0005515,GO:0005575,GO:0005622,GO:0005623,GO:0005737,GO:0005856,GO:0005938,GO:0006928,GO:0006935,GO:0006996,GO:0007010,GO:0007015,GO:0007017,GO:0007154,GO:0007163,GO:0007165,GO:0007190,GO:0007275,GO:0007276,GO:0007281,GO:0007292,GO:0007308,GO:0007309,GO:…	-	KOG2675-Adenylate cyclase-associated protein (CAP/Srv2p)[ZT]
XM_003435081.5	0.393333333333	0.0001	11.9415367384	0.000127360147322	0.000945998648981	up	DACT1	-	dishevelled binding antagonist of beta catenin 1, transcript variant X6	GO:0000122,GO:0000902,GO:0000904,GO:0001085,GO:0001702,GO:0001932,GO:0001933,GO:0003674,GO:0005080,GO:0005488,GO:0005515,GO:0005575,GO:0005622,GO:0005623,GO:0005634,GO:0005654,GO:0005737,GO:0005829,GO:0006355,GO:0006357,GO:0007154,GO:0007165,GO:0007166,GO:0007267,GO:0007275,GO:0007346,GO:0007369,GO:0007399,GO:0007442,GO:0008013,GO:0008134,GO:0008150,GO:0009653,GO:0009790,GO:0009792,GO:0009888,GO:…	-	-
XM_022424366.2	0.693333333333	9.67	-3.8018948620599997	5.76837614977e-06	5.4849657726e-05	down	SREBF2	-	sterol regulatory element binding transcription factor 2, transcript variant X2	GO:0000003,GO:0000122,GO:0000139,GO:0000902,GO:0000976,GO:0000977,GO:0000978,GO:0000981,GO:0000982,GO:0000987,GO:0001012,GO:0001067,GO:0001077,GO:0001078,GO:0001227,GO:0001228,GO:0001889,GO:0003674,GO:0003676,GO:0003677,GO:0003682,GO:0003690,GO:0003700,GO:0005488,GO:0005515,GO:0005575,GO:0005622,GO:0005623,GO:0005634,GO:0005635,GO:0005654,GO:0005737,GO:0005739,GO:0005783,GO:0005789,GO:0005794,GO:…	-	KOG2588-Predicted DNA-binding protein[K]
XM_022405761.2	0.05333333333330001	2.0666666666699998	-5.276124405269999	1.02221611223e-09	1.6521200825200002e-08	down	PLAAT3	-	phospholipase A and acyltransferase 3, transcript variant X11	GO:0003674,GO:0003824,GO:0004620,GO:0004623,GO:0005575,GO:0005622,GO:0005623,GO:0005737,GO:0005777,GO:0006629,GO:0006638,GO:0006639,GO:0006641,GO:0006662,GO:0006996,GO:0007031,GO:0008150,GO:0008152,GO:0008970,GO:0009056,GO:0009987,GO:0016020,GO:0016042,GO:0016043,GO:0016298,GO:0016787,GO:0016788,GO:0018904,GO:0042579,GO:0043226,GO:0043227,GO:0043229,GO:0043231,GO:0044237,GO:0044238,GO:0044255,GO:…	K16817-ko00564 Glycerophospholipid metabolism;ko00565 Ether lipid metabolism;ko00590 Arachidonic acid metabolism;ko00591 Linoleic acid metabolism;ko00592 alpha-Linolenic acid metabolism;ko04014 Ras signaling pathway;ko04923 Regulation of lipolysis in adipocyte	-
XM_005625514.4	0.0001	0.9233333333329999	-13.1726358551	5.92573307791e-07	6.67099797269e-06	down	RBMS2	-	RNA binding motif single stranded interacting protein 2, transcript variant X2	GO:0000003,GO:0003674,GO:0003676,GO:0003723,GO:0003729,GO:0003730,GO:0005488,GO:0005515,GO:0005575,GO:0005622,GO:0005623,GO:0005737,GO:0006139,GO:0006396,GO:0006417,GO:0006725,GO:0006807,GO:0006950,GO:0007275,GO:0007399,GO:0007552,GO:0007610,GO:0007617,GO:0007618,GO:0007619,GO:0007626,GO:0008050,GO:0008150,GO:0008152,GO:0008344,GO:0009605,GO:0009628,GO:0009629,GO:0009889,GO:0009890,GO:0009892,GO:…	-	KOG0145-RNA-binding protein ELAV/HU (RRM superfamily)[A]
XM_003433808.5	0.546666666667	0.0001	12.416445693699998	9.39117471081e-05	0.000715806909843	up	PDE4D	-	phosphodiesterase 4D, transcript variant X5	GO:0000166,GO:0001664,GO:0001817,GO:0001819,GO:0001885,GO:0001932,GO:0001933,GO:0001993,GO:0001996,GO:0002027,GO:0002064,GO:0002237,GO:0002253,GO:0002376,GO:0002429,GO:0002682,GO:0002684,GO:0002757,GO:0002764,GO:0002768,GO:0003008,GO:0003012,GO:0003013,GO:0003015,GO:0003044,GO:0003062,GO:0003073,GO:0003158,GO:0003321,GO:0003674,GO:0003824,GO:0004112,GO:0004114,GO:0004115,GO:0005102,GO:0005488,GO:…	K13293-ko00230 Purine metabolism;ko04024 cAMP signaling pathway;ko05032 Morphine addiction	KOG3689-Cyclic nucleotide phosphodiesterase[T]
XM_022426346.2	1.2333333333299998	0.0033333333333300003	8.531381460519999	8.25522319155e-06	7.61000013536e-05	up	RNGTT	-	RNA guanylyltransferase and 5'-phosphatase, transcript variant X3	GO:0003674,GO:0003824,GO:0004484,GO:0004651,GO:0004721,GO:0005575,GO:0005622,GO:0005623,GO:0005634,GO:0005737,GO:0006139,GO:0006370,GO:0006396,GO:0006397,GO:0006464,GO:0006470,GO:0006725,GO:0006793,GO:0006796,GO:0006807,GO:0008138,GO:0008150,GO:0008152,GO:0008192,GO:0008589,GO:0009452,GO:0009893,GO:0009966,GO:0009967,GO:0009987,GO:0010467,GO:0010468,GO:0010604,GO:0010628,GO:0010646,GO:0010647,GO:…	K13917-ko03015 mRNA surveillance pathway	KOG2386-mRNA capping enzyme, guanylyltransferase (alpha) subunit[A]
XM_038518901.1	1.42333333333	0.06	4.56816725818	0.000272002828823	0.00186549969507	up	MIER1	-	MIER1 transcriptional regulator, transcript variant X5	GO:0000981,GO:0003674,GO:0003700,GO:0003824,GO:0004407,GO:0005488,GO:0005515,GO:0005575,GO:0005622,GO:0005623,GO:0005634,GO:0005654,GO:0005737,GO:0006325,GO:0006355,GO:0006357,GO:0006464,GO:0006476,GO:0006807,GO:0006996,GO:0008150,GO:0008152,GO:0009889,GO:0009987,GO:0010468,GO:0010556,GO:0010638,GO:0016043,GO:0016569,GO:0016570,GO:0016575,GO:0016787,GO:0016810,GO:0016811,GO:0017053,GO:0019213,GO:…	-	KOG4329-DNA-binding protein[R]
XM_844773.6	0.703333333333	0.0866666666667	3.0206594705699996	2.63107704927e-06	2.66271740412e-05	up	F2RL2	-	coagulation factor II thrombin receptor like 2	GO:0001653,GO:0001775,GO:0003674,GO:0003824,GO:0004435,GO:0004620,GO:0004629,GO:0004888,GO:0004930,GO:0005575,GO:0005576,GO:0005623,GO:0005886,GO:0005887,GO:0006873,GO:0006874,GO:0006875,GO:0006950,GO:0007154,GO:0007165,GO:0007186,GO:0007200,GO:0007204,GO:0007596,GO:0007599,GO:0008081,GO:0008150,GO:0008528,GO:0009611,GO:0009966,GO:0009967,GO:0009987,GO:0010646,GO:0010647,GO:0015057,GO:0016020,GO:…	K04235-ko04080 Neuroactive ligand-receptor interaction;ko04610 Complement and coagulation cascades;ko04360 Axon guidance	KOG4219-G protein-coupled receptor[T]
XM_005638513.2	22.5366666667	1.87666666667	3.5860298197300007	7.25845307408e-12	1.4655366314999998e-10	up	ZNF609	-	zinc finger protein 609, transcript variant X2	GO:0000428,GO:0005575,GO:0005622,GO:0005623,GO:0005634,GO:0005654,GO:0006355,GO:0006357,GO:0007275,GO:0007399,GO:0008150,GO:0009889,GO:0009891,GO:0009893,GO:0009987,GO:0010468,GO:0010556,GO:0010557,GO:0010604,GO:0010628,GO:0010720,GO:0016591,GO:0019219,GO:0019222,GO:0022008,GO:0030154,GO:0030334,GO:0030335,GO:0030880,GO:0031323,GO:0031325,GO:0031326,GO:0031328,GO:0031974,GO:0031981,GO:0032039,GO:…	-	KOG4124-Putative transcriptional repressor regulating G2/M transition[KD]
XM_845262.5	4.80666666667	0.00666666666667	9.49385544924	6.36695928175e-22	2.7524029871900006e-20	up	ITGA10	-	integrin subunit alpha 10, transcript variant X5	GO:0003674,GO:0005488,GO:0005518,GO:0005575,GO:0005623,GO:0005886,GO:0005887,GO:0007154,GO:0007155,GO:0007160,GO:0007165,GO:0007166,GO:0007229,GO:0008150,GO:0008305,GO:0009987,GO:0016020,GO:0016021,GO:0016043,GO:0022610,GO:0023052,GO:0030198,GO:0031224,GO:0031226,GO:0031589,GO:0032991,GO:0034680,GO:0043062,GO:0043235,GO:0044425,GO:0044459,GO:0044464,GO:0044877,GO:0050789,GO:0050794,GO:0050896,GO:…	K06586-ko04151 PI3K-Akt signaling pathway;ko04512 ECM-receptor interaction;ko04810 Regulation of actin cytoskeleton;ko04510 Focal adhesion;ko05410 Hypertrophic cardiomyopathy (HCM);ko05412 Arrhythmogenic right ventricular cardiomyopathy (ARVC);ko05414 Dilated cardiomyopathy (DCM)	KOG3637-Vitronectin receptor, alpha subunit[W]
XM_038489234.1	0.0001	0.153333333333	-10.5824556451	0.000406215615993	0.00267915053317	down	RHOBTB1	-	Rho related BTB domain containing 1, transcript variant X15	GO:0002252,GO:0002376,GO:0006582,GO:0006725,GO:0006950,GO:0006952,GO:0006955,GO:0008150,GO:0008152,GO:0009987,GO:0018958,GO:0019748,GO:0035006,GO:0035010,GO:0035011,GO:0042440,GO:0044237,GO:0045087,GO:0050896,GO:0071704,GO:1901360,GO:1901615	K07868-ko04120 Ubiquitin mediated proteolysis	KOG0393-Ras-related small GTPase, Rho type[R]
XM_038586522.1	1.2333333333299998	0.0001	13.5902751496	4.67805425708e-08	6.15961308848e-07	up	POLE2	-	DNA polymerase epsilon 2, accessory subunit, transcript variant X10	GO:0000082,GO:0000228,GO:0000278,GO:0000731,GO:0003674,GO:0003824,GO:0003887,GO:0005575,GO:0005622,GO:0005623,GO:0005634,GO:0005654,GO:0005694,GO:0006139,GO:0006259,GO:0006260,GO:0006261,GO:0006275,GO:0006281,GO:0006301,GO:0006725,GO:0006807,GO:0006950,GO:0006974,GO:0007049,GO:0008150,GO:0008152,GO:0008622,GO:0009058,GO:0009059,GO:0009889,GO:0009891,GO:0009893,GO:0009987,GO:0010556,GO:0010557,GO:…	K02325-ko00230 Purine metabolism;ko00240 Pyrimidine metabolism;ko03030 DNA replication;ko03410 Base excision repair;ko03420 Nucleotide excision repair;ko05166 HTLV-I infection	KOG3818-DNA polymerase epsilon, subunit B[L]
XM_038571349.1	0.34666666666699997	0.0001	11.7593334072	0.00166571531846	0.00925052017559	up	AGTPBP1	-	ATP/GTP binding protein 1, transcript variant X3	GO:0001505,GO:0001654,GO:0001754,GO:0001775,GO:0002376,GO:0002520,GO:0002521,GO:0003008,GO:0003674,GO:0003824,GO:0004180,GO:0004181,GO:0005488,GO:0005515,GO:0005575,GO:0005622,GO:0005623,GO:0005634,GO:0005730,GO:0005737,GO:0005739,GO:0005829,GO:0006464,GO:0006508,GO:0006807,GO:0006996,GO:0007005,GO:0007275,GO:0007399,GO:0007417,GO:0007420,GO:0007423,GO:0007610,GO:0007626,GO:0007628,GO:0008092,GO:…	-	KOG3641-Zinc carboxypeptidase[E]
XM_005633719.4	0.0333333333333	0.526666666667	-3.98185265329	0.00086488118599	0.0052118768226299995	down	KCNJ11	-	potassium inwardly rectifying channel subfamily J member 11	GO:0000166,GO:0001669,GO:0001678,GO:0002791,GO:0002792,GO:0002931,GO:0003008,GO:0003674,GO:0005215,GO:0005216,GO:0005242,GO:0005244,GO:0005249,GO:0005261,GO:0005267,GO:0005488,GO:0005515,GO:0005524,GO:0005575,GO:0005622,GO:0005623,GO:0005634,GO:0005635,GO:0005737,GO:0005739,GO:0005768,GO:0005783,GO:0005829,GO:0005886,GO:0005887,GO:0005911,GO:0005975,GO:0005996,GO:0006006,GO:0006810,GO:0006811,GO:…	K05004-ko04911 Insulin secretion;ko04930 Type II diabetes mellitus	KOG3827-Inward rectifier K+ channel[P]
XM_038458069.1	0.0001	2.08666666667	-14.348912535999998	4.31953391185e-08	5.7113528233e-07	down	FOXA2	-	forkhead box A2, transcript variant X2	GO:0000122,GO:0000429,GO:0000430,GO:0000432,GO:0000436,GO:0000578,GO:0000976,GO:0000977,GO:0000978,GO:0000981,GO:0000982,GO:0000987,GO:0001012,GO:0001067,GO:0001077,GO:0001205,GO:0001228,GO:0001558,GO:0001655,GO:0001701,GO:0001702,GO:0001704,GO:0001705,GO:0001706,GO:0001707,GO:0001708,GO:0001756,GO:0001763,GO:0002009,GO:0002065,GO:0002165,GO:0002791,GO:0003002,GO:0003674,GO:0003676,GO:0003677,GO:…	K08035-ko04212 Longevity regulating pathway - worm;ko04213 Longevity regulating pathway - multiple species;ko04950 Maturity onset diabetes of the young	KOG3563-Forkhead/HNF-3-related transcription factor[K]
XR_005317477.1	0.536666666667	0.05666666666669999	3.24345403686	5.49318295867e-06	5.24393393182e-05	up	LOC119867468	-	uncharacterized LOC119867468	-	-	-
XM_022417451.2	0.0001	2.3166666666699998	-14.4997628567	1.56931171322e-07	1.92959561193e-06	down	RHOBTB1	-	Rho related BTB domain containing 1, transcript variant X15	GO:0002252,GO:0002376,GO:0006582,GO:0006725,GO:0006950,GO:0006952,GO:0006955,GO:0008150,GO:0008152,GO:0009987,GO:0018958,GO:0019748,GO:0035006,GO:0035010,GO:0035011,GO:0042440,GO:0044237,GO:0045087,GO:0050896,GO:0071704,GO:1901360,GO:1901615	K07868-ko04120 Ubiquitin mediated proteolysis	KOG0393-Ras-related small GTPase, Rho type[R]
XM_022406127.2	1.10333333333	0.03	5.20076240536	7.989885672289999e-10	1.3114653269e-08	up	R3HDM1	-	R3H domain containing 1, transcript variant X48	GO:0000003,GO:0001709,GO:0003002,GO:0003006,GO:0003674,GO:0005488,GO:0005515,GO:0005575,GO:0005622,GO:0005623,GO:0005737,GO:0006996,GO:0007049,GO:0007275,GO:0007276,GO:0007281,GO:0007282,GO:0007292,GO:0007293,GO:0007294,GO:0007308,GO:0007309,GO:0007310,GO:0007317,GO:0007389,GO:0008150,GO:0008283,GO:0008356,GO:0009653,GO:0009798,GO:0009950,GO:0009953,GO:0009987,GO:0009994,GO:0016043,GO:0019953,GO:…	-	KOG2953-mRNA-binding protein Encore[A]
XM_022424244.2	0.0633333333333	0.8266666666670001	-3.70626879694	1.08677060435e-08	1.55510436166e-07	down	CPT1B	-	carnitine palmitoyltransferase 1B, transcript variant X1	GO:0003674,GO:0003824,GO:0004095,GO:0005575,GO:0005622,GO:0005623,GO:0005737,GO:0005739,GO:0005740,GO:0005741,GO:0006082,GO:0006629,GO:0006631,GO:0006635,GO:0006810,GO:0006811,GO:0006820,GO:0006839,GO:0006853,GO:0006869,GO:0006950,GO:0006979,GO:0008150,GO:0008152,GO:0008374,GO:0009056,GO:0009062,GO:0009605,GO:0009636,GO:0009987,GO:0009991,GO:0010033,GO:0010035,GO:0010038,GO:0010876,GO:0015711,GO:…	K19523-ko01212 Fatty acid metabolism;ko00071 Fatty acid degradation;ko04152 AMPK signaling pathway;ko04922 Glucagon signaling pathway;ko04920 Adipocytokine signaling pathway;ko03320 PPAR signaling pathway;ko04931 Insulin resistance	KOG3716-Carnitine O-acyltransferase CPTI[I]
XM_540889.6	0.07333333333330001	4.13333333333	-5.81669278664	0.000275937437675	0.0018883850508900001	down	RCOR2	-	REST corepressor 2, transcript variant X2	GO:0000122,GO:0000785,GO:0000981,GO:0001067,GO:0003674,GO:0003676,GO:0003677,GO:0003682,GO:0003700,GO:0003712,GO:0003714,GO:0005488,GO:0005515,GO:0005575,GO:0005622,GO:0005623,GO:0005634,GO:0005667,GO:0005694,GO:0006355,GO:0006357,GO:0007154,GO:0007165,GO:0007166,GO:0007219,GO:0007221,GO:0008134,GO:0008150,GO:0008593,GO:0009889,GO:0009890,GO:0009891,GO:0009892,GO:0009893,GO:0009966,GO:0009967,GO:…	-	KOG1194-Predicted DNA-binding protein, contains Myb-like, SANT and ELM2 domains[K]
XM_038536974.1	0.9666666666670001	0.026666666666700003	5.17990909001	1.09754741554e-06	1.18615992793e-05	up	STX1A	-	syntaxin 1A, transcript variant X3	GO:0000149,GO:0000278,GO:0000281,GO:0000910,GO:0001505,GO:0001956,GO:0002791,GO:0003674,GO:0005246,GO:0005484,GO:0005488,GO:0005515,GO:0005575,GO:0005622,GO:0005623,GO:0005634,GO:0005635,GO:0005737,GO:0005829,GO:0005856,GO:0005886,GO:0005887,GO:0006810,GO:0006836,GO:0006886,GO:0006887,GO:0006904,GO:0006906,GO:0006996,GO:0007049,GO:0007154,GO:0007165,GO:0007166,GO:0007167,GO:0007169,GO:0007267,GO:…	K04560-ko04130 SNARE interactions in vesicular transport;ko04911 Insulin secretion;ko04721 Synaptic vesicle cycle;ko05031 Amphetamine addiction	KOG0810-SNARE protein Syntaxin 1 and related proteins[U]
XR_005298062.1	0.53	0.0166666666667	4.9909548604000005	2.31498212661e-05	0.0001973260398	up	LOC119864727	-	uncharacterized LOC119864727, transcript variant X1	-	-	-
XM_549210.7	3.27	0.04	6.3531468255	1.9142492415899998e-28	1.1646575978299998e-26	up	KLHL13	-	kelch like family member 13, transcript variant X9	GO:0000151,GO:0005575,GO:0005622,GO:0005623,GO:0005737,GO:0005829,GO:0006464,GO:0006807,GO:0008150,GO:0008152,GO:0009987,GO:0010564,GO:0016567,GO:0019538,GO:0030496,GO:0031461,GO:0031463,GO:0032446,GO:0032465,GO:0032991,GO:0036211,GO:0043170,GO:0043412,GO:0043687,GO:0044237,GO:0044238,GO:0044260,GO:0044267,GO:0044424,GO:0044444,GO:0044464,GO:0050789,GO:0050794,GO:0051302,GO:0051726,GO:0065007,GO:…	K10447-ko04120 Ubiquitin mediated proteolysis	KOG4441-Proteins containing BTB/POZ and Kelch domains, involved in regulatory/signal transduction processes[TR]
XM_014109975.3	0.0001	0.493333333333	-12.2683470547	0.00022195288278	0.00155469230599	down	CFI	-	complement factor I, transcript variant X4	GO:0002673,GO:0002682,GO:0002697,GO:0002920,GO:0003674,GO:0003824,GO:0004175,GO:0004252,GO:0005575,GO:0005576,GO:0005615,GO:0005622,GO:0005623,GO:0005634,GO:0006508,GO:0006807,GO:0008150,GO:0008152,GO:0008233,GO:0008236,GO:0009987,GO:0010033,GO:0010468,GO:0016787,GO:0017171,GO:0019222,GO:0019538,GO:0030162,GO:0030449,GO:0031347,GO:0032101,GO:0034097,GO:0042221,GO:0043170,GO:0043226,GO:0043227,GO:…	K01333-ko04610 Complement and coagulation cascades;ko05150 Staphylococcus aureus infection	KOG3627-Trypsin[E]
XM_038452288.1	4.25	0.00666666666667	9.316281531749999	1.6767362814999998e-23	8.025664989349999e-22	up	DENND2A	-	DENN domain containing 2A, transcript variant X5	GO:0003674,GO:0005085,GO:0005088,GO:0005488,GO:0005515,GO:0005575,GO:0005622,GO:0005623,GO:0005737,GO:0005829,GO:0005856,GO:0006810,GO:0008150,GO:0015629,GO:0016192,GO:0016197,GO:0016482,GO:0017016,GO:0017112,GO:0017137,GO:0019899,GO:0031267,GO:0042147,GO:0043226,GO:0043228,GO:0043229,GO:0043232,GO:0044424,GO:0044444,GO:0044464,GO:0046907,GO:0051020,GO:0051179,GO:0051234,GO:0051641,GO:0051649,GO:…	-	KOG3569-RAS signaling inhibitor ST5[T]
XM_545171.7	3.50333333333	0.0001	15.096440643	2.5101026340100006e-19	9.2287282877e-18	up	CTNND2	-	catenin delta 2, transcript variant X1	GO:0000902,GO:0000904,GO:0001654,GO:0001745,GO:0001763,GO:0003008,GO:0003674,GO:0003824,GO:0005488,GO:0005515,GO:0005575,GO:0005622,GO:0005623,GO:0005634,GO:0005737,GO:0005813,GO:0005815,GO:0005856,GO:0005886,GO:0005911,GO:0005912,GO:0005913,GO:0006464,GO:0006497,GO:0006807,GO:0007154,GO:0007155,GO:0007165,GO:0007275,GO:0007399,GO:0007423,GO:0007610,GO:0007611,GO:0007612,GO:0008013,GO:0008150,GO:…	-	KOG1048-Neural adherens junction protein Plakophilin and related Armadillo repeat proteins[TW]
XM_546603.4	1.85	0.0001	14.1752376503	4.11084860412e-13	9.29137757148e-12	up	ALOX15B	-	arachidonate 15-lipoxygenase type B, transcript variant X2	GO:0000003,GO:0001655,GO:0001676,GO:0001817,GO:0001819,GO:0002791,GO:0002793,GO:0003006,GO:0003674,GO:0003824,GO:0005488,GO:0005506,GO:0005509,GO:0005575,GO:0005622,GO:0005623,GO:0005634,GO:0005737,GO:0005829,GO:0005856,GO:0005886,GO:0006082,GO:0006629,GO:0006631,GO:0006633,GO:0006636,GO:0006690,GO:0006915,GO:0007275,GO:0008150,GO:0008152,GO:0008219,GO:0008285,GO:0008610,GO:0009058,GO:0009966,GO:…	K08022-ko00590 Arachidonic acid metabolism;ko04726 Serotonergic synapse	-
XM_038660556.1	0.95	0.08	3.56985560833	9.19372812768e-07	1.00443742152e-05	up	FSTL4	-	follistatin like 4, transcript variant X5	GO:0001558,GO:0003674,GO:0005488,GO:0005515,GO:0005575,GO:0005622,GO:0005623,GO:0005737,GO:0007275,GO:0007399,GO:0008150,GO:0008361,GO:0009966,GO:0009968,GO:0009987,GO:0010646,GO:0010648,GO:0010721,GO:0010769,GO:0010771,GO:0010975,GO:0010977,GO:0012505,GO:0016043,GO:0019838,GO:0022008,GO:0022603,GO:0022604,GO:0023051,GO:0023057,GO:0030141,GO:0030154,GO:0030308,GO:0031344,GO:0031345,GO:0031410,GO:…	-	KOG4222-Axon guidance receptor Dscam[T]
XM_038507743.1	21.4	2.65	3.0135465318400003	3.46699296216e-41	3.53306369652e-39	up	UBASH3B	-	ubiquitin associated and SH3 domain containing B, transcript variant X4	GO:0001775,GO:0001932,GO:0001933,GO:0002682,GO:0002683,GO:0002761,GO:0002762,GO:0003674,GO:0003824,GO:0004721,GO:0004725,GO:0005488,GO:0005515,GO:0005575,GO:0005622,GO:0005623,GO:0005737,GO:0005829,GO:0006464,GO:0006469,GO:0006470,GO:0006793,GO:0006796,GO:0006807,GO:0006950,GO:0007154,GO:0007155,GO:0007162,GO:0007165,GO:0007166,GO:0007167,GO:0007169,GO:0007596,GO:0007599,GO:0008150,GO:0008152,GO:…	-	KOG3734-Predicted phosphoglycerate mutase[G]
XM_005624274.4	0.616666666667	0.02	4.9464189598	7.08834596621e-06	6.62503851024e-05	up	RGS9	-	regulator of G protein signaling 9, transcript variant X1	GO:0000003,GO:0001750,GO:0001917,GO:0001975,GO:0002119,GO:0002164,GO:0003674,GO:0005096,GO:0005488,GO:0005575,GO:0005622,GO:0005623,GO:0005634,GO:0005737,GO:0005886,GO:0005929,GO:0006457,GO:0007154,GO:0007165,GO:0007186,GO:0007212,GO:0007275,GO:0007399,GO:0008047,GO:0008150,GO:0008277,GO:0009410,GO:0009605,GO:0009636,GO:0009719,GO:0009725,GO:0009791,GO:0009966,GO:0009967,GO:0009987,GO:0009991,GO:…	K13765-ko04744 Phototransduction;ko05030 Cocaine addiction	KOG3589-G protein signaling regulators[T]
XM_038463565.1	0.0001	0.28	-11.451211111800001	8.74862695481e-05	0.000670689960389	down	CYP20A1	-	cytochrome P450 family 20 subfamily A member 1, transcript variant X1	-	-	-
XM_014118400.3	0.023333333333299996	0.553333333333	-4.56768450929	1.58412448113e-05	0.00013877308914500002	down	CPNE5	-	copine 5, transcript variant X1	GO:0001558,GO:0005575,GO:0005623,GO:0007275,GO:0007399,GO:0008150,GO:0009987,GO:0010720,GO:0010975,GO:0010976,GO:0022008,GO:0022603,GO:0022604,GO:0030154,GO:0030307,GO:0031344,GO:0031346,GO:0032501,GO:0032502,GO:0036477,GO:0040008,GO:0042995,GO:0043005,GO:0043025,GO:0044297,GO:0044464,GO:0045595,GO:0045597,GO:0045664,GO:0045666,GO:0045927,GO:0048518,GO:0048522,GO:0048638,GO:0048639,GO:0048699,GO:…	-	KOG1327-Copine[T]
XM_038462839.1	1.0133333333299999	0.0001	13.3068212025	1.8597448697900002e-10	3.2790815882500002e-09	up	ECT2	-	epithelial cell transforming 2, transcript variant X2	GO:0000278,GO:0000281,GO:0000302,GO:0000902,GO:0000910,GO:0001932,GO:0001934,GO:0003674,GO:0005085,GO:0005088,GO:0005089,GO:0005096,GO:0005488,GO:0005515,GO:0005575,GO:0005622,GO:0005623,GO:0005634,GO:0005737,GO:0005819,GO:0005829,GO:0005856,GO:0005886,GO:0005911,GO:0005923,GO:0006950,GO:0006979,GO:0007043,GO:0007049,GO:0007154,GO:0007165,GO:0007186,GO:0007275,GO:0007399,GO:0008047,GO:0008150,GO:…	-	KOG3524-Predicted guanine nucleotide exchange factor (PEBBLE)[T]
XM_005619251.4	7.573333333330001	0.05333333333330001	7.149747119500001	9.349222772489998e-28	5.5086640003e-26	up	ADAM19	-	ADAM metallopeptidase domain 19	GO:0000003,GO:0001890,GO:0003006,GO:0003674,GO:0003824,GO:0004175,GO:0004222,GO:0005488,GO:0005515,GO:0005575,GO:0005622,GO:0005623,GO:0005634,GO:0005737,GO:0005794,GO:0005886,GO:0006508,GO:0006509,GO:0006807,GO:0007275,GO:0007507,GO:0008150,GO:0008152,GO:0008233,GO:0008237,GO:0009893,GO:0009987,GO:0010468,GO:0010604,GO:0010628,GO:0012505,GO:0016020,GO:0016043,GO:0016787,GO:0017124,GO:0019222,GO:…	-	KOG3607-Meltrins, fertilins and related Zn-dependent metalloproteinases of the ADAMs family[O]
XM_038576275.1	0.293333333333	0.0001	11.5183253077	2.24900011689e-08	3.08902798663e-07	up	GREB1L	-	GREB1 like retinoic acid receptor coactivator, transcript variant X4	GO:0000003,GO:0001655,GO:0001656,GO:0001657,GO:0001658,GO:0001763,GO:0001822,GO:0001823,GO:0002009,GO:0003006,GO:0003205,GO:0003231,GO:0007275,GO:0007507,GO:0007548,GO:0008150,GO:0009653,GO:0009887,GO:0009888,GO:0022414,GO:0030539,GO:0032501,GO:0032502,GO:0035239,GO:0035295,GO:0046661,GO:0048513,GO:0048608,GO:0048729,GO:0048731,GO:0048754,GO:0048793,GO:0048806,GO:0048856,GO:0060065,GO:0060429,GO:…	-	-
XR_002618330.2	0.09	0.75	-3.0588936890499996	0.0011952562700999999	0.00693414105109	down	LOC102155078	-	uncharacterized LOC102155078, transcript variant X1	-	-	-
XM_005623290.4	9.96	1.2433333333299998	3.00193261253	0.000209066903106	0.00147297299309	up	AP4S1	-	adaptor related protein complex 4 subunit sigma 1, transcript variant X7	GO:0000139,GO:0005575,GO:0005622,GO:0005623,GO:0005737,GO:0005768,GO:0005794,GO:0005802,GO:0006605,GO:0006810,GO:0006886,GO:0008104,GO:0008150,GO:0012505,GO:0015031,GO:0015833,GO:0016020,GO:0016192,GO:0030117,GO:0030119,GO:0030124,GO:0031090,GO:0031410,GO:0031904,GO:0031974,GO:0031982,GO:0031984,GO:0032588,GO:0032991,GO:0033036,GO:0034613,GO:0042886,GO:0043226,GO:0043227,GO:0043229,GO:0043231,GO:…	K12403-ko04142 Lysosome	KOG0934-Clathrin adaptor complex, small subunit[U]
XM_022413717.2	0.0001	0.7633333333329999	-12.8980974772	2.05246282447e-06	2.11678913299e-05	down	EIF4E	-	eukaryotic translation initiation factor 4E, transcript variant X7	GO:0000003,GO:0000082,GO:0000278,GO:0000280,GO:0000339,GO:0000340,GO:0000910,GO:0000932,GO:0001558,GO:0001662,GO:0002181,GO:0002183,GO:0002191,GO:0002209,GO:0003006,GO:0003674,GO:0003676,GO:0003723,GO:0003743,GO:0005488,GO:0005515,GO:0005575,GO:0005622,GO:0005623,GO:0005737,GO:0005829,GO:0005845,GO:0006139,GO:0006323,GO:0006412,GO:0006413,GO:0006417,GO:0006518,GO:0006725,GO:0006807,GO:0006950,GO:…	K03259-ko03013 RNA transport;ko04066 HIF-1 signaling pathway;ko04151 PI3K-Akt signaling pathway;ko04150 mTOR signaling pathway;ko04910 Insulin signaling pathway;ko04211 Longevity regulating pathway - mammal;ko01521 EGFR tyrosine kinase inhibitor resistance	KOG1670-Translation initiation factor 4F, cap-binding subunit (eIF-4E) and related cap-binding proteins[J]
XM_862018.6	11.663333333299999	0.0001	16.8316206383	1.47702440098e-23	7.1111885228e-22	up	STAU1	-	staufen double-stranded RNA binding protein 1, transcript variant X1	GO:0000003,GO:0000578,GO:0000932,GO:0001709,GO:0003002,GO:0003006,GO:0003008,GO:0003674,GO:0003676,GO:0003723,GO:0003725,GO:0003729,GO:0003730,GO:0005488,GO:0005515,GO:0005575,GO:0005622,GO:0005623,GO:0005737,GO:0005856,GO:0005875,GO:0005886,GO:0005938,GO:0006403,GO:0006417,GO:0007017,GO:0007028,GO:0007275,GO:0007276,GO:0007281,GO:0007292,GO:0007308,GO:0007309,GO:0007314,GO:0007315,GO:0007316,GO:…	-	KOG3732-Staufen and related double-stranded-RNA-binding proteins[UK]
XM_541214.6	0.503333333333	0.013333333333299998	5.23840473933	0.000157959585885	0.0011473442294200002	up	VGLL2	-	vestigial like family member 2, transcript variant X1	GO:0000902,GO:0001654,GO:0001745,GO:0002009,GO:0002165,GO:0003002,GO:0003674,GO:0003712,GO:0003713,GO:0005488,GO:0005515,GO:0005575,GO:0005622,GO:0005623,GO:0005634,GO:0005737,GO:0006355,GO:0006357,GO:0007154,GO:0007267,GO:0007275,GO:0007346,GO:0007389,GO:0007423,GO:0007444,GO:0007447,GO:0007449,GO:0007450,GO:0007451,GO:0007472,GO:0007473,GO:0007476,GO:0007478,GO:0007480,GO:0007482,GO:0007517,GO:…	-	-
NM_001031632.1	41.2566666667	4.33333333333	3.2510781408200002	1.05268556911e-43	1.15902656708e-41	up	EDNRA	-	endothelin receptor type A	GO:0000003,GO:0001525,GO:0001568,GO:0001569,GO:0001653,GO:0001666,GO:0001701,GO:0001763,GO:0001821,GO:0001932,GO:0001934,GO:0001944,GO:0002009,GO:0002237,GO:0002682,GO:0002684,GO:0002685,GO:0002687,GO:0002688,GO:0002690,GO:0003008,GO:0003012,GO:0003013,GO:0003014,GO:0003018,GO:0003094,GO:0003674,GO:0003824,GO:0004435,GO:0004620,GO:0004629,GO:0004888,GO:0004930,GO:0004962,GO:0005575,GO:0005622,GO:…	K04197-ko04020 Calcium signaling pathway;ko04024 cAMP signaling pathway;ko04022 cGMP - PKG signaling pathway;ko04080 Neuroactive ligand-receptor interaction;ko04924 Renin secretion;ko04270 Vascular smooth muscle contraction;ko05200 Pathways in cancer	KOG4219-G protein-coupled receptor[T]
XM_038611313.1	0.616666666667	0.0001	12.5902751496	8.12332329743e-09	1.1804976687100001e-07	up	MYO18A	-	myosin XVIIIA, transcript variant X19	GO:0000166,GO:0002376,GO:0002682,GO:0002684,GO:0002694,GO:0002697,GO:0002699,GO:0002791,GO:0002793,GO:0003674,GO:0003779,GO:0003824,GO:0005488,GO:0005515,GO:0005524,GO:0005575,GO:0005622,GO:0005623,GO:0005737,GO:0005793,GO:0005794,GO:0005802,GO:0005856,GO:0005903,GO:0006810,GO:0006900,GO:0006928,GO:0006950,GO:0006952,GO:0006955,GO:0006996,GO:0007010,GO:0007030,GO:0007163,GO:0008092,GO:0008144,GO:…	-	KOG0161-Myosin class II heavy chain[Z]
XM_038454431.1	0.04666666666669999	15.496666666700001	-8.375349788460001	2.0807673259699997e-92	7.180920381749999e-90	down	MUC5B	-	mucin 5B, oligomeric mucus/gel-forming, transcript variant X5	GO:0001775,GO:0002020,GO:0002218,GO:0002220,GO:0002223,GO:0002253,GO:0002376,GO:0002429,GO:0002682,GO:0002684,GO:0002757,GO:0002758,GO:0002764,GO:0002768,GO:0003674,GO:0005102,GO:0005178,GO:0005488,GO:0005515,GO:0005518,GO:0005575,GO:0005576,GO:0005622,GO:0005623,GO:0005737,GO:0005783,GO:0005794,GO:0005796,GO:0005886,GO:0006464,GO:0006486,GO:0006493,GO:0006807,GO:0006950,GO:0007154,GO:0007155,GO:…	K13908-ko04970 Salivary secretion	-
XM_038516149.1	0.383333333333	0.0001	11.90438374	0.00017364861366599998	0.00124762093528	up	NDEL1	-	nudE neurodevelopment protein 1 like 1, transcript variant X3	GO:0000003,GO:0000070,GO:0000132,GO:0000226,GO:0000278,GO:0000280,GO:0000775,GO:0000776,GO:0000777,GO:0000779,GO:0000793,GO:0000819,GO:0000902,GO:0000904,GO:0000922,GO:0001558,GO:0001667,GO:0001701,GO:0001709,GO:0001764,GO:0001824,GO:0001832,GO:0001833,GO:0002064,GO:0002065,GO:0002066,GO:0003006,GO:0003674,GO:0003824,GO:0005488,GO:0005515,GO:0005575,GO:0005622,GO:0005623,GO:0005634,GO:0005635,GO:…	-	KOG1853-LIS1-interacting protein NUDE[Z]
XM_038454526.1	0.05	0.73	-3.8678964639899998	6.4193104257e-11	1.1880497546800001e-09	down	TBC1D9	-	TBC1 domain family member 9, transcript variant X5	GO:0003674,GO:0005096,GO:0005488,GO:0005515,GO:0005575,GO:0005622,GO:0005623,GO:0006810,GO:0006886,GO:0008047,GO:0008104,GO:0008150,GO:0012505,GO:0015031,GO:0015833,GO:0017016,GO:0017137,GO:0019899,GO:0030234,GO:0030695,GO:0031267,GO:0031338,GO:0032879,GO:0033036,GO:0033043,GO:0034613,GO:0042886,GO:0043085,GO:0043087,GO:0043547,GO:0044093,GO:0044464,GO:0045184,GO:0046907,GO:0050789,GO:0050790,GO:…	-	KOG4347-GTPase-activating protein VRP[R]
XM_005637729.4	4.41333333333	0.01	8.78572490609	0.00112895121027	0.006594192618880001	up	ACSL5	-	acyl-CoA synthetase long chain family member 5, transcript variant X2	GO:0001676,GO:0003674,GO:0003824,GO:0004467,GO:0005575,GO:0005622,GO:0005623,GO:0005634,GO:0005730,GO:0005737,GO:0005739,GO:0005783,GO:0005789,GO:0006082,GO:0006139,GO:0006163,GO:0006164,GO:0006629,GO:0006631,GO:0006637,GO:0006644,GO:0006725,GO:0006732,GO:0006753,GO:0006790,GO:0006793,GO:0006796,GO:0006807,GO:0006810,GO:0006811,GO:0006820,GO:0006869,GO:0007584,GO:0008150,GO:0008152,GO:0008610,GO:…	K01897-ko01212 Fatty acid metabolism;ko00061 Fatty acid biosynthesis;ko00071 Fatty acid degradation;ko04146 Peroxisome;ko02024 Quorum sensing;ko04920 Adipocytokine signaling pathway;ko03320 PPAR signaling pathway	KOG1256-Long-chain acyl-CoA synthetases (AMP-forming)[I]
XM_038577943.1	0.6	0.0001	12.5507467854	8.50747259553e-14	2.04079955931e-12	up	ANKRD12	-	ankyrin repeat domain 12, transcript variant X1	GO:0003674,GO:0003779,GO:0005488,GO:0005515,GO:0005575,GO:0005622,GO:0005623,GO:0005634,GO:0005654,GO:0005737,GO:0005829,GO:0006996,GO:0007010,GO:0007015,GO:0008092,GO:0008150,GO:0009987,GO:0016043,GO:0022607,GO:0030029,GO:0030036,GO:0031974,GO:0031981,GO:0043226,GO:0043227,GO:0043229,GO:0043231,GO:0043233,GO:0044085,GO:0044422,GO:0044424,GO:0044428,GO:0044444,GO:0044446,GO:0044464,GO:0044877,GO:…	-	KOG4177-Ankyrin[M]
XR_002627838.2	0.576666666667	0.013333333333299998	5.43462822764	1.17912015482e-05	0.00010582191109700001	up	LOC111096392	-	uncharacterized LOC111096392	-	-	-
XM_536561.7	60.87	1.85333333333	5.037537078480001	1.1823070988399997e-88	3.8535704710399995e-86	up	TAGLN	-	transgelin	GO:0003674,GO:0003779,GO:0005488,GO:0005515,GO:0007275,GO:0007517,GO:0008092,GO:0008150,GO:0009888,GO:0009987,GO:0030154,GO:0030674,GO:0030855,GO:0032501,GO:0032502,GO:0044877,GO:0048513,GO:0048731,GO:0048856,GO:0048869,GO:0051015,GO:0060090,GO:0060429,GO:0061061	-	KOG2046-Calponin[Z]
XM_022421439.2	0.7466666666670001	0.0033333333333300003	7.807354922060001	0.000201172195913	0.00142544582907	up	KIAA1328	-	KIAA1328, transcript variant X9	-	-	-
XM_005637676.4	3.41	0.113333333333	4.91112758849	3.64318946364e-06	3.59746345018e-05	up	SFXN2	-	sideroflexin 2, transcript variant X2	-	-	KOG3767-Sideroflexin[R]
XM_038453507.1	35.34	1.87	4.24019186466	0.00104667875275	0.006184892520550001	up	ROCK2	-	Rho associated coiled-coil containing protein kinase 2, transcript variant X5	GO:0000226,GO:0000902,GO:0000904,GO:0000922,GO:0001816,GO:0001817,GO:0001819,GO:0001838,GO:0001841,GO:0001843,GO:0001932,GO:0001934,GO:0001952,GO:0002009,GO:0002119,GO:0002164,GO:0003008,GO:0003012,GO:0003674,GO:0003824,GO:0004672,GO:0004674,GO:0005198,GO:0005575,GO:0005622,GO:0005623,GO:0005634,GO:0005737,GO:0005813,GO:0005815,GO:0005819,GO:0005829,GO:0005856,GO:0005886,GO:0005911,GO:0005912,GO:…	K17388-ko04310 Wnt signaling pathway;ko04071 Sphingolipid signaling pathway;ko04024 cAMP signaling pathway;ko04022 cGMP - PKG signaling pathway;ko04810 Regulation of actin cytoskeleton;ko04510 Focal adhesion;ko04611 Platelet activation;ko04670 Leukocyte transendothelial migration;ko04062 Chemokine signaling pathway;ko04921 Oxytocin signaling pathway;ko04270 Vascular smooth muscle contraction;ko04…	KOG0612-Rho-associated, coiled-coil containing protein kinase[T]
XM_038453061.1	3.2966666666699997	26.92	-3.02959848457	4.2066079253099996e-23	1.95869585348e-21	down	EVA1A	-	eva-1 homolog A, regulator of programmed cell death, transcript variant X1	GO:0005575,GO:0005622,GO:0005623,GO:0005737,GO:0005783,GO:0005788,GO:0005886,GO:0006464,GO:0006807,GO:0008150,GO:0008152,GO:0009987,GO:0012505,GO:0016020,GO:0019538,GO:0031974,GO:0036211,GO:0043170,GO:0043226,GO:0043227,GO:0043229,GO:0043231,GO:0043233,GO:0043412,GO:0043687,GO:0044237,GO:0044238,GO:0044260,GO:0044267,GO:0044422,GO:0044424,GO:0044432,GO:0044444,GO:0044446,GO:0044464,GO:0070013,GO:…	-	-
XM_003433230.6	0.0001	0.496666666667	-12.2780622095	0.00069686598672	0.00431072335331	down	SOX18	-	SRY-box transcription factor 18	GO:0000122,GO:0000228,GO:0000785,GO:0000790,GO:0000976,GO:0000977,GO:0000978,GO:0000981,GO:0000982,GO:0000987,GO:0001012,GO:0001067,GO:0001077,GO:0001228,GO:0001525,GO:0001568,GO:0001570,GO:0001667,GO:0001701,GO:0001708,GO:0001885,GO:0001942,GO:0001944,GO:0001945,GO:0001946,GO:0001947,GO:0002009,GO:0002064,GO:0003007,GO:0003143,GO:0003151,GO:0003157,GO:0003158,GO:0003160,GO:0003348,GO:0003674,GO:…	-	KOG0527-HMG-box transcription factor[K]
XM_038454449.1	0.0001	0.596666666667	-12.542709466300002	0.000415436063526	0.00273371707369	down	PRR5L	-	proline rich 5 like, transcript variant X19	GO:0001932,GO:0001933,GO:0001934,GO:0003674,GO:0005488,GO:0005515,GO:0005575,GO:0005622,GO:0005623,GO:0006950,GO:0006979,GO:0007154,GO:0007165,GO:0008150,GO:0009892,GO:0009893,GO:0009894,GO:0009896,GO:0009966,GO:0009967,GO:0009987,GO:0010468,GO:0010562,GO:0010563,GO:0010604,GO:0010605,GO:0010646,GO:0010647,GO:0010762,GO:0014066,GO:0014068,GO:0019219,GO:0019220,GO:0019222,GO:0019899,GO:0023051,GO:…	-	-
XM_038451851.1	2.82333333333	0.0001	14.7851118484	3.4837714756300006e-17	1.10224597043e-15	up	ARHGEF40	-	Rho guanine nucleotide exchange factor 40, transcript variant X1	-	-	KOG0689-Guanine nucleotide exchange factor for Rho and Rac GTPases[T]
XM_038586462.1	0.0001	0.33	-11.6882503091	0.0005446779256719999	0.0034718039813000003	down	KLHL28	-	kelch like family member 28, transcript variant X7	GO:0000151,GO:0005575,GO:0005622,GO:0005623,GO:0031461,GO:0031463,GO:0032991,GO:0044424,GO:0044464,GO:1902494,GO:1990234	-	KOG4441-Proteins containing BTB/POZ and Kelch domains, involved in regulatory/signal transduction processes[TR]
XR_005314156.1	1.36	0.08	4.08746284125	6.48483912087e-05	0.000510777470303	up	LOC119870186	-	uncharacterized LOC119870186	-	-	-
XM_038652794.1	0.506666666667	0.00666666666667	6.24792751344	5.51329848702e-05	0.000439921179099	up	RAPGEF6	-	Rap guanine nucleotide exchange factor 6, transcript variant X5	GO:0000003,GO:0000165,GO:0001654,GO:0001700,GO:0002009,GO:0002165,GO:0002376,GO:0002520,GO:0003006,GO:0003674,GO:0005085,GO:0005088,GO:0005488,GO:0005515,GO:0005543,GO:0005575,GO:0005622,GO:0005623,GO:0005737,GO:0005813,GO:0005815,GO:0005829,GO:0005856,GO:0005886,GO:0006464,GO:0006468,GO:0006793,GO:0006796,GO:0006807,GO:0006928,GO:0006929,GO:0006930,GO:0007154,GO:0007165,GO:0007264,GO:0007265,GO:…	K08020-ko04015 Rap1 signaling pathway	KOG3542-cAMP-regulated guanine nucleotide exchange factor[T]
XM_038620297.1	0.03	0.66	-4.45943161864	0.0011242071830899999	0.00657489897394	down	DENND1A	-	DENN domain containing 1A, transcript variant X15	GO:0003674,GO:0005085,GO:0005088,GO:0005488,GO:0005515,GO:0005575,GO:0005622,GO:0005623,GO:0005737,GO:0005905,GO:0006810,GO:0006897,GO:0008150,GO:0009966,GO:0010646,GO:0012505,GO:0016020,GO:0016192,GO:0016197,GO:0017016,GO:0017112,GO:0017137,GO:0019899,GO:0023051,GO:0030135,GO:0030136,GO:0031267,GO:0031410,GO:0031982,GO:0032456,GO:0032483,GO:0043226,GO:0043227,GO:0043229,GO:0044424,GO:0044425,GO:…	-	KOG3569-RAS signaling inhibitor ST5[T]
XM_014108663.3	3.46	0.24333333333299997	3.82976616948	1.27228548475e-51	1.85284469106e-49	up	ALPK2	-	alpha kinase 2, transcript variant X11	GO:0003674,GO:0003824,GO:0004672,GO:0004674,GO:0005575,GO:0005622,GO:0005623,GO:0005737,GO:0006464,GO:0006468,GO:0006793,GO:0006796,GO:0006807,GO:0008150,GO:0008152,GO:0009987,GO:0016301,GO:0016310,GO:0016740,GO:0016772,GO:0016773,GO:0019538,GO:0036211,GO:0043170,GO:0043412,GO:0044237,GO:0044238,GO:0044260,GO:0044267,GO:0044424,GO:0044464,GO:0071704,GO:0140096,GO:1901564	-	KOG4221-Receptor mediating netrin-dependent axon guidance[T]
XR_005381410.1	1.91	0.0001	14.2212850178	0.000199682446729	0.00141724686154	up	LOC111096853	-	uncharacterized LOC111096853, transcript variant X4	-	-	-
XM_038459775.1	144.56666666700002	10.916666666700001	3.72713063144	3.71771717424e-17	1.1708528290799998e-15	up	SLC2A3	-	solute carrier family 2 member 3, transcript variant X3	GO:0001669,GO:0001775,GO:0002080,GO:0002252,GO:0002263,GO:0002274,GO:0002275,GO:0002283,GO:0002366,GO:0002376,GO:0002443,GO:0002444,GO:0002446,GO:0002791,GO:0002793,GO:0003674,GO:0005215,GO:0005355,GO:0005488,GO:0005515,GO:0005536,GO:0005575,GO:0005576,GO:0005615,GO:0005622,GO:0005623,GO:0005737,GO:0005886,GO:0005887,GO:0005901,GO:0005975,GO:0005996,GO:0006082,GO:0006732,GO:0006766,GO:0006767,GO:…	-	KOG0569-Permease of the major facilitator superfamily[G]
XM_022417725.2	0.513333333333	0.0001	12.3256802297	1.3707447372e-06	1.45725459144e-05	up	PLAGL1	-	PLAG1 like zinc finger 1, transcript variant X16	GO:0000075,GO:0000077,GO:0000278,GO:0000976,GO:0000977,GO:0000981,GO:0001012,GO:0001067,GO:0001228,GO:0003674,GO:0003676,GO:0003677,GO:0003690,GO:0003700,GO:0005488,GO:0005575,GO:0005622,GO:0005623,GO:0005634,GO:0005654,GO:0005737,GO:0005794,GO:0006139,GO:0006351,GO:0006355,GO:0006357,GO:0006366,GO:0006725,GO:0006807,GO:0006915,GO:0006950,GO:0006974,GO:0006977,GO:0007049,GO:0007050,GO:0007093,GO:…	-	KOG2462-C2H2-type Zn-finger protein[K]
XM_038456159.1	0.113333333333	0.0001	10.1463565303	0.000729168546584	0.00448823349387	up	SYTL2	-	synaptotagmin like 2, transcript variant X1	GO:0000149,GO:0001786,GO:0003674,GO:0005102,GO:0005488,GO:0005509,GO:0005515,GO:0005543,GO:0005544,GO:0005546,GO:0005575,GO:0005622,GO:0005623,GO:0005737,GO:0005886,GO:0006810,GO:0006887,GO:0006904,GO:0006906,GO:0006996,GO:0008104,GO:0008150,GO:0008289,GO:0009892,GO:0009987,GO:0010563,GO:0010921,GO:0010923,GO:0012505,GO:0016020,GO:0016043,GO:0016050,GO:0016192,GO:0019220,GO:0019222,GO:0019897,GO:…	-	KOG1028-Ca2+-dependent phospholipid-binding protein Synaptotagmin, required for synaptic vesicle and secretory granule exocytosis[TU]
XM_005621899.4	0.65	0.0001	12.6662240028	3.896420293e-07	4.51773542047e-06	up	BCAR3	-	BCAR3 adaptor protein, NSP family member, transcript variant X1	GO:0001654,GO:0001932,GO:0001934,GO:0002088,GO:0002089,GO:0003674,GO:0005070,GO:0005488,GO:0005515,GO:0007154,GO:0007165,GO:0007275,GO:0007423,GO:0008150,GO:0009653,GO:0009887,GO:0009893,GO:0009966,GO:0009967,GO:0009987,GO:0010562,GO:0010604,GO:0010646,GO:0010647,GO:0019220,GO:0019222,GO:0023051,GO:0023052,GO:0023056,GO:0030674,GO:0031323,GO:0031325,GO:0031399,GO:0031401,GO:0032268,GO:0032270,GO:…	-	KOG3601-Adaptor protein GRB2, contains SH2 and SH3 domains[T]
XM_022409260.1	0.5	4.85333333333	-3.2789759497000004	0.00111393734927	0.0065241270764399995	down	ZMYND8	-	zinc finger MYND-type containing 8, transcript variant X3	GO:0000122,GO:0000976,GO:0000977,GO:0001012,GO:0001067,GO:0003674,GO:0003676,GO:0003677,GO:0003682,GO:0003690,GO:0003712,GO:0003714,GO:0005488,GO:0005515,GO:0005575,GO:0005622,GO:0005623,GO:0005634,GO:0006325,GO:0006355,GO:0006357,GO:0006464,GO:0006807,GO:0006996,GO:0008134,GO:0008150,GO:0008152,GO:0009889,GO:0009890,GO:0009892,GO:0009987,GO:0010468,GO:0010556,GO:0010558,GO:0010605,GO:0010629,GO:…	-	KOG3612-PHD Zn-finger protein[R]
XM_038460461.1	1.4	0.0001	13.773139206700002	0.00016883746502899998	0.00121709970402	up	FANK1	-	fibronectin type III and ankyrin repeat domains 1, transcript variant X5	GO:0005575,GO:0005622,GO:0005623,GO:0005634,GO:0005654,GO:0005737,GO:0005829,GO:0005929,GO:0006355,GO:0008150,GO:0009889,GO:0009891,GO:0009893,GO:0010468,GO:0010556,GO:0010557,GO:0010604,GO:0010628,GO:0010941,GO:0010942,GO:0019219,GO:0019222,GO:0031323,GO:0031325,GO:0031326,GO:0031328,GO:0031974,GO:0031981,GO:0042981,GO:0042995,GO:0043065,GO:0043066,GO:0043067,GO:0043068,GO:0043069,GO:0043226,GO:…	-	KOG4177-Ankyrin[M]
XR_005316901.1	0.04333333333330001	0.51	-3.55694812455	0.0006953497120710001	0.0043026400445	down	UGT8	-	UDP glycosyltransferase 8, transcript variant X2	-	K04628-ko00565 Ether lipid metabolism;ko00600 Sphingolipid metabolism	KOG1192-UDP-glucuronosyl and UDP-glucosyl transferase[GC]
XM_038650353.1	1.84	0.0001	14.1674181458	0.000413856270773	0.0027250680340100003	up	GFPT1	-	glutamine--fructose-6-phosphate transaminase 1, transcript variant X2	GO:0003674,GO:0003824,GO:0004360,GO:0005488,GO:0005515,GO:0005575,GO:0005622,GO:0005623,GO:0005737,GO:0005829,GO:0005979,GO:0006002,GO:0006040,GO:0006041,GO:0006042,GO:0006047,GO:0006048,GO:0006091,GO:0006109,GO:0006112,GO:0006139,GO:0006464,GO:0006486,GO:0006487,GO:0006725,GO:0006793,GO:0006796,GO:0006807,GO:0006950,GO:0006986,GO:0007154,GO:0007165,GO:0007623,GO:0008150,GO:0008152,GO:0008483,GO:…	K00820-ko00520 Amino sugar and nucleotide sugar metabolism;ko00250 Alanine, aspartate and glutamate metabolism;ko04931 Insulin resistance	KOG1268-Glucosamine 6-phosphate synthetases, contain amidotransferase and phosphosugar isomerase domains[M]
XM_005623603.4	2.27333333333	0.0001	14.4725216181	2.37713134075e-07	2.8453520810900002e-06	up	SIPA1L1	-	signal induced proliferation associated 1 like 1, transcript variant X3	GO:0003674,GO:0003779,GO:0005096,GO:0005102,GO:0005488,GO:0005515,GO:0005575,GO:0005622,GO:0005623,GO:0005737,GO:0005829,GO:0005856,GO:0006996,GO:0007010,GO:0007154,GO:0007165,GO:0007166,GO:0007167,GO:0007169,GO:0007275,GO:0007399,GO:0008047,GO:0008092,GO:0008150,GO:0009987,GO:0010646,GO:0010769,GO:0010975,GO:0014069,GO:0016043,GO:0019899,GO:0019900,GO:0019901,GO:0022008,GO:0022603,GO:0022604,GO:…	K17701-ko04015 Rap1 signaling pathway	KOG3686-Rap1-GTPase-activating protein (Rap1GAP)[T]
NM_001346065.1	0.0001	2.72	-14.731319030999998	5.917995738360001e-13	1.32230820992e-11	down	KRT25	-	keratin 25	GO:0001942,GO:0002009,GO:0003674,GO:0005488,GO:0005515,GO:0005575,GO:0005622,GO:0005623,GO:0005737,GO:0005829,GO:0006996,GO:0007010,GO:0007275,GO:0007568,GO:0008150,GO:0008219,GO:0008544,GO:0009653,GO:0009888,GO:0009913,GO:0009987,GO:0012501,GO:0016043,GO:0022404,GO:0022405,GO:0030154,GO:0030216,GO:0030855,GO:0031069,GO:0031424,GO:0032501,GO:0032502,GO:0042303,GO:0042633,GO:0043588,GO:0044424,GO:…	-	KOG0977-Nuclear envelope protein lamin, intermediate filament superfamily[DY]
XM_003432569.4	4.74333333333	0.54	3.13486994364	3.03794045173e-25	1.56933507511e-23	up	EML2	-	EMAP like 2, transcript variant X1	GO:0003674,GO:0005102,GO:0005488,GO:0005515,GO:0005575,GO:0005622,GO:0005623,GO:0005856,GO:0008017,GO:0008022,GO:0008092,GO:0008150,GO:0010639,GO:0010968,GO:0015630,GO:0015631,GO:0030425,GO:0031110,GO:0031111,GO:0031113,GO:0031115,GO:0031333,GO:0031594,GO:0032271,GO:0032272,GO:0032886,GO:0033043,GO:0036477,GO:0042995,GO:0043005,GO:0043025,GO:0043226,GO:0043228,GO:0043229,GO:0043232,GO:0043254,GO:…	-	KOG2106-Uncharacterized conserved protein, contains HELP and WD40 domains[S]
XM_005619317.4	0.426666666667	0.0033333333333300003	7.0	8.58389957225e-07	9.43080758783e-06	up	SH3TC2	-	SH3 domain and tetratricopeptide repeats 2, transcript variant X4	GO:0005575,GO:0005622,GO:0005623,GO:0005737,GO:0005768,GO:0005886,GO:0007009,GO:0007272,GO:0007275,GO:0007399,GO:0007422,GO:0008150,GO:0008366,GO:0009966,GO:0009987,GO:0010001,GO:0010256,GO:0010646,GO:0012505,GO:0014037,GO:0014044,GO:0016020,GO:0016043,GO:0021782,GO:0022008,GO:0022011,GO:0023051,GO:0030154,GO:0031410,GO:0031982,GO:0032287,GO:0032292,GO:0032386,GO:0032501,GO:0032502,GO:0032879,GO:…	-	-
NM_001287149.1	3.03	0.0001	14.8870301732	1.18194887271e-14	3.07606313716e-13	up	SELP	-	selectin P	GO:0001530,GO:0002237,GO:0002376,GO:0002576,GO:0002682,GO:0002684,GO:0002685,GO:0002687,GO:0002691,GO:0003674,GO:0005488,GO:0005509,GO:0005515,GO:0005539,GO:0005575,GO:0005576,GO:0005615,GO:0005622,GO:0005623,GO:0005737,GO:0005886,GO:0005887,GO:0006810,GO:0006887,GO:0006928,GO:0006950,GO:0006952,GO:0006954,GO:0007154,GO:0007155,GO:0007157,GO:0007159,GO:0007165,GO:0008150,GO:0008201,GO:0008289,GO:…	K06496-ko04514 Cell adhesion molecules (CAMs);ko05150 Staphylococcus aureus infection;ko05144 Malaria	-
XM_038462953.1	2.15	0.0001	14.3920490394	6.15219625834e-05	0.00048653648360699996	up	FAM131A	-	family with sequence similarity 131 member A, transcript variant X2	-	-	-
XM_038658973.1	0.4	0.0166666666667	4.58496250072	1.48123993954e-06	1.56661246039e-05	up	TTC39B	-	tetratricopeptide repeat domain 39B, transcript variant X4	-	-	KOG3783-Uncharacterized conserved protein[S]
XR_005318907.1	0.0001	0.91	-13.15165083	5.5558530897900005e-06	5.29883359711e-05	down	DOCK11	-	dedicator of cytokinesis 11, transcript variant X4	GO:0001775,GO:0001776,GO:0001782,GO:0002252,GO:0002260,GO:0002263,GO:0002285,GO:0002312,GO:0002313,GO:0002315,GO:0002335,GO:0002366,GO:0002376,GO:0002520,GO:0002521,GO:0003674,GO:0005085,GO:0005088,GO:0005089,GO:0005488,GO:0005515,GO:0005575,GO:0005622,GO:0005623,GO:0005737,GO:0005829,GO:0006950,GO:0006955,GO:0007275,GO:0007596,GO:0007599,GO:0008150,GO:0009611,GO:0009987,GO:0017016,GO:0017048,GO:…	-	KOG1997-PH domain-containing protein[T]
XM_038460011.1	2.20666666667	0.0001	14.4295810959	9.110793973750001e-18	3.01015355522e-16	up	SCAF11	-	SR-related CTD associated factor 11, transcript variant X3	GO:0000245,GO:0000375,GO:0000377,GO:0000398,GO:0005575,GO:0005622,GO:0005623,GO:0005634,GO:0005654,GO:0005730,GO:0006139,GO:0006396,GO:0006397,GO:0006725,GO:0006807,GO:0008150,GO:0008152,GO:0008380,GO:0009987,GO:0010467,GO:0016043,GO:0016070,GO:0016071,GO:0016604,GO:0022607,GO:0022613,GO:0022618,GO:0031974,GO:0031981,GO:0034622,GO:0034641,GO:0043170,GO:0043226,GO:0043227,GO:0043228,GO:0043229,GO:…	-	KOG0825-PHD Zn-finger protein[R]
XM_005640056.3	0.0001	0.47333333333300004	-12.208640808599998	2.06701744983e-08	2.84859975268e-07	down	JARID2	-	jumonji and AT-rich interaction domain containing 2, transcript variant X1	GO:0000122,GO:0000228,GO:0000785,GO:0000790,GO:0000791,GO:0000976,GO:0000977,GO:0000981,GO:0001012,GO:0001067,GO:0001227,GO:0001889,GO:0002376,GO:0002520,GO:0003674,GO:0003676,GO:0003677,GO:0003682,GO:0003690,GO:0003700,GO:0005488,GO:0005515,GO:0005575,GO:0005622,GO:0005623,GO:0005634,GO:0005654,GO:0005694,GO:0005700,GO:0005719,GO:0005737,GO:0005739,GO:0006355,GO:0006357,GO:0007275,GO:0007399,GO:…	K11478-ko04550 Signaling pathways regulating pluripotency of stem cells	KOG1246-DNA-binding protein jumonji/RBP2/SMCY, contains JmjC domain[R]
XR_001315665.3	0.47	4.02333333333	-3.0976586083599997	2.2516372250500003e-07	2.70222786553e-06	down	LOC106558498	-	uncharacterized LOC106558498	-	-	-
XM_022420210.1	1.47333333333	0.023333333333299996	5.980547637330001	3.0605821265e-07	3.6087277281400002e-06	up	PKMYT1	-	protein kinase, membrane associated tyrosine/threonine 1, transcript variant X2	GO:0000003,GO:0000079,GO:0000086,GO:0000278,GO:0000280,GO:0000793,GO:0001556,GO:0001932,GO:0001933,GO:0002119,GO:0002164,GO:0003006,GO:0003674,GO:0003824,GO:0004672,GO:0004674,GO:0004712,GO:0004713,GO:0004857,GO:0004860,GO:0004861,GO:0005575,GO:0005622,GO:0005623,GO:0005634,GO:0005635,GO:0005654,GO:0005694,GO:0005730,GO:0005737,GO:0005783,GO:0005794,GO:0005829,GO:0005886,GO:0006464,GO:0006468,GO:…	K06633-ko04110 Cell cycle;ko04114 Oocyte meiosis;ko04914 Progesterone-mediated oocyte maturation	KOG0601-Cyclin-dependent kinase WEE1[D]
XM_038457069.1	0.8266666666670001	0.0001	13.0130899994	1.57095920708e-09	2.4880891907700003e-08	up	MCM10	-	minichromosome maintenance 10 replication initiation factor, transcript variant X43	GO:0000082,GO:0000228,GO:0000278,GO:0003674,GO:0003676,GO:0003677,GO:0003688,GO:0003690,GO:0003697,GO:0005488,GO:0005515,GO:0005575,GO:0005622,GO:0005623,GO:0005634,GO:0005654,GO:0005657,GO:0005694,GO:0005730,GO:0006139,GO:0006259,GO:0006260,GO:0006261,GO:0006270,GO:0006323,GO:0006325,GO:0006342,GO:0006355,GO:0006725,GO:0006807,GO:0006950,GO:0006974,GO:0006996,GO:0007049,GO:0007275,GO:0007346,GO:…	-	KOG3056-Protein required for S-phase initiation or completion[D]
XM_038458302.1	1.14333333333	0.0001	13.4809584552	0.000279877060374	0.00191279599192	up	USP40	-	ubiquitin specific peptidase 40, transcript variant X11	-	-	KOG1863-Ubiquitin carboxyl-terminal hydrolase[O]
XR_002628149.2	6.93	0.0001	16.0805677319	4.7077626125799995e-16	1.372167459e-14	up	CD55	-	CD55 molecule, transcript variant X5	GO:0001618,GO:0002673,GO:0002682,GO:0002683,GO:0002697,GO:0002698,GO:0002703,GO:0002706,GO:0002712,GO:0002819,GO:0002822,GO:0002889,GO:0002920,GO:0002921,GO:0002923,GO:0003674,GO:0004857,GO:0005488,GO:0005575,GO:0005623,GO:0005886,GO:0008150,GO:0008289,GO:0009892,GO:0009897,GO:0009986,GO:0010468,GO:0010605,GO:0010629,GO:0010955,GO:0016020,GO:0016032,GO:0016324,GO:0019058,GO:0019222,GO:0030162,GO:…	K04006-ko04640 Hematopoietic cell lineage;ko04610 Complement and coagulation cascades;ko05416 Viral myocarditis	-
XM_038456269.1	0.136666666667	0.0001	10.4164456937	0.0017086163953699998	0.0094542519705	up	PLEKHA7	-	pleckstrin homology domain containing A7, transcript variant X9	GO:0003674,GO:0005488,GO:0005515,GO:0005575,GO:0005622,GO:0005623,GO:0005634,GO:0005737,GO:0005813,GO:0005815,GO:0005829,GO:0005856,GO:0005911,GO:0005912,GO:0005913,GO:0005915,GO:0007155,GO:0008150,GO:0009987,GO:0015630,GO:0016043,GO:0022610,GO:0030054,GO:0034330,GO:0034331,GO:0034332,GO:0034334,GO:0043226,GO:0043227,GO:0043228,GO:0043229,GO:0043231,GO:0043232,GO:0043296,GO:0043954,GO:0044422,GO:…	-	KOG0930-Guanine nucleotide exchange factor Cytohesin, contains PH and Sec7 domains[U]
XM_038507037.1	0.7933333333329999	0.023333333333299996	5.08746284125	3.08050712742e-05	0.000257658384335	up	CCDC15	-	coiled-coil domain containing 15, transcript variant X12	GO:0005575,GO:0005622,GO:0005623,GO:0005813,GO:0005815,GO:0005856,GO:0015630,GO:0043226,GO:0043228,GO:0043229,GO:0043232,GO:0044422,GO:0044424,GO:0044430,GO:0044446,GO:0044464	-	-
XM_038457237.1	0.603333333333	9.34	-3.9523953533499996	4.31410732237e-05	0.000351252497056	down	PXYLP1	-	2-phosphoxylose phosphatase 1, transcript variant X2	GO:0003674,GO:0003824,GO:0005575,GO:0005622,GO:0005623,GO:0005737,GO:0005794,GO:0006022,GO:0006023,GO:0006024,GO:0006029,GO:0006793,GO:0006796,GO:0006807,GO:0008150,GO:0008152,GO:0009058,GO:0009059,GO:0009100,GO:0009101,GO:0009889,GO:0009891,GO:0009893,GO:0009987,GO:0010556,GO:0010557,GO:0010559,GO:0010560,GO:0010604,GO:0010908,GO:0010909,GO:0012505,GO:0016311,GO:0016787,GO:0016788,GO:0016791,GO:…	-	KOG3672-Histidine acid phosphatase[R]
NM_001346069.1	0.0001	2.91666666667	-14.8320328958	7.55157183725e-13	1.67094801838e-11	down	KRT27	-	keratin 27	GO:0001942,GO:0002009,GO:0005575,GO:0005622,GO:0005623,GO:0005737,GO:0005829,GO:0007275,GO:0008150,GO:0008219,GO:0008544,GO:0009653,GO:0009888,GO:0009913,GO:0009987,GO:0012501,GO:0022404,GO:0022405,GO:0030154,GO:0030216,GO:0030855,GO:0031069,GO:0031424,GO:0032501,GO:0032502,GO:0042303,GO:0042633,GO:0043588,GO:0044424,GO:0044444,GO:0044464,GO:0048513,GO:0048729,GO:0048730,GO:0048731,GO:0048856,GO:…	-	KOG0977-Nuclear envelope protein lamin, intermediate filament superfamily[DY]
XM_022421263.2	3.90666666667	0.0001	15.2536505435	0.00176013363351	0.00970742560298	up	SLC25A44	-	solute carrier family 25 member 44, transcript variant X5	GO:0003674,GO:0005215,GO:0005575,GO:0005622,GO:0005623,GO:0005737,GO:0005739,GO:0005740,GO:0005741,GO:0005743,GO:0006810,GO:0006839,GO:0008150,GO:0016020,GO:0016021,GO:0019866,GO:0019867,GO:0022857,GO:0031090,GO:0031224,GO:0031300,GO:0031301,GO:0031306,GO:0031307,GO:0031966,GO:0031967,GO:0031968,GO:0031975,GO:0032592,GO:0043226,GO:0043227,GO:0043229,GO:0043231,GO:0044422,GO:0044424,GO:0044425,GO:…	-	KOG0765-Predicted mitochondrial carrier protein[C]
XR_002627889.2	2.67666666667	0.153333333333	4.12569422146	3.05963516437e-05	0.000256225727835	up	LOC111096420	-	uncharacterized LOC111096420	-	-	-
XM_535854.6	0.08333333333330001	4.12666666667	-5.62993940944	0.00181044528959	0.0099546615548	down	GOLIM4	-	golgi integral membrane protein 4, transcript variant X4	GO:0000139,GO:0005575,GO:0005622,GO:0005623,GO:0005737,GO:0005794,GO:0005796,GO:0005801,GO:0012505,GO:0016020,GO:0016021,GO:0030133,GO:0030139,GO:0031090,GO:0031224,GO:0031410,GO:0031974,GO:0031982,GO:0031984,GO:0043226,GO:0043227,GO:0043229,GO:0043231,GO:0043233,GO:0044422,GO:0044424,GO:0044425,GO:0044431,GO:0044444,GO:0044446,GO:0044464,GO:0070013,GO:0097708,GO:0098588,GO:0098791	-	-
XM_038458076.1	0.023333333333299996	0.93	-5.31676638977	2.21717816349e-05	0.00018973759703700001	down	LOC102155734	-	uncharacterized LOC102155734, transcript variant X8	-	-	-
NM_001003234.1	0.583333333333	8.61666666667	-3.8847374533699996	9.44535821129e-49	1.2275378829799998e-46	down	ADRB2	-	adrenoceptor beta 2	GO:0000003,GO:0000323,GO:0001540,GO:0001659,GO:0001664,GO:0001666,GO:0001889,GO:0001894,GO:0001932,GO:0001934,GO:0001965,GO:0001993,GO:0001997,GO:0002021,GO:0002024,GO:0002025,GO:0002026,GO:0002028,GO:0002029,GO:0002032,GO:0002086,GO:0003008,GO:0003009,GO:0003011,GO:0003012,GO:0003013,GO:0003014,GO:0003016,GO:0003018,GO:0003044,GO:0003057,GO:0003059,GO:0003073,GO:0003085,GO:0003099,GO:0003321,GO:…	K04142-ko04020 Calcium signaling pathway;ko04024 cAMP signaling pathway;ko04022 cGMP - PKG signaling pathway;ko04080 Neuroactive ligand-receptor interaction;ko04144 Endocytosis;ko04923 Regulation of lipolysis in adipocyte;ko04924 Renin secretion;ko04261 Adrenergic signaling in cardiomyocytes;ko04970 Salivary secretion	KOG4220-Muscarinic acetylcholine receptor[T]
XM_005620945.4	1.2333333333299998	20.4166666667	-4.049112668259999	1.24003922757e-05	0.00011082901196500001	down	GTF2I	-	general transcription factor IIi, transcript variant X2	GO:0000981,GO:0003674,GO:0003676,GO:0003677,GO:0003700,GO:0005488,GO:0005515,GO:0005575,GO:0005622,GO:0005623,GO:0005634,GO:0005654,GO:0005737,GO:0006355,GO:0006357,GO:0006873,GO:0006874,GO:0006875,GO:0007275,GO:0008150,GO:0009889,GO:0009987,GO:0010468,GO:0010556,GO:0014733,GO:0014886,GO:0016525,GO:0019219,GO:0019222,GO:0019725,GO:0019899,GO:0019900,GO:0019901,GO:0022603,GO:0030003,GO:0031323,GO:…	K03121-ko03022 Basal transcription factors;ko04022 cGMP - PKG signaling pathway;ko05168 Herpes simplex infection	-
XM_038464592.1	0.023333333333299996	0.313333333333	-3.7472339296199997	0.000484314519953	0.0031263484290200002	down	MAMLD1	-	mastermind like domain containing 1, transcript variant X3	GO:0000003,GO:0003006,GO:0005575,GO:0005622,GO:0005623,GO:0005634,GO:0005654,GO:0005737,GO:0005794,GO:0005813,GO:0005815,GO:0005856,GO:0006355,GO:0006357,GO:0007275,GO:0007548,GO:0008150,GO:0008406,GO:0008584,GO:0009889,GO:0010468,GO:0010556,GO:0012505,GO:0015630,GO:0016604,GO:0019219,GO:0019222,GO:0022414,GO:0031323,GO:0031326,GO:0031974,GO:0031981,GO:0032501,GO:0032502,GO:0043226,GO:0043227,GO:…	-	-
XM_022425669.2	0.43	8.04333333333	-4.22538494479	5.6004773581e-05	0.000446169552168	down	ABCA1	-	ATP binding cassette subfamily A member 1, transcript variant X2	GO:0000149,GO:0000166,GO:0001101,GO:0001816,GO:0002237,GO:0002790,GO:0003674,GO:0003824,GO:0004012,GO:0004888,GO:0005102,GO:0005215,GO:0005319,GO:0005488,GO:0005496,GO:0005515,GO:0005524,GO:0005543,GO:0005548,GO:0005575,GO:0005622,GO:0005623,GO:0005737,GO:0005783,GO:0005789,GO:0005794,GO:0005886,GO:0005887,GO:0006066,GO:0006464,GO:0006497,GO:0006629,GO:0006807,GO:0006810,GO:0006811,GO:0006820,GO:…	K05641-ko02010 ABC transporters;ko04975 Fat digestion and absorption	KOG0059-Lipid exporter ABCA1 and related proteins, ABC superfamily[IR]
XM_038457039.1	3.87333333333	31.94	-3.0437167447299998	6.134086236529999e-58	1.04096964282e-55	down	ARHGEF26	-	Rho guanine nucleotide exchange factor 26, transcript variant X5	GO:0001505,GO:0002009,GO:0002165,GO:0002252,GO:0002376,GO:0003674,GO:0005085,GO:0005088,GO:0005089,GO:0005488,GO:0005515,GO:0005575,GO:0005622,GO:0005623,GO:0005737,GO:0005829,GO:0006582,GO:0006725,GO:0006950,GO:0006952,GO:0006955,GO:0007154,GO:0007165,GO:0007186,GO:0007275,GO:0007444,GO:0007478,GO:0007480,GO:0007552,GO:0007560,GO:0008150,GO:0008152,GO:0009653,GO:0009791,GO:0009886,GO:0009887,GO:…	-	KOG3523-Putative guanine nucleotide exchange factor TIM[T]
XM_005630524.4	0.426666666667	0.0001	12.058893689100001	0.00025527542756200003	0.00176255064881	up	PCGF1	-	polycomb group ring finger 1, transcript variant X6	GO:0003674,GO:0005488,GO:0005515,GO:0005575,GO:0005622,GO:0005623,GO:0005634,GO:0005654,GO:0006325,GO:0006355,GO:0006464,GO:0006513,GO:0006807,GO:0006996,GO:0007568,GO:0008022,GO:0008150,GO:0008152,GO:0009889,GO:0009987,GO:0010390,GO:0010468,GO:0010556,GO:0016043,GO:0016567,GO:0016569,GO:0016570,GO:0016574,GO:0019219,GO:0019222,GO:0019538,GO:0031323,GO:0031326,GO:0031519,GO:0031974,GO:0031981,GO:…	K11487-ko04550 Signaling pathways regulating pluripotency of stem cells	KOG2660-Locus-specific chromosome binding proteins[S]
XM_014118537.3	0.21333333333299997	0.0001	11.058893689100001	0.0017372618351099997	0.00959326212651	up	RGS22	-	regulator of G protein signaling 22, transcript variant X42	GO:0003674,GO:0005096,GO:0005575,GO:0005622,GO:0005623,GO:0005737,GO:0005886,GO:0008047,GO:0008150,GO:0016020,GO:0030234,GO:0030695,GO:0043085,GO:0043087,GO:0043547,GO:0044093,GO:0044424,GO:0044464,GO:0050790,GO:0051336,GO:0051345,GO:0060589,GO:0065007,GO:0065009,GO:0071944,GO:0098772	-	-
XM_038455973.1	0.34333333333300003	11.74	-5.0956786666500005	7.16412226103e-25	3.65485929212e-23	down	GPR108	-	G protein-coupled receptor 108, transcript variant X1	GO:0005575,GO:0016020	-	KOG2569-G protein-coupled seven transmembrane receptor[T]
XM_014112922.3	1.2433333333299998	10.0	-3.00771496513	4.80902235229e-05	0.000387628910626	down	ZMIZ1	-	zinc finger MIZ-type containing 1, transcript variant X1	GO:0000003,GO:0001568,GO:0001570,GO:0001701,GO:0001944,GO:0002682,GO:0002684,GO:0002694,GO:0002696,GO:0003007,GO:0005575,GO:0005622,GO:0005623,GO:0005634,GO:0005654,GO:0006355,GO:0006357,GO:0007028,GO:0007275,GO:0007276,GO:0007292,GO:0007296,GO:0007507,GO:0007568,GO:0007569,GO:0008150,GO:0008284,GO:0008593,GO:0009653,GO:0009790,GO:0009792,GO:0009887,GO:0009889,GO:0009891,GO:0009893,GO:0009966,GO:…	-	KOG2169-Zn-finger transcription factor[K]
XR_002630715.2	0.693333333333	0.02	5.11547721742	0.000422851191005	0.0027753959904400004	up	CNNM4	-	cyclin and CBS domain divalent metal cation transport mediator 4, transcript variant X3	GO:0000003,GO:0003006,GO:0003674,GO:0005215,GO:0005575,GO:0005623,GO:0005886,GO:0006810,GO:0006811,GO:0006812,GO:0006814,GO:0006873,GO:0007275,GO:0007548,GO:0007568,GO:0008150,GO:0008324,GO:0008340,GO:0008406,GO:0009653,GO:0009887,GO:0009888,GO:0009987,GO:0010035,GO:0010038,GO:0010259,GO:0010960,GO:0015075,GO:0015077,GO:0015081,GO:0015095,GO:0015318,GO:0015672,GO:0015693,GO:0016020,GO:0016323,GO:…	-	KOG2118-Predicted membrane protein, contains two CBS domains[S]
XM_014116125.3	0.6966666666670001	0.0033333333333300003	7.707359132080001	0.00011510102563200002	0.0008617027054310001	up	TDP1	-	tyrosyl-DNA phosphodiesterase 1, transcript variant X7	GO:0000012,GO:0003674,GO:0003676,GO:0003677,GO:0003690,GO:0003697,GO:0003824,GO:0005488,GO:0005575,GO:0005622,GO:0005623,GO:0005634,GO:0005737,GO:0005886,GO:0006139,GO:0006259,GO:0006281,GO:0006302,GO:0006725,GO:0006807,GO:0006950,GO:0006974,GO:0008081,GO:0008150,GO:0008152,GO:0009987,GO:0016020,GO:0016787,GO:0016788,GO:0017005,GO:0033554,GO:0034641,GO:0042578,GO:0043170,GO:0043226,GO:0043227,GO:…	-	KOG2031-Tyrosyl-DNA phosphodiesterase[L]
XM_038569388.1	0.0001	0.34333333333300003	-11.7453942162	0.00035173609470399997	0.00235453919108	down	ENAH	-	ENAH actin regulator, transcript variant X14	GO:0000003,GO:0000902,GO:0000904,GO:0001654,GO:0001667,GO:0001700,GO:0001725,GO:0001838,GO:0001841,GO:0001843,GO:0002009,GO:0002064,GO:0002065,GO:0002066,GO:0003002,GO:0003006,GO:0003382,GO:0003674,GO:0003779,GO:0005102,GO:0005488,GO:0005515,GO:0005522,GO:0005575,GO:0005622,GO:0005623,GO:0005737,GO:0005829,GO:0005856,GO:0005886,GO:0005911,GO:0005912,GO:0005924,GO:0005925,GO:0006810,GO:0006928,GO:…	K05746-ko04810 Regulation of actin cytoskeleton;ko04360 Axon guidance	KOG4590-Signal transduction protein Enabled, contains WH1 domain[T]
XM_014120587.3	4.17666666667	0.04	6.7062081986	4.12633762379e-06	4.02710155736e-05	up	LIX1L	-	limb and CNS expressed 1 like, transcript variant X3	GO:0002009,GO:0002165,GO:0005575,GO:0005622,GO:0005623,GO:0005737,GO:0005886,GO:0005911,GO:0006914,GO:0007275,GO:0007444,GO:0007472,GO:0007476,GO:0007552,GO:0007560,GO:0008150,GO:0008152,GO:0009056,GO:0009653,GO:0009791,GO:0009886,GO:0009887,GO:0009888,GO:0009987,GO:0016020,GO:0016043,GO:0016236,GO:0022411,GO:0030054,GO:0032501,GO:0032502,GO:0032984,GO:0032991,GO:0035003,GO:0035107,GO:0035114,GO:…	K16673-ko04391 Hippo signaling pathway -fly	-
XM_038462672.1	2.93666666667	0.0001	14.841891898	2.2898736158200001e-07	2.74570889502e-06	up	CRYBG2	-	crystallin beta-gamma domain containing 2, transcript variant X3	-	-	-
XR_005313553.1	0.3	3.53	-3.5566337776599997	2.05413553499e-17	6.60087935453e-16	down	LOC119870142	-	uncharacterized LOC119870142	-	-	-
XM_014110865.3	10.0466666667	0.0001	16.6163573907	1.67311842398e-19	6.22387929676e-18	up	NR4A2	-	nuclear receptor subfamily 4 group A member 2, transcript variant X8	GO:0000122,GO:0000902,GO:0000904,GO:0000976,GO:0000977,GO:0000978,GO:0000981,GO:0000982,GO:0000987,GO:0001012,GO:0001067,GO:0001077,GO:0001228,GO:0001666,GO:0001764,GO:0001975,GO:0003674,GO:0003676,GO:0003677,GO:0003690,GO:0003700,GO:0004879,GO:0005102,GO:0005488,GO:0005515,GO:0005575,GO:0005622,GO:0005623,GO:0005634,GO:0005654,GO:0005737,GO:0006139,GO:0006351,GO:0006352,GO:0006355,GO:0006357,GO:…	K08558-ko04925 Aldosterone synthesis and secretion	KOG4217-Nuclear receptors of the nerve growth factor-induced protein B type[K]
XM_038574420.1	0.23	0.0001	11.1674181458	1.3584678537999999e-05	0.000120573930884	up	FHOD3	-	formin homology 2 domain containing 3, transcript variant X1	-	-	KOG1925-Rac1 GTPase effector FHOS[TZ]
XM_005617607.4	18.043333333299998	2.13666666667	3.0780321261	0.0012637232589100002	0.00726057453787	up	PHC2	-	polyhomeotic homolog 2, transcript variant X2	GO:0000003,GO:0000070,GO:0000151,GO:0000152,GO:0000278,GO:0000280,GO:0000785,GO:0000819,GO:0000902,GO:0000904,GO:0002009,GO:0002064,GO:0002065,GO:0002066,GO:0003006,GO:0003674,GO:0003682,GO:0005488,GO:0005515,GO:0005575,GO:0005622,GO:0005623,GO:0005634,GO:0005694,GO:0005730,GO:0006325,GO:0006342,GO:0006355,GO:0006996,GO:0007049,GO:0007059,GO:0007275,GO:0007276,GO:0007281,GO:0007292,GO:0007293,GO:…	-	-
XR_001314597.3	0.12	1.5533333333300001	-3.69426114321	0.00015547620742099999	0.00113150751132	down	LOC106557839	-	uncharacterized LOC106557839, transcript variant X2	-	-	-
XM_038633041.1	0.023333333333299996	1.52666666667	-6.03184886604	0.0011944401856700002	0.0069303856379200005	down	RBMS2	-	RNA binding motif single stranded interacting protein 2, transcript variant X2	GO:0000003,GO:0003674,GO:0003676,GO:0003723,GO:0003729,GO:0003730,GO:0005488,GO:0005515,GO:0005575,GO:0005622,GO:0005623,GO:0005737,GO:0006139,GO:0006396,GO:0006417,GO:0006725,GO:0006807,GO:0006950,GO:0007275,GO:0007399,GO:0007552,GO:0007610,GO:0007617,GO:0007618,GO:0007619,GO:0007626,GO:0008050,GO:0008150,GO:0008152,GO:0008344,GO:0009605,GO:0009628,GO:0009629,GO:0009889,GO:0009890,GO:0009892,GO:…	-	KOG0145-RNA-binding protein ELAV/HU (RRM superfamily)[A]
NM_001363554.1	0.0001	5.81	-15.826250543199999	7.47730559221e-08	9.55438662293e-07	down	S100A4	-	S100 calcium binding protein A4, transcript variant a	GO:0001837,GO:0003674,GO:0003779,GO:0005102,GO:0005488,GO:0005509,GO:0005515,GO:0005575,GO:0005622,GO:0005623,GO:0005634,GO:0005737,GO:0007275,GO:0008092,GO:0008150,GO:0009888,GO:0009966,GO:0009967,GO:0009987,GO:0010646,GO:0010647,GO:0023051,GO:0023056,GO:0030154,GO:0032501,GO:0032502,GO:0042802,GO:0042803,GO:0042995,GO:0043005,GO:0043122,GO:0043123,GO:0043167,GO:0043169,GO:0043226,GO:0043227,GO:…	-	-
XM_022408257.2	0.33	0.0001	11.6882503091	0.0006165308497610001	0.0038750671775300005	up	SETDB2	-	SET domain bifurcated histone lysine methyltransferase 2, transcript variant X16	GO:0002682,GO:0005575,GO:0005622,GO:0005623,GO:0005634,GO:0005635,GO:0005654,GO:0008150,GO:0012505,GO:0016020,GO:0031090,GO:0031965,GO:0031967,GO:0031974,GO:0031975,GO:0031981,GO:0043226,GO:0043227,GO:0043229,GO:0043231,GO:0043233,GO:0044422,GO:0044424,GO:0044428,GO:0044446,GO:0044464,GO:0048583,GO:0050776,GO:0050789,GO:0065007,GO:0070013	K18494-ko00310 Lysine degradation	KOG1141-Predicted histone methyl transferase[B]
XM_038464235.1	1.77	0.0001	14.1114617399	0.00019658247368799998	0.0013982073137200001	up	ATRX	-	ATRX chromatin remodeler, transcript variant X25	GO:0000003,GO:0000122,GO:0000212,GO:0000226,GO:0000228,GO:0000775,GO:0000779,GO:0000780,GO:0000781,GO:0000784,GO:0000785,GO:0000790,GO:0000792,GO:0000793,GO:0000794,GO:0000902,GO:0000904,GO:0000981,GO:0001674,GO:0001932,GO:0002009,GO:0002064,GO:0002119,GO:0002164,GO:0003006,GO:0003674,GO:0003678,GO:0003682,GO:0003700,GO:0003824,GO:0004386,GO:0005488,GO:0005515,GO:0005575,GO:0005622,GO:0005623,GO:…	-	KOG1015-Transcription regulator XNP/ATRX, DEAD-box superfamily[K]
XM_022409431.2	0.67	0.0001	12.7099453802	1.00048045671e-06	1.08726465722e-05	up	L3MBTL1	-	L3MBTL histone methyl-lysine binding protein 1, transcript variant X2	GO:0000122,GO:0000785,GO:0000793,GO:0001700,GO:0002376,GO:0002520,GO:0002682,GO:0003674,GO:0003676,GO:0003677,GO:0003682,GO:0005488,GO:0005515,GO:0005575,GO:0005622,GO:0005623,GO:0005634,GO:0005654,GO:0005694,GO:0005700,GO:0005737,GO:0005886,GO:0006325,GO:0006355,GO:0006357,GO:0006810,GO:0006996,GO:0007088,GO:0007097,GO:0007275,GO:0007346,GO:0007347,GO:0007399,GO:0007405,GO:0008150,GO:0008283,GO:…	-	KOG3766-Polycomb group protein SCM/L(3)MBT (tumor-supressor in Drosophila and humans)[K]
XM_038456918.1	0.576666666667	0.0001	12.4935219167	4.62965559085e-05	0.00037449418122	up	THRB	-	thyroid hormone receptor beta, transcript variant X5	GO:0000003,GO:0000122,GO:0000981,GO:0000988,GO:0000989,GO:0001076,GO:0001654,GO:0001754,GO:0002154,GO:0003008,GO:0003407,GO:0003674,GO:0003676,GO:0003677,GO:0003682,GO:0003690,GO:0003700,GO:0003712,GO:0003714,GO:0004879,GO:0004887,GO:0005488,GO:0005515,GO:0005575,GO:0005622,GO:0005623,GO:0005634,GO:0005654,GO:0006139,GO:0006351,GO:0006352,GO:0006355,GO:0006357,GO:0006366,GO:0006367,GO:0006725,GO:…	K08362-ko04080 Neuroactive ligand-receptor interaction;ko04919 Thyroid hormone signaling pathway	KOG4217-Nuclear receptors of the nerve growth factor-induced protein B type[K]
XM_532410.6	320.04	19.953333333299998	4.0035505475	4.192014821109997e-257	9.060929719649995e-254	up	AREG	-	amphiregulin, transcript variant X4	GO:0000003,GO:0000302,GO:0001763,GO:0001932,GO:0001934,GO:0002009,GO:0003006,GO:0003401,GO:0003674,GO:0005102,GO:0005154,GO:0005488,GO:0005515,GO:0005575,GO:0005576,GO:0005615,GO:0005622,GO:0005623,GO:0005634,GO:0005737,GO:0005783,GO:0005789,GO:0005793,GO:0005798,GO:0006810,GO:0006888,GO:0006900,GO:0006901,GO:0006903,GO:0006950,GO:0006979,GO:0006996,GO:0007154,GO:0007165,GO:0007166,GO:0007167,GO:…	K09782-ko04012 ErbB signaling pathway;ko04390 Hippo signaling pathway	-
XM_038462917.1	5.08666666667	0.11	5.53114512748	5.139375553799999e-57	8.442555009739999e-55	up	RUNX3	-	RUNX family transcription factor 3	GO:0000122,GO:0000166,GO:0000228,GO:0000785,GO:0000790,GO:0000976,GO:0000977,GO:0000981,GO:0001012,GO:0001067,GO:0001501,GO:0001503,GO:0002062,GO:0002376,GO:0002520,GO:0002682,GO:0002683,GO:0002684,GO:0002694,GO:0002695,GO:0002696,GO:0003674,GO:0003676,GO:0003677,GO:0003690,GO:0003700,GO:0005488,GO:0005524,GO:0005575,GO:0005622,GO:0005623,GO:0005634,GO:0005654,GO:0005667,GO:0005694,GO:0005730,GO:…	-	KOG3982-Runt and related transcription factors[K]
XM_038456454.1	0.09	1.22	-3.76081233612	0.000164532376659	0.0011894060279200001	down	RASSF10	-	Ras association domain family member 10	-	-	KOG1574-Predicted cell growth/differentiation regulator, contains RA domain[W]
XM_038463443.1	2.70666666667	0.01	8.08037341646	1.46691540381e-10	2.61132560917e-09	up	NR4A2	-	nuclear receptor subfamily 4 group A member 2, transcript variant X8	GO:0000122,GO:0000902,GO:0000904,GO:0000976,GO:0000977,GO:0000978,GO:0000981,GO:0000982,GO:0000987,GO:0001012,GO:0001067,GO:0001077,GO:0001228,GO:0001666,GO:0001764,GO:0001975,GO:0003674,GO:0003676,GO:0003677,GO:0003690,GO:0003700,GO:0004879,GO:0005102,GO:0005488,GO:0005515,GO:0005575,GO:0005622,GO:0005623,GO:0005634,GO:0005654,GO:0005737,GO:0006139,GO:0006351,GO:0006352,GO:0006355,GO:0006357,GO:…	K08558-ko04925 Aldosterone synthesis and secretion	KOG4217-Nuclear receptors of the nerve growth factor-induced protein B type[K]
XR_005379746.1	0.32	0.0001	11.643856189800001	0.0006983635998119999	0.00431868639017	up	LOC119872605	-	uncharacterized LOC119872605	-	-	-
XM_038660010.1	0.0001	0.9666666666670001	-13.2388027791	1.28406535092e-11	2.53285282572e-10	down	LOC100684769	-	immunity-related GTPase family M protein 1, transcript variant X4	GO:0000045,GO:0000139,GO:0000323,GO:0000421,GO:0001891,GO:0001932,GO:0001934,GO:0001959,GO:0001961,GO:0002218,GO:0002221,GO:0002237,GO:0002253,GO:0002376,GO:0002682,GO:0002684,GO:0002753,GO:0002757,GO:0002758,GO:0002764,GO:0003674,GO:0003824,GO:0003924,GO:0005488,GO:0005515,GO:0005575,GO:0005622,GO:0005623,GO:0005737,GO:0005739,GO:0005764,GO:0005765,GO:0005767,GO:0005768,GO:0005770,GO:0005773,GO:…	-	-
XM_038452924.1	25.1766666667	2.73666666667	3.20159565977	2.9382155417399996e-17	9.34675723224e-16	up	CGREF1	-	cell growth regulator with EF-hand domain 1, transcript variant X1	GO:0001558,GO:0008150,GO:0008285,GO:0030308,GO:0040008,GO:0042127,GO:0045926,GO:0048519,GO:0048523,GO:0050789,GO:0050794,GO:0051128,GO:0065007	-	KOG4065-Uncharacterized conserved protein[S]
XR_005320982.1	0.0001	1.29333333333	-13.658806531199998	2.44239119072e-14	6.18397789275e-13	down	LOC102155379	-	uncharacterized LOC102155379, transcript variant X1	-	-	-
XM_533419.7	0.73	0.0033333333333300003	7.7747870596	0.000560171983175	0.0035578631310000004	up	MAP7	-	microtubule associated protein 7, transcript variant X5	GO:0000003,GO:0000226,GO:0000902,GO:0001101,GO:0001578,GO:0002064,GO:0003006,GO:0003674,GO:0005102,GO:0005198,GO:0005488,GO:0005515,GO:0005575,GO:0005622,GO:0005623,GO:0005737,GO:0005829,GO:0005856,GO:0005875,GO:0005886,GO:0006629,GO:0006643,GO:0006664,GO:0006665,GO:0006687,GO:0006807,GO:0006950,GO:0006970,GO:0006996,GO:0006997,GO:0007010,GO:0007017,GO:0007163,GO:0007275,GO:0007276,GO:0007281,GO:…	-	-
XM_014107391.3	0.0001	1.2566666666700002	-13.6173144023	0.000139673029136	0.00102909716506	down	SACS	-	sacsin molecular chaperone, transcript variant X1	GO:0003674,GO:0005102,GO:0005488,GO:0005515,GO:0005575,GO:0005622,GO:0005623,GO:0005634,GO:0005737,GO:0005739,GO:0006457,GO:0008150,GO:0009987,GO:0030424,GO:0030425,GO:0030544,GO:0031072,GO:0036477,GO:0042995,GO:0043005,GO:0043226,GO:0043227,GO:0043229,GO:0043231,GO:0044087,GO:0044424,GO:0044444,GO:0044463,GO:0044464,GO:0044877,GO:0048519,GO:0048523,GO:0050750,GO:0050789,GO:0050794,GO:0051087,GO:…	-	-
XR_005361043.1	0.46	0.0001	12.1674181458	3.02050886784e-05	0.000253207303908	up	LOC102153836	-	uncharacterized LOC102153836, transcript variant X6	-	-	-
XR_005322223.1	1.2533333333299999	0.023333333333299996	5.74723392962	4.45028426311e-05	0.00036138152677900006	up	SOCS6	-	suppressor of cytokine signaling 6, transcript variant X13	GO:0001772,GO:0001932,GO:0001933,GO:0002682,GO:0002683,GO:0002694,GO:0002695,GO:0003674,GO:0004857,GO:0004860,GO:0005575,GO:0005622,GO:0005623,GO:0005737,GO:0005829,GO:0005886,GO:0006464,GO:0006469,GO:0006508,GO:0006807,GO:0006950,GO:0006952,GO:0007154,GO:0007162,GO:0007165,GO:0007166,GO:0007259,GO:0008150,GO:0008152,GO:0009056,GO:0009057,GO:0009892,GO:0009966,GO:0009967,GO:0009968,GO:0009987,GO:…	K04699-ko04630 Jak-STAT signaling pathway;ko04917 Prolactin signaling pathway	KOG4566-Cytokine-inducible SH2 protein[T]
XM_022415367.2	0.47333333333300004	0.0001	12.208640808599998	0.000134677705384	0.000996386958151	up	KLHDC8A	-	kelch domain containing 8A	GO:0000151,GO:0005575,GO:0005622,GO:0005623,GO:0031461,GO:0031463,GO:0032991,GO:0044424,GO:0044464,GO:1902494,GO:1990234	-	KOG4441-Proteins containing BTB/POZ and Kelch domains, involved in regulatory/signal transduction processes[TR]
XM_005638246.4	1.8033333333300001	0.0001	14.1383784729	5.20111404972e-05	0.00041702333423300004	up	BAHD1	-	bromo adjacent homology domain containing 1, transcript variant X11	GO:0000785,GO:0000976,GO:0001067,GO:0003674,GO:0003676,GO:0003677,GO:0003682,GO:0003690,GO:0005488,GO:0005575,GO:0005622,GO:0005623,GO:0005634,GO:0005654,GO:0005677,GO:0005694,GO:0006323,GO:0006325,GO:0006333,GO:0006338,GO:0006342,GO:0006355,GO:0006996,GO:0008150,GO:0009889,GO:0009890,GO:0009892,GO:0009987,GO:0010468,GO:0010556,GO:0010558,GO:0010605,GO:0010629,GO:0016043,GO:0016458,GO:0017053,GO:…	-	KOG1886-BAH domain proteins[K]
XM_038462035.1	0.596666666667	0.0001	12.542709466300002	0.00033044208141100003	0.00222739456028	up	SLC9B2	-	solute carrier family 9 member B2, transcript variant X2	GO:0002682,GO:0002684,GO:0002761,GO:0002763,GO:0002790,GO:0002791,GO:0003008,GO:0003014,GO:0003096,GO:0003674,GO:0005215,GO:0005451,GO:0005488,GO:0005515,GO:0005575,GO:0005622,GO:0005623,GO:0005737,GO:0005739,GO:0005740,GO:0005743,GO:0005768,GO:0005794,GO:0005886,GO:0005903,GO:0005929,GO:0006810,GO:0006811,GO:0006812,GO:0006813,GO:0006814,GO:0006820,GO:0006821,GO:0006897,GO:0006898,GO:0006928,GO:…	-	KOG3826-Na+/H+ antiporter[P]
XM_038457612.1	0.05	2.05333333333	-5.35989594509	4.47299726058e-05	0.000363037651181	down	LARP4B	-	La ribonucleoprotein 4B, transcript variant X3	GO:0005575,GO:0005622,GO:0005623,GO:0005634,GO:0005730,GO:0005737,GO:0005829,GO:0005840,GO:0005844,GO:0006417,GO:0008150,GO:0009889,GO:0009891,GO:0009893,GO:0010468,GO:0010494,GO:0010556,GO:0010557,GO:0010604,GO:0010608,GO:0010628,GO:0019222,GO:0031323,GO:0031325,GO:0031326,GO:0031328,GO:0031974,GO:0031981,GO:0032268,GO:0032270,GO:0032991,GO:0034248,GO:0034250,GO:0035770,GO:0036464,GO:0042788,GO:…	-	KOG2591-c-Mpl binding protein, contains La domain[T]
XM_038550372.1	1.73666666667	0.06	4.8552145608399995	5.0254471974800005e-18	1.68753119792e-16	up	MAPK8IP3	-	mitogen-activated protein kinase 8 interacting protein 3, transcript variant X13	GO:0000003,GO:0000139,GO:0000165,GO:0000187,GO:0001932,GO:0001934,GO:0003008,GO:0003674,GO:0005078,GO:0005198,GO:0005488,GO:0005515,GO:0005575,GO:0005622,GO:0005623,GO:0005737,GO:0005794,GO:0005798,GO:0006464,GO:0006468,GO:0006793,GO:0006796,GO:0006807,GO:0006810,GO:0006928,GO:0006950,GO:0007017,GO:0007018,GO:0007154,GO:0007165,GO:0007254,GO:0007257,GO:0007588,GO:0007610,GO:0008088,GO:0008092,GO:…	K04436-ko04010 MAPK signaling pathway	KOG2077-JNK/SAPK-associated protein-1[T]
XM_038586890.1	1.0233333333299999	0.0001	13.320988534400001	7.63689651864e-14	1.8394842594000003e-12	up	NIN	-	ninein, transcript variant X13	GO:0000226,GO:0000242,GO:0000902,GO:0000904,GO:0000922,GO:0003674,GO:0005488,GO:0005515,GO:0005575,GO:0005622,GO:0005623,GO:0005634,GO:0005730,GO:0005737,GO:0005813,GO:0005814,GO:0005815,GO:0005819,GO:0005856,GO:0005874,GO:0005886,GO:0005929,GO:0006996,GO:0007010,GO:0007017,GO:0007020,GO:0007049,GO:0007098,GO:0007275,GO:0007399,GO:0007409,GO:0007417,GO:0007420,GO:0008104,GO:0008150,GO:0009653,GO:…	-	-
XM_038456166.1	17.9333333333	0.71	4.6586808372199995	7.859785841609999e-88	2.5217631636199995e-85	up	SYTL2	-	synaptotagmin like 2, transcript variant X1	GO:0000149,GO:0001786,GO:0003674,GO:0005102,GO:0005488,GO:0005509,GO:0005515,GO:0005543,GO:0005544,GO:0005546,GO:0005575,GO:0005622,GO:0005623,GO:0005737,GO:0005886,GO:0006810,GO:0006887,GO:0006904,GO:0006906,GO:0006996,GO:0008104,GO:0008150,GO:0008289,GO:0009892,GO:0009987,GO:0010563,GO:0010921,GO:0010923,GO:0012505,GO:0016020,GO:0016043,GO:0016050,GO:0016192,GO:0019220,GO:0019222,GO:0019897,GO:…	-	KOG1028-Ca2+-dependent phospholipid-binding protein Synaptotagmin, required for synaptic vesicle and secretory granule exocytosis[TU]
XM_038454343.1	0.0001	1.19666666667	-13.546733722899999	8.27114098219e-13	1.82525103631e-11	down	SRPK2	-	SRSF protein kinase 2, transcript variant X59	GO:0000003,GO:0000166,GO:0000212,GO:0000226,GO:0000245,GO:0000280,GO:0000287,GO:0000375,GO:0000377,GO:0000398,GO:0001525,GO:0001568,GO:0001944,GO:0002376,GO:0003006,GO:0003674,GO:0003824,GO:0004672,GO:0004674,GO:0005488,GO:0005515,GO:0005524,GO:0005575,GO:0005622,GO:0005623,GO:0005634,GO:0005654,GO:0005730,GO:0005737,GO:0005829,GO:0006139,GO:0006396,GO:0006397,GO:0006464,GO:0006468,GO:0006725,GO:…	-	KOG1290-Serine/threonine protein kinase[T]
XM_038454433.1	0.05	3.05666666667	-5.93388732799	5.1278456575499996e-21	2.12288674863e-19	down	LOC111090849	-	collagen alpha-1(I) chain-like, transcript variant X5	-	-	-
XR_002617258.2	0.64	0.01	6.0	6.92442448231e-05	0.000542384635971	up	LOC111091542	-	uncharacterized LOC111091542, transcript variant X1	-	-	-
XM_038444304.1	3.82666666667	0.0001	15.2238006157	6.44539265591e-21	2.6549587321200005e-19	up	VWDE	-	von Willebrand factor D and EGF domains, transcript variant X4	-	-	KOG1225-Teneurin-1 and related extracellular matrix proteins, contain EGF-like repeats[TW]
XM_022408740.2	1.07333333333	19.7133333333	-4.19900165001	6.23857345e-06	5.89928009313e-05	down	CP	-	ceruloplasmin, transcript variant X1	GO:0000041,GO:0001889,GO:0003674,GO:0003824,GO:0004322,GO:0005488,GO:0005507,GO:0005515,GO:0005575,GO:0005576,GO:0005615,GO:0005622,GO:0005623,GO:0005737,GO:0005783,GO:0005788,GO:0005886,GO:0006464,GO:0006807,GO:0006810,GO:0006811,GO:0006812,GO:0006825,GO:0006873,GO:0006875,GO:0006879,GO:0007275,GO:0007568,GO:0007584,GO:0008150,GO:0008152,GO:0009605,GO:0009987,GO:0009991,GO:0010035,GO:0010038,GO:…	K13624-ko00860 Porphyrin and chlorophyll metabolism	KOG1263-Multicopper oxidases[Q]
XM_038456556.1	38.6733333333	0.0001	18.560979593	2.05555049917e-07	2.47848936876e-06	up	LCP1	-	lymphocyte cytosolic protein 1, transcript variant X18	GO:0001726,GO:0001775,GO:0001891,GO:0002102,GO:0002252,GO:0002263,GO:0002285,GO:0002286,GO:0002366,GO:0002376,GO:0003674,GO:0003779,GO:0005102,GO:0005178,GO:0005488,GO:0005515,GO:0005575,GO:0005622,GO:0005623,GO:0005737,GO:0005829,GO:0005856,GO:0005884,GO:0005886,GO:0005912,GO:0005924,GO:0005925,GO:0006928,GO:0006950,GO:0006955,GO:0006996,GO:0007010,GO:0007015,GO:0007154,GO:0007165,GO:0008092,GO:…	-	KOG0046-Ca2+-binding actin-bundling protein (fimbrin/plastin), EF-Hand protein superfamily[Z]
XM_014116836.3	0.0001	130.653333333	-20.317312501700002	7.94233115094e-13	1.75363255756e-11	down	YWHAE	-	tyrosine 3-monooxygenase/tryptophan 5-monooxygenase activation protein epsilon, transcript variant X3	GO:0000003,GO:0000075,GO:0000077,GO:0000226,GO:0000278,GO:0000902,GO:0000904,GO:0001709,GO:0003002,GO:0003006,GO:0003674,GO:0005488,GO:0005515,GO:0005575,GO:0005576,GO:0005622,GO:0005623,GO:0005634,GO:0005694,GO:0005737,GO:0006928,GO:0006935,GO:0006950,GO:0006974,GO:0006996,GO:0007010,GO:0007017,GO:0007049,GO:0007088,GO:0007093,GO:0007163,GO:0007275,GO:0007276,GO:0007280,GO:0007281,GO:0007292,GO:…	K06630-ko04011 MAPK signaling pathway - yeast;ko04390 Hippo signaling pathway;ko04391 Hippo signaling pathway -fly;ko04151 PI3K-Akt signaling pathway;ko04110 Cell cycle;ko04114 Oocyte meiosis;ko04722 Neurotrophin signaling pathway;ko05203 Viral carcinogenesis;ko05169 Epstein-Barr virus infection	KOG0841-Multifunctional chaperone (14-3-3 family)[O]
XM_005639749.4	8.04333333333	0.07333333333330001	6.77718058158	0.00119655096666	0.00694067162413	up	FXR1	-	FMR1 autosomal homolog 1, transcript variant X1	GO:0000003,GO:0000226,GO:0000278,GO:0000902,GO:0000904,GO:0001578,GO:0001709,GO:0002052,GO:0002151,GO:0003002,GO:0003006,GO:0003008,GO:0003674,GO:0003676,GO:0003723,GO:0003725,GO:0003727,GO:0003729,GO:0003730,GO:0005488,GO:0005515,GO:0005575,GO:0005622,GO:0005623,GO:0005634,GO:0005737,GO:0005829,GO:0005844,GO:0006323,GO:0006325,GO:0006333,GO:0006338,GO:0006403,GO:0006417,GO:0006810,GO:0006900,GO:…	K15516-ko03013 RNA transport	KOG2279-Kinase anchor protein AKAP149, contains KH and Tudor RNA-binding domains[T]
XM_038456205.1	0.34666666666699997	0.0001	11.7593334072	1.2782295491499999e-09	2.04417177276e-08	up	NOX4	-	NADPH oxidase 4, transcript variant X1	-	-	KOG0039-Ferric reductase, NADH/NADPH oxidase and related proteins[PQ]
XM_014119163.3	0.35	0.0001	11.773139206700002	0.00027374665414	0.00187620620698	up	LRGUK	-	leucine rich repeats and guanylate kinase domain containing, transcript variant X3	GO:0000003,GO:0000226,GO:0001578,GO:0001669,GO:0002177,GO:0005575,GO:0005622,GO:0005623,GO:0005737,GO:0005856,GO:0006996,GO:0007010,GO:0007017,GO:0007276,GO:0007283,GO:0008150,GO:0009987,GO:0012505,GO:0015630,GO:0016043,GO:0019953,GO:0022414,GO:0022607,GO:0030030,GO:0030031,GO:0030141,GO:0031410,GO:0031982,GO:0032501,GO:0032504,GO:0035082,GO:0043226,GO:0043227,GO:0043228,GO:0043229,GO:0043232,GO:…	-	KOG0609-Calcium/calmodulin-dependent serine protein kinase/membrane-associated guanylate kinase[T]
XR_002625576.2	0.626666666667	0.0001	12.6134825407	2.48510934398e-09	3.83246228084e-08	up	LOC111095434	-	uncharacterized LOC111095434	-	-	-
XR_002632430.2	3.03	0.14	4.435819061419999	6.578593189e-25	3.36450392386e-23	up	LOC111098548	-	uncharacterized LOC111098548, transcript variant X2	-	-	-
XM_038488911.1	1.99	0.0001	14.2804808103	5.11664006077e-13	1.14762519943e-11	up	FAM13C	-	family with sequence similarity 13 member C, transcript variant X7	-	-	-
XM_038672877.1	1.32	0.02	6.04439411936	0.00016361283411300002	0.00118400914033	up	DST	-	dystonin, transcript variant X27	GO:0000003,GO:0000226,GO:0000235,GO:0000902,GO:0000904,GO:0001558,GO:0001578,GO:0001700,GO:0001709,GO:0001763,GO:0002009,GO:0002020,GO:0002165,GO:0003674,GO:0003779,GO:0004857,GO:0004866,GO:0004869,GO:0005488,GO:0005515,GO:0005575,GO:0005622,GO:0005623,GO:0005737,GO:0005818,GO:0005819,GO:0005856,GO:0005874,GO:0005876,GO:0005881,GO:0005912,GO:0005924,GO:0005927,GO:0006915,GO:0006928,GO:0006935,GO:…	-	KOG0516-Dystonin, GAS (Growth-arrest-specific protein), and related proteins[Z]
XR_002622397.1	0.9566666666670001	0.1	3.25801633107	0.000164248930125	0.00118756603211	up	LOC111093776	-	uncharacterized LOC111093776	-	-	-
XM_038453610.1	0.0001	0.61	-12.5745935273	3.6428970290600004e-11	6.887960183669999e-10	down	BCL9	-	BCL9 transcription coactivator, transcript variant X11	GO:0003674,GO:0005488,GO:0005515,GO:0005575,GO:0005622,GO:0005623,GO:0005634,GO:0005654,GO:0005667,GO:0005737,GO:0005794,GO:0005801,GO:0006355,GO:0006357,GO:0006950,GO:0007154,GO:0007165,GO:0007166,GO:0007267,GO:0007275,GO:0007517,GO:0007519,GO:0008013,GO:0008150,GO:0009611,GO:0009888,GO:0009889,GO:0009891,GO:0009893,GO:0009987,GO:0010468,GO:0010556,GO:0010557,GO:0010604,GO:0010628,GO:0012505,GO:…	-	-
XM_005622053.4	0.383333333333	0.0001	11.90438374	0.00038100485962599994	0.00252821256667	up	AK5	-	adenylate kinase 5, transcript variant X3	GO:0003674,GO:0003824,GO:0004017,GO:0004550,GO:0005575,GO:0005622,GO:0005623,GO:0005737,GO:0005815,GO:0005829,GO:0005856,GO:0006139,GO:0006163,GO:0006164,GO:0006165,GO:0006172,GO:0006173,GO:0006220,GO:0006221,GO:0006725,GO:0006753,GO:0006793,GO:0006796,GO:0006807,GO:0008150,GO:0008152,GO:0009058,GO:0009117,GO:0009123,GO:0009124,GO:0009126,GO:0009127,GO:0009132,GO:0009133,GO:0009135,GO:0009136,GO:…	K00939-ko00230 Purine metabolism	KOG3079-Uridylate kinase/adenylate kinase[F]
XR_002625654.2	1.52	0.0001	13.8917837032	7.067263184939999e-06	6.60984660622e-05	up	LOC111095460	-	uncharacterized LOC111095460, transcript variant X1	-	-	-
XM_038456971.1	0.0333333333333	1.06	-4.9909548604000005	0.000290119954647	0.00197687842997	down	P2RY14	-	purinergic receptor P2Y14, transcript variant X29	GO:0001608,GO:0001614,GO:0002376,GO:0003674,GO:0004888,GO:0004930,GO:0005575,GO:0005623,GO:0005886,GO:0005887,GO:0006955,GO:0007154,GO:0007165,GO:0007166,GO:0007186,GO:0008150,GO:0009987,GO:0015065,GO:0016020,GO:0016021,GO:0016502,GO:0023052,GO:0031224,GO:0031226,GO:0035586,GO:0035587,GO:0035588,GO:0035589,GO:0035590,GO:0038023,GO:0044425,GO:0044459,GO:0044464,GO:0045028,GO:0045029,GO:0050789,GO:…	K04299-ko04080 Neuroactive ligand-receptor interaction	KOG4220-Muscarinic acetylcholine receptor[T]
XR_005419559.1	1.9	0.0001	14.2137117981	8.3367394311e-08	1.05834069538e-06	up	LOC119873711	-	uncharacterized LOC119873711, transcript variant X3	-	-	-
XM_005637105.4	0.0001	20.2733333333	-17.6292237901	4.309785951530001e-20	1.66661289508e-18	down	MGST1	-	microsomal glutathione S-transferase 1, transcript variant X2	GO:0000003,GO:0000323,GO:0001775,GO:0002237,GO:0002252,GO:0002263,GO:0002274,GO:0002275,GO:0002283,GO:0002366,GO:0002376,GO:0002443,GO:0002444,GO:0002446,GO:0003006,GO:0003674,GO:0003824,GO:0004364,GO:0004601,GO:0004602,GO:0005488,GO:0005515,GO:0005575,GO:0005622,GO:0005623,GO:0005634,GO:0005737,GO:0005739,GO:0005740,GO:0005741,GO:0005764,GO:0005765,GO:0005766,GO:0005773,GO:0005774,GO:0005777,GO:…	K00799-ko00480 Glutathione metabolism;ko00980 Metabolism of xenobiotics by cytochrome P450;ko00982 Drug metabolism - cytochrome P450;ko05204 Chemical carcinogenesis;ko01524 Platinum drug resistance	-
XM_022408084.2	3.87666666667	0.0001	15.2425290705	5.904502636060001e-07	6.65074367136e-06	up	TASOR2	-	transcription activation suppressor family member 2, transcript variant X2	-	-	-
XR_005318714.1	1.0033333333299999	0.05333333333330001	4.23361967676	8.29510914904e-10	1.3577662117700002e-08	up	LOC119870473	-	uncharacterized LOC119870473, transcript variant X2	-	-	-
XM_038435664.1	0.64	0.0001	12.643856189800001	0.0012277223341600001	0.0070824695630200005	up	NRF1	-	nuclear respiratory factor 1, transcript variant X2	GO:0000976,GO:0000977,GO:0000978,GO:0000981,GO:0000982,GO:0000987,GO:0001012,GO:0001046,GO:0001047,GO:0001067,GO:0001077,GO:0001228,GO:0001654,GO:0001894,GO:0001895,GO:0002009,GO:0002165,GO:0003407,GO:0003674,GO:0003676,GO:0003677,GO:0003690,GO:0003700,GO:0005488,GO:0005515,GO:0005575,GO:0005622,GO:0005623,GO:0005634,GO:0005654,GO:0005737,GO:0005829,GO:0006091,GO:0006139,GO:0006351,GO:0006355,GO:…	-	-
XR_002630133.2	0.256666666667	0.00666666666667	5.26678654069	0.0012248464215	0.00707382827142	up	NUFIP2	-	nuclear FMR1 interacting protein 2, transcript variant X1	GO:0003674,GO:0003676,GO:0003723,GO:0005488,GO:0005575,GO:0005622,GO:0005623,GO:0005634,GO:0005654,GO:0005737,GO:0005829,GO:0005840,GO:0005844,GO:0010494,GO:0016604,GO:0031974,GO:0031981,GO:0032991,GO:0035770,GO:0036464,GO:0042788,GO:0043226,GO:0043227,GO:0043228,GO:0043229,GO:0043231,GO:0043232,GO:0043233,GO:0044422,GO:0044424,GO:0044428,GO:0044444,GO:0044446,GO:0044451,GO:0044464,GO:0070013,GO:…	-	-
XM_005635922.3	1.56666666667	0.01	7.29155444584	5.72290864098e-11	1.06395840683e-09	up	RBM44	-	RNA binding motif protein 44, transcript variant X1	GO:0003674,GO:0005488,GO:0005515,GO:0005575,GO:0005576,GO:0005622,GO:0005623,GO:0005737,GO:0042802,GO:0042803,GO:0044421,GO:0044424,GO:0044464,GO:0045171,GO:0046983	-	-
XM_022410970.2	8.29	0.05333333333330001	7.28019079222	1.2607951539899999e-27	7.365339314919999e-26	up	TSPAN9	-	tetraspanin 9, transcript variant X6	GO:0005575,GO:0005623,GO:0005886,GO:0005887,GO:0007154,GO:0007165,GO:0007166,GO:0008150,GO:0009987,GO:0016020,GO:0016021,GO:0023052,GO:0031224,GO:0031226,GO:0044425,GO:0044459,GO:0044464,GO:0050789,GO:0050794,GO:0050896,GO:0051716,GO:0065007,GO:0071944,GO:0097197	-	KOG3882-Tetraspanin family integral membrane protein[R]
XM_005641328.4	0.26333333333299996	2.11666666667	-3.00683203348	0.00127661174272	0.007323353967020001	down	HDAC6	-	histone deacetylase 6, transcript variant X5	GO:0000118,GO:0000209,GO:0000302,GO:0000902,GO:0000904,GO:0000976,GO:0000977,GO:0000978,GO:0000987,GO:0001012,GO:0001047,GO:0001067,GO:0001932,GO:0001934,GO:0003674,GO:0003676,GO:0003677,GO:0003690,GO:0003824,GO:0004407,GO:0005488,GO:0005515,GO:0005575,GO:0005622,GO:0005623,GO:0005634,GO:0005654,GO:0005737,GO:0005768,GO:0005770,GO:0005771,GO:0005813,GO:0005815,GO:0005829,GO:0005856,GO:0005874,GO:…	-	KOG1343-Histone deacetylase complex, catalytic component HDA1[B]
XM_022409508.2	1.74333333333	15.336666666700001	-3.13706460486	2.693166503449999e-75	6.58350964069e-73	down	STAU1	-	staufen double-stranded RNA binding protein 1, transcript variant X1	GO:0000003,GO:0000578,GO:0000932,GO:0001709,GO:0003002,GO:0003006,GO:0003008,GO:0003674,GO:0003676,GO:0003723,GO:0003725,GO:0003729,GO:0003730,GO:0005488,GO:0005515,GO:0005575,GO:0005622,GO:0005623,GO:0005737,GO:0005856,GO:0005875,GO:0005886,GO:0005938,GO:0006403,GO:0006417,GO:0007017,GO:0007028,GO:0007275,GO:0007276,GO:0007281,GO:0007292,GO:0007308,GO:0007309,GO:0007314,GO:0007315,GO:0007316,GO:…	-	KOG3732-Staufen and related double-stranded-RNA-binding proteins[UK]
XR_002624598.2	0.596666666667	0.023333333333299996	4.676460855209999	1.03410413012e-05	9.38532340679e-05	up	LOC111095012	-	uncharacterized LOC111095012, transcript variant X1	-	-	-
XM_038456699.1	0.7266666666670001	0.00666666666667	6.768184324780001	3.00164021554e-06	3.00515261755e-05	up	DIAPH3	-	diaphanous related formin 3, transcript variant X8	GO:0000003,GO:0000226,GO:0000278,GO:0000281,GO:0000902,GO:0000904,GO:0000910,GO:0000912,GO:0000915,GO:0001700,GO:0002064,GO:0002252,GO:0002376,GO:0002790,GO:0003006,GO:0003008,GO:0003382,GO:0003383,GO:0003674,GO:0003779,GO:0005488,GO:0005515,GO:0005543,GO:0005546,GO:0005575,GO:0005622,GO:0005623,GO:0005634,GO:0005737,GO:0005829,GO:0005886,GO:0005912,GO:0005938,GO:0006582,GO:0006725,GO:0006810,GO:…	K05745-ko04810 Regulation of actin cytoskeleton	KOG1924-RhoA GTPase effector DIA/Diaphanous[TZ]
XM_038452720.1	0.533333333333	0.0001	12.380821783900002	0.0012166037502000001	0.00703830526849	up	KMT2C	-	lysine methyltransferase 2C, transcript variant X38	GO:0000003,GO:0001654,GO:0002682,GO:0003674,GO:0003824,GO:0005575,GO:0005622,GO:0005623,GO:0005634,GO:0005654,GO:0006325,GO:0006464,GO:0006479,GO:0006807,GO:0006996,GO:0007275,GO:0007338,GO:0007423,GO:0008150,GO:0008152,GO:0008168,GO:0008170,GO:0008213,GO:0008276,GO:0008284,GO:0008757,GO:0009566,GO:0009987,GO:0010468,GO:0016043,GO:0016278,GO:0016279,GO:0016569,GO:0016570,GO:0016571,GO:0016740,GO:…	K09188-ko00310 Lysine degradation	KOG4443-Putative transcription factor HALR/MLL3, involved in embryonic development[R]
XM_022420773.2	0.22333333333299998	0.0001	11.124982879500001	0.0017584279998699999	0.00970111782626	up	MYBPH	-	myosin binding protein H	GO:0003008,GO:0003012,GO:0003674,GO:0003779,GO:0005198,GO:0005488,GO:0005515,GO:0005575,GO:0005622,GO:0005623,GO:0005737,GO:0005856,GO:0005859,GO:0006936,GO:0006937,GO:0006941,GO:0006942,GO:0006996,GO:0007010,GO:0007015,GO:0008092,GO:0008150,GO:0008307,GO:0009653,GO:0009987,GO:0010927,GO:0015629,GO:0016043,GO:0016459,GO:0016460,GO:0022607,GO:0030016,GO:0030017,GO:0030018,GO:0030029,GO:0030036,GO:…	-	KOG3513-Neural cell adhesion molecule L1[T]
XM_022424083.2	1.50333333333	37.16	-4.62751366385	1.0450616118199998e-59	1.8579476309099995e-57	down	LRP1	-	LDL receptor related protein 1, transcript variant X1	GO:0003674,GO:0005575,GO:0005623,GO:0005905,GO:0006810,GO:0006897,GO:0006898,GO:0008150,GO:0012505,GO:0016020,GO:0016192,GO:0016964,GO:0038024,GO:0044425,GO:0044464,GO:0051179,GO:0051234,GO:0098657	-	KOG1215-Low-density lipoprotein receptors containing Ca2+-binding EGF-like domains[T]
XM_038595387.1	13.243333333299999	0.0001	17.0149067671	1.7824889939199999e-25	9.31339160332e-24	up	EML1	-	EMAP like 1, transcript variant X1	GO:0000226,GO:0000278,GO:0002244,GO:0002376,GO:0002520,GO:0003674,GO:0005488,GO:0005509,GO:0005515,GO:0005575,GO:0005622,GO:0005623,GO:0005737,GO:0005829,GO:0005856,GO:0005875,GO:0006996,GO:0007010,GO:0007017,GO:0007049,GO:0007051,GO:0007052,GO:0007275,GO:0007399,GO:0007405,GO:0007417,GO:0007420,GO:0008017,GO:0008092,GO:0008150,GO:0008283,GO:0009987,GO:0015630,GO:0015631,GO:0016043,GO:0022008,GO:…	-	KOG2106-Uncharacterized conserved protein, contains HELP and WD40 domains[S]
XR_005400327.1	0.7366666666670001	0.04666666666669999	3.9805476373300004	1.34305830744e-06	1.43041282598e-05	up	INPP5E	-	inositol polyphosphate-5-phosphatase E, transcript variant X3	GO:0000139,GO:0001726,GO:0003008,GO:0003674,GO:0003824,GO:0004439,GO:0004445,GO:0005575,GO:0005622,GO:0005623,GO:0005737,GO:0005794,GO:0005829,GO:0005856,GO:0005886,GO:0005929,GO:0005930,GO:0005975,GO:0006066,GO:0006417,GO:0006629,GO:0006644,GO:0006650,GO:0006661,GO:0006793,GO:0006796,GO:0007600,GO:0007605,GO:0008104,GO:0008150,GO:0008152,GO:0008610,GO:0008654,GO:0009056,GO:0009058,GO:0009889,GO:…	K20278-ko00562 Inositol phosphate metabolism;ko04070 Phosphatidylinositol signaling system	KOG0566-Inositol-1,4,5-triphosphate 5-phosphatase (synaptojanin), INP51/INP52/INP53 family[U]
XM_022405764.2	0.0001	1.42333333333	-13.7969859487	3.12029014547e-07	3.6730350055e-06	down	PLAAT3	-	phospholipase A and acyltransferase 3, transcript variant X11	GO:0003674,GO:0003824,GO:0004620,GO:0004623,GO:0005575,GO:0005622,GO:0005623,GO:0005737,GO:0005777,GO:0006629,GO:0006638,GO:0006639,GO:0006641,GO:0006662,GO:0006996,GO:0007031,GO:0008150,GO:0008152,GO:0008970,GO:0009056,GO:0009987,GO:0016020,GO:0016042,GO:0016043,GO:0016298,GO:0016787,GO:0016788,GO:0018904,GO:0042579,GO:0043226,GO:0043227,GO:0043229,GO:0043231,GO:0044237,GO:0044238,GO:0044255,GO:…	K16817-ko00564 Glycerophospholipid metabolism;ko00565 Ether lipid metabolism;ko00590 Arachidonic acid metabolism;ko00591 Linoleic acid metabolism;ko00592 alpha-Linolenic acid metabolism;ko04014 Ras signaling pathway;ko04923 Regulation of lipolysis in adipocyte	-
XM_038461776.1	0.35	0.00666666666667	5.714245517669999	6.38941109965e-05	0.000503937651317	up	ABCG1	-	ATP binding cassette subfamily G member 1, transcript variant X1	GO:0000166,GO:0003674,GO:0003824,GO:0005215,GO:0005319,GO:0005488,GO:0005496,GO:0005515,GO:0005524,GO:0005543,GO:0005548,GO:0005575,GO:0005622,GO:0005623,GO:0005737,GO:0005739,GO:0005768,GO:0005886,GO:0005887,GO:0006066,GO:0006355,GO:0006629,GO:0006807,GO:0006810,GO:0006811,GO:0006820,GO:0006869,GO:0008104,GO:0008144,GO:0008150,GO:0008152,GO:0008202,GO:0008203,GO:0008289,GO:0009593,GO:0009719,GO:…	K05679-ko02010 ABC transporters	KOG0061-Transporter, ABC superfamily (Breast cancer resistance protein)[Q]
XM_038470027.1	0.49	0.0001	12.258566033900001	0.00122006182086	0.00705334739462	up	FAM172A	-	family with sequence similarity 172 member A, transcript variant X16	GO:0005575,GO:0005622,GO:0005623,GO:0005737,GO:0005783,GO:0012505,GO:0043226,GO:0043227,GO:0043229,GO:0043231,GO:0044424,GO:0044444,GO:0044464	-	KOG3967-Uncharacterized conserved protein[S]
NM_001194957.1	1.32333333333	0.06666666666669999	4.31106710226	2.8667479279e-09	4.38805828934e-08	up	SNAP91	-	synaptosome associated protein 91	GO:0000149,GO:0000822,GO:0000902,GO:0000904,GO:0001505,GO:0003674,GO:0005488,GO:0005515,GO:0005543,GO:0005545,GO:0005546,GO:0005575,GO:0005622,GO:0005623,GO:0005737,GO:0005768,GO:0005829,GO:0005886,GO:0005905,GO:0006508,GO:0006511,GO:0006807,GO:0006810,GO:0006836,GO:0006897,GO:0006898,GO:0006900,GO:0006996,GO:0007154,GO:0007163,GO:0007267,GO:0007268,GO:0007269,GO:0007270,GO:0007275,GO:0007399,GO:…	-	KOG0251-Clathrin assembly protein AP180 and related proteins, contain ENTH domain[TU]
XM_022406120.2	0.8466666666670001	0.0866666666667	3.28824496863	4.2061769132e-08	5.5722346281e-07	up	R3HDM1	-	R3H domain containing 1, transcript variant X48	GO:0000003,GO:0001709,GO:0003002,GO:0003006,GO:0003674,GO:0005488,GO:0005515,GO:0005575,GO:0005622,GO:0005623,GO:0005737,GO:0006996,GO:0007049,GO:0007275,GO:0007276,GO:0007281,GO:0007282,GO:0007292,GO:0007293,GO:0007294,GO:0007308,GO:0007309,GO:0007310,GO:0007317,GO:0007389,GO:0008150,GO:0008283,GO:0008356,GO:0009653,GO:0009798,GO:0009950,GO:0009953,GO:0009987,GO:0009994,GO:0016043,GO:0019953,GO:…	-	KOG2953-mRNA-binding protein Encore[A]
XM_005631173.4	2.13	0.013333333333299998	7.31967212095	8.735310885719999e-10	1.42527511901e-08	up	MPPED2	-	metallophosphoesterase domain containing 2, transcript variant X5	GO:0003674,GO:0005488,GO:0005515,GO:0007275,GO:0007399,GO:0008150,GO:0032501,GO:0032502,GO:0048731,GO:0048856	-	KOG3947-Phosphoesterases[R]
XR_005311148.1	0.35333333333300004	0.01	5.14295795384	0.00114405733327	0.00667198900352	up	RRM2	-	ribonucleotide reductase regulatory subunit M2, transcript variant X3	GO:0000082,GO:0000083,GO:0000278,GO:0003674,GO:0003824,GO:0004748,GO:0005488,GO:0005506,GO:0005515,GO:0005575,GO:0005622,GO:0005623,GO:0005634,GO:0005635,GO:0005737,GO:0005829,GO:0005971,GO:0006139,GO:0006206,GO:0006355,GO:0006725,GO:0006753,GO:0006793,GO:0006796,GO:0006807,GO:0006919,GO:0007049,GO:0008150,GO:0008152,GO:0008199,GO:0008284,GO:0009058,GO:0009112,GO:0009117,GO:0009165,GO:0009262,GO:…	K10808-ko00230 Purine metabolism;ko00240 Pyrimidine metabolism;ko00480 Glutathione metabolism;ko04115 p53 signaling pathway	KOG1567-Ribonucleotide reductase, beta subunit[F]
NM_001048122.1	5.783333333330001	0.05	6.85382935186	8.493907481549999e-23	3.87156262433e-21	up	ARSL	-	arylsulfatase L	GO:0001501,GO:0003674,GO:0003824,GO:0004065,GO:0005575,GO:0005622,GO:0005623,GO:0005737,GO:0005783,GO:0005788,GO:0005794,GO:0005795,GO:0007275,GO:0008150,GO:0008484,GO:0012505,GO:0016787,GO:0016788,GO:0031974,GO:0031984,GO:0032501,GO:0032502,GO:0043226,GO:0043227,GO:0043229,GO:0043231,GO:0043233,GO:0044422,GO:0044424,GO:0044431,GO:0044432,GO:0044444,GO:0044446,GO:0044464,GO:0048731,GO:0048856,GO:…	-	KOG3867-Sulfatase[R]
XM_005637660.4	13.18	0.48	4.77917215429	0.0008843630851739999	0.00531135173763	up	GBF1	-	golgi brefeldin A resistant guanine nucleotide exchange factor 1, transcript variant X9	GO:0000137,GO:0000902,GO:0002064,GO:0002790,GO:0003674,GO:0005085,GO:0005086,GO:0005488,GO:0005515,GO:0005575,GO:0005622,GO:0005623,GO:0005737,GO:0005783,GO:0005794,GO:0005795,GO:0005801,GO:0005802,GO:0006810,GO:0006996,GO:0007005,GO:0007029,GO:0007030,GO:0007275,GO:0007424,GO:0007431,GO:0008104,GO:0008150,GO:0009306,GO:0009653,GO:0009888,GO:0009966,GO:0009987,GO:0010256,GO:0010646,GO:0012505,GO:…	K18443-ko04144 Endocytosis	KOG0928-Pattern-formation protein/guanine nucleotide exchange factor[U]
XM_038456635.1	0.266666666667	0.0001	11.380821783900002	0.00037093895761800005	0.0024680441024	up	CACNB2	-	calcium voltage-gated channel auxiliary subunit beta 2, transcript variant X2	GO:0001508,GO:0002027,GO:0003008,GO:0003012,GO:0003013,GO:0003015,GO:0003674,GO:0003779,GO:0005215,GO:0005216,GO:0005244,GO:0005245,GO:0005246,GO:0005261,GO:0005262,GO:0005488,GO:0005515,GO:0005575,GO:0005623,GO:0005886,GO:0005887,GO:0005891,GO:0006810,GO:0006811,GO:0006812,GO:0006816,GO:0006928,GO:0006936,GO:0006941,GO:0007154,GO:0007165,GO:0007267,GO:0007268,GO:0007275,GO:0007399,GO:0007528,GO:…	K04863-ko04010 MAPK signaling pathway;ko04921 Oxytocin signaling pathway;ko04260 Cardiac muscle contraction;ko04261 Adrenergic signaling in cardiomyocytes;ko05410 Hypertrophic cardiomyopathy (HCM);ko05412 Arrhythmogenic right ventricular cardiomyopathy (ARVC);ko05414 Dilated cardiomyopathy (DCM)	KOG3812-L-type voltage-dependent Ca2+ channel, beta subunit[PT]
XM_005637163.3	0.0001	1.9166666666699999	-14.2263118349	1.07835334575e-10	1.95005791295e-09	down	CLEC7A	-	C-type lectin domain containing 7A, transcript variant X2	GO:0001562,GO:0001775,GO:0002218,GO:0002221,GO:0002238,GO:0002252,GO:0002253,GO:0002263,GO:0002366,GO:0002376,GO:0002682,GO:0002684,GO:0002757,GO:0002758,GO:0002764,GO:0003674,GO:0005102,GO:0005488,GO:0005515,GO:0005575,GO:0005622,GO:0005623,GO:0005634,GO:0005654,GO:0005737,GO:0005886,GO:0006810,GO:0006897,GO:0006909,GO:0006910,GO:0006950,GO:0006952,GO:0006955,GO:0007154,GO:0007165,GO:0008037,GO:…	K10074-ko04145 Phagosome;ko05152 Tuberculosis	-
XR_002620309.2	2.59666666667	0.30666666666700004	3.0819175619999997	0.00010438193308700002	0.0007891673836589999	up	LOC111092873	-	uncharacterized LOC111092873	-	-	-
XM_038554298.1	0.03	1.12666666667	-5.23095443484	0.000231698262502	0.00161441877238	down	LOC490151	-	TLC domain-containing protein 4, transcript variant X8	-	-	KOG4561-Uncharacterized conserved protein, contains TBC domain[TR]
XM_038455889.1	2.88	44.6	-3.9529029933699995	0.00023458954439099997	0.0016326255565299998	down	JAGN1	-	jagunal homolog 1, transcript variant X2	GO:0000003,GO:0001555,GO:0002252,GO:0002376,GO:0002443,GO:0002444,GO:0002446,GO:0002520,GO:0002521,GO:0002573,GO:0002791,GO:0002792,GO:0003006,GO:0005575,GO:0005622,GO:0005623,GO:0005737,GO:0005783,GO:0005789,GO:0006810,GO:0006887,GO:0006928,GO:0006950,GO:0006952,GO:0006996,GO:0007028,GO:0007029,GO:0007154,GO:0007165,GO:0007166,GO:0007275,GO:0007276,GO:0007281,GO:0007292,GO:0007296,GO:0007423,GO:…	-	KOG4054-Uncharacterized conserved protein[S]
XM_014113597.3	0.0001	1.98	-14.2732128099	0.000515524896098	0.00330444458139	down	MYH10	-	myosin heavy chain 10, transcript variant X6	GO:0000003,GO:0000146,GO:0000166,GO:0000278,GO:0000281,GO:0000902,GO:0000904,GO:0000910,GO:0001568,GO:0001654,GO:0001655,GO:0001667,GO:0001700,GO:0001701,GO:0001725,GO:0001736,GO:0001738,GO:0001745,GO:0001764,GO:0001778,GO:0001894,GO:0001944,GO:0002009,GO:0002064,GO:0002065,GO:0002066,GO:0002165,GO:0002791,GO:0002793,GO:0003002,GO:0003006,GO:0003008,GO:0003012,GO:0003205,GO:0003279,GO:0003674,GO:…	K10352-ko04530 Tight junction	KOG0161-Myosin class II heavy chain[Z]
XM_038455024.1	0.68	0.0001	12.731319030999998	4.82371156194e-06	4.63717664855e-05	up	LARS2	-	leucyl-tRNA synthetase 2, mitochondrial, transcript variant X4	GO:0003674,GO:0003824,GO:0004812,GO:0004823,GO:0005575,GO:0005622,GO:0005623,GO:0005737,GO:0005739,GO:0005759,GO:0006082,GO:0006139,GO:0006399,GO:0006412,GO:0006418,GO:0006429,GO:0006518,GO:0006520,GO:0006725,GO:0006807,GO:0008150,GO:0008152,GO:0009058,GO:0009059,GO:0009987,GO:0010467,GO:0016070,GO:0016874,GO:0016875,GO:0019538,GO:0019752,GO:0031974,GO:0032543,GO:0034641,GO:0034645,GO:0034660,GO:…	K01869-ko00970 Aminoacyl-tRNA biosynthesis	KOG0435-Leucyl-tRNA synthetase[J]
NM_001313827.1	0.9	0.0001	13.135709286099999	1.69857682466e-05	0.00014816727492599998	up	CH25H	-	cholesterol 25-hydroxylase	GO:0001567,GO:0002252,GO:0002376,GO:0003674,GO:0003824,GO:0004497,GO:0005575,GO:0005622,GO:0005623,GO:0005737,GO:0005783,GO:0005789,GO:0005829,GO:0006066,GO:0006082,GO:0006629,GO:0006694,GO:0006699,GO:0006928,GO:0006935,GO:0006950,GO:0006952,GO:0008150,GO:0008152,GO:0008202,GO:0008203,GO:0008206,GO:0008395,GO:0008610,GO:0009058,GO:0009605,GO:0009607,GO:0009615,GO:0009987,GO:0012505,GO:0016020,GO:…	K10223-ko00120 Primary bile acid biosynthesis	KOG0873-C-4 sterol methyl oxidase[I]
XM_038454782.1	1.44	0.0966666666667	3.8969065070399997	6.836150551560001e-11	1.26235175743e-09	up	LOC102151762	-	rho GTPase-activating protein 20-like	-	-	KOG1117-Rho- and Arf-GTPase activating protein ARAP3[TZ]
XM_038678102.1	0.0001	0.47666666666699997	-12.2187650258	3.8055591081e-09	5.7331878742199995e-08	down	ANKRD6	-	ankyrin repeat domain 6, transcript variant X4	GO:0001654,GO:0001736,GO:0001737,GO:0001738,GO:0001745,GO:0001932,GO:0001934,GO:0002009,GO:0002165,GO:0005575,GO:0005622,GO:0005623,GO:0005634,GO:0005737,GO:0007163,GO:0007164,GO:0007275,GO:0007399,GO:0007423,GO:0007444,GO:0007472,GO:0007476,GO:0007552,GO:0007560,GO:0008150,GO:0008544,GO:0009653,GO:0009791,GO:0009886,GO:0009887,GO:0009888,GO:0009893,GO:0009913,GO:0009966,GO:0009967,GO:0009968,GO:…	-	-
XM_038464534.1	3.50333333333	0.0001	15.096440643	7.01538942352e-05	0.000548777167324	up	ZNF236	-	zinc finger protein 236, transcript variant X2	GO:0000981,GO:0001678,GO:0003674,GO:0003700,GO:0006355,GO:0006357,GO:0008150,GO:0009743,GO:0009746,GO:0009749,GO:0009889,GO:0009987,GO:0010033,GO:0010468,GO:0010556,GO:0019219,GO:0019222,GO:0019725,GO:0031323,GO:0031326,GO:0033500,GO:0034284,GO:0042221,GO:0042592,GO:0042593,GO:0048878,GO:0050789,GO:0050794,GO:0050896,GO:0051171,GO:0051252,GO:0051716,GO:0055082,GO:0060255,GO:0065007,GO:0065008,GO:…	-	KOG1074-Transcriptional repressor SALM[K]
XM_038465654.1	0.286666666667	0.0001	11.485158443800001	1.71506110099e-07	2.09563014863e-06	up	ZNF407	-	zinc finger protein 407, transcript variant X11	GO:0000981,GO:0003674,GO:0003700,GO:0005575,GO:0005622,GO:0005623,GO:0005634,GO:0006275,GO:0006355,GO:0006357,GO:0008150,GO:0009889,GO:0009891,GO:0009893,GO:0010468,GO:0010556,GO:0010557,GO:0010564,GO:0010571,GO:0010604,GO:0019219,GO:0019222,GO:0031323,GO:0031325,GO:0031326,GO:0031328,GO:0033262,GO:0043226,GO:0043227,GO:0043229,GO:0043231,GO:0044424,GO:0044464,GO:0045740,GO:0045787,GO:0045935,GO:…	-	-
XM_844458.6	0.11	2.87666666667	-4.70882262982	2.27791973604e-05	0.00019457073153000002	down	GPSM3	-	G protein signaling modulator 3, transcript variant X2	GO:0001817,GO:0001819,GO:0002376,GO:0002682,GO:0002684,GO:0002685,GO:0002687,GO:0002688,GO:0002690,GO:0005575,GO:0005623,GO:0005886,GO:0006955,GO:0008150,GO:0016020,GO:0030334,GO:0030335,GO:0031347,GO:0031349,GO:0032101,GO:0032103,GO:0032879,GO:0040012,GO:0040017,GO:0044464,GO:0048518,GO:0048522,GO:0048583,GO:0048584,GO:0050727,GO:0050729,GO:0050789,GO:0050794,GO:0050896,GO:0050920,GO:0050921,GO:…	-	-
XR_005331596.1	0.543333333333	16.79	-4.94962086143	1.78075559099e-15	4.98174867921e-14	down	LOC119871440	-	uncharacterized LOC119871440, transcript variant X2	-	-	-
XM_537201.6	1.89	0.0001	14.206098614	2.4865279136100003e-09	3.83321052388e-08	up	SELL	-	selectin L, transcript variant X1	GO:0001101,GO:0001775,GO:0002020,GO:0002252,GO:0002263,GO:0002274,GO:0002275,GO:0002283,GO:0002366,GO:0002376,GO:0002443,GO:0002444,GO:0002446,GO:0002682,GO:0002684,GO:0002685,GO:0002687,GO:0002688,GO:0002690,GO:0003674,GO:0005488,GO:0005509,GO:0005515,GO:0005539,GO:0005575,GO:0005622,GO:0005623,GO:0005737,GO:0005886,GO:0005887,GO:0006810,GO:0006887,GO:0006928,GO:0006950,GO:0006955,GO:0007155,GO:…	K06495-ko04514 Cell adhesion molecules (CAMs)	-
XM_038460830.1	2.23666666667	0.0001	14.4490626453	0.000494361708849	0.0031836987076999997	up	ARFGEF1	-	ADP ribosylation factor guanine nucleotide exchange factor 1, transcript variant X1	GO:0000139,GO:0003674,GO:0005085,GO:0005086,GO:0005488,GO:0005515,GO:0005575,GO:0005622,GO:0005623,GO:0005634,GO:0005654,GO:0005730,GO:0005737,GO:0005794,GO:0005802,GO:0005829,GO:0006810,GO:0006887,GO:0006892,GO:0006893,GO:0006996,GO:0007030,GO:0007275,GO:0007399,GO:0008064,GO:0008092,GO:0008104,GO:0008150,GO:0009889,GO:0009891,GO:0009893,GO:0009966,GO:0009967,GO:0009987,GO:0010256,GO:0010556,GO:…	K18442-ko04144 Endocytosis	KOG0929-Guanine nucleotide exchange factor[U]
XM_005625074.4	0.01	1.0666666666700002	-6.736965594169999	0.00027568082367299997	0.00188725788742	down	TRAF2	-	TNF receptor associated factor 2, transcript variant X4	GO:0000151,GO:0000209,GO:0000302,GO:0001817,GO:0001819,GO:0001932,GO:0001934,GO:0001959,GO:0001961,GO:0002637,GO:0002682,GO:0002684,GO:0002697,GO:0002699,GO:0002700,GO:0002702,GO:0002703,GO:0002705,GO:0002706,GO:0002708,GO:0002709,GO:0002711,GO:0002718,GO:0002720,GO:0002724,GO:0002726,GO:0002791,GO:0002819,GO:0002821,GO:0002822,GO:0002824,GO:0003674,GO:0003824,GO:0004842,GO:0005102,GO:0005126,GO:…	K03173-ko04141 Protein processing in endoplasmic reticulum;ko04010 MAPK signaling pathway;ko04064 NF-kappa B signaling pathway;ko04668 TNF signaling pathway;ko04071 Sphingolipid signaling pathway;ko04210 Apoptosis;ko04622 RIG-I-like receptor signaling pathway;ko04920 Adipocytokine signaling pathway;ko04380 Osteoclast differentiation;ko05200 Pathways in cancer;ko05203 Viral carcinogenesis;ko05222 …	KOG0297-TNF receptor-associated factor[T]
XM_038461706.1	0.18333333333299998	0.0001	10.8402534026	1.3600509221e-06	1.44687384813e-05	up	PCNT	-	pericentrin, transcript variant X1	GO:0000086,GO:0000226,GO:0000242,GO:0000278,GO:0001539,GO:0001654,GO:0001655,GO:0001701,GO:0001764,GO:0001822,GO:0001944,GO:0003008,GO:0003674,GO:0005488,GO:0005515,GO:0005575,GO:0005576,GO:0005622,GO:0005623,GO:0005737,GO:0005813,GO:0005814,GO:0005815,GO:0005829,GO:0005856,GO:0005929,GO:0006928,GO:0006996,GO:0007010,GO:0007017,GO:0007020,GO:0007049,GO:0007051,GO:0007052,GO:0007098,GO:0007275,GO:…	-	-
XR_005392188.1	1.97333333333	0.02	6.624490864909999	1.83365398731e-08	2.5475135978e-07	up	LOC102154002	-	uncharacterized LOC102154002, transcript variant X3	-	-	-
XM_543479.6	0.02	16.9433333333	-9.72650201473	1.6642985391699997e-56	2.680369113979999e-54	down	LOC486353	-	SEC14-like protein 4, transcript variant X2	-	-	KOG1471-Phosphatidylinositol transfer protein SEC14 and related proteins[I]
XR_002622387.2	0.15	0.01	3.9068905956099997	0.000252151689418	0.0017436210777999998	up	LOC111093771	-	uncharacterized LOC111093771	-	-	-
XM_014114573.3	5.493333333330001	0.313333333333	4.13191167551	0.00180691768679	0.00994058882267	up	TMEM159	-	transmembrane protein 159, transcript variant X1	-	-	-
XM_022427389.2	0.656666666667	0.0001	12.680945508499999	0.00121110460841	0.0070102387679	up	LOC610321	-	UBAP1-MVB12-associated (UMA)-domain containing protein 1, transcript variant X9	-	-	-
XR_002630121.2	0.436666666667	0.0166666666667	4.7114949066500005	0.00156538852321	0.00875730498177	up	LOC111097444	-	uncharacterized LOC111097444	-	-	-
XM_038457552.1	0.0001	1.83	-14.159556028099999	3.94088675845e-18	1.33424845339e-16	down	CHD6	-	chromodomain helicase DNA binding protein 6, transcript variant X5	GO:0001221,GO:0003674,GO:0003824,GO:0005488,GO:0005515,GO:0005575,GO:0005622,GO:0005623,GO:0005634,GO:0005654,GO:0006355,GO:0006357,GO:0006950,GO:0006979,GO:0008094,GO:0008134,GO:0008150,GO:0009889,GO:0009891,GO:0009893,GO:0009987,GO:0010468,GO:0010556,GO:0010557,GO:0010604,GO:0010628,GO:0016462,GO:0016787,GO:0016817,GO:0016818,GO:0016887,GO:0017111,GO:0019219,GO:0019222,GO:0031323,GO:0031325,GO:…	-	KOG0384-Chromodomain-helicase DNA-binding protein[K]
XR_005316153.1	0.0001	1.47666666667	-13.8500565776	0.00016877632273200002	0.00121687254599	down	LOC119866710	-	uncharacterized LOC119866710, transcript variant X2	-	-	-
XR_005311668.1	7.14333333333	0.436666666667	4.03199313314	0.0015633296114	0.00874697826717	up	LOC119869901	-	small nucleolar RNA Z195/SNORD33/SNORD32 family	-	-	-
XM_022417022.2	2.74	0.0001	14.7418882727	3.36343036468e-12	7.015203566109999e-11	up	IDH3A	-	isocitrate dehydrogenase (NAD(+)) 3 catalytic subunit alpha, transcript variant X1	GO:0000287,GO:0003674,GO:0003824,GO:0004448,GO:0004449,GO:0005488,GO:0005575,GO:0005622,GO:0005623,GO:0005737,GO:0005739,GO:0005759,GO:0005962,GO:0005975,GO:0006082,GO:0006091,GO:0006099,GO:0006101,GO:0006102,GO:0006103,GO:0006139,GO:0006725,GO:0006732,GO:0006733,GO:0006734,GO:0006753,GO:0006793,GO:0006796,GO:0006807,GO:0008150,GO:0008152,GO:0009060,GO:0009117,GO:0009987,GO:0015980,GO:0016491,GO:…	K00030-ko01200 Carbon metabolism;ko01210 2-Oxocarboxylic acid metabolism;ko01230 Biosynthesis of amino acids;ko00020 Citrate cycle (TCA cycle)	KOG0785-Isocitrate dehydrogenase, alpha subunit[E]
XR_005317792.1	2.03666666667	0.0001	14.313922258900002	0.00140357638472	0.007956118007970001	up	PRPF4B	-	pre-mRNA processing factor 4B, transcript variant X12	GO:0000375,GO:0000377,GO:0000398,GO:0003674,GO:0003824,GO:0004672,GO:0005575,GO:0005622,GO:0005623,GO:0005634,GO:0005654,GO:0005681,GO:0005694,GO:0006139,GO:0006396,GO:0006397,GO:0006464,GO:0006468,GO:0006725,GO:0006793,GO:0006796,GO:0006807,GO:0008150,GO:0008152,GO:0008380,GO:0009987,GO:0010467,GO:0016070,GO:0016071,GO:0016301,GO:0016310,GO:0016604,GO:0016607,GO:0016740,GO:0016772,GO:0016773,GO:…	-	KOG0670-U4/U6-associated splicing factor PRP4[A]
XM_014109630.3	2.29333333333	0.123333333333	4.216811389069999	1.53500797372e-14	3.96226948238e-13	up	UBAP1L	-	ubiquitin associated protein 1 like, transcript variant X4	GO:0000813,GO:0003674,GO:0005488,GO:0005515,GO:0005575,GO:0005622,GO:0005623,GO:0005737,GO:0005768,GO:0006508,GO:0006511,GO:0006807,GO:0008150,GO:0008152,GO:0009056,GO:0009057,GO:0009987,GO:0010008,GO:0012505,GO:0016020,GO:0019538,GO:0019941,GO:0030163,GO:0031090,GO:0031410,GO:0031982,GO:0032182,GO:0032991,GO:0036452,GO:0043130,GO:0043162,GO:0043170,GO:0043226,GO:0043227,GO:0043229,GO:0043632,GO:…	-	-
XM_546230.7	28.5966666667	2.46666666667	3.5352123158	1.0349668565799997e-80	2.8148356864999994e-78	up	STC2	-	stanniocalcin 2, transcript variant X2	GO:0000003,GO:0001666,GO:0001890,GO:0001893,GO:0003006,GO:0003674,GO:0005488,GO:0005515,GO:0005575,GO:0005576,GO:0005622,GO:0005623,GO:0005737,GO:0005783,GO:0005788,GO:0005794,GO:0006464,GO:0006807,GO:0006873,GO:0006874,GO:0006875,GO:0006950,GO:0006979,GO:0006986,GO:0007154,GO:0007165,GO:0007275,GO:0007565,GO:0007566,GO:0007584,GO:0008150,GO:0008152,GO:0009605,GO:0009628,GO:0009719,GO:0009725,GO:…	-	-
XM_022407584.2	1.81666666667	0.0001	14.149006108699998	0.00023037591895599998	0.0016062951170999998	up	ANKRD42	-	ankyrin repeat domain 42, transcript variant X3	GO:0001817,GO:0001819,GO:0003674,GO:0005488,GO:0005515,GO:0005575,GO:0005622,GO:0005623,GO:0005634,GO:0006355,GO:0008134,GO:0008150,GO:0009889,GO:0010468,GO:0010556,GO:0019219,GO:0019222,GO:0031323,GO:0031326,GO:0031347,GO:0031349,GO:0032101,GO:0032103,GO:0043226,GO:0043227,GO:0043229,GO:0043231,GO:0044093,GO:0044424,GO:0044464,GO:0048518,GO:0048583,GO:0048584,GO:0050727,GO:0050729,GO:0050789,GO:…	-	KOG4177-Ankyrin[M]
NM_001003293.2	1.2666666666700002	0.0001	13.6287492974	0.00023457323882199998	0.0016326255565299998	up	IL12A	-	interleukin 12A	GO:0001562,GO:0001775,GO:0001816,GO:0001817,GO:0001818,GO:0001819,GO:0001910,GO:0001912,GO:0001914,GO:0001916,GO:0001932,GO:0001934,GO:0002237,GO:0002250,GO:0002252,GO:0002263,GO:0002285,GO:0002286,GO:0002287,GO:0002292,GO:0002293,GO:0002294,GO:0002366,GO:0002367,GO:0002369,GO:0002376,GO:0002440,GO:0002443,GO:0002449,GO:0002456,GO:0002460,GO:0002520,GO:0002521,GO:0002682,GO:0002684,GO:0002685,GO:…	K05406-ko04630 Jak-STAT signaling pathway;ko04060 Cytokine-cytokine receptor interaction;ko04620 Toll-like receptor signaling pathway;ko04622 RIG-I-like receptor signaling pathway;ko05321 Inflammatiory bowel disease (IBD);ko05330 Allograft rejection;ko04940 Type I diabetes mellitus;ko05133 Pertussis;ko05134 Legionellosis;ko05152 Tuberculosis;ko05162 Measles;ko05164 Influenza A;ko05168 Herpes simp…	-
XR_002629335.2	0.7433333333329999	0.00666666666667	6.80089989992	0.000605152107194	0.00381113122807	up	TTLL5	-	tubulin tyrosine ligase like 5, transcript variant X17	GO:0003674,GO:0003824,GO:0006464,GO:0006807,GO:0008150,GO:0008152,GO:0009987,GO:0016874,GO:0016879,GO:0016881,GO:0018094,GO:0018193,GO:0018200,GO:0018410,GO:0019538,GO:0036211,GO:0043170,GO:0043412,GO:0043687,GO:0044237,GO:0044238,GO:0044260,GO:0044267,GO:0070735,GO:0070739,GO:0070740,GO:0071704,GO:0140096,GO:1901564	-	KOG2156-Tubulin-tyrosine ligase-related protein[O]
XM_038589869.1	0.646666666667	0.0001	12.658806531199998	0.000780985244395	0.00476575067115	up	SLC8A3	-	solute carrier family 8 member A3, transcript variant X5	GO:0001666,GO:0002244,GO:0002376,GO:0002520,GO:0003008,GO:0003674,GO:0005215,GO:0005432,GO:0005488,GO:0005509,GO:0005575,GO:0005622,GO:0005623,GO:0005737,GO:0005739,GO:0005740,GO:0005741,GO:0005783,GO:0005789,GO:0005856,GO:0005874,GO:0005886,GO:0005887,GO:0006810,GO:0006811,GO:0006812,GO:0006814,GO:0006816,GO:0006851,GO:0006873,GO:0006874,GO:0006875,GO:0006937,GO:0006942,GO:0006950,GO:0007154,GO:…	K05849-ko04020 Calcium signaling pathway;ko04022 cGMP - PKG signaling pathway;ko04974 Protein digestion and absorption;ko04740 Olfactory transduction	KOG1306-Ca2+/Na+ exchanger NCX1 and related proteins[PT]
XM_005634117.4	0.0001	1.6866666666699999	-14.0418872637	1.3136458755099999e-15	3.7334815789199997e-14	down	MCF2L	-	MCF.2 cell line derived transforming sequence like, transcript variant X35	GO:0003674,GO:0005085,GO:0005088,GO:0005089,GO:0005488,GO:0005515,GO:0005543,GO:0005545,GO:0005575,GO:0005622,GO:0005623,GO:0005737,GO:0005829,GO:0005886,GO:0006355,GO:0006357,GO:0007154,GO:0007165,GO:0007186,GO:0007264,GO:0007265,GO:0007266,GO:0008150,GO:0008289,GO:0009889,GO:0009891,GO:0009893,GO:0009898,GO:0009966,GO:0009967,GO:0009987,GO:0010468,GO:0010556,GO:0010557,GO:0010604,GO:0010628,GO:…	-	KOG4240-Multidomain protein, contains SPEC repeats, PH, SH3, and separate rac-specific and rho-specific guanine nucleotide exchange factor domains[T]
XM_038453424.1	5.68333333333	0.0001	15.794449712999999	9.2085282274e-18	3.0375569256500003e-16	up	DENND2C	-	DENN domain containing 2C, transcript variant X7	GO:0003674,GO:0005085,GO:0005088,GO:0005488,GO:0005515,GO:0008150,GO:0017016,GO:0017112,GO:0017137,GO:0019899,GO:0031267,GO:0051020,GO:0065007,GO:0065009,GO:0098772	-	KOG3569-RAS signaling inhibitor ST5[T]
XM_014118085.3	1.7	0.0001	14.053247125899999	2.0953245817900004e-16	6.26735542062e-15	up	DST	-	dystonin, transcript variant X27	GO:0000003,GO:0000226,GO:0000235,GO:0000902,GO:0000904,GO:0001558,GO:0001578,GO:0001700,GO:0001709,GO:0001763,GO:0002009,GO:0002020,GO:0002165,GO:0003674,GO:0003779,GO:0004857,GO:0004866,GO:0004869,GO:0005488,GO:0005515,GO:0005575,GO:0005622,GO:0005623,GO:0005737,GO:0005818,GO:0005819,GO:0005856,GO:0005874,GO:0005876,GO:0005881,GO:0005912,GO:0005924,GO:0005927,GO:0006915,GO:0006928,GO:0006935,GO:…	-	KOG0516-Dystonin, GAS (Growth-arrest-specific protein), and related proteins[Z]
XR_005312697.1	2.53	0.06666666666669999	5.24602798053	9.60454049794e-16	2.7525420039700004e-14	up	SUGP2	-	SURP and G-patch domain containing 2, transcript variant X1	GO:0005575,GO:0005622,GO:0005623,GO:0005634,GO:0005654,GO:0016604,GO:0031974,GO:0031981,GO:0043226,GO:0043227,GO:0043229,GO:0043231,GO:0043233,GO:0044422,GO:0044424,GO:0044428,GO:0044446,GO:0044451,GO:0044464,GO:0070013	-	KOG0965-Predicted RNA-binding protein, contains SWAP and G-patch domains[R]
XM_038446000.1	1.04333333333	0.0001	13.348912535999998	0.000108028994064	0.000813446044781	up	KLHL7	-	kelch like family member 7, transcript variant X24	GO:0000151,GO:0003674,GO:0005488,GO:0005515,GO:0005575,GO:0005622,GO:0005623,GO:0005634,GO:0005654,GO:0005730,GO:0005737,GO:0005829,GO:0005886,GO:0006464,GO:0006807,GO:0008150,GO:0008152,GO:0009987,GO:0016020,GO:0016567,GO:0019538,GO:0031461,GO:0031463,GO:0031974,GO:0031981,GO:0032446,GO:0032991,GO:0036211,GO:0042802,GO:0042803,GO:0043170,GO:0043226,GO:0043227,GO:0043228,GO:0043229,GO:0043231,GO:…	-	KOG4441-Proteins containing BTB/POZ and Kelch domains, involved in regulatory/signal transduction processes[TR]
XM_038458752.1	3.26666666667	0.0001	14.9955316281	0.0009010396550339999	0.0054020286938599995	up	SORBS3	-	sorbin and SH3 domain containing 3, transcript variant X2	GO:0000122,GO:0001932,GO:0001934,GO:0003008,GO:0003012,GO:0003674,GO:0005198,GO:0005200,GO:0005488,GO:0005515,GO:0005575,GO:0005622,GO:0005623,GO:0005634,GO:0005737,GO:0005829,GO:0005856,GO:0005912,GO:0005924,GO:0005925,GO:0006355,GO:0006357,GO:0006936,GO:0006996,GO:0007010,GO:0007155,GO:0008092,GO:0008134,GO:0008150,GO:0009889,GO:0009890,GO:0009892,GO:0009893,GO:0009966,GO:0009967,GO:0009987,GO:…	-	KOG4225-Sorbin and SH3 domain-containing protein[T]
XM_038456236.1	0.00666666666667	0.493333333333	-6.209453365630001	0.000418682060069	0.0027515498228400004	down	MLLT10	-	MLLT10 histone lysine methyltransferase DOT1L cofactor, transcript variant X2	GO:0000003,GO:0000785,GO:0000793,GO:0002164,GO:0002165,GO:0002168,GO:0003674,GO:0003682,GO:0003700,GO:0005488,GO:0005515,GO:0005575,GO:0005622,GO:0005623,GO:0005634,GO:0005694,GO:0006355,GO:0007275,GO:0007444,GO:0007482,GO:0007525,GO:0007526,GO:0007591,GO:0007610,GO:0007617,GO:0007618,GO:0007619,GO:0008049,GO:0008150,GO:0009791,GO:0009888,GO:0009889,GO:0009892,GO:0009987,GO:0010468,GO:0010556,GO:…	-	KOG0956-PHD finger protein AF10[R]
XM_547754.8	0.00666666666667	0.7266666666670001	-6.768184324780001	1.6072123772999997e-08	2.25119365317e-07	down	NOVA1	-	NOVA alternative splicing regulator 1, transcript variant X2	GO:0000375,GO:0000377,GO:0000381,GO:0000398,GO:0003674,GO:0003676,GO:0003723,GO:0003729,GO:0005488,GO:0005515,GO:0005575,GO:0005622,GO:0005623,GO:0005634,GO:0005730,GO:0006139,GO:0006396,GO:0006397,GO:0006725,GO:0006807,GO:0007154,GO:0007267,GO:0007268,GO:0007275,GO:0007399,GO:0007417,GO:0007610,GO:0007626,GO:0008150,GO:0008152,GO:0008380,GO:0009987,GO:0010467,GO:0010468,GO:0016070,GO:0016071,GO:…	-	KOG2191-RNA-binding protein NOVA1/PASILLA and related KH domain proteins[AR]
XR_005315052.1	0.0001	0.6966666666670001	-12.766252821099998	0.0013480105254100002	0.00768432279125	down	LOC119866135	-	uncharacterized LOC119866135	-	-	-
XM_038463926.1	0.553333333333	0.0033333333333300003	7.37503943135	0.00024388342857200001	0.00169157315396	up	COPA	-	COPI coat complex subunit alpha, transcript variant X11	GO:0000139,GO:0003008,GO:0005575,GO:0005576,GO:0005615,GO:0005622,GO:0005623,GO:0005737,GO:0005783,GO:0005789,GO:0005794,GO:0005798,GO:0005829,GO:0006810,GO:0006886,GO:0006888,GO:0006890,GO:0006891,GO:0007586,GO:0007589,GO:0008104,GO:0008150,GO:0012505,GO:0012506,GO:0015031,GO:0015833,GO:0016020,GO:0016192,GO:0022600,GO:0030117,GO:0030120,GO:0030126,GO:0030133,GO:0030135,GO:0030137,GO:0030157,GO:…	-	KOG0292-Vesicle coat complex COPI, alpha subunit[U]
XR_002618579.2	0.0001	0.24333333333299997	-11.2487182479	0.00025627375914	0.00176914619943	down	SPAG4	-	sperm associated antigen 4, transcript variant X13	GO:0000003,GO:0003674,GO:0005198,GO:0005488,GO:0005515,GO:0005575,GO:0005622,GO:0005623,GO:0005634,GO:0005635,GO:0005856,GO:0005874,GO:0006996,GO:0006997,GO:0006998,GO:0007010,GO:0007276,GO:0007283,GO:0008104,GO:0008150,GO:0009987,GO:0010256,GO:0012505,GO:0015630,GO:0016043,GO:0019953,GO:0022414,GO:0031967,GO:0031975,GO:0032501,GO:0032504,GO:0032507,GO:0033036,GO:0034613,GO:0042802,GO:0043226,GO:…	-	KOG2687-Spindle pole body protein, contains UNC-84 domain[D]
XM_005640079.4	1.0033333333299999	9.58	-3.2552246697000005	1.1064848307299998e-57	1.8471999605e-55	down	GPLD1	-	glycosylphosphatidylinositol specific phospholipase D1, transcript variant X4	GO:0001501,GO:0001503,GO:0001525,GO:0001568,GO:0001667,GO:0001944,GO:0002040,GO:0002042,GO:0002062,GO:0002253,GO:0002376,GO:0002429,GO:0002430,GO:0002682,GO:0002684,GO:0002757,GO:0002764,GO:0002768,GO:0002791,GO:0002793,GO:0003674,GO:0003824,GO:0004620,GO:0004621,GO:0004630,GO:0005575,GO:0005576,GO:0005615,GO:0005622,GO:0005623,GO:0005737,GO:0006109,GO:0006464,GO:0006497,GO:0006501,GO:0006505,GO:…	K01127-ko00563 Glycosylphosphatidylinositol(GPI)-anchor biosynthesis	KOG3637-Vitronectin receptor, alpha subunit[W]
XM_022411468.2	4.35666666667	0.013333333333299998	8.3520434258	6.6992340502e-05	0.0005265533855959999	up	SCAF11	-	SR-related CTD associated factor 11, transcript variant X3	GO:0000245,GO:0000375,GO:0000377,GO:0000398,GO:0005575,GO:0005622,GO:0005623,GO:0005634,GO:0005654,GO:0005730,GO:0006139,GO:0006396,GO:0006397,GO:0006725,GO:0006807,GO:0008150,GO:0008152,GO:0008380,GO:0009987,GO:0010467,GO:0016043,GO:0016070,GO:0016071,GO:0016604,GO:0022607,GO:0022613,GO:0022618,GO:0031974,GO:0031981,GO:0034622,GO:0034641,GO:0043170,GO:0043226,GO:0043227,GO:0043228,GO:0043229,GO:…	-	KOG0825-PHD Zn-finger protein[R]
XM_022406515.2	0.8366666666670001	0.0001	13.030437243	5.78006356808e-07	6.52310114355e-06	up	PXK	-	PX domain containing serine/threonine kinase like, transcript variant X95	GO:0003674,GO:0005488,GO:0005515,GO:0005575,GO:0005622,GO:0005623,GO:0005634,GO:0005737,GO:0005815,GO:0005829,GO:0005856,GO:0005886,GO:0006950,GO:0006952,GO:0006954,GO:0008022,GO:0008150,GO:0010646,GO:0015630,GO:0016020,GO:0023051,GO:0032780,GO:0032879,GO:0032991,GO:0043086,GO:0043226,GO:0043227,GO:0043228,GO:0043229,GO:0043231,GO:0043232,GO:0043269,GO:0043271,GO:0043462,GO:0044092,GO:0044422,GO:…	-	KOG2528-Sorting nexin SNX9/SH3PX1 and related proteins[U]
XM_038425624.1	0.30666666666700004	6.293333333330001	-4.3590810932999995	9.56207896019e-05	0.000727483250717	down	FIP1L1	-	factor interacting with PAPOLA and CPSF1, transcript variant X11	GO:0000375,GO:0000377,GO:0000398,GO:0005575,GO:0005622,GO:0005623,GO:0005634,GO:0005654,GO:0005847,GO:0005849,GO:0006139,GO:0006351,GO:0006353,GO:0006366,GO:0006369,GO:0006378,GO:0006379,GO:0006396,GO:0006397,GO:0006403,GO:0006405,GO:0006406,GO:0006611,GO:0006725,GO:0006807,GO:0006810,GO:0006886,GO:0006913,GO:0008104,GO:0008150,GO:0008152,GO:0008380,GO:0009058,GO:0009059,GO:0009987,GO:0010467,GO:…	K14405-ko03015 mRNA surveillance pathway	KOG1049-Polyadenylation factor I complex, subunit FIP1[A]
XM_022415421.2	1.01	0.0766666666667	3.7196120274199997	0.000140845416592	0.00103623066438	up	MDM4	-	MDM4 regulator of p53, transcript variant X19	GO:0000075,GO:0000077,GO:0000122,GO:0000278,GO:0001666,GO:0002027,GO:0003007,GO:0003170,GO:0003171,GO:0003179,GO:0003181,GO:0003197,GO:0003203,GO:0003205,GO:0003230,GO:0003231,GO:0003279,GO:0003281,GO:0003283,GO:0003674,GO:0003824,GO:0004842,GO:0005488,GO:0005515,GO:0005575,GO:0005622,GO:0005623,GO:0005634,GO:0005654,GO:0006355,GO:0006357,GO:0006464,GO:0006508,GO:0006807,GO:0006950,GO:0006974,GO:…	K10127-ko04115 p53 signaling pathway;ko05206 MicroRNAs in cancer	KOG4172-Predicted E3 ubiquitin ligase[O]
XM_022412100.2	3.39	0.106666666667	4.99010396386	6.741765956380001e-11	1.2466044317700001e-09	up	BTRC	-	beta-transducin repeat containing E3 ubiquitin protein ligase, transcript variant X1	GO:0000003,GO:0000086,GO:0000151,GO:0000165,GO:0000209,GO:0000278,GO:0000578,GO:0000902,GO:0000904,GO:0001667,GO:0001763,GO:0002009,GO:0002064,GO:0002065,GO:0002066,GO:0003002,GO:0003006,GO:0003674,GO:0003824,GO:0004842,GO:0005488,GO:0005515,GO:0005575,GO:0005622,GO:0005623,GO:0005634,GO:0005654,GO:0005737,GO:0005829,GO:0006355,GO:0006403,GO:0006464,GO:0006468,GO:0006470,GO:0006508,GO:0006511,GO:…	K03362-ko04120 Ubiquitin mediated proteolysis;ko04310 Wnt signaling pathway;ko04340 Hedgehog signaling pathway;ko04341 Hedgehog signaling pathway - Fly;ko04390 Hippo signaling pathway;ko04114 Oocyte meiosis;ko04624 Toll and Imd signaling pathway;ko04710 Circadian rhythm;ko05131 Shigellosis	KOG0281-Beta-TrCP (transducin repeats containing)/Slimb proteins[S]
XM_038454773.1	0.156666666667	2.75333333333	-4.13540911974	4.338879037670001e-19	1.5713323132199998e-17	down	NXPH2	-	neurexophilin 2	GO:0003674,GO:0005102,GO:0005488,GO:0005515,GO:0007154,GO:0007165,GO:0007186,GO:0007218,GO:0008150,GO:0009987,GO:0023052,GO:0050789,GO:0050794,GO:0050896,GO:0051716,GO:0065007	-	-
XM_005631626.4	1.85	333.73	-7.495012299610001	5.0192716304799986e-101	2.0409054190199997e-98	down	SCGB1A1	-	secretoglobin family 1A member 1	GO:0000003,GO:0000122,GO:0000302,GO:0001101,GO:0001817,GO:0001818,GO:0002237,GO:0002682,GO:0002683,GO:0002694,GO:0002695,GO:0003674,GO:0005488,GO:0005575,GO:0005576,GO:0005615,GO:0005622,GO:0005623,GO:0005634,GO:0005635,GO:0005737,GO:0005783,GO:0005791,GO:0006355,GO:0006357,GO:0006950,GO:0006979,GO:0007154,GO:0007162,GO:0007165,GO:0007275,GO:0007565,GO:0007566,GO:0008144,GO:0008150,GO:0008285,GO:…	-	-
XM_005616766.4	15.6866666667	1.47	3.41565075967	1.85559569071e-07	2.25327036742e-06	up	CEBPG	-	CCAAT enhancer binding protein gamma, transcript variant X1	GO:0000976,GO:0000977,GO:0000978,GO:0000981,GO:0000982,GO:0000987,GO:0001012,GO:0001067,GO:0001077,GO:0001228,GO:0001775,GO:0001817,GO:0001819,GO:0001889,GO:0001906,GO:0001909,GO:0002228,GO:0002252,GO:0002262,GO:0002376,GO:0002443,GO:0002449,GO:0002520,GO:0002521,GO:0003674,GO:0003676,GO:0003677,GO:0003690,GO:0003700,GO:0005488,GO:0005515,GO:0005575,GO:0005622,GO:0005623,GO:0005634,GO:0005654,GO:…	-	KOG3119-Basic region leucine zipper transcription factor[K]
XM_005618392.4	0.29666666666700003	0.036666666666699994	3.0163018123299996	0.00065890200389	0.0041074358676	up	FSD2	-	fibronectin type III and SPRY domain containing 2, transcript variant X2	GO:0005575,GO:0005622,GO:0005623,GO:0005634,GO:0005737,GO:0043226,GO:0043227,GO:0043229,GO:0043231,GO:0044424,GO:0044464	-	KOG4367-Predicted Zn-finger protein[S]
XM_038454448.1	0.00666666666667	1.37	-7.68299458368	3.39689736262e-08	4.5500254692700007e-07	down	PRR5L	-	proline rich 5 like, transcript variant X19	GO:0001932,GO:0001933,GO:0001934,GO:0003674,GO:0005488,GO:0005515,GO:0005575,GO:0005622,GO:0005623,GO:0006950,GO:0006979,GO:0007154,GO:0007165,GO:0008150,GO:0009892,GO:0009893,GO:0009894,GO:0009896,GO:0009966,GO:0009967,GO:0009987,GO:0010468,GO:0010562,GO:0010563,GO:0010604,GO:0010605,GO:0010646,GO:0010647,GO:0010762,GO:0014066,GO:0014068,GO:0019219,GO:0019220,GO:0019222,GO:0019899,GO:0023051,GO:…	-	-
XM_038456555.1	30.38	0.0001	18.2127623443	2.3337499844999998e-20	9.189112594780001e-19	up	LCP1	-	lymphocyte cytosolic protein 1, transcript variant X18	GO:0001726,GO:0001775,GO:0001891,GO:0002102,GO:0002252,GO:0002263,GO:0002285,GO:0002286,GO:0002366,GO:0002376,GO:0003674,GO:0003779,GO:0005102,GO:0005178,GO:0005488,GO:0005515,GO:0005575,GO:0005622,GO:0005623,GO:0005737,GO:0005829,GO:0005856,GO:0005884,GO:0005886,GO:0005912,GO:0005924,GO:0005925,GO:0006928,GO:0006950,GO:0006955,GO:0006996,GO:0007010,GO:0007015,GO:0007154,GO:0007165,GO:0008092,GO:…	-	KOG0046-Ca2+-binding actin-bundling protein (fimbrin/plastin), EF-Hand protein superfamily[Z]
XM_038460067.1	0.0001	1.3066666666700002	-13.6736035332	9.88315793348e-08	1.24579966241e-06	down	PRKAG1	-	protein kinase AMP-activated non-catalytic subunit gamma 1, transcript variant X5	GO:0000003,GO:0000166,GO:0001932,GO:0001934,GO:0003674,GO:0003824,GO:0004672,GO:0004674,GO:0004679,GO:0004690,GO:0004691,GO:0005488,GO:0005515,GO:0005524,GO:0005575,GO:0005622,GO:0005623,GO:0005634,GO:0005654,GO:0005737,GO:0005829,GO:0006109,GO:0006110,GO:0006140,GO:0006464,GO:0006468,GO:0006629,GO:0006793,GO:0006796,GO:0006807,GO:0006810,GO:0006913,GO:0006914,GO:0006950,GO:0007049,GO:0007050,GO:…	K07200-ko04068 FoxO signaling pathway;ko04152 AMPK signaling pathway;ko04910 Insulin signaling pathway;ko04922 Glucagon signaling pathway;ko04920 Adipocytokine signaling pathway;ko04921 Oxytocin signaling pathway;ko04211 Longevity regulating pathway - mammal;ko04213 Longevity regulating pathway - multiple species;ko04710 Circadian rhythm;ko05410 Hypertrophic cardiomyopathy (HCM);ko04932 Non-alcoh…	KOG1764-5'-AMP-activated protein kinase, gamma subunit[C]
XR_292893.4	1.39333333333	0.11	3.6629650127199995	0.00044638323962399996	0.00290662230615	up	STRN3	-	striatin 3, transcript variant X5	GO:0000122,GO:0000165,GO:0001700,GO:0001932,GO:0001934,GO:0002009,GO:0003674,GO:0003700,GO:0005488,GO:0005515,GO:0005516,GO:0005575,GO:0005622,GO:0005623,GO:0005634,GO:0005654,GO:0005737,GO:0005794,GO:0005886,GO:0006355,GO:0006357,GO:0006464,GO:0006468,GO:0006793,GO:0006796,GO:0006807,GO:0006950,GO:0007154,GO:0007165,GO:0007254,GO:0007275,GO:0007391,GO:0008150,GO:0008152,GO:0009605,GO:0009628,GO:…	K17608-ko04013 MAPK signaling pathway - fly	KOG0642-Cell-cycle nuclear protein, contains WD-40 repeats[D]
XR_005310537.1	0.023333333333299996	1.79666666667	-6.26678654069	3.68406281794e-05	0.000303687458465	down	LOC102153319	-	uncharacterized LOC102153319, transcript variant X8	-	-	-
XM_038458662.1	0.0001	2.17666666667	-14.409832870599999	3.89777549551e-12	8.10090303895e-11	down	TNFRSF19	-	TNF receptor superfamily member 19, transcript variant X4	GO:0000165,GO:0001932,GO:0001934,GO:0001942,GO:0003674,GO:0004888,GO:0005031,GO:0005035,GO:0005575,GO:0005623,GO:0005886,GO:0006464,GO:0006468,GO:0006793,GO:0006796,GO:0006807,GO:0006915,GO:0006950,GO:0007154,GO:0007165,GO:0007166,GO:0007254,GO:0007275,GO:0008150,GO:0008152,GO:0008219,GO:0008544,GO:0009888,GO:0009893,GO:0009966,GO:0009967,GO:0009987,GO:0010033,GO:0010562,GO:0010604,GO:0010646,GO:…	K05155-ko04060 Cytokine-cytokine receptor interaction	-
XM_022408485.2	0.423333333333	0.0001	12.047578375799999	0.000180404450983	0.00129029083821	up	APBB3	-	amyloid beta precursor protein binding family B member 3, transcript variant X6	GO:0001540,GO:0003674,GO:0005488,GO:0005515,GO:0005575,GO:0005622,GO:0005623,GO:0005634,GO:0005737,GO:0005829,GO:0005856,GO:0006355,GO:0008134,GO:0008150,GO:0009889,GO:0010468,GO:0010556,GO:0015629,GO:0019219,GO:0019222,GO:0031323,GO:0031326,GO:0033218,GO:0042277,GO:0043226,GO:0043227,GO:0043228,GO:0043229,GO:0043231,GO:0043232,GO:0044424,GO:0044444,GO:0044464,GO:0050789,GO:0050794,GO:0051171,GO:…	-	-
XM_038457048.1	0.0001	0.313333333333	-11.6134825407	0.000687488719866	0.00426106048105	down	SATB1	-	SATB homeobox 1, transcript variant X3	GO:0000122,GO:0000228,GO:0000785,GO:0000790,GO:0000792,GO:0000976,GO:0000977,GO:0000981,GO:0001012,GO:0001067,GO:0001227,GO:0001775,GO:0002376,GO:0002520,GO:0002521,GO:0003674,GO:0003676,GO:0003677,GO:0003682,GO:0003690,GO:0003700,GO:0005488,GO:0005575,GO:0005622,GO:0005623,GO:0005634,GO:0005654,GO:0005694,GO:0005720,GO:0006325,GO:0006338,GO:0006355,GO:0006357,GO:0006464,GO:0006479,GO:0006807,GO:…	-	KOG3755-SATB1 matrix attachment region binding protein[K]
XR_005401384.1	0.596666666667	0.0001	12.542709466300002	1.05314766082e-07	1.32265040166e-06	up	NTNG2	-	netrin G2, transcript variant X10	GO:0000902,GO:0000904,GO:0005575,GO:0005576,GO:0005622,GO:0005623,GO:0005737,GO:0005829,GO:0005886,GO:0007275,GO:0007399,GO:0007409,GO:0008150,GO:0009653,GO:0009987,GO:0016020,GO:0016043,GO:0022008,GO:0030030,GO:0030154,GO:0030182,GO:0030424,GO:0030496,GO:0031175,GO:0031224,GO:0031225,GO:0031226,GO:0032501,GO:0032502,GO:0032989,GO:0032990,GO:0042995,GO:0043005,GO:0044421,GO:0044424,GO:0044425,GO:…	K16359-ko04514 Cell adhesion molecules (CAMs);ko04360 Axon guidance	KOG3512-Netrin, axonal chemotropic factor[T]
XM_038525430.1	0.276666666667	6.876666666669999	-4.63548867454	5.01208242476e-05	0.000402731757034	down	KLHDC4	-	kelch domain containing 4, transcript variant X2	-	-	KOG1230-Protein containing repeated kelch motifs[R]
XM_038462489.1	0.04333333333330001	2.97666666667	-6.1020766469800005	2.16882847816e-20	8.572612891350001e-19	down	MUC13	-	mucin 13, cell surface associated, transcript variant X8	-	-	-
XM_005635066.4	0.926666666667	0.0001	13.1778347618	9.05659650566e-12	1.80814927221e-10	up	ZHX3	-	zinc fingers and homeoboxes 3, transcript variant X8	GO:0000122,GO:0000976,GO:0000977,GO:0000981,GO:0001012,GO:0001067,GO:0001227,GO:0003674,GO:0003676,GO:0003677,GO:0003690,GO:0003700,GO:0003712,GO:0003714,GO:0005488,GO:0005515,GO:0005575,GO:0005622,GO:0005623,GO:0005634,GO:0005654,GO:0005737,GO:0005938,GO:0006355,GO:0006357,GO:0008150,GO:0009889,GO:0009890,GO:0009892,GO:0010468,GO:0010556,GO:0010558,GO:0010605,GO:0010629,GO:0019219,GO:0019222,GO:…	-	-
XM_022412357.1	0.3	0.0001	11.5507467854	3.52910251341e-05	0.000291909732167	up	MCMDC2	-	minichromosome maintenance domain containing 2, transcript variant X7	GO:0000003,GO:0000280,GO:0000707,GO:0000724,GO:0000725,GO:0000730,GO:0003006,GO:0006139,GO:0006259,GO:0006281,GO:0006302,GO:0006310,GO:0006725,GO:0006807,GO:0006950,GO:0006974,GO:0006996,GO:0007049,GO:0007059,GO:0007127,GO:0007129,GO:0007130,GO:0007131,GO:0007146,GO:0007276,GO:0007281,GO:0007283,GO:0007292,GO:0008150,GO:0008152,GO:0009987,GO:0016043,GO:0019953,GO:0022402,GO:0022412,GO:0022414,GO:…	-	-
XM_859906.4	0.22	21.8466666667	-6.63376583818	4.11450580307e-17	1.2928425732300001e-15	down	TPM1	-	tropomyosin 1, transcript variant X11	GO:0000302,GO:0001701,GO:0001725,GO:0001726,GO:0001993,GO:0001996,GO:0002027,GO:0003007,GO:0003008,GO:0003012,GO:0003013,GO:0003015,GO:0003044,GO:0003062,GO:0003065,GO:0003073,GO:0003205,GO:0003206,GO:0003208,GO:0003229,GO:0003231,GO:0003321,GO:0003674,GO:0003779,GO:0005198,GO:0005200,GO:0005488,GO:0005515,GO:0005575,GO:0005622,GO:0005623,GO:0005737,GO:0005829,GO:0005856,GO:0005862,GO:0005865,GO:…	K10373-ko04260 Cardiac muscle contraction;ko04261 Adrenergic signaling in cardiomyocytes;ko05206 MicroRNAs in cancer;ko05410 Hypertrophic cardiomyopathy (HCM);ko05414 Dilated cardiomyopathy (DCM)	KOG1003-Actin filament-coating protein tropomyosin[Z]
XM_022409171.2	21.22	1.90666666667	3.47630010486	3.2865413671e-18	1.1163910741399998e-16	up	RBM39	-	RNA binding motif protein 39, transcript variant X5	GO:0000375,GO:0000377,GO:0000381,GO:0000398,GO:0003674,GO:0003676,GO:0003723,GO:0003729,GO:0005488,GO:0005575,GO:0005622,GO:0005623,GO:0005634,GO:0005654,GO:0005815,GO:0005856,GO:0006139,GO:0006396,GO:0006397,GO:0006725,GO:0006807,GO:0008150,GO:0008152,GO:0008380,GO:0009987,GO:0010467,GO:0010468,GO:0015630,GO:0016070,GO:0016071,GO:0016604,GO:0016607,GO:0019219,GO:0019222,GO:0031323,GO:0031974,GO:…	-	KOG0147-Transcriptional coactivator CAPER (RRM superfamily)[K]
XM_038458762.1	3.30333333333	0.0001	15.011634936199998	2.1621902161900002e-18	7.461918302410001e-17	up	SLC39A14	-	solute carrier family 39 member 14, transcript variant X7	GO:0000041,GO:0003674,GO:0005215,GO:0005381,GO:0005384,GO:0005385,GO:0005575,GO:0005622,GO:0005623,GO:0005737,GO:0005886,GO:0005887,GO:0006810,GO:0006811,GO:0006812,GO:0006826,GO:0006828,GO:0006829,GO:0006873,GO:0006875,GO:0006882,GO:0008150,GO:0008324,GO:0009987,GO:0015075,GO:0015093,GO:0015318,GO:0015684,GO:0016020,GO:0016021,GO:0019725,GO:0022857,GO:0022890,GO:0030001,GO:0030003,GO:0031224,GO:…	-	KOG2693-Putative zinc transporter[P]
XM_038456275.1	1.08666666667	0.0001	13.4076218433	4.625818652189999e-13	1.0409486049800002e-11	up	PLEKHA7	-	pleckstrin homology domain containing A7, transcript variant X9	GO:0003674,GO:0005488,GO:0005515,GO:0005575,GO:0005622,GO:0005623,GO:0005634,GO:0005737,GO:0005813,GO:0005815,GO:0005829,GO:0005856,GO:0005911,GO:0005912,GO:0005913,GO:0005915,GO:0007155,GO:0008150,GO:0009987,GO:0015630,GO:0016043,GO:0022610,GO:0030054,GO:0034330,GO:0034331,GO:0034332,GO:0034334,GO:0043226,GO:0043227,GO:0043228,GO:0043229,GO:0043231,GO:0043232,GO:0043296,GO:0043954,GO:0044422,GO:…	-	KOG0930-Guanine nucleotide exchange factor Cytohesin, contains PH and Sec7 domains[U]
XR_002630710.2	0.4	0.0001	11.9657842847	9.95367982489e-05	0.000755317300533	up	LOC102156678	-	uncharacterized LOC102156678, transcript variant X1	-	-	-
XM_844878.4	2.05333333333	0.25333333333299995	3.0188590272500004	0.00019970798645500002	0.00141724686154	up	JPH1	-	junctophilin 1, transcript variant X4	GO:0003008,GO:0003012,GO:0003674,GO:0005198,GO:0005575,GO:0005622,GO:0005623,GO:0005634,GO:0005654,GO:0005737,GO:0005783,GO:0005789,GO:0005886,GO:0006810,GO:0006811,GO:0006812,GO:0006816,GO:0006873,GO:0006874,GO:0006875,GO:0006936,GO:0007204,GO:0007275,GO:0007517,GO:0008150,GO:0008307,GO:0009966,GO:0009987,GO:0010522,GO:0010646,GO:0010959,GO:0012505,GO:0014701,GO:0016020,GO:0016528,GO:0016529,GO:…	-	KOG0231-Junctional membrane complex protein Junctophilin and related MORN repeat proteins[R]
XM_038456771.1	4.28333333333	0.0001	15.386446333099999	1.29940579012e-16	3.95875348581e-15	up	ZIC2	-	Zic family member 2	GO:0000003,GO:0000902,GO:0000904,GO:0000976,GO:0000977,GO:0000978,GO:0000980,GO:0000981,GO:0000982,GO:0000987,GO:0001012,GO:0001067,GO:0001077,GO:0001158,GO:0001205,GO:0001228,GO:0001838,GO:0001841,GO:0001843,GO:0002009,GO:0002165,GO:0003008,GO:0003674,GO:0003676,GO:0003677,GO:0003682,GO:0003690,GO:0003700,GO:0003705,GO:0005488,GO:0005575,GO:0005622,GO:0005623,GO:0005634,GO:0005654,GO:0005737,GO:…	-	KOG2462-C2H2-type Zn-finger protein[K]
XM_005622170.4	1.09	0.0001	13.412040514600001	5.08566125556e-08	6.65576597971e-07	up	PPFIA4	-	PTPRF interacting protein alpha 4, transcript variant X11	GO:0005575,GO:0005622,GO:0005623,GO:0005737,GO:0005829,GO:0044424,GO:0044444,GO:0044456,GO:0044464,GO:0045202,GO:0048786,GO:0097458,GO:0098793	-	KOG0249-LAR-interacting protein and related proteins[R]
XM_038672887.1	1.36666666667	0.0001	13.738373788599999	2.19087129166e-05	0.00018760363262300002	up	DST	-	dystonin, transcript variant X27	GO:0000003,GO:0000226,GO:0000235,GO:0000902,GO:0000904,GO:0001558,GO:0001578,GO:0001700,GO:0001709,GO:0001763,GO:0002009,GO:0002020,GO:0002165,GO:0003674,GO:0003779,GO:0004857,GO:0004866,GO:0004869,GO:0005488,GO:0005515,GO:0005575,GO:0005622,GO:0005623,GO:0005737,GO:0005818,GO:0005819,GO:0005856,GO:0005874,GO:0005876,GO:0005881,GO:0005912,GO:0005924,GO:0005927,GO:0006915,GO:0006928,GO:0006935,GO:…	-	KOG0516-Dystonin, GAS (Growth-arrest-specific protein), and related proteins[Z]
XM_022404231.2	7.193333333330001	76.7866666667	-3.4161234572099994	7.726983273689999e-58	1.3058919715399997e-55	down	ACSL1	-	acyl-CoA synthetase long chain family member 1, transcript variant X3	GO:0001101,GO:0001676,GO:0001932,GO:0001934,GO:0003674,GO:0003824,GO:0003987,GO:0004467,GO:0005575,GO:0005622,GO:0005623,GO:0005737,GO:0005739,GO:0005740,GO:0005741,GO:0005777,GO:0005778,GO:0005783,GO:0005789,GO:0005886,GO:0006082,GO:0006139,GO:0006163,GO:0006164,GO:0006629,GO:0006631,GO:0006637,GO:0006638,GO:0006639,GO:0006641,GO:0006725,GO:0006732,GO:0006753,GO:0006790,GO:0006793,GO:0006796,GO:…	K01897-ko01212 Fatty acid metabolism;ko00061 Fatty acid biosynthesis;ko00071 Fatty acid degradation;ko04146 Peroxisome;ko02024 Quorum sensing;ko04920 Adipocytokine signaling pathway;ko03320 PPAR signaling pathway	KOG1256-Long-chain acyl-CoA synthetases (AMP-forming)[I]
XM_038632207.1	0.623333333333	6.7466666666699995	-3.43609911481	1.93855016542e-16	5.819618288979999e-15	down	LOC607393	-	neurexophilin-4	GO:0003674,GO:0005102,GO:0005488,GO:0005515,GO:0007154,GO:0007165,GO:0007186,GO:0007218,GO:0008150,GO:0009987,GO:0023052,GO:0050789,GO:0050794,GO:0050896,GO:0051716,GO:0065007	-	-
XR_005426673.1	2.5466666666699997	0.18	3.8225413258699996	0.000528718542369	0.00338109827126	up	IFNE	-	interferon epsilon, transcript variant X1	GO:0001775,GO:0001932,GO:0001934,GO:0002250,GO:0002252,GO:0002263,GO:0002285,GO:0002286,GO:0002323,GO:0002366,GO:0002376,GO:0002520,GO:0002521,GO:0003674,GO:0005102,GO:0005125,GO:0005126,GO:0005132,GO:0005488,GO:0005515,GO:0005575,GO:0005576,GO:0005615,GO:0006950,GO:0006952,GO:0006955,GO:0006959,GO:0007154,GO:0007165,GO:0007166,GO:0007275,GO:0008150,GO:0008283,GO:0009605,GO:0009607,GO:0009615,GO:…	-	-
XM_005639661.4	2.34666666667	0.0001	14.5183253077	5.24834696439e-12	1.0771569871700001e-10	up	OTULINL	-	OTU deubiquitinase with linear linkage specificity like, transcript variant X2	-	-	-
XM_005628494.4	0.713333333333	0.0001	12.8003606755	2.94749621988e-09	4.4965740994699996e-08	up	CDK14	-	cyclin dependent kinase 14, transcript variant X4	GO:0000086,GO:0000278,GO:0000307,GO:0000308,GO:0001700,GO:0002009,GO:0002164,GO:0002165,GO:0002168,GO:0003674,GO:0003824,GO:0004672,GO:0004674,GO:0004693,GO:0005488,GO:0005515,GO:0005575,GO:0005622,GO:0005623,GO:0005634,GO:0005737,GO:0005829,GO:0005886,GO:0006464,GO:0006468,GO:0006793,GO:0006796,GO:0006807,GO:0007049,GO:0007275,GO:0007552,GO:0008150,GO:0008152,GO:0009653,GO:0009790,GO:0009791,GO:…	-	KOG0594-Protein kinase PCTAIRE and related kinases[R]
XM_005616661.4	0.283333333333	0.0001	11.468284625199999	0.0017027330570999998	0.00942550764104	up	ZNF382	-	zinc finger protein 382, transcript variant X15	GO:0000122,GO:0000981,GO:0001067,GO:0001227,GO:0001558,GO:0003674,GO:0003676,GO:0003677,GO:0003700,GO:0005488,GO:0005575,GO:0005622,GO:0005623,GO:0005634,GO:0006355,GO:0006357,GO:0008150,GO:0009889,GO:0009890,GO:0009891,GO:0009892,GO:0009893,GO:0010468,GO:0010556,GO:0010557,GO:0010558,GO:0010604,GO:0010605,GO:0010628,GO:0010629,GO:0019219,GO:0019222,GO:0031323,GO:0031324,GO:0031325,GO:0031326,GO:…	-	KOG2462-C2H2-type Zn-finger protein[K]
XM_038461918.1	0.21333333333299997	1.74	-3.02790599657	0.000514193491064	0.0032979694348000002	down	ZNF654	-	zinc finger protein 654, transcript variant X2	-	-	-
XM_038586883.1	1.0066666666700002	0.0001	13.2972984284	5.502874731530001e-14	1.34040367423e-12	up	NIN	-	ninein, transcript variant X13	GO:0000226,GO:0000242,GO:0000902,GO:0000904,GO:0000922,GO:0003674,GO:0005488,GO:0005515,GO:0005575,GO:0005622,GO:0005623,GO:0005634,GO:0005730,GO:0005737,GO:0005813,GO:0005814,GO:0005815,GO:0005819,GO:0005856,GO:0005874,GO:0005886,GO:0005929,GO:0006996,GO:0007010,GO:0007017,GO:0007020,GO:0007049,GO:0007098,GO:0007275,GO:0007399,GO:0007409,GO:0007417,GO:0007420,GO:0008104,GO:0008150,GO:0009653,GO:…	-	-
XM_038454991.1	0.31	4.34	-3.8073549220599996	3.2679681385e-05	0.000272339520114	down	REEP6	-	receptor accessory protein 6, transcript variant X2	GO:0001917,GO:0003008,GO:0005575,GO:0005622,GO:0005623,GO:0005737,GO:0005783,GO:0005789,GO:0005938,GO:0006996,GO:0007029,GO:0007600,GO:0007601,GO:0008150,GO:0009314,GO:0009416,GO:0009581,GO:0009582,GO:0009583,GO:0009584,GO:0009605,GO:0009628,GO:0009987,GO:0010256,GO:0012505,GO:0016020,GO:0016043,GO:0030424,GO:0031984,GO:0032386,GO:0032501,GO:0032541,GO:0032879,GO:0042175,GO:0042995,GO:0043005,GO:…	-	KOG1725-Protein involved in membrane traffic (YOP1/TB2/DP1/HVA22 family)[U]
XM_038629353.1	0.43	0.013333333333299998	5.01122725542	1.2429507792200001e-06	1.32965622821e-05	up	GPATCH8	-	G-patch domain containing 8, transcript variant X1	-	-	KOG2809-Telomerase elongation inhibitor/RNA maturation protein PINX1[AD]
XM_022424530.2	1.50333333333	0.01	7.23202112253	3.10009663306e-08	4.17562376276e-07	up	SEPTIN10	-	septin 10, transcript variant X10	GO:0000003,GO:0000278,GO:0000281,GO:0000910,GO:0003006,GO:0003674,GO:0003824,GO:0003924,GO:0005488,GO:0005515,GO:0005575,GO:0005622,GO:0005623,GO:0005737,GO:0005856,GO:0005886,GO:0005938,GO:0005940,GO:0007049,GO:0007275,GO:0007276,GO:0007281,GO:0007292,GO:0007295,GO:0007349,GO:0007444,GO:0008150,GO:0009653,GO:0009888,GO:0009987,GO:0016020,GO:0016462,GO:0016787,GO:0016817,GO:0016818,GO:0017111,GO:…	-	KOG3859-Septins (P-loop GTPases)[D]
XM_038464944.1	0.0001	2.28666666667	-14.4809584552	2.2309885977400002e-09	3.4652889459900007e-08	down	CCDC160	-	coiled-coil domain containing 160, transcript variant X2	-	-	-
XM_005618643.4	2.0466666666699997	0.0001	14.320988534400001	0.000900081146878	0.005397858139600001	up	TBC1D1	-	TBC1 domain family member 1, transcript variant X5	GO:0003674,GO:0005096,GO:0005102,GO:0005178,GO:0005488,GO:0005515,GO:0005575,GO:0005622,GO:0005623,GO:0005737,GO:0005794,GO:0005829,GO:0006810,GO:0006886,GO:0007155,GO:0008047,GO:0008104,GO:0008150,GO:0009986,GO:0009987,GO:0012505,GO:0015031,GO:0015833,GO:0016043,GO:0017016,GO:0017137,GO:0019899,GO:0022610,GO:0030234,GO:0030695,GO:0031267,GO:0031338,GO:0032879,GO:0032880,GO:0033036,GO:0033043,GO:…	K18341-ko04152 AMPK signaling pathway	KOG4436-Predicted GTPase activator NB4S/EVI5 (contains TBC domain)/Calmodulin-binding protein Pollux (contains PTB and TBC domains)[R]
XM_538328.6	0.623333333333	0.07333333333330001	3.08746284125	1.15651160266e-05	0.00010402018943899999	up	SMC1B	-	structural maintenance of chromosomes 1B, transcript variant X5	GO:0000003,GO:0000070,GO:0000228,GO:0000278,GO:0000280,GO:0000775,GO:0000785,GO:0000790,GO:0000793,GO:0000794,GO:0000795,GO:0000798,GO:0000800,GO:0000819,GO:0000902,GO:0000904,GO:0003674,GO:0003676,GO:0003677,GO:0003682,GO:0005488,GO:0005515,GO:0005575,GO:0005622,GO:0005623,GO:0005634,GO:0005654,GO:0005694,GO:0005700,GO:0005737,GO:0005829,GO:0006996,GO:0007049,GO:0007059,GO:0007062,GO:0007064,GO:…	K06636-ko04110 Cell cycle;ko04111 Cell cycle - yeast;ko04113 Meiosis - yeast;ko04114 Oocyte meiosis	KOG0018-Structural maintenance of chromosome protein 1 (sister chromatid cohesion complex Cohesin, subunit SMC1)[D]
XM_844052.5	0.256666666667	5.72	-4.4780472968	1.0649810757599999e-11	2.1159478867599998e-10	down	NDUFA4L2	-	NDUFA4 mitochondrial complex associated like 2, transcript variant X4	GO:0005575,GO:0005622,GO:0005623,GO:0005737,GO:0005739,GO:0005740,GO:0005743,GO:0005746,GO:0005751,GO:0016020,GO:0019866,GO:0031090,GO:0031966,GO:0031967,GO:0031975,GO:0032991,GO:0043226,GO:0043227,GO:0043229,GO:0043231,GO:0044422,GO:0044424,GO:0044425,GO:0044429,GO:0044444,GO:0044446,GO:0044455,GO:0044464,GO:0045277,GO:0070069,GO:0070469,GO:0098796,GO:0098798,GO:0098800,GO:0098803	K03948-ko00190 Oxidative phosphorylation;ko05010 Alzheimer's disease;ko05012 Parkinson's disease;ko05016 Huntington's disease;ko04932 Non-alcoholic fatty liver disease (NAFLD)	-
XM_022417393.2	0.026666666666700003	1.7	-5.99435343686	0.00138357084462	0.007865515981	down	LYST	-	lysosomal trafficking regulator, transcript variant X6	GO:0001562,GO:0001906,GO:0001909,GO:0002228,GO:0002250,GO:0002252,GO:0002376,GO:0002443,GO:0002444,GO:0002446,GO:0002449,GO:0002456,GO:0002460,GO:0002682,GO:0002684,GO:0002694,GO:0002696,GO:0002790,GO:0005575,GO:0005622,GO:0005623,GO:0005737,GO:0005829,GO:0005856,GO:0006629,GO:0006644,GO:0006793,GO:0006796,GO:0006810,GO:0006897,GO:0006909,GO:0006914,GO:0006928,GO:0006935,GO:0006950,GO:0006952,GO:…	-	KOG1786-Lysosomal trafficking regulator LYST and related BEACH and WD40 repeat proteins[TU]
XM_038540139.1	0.036666666666699994	0.51	-3.7979562240599996	0.00103562720138	0.0061284060384	down	USP42	-	ubiquitin specific peptidase 42, transcript variant X2	GO:0002682,GO:0002683,GO:0002831,GO:0002832,GO:0003674,GO:0003824,GO:0004843,GO:0005488,GO:0005515,GO:0005575,GO:0005622,GO:0005623,GO:0005634,GO:0005730,GO:0006325,GO:0006355,GO:0006464,GO:0006508,GO:0006807,GO:0006996,GO:0008150,GO:0008152,GO:0008233,GO:0008234,GO:0009889,GO:0009892,GO:0009894,GO:0009895,GO:0009987,GO:0010468,GO:0010506,GO:0010507,GO:0010556,GO:0010638,GO:0010941,GO:0016043,GO:…	-	KOG1865-Ubiquitin carboxyl-terminal hydrolase[O]
XM_038458130.1	0.843333333333	0.0001	13.0418872637	1.65226234149e-09	2.61081607697e-08	up	RIN2	-	Ras and Rab interactor 2, transcript variant X3	GO:0000003,GO:0000902,GO:0000904,GO:0001667,GO:0001764,GO:0002064,GO:0002065,GO:0002066,GO:0003006,GO:0003674,GO:0005085,GO:0005088,GO:0005102,GO:0005488,GO:0005515,GO:0005575,GO:0005622,GO:0005623,GO:0005737,GO:0005938,GO:0006810,GO:0006897,GO:0006928,GO:0006935,GO:0007275,GO:0007276,GO:0007281,GO:0007292,GO:0007297,GO:0007298,GO:0007399,GO:0007409,GO:0007411,GO:0008150,GO:0009605,GO:0009653,GO:…	-	KOG2320-RAS effector RIN1 (contains VPS domain)[U]
XM_003432906.5	18.276666666700002	156.77	-3.10057462918	6.39877070767e-06	6.03686458586e-05	down	TPM4	-	tropomyosin 4, transcript variant X1	GO:0003008,GO:0003012,GO:0003674,GO:0003779,GO:0005198,GO:0005488,GO:0005515,GO:0005575,GO:0005622,GO:0005623,GO:0005737,GO:0005856,GO:0005862,GO:0005865,GO:0005884,GO:0006936,GO:0006996,GO:0007010,GO:0007015,GO:0008092,GO:0008150,GO:0008307,GO:0009987,GO:0015629,GO:0016043,GO:0030016,GO:0030017,GO:0030029,GO:0030036,GO:0032501,GO:0036379,GO:0043226,GO:0043228,GO:0043229,GO:0043232,GO:0043292,GO:…	K10375-ko04260 Cardiac muscle contraction;ko04261 Adrenergic signaling in cardiomyocytes;ko05410 Hypertrophic cardiomyopathy (HCM);ko05414 Dilated cardiomyopathy (DCM)	KOG1003-Actin filament-coating protein tropomyosin[Z]
XM_038473388.1	4.96	0.04	6.9541963103899995	4.31294703372e-08	5.70631793753e-07	up	CERS3	-	ceramide synthase 3, transcript variant X3	GO:0000981,GO:0003674,GO:0003700,GO:0003824,GO:0005575,GO:0005622,GO:0005623,GO:0005737,GO:0005783,GO:0005789,GO:0006355,GO:0006357,GO:0006629,GO:0006643,GO:0006665,GO:0006672,GO:0006807,GO:0007275,GO:0008150,GO:0008152,GO:0008544,GO:0008610,GO:0009058,GO:0009888,GO:0009889,GO:0009913,GO:0009987,GO:0010468,GO:0010556,GO:0012505,GO:0016020,GO:0016410,GO:0016740,GO:0016746,GO:0016747,GO:0019219,GO:…	K04710-ko00600 Sphingolipid metabolism;ko04071 Sphingolipid signaling pathway	KOG1607-Protein transporter of the TRAM (translocating chain-associating membrane) superfamily[U]
XM_038452154.1	2.95	0.0001	14.848427334	1.3528881305600001e-13	3.1912929204900004e-12	up	TMCC3	-	transmembrane and coiled-coil domain family 3, transcript variant X4	-	-	KOG3850-Predicted membrane protein[S]
XM_038603618.1	22.6933333333	2.53	3.1650592462700002	2.1861526426199997e-69	4.933017402589999e-67	up	ROR2	-	receptor tyrosine kinase like orphan receptor 2, transcript variant X2	GO:0000003,GO:0000165,GO:0000902,GO:0000904,GO:0001501,GO:0001502,GO:0001664,GO:0001756,GO:0001932,GO:0001934,GO:0002376,GO:0002682,GO:0002684,GO:0002761,GO:0002763,GO:0003002,GO:0003006,GO:0003674,GO:0003824,GO:0004672,GO:0004713,GO:0004714,GO:0004888,GO:0005102,GO:0005109,GO:0005488,GO:0005515,GO:0005575,GO:0005622,GO:0005623,GO:0005737,GO:0005856,GO:0005874,GO:0005886,GO:0005887,GO:0006355,GO:…	-	KOG1026-Nerve growth factor receptor TRKA and related tyrosine kinases[TU]
XM_847232.6	0.493333333333	5.04	-3.3527890585900004	1.29429160333e-06	1.38026402403e-05	down	FAM149B1	-	family with sequence similarity 149 member B1, transcript variant X5	-	-	-
XM_022426900.2	0.206666666667	0.013333333333299998	3.9541963103900004	0.00168148843066	0.00932483558068	up	ZNF8	-	zinc finger protein 8, transcript variant X1	GO:0000122,GO:0005575,GO:0005622,GO:0005623,GO:0005634,GO:0006355,GO:0006357,GO:0007154,GO:0007165,GO:0007166,GO:0007167,GO:0007178,GO:0008150,GO:0009719,GO:0009889,GO:0009890,GO:0009892,GO:0009987,GO:0010033,GO:0010468,GO:0010556,GO:0010558,GO:0010605,GO:0010629,GO:0019219,GO:0019222,GO:0023052,GO:0030509,GO:0031323,GO:0031324,GO:0031326,GO:0031327,GO:0042221,GO:0043226,GO:0043227,GO:0043229,GO:…	-	KOG2462-C2H2-type Zn-finger protein[K]
XM_022427285.2	0.7366666666670001	0.0001	12.846796248399999	4.6856349215e-11	8.786742235439999e-10	up	ELAPOR2	-	endosome-lysosome associated apoptosis and autophagy regulator family member 2, transcript variant X2	-	-	-
XM_005638483.1	0.21	11.78	-5.80980640105	1.33274460357e-27	7.76356813891e-26	down	TPM1	-	tropomyosin 1, transcript variant X11	GO:0000302,GO:0001701,GO:0001725,GO:0001726,GO:0001993,GO:0001996,GO:0002027,GO:0003007,GO:0003008,GO:0003012,GO:0003013,GO:0003015,GO:0003044,GO:0003062,GO:0003065,GO:0003073,GO:0003205,GO:0003206,GO:0003208,GO:0003229,GO:0003231,GO:0003321,GO:0003674,GO:0003779,GO:0005198,GO:0005200,GO:0005488,GO:0005515,GO:0005575,GO:0005622,GO:0005623,GO:0005737,GO:0005829,GO:0005856,GO:0005862,GO:0005865,GO:…	K10373-ko04260 Cardiac muscle contraction;ko04261 Adrenergic signaling in cardiomyocytes;ko05206 MicroRNAs in cancer;ko05410 Hypertrophic cardiomyopathy (HCM);ko05414 Dilated cardiomyopathy (DCM)	KOG1003-Actin filament-coating protein tropomyosin[Z]
XM_038458879.1	1.65	0.013333333333299998	6.95128471497	0.0018090224760199999	0.009949502483639999	up	PRR14L	-	proline rich 14 like, transcript variant X5	-	-	-
XM_022413658.2	0.313333333333	0.0001	11.6134825407	5.0243334652400005e-12	1.0342823395999999e-10	up	ANK2	-	ankyrin 2, transcript variant X8	GO:0000902,GO:0000904,GO:0001508,GO:0002027,GO:0003008,GO:0003012,GO:0003013,GO:0003015,GO:0003205,GO:0003230,GO:0003279,GO:0003283,GO:0003674,GO:0005488,GO:0005515,GO:0005575,GO:0005622,GO:0005623,GO:0005737,GO:0005829,GO:0005886,GO:0005887,GO:0005911,GO:0006810,GO:0006811,GO:0006812,GO:0006816,GO:0006873,GO:0006874,GO:0006875,GO:0006888,GO:0006928,GO:0006935,GO:0006936,GO:0006937,GO:0006941,GO:…	K10380-ko04624 Toll and Imd signaling pathway;ko05205 Proteoglycans in cancer	KOG4177-Ankyrin[M]
XM_022424215.2	0.376666666667	0.036666666666699994	3.3607473437800004	3.2603671672700003e-10	5.5836846883e-09	up	PTPRB	-	protein tyrosine phosphatase receptor type B, transcript variant X3	GO:0001525,GO:0001568,GO:0001775,GO:0001944,GO:0002252,GO:0002263,GO:0002274,GO:0002275,GO:0002283,GO:0002366,GO:0002376,GO:0002443,GO:0002444,GO:0002446,GO:0003674,GO:0003824,GO:0004721,GO:0004725,GO:0004888,GO:0005001,GO:0005575,GO:0005622,GO:0005623,GO:0005737,GO:0005886,GO:0005887,GO:0006464,GO:0006470,GO:0006793,GO:0006796,GO:0006807,GO:0006810,GO:0006887,GO:0006955,GO:0007154,GO:0007165,GO:…	K05694-ko04520 Adherens junction	KOG0791-Protein tyrosine phosphatase, contains fn3 domain[T]
XM_038452507.1	0.43	0.013333333333299998	5.01122725542	0.00130620384997	0.007477443505770001	up	ZNF529	-	zinc finger protein 529, transcript variant X9	GO:0000981,GO:0003674,GO:0003700,GO:0006355,GO:0006357,GO:0008150,GO:0009889,GO:0010468,GO:0010556,GO:0019219,GO:0019222,GO:0031323,GO:0031326,GO:0050789,GO:0050794,GO:0051171,GO:0051252,GO:0060255,GO:0065007,GO:0080090,GO:0140110,GO:1903506,GO:2000112,GO:2001141	-	KOG2462-C2H2-type Zn-finger protein[K]
XM_038454335.1	0.25333333333299995	0.0001	11.3068212025	2.81939858914e-06	2.83305753019e-05	up	SRPK2	-	SRSF protein kinase 2, transcript variant X59	GO:0000003,GO:0000166,GO:0000212,GO:0000226,GO:0000245,GO:0000280,GO:0000287,GO:0000375,GO:0000377,GO:0000398,GO:0001525,GO:0001568,GO:0001944,GO:0002376,GO:0003006,GO:0003674,GO:0003824,GO:0004672,GO:0004674,GO:0005488,GO:0005515,GO:0005524,GO:0005575,GO:0005622,GO:0005623,GO:0005634,GO:0005654,GO:0005730,GO:0005737,GO:0005829,GO:0006139,GO:0006396,GO:0006397,GO:0006464,GO:0006468,GO:0006725,GO:…	-	KOG1290-Serine/threonine protein kinase[T]
XM_014118071.3	1.3166666666700002	0.00666666666667	7.625708843060001	2.19175724811e-16	6.54150339137e-15	up	DST	-	dystonin, transcript variant X27	GO:0000003,GO:0000226,GO:0000235,GO:0000902,GO:0000904,GO:0001558,GO:0001578,GO:0001700,GO:0001709,GO:0001763,GO:0002009,GO:0002020,GO:0002165,GO:0003674,GO:0003779,GO:0004857,GO:0004866,GO:0004869,GO:0005488,GO:0005515,GO:0005575,GO:0005622,GO:0005623,GO:0005737,GO:0005818,GO:0005819,GO:0005856,GO:0005874,GO:0005876,GO:0005881,GO:0005912,GO:0005924,GO:0005927,GO:0006915,GO:0006928,GO:0006935,GO:…	-	KOG0516-Dystonin, GAS (Growth-arrest-specific protein), and related proteins[Z]
XM_022404191.2	1.09666666667	0.05	4.45505317813	0.0016253707912100002	0.00905217353585	up	SYNE4	-	spectrin repeat containing nuclear envelope family member 4, transcript variant X2	GO:0001738,GO:0002009,GO:0005575,GO:0005622,GO:0005623,GO:0005634,GO:0005635,GO:0005640,GO:0007163,GO:0008150,GO:0009653,GO:0009888,GO:0009987,GO:0012505,GO:0016020,GO:0016021,GO:0019867,GO:0030010,GO:0030154,GO:0030855,GO:0030859,GO:0031090,GO:0031224,GO:0031300,GO:0031301,GO:0031308,GO:0031309,GO:0031965,GO:0031967,GO:0031968,GO:0031975,GO:0032502,GO:0035088,GO:0035089,GO:0042175,GO:0043226,GO:…	-	-
XM_005618906.4	0.0001	2.56	-14.643856189800001	2.30736887639e-11	4.4446071770900003e-10	down	RHOBTB1	-	Rho related BTB domain containing 1, transcript variant X15	GO:0002252,GO:0002376,GO:0006582,GO:0006725,GO:0006950,GO:0006952,GO:0006955,GO:0008150,GO:0008152,GO:0009987,GO:0018958,GO:0019748,GO:0035006,GO:0035010,GO:0035011,GO:0042440,GO:0044237,GO:0045087,GO:0050896,GO:0071704,GO:1901360,GO:1901615	K07868-ko04120 Ubiquitin mediated proteolysis	KOG0393-Ras-related small GTPase, Rho type[R]
XM_022409746.2	1.66	0.01	7.37503943135	2.0003068713900001e-07	2.41755746304e-06	up	NDUFA10	-	NADH:ubiquinone oxidoreductase subunit A10, transcript variant X2	GO:0003674,GO:0003824,GO:0003954,GO:0005575,GO:0005622,GO:0005623,GO:0005737,GO:0005739,GO:0005740,GO:0005743,GO:0005746,GO:0005747,GO:0006091,GO:0006119,GO:0006120,GO:0006139,GO:0006163,GO:0006725,GO:0006753,GO:0006793,GO:0006796,GO:0006807,GO:0006996,GO:0007005,GO:0008137,GO:0008150,GO:0008152,GO:0009117,GO:0009123,GO:0009126,GO:0009141,GO:0009144,GO:0009150,GO:0009161,GO:0009167,GO:0009199,GO:…	K03954-ko00190 Oxidative phosphorylation;ko05010 Alzheimer's disease;ko05012 Parkinson's disease;ko05016 Huntington's disease;ko04932 Non-alcoholic fatty liver disease (NAFLD)	KOG3877-NADH:ubiquinone oxidoreductase, NDUFA10/42kDa subunit[C]
XM_536395.7	15.566666666700002	0.0001	17.2481005237	0.0013367029029100002	0.00763182466518	up	VCL	-	vinculin, transcript variant X14	GO:0000902,GO:0000904,GO:0001725,GO:0001775,GO:0002009,GO:0002102,GO:0002162,GO:0002252,GO:0002263,GO:0002274,GO:0002275,GO:0002283,GO:0002366,GO:0002376,GO:0002443,GO:0002444,GO:0002446,GO:0002576,GO:0003008,GO:0003012,GO:0003674,GO:0003779,GO:0005488,GO:0005515,GO:0005575,GO:0005576,GO:0005622,GO:0005623,GO:0005737,GO:0005739,GO:0005740,GO:0005743,GO:0005829,GO:0005856,GO:0005886,GO:0005903,GO:…	K05700-ko04810 Regulation of actin cytoskeleton;ko04510 Focal adhesion;ko04520 Adherens junction;ko04670 Leukocyte transendothelial migration;ko05131 Shigellosis;ko05100 Bacterial invasion of epithelial cells;ko05146 Amoebiasis	KOG3681-Alpha-catenin[W]
XM_014115295.3	1.41	0.0001	13.7834075422	0.0006561288032910001	0.00409263330704	up	ARHGEF11	-	Rho guanine nucleotide exchange factor 11, transcript variant X1	GO:0000003,GO:0000902,GO:0000904,GO:0001505,GO:0001558,GO:0001664,GO:0001700,GO:0001703,GO:0002009,GO:0002064,GO:0002165,GO:0003006,GO:0003008,GO:0003012,GO:0003381,GO:0003382,GO:0003383,GO:0003384,GO:0003674,GO:0005085,GO:0005088,GO:0005089,GO:0005102,GO:0005488,GO:0005515,GO:0005575,GO:0005622,GO:0005623,GO:0005737,GO:0005826,GO:0005829,GO:0005856,GO:0005886,GO:0005938,GO:0006355,GO:0006928,GO:…	K12331-ko04270 Vascular smooth muscle contraction;ko05200 Pathways in cancer	KOG3520-Predicted guanine nucleotide exchange factor[T]
XM_022404713.2	0.663333333333	0.0001	12.6955183096	0.00013427745232700002	0.000993783819095	up	TMEM87B	-	transmembrane protein 87B, transcript variant X6	GO:0000139,GO:0005575,GO:0005622,GO:0005623,GO:0005737,GO:0005794,GO:0005795,GO:0006810,GO:0008150,GO:0012505,GO:0016020,GO:0016192,GO:0016197,GO:0016482,GO:0031090,GO:0031984,GO:0031985,GO:0032580,GO:0042147,GO:0043226,GO:0043227,GO:0043229,GO:0043231,GO:0044422,GO:0044424,GO:0044431,GO:0044444,GO:0044446,GO:0044464,GO:0046907,GO:0051179,GO:0051234,GO:0051641,GO:0051649,GO:0098588,GO:0098791	-	KOG2568-Predicted membrane protein[S]
XM_005623850.3	14.8066666667	1.2966666666700002	3.5133673325599997	4.34151066471e-07	4.9915218358900005e-06	up	KLC1	-	kinesin light chain 1, transcript variant X10	GO:0000003,GO:0000226,GO:0000280,GO:0000902,GO:0000904,GO:0000910,GO:0002064,GO:0002065,GO:0002066,GO:0002119,GO:0002164,GO:0003006,GO:0003674,GO:0003774,GO:0003777,GO:0003824,GO:0005488,GO:0005515,GO:0005575,GO:0005622,GO:0005623,GO:0005634,GO:0005635,GO:0005737,GO:0005856,GO:0005871,GO:0005875,GO:0006810,GO:0006886,GO:0006928,GO:0006996,GO:0007010,GO:0007017,GO:0007018,GO:0007049,GO:0007097,GO:…	-	KOG1840-Kinesin light chain[Z]
XM_005618950.4	2.46	0.0001	14.5863706951	2.72055380965e-15	7.46344047124e-14	up	RUFY2	-	RUN and FYVE domain containing 2, transcript variant X6	GO:0003674,GO:0005488,GO:0005515,GO:0005575,GO:0005622,GO:0005623,GO:0005737,GO:0005768,GO:0008150,GO:0012505,GO:0017124,GO:0019904,GO:0030100,GO:0031410,GO:0031982,GO:0032879,GO:0043226,GO:0043227,GO:0043229,GO:0044424,GO:0044444,GO:0044464,GO:0050789,GO:0050794,GO:0051049,GO:0051128,GO:0060627,GO:0065007,GO:0097708	-	KOG4381-RUN domain-containing protein[T]
XM_038451497.1	0.7166666666670001	0.036666666666699994	4.2887612309500005	0.00010205843515100001	0.0007725964635539999	up	MKNK1	-	MAPK interacting serine/threonine kinase 1, transcript variant X2	GO:0000166,GO:0001932,GO:0001934,GO:0003674,GO:0003824,GO:0004672,GO:0004674,GO:0004683,GO:0005488,GO:0005515,GO:0005516,GO:0005524,GO:0005575,GO:0005622,GO:0005623,GO:0005634,GO:0005635,GO:0005654,GO:0005737,GO:0005813,GO:0005815,GO:0005829,GO:0005856,GO:0005874,GO:0006417,GO:0006446,GO:0006464,GO:0006468,GO:0006793,GO:0006796,GO:0006807,GO:0006915,GO:0006950,GO:0006970,GO:0007017,GO:0007154,GO:…	K04372-ko04010 MAPK signaling pathway;ko04066 HIF-1 signaling pathway;ko04910 Insulin signaling pathway	KOG0607-MAP kinase-interacting kinase and related serine/threonine protein kinases[T]
XM_038463442.1	2.32666666667	0.0001	14.5059769153	3.93530186173e-14	9.7299805453e-13	up	NR4A2	-	nuclear receptor subfamily 4 group A member 2, transcript variant X8	GO:0000122,GO:0000902,GO:0000904,GO:0000976,GO:0000977,GO:0000978,GO:0000981,GO:0000982,GO:0000987,GO:0001012,GO:0001067,GO:0001077,GO:0001228,GO:0001666,GO:0001764,GO:0001975,GO:0003674,GO:0003676,GO:0003677,GO:0003690,GO:0003700,GO:0004879,GO:0005102,GO:0005488,GO:0005515,GO:0005575,GO:0005622,GO:0005623,GO:0005634,GO:0005654,GO:0005737,GO:0006139,GO:0006351,GO:0006352,GO:0006355,GO:0006357,GO:…	K08558-ko04925 Aldosterone synthesis and secretion	KOG4217-Nuclear receptors of the nerve growth factor-induced protein B type[K]
XM_038673473.1	0.02	1.09	-5.768184324780001	7.65733121035e-05	0.000594238998765	down	KLHDC3	-	kelch domain containing 3, transcript variant X7	GO:0000003,GO:0000228,GO:0000280,GO:0000785,GO:0000790,GO:0003674,GO:0003682,GO:0005488,GO:0005575,GO:0005622,GO:0005623,GO:0005634,GO:0005654,GO:0005694,GO:0005730,GO:0005737,GO:0005829,GO:0006139,GO:0006259,GO:0006310,GO:0006364,GO:0006396,GO:0006725,GO:0006807,GO:0006950,GO:0006986,GO:0006996,GO:0007049,GO:0007127,GO:0007131,GO:0007154,GO:0007165,GO:0008150,GO:0008152,GO:0009987,GO:0010033,GO:…	-	KOG4693-Uncharacterized conserved protein, contains kelch repeat[R]
XR_002630180.2	0.116666666667	0.0001	10.188176706	0.00141130379586	0.00799219860567	up	LOC102151528	-	uncharacterized LOC102151528, transcript variant X3	-	-	-
NM_001003157.2	2.16333333333	0.173333333333	3.64163494986	1.58488151492e-06	1.66721091328e-05	up	IL1A	-	interleukin 1 alpha	GO:0000003,GO:0000302,GO:0001101,GO:0001666,GO:0001817,GO:0001819,GO:0001932,GO:0001934,GO:0002237,GO:0002246,GO:0002248,GO:0002526,GO:0002682,GO:0002684,GO:0002685,GO:0002687,GO:0002691,GO:0002693,GO:0002791,GO:0002793,GO:0003006,GO:0003674,GO:0005102,GO:0005125,GO:0005126,GO:0005149,GO:0005488,GO:0005507,GO:0005515,GO:0005575,GO:0005576,GO:0005615,GO:0005622,GO:0005623,GO:0005737,GO:0005829,GO:…	K04383-ko04010 MAPK signaling pathway;ko04060 Cytokine-cytokine receptor interaction;ko04640 Hematopoietic cell lineage;ko04380 Osteoclast differentiation;ko05323 Rheumatoid arthritis;ko05321 Inflammatiory bowel disease (IBD);ko05332 Graft-versus-host disease;ko05020 Prion diseases;ko04940 Type I diabetes mellitus;ko04932 Non-alcoholic fatty liver disease (NAFLD);ko04933 AGE-RAGE signaling pathwa…	-
XM_038430906.1	0.416666666667	0.0001	12.0246779737	8.104849174e-12	1.6252438763600002e-10	up	PLEC	-	plectin, transcript variant X23	GO:0000003,GO:0000226,GO:0000235,GO:0000902,GO:0000904,GO:0001558,GO:0001578,GO:0001700,GO:0001709,GO:0001763,GO:0002009,GO:0002020,GO:0002165,GO:0003674,GO:0003779,GO:0004857,GO:0004866,GO:0004869,GO:0005488,GO:0005515,GO:0005575,GO:0005622,GO:0005623,GO:0005737,GO:0005818,GO:0005819,GO:0005856,GO:0005874,GO:0005876,GO:0005881,GO:0005912,GO:0005924,GO:0005927,GO:0006915,GO:0006928,GO:0006935,GO:…	-	-
XM_038453238.1	98.58	1.33666666667	6.204583339939999	3.437705007719998e-215	5.228876639159998e-212	up	DUSP2	-	dual specificity phosphatase 2	GO:0000188,GO:0001704,GO:0001706,GO:0001932,GO:0001933,GO:0003674,GO:0003824,GO:0004721,GO:0004725,GO:0005488,GO:0005515,GO:0005575,GO:0005622,GO:0005623,GO:0005634,GO:0005635,GO:0006464,GO:0006469,GO:0006470,GO:0006793,GO:0006796,GO:0006807,GO:0007275,GO:0007369,GO:0007492,GO:0008150,GO:0008152,GO:0008330,GO:0009653,GO:0009790,GO:0009888,GO:0009892,GO:0009966,GO:0009968,GO:0009987,GO:0010563,GO:…	K04459-ko04010 MAPK signaling pathway	KOG1716-Dual specificity phosphatase[V]
XM_038458246.1	0.01	0.83	-6.37503943135	4.9770891784599995e-06	4.77679594253e-05	down	SPART	-	spartin, transcript variant X2	GO:0001558,GO:0003008,GO:0003674,GO:0005488,GO:0005515,GO:0005575,GO:0005622,GO:0005623,GO:0005737,GO:0005739,GO:0005740,GO:0005741,GO:0005768,GO:0005769,GO:0005811,GO:0005829,GO:0005886,GO:0006355,GO:0006357,GO:0006996,GO:0007154,GO:0007267,GO:0007268,GO:0007274,GO:0007275,GO:0007399,GO:0008150,GO:0008361,GO:0008582,GO:0009838,GO:0009888,GO:0009889,GO:0009966,GO:0009968,GO:0009987,GO:0010468,GO:…	K19366-ko04144 Endocytosis	KOG2709-Uncharacterized conserved protein[S]
XR_293244.4	0.303333333333	0.00666666666667	5.5077946402	0.00100991998578	0.005991822302220001	up	LOC102154792	-	uncharacterized LOC102154792	-	-	-
XM_038462506.1	19.44	265.08	-3.76932770047	1.5593463129099998e-109	7.115470486519999e-107	down	MUC20	-	mucin 20, cell surface associated, transcript variant X2	GO:0000187,GO:0001932,GO:0001934,GO:0002218,GO:0002220,GO:0002223,GO:0002253,GO:0002376,GO:0002429,GO:0002682,GO:0002684,GO:0002757,GO:0002758,GO:0002764,GO:0002768,GO:0005575,GO:0005622,GO:0005623,GO:0005737,GO:0005739,GO:0005740,GO:0005741,GO:0005794,GO:0005796,GO:0005829,GO:0005886,GO:0006464,GO:0006486,GO:0006493,GO:0006807,GO:0007154,GO:0007165,GO:0007166,GO:0007167,GO:0007169,GO:0008150,GO:…	-	-
XM_022419192.2	0.00666666666667	0.51	-6.257387842690001	4.35651228654e-06	4.23262944367e-05	down	ZFP1	-	ZFP1 zinc finger protein, transcript variant X2	GO:0000981,GO:0003674,GO:0003700,GO:0006355,GO:0006357,GO:0008150,GO:0009889,GO:0010468,GO:0010556,GO:0019219,GO:0019222,GO:0031323,GO:0031326,GO:0050789,GO:0050794,GO:0051171,GO:0051252,GO:0060255,GO:0065007,GO:0080090,GO:0140110,GO:1903506,GO:2000112,GO:2001141	-	KOG2462-C2H2-type Zn-finger protein[K]
XR_005401896.1	0.0001	0.823333333333	-13.0072609206	2.96368307064e-07	3.5035272407900002e-06	down	LOC102151699	-	uncharacterized LOC102151699, transcript variant X19	-	-	-
NM_001271778.1	65.13	0.13	8.9686667932	1.4860749988999997e-144	1.1096386919099998e-141	up	FOLH1B	-	folate hydrolase 1B	GO:0003674,GO:0003824,GO:0004180,GO:0004181,GO:0005488,GO:0005575,GO:0005623,GO:0005886,GO:0005887,GO:0006082,GO:0006464,GO:0006508,GO:0006520,GO:0006575,GO:0006725,GO:0006732,GO:0006760,GO:0006807,GO:0008150,GO:0008152,GO:0008233,GO:0008235,GO:0008237,GO:0008238,GO:0008652,GO:0009058,GO:0009986,GO:0009987,GO:0010941,GO:0010942,GO:0016020,GO:0016021,GO:0016053,GO:0016787,GO:0016805,GO:0018193,GO:…	K14592-ko00250 Alanine, aspartate and glutamate metabolism;ko04977 Vitamin digestion and absorption	KOG2195-Transferrin receptor and related proteins containing the protease-associated (PA) domain[OPR]
XM_845849.6	0.233333333333	0.00666666666667	5.12928301694	0.000209545244541	0.0014758367523199998	up	BTBD11	-	BTB domain containing 11, transcript variant X1	GO:0000151,GO:0003674,GO:0005488,GO:0005515,GO:0005575,GO:0005622,GO:0005623,GO:0005737,GO:0006508,GO:0006511,GO:0006807,GO:0007154,GO:0007165,GO:0007166,GO:0007167,GO:0007178,GO:0008150,GO:0008152,GO:0009056,GO:0009057,GO:0009987,GO:0010498,GO:0019005,GO:0019222,GO:0019538,GO:0019899,GO:0019941,GO:0023052,GO:0030162,GO:0030163,GO:0031461,GO:0031625,GO:0032991,GO:0043161,GO:0043170,GO:0043632,GO:…	-	-
XM_022420209.2	1.84666666667	0.13	3.8283399471900004	0.00034462534645	0.0023110832344899997	up	PKMYT1	-	protein kinase, membrane associated tyrosine/threonine 1, transcript variant X2	GO:0000003,GO:0000079,GO:0000086,GO:0000278,GO:0000280,GO:0000793,GO:0001556,GO:0001932,GO:0001933,GO:0002119,GO:0002164,GO:0003006,GO:0003674,GO:0003824,GO:0004672,GO:0004674,GO:0004712,GO:0004713,GO:0004857,GO:0004860,GO:0004861,GO:0005575,GO:0005622,GO:0005623,GO:0005634,GO:0005635,GO:0005654,GO:0005694,GO:0005730,GO:0005737,GO:0005783,GO:0005794,GO:0005829,GO:0005886,GO:0006464,GO:0006468,GO:…	K06633-ko04110 Cell cycle;ko04114 Oocyte meiosis;ko04914 Progesterone-mediated oocyte maturation	KOG0601-Cyclin-dependent kinase WEE1[D]
XM_022407213.2	0.12	4.99	-5.3779335046200005	0.00123056931625	0.0070968994073400005	down	YJU2	-	YJU2 splicing factor homolog, transcript variant X2	GO:0008150,GO:0009966,GO:0009968,GO:0010646,GO:0010648,GO:0010941,GO:0023051,GO:0023057,GO:0030431,GO:0032501,GO:0042981,GO:0043066,GO:0043067,GO:0043069,GO:0043516,GO:0043518,GO:0043523,GO:0043524,GO:0048519,GO:0048523,GO:0048583,GO:0048585,GO:0050789,GO:0050794,GO:0060548,GO:0065007,GO:0080134,GO:0080135,GO:1901214,GO:1901215,GO:1901796,GO:1901797,GO:1902531,GO:1902532,GO:2001020,GO:2001021	-	KOG2989-Uncharacterized conserved protein[S]
XM_038537904.1	0.0001	0.83	-13.018895621099999	0.000729487204099	0.00448879515114	down	IFT22	-	intraflagellar transport 22, transcript variant X4	GO:0002119,GO:0002164,GO:0005575,GO:0005622,GO:0005623,GO:0005737,GO:0005813,GO:0005815,GO:0005856,GO:0005929,GO:0005930,GO:0006810,GO:0006928,GO:0006996,GO:0007017,GO:0007018,GO:0007154,GO:0007165,GO:0007166,GO:0007167,GO:0007169,GO:0007275,GO:0007568,GO:0008104,GO:0008150,GO:0008340,GO:0009791,GO:0009987,GO:0010259,GO:0010970,GO:0015630,GO:0016043,GO:0022607,GO:0023052,GO:0030030,GO:0030031,GO:…	-	KOG1673-Ras GTPases[R]
XM_038459035.1	0.21333333333299997	0.0001	11.058893689100001	0.0005271374783890001	0.00337308849525	up	CDC45	-	cell division cycle 45, transcript variant X2	GO:0000075,GO:0000076,GO:0000082,GO:0000083,GO:0000228,GO:0000278,GO:0000724,GO:0000725,GO:0000727,GO:0003674,GO:0003676,GO:0003677,GO:0003678,GO:0003682,GO:0003688,GO:0003690,GO:0003697,GO:0003824,GO:0004386,GO:0005488,GO:0005575,GO:0005622,GO:0005623,GO:0005634,GO:0005654,GO:0005656,GO:0005657,GO:0005694,GO:0005737,GO:0005813,GO:0005815,GO:0005856,GO:0006139,GO:0006259,GO:0006260,GO:0006261,GO:…	K06628-ko04110 Cell cycle;ko04111 Cell cycle - yeast;ko04113 Meiosis - yeast	KOG2475-CDC45 (cell division cycle 45)-like protein[L]
XM_005630458.4	0.0033333333333300003	40.69	-13.575421065799999	2.98312326895e-05	0.000250345390762	down	EIF2AK3	-	eukaryotic translation initiation factor 2 alpha kinase 3, transcript variant X3	GO:0001501,GO:0001503,GO:0001525,GO:0001558,GO:0001568,GO:0001817,GO:0001819,GO:0001932,GO:0001934,GO:0001944,GO:0002062,GO:0002063,GO:0002119,GO:0002164,GO:0003674,GO:0003824,GO:0004672,GO:0004674,GO:0004683,GO:0004686,GO:0004694,GO:0005488,GO:0005515,GO:0005575,GO:0005622,GO:0005623,GO:0005737,GO:0005783,GO:0005789,GO:0006355,GO:0006356,GO:0006357,GO:0006412,GO:0006417,GO:0006446,GO:0006464,GO:…	K08860-ko04141 Protein processing in endoplasmic reticulum;ko04210 Apoptosis;ko04214 Apoptosis - fly;ko05010 Alzheimer's disease;ko04932 Non-alcoholic fatty liver disease (NAFLD);ko05162 Measles;ko05164 Influenza A;ko05160 Hepatitis C;ko05168 Herpes simplex infection;ko05169 Epstein-Barr virus infection	KOG1033-eIF-2alpha kinase PEK/EIF2AK3[J]
XM_848798.6	0.7066666666670001	0.07333333333330001	3.26848883593	1.44535511304e-05	0.000127596396781	up	OMG	-	oligodendrocyte myelin glycoprotein	GO:0000902,GO:0000904,GO:0001558,GO:0003674,GO:0005488,GO:0005515,GO:0005575,GO:0005576,GO:0005615,GO:0005623,GO:0005886,GO:0006950,GO:0007272,GO:0007275,GO:0007399,GO:0007409,GO:0007417,GO:0008150,GO:0008361,GO:0008366,GO:0009653,GO:0009987,GO:0010001,GO:0010721,GO:0010769,GO:0010771,GO:0010975,GO:0010977,GO:0014003,GO:0016020,GO:0016043,GO:0021782,GO:0022008,GO:0022010,GO:0022603,GO:0022604,GO:…	-	KOG0444-Cytoskeletal regulator Flightless-I (contains leucine-rich and gelsolin repeats)[Z]
XM_022412330.1	0.59	0.0001	12.526499239100001	6.11389518974e-05	0.00048378698969599995	up	MYBL1	-	MYB proto-oncogene like 1, transcript variant X2	GO:0000003,GO:0000278,GO:0000280,GO:0000976,GO:0000977,GO:0000978,GO:0000981,GO:0000982,GO:0000987,GO:0000988,GO:0000989,GO:0001012,GO:0001067,GO:0001076,GO:0001077,GO:0001134,GO:0001135,GO:0001228,GO:0003674,GO:0003676,GO:0003677,GO:0003690,GO:0003700,GO:0005488,GO:0005575,GO:0005622,GO:0005623,GO:0005634,GO:0006139,GO:0006351,GO:0006355,GO:0006357,GO:0006366,GO:0006725,GO:0006807,GO:0006996,GO:…	-	KOG0048-Transcription factor, Myb superfamily[K]
XM_038684055.1	1.19666666667	0.0001	13.546733722899999	2.76619223917e-06	2.7850449344999997e-05	up	SLC22A16	-	solute carrier family 22 member 16, transcript variant X5	GO:0000003,GO:0003674,GO:0005215,GO:0005275,GO:0005575,GO:0005623,GO:0005886,GO:0005887,GO:0006810,GO:0006811,GO:0006812,GO:0006820,GO:0006928,GO:0007338,GO:0008150,GO:0008324,GO:0008509,GO:0008514,GO:0008519,GO:0009566,GO:0009987,GO:0015075,GO:0015101,GO:0015226,GO:0015651,GO:0015695,GO:0015696,GO:0015697,GO:0015711,GO:0015837,GO:0015838,GO:0015879,GO:0016020,GO:0016021,GO:0019953,GO:0022414,GO:…	-	KOG0255-Synaptic vesicle transporter SVOP and related transporters (major facilitator superfamily)[R]
XM_038460629.1	1.57666666667	0.0001	13.9445900624	1.01202927811e-15	2.8922768541099995e-14	up	SORBS1	-	sorbin and SH3 domain containing 1, transcript variant X44	GO:0003008,GO:0007275,GO:0007517,GO:0007600,GO:0007605,GO:0008150,GO:0016203,GO:0032501,GO:0032502,GO:0048513,GO:0048731,GO:0048856,GO:0050877,GO:0050954,GO:0060538,GO:0061061	K06086-ko04520 Adherens junction;ko04910 Insulin signaling pathway;ko03320 PPAR signaling pathway	KOG4225-Sorbin and SH3 domain-containing protein[T]
XM_005622477.2	15.0	0.106666666667	7.1357092861	1.6521327850999998e-52	2.4494508743099997e-50	up	RALGPS2	-	Ral GEF with PH domain and SH3 binding motif 2, transcript variant X4	GO:0003674,GO:0005085,GO:0005088,GO:0005488,GO:0005515,GO:0008150,GO:0008321,GO:0009966,GO:0010646,GO:0017016,GO:0017160,GO:0019899,GO:0023051,GO:0031267,GO:0032485,GO:0046578,GO:0048583,GO:0050789,GO:0050794,GO:0051020,GO:0051056,GO:0065007,GO:0065009,GO:0098772,GO:1902531	-	KOG3417-Ras1 guanine nucleotide exchange factor[T]
XM_038452725.1	0.626666666667	0.0766666666667	3.03102689562	0.000347700821986	0.00233018560009	up	KMT2C	-	lysine methyltransferase 2C, transcript variant X38	GO:0000003,GO:0001654,GO:0002682,GO:0003674,GO:0003824,GO:0005575,GO:0005622,GO:0005623,GO:0005634,GO:0005654,GO:0006325,GO:0006464,GO:0006479,GO:0006807,GO:0006996,GO:0007275,GO:0007338,GO:0007423,GO:0008150,GO:0008152,GO:0008168,GO:0008170,GO:0008213,GO:0008276,GO:0008284,GO:0008757,GO:0009566,GO:0009987,GO:0010468,GO:0016043,GO:0016278,GO:0016279,GO:0016569,GO:0016570,GO:0016571,GO:0016740,GO:…	K09188-ko00310 Lysine degradation	KOG4443-Putative transcription factor HALR/MLL3, involved in embryonic development[R]
XM_038456953.1	0.83	0.05	4.05311133646	0.00010006569106700001	0.000758910027839	up	NKTR	-	natural killer cell triggering receptor, transcript variant X2	GO:0000375,GO:0000377,GO:0000398,GO:0000413,GO:0003674,GO:0003755,GO:0003824,GO:0005488,GO:0005575,GO:0005622,GO:0005623,GO:0005634,GO:0005654,GO:0005737,GO:0005739,GO:0005829,GO:0005886,GO:0006139,GO:0006396,GO:0006397,GO:0006457,GO:0006464,GO:0006725,GO:0006807,GO:0008144,GO:0008150,GO:0008152,GO:0008380,GO:0009987,GO:0010467,GO:0016018,GO:0016020,GO:0016043,GO:0016070,GO:0016071,GO:0016853,GO:…	-	KOG0546-HSP90 co-chaperone CPR7/Cyclophilin[O]
XM_860164.4	0.936666666667	29.9633333333	-4.9995185935	7.16964187486e-08	9.189851826370001e-07	down	TPM1	-	tropomyosin 1, transcript variant X11	GO:0000302,GO:0001701,GO:0001725,GO:0001726,GO:0001993,GO:0001996,GO:0002027,GO:0003007,GO:0003008,GO:0003012,GO:0003013,GO:0003015,GO:0003044,GO:0003062,GO:0003065,GO:0003073,GO:0003205,GO:0003206,GO:0003208,GO:0003229,GO:0003231,GO:0003321,GO:0003674,GO:0003779,GO:0005198,GO:0005200,GO:0005488,GO:0005515,GO:0005575,GO:0005622,GO:0005623,GO:0005737,GO:0005829,GO:0005856,GO:0005862,GO:0005865,GO:…	K10373-ko04260 Cardiac muscle contraction;ko04261 Adrenergic signaling in cardiomyocytes;ko05206 MicroRNAs in cancer;ko05410 Hypertrophic cardiomyopathy (HCM);ko05414 Dilated cardiomyopathy (DCM)	KOG1003-Actin filament-coating protein tropomyosin[Z]
XM_038463145.1	1.26	0.0001	13.621136113299999	1.5335990849699999e-15	4.32567632016e-14	up	KIF13A	-	kinesin family member 13A, transcript variant X8	GO:0000139,GO:0003674,GO:0003774,GO:0003777,GO:0003824,GO:0005575,GO:0005622,GO:0005623,GO:0005737,GO:0005768,GO:0005794,GO:0005802,GO:0005813,GO:0005815,GO:0005856,GO:0005871,GO:0005875,GO:0006810,GO:0006886,GO:0006892,GO:0006893,GO:0006928,GO:0006996,GO:0007017,GO:0007018,GO:0007034,GO:0007041,GO:0008104,GO:0008150,GO:0008333,GO:0009987,GO:0010008,GO:0010564,GO:0010970,GO:0012505,GO:0015031,GO:…	-	KOG0241-Kinesin-like protein[Z]
XM_847165.6	2.63	0.153333333333	4.10031953396	0.00019817720411500003	0.00140808675062	up	CCDC88A	-	coiled-coil domain containing 88A, transcript variant X6	GO:0000226,GO:0001932,GO:0001934,GO:0003674,GO:0003779,GO:0005488,GO:0005515,GO:0005543,GO:0005575,GO:0005622,GO:0005623,GO:0005737,GO:0005783,GO:0005794,GO:0005813,GO:0005814,GO:0005815,GO:0005829,GO:0005856,GO:0005886,GO:0005929,GO:0006275,GO:0006810,GO:0006928,GO:0006996,GO:0007010,GO:0007017,GO:0007154,GO:0007165,GO:0007275,GO:0007399,GO:0008017,GO:0008092,GO:0008150,GO:0008289,GO:0009889,GO:…	-	KOG4643-Uncharacterized coiled-coil protein[S]
XM_005637104.4	0.0001	7.426666666669999	-16.1804272064	2.12066768198e-13	4.909333729630001e-12	down	MGST1	-	microsomal glutathione S-transferase 1, transcript variant X2	GO:0000003,GO:0000323,GO:0001775,GO:0002237,GO:0002252,GO:0002263,GO:0002274,GO:0002275,GO:0002283,GO:0002366,GO:0002376,GO:0002443,GO:0002444,GO:0002446,GO:0003006,GO:0003674,GO:0003824,GO:0004364,GO:0004601,GO:0004602,GO:0005488,GO:0005515,GO:0005575,GO:0005622,GO:0005623,GO:0005634,GO:0005737,GO:0005739,GO:0005740,GO:0005741,GO:0005764,GO:0005765,GO:0005766,GO:0005773,GO:0005774,GO:0005777,GO:…	K00799-ko00480 Glutathione metabolism;ko00980 Metabolism of xenobiotics by cytochrome P450;ko00982 Drug metabolism - cytochrome P450;ko05204 Chemical carcinogenesis;ko01524 Platinum drug resistance	-
XM_022424877.2	5.01	0.483333333333	3.3737202039	6.27084354486e-07	7.040213305089999e-06	up	EML2	-	EMAP like 2, transcript variant X1	GO:0003674,GO:0005102,GO:0005488,GO:0005515,GO:0005575,GO:0005622,GO:0005623,GO:0005856,GO:0008017,GO:0008022,GO:0008092,GO:0008150,GO:0010639,GO:0010968,GO:0015630,GO:0015631,GO:0030425,GO:0031110,GO:0031111,GO:0031113,GO:0031115,GO:0031333,GO:0031594,GO:0032271,GO:0032272,GO:0032886,GO:0033043,GO:0036477,GO:0042995,GO:0043005,GO:0043025,GO:0043226,GO:0043228,GO:0043229,GO:0043232,GO:0043254,GO:…	-	KOG2106-Uncharacterized conserved protein, contains HELP and WD40 domains[S]
XM_038458259.1	4.84	0.0033333333333300003	10.503825738	5.91683127995e-17	1.84224736167e-15	up	LOC478038	-	protocadherin gamma-C5, transcript variant X18	GO:0005575,GO:0005623,GO:0005886,GO:0005887,GO:0007154,GO:0007155,GO:0007267,GO:0007275,GO:0007399,GO:0008150,GO:0009987,GO:0016020,GO:0016021,GO:0022610,GO:0023052,GO:0031224,GO:0031226,GO:0032501,GO:0032502,GO:0044425,GO:0044459,GO:0044464,GO:0048731,GO:0048856,GO:0071944	-	-
XR_001318222.3	13.1	1.14666666667	3.5140488424400003	8.75658660922e-06	8.03610053335e-05	up	LOC100688091	-	small nucleolar RNA SNORD22	-	-	-
XM_038454323.1	0.656666666667	0.0001	12.680945508499999	1.2652135309e-08	1.79419161903e-07	up	PHF21A	-	PHD finger protein 21A, transcript variant X5	GO:0000118,GO:0000122,GO:0000976,GO:0000977,GO:0001012,GO:0001067,GO:0001967,GO:0003674,GO:0003676,GO:0003677,GO:0003682,GO:0003690,GO:0003712,GO:0003824,GO:0004407,GO:0005488,GO:0005515,GO:0005575,GO:0005622,GO:0005623,GO:0005634,GO:0005654,GO:0006325,GO:0006355,GO:0006357,GO:0006464,GO:0006476,GO:0006807,GO:0006950,GO:0006996,GO:0007596,GO:0007599,GO:0007610,GO:0007631,GO:0008150,GO:0008152,GO:…	-	-
XM_038464114.1	1.52	15.67	-3.36586195103	1.9179898485999996e-66	4.0393849796099987e-64	down	PADI2	-	peptidyl arginine deiminase 2	GO:0000323,GO:0000785,GO:0001672,GO:0001775,GO:0001959,GO:0001960,GO:0002252,GO:0002263,GO:0002274,GO:0002275,GO:0002283,GO:0002366,GO:0002376,GO:0002443,GO:0002444,GO:0002446,GO:0002682,GO:0002683,GO:0002685,GO:0002686,GO:0002688,GO:0002689,GO:0003674,GO:0003824,GO:0004668,GO:0005102,GO:0005488,GO:0005515,GO:0005575,GO:0005576,GO:0005622,GO:0005623,GO:0005634,GO:0005694,GO:0005737,GO:0005764,GO:…	-	-
XM_538655.6	0.0001	0.19	-10.8917837032	0.0007872194599130001	0.00479666599105	down	GLDC	-	glycine decarboxylase	-	K00281-ko01200 Carbon metabolism;ko00630 Glyoxylate and dicarboxylate metabolism;ko00260 Glycine, serine and threonine metabolism	KOG2040-Glycine dehydrogenase (decarboxylating)[E]
XM_038455701.1	1.3166666666700002	0.0001	13.6846025321	2.7482418368299996e-08	3.7372448925500003e-07	up	ARMC6	-	armadillo repeat containing 6, transcript variant X4	GO:0002244,GO:0002376,GO:0002520,GO:0005575,GO:0005622,GO:0005623,GO:0005737,GO:0005829,GO:0007275,GO:0008150,GO:0009987,GO:0030097,GO:0030154,GO:0032501,GO:0032502,GO:0044424,GO:0044444,GO:0044464,GO:0048513,GO:0048534,GO:0048731,GO:0048856,GO:0048869	-	KOG4199-Uncharacterized conserved protein[S]
XM_003639261.5	0.05666666666669999	0.823333333333	-3.8609043903300004	0.000866716369004	0.00522063770054	down	RND2	-	Rho family GTPase 2	GO:0001558,GO:0003674,GO:0003824,GO:0003924,GO:0005488,GO:0005515,GO:0005575,GO:0005622,GO:0005623,GO:0005737,GO:0005768,GO:0005769,GO:0007154,GO:0007165,GO:0007275,GO:0007399,GO:0008150,GO:0008361,GO:0009987,GO:0010720,GO:0010769,GO:0010770,GO:0010975,GO:0010976,GO:0012505,GO:0016043,GO:0016462,GO:0016787,GO:0016817,GO:0016818,GO:0017111,GO:0022008,GO:0022603,GO:0022604,GO:0023052,GO:0030154,GO:…	-	KOG0393-Ras-related small GTPase, Rho type[R]
XM_022426364.2	3.58	0.0001	15.127671967000001	3.7112717876899996e-11	7.01401333533e-10	up	MANEA	-	mannosidase endo-alpha, transcript variant X7	GO:0000139,GO:0003674,GO:0003824,GO:0004553,GO:0004559,GO:0004569,GO:0005575,GO:0005622,GO:0005623,GO:0005737,GO:0005794,GO:0012505,GO:0015923,GO:0016020,GO:0016787,GO:0016798,GO:0031090,GO:0031984,GO:0043226,GO:0043227,GO:0043229,GO:0043231,GO:0044422,GO:0044424,GO:0044431,GO:0044444,GO:0044446,GO:0044464,GO:0098588,GO:0098791	-	-
XM_038452721.1	0.656666666667	0.04666666666669999	3.8146968974	0.000127041361461	0.0009443139606269999	up	KMT2C	-	lysine methyltransferase 2C, transcript variant X38	GO:0000003,GO:0001654,GO:0002682,GO:0003674,GO:0003824,GO:0005575,GO:0005622,GO:0005623,GO:0005634,GO:0005654,GO:0006325,GO:0006464,GO:0006479,GO:0006807,GO:0006996,GO:0007275,GO:0007338,GO:0007423,GO:0008150,GO:0008152,GO:0008168,GO:0008170,GO:0008213,GO:0008276,GO:0008284,GO:0008757,GO:0009566,GO:0009987,GO:0010468,GO:0016043,GO:0016278,GO:0016279,GO:0016569,GO:0016570,GO:0016571,GO:0016740,GO:…	K09188-ko00310 Lysine degradation	KOG4443-Putative transcription factor HALR/MLL3, involved in embryonic development[R]
XM_038463853.1	0.0001	2.03333333333	-14.3115591215	8.4900707984e-12	1.70000110945e-10	down	TMCO4	-	transmembrane and coiled-coil domains 4, transcript variant X2	-	-	KOG2385-Uncharacterized conserved protein[S]
XM_022414228.2	0.0001	1.46333333333	-13.8369708186	1.63006443265e-06	1.70926004742e-05	down	SPTSSB	-	serine palmitoyltransferase small subunit B, transcript variant X5	GO:0002178,GO:0003674,GO:0003824,GO:0004758,GO:0005575,GO:0005622,GO:0005623,GO:0005737,GO:0005783,GO:0005789,GO:0006629,GO:0006643,GO:0006665,GO:0006672,GO:0006807,GO:0006996,GO:0007029,GO:0008150,GO:0008152,GO:0008610,GO:0009058,GO:0009987,GO:0010256,GO:0012505,GO:0016020,GO:0016043,GO:0016408,GO:0016409,GO:0016454,GO:0016740,GO:0016746,GO:0016747,GO:0017059,GO:0030148,GO:0031211,GO:0031984,GO:…	-	-
XR_005310671.1	0.593333333333	0.07	3.08341600819	2.3960709691e-08	3.28115513701e-07	up	LOC102155649	-	uncharacterized LOC102155649, transcript variant X2	-	-	-
XR_005374930.1	0.23	0.026666666666700003	3.1085244567799997	2.62952530406e-05	0.00022275029947799998	up	LOC119872526	-	uncharacterized LOC119872526, transcript variant X18	-	-	-
XR_005310539.1	0.013333333333299998	0.85	-5.99435343686	8.10200483586e-07	8.95165818131e-06	down	LOC102153319	-	uncharacterized LOC102153319, transcript variant X8	-	-	-
XM_005622927.4	0.683333333333	0.0001	12.738373788599999	3.42588778707e-05	0.00028440339526800005	up	RNF125	-	ring finger protein 125, transcript variant X2	GO:0000139,GO:0000209,GO:0001817,GO:0001818,GO:0002039,GO:0002682,GO:0002683,GO:0002697,GO:0002698,GO:0002831,GO:0002832,GO:0003674,GO:0003824,GO:0004842,GO:0005488,GO:0005515,GO:0005575,GO:0005622,GO:0005623,GO:0005737,GO:0005783,GO:0005789,GO:0005794,GO:0005829,GO:0006464,GO:0006508,GO:0006511,GO:0006807,GO:0008150,GO:0008152,GO:0008270,GO:0009056,GO:0009057,GO:0009893,GO:0009894,GO:0009896,GO:…	K12170-ko04622 RIG-I-like receptor signaling pathway	KOG0320-Predicted E3 ubiquitin ligase[O]
XR_005316511.1	3.56	0.35	3.34645041402	0.000516802829078	0.00331211900508	up	LOC119870347	-	uncharacterized LOC119870347	-	-	-
XM_038456922.1	0.393333333333	0.0001	11.9415367384	0.00083021083705	0.00502655147515	up	THRB	-	thyroid hormone receptor beta, transcript variant X5	GO:0000003,GO:0000122,GO:0000981,GO:0000988,GO:0000989,GO:0001076,GO:0001654,GO:0001754,GO:0002154,GO:0003008,GO:0003407,GO:0003674,GO:0003676,GO:0003677,GO:0003682,GO:0003690,GO:0003700,GO:0003712,GO:0003714,GO:0004879,GO:0004887,GO:0005488,GO:0005515,GO:0005575,GO:0005622,GO:0005623,GO:0005634,GO:0005654,GO:0006139,GO:0006351,GO:0006352,GO:0006355,GO:0006357,GO:0006366,GO:0006367,GO:0006725,GO:…	K08362-ko04080 Neuroactive ligand-receptor interaction;ko04919 Thyroid hormone signaling pathway	KOG4217-Nuclear receptors of the nerve growth factor-induced protein B type[K]
XM_547457.6	0.7066666666670001	0.0001	12.7868141436	1.73474921659e-08	2.41746456827e-07	up	DARS2	-	aspartyl-tRNA synthetase 2, mitochondrial, transcript variant X4	GO:0000049,GO:0000166,GO:0000959,GO:0003674,GO:0003676,GO:0003723,GO:0003824,GO:0004812,GO:0004815,GO:0005488,GO:0005515,GO:0005524,GO:0005575,GO:0005622,GO:0005623,GO:0005634,GO:0005737,GO:0005739,GO:0005759,GO:0006082,GO:0006139,GO:0006399,GO:0006412,GO:0006418,GO:0006421,GO:0006422,GO:0006518,GO:0006520,GO:0006725,GO:0006807,GO:0008144,GO:0008150,GO:0008152,GO:0009058,GO:0009059,GO:0009987,GO:…	K01876-ko00970 Aminoacyl-tRNA biosynthesis	KOG2411-Aspartyl-tRNA synthetase, mitochondrial[J]
XM_535540.5	1.8233333333300001	19.56	-3.4232561328799997	0.000162167274959	0.00117416883781	down	UBL7	-	ubiquitin like 7, transcript variant X3	-	-	KOG0010-Ubiquitin-like protein[OR]
XM_014108497.3	1.73333333333	0.0001	14.0812615021	3.4030904215499996e-08	4.55683460816e-07	up	PRPF40B	-	pre-mRNA processing factor 40 homolog B, transcript variant X3	GO:0000375,GO:0000377,GO:0000398,GO:0003674,GO:0003676,GO:0003723,GO:0005488,GO:0005575,GO:0005622,GO:0005623,GO:0005634,GO:0005681,GO:0005684,GO:0005685,GO:0006139,GO:0006396,GO:0006397,GO:0006725,GO:0006807,GO:0008150,GO:0008152,GO:0008380,GO:0009987,GO:0010467,GO:0016070,GO:0016071,GO:0030532,GO:0032991,GO:0034641,GO:0043170,GO:0043226,GO:0043227,GO:0043229,GO:0043231,GO:0044237,GO:0044238,GO:…	K12821-ko03040 Spliceosome	KOG0152-Spliceosomal protein FBP11/Splicing factor PRP40[A]
XM_038462726.1	13.44	1.64	3.0347654181599997	5.32307354158e-06	5.08982501061e-05	up	ST6GAL1	-	ST6 beta-galactoside alpha-2,6-sialyltransferase 1, transcript variant X3	GO:0000138,GO:0000139,GO:0002376,GO:0003674,GO:0003824,GO:0003835,GO:0005575,GO:0005576,GO:0005622,GO:0005623,GO:0005737,GO:0005783,GO:0005794,GO:0005795,GO:0005797,GO:0005975,GO:0006040,GO:0006054,GO:0006082,GO:0006464,GO:0006486,GO:0006487,GO:0006493,GO:0006807,GO:0006955,GO:0006959,GO:0008150,GO:0008152,GO:0008284,GO:0008373,GO:0009058,GO:0009059,GO:0009100,GO:0009101,GO:0009311,GO:0009636,GO:…	K00778-ko00510 N-Glycan biosynthesis;ko00514 Other types of O-glycan biosynthesis	KOG2692-Sialyltransferase[G]
XM_545713.7	0.0933333333333	4.87333333333	-5.706372673890001	1.51315942571e-05	0.000133095804872	down	TGFB2	-	transforming growth factor beta 2, transcript variant X3	GO:0000003,GO:0000902,GO:0000904,GO:0001101,GO:0001501,GO:0001502,GO:0001525,GO:0001540,GO:0001558,GO:0001568,GO:0001654,GO:0001655,GO:0001666,GO:0001756,GO:0001775,GO:0001817,GO:0001818,GO:0001822,GO:0001837,GO:0001838,GO:0001841,GO:0001843,GO:0001932,GO:0001934,GO:0001942,GO:0001944,GO:0001974,GO:0002009,GO:0002376,GO:0002520,GO:0002576,GO:0002682,GO:0002683,GO:0002684,GO:0002697,GO:0002698,GO:…	K13376-ko04010 MAPK signaling pathway;ko04350 TGF-beta signaling pathway;ko04390 Hippo signaling pathway;ko04068 FoxO signaling pathway;ko04060 Cytokine-cytokine receptor interaction;ko04144 Endocytosis;ko04110 Cell cycle;ko04380 Osteoclast differentiation;ko05200 Pathways in cancer;ko05206 MicroRNAs in cancer;ko05205 Proteoglycans in cancer;ko05210 Colorectal cancer;ko05212 Pancreatic cancer;ko0…	KOG3900-Transforming growth factor beta, bone morphogenetic protein and related proteins[T]
XM_005621373.4	0.7066666666670001	6.376666666669999	-3.1737007037800002	3.5097462010399995e-09	5.31091588004e-08	down	SH2B1	-	SH2B adaptor protein 1, transcript variant X1	GO:0000003,GO:0001558,GO:0001726,GO:0001932,GO:0001934,GO:0003674,GO:0005488,GO:0005575,GO:0005622,GO:0005623,GO:0005737,GO:0005829,GO:0005938,GO:0006950,GO:0007088,GO:0007154,GO:0007165,GO:0007166,GO:0007167,GO:0007169,GO:0007346,GO:0007596,GO:0007599,GO:0007610,GO:0007617,GO:0007618,GO:0008150,GO:0008284,GO:0008286,GO:0009611,GO:0009719,GO:0009725,GO:0009889,GO:0009893,GO:0009966,GO:0009967,GO:…	K12459-ko04722 Neurotrophin signaling pathway	KOG4278-Protein tyrosine kinase[T]
XM_038483407.1	0.133333333333	2.46333333333	-4.20750245926	4.84479491461e-12	9.98825489725e-11	down	NSUN7	-	NOP2/Sun RNA methyltransferase family member 7, transcript variant X4	GO:0006928,GO:0006996,GO:0007005,GO:0008150,GO:0009987,GO:0016043,GO:0030317,GO:0030382,GO:0040011,GO:0048870,GO:0051179,GO:0051674,GO:0071840,GO:0097722	-	KOG2360-Proliferation-associated nucleolar protein (NOL1)[D]
XM_038456852.1	0.0001	0.593333333333	-12.53462712	1.3485803815400001e-09	2.1491462595700003e-08	down	LOC102151128	-	nucleoside diphosphate kinase, mitochondrial-like, transcript variant X3	GO:0003674,GO:0003824,GO:0004550,GO:0005488,GO:0005515,GO:0005543,GO:0005575,GO:0005622,GO:0005623,GO:0005737,GO:0005739,GO:0005740,GO:0005743,GO:0005758,GO:0006139,GO:0006165,GO:0006725,GO:0006753,GO:0006793,GO:0006796,GO:0006807,GO:0006810,GO:0006869,GO:0008150,GO:0008152,GO:0008289,GO:0009116,GO:0009117,GO:0009132,GO:0009987,GO:0010876,GO:0010941,GO:0015949,GO:0016020,GO:0016301,GO:0016310,GO:…	K00940-ko00230 Purine metabolism;ko00240 Pyrimidine metabolism	KOG0888-Nucleoside diphosphate kinase[F]
XM_022422666.2	0.22	0.023333333333299996	3.2370391973	7.46748568396e-09	1.09098079711e-07	up	DNAH17	-	dynein axonemal heavy chain 17, transcript variant X1	-	-	KOG3595-Dyneins, heavy chain[Z]
XR_005319145.1	7.9233333333300004	0.19	5.38203617378	1.9532538005e-08	2.70361398985e-07	up	LOC102156855	-	uncharacterized LOC102156855, transcript variant X2	-	-	-
XM_038546786.1	0.0001	0.546666666667	-12.416445693699998	3.84250168634e-06	3.77527408287e-05	down	SNX29	-	sorting nexin 29, transcript variant X6	-	-	KOG4381-RUN domain-containing protein[T]
XM_005618837.4	1.54	0.01	7.266786540689999	5.12273463214e-07	5.83417819946e-06	up	URB2	-	URB2 ribosome biogenesis homolog, transcript variant X2	GO:0005575,GO:0005622,GO:0005623,GO:0005634,GO:0005730,GO:0008150,GO:0016234,GO:0016235,GO:0022613,GO:0030496,GO:0031974,GO:0031981,GO:0042254,GO:0043226,GO:0043227,GO:0043228,GO:0043229,GO:0043231,GO:0043232,GO:0043233,GO:0044085,GO:0044422,GO:0044424,GO:0044428,GO:0044446,GO:0044464,GO:0070013,GO:0071840	-	-
XM_038454783.1	0.63	0.036666666666699994	4.10281080558	1.57044816674e-07	1.93041500483e-06	up	LOC102152069	-	rho GTPase-activating protein 20-like, transcript variant X4	-	-	KOG4724-Predicted Rho GTPase-activating protein[T]
XM_038460531.1	0.166666666667	0.013333333333299998	3.64385618977	0.0014080696406399999	0.00797817208429	up	RBM20	-	RNA binding motif protein 20, transcript variant X1	GO:0003674,GO:0003676,GO:0003723,GO:0005488,GO:0005575,GO:0005622,GO:0005623,GO:0005634,GO:0007275,GO:0007507,GO:0008150,GO:0009893,GO:0010468,GO:0010604,GO:0010628,GO:0019219,GO:0019222,GO:0031323,GO:0031325,GO:0032501,GO:0032502,GO:0033120,GO:0043226,GO:0043227,GO:0043229,GO:0043231,GO:0043484,GO:0044424,GO:0044464,GO:0045935,GO:0048513,GO:0048518,GO:0048522,GO:0048731,GO:0048856,GO:0050789,GO:…	-	KOG1190-Polypyrimidine tract-binding protein[A]
XM_022424033.2	0.28	0.0033333333333300003	6.39231742278	0.00117241180017	0.00681026984573	up	CDK2	-	cyclin dependent kinase 2, transcript variant X1	GO:0000003,GO:0000075,GO:0000077,GO:0000082,GO:0000086,GO:0000122,GO:0000226,GO:0000278,GO:0000302,GO:0000307,GO:0000781,GO:0000793,GO:0000803,GO:0000805,GO:0000806,GO:0001654,GO:0002088,GO:0003674,GO:0003824,GO:0004672,GO:0004674,GO:0004693,GO:0005488,GO:0005515,GO:0005575,GO:0005622,GO:0005623,GO:0005634,GO:0005654,GO:0005667,GO:0005694,GO:0005737,GO:0005768,GO:0005813,GO:0005815,GO:0005829,GO:…	K02206-ko04068 FoxO signaling pathway;ko04151 PI3K-Akt signaling pathway;ko04110 Cell cycle;ko04114 Oocyte meiosis;ko04115 p53 signaling pathway;ko04914 Progesterone-mediated oocyte maturation;ko05200 Pathways in cancer;ko05203 Viral carcinogenesis;ko05215 Prostate cancer;ko05222 Small cell lung cancer;ko05162 Measles;ko05161 Hepatitis B;ko05168 Herpes simplex infection;ko05169 Epstein-Barr virus…	KOG0594-Protein kinase PCTAIRE and related kinases[R]
XM_038550861.1	0.91	0.0166666666667	5.77082904603	0.000404780600628	0.0026708755955300004	up	CHTF18	-	chromosome transmission fidelity factor 18, transcript variant X5	GO:0000003,GO:0000280,GO:0005575,GO:0005622,GO:0005623,GO:0005634,GO:0005654,GO:0005694,GO:0005737,GO:0005829,GO:0006139,GO:0006259,GO:0006275,GO:0006310,GO:0006725,GO:0006807,GO:0006996,GO:0007049,GO:0007127,GO:0007131,GO:0007140,GO:0007276,GO:0007283,GO:0008150,GO:0008152,GO:0008283,GO:0009889,GO:0009891,GO:0009893,GO:0009987,GO:0010556,GO:0010557,GO:0010604,GO:0016043,GO:0019219,GO:0019222,GO:…	-	KOG1969-DNA replication checkpoint protein CHL12/CTF18[DL]
XM_022423006.2	12.996666666700001	0.01	10.3439259387	8.749700337110001e-08	1.10870932874e-06	up	CDC6	-	cell division cycle 6, transcript variant X2	GO:0000075,GO:0000076,GO:0000079,GO:0000082,GO:0000083,GO:0000166,GO:0000228,GO:0000278,GO:0000793,GO:0000794,GO:0000922,GO:0001932,GO:0001934,GO:0003674,GO:0003682,GO:0005488,GO:0005515,GO:0005575,GO:0005622,GO:0005623,GO:0005634,GO:0005654,GO:0005694,GO:0005730,GO:0005737,GO:0005819,GO:0005829,GO:0005856,GO:0006139,GO:0006259,GO:0006260,GO:0006275,GO:0006355,GO:0006725,GO:0006807,GO:0007049,GO:…	K02213-ko04110 Cell cycle;ko04111 Cell cycle - yeast;ko04113 Meiosis - yeast	KOG2227-Pre-initiation complex, subunit CDC6, AAA+ superfamily ATPase[LD]
XM_005637254.4	6.47	61.59	-3.25085851084	8.287468995869998e-58	1.3948761341099997e-55	down	SCNN1A	-	sodium channel epithelial 1 subunit alpha, transcript variant X3	GO:0001669,GO:0003008,GO:0003013,GO:0003674,GO:0003779,GO:0005215,GO:0005216,GO:0005261,GO:0005272,GO:0005488,GO:0005515,GO:0005575,GO:0005576,GO:0005615,GO:0005622,GO:0005623,GO:0005737,GO:0005829,GO:0005856,GO:0005886,GO:0005887,GO:0005929,GO:0005938,GO:0006810,GO:0006811,GO:0006812,GO:0006814,GO:0008015,GO:0008092,GO:0008150,GO:0008217,GO:0008324,GO:0009897,GO:0009986,GO:0012505,GO:0015075,GO:…	K04824-ko04960 Aldosterone-regulated sodium reabsorption;ko04742 Taste transduction	KOG4294-Non voltage-gated ion channels (DEG/ENaC family)[PT]
NM_001308549.1	0.22	3.16333333333	-3.84587015766	1.5038090049e-08	2.1135670162e-07	down	FHIT	-	fragile histidine triad diadenosine triphosphatase, transcript variant 1	GO:0001650,GO:0003674,GO:0003824,GO:0004551,GO:0005488,GO:0005515,GO:0005575,GO:0005622,GO:0005623,GO:0005634,GO:0005730,GO:0005737,GO:0005739,GO:0005829,GO:0005886,GO:0006139,GO:0006163,GO:0006259,GO:0006260,GO:0006725,GO:0006753,GO:0006793,GO:0006796,GO:0006807,GO:0006915,GO:0007154,GO:0007165,GO:0008150,GO:0008152,GO:0008219,GO:0009056,GO:0009058,GO:0009059,GO:0009117,GO:0009166,GO:0009892,GO:…	K01522-ko00230 Purine metabolism;ko05222 Small cell lung cancer;ko05223 Non-small cell lung cancer	KOG3379-Diadenosine polyphosphate hydrolase and related proteins of the histidine triad (HIT) family[FR]
XM_022424072.2	1.2233333333299998	0.036666666666699994	5.06020463421	0.0016092259028900001	0.008974428215629998	up	HSD17B6	-	hydroxysteroid 17-beta dehydrogenase 6, transcript variant X7	GO:0003674,GO:0003824,GO:0005575,GO:0005622,GO:0005623,GO:0006091,GO:0006629,GO:0006694,GO:0006702,GO:0006706,GO:0006710,GO:0008150,GO:0008152,GO:0008202,GO:0008209,GO:0008610,GO:0009055,GO:0009056,GO:0009058,GO:0009987,GO:0010817,GO:0016042,GO:0016229,GO:0016491,GO:0016614,GO:0016616,GO:0022900,GO:0033764,GO:0034754,GO:0042445,GO:0042446,GO:0042447,GO:0044237,GO:0044238,GO:0044249,GO:0044464,GO:…	K13369-ko00140 Steroid hormone biosynthesis;ko00830 Retinol metabolism	KOG1610-Corticosteroid 11-beta-dehydrogenase and related short chain-type dehydrogenases[QR]
XM_038477691.1	0.533333333333	0.0001	12.380821783900002	2.27050760779e-06	2.32415768786e-05	up	ABLIM2	-	actin binding LIM protein family member 2, transcript variant X21	GO:0000902,GO:0000904,GO:0003674,GO:0003779,GO:0005488,GO:0005515,GO:0005575,GO:0005622,GO:0005623,GO:0005737,GO:0005856,GO:0005886,GO:0006355,GO:0006357,GO:0006928,GO:0006935,GO:0007275,GO:0007399,GO:0007409,GO:0007411,GO:0008092,GO:0008150,GO:0009605,GO:0009653,GO:0009889,GO:0009891,GO:0009893,GO:0009925,GO:0009987,GO:0010468,GO:0010556,GO:0010557,GO:0010591,GO:0010604,GO:0010628,GO:0015629,GO:…	K07520-ko04360 Axon guidance	KOG1044-Actin-binding LIM Zn-finger protein Limatin involved in axon guidance[TZ]
XM_038610324.1	0.19	1.65666666667	-3.1242120274	1.4193765086000002e-10	2.5310879051399998e-09	down	WNK2	-	WNK lysine deficient protein kinase 2, transcript variant X6	GO:0000166,GO:0000902,GO:0000904,GO:0001932,GO:0001933,GO:0002028,GO:0003674,GO:0003824,GO:0004672,GO:0004674,GO:0005488,GO:0005524,GO:0005575,GO:0005622,GO:0005623,GO:0005737,GO:0005829,GO:0006464,GO:0006468,GO:0006793,GO:0006796,GO:0006807,GO:0006928,GO:0006935,GO:0007154,GO:0007165,GO:0007275,GO:0007399,GO:0007409,GO:0007411,GO:0007444,GO:0008144,GO:0008150,GO:0008152,GO:0008285,GO:0009605,GO:…	-	KOG0584-Serine/threonine protein kinase[R]
XM_005629603.4	1.55	0.0001	13.919980595	9.6775517919e-12	1.92837310524e-10	up	CALD1	-	caldesmon 1, transcript variant X1	GO:0000003,GO:0003008,GO:0003012,GO:0003674,GO:0003779,GO:0005488,GO:0005515,GO:0005516,GO:0005523,GO:0005575,GO:0005622,GO:0005623,GO:0005737,GO:0005829,GO:0005856,GO:0005884,GO:0005886,GO:0006936,GO:0006996,GO:0007010,GO:0007015,GO:0007565,GO:0008092,GO:0008150,GO:0009987,GO:0014069,GO:0015629,GO:0016020,GO:0016043,GO:0017022,GO:0022414,GO:0022607,GO:0030029,GO:0030036,GO:0030425,GO:0032092,GO:…	K12327-ko04270 Vascular smooth muscle contraction	-
XM_533109.7	0.7466666666670001	0.05333333333330001	3.8073549220599996	4.24206630683e-09	6.34887678895e-08	up	FGL2	-	fibrinogen like 2	GO:0001775,GO:0002252,GO:0002263,GO:0002274,GO:0002275,GO:0002283,GO:0002366,GO:0002376,GO:0002443,GO:0002444,GO:0002446,GO:0003674,GO:0005575,GO:0005576,GO:0005577,GO:0005615,GO:0005622,GO:0005623,GO:0005737,GO:0006810,GO:0006887,GO:0006955,GO:0008047,GO:0008150,GO:0009893,GO:0009986,GO:0009987,GO:0010604,GO:0010952,GO:0012505,GO:0016192,GO:0016504,GO:0019222,GO:0030141,GO:0030162,GO:0030234,GO:…	-	KOG2579-Ficolin and related extracellular proteins[R]
XR_005315709.1	0.436666666667	0.02	4.4484605008199996	0.000117100309236	0.00087549162565	up	LOC119866569	-	uncharacterized LOC119866569	-	-	-
XM_849050.4	0.0001	1.08666666667	-13.4076218433	1.09208117734e-07	1.36987140473e-06	down	CLEC7A	-	C-type lectin domain containing 7A, transcript variant X2	GO:0001562,GO:0001775,GO:0002218,GO:0002221,GO:0002238,GO:0002252,GO:0002253,GO:0002263,GO:0002366,GO:0002376,GO:0002682,GO:0002684,GO:0002757,GO:0002758,GO:0002764,GO:0003674,GO:0005102,GO:0005488,GO:0005515,GO:0005575,GO:0005622,GO:0005623,GO:0005634,GO:0005654,GO:0005737,GO:0005886,GO:0006810,GO:0006897,GO:0006909,GO:0006910,GO:0006950,GO:0006952,GO:0006955,GO:0007154,GO:0007165,GO:0008037,GO:…	K10074-ko04145 Phagosome;ko05152 Tuberculosis	-
XM_005638363.4	5.853333333330001	0.0001	15.8369708186	1.5141283138099998e-23	7.272774455139999e-22	up	SPG11	-	SPG11 vesicle trafficking associated, spatacsin, transcript variant X3	GO:0000902,GO:0000904,GO:0001845,GO:0005575,GO:0005622,GO:0005623,GO:0005634,GO:0005730,GO:0005737,GO:0005829,GO:0005886,GO:0006810,GO:0006897,GO:0006906,GO:0006909,GO:0006928,GO:0006996,GO:0007017,GO:0007018,GO:0007033,GO:0007040,GO:0007154,GO:0007267,GO:0007268,GO:0007275,GO:0007399,GO:0007409,GO:0007610,GO:0007626,GO:0008088,GO:0008150,GO:0009653,GO:0009987,GO:0010646,GO:0010970,GO:0016020,GO:…	-	KOG1884-Uncharacterized conserved protein[S]
XM_544209.6	9.093333333330001	0.36	4.65874042686	3.4579850589899995e-75	8.40310830785e-73	up	BAMBI	-	BMP and activin membrane bound inhibitor	GO:0001664,GO:0003674,GO:0005102,GO:0005109,GO:0005114,GO:0005126,GO:0005160,GO:0005488,GO:0005515,GO:0005575,GO:0005622,GO:0005623,GO:0005737,GO:0005886,GO:0006355,GO:0006928,GO:0007154,GO:0007165,GO:0007166,GO:0007167,GO:0007178,GO:0007179,GO:0008150,GO:0008284,GO:0008360,GO:0009719,GO:0009889,GO:0009891,GO:0009893,GO:0009966,GO:0009967,GO:0009968,GO:0009987,GO:0010033,GO:0010468,GO:0010556,GO:…	K10162-ko04310 Wnt signaling pathway;ko04350 TGF-beta signaling pathway	-
XM_014115953.2	1.67	0.0001	14.0275604822	3.2146736166199996e-07	3.7806476542800004e-06	up	SLC38A6	-	solute carrier family 38 member 6, transcript variant X5	GO:0003333,GO:0003674,GO:0005215,GO:0005342,GO:0005575,GO:0005623,GO:0005886,GO:0005887,GO:0006810,GO:0006811,GO:0006820,GO:0006865,GO:0008150,GO:0008509,GO:0008514,GO:0015075,GO:0015171,GO:0015318,GO:0015711,GO:0015849,GO:0016020,GO:0016021,GO:0022857,GO:0031224,GO:0031226,GO:0034220,GO:0044425,GO:0044459,GO:0044464,GO:0046942,GO:0046943,GO:0051179,GO:0051234,GO:0055085,GO:0071702,GO:0071705,GO:…	-	KOG1305-Amino acid transporter protein[E]
XM_038460870.1	1.25	0.0001	13.6096404744	1.10511285216e-11	2.19250118901e-10	up	FAM110B	-	family with sequence similarity 110 member B, transcript variant X4	GO:0005575,GO:0005622,GO:0005623,GO:0005737,GO:0005739,GO:0005829,GO:0043226,GO:0043227,GO:0043229,GO:0043231,GO:0044424,GO:0044444,GO:0044464	-	-
XM_038451978.1	0.47	0.0001	12.198445041500001	3.44756821498e-07	4.03490257774e-06	up	RASGRP4	-	RAS guanyl releasing protein 4, transcript variant X1	GO:0000165,GO:0002376,GO:0002520,GO:0003674,GO:0005085,GO:0005088,GO:0005488,GO:0005515,GO:0005575,GO:0005622,GO:0005623,GO:0005737,GO:0005829,GO:0005886,GO:0006464,GO:0006468,GO:0006793,GO:0006796,GO:0006807,GO:0007154,GO:0007165,GO:0007166,GO:0007167,GO:0007169,GO:0007202,GO:0007275,GO:0008150,GO:0008152,GO:0008277,GO:0008283,GO:0008289,GO:0009605,GO:0009966,GO:0009967,GO:0009987,GO:0009991,GO:…	K12363-ko04014 Ras signaling pathway;ko04010 MAPK signaling pathway;ko05200 Pathways in cancer	KOG3417-Ras1 guanine nucleotide exchange factor[T]
XM_038454166.1	1.37	0.07	4.2906771609	3.6173293555800004e-12	7.53329016101e-11	up	GNAI1	-	G protein subunit alpha i1	GO:0000166,GO:0000287,GO:0001664,GO:0001882,GO:0001883,GO:0003674,GO:0003824,GO:0003924,GO:0005102,GO:0005488,GO:0005515,GO:0005525,GO:0005575,GO:0005622,GO:0005623,GO:0005634,GO:0005730,GO:0005737,GO:0005813,GO:0005815,GO:0005834,GO:0005856,GO:0005886,GO:0005938,GO:0006139,GO:0006163,GO:0006457,GO:0006725,GO:0006753,GO:0006793,GO:0006796,GO:0006807,GO:0007154,GO:0007165,GO:0007186,GO:0007187,GO:…	K04630-ko04015 Rap1 signaling pathway;ko04071 Sphingolipid signaling pathway;ko04024 cAMP signaling pathway;ko04022 cGMP - PKG signaling pathway;ko04530 Tight junction;ko04540 Gap junction;ko04611 Platelet activation;ko04670 Leukocyte transendothelial migration;ko04062 Chemokine signaling pathway;ko04923 Regulation of lipolysis in adipocyte;ko04915 Estrogen signaling pathway;ko04914 Progesterone-…	KOG0082-G-protein alpha subunit (small G protein superfamily)[DT]
XM_038461137.1	0.21	0.0001	11.0361736126	0.000874317954449	0.00526025340658	up	PEAK1	-	pseudopodium enriched atypical kinase 1, transcript variant X6	GO:0000902,GO:0000904,GO:0001952,GO:0003674,GO:0003824,GO:0004672,GO:0004713,GO:0004715,GO:0005488,GO:0005515,GO:0005575,GO:0005622,GO:0005623,GO:0005856,GO:0005912,GO:0005924,GO:0005925,GO:0006464,GO:0006468,GO:0006793,GO:0006796,GO:0006807,GO:0006928,GO:0007044,GO:0007045,GO:0007155,GO:0007160,GO:0008150,GO:0008152,GO:0009653,GO:0009987,GO:0010810,GO:0015629,GO:0016043,GO:0016301,GO:0016310,GO:…	-	KOG4158-BRPK/PTEN-induced protein kinase[T]
XM_014118182.3	0.0001	6.413333333330001	-15.9687867728	2.55314208984e-15	7.0229363259e-14	down	PDSS2	-	decaprenyl diphosphate synthase subunit 2, transcript variant X3	GO:0003674,GO:0005488,GO:0005515,GO:0005575,GO:0005622,GO:0005623,GO:0005737,GO:0005829,GO:0006629,GO:0006720,GO:0006732,GO:0006733,GO:0006743,GO:0006744,GO:0008150,GO:0008152,GO:0008299,GO:0008610,GO:0009058,GO:0009108,GO:0009987,GO:0016043,GO:0022607,GO:0032991,GO:0042180,GO:0042181,GO:0043933,GO:0044085,GO:0044237,GO:0044238,GO:0044249,GO:0044255,GO:0044281,GO:0044283,GO:0044424,GO:0044444,GO:…	K12505-ko00900 Terpenoid backbone biosynthesis	KOG0776-Geranylgeranyl pyrophosphate synthase/Polyprenyl synthetase[H]
XR_005317793.1	4.06	0.0001	15.309192107000001	1.2304741477299998e-12	2.66806295138e-11	up	PRPF4B	-	pre-mRNA processing factor 4B, transcript variant X12	GO:0000375,GO:0000377,GO:0000398,GO:0003674,GO:0003824,GO:0004672,GO:0005575,GO:0005622,GO:0005623,GO:0005634,GO:0005654,GO:0005681,GO:0005694,GO:0006139,GO:0006396,GO:0006397,GO:0006464,GO:0006468,GO:0006725,GO:0006793,GO:0006796,GO:0006807,GO:0008150,GO:0008152,GO:0008380,GO:0009987,GO:0010467,GO:0016070,GO:0016071,GO:0016301,GO:0016310,GO:0016604,GO:0016607,GO:0016740,GO:0016772,GO:0016773,GO:…	-	KOG0670-U4/U6-associated splicing factor PRP4[A]
XM_022409139.2	0.0166666666667	3.47666666667	-7.70459534763	6.16455451768e-11	1.14296128638e-09	down	SDCBP2	-	syndecan binding protein 2, transcript variant X2	GO:0003674,GO:0005488,GO:0005515,GO:0005543,GO:0005546,GO:0005575,GO:0005622,GO:0005623,GO:0005634,GO:0005654,GO:0005730,GO:0005737,GO:0005886,GO:0006810,GO:0007154,GO:0007165,GO:0007275,GO:0007399,GO:0008022,GO:0008150,GO:0008283,GO:0008289,GO:0009987,GO:0016020,GO:0016604,GO:0016607,GO:0023052,GO:0031974,GO:0031981,GO:0032501,GO:0032502,GO:0035091,GO:0035556,GO:0042802,GO:0042803,GO:0043167,GO:…	-	KOG3605-Beta amyloid precursor-binding protein[R]
XM_014111511.3	36.6833333333	1.2133333333299998	4.9180768845800005	2.2487787236199987e-243	4.197856573709998e-240	up	ANOS1	-	anosmin 1	GO:0000003,GO:0000902,GO:0000904,GO:0001764,GO:0002009,GO:0003006,GO:0003674,GO:0005198,GO:0005201,GO:0005488,GO:0005515,GO:0005539,GO:0005575,GO:0005576,GO:0005615,GO:0005623,GO:0005886,GO:0006928,GO:0006935,GO:0007154,GO:0007155,GO:0007165,GO:0007166,GO:0007167,GO:0007169,GO:0007275,GO:0007399,GO:0007409,GO:0007411,GO:0007548,GO:0008150,GO:0008201,GO:0008543,GO:0008544,GO:0009605,GO:0009653,GO:…	-	KOG4802-Adhesion-type protein [W]
XM_038540963.1	0.26333333333299996	0.0001	11.3626744372	0.00033237673193399996	0.0022384466426799998	up	LOC479761	-	monocyte to macrophage differentiation factor 2, transcript variant X3	GO:0001932,GO:0001934,GO:0003674,GO:0003824,GO:0004672,GO:0005575,GO:0005622,GO:0005623,GO:0005737,GO:0006464,GO:0006468,GO:0006793,GO:0006796,GO:0006807,GO:0006810,GO:0006897,GO:0006909,GO:0007275,GO:0007399,GO:0008150,GO:0008152,GO:0009893,GO:0009966,GO:0009967,GO:0009987,GO:0010562,GO:0010604,GO:0010646,GO:0010647,GO:0010720,GO:0016192,GO:0016301,GO:0016310,GO:0016740,GO:0016772,GO:0016773,GO:…	-	-
XM_014109470.1	0.7166666666670001	24.56	-5.0988644965	2.60163656931e-25	1.34904053824e-23	down	TPM1	-	tropomyosin 1, transcript variant X11	GO:0000302,GO:0001701,GO:0001725,GO:0001726,GO:0001993,GO:0001996,GO:0002027,GO:0003007,GO:0003008,GO:0003012,GO:0003013,GO:0003015,GO:0003044,GO:0003062,GO:0003065,GO:0003073,GO:0003205,GO:0003206,GO:0003208,GO:0003229,GO:0003231,GO:0003321,GO:0003674,GO:0003779,GO:0005198,GO:0005200,GO:0005488,GO:0005515,GO:0005575,GO:0005622,GO:0005623,GO:0005737,GO:0005829,GO:0005856,GO:0005862,GO:0005865,GO:…	K10373-ko04260 Cardiac muscle contraction;ko04261 Adrenergic signaling in cardiomyocytes;ko05206 MicroRNAs in cancer;ko05410 Hypertrophic cardiomyopathy (HCM);ko05414 Dilated cardiomyopathy (DCM)	KOG1003-Actin filament-coating protein tropomyosin[Z]
XM_005631575.4	0.84	0.00666666666667	6.9772799235	5.64083666556e-10	9.38646191982e-09	up	ATL3	-	atlastin GTPase 3, transcript variant X5	GO:0000166,GO:0000226,GO:0001558,GO:0001882,GO:0001883,GO:0003674,GO:0003824,GO:0003924,GO:0005488,GO:0005515,GO:0005525,GO:0005575,GO:0005622,GO:0005623,GO:0005737,GO:0005783,GO:0005789,GO:0005794,GO:0006996,GO:0007010,GO:0007017,GO:0007019,GO:0007029,GO:0007030,GO:0007275,GO:0007399,GO:0007416,GO:0007517,GO:0007528,GO:0008150,GO:0008361,GO:0008582,GO:0009987,GO:0010256,GO:0010638,GO:0010720,GO:…	-	KOG2037-Guanylate-binding protein[R]
XM_005628918.3	3.91666666667	0.0001	15.257338730499999	1.94986014717e-28	1.1828191510199999e-26	up	MACF1	-	microtubule actin crosslinking factor 1, transcript variant X43	GO:0000003,GO:0000226,GO:0000235,GO:0000902,GO:0000904,GO:0001558,GO:0001578,GO:0001700,GO:0001709,GO:0001763,GO:0002009,GO:0002020,GO:0002165,GO:0003674,GO:0003779,GO:0004857,GO:0004866,GO:0004869,GO:0005488,GO:0005515,GO:0005575,GO:0005622,GO:0005623,GO:0005737,GO:0005818,GO:0005819,GO:0005856,GO:0005874,GO:0005876,GO:0005881,GO:0005912,GO:0005924,GO:0005927,GO:0006915,GO:0006928,GO:0006935,GO:…	-	-
XM_859853.6	0.34	10.4666666667	-4.94412350181	9.14011457612e-16	2.62493863925e-14	down	TPM1	-	tropomyosin 1, transcript variant X11	GO:0000302,GO:0001701,GO:0001725,GO:0001726,GO:0001993,GO:0001996,GO:0002027,GO:0003007,GO:0003008,GO:0003012,GO:0003013,GO:0003015,GO:0003044,GO:0003062,GO:0003065,GO:0003073,GO:0003205,GO:0003206,GO:0003208,GO:0003229,GO:0003231,GO:0003321,GO:0003674,GO:0003779,GO:0005198,GO:0005200,GO:0005488,GO:0005515,GO:0005575,GO:0005622,GO:0005623,GO:0005737,GO:0005829,GO:0005856,GO:0005862,GO:0005865,GO:…	K10373-ko04260 Cardiac muscle contraction;ko04261 Adrenergic signaling in cardiomyocytes;ko05206 MicroRNAs in cancer;ko05410 Hypertrophic cardiomyopathy (HCM);ko05414 Dilated cardiomyopathy (DCM)	KOG1003-Actin filament-coating protein tropomyosin[Z]
XR_005316507.1	1.47666666667	0.0001	13.8500565776	5.79118437327e-05	0.00046032571810200005	up	LOC106558031	-	uncharacterized LOC106558031	-	-	-
XM_022411719.2	0.933333333333	0.103333333333	3.1750867065599997	3.44212225293e-07	4.03197594648e-06	up	PHC2	-	polyhomeotic homolog 2, transcript variant X2	GO:0000003,GO:0000070,GO:0000151,GO:0000152,GO:0000278,GO:0000280,GO:0000785,GO:0000819,GO:0000902,GO:0000904,GO:0002009,GO:0002064,GO:0002065,GO:0002066,GO:0003006,GO:0003674,GO:0003682,GO:0005488,GO:0005515,GO:0005575,GO:0005622,GO:0005623,GO:0005634,GO:0005694,GO:0005730,GO:0006325,GO:0006342,GO:0006355,GO:0006996,GO:0007049,GO:0007059,GO:0007275,GO:0007276,GO:0007281,GO:0007292,GO:0007293,GO:…	-	-
XM_038451480.1	1.0266666666700002	0.0001	13.3256802297	1.95292466499e-09	3.04953270502e-08	up	MKNK1	-	MAPK interacting serine/threonine kinase 1, transcript variant X2	GO:0000166,GO:0001932,GO:0001934,GO:0003674,GO:0003824,GO:0004672,GO:0004674,GO:0004683,GO:0005488,GO:0005515,GO:0005516,GO:0005524,GO:0005575,GO:0005622,GO:0005623,GO:0005634,GO:0005635,GO:0005654,GO:0005737,GO:0005813,GO:0005815,GO:0005829,GO:0005856,GO:0005874,GO:0006417,GO:0006446,GO:0006464,GO:0006468,GO:0006793,GO:0006796,GO:0006807,GO:0006915,GO:0006950,GO:0006970,GO:0007017,GO:0007154,GO:…	K04372-ko04010 MAPK signaling pathway;ko04066 HIF-1 signaling pathway;ko04910 Insulin signaling pathway	KOG0607-MAP kinase-interacting kinase and related serine/threonine protein kinases[T]
XM_005637712.4	2.05	0.0001	14.3233362893	0.00139271506318	0.007907648584920001	up	ADD3	-	adducin 3, transcript variant X4	GO:0000228,GO:0000793,GO:0000794,GO:0003008,GO:0003013,GO:0003018,GO:0003674,GO:0005080,GO:0005198,GO:0005200,GO:0005488,GO:0005515,GO:0005575,GO:0005622,GO:0005623,GO:0005634,GO:0005654,GO:0005694,GO:0005737,GO:0005829,GO:0005856,GO:0005886,GO:0005903,GO:0005911,GO:0005938,GO:0006810,GO:0006996,GO:0007010,GO:0008015,GO:0008150,GO:0009987,GO:0014069,GO:0016020,GO:0016043,GO:0019229,GO:0019899,GO:…	-	KOG3699-Cytoskeletal protein Adducin[TZ]
XM_022406826.2	0.646666666667	0.04	4.01495034147	2.63651334202e-06	2.66624796676e-05	up	MAU2	-	MAU2 sister chromatid cohesion factor, transcript variant X2	GO:0000003,GO:0000070,GO:0000278,GO:0000280,GO:0000785,GO:0000819,GO:0000902,GO:0000904,GO:0003674,GO:0003676,GO:0003677,GO:0003690,GO:0005488,GO:0005515,GO:0005575,GO:0005622,GO:0005623,GO:0005634,GO:0005654,GO:0005694,GO:0005737,GO:0006928,GO:0006935,GO:0006996,GO:0007049,GO:0007059,GO:0007062,GO:0007064,GO:0007275,GO:0007399,GO:0007409,GO:0007411,GO:0007610,GO:0008104,GO:0008150,GO:0009605,GO:…	-	KOG2300-Uncharacterized conserved protein[S]
XM_022405615.2	1.37666666667	0.136666666667	3.3324459668	0.00039777369502999994	0.0026288654823800003	up	RBM4B	-	RNA binding motif protein 4B, transcript variant X8	GO:0005575,GO:0005622,GO:0005623,GO:0005634,GO:0005654,GO:0005730,GO:0005737,GO:0005829,GO:0006417,GO:0007623,GO:0008150,GO:0009314,GO:0009416,GO:0009605,GO:0009628,GO:0009648,GO:0009649,GO:0009889,GO:0010468,GO:0010556,GO:0010608,GO:0019222,GO:0031323,GO:0031326,GO:0031974,GO:0031981,GO:0032268,GO:0032501,GO:0032922,GO:0032991,GO:0034248,GO:0042752,GO:0043153,GO:0043226,GO:0043227,GO:0043228,GO:…	-	KOG0109-RNA-binding protein LARK, contains RRM and retroviral-type Zn-finger domains[AR]
XM_005632747.4	0.65	0.0001	12.6662240028	1.2033335916200001e-06	1.29232489384e-05	up	EPS15L1	-	epidermal growth factor receptor pathway substrate 15 like 1, transcript variant X1	GO:0005575,GO:0005622,GO:0005623,GO:0005737,GO:0005829,GO:0005886,GO:0005905,GO:0008150,GO:0009966,GO:0009968,GO:0009987,GO:0010646,GO:0010648,GO:0012505,GO:0016020,GO:0016043,GO:0023051,GO:0023057,GO:0030117,GO:0030118,GO:0030132,GO:0032991,GO:0042058,GO:0042059,GO:0044424,GO:0044425,GO:0044444,GO:0044459,GO:0044464,GO:0048475,GO:0048519,GO:0048523,GO:0048583,GO:0048585,GO:0050789,GO:0050794,GO:…	K12472-ko04144 Endocytosis	KOG0998-Synaptic vesicle protein EHS-1 and related EH domain proteins[TU]
XM_005633497.4	4.05	0.05666666666669999	6.15927775724	7.97106095365e-42	8.30851602143e-40	up	SLCO2B1	-	solute carrier organic anion transporter family member 2B1, transcript variant X3	GO:0001889,GO:0003674,GO:0005215,GO:0005319,GO:0005342,GO:0005575,GO:0005623,GO:0005886,GO:0005887,GO:0006810,GO:0006811,GO:0006820,GO:0006869,GO:0007275,GO:0008028,GO:0008150,GO:0008509,GO:0008514,GO:0009925,GO:0010876,GO:0015075,GO:0015125,GO:0015291,GO:0015318,GO:0015347,GO:0015711,GO:0015718,GO:0015721,GO:0015849,GO:0015850,GO:0016020,GO:0016021,GO:0016323,GO:0016324,GO:0022804,GO:0022857,GO:…	-	KOG3626-Organic anion transporter[Q]
XM_038461686.1	2.12666666667	0.0001	14.3763063028	2.3814606501499998e-17	7.63480296491e-16	up	DIP2A	-	disco interacting protein 2 homolog A, transcript variant X4	GO:0005575,GO:0005623,GO:0008150,GO:0009892,GO:0009986,GO:0010468,GO:0010605,GO:0010629,GO:0010941,GO:0019222,GO:0042981,GO:0043067,GO:0044464,GO:0048519,GO:0050789,GO:0050794,GO:0060255,GO:0065007	-	KOG3628-Predicted AMP-binding protein[R]
XM_005630773.4	2.95	0.29666666666700003	3.3138002139999996	0.00126928328427	0.0072883506559	up	PRUNE1	-	prune exopolyphosphatase 1, transcript variant X7	GO:0001654,GO:0001745,GO:0003674,GO:0003824,GO:0004112,GO:0005488,GO:0005515,GO:0005575,GO:0005622,GO:0005623,GO:0005634,GO:0005737,GO:0005739,GO:0005759,GO:0005829,GO:0005912,GO:0005924,GO:0005925,GO:0006139,GO:0006163,GO:0006195,GO:0006198,GO:0006275,GO:0006725,GO:0006753,GO:0006793,GO:0006796,GO:0006807,GO:0007275,GO:0007399,GO:0007423,GO:0008081,GO:0008092,GO:0008150,GO:0008152,GO:0009056,GO:…	K01514-ko00230 Purine metabolism	KOG4129-Exopolyphosphatases and related proteins[C]
XM_022428102.2	0.0001	1.24	-13.5980525002	2.67711232648e-07	3.18584900098e-06	down	TMEM253	-	transmembrane protein 253, transcript variant X1	-	-	-
XM_005621771.4	0.0001	33.6066666667	-18.3583879281	0.000499029565758	0.00321023593461	down	RHBDF1	-	rhomboid 5 homolog 1, transcript variant X8	GO:0000139,GO:0002791,GO:0002792,GO:0005575,GO:0005622,GO:0005623,GO:0005737,GO:0005783,GO:0005789,GO:0005794,GO:0006928,GO:0008150,GO:0008283,GO:0009894,GO:0009966,GO:0009987,GO:0010646,GO:0012505,GO:0016020,GO:0016477,GO:0019222,GO:0023051,GO:0030162,GO:0031090,GO:0031323,GO:0031329,GO:0031984,GO:0032268,GO:0032879,GO:0032880,GO:0040011,GO:0042058,GO:0042175,GO:0042176,GO:0043226,GO:0043227,GO:…	-	KOG2290-Rhomboid family proteins[T]
XM_022414368.2	0.23	0.0001	11.1674181458	1.93981761897e-06	2.00817821971e-05	up	LOC478670	-	LIM domain containing preferred translocation partner in lipoma, transcript variant X6	GO:0000003,GO:0001725,GO:0001763,GO:0002009,GO:0002165,GO:0003674,GO:0005488,GO:0005515,GO:0005575,GO:0005622,GO:0005623,GO:0005634,GO:0005737,GO:0005829,GO:0005856,GO:0005886,GO:0005911,GO:0005912,GO:0005924,GO:0005925,GO:0006810,GO:0007155,GO:0007275,GO:0007424,GO:0007430,GO:0007444,GO:0007472,GO:0007476,GO:0007552,GO:0007560,GO:0007563,GO:0007591,GO:0007593,GO:0008150,GO:0009653,GO:0009791,GO:…	K16676-ko04391 Hippo signaling pathway -fly	KOG1701-Focal adhesion adaptor protein Paxillin and related LIM proteins[T]
XM_005615642.4	0.423333333333	0.0001	12.047578375799999	0.00018325187509400003	0.00130951592246	up	EPB41L2	-	erythrocyte membrane protein band 4.1 like 2, transcript variant X53	GO:0003674,GO:0003779,GO:0005198,GO:0005200,GO:0005488,GO:0005515,GO:0005575,GO:0005622,GO:0005623,GO:0005634,GO:0005654,GO:0005737,GO:0005829,GO:0005856,GO:0005886,GO:0005938,GO:0006996,GO:0007010,GO:0008091,GO:0008092,GO:0008150,GO:0008360,GO:0009987,GO:0015629,GO:0016020,GO:0016043,GO:0019904,GO:0022603,GO:0022604,GO:0030029,GO:0030036,GO:0030054,GO:0030507,GO:0030863,GO:0030864,GO:0031032,GO:…	K06107-ko04530 Tight junction	-
XM_038454772.1	7.063333333330001	0.0166666666667	8.72723977748	6.3103567676e-16	1.8288901321900002e-14	up	LOC119863891	-	C-X-C motif chemokine receptor 4	GO:0000003,GO:0000187,GO:0000323,GO:0000902,GO:0000904,GO:0001525,GO:0001558,GO:0001568,GO:0001569,GO:0001637,GO:0001653,GO:0001666,GO:0001667,GO:0001704,GO:0001707,GO:0001763,GO:0001764,GO:0001775,GO:0001932,GO:0001934,GO:0001944,GO:0002009,GO:0002064,GO:0002376,GO:0002407,GO:0002520,GO:0003006,GO:0003008,GO:0003012,GO:0003013,GO:0003015,GO:0003158,GO:0003159,GO:0003205,GO:0003231,GO:0003279,GO:…	K04189-ko04060 Cytokine-cytokine receptor interaction;ko04144 Endocytosis;ko04670 Leukocyte transendothelial migration;ko04672 Intestinal immune network for IgA production;ko04062 Chemokine signaling pathway;ko04360 Axon guidance;ko05200 Pathways in cancer	KOG4219-G protein-coupled receptor[T]
XR_005317511.1	0.13	2.11	-4.02065947057	2.64073082904e-08	3.59699945893e-07	down	RTP4	-	receptor transporter protein 4, transcript variant X4	-	-	-
XM_005641519.2	0.40333333333300003	0.0001	11.977756926300001	0.000467101454999	0.0030261748783599997	up	ATP7A	-	ATPase copper transporting alpha, transcript variant X2	GO:0000041,GO:0000166,GO:0000302,GO:0000303,GO:0000305,GO:0000902,GO:0000904,GO:0001101,GO:0001501,GO:0001505,GO:0001568,GO:0001666,GO:0001701,GO:0001775,GO:0001836,GO:0001889,GO:0001942,GO:0001944,GO:0001974,GO:0002009,GO:0002082,GO:0002164,GO:0002252,GO:0002263,GO:0002285,GO:0002286,GO:0002287,GO:0002292,GO:0002293,GO:0002294,GO:0002366,GO:0002376,GO:0002520,GO:0002521,GO:0003674,GO:0003824,GO:…	K17686-ko04016 MAPK signaling pathway - plant;ko01524 Platinum drug resistance	KOG0207-Cation transport ATPase[P]
XM_003433503.5	2.78333333333	0.04333333333330001	6.0051926692199995	4.3825539599199995e-15	1.17789742164e-13	up	KRT75	-	keratin 75	GO:0002244,GO:0002376,GO:0002520,GO:0003674,GO:0005198,GO:0005575,GO:0005622,GO:0005623,GO:0005737,GO:0005829,GO:0005856,GO:0005882,GO:0007275,GO:0008150,GO:0008219,GO:0008544,GO:0009888,GO:0009913,GO:0009987,GO:0012501,GO:0030097,GO:0030154,GO:0030216,GO:0030855,GO:0031424,GO:0032501,GO:0032502,GO:0043226,GO:0043228,GO:0043229,GO:0043232,GO:0043588,GO:0044422,GO:0044424,GO:0044430,GO:0044444,GO:…	-	KOG0977-Nuclear envelope protein lamin, intermediate filament superfamily[DY]
XM_038555627.1	0.21666666666700002	2.11	-3.2836938763999997	1.45242768059e-16	4.408595712229999e-15	down	LRRC8C	-	leucine rich repeat containing 8 VRAC subunit C, transcript variant X1	GO:0003674,GO:0005215,GO:0005216,GO:0005225,GO:0005253,GO:0005575,GO:0005622,GO:0005623,GO:0005737,GO:0005783,GO:0005886,GO:0005887,GO:0006810,GO:0006811,GO:0006820,GO:0007154,GO:0007165,GO:0008150,GO:0008509,GO:0009987,GO:0012505,GO:0015075,GO:0015103,GO:0015267,GO:0015318,GO:0015698,GO:0016020,GO:0016021,GO:0022803,GO:0022838,GO:0022857,GO:0023052,GO:0030154,GO:0031224,GO:0031226,GO:0032502,GO:…	-	KOG0617-Ras suppressor protein (contains leucine-rich repeats)[T]
XM_038454340.1	0.0001	1.77666666667	-14.1168854118	9.628719381150001e-14	2.29768882943e-12	down	SRPK2	-	SRSF protein kinase 2, transcript variant X59	GO:0000003,GO:0000166,GO:0000212,GO:0000226,GO:0000245,GO:0000280,GO:0000287,GO:0000375,GO:0000377,GO:0000398,GO:0001525,GO:0001568,GO:0001944,GO:0002376,GO:0003006,GO:0003674,GO:0003824,GO:0004672,GO:0004674,GO:0005488,GO:0005515,GO:0005524,GO:0005575,GO:0005622,GO:0005623,GO:0005634,GO:0005654,GO:0005730,GO:0005737,GO:0005829,GO:0006139,GO:0006396,GO:0006397,GO:0006464,GO:0006468,GO:0006725,GO:…	-	KOG1290-Serine/threonine protein kinase[T]
XM_005628256.4	12.7166666667	0.7366666666670001	4.1095647823300006	9.178885499359999e-41	9.149477419599999e-39	up	LOC482174	-	transmembrane protease serine 11F	-	-	KOG3627-Trypsin[E]
XM_022423589.2	4.63666666667	0.33666666666699996	3.7836952217900004	0.00042746643714599994	0.0027998710750799997	up	PMPCA	-	peptidase, mitochondrial processing subunit alpha, transcript variant X4	GO:0003674,GO:0003824,GO:0004175,GO:0004222,GO:0005488,GO:0005515,GO:0005575,GO:0005622,GO:0005623,GO:0005737,GO:0005739,GO:0005740,GO:0005743,GO:0005759,GO:0006508,GO:0006605,GO:0006626,GO:0006627,GO:0006807,GO:0006810,GO:0006839,GO:0006886,GO:0006996,GO:0007005,GO:0008104,GO:0008150,GO:0008152,GO:0008233,GO:0008237,GO:0008270,GO:0009987,GO:0010467,GO:0015031,GO:0015833,GO:0016020,GO:0016043,GO:…	-	KOG2067-Mitochondrial processing peptidase, alpha subunit[O]
XM_038544467.1	0.136666666667	5.85666666667	-5.421346471390001	2.6344575359700003e-06	2.66483175097e-05	down	COG7	-	component of oligomeric golgi complex 7, transcript variant X2	GO:0000003,GO:0000139,GO:0000280,GO:0000910,GO:0000916,GO:0005575,GO:0005622,GO:0005623,GO:0005634,GO:0005730,GO:0005737,GO:0005794,GO:0005802,GO:0006464,GO:0006486,GO:0006807,GO:0006810,GO:0006886,GO:0006888,GO:0006890,GO:0006891,GO:0006996,GO:0007010,GO:0007030,GO:0007049,GO:0007112,GO:0007140,GO:0007276,GO:0008104,GO:0008150,GO:0008152,GO:0009058,GO:0009059,GO:0009100,GO:0009101,GO:0009987,GO:…	-	KOG4182-Uncharacterized conserved protein[S]
NM_001284455.1	2.1833333333300002	0.18333333333299998	3.5739913829	8.11950194743e-07	8.96616579664e-06	up	SLC25A27	-	solute carrier family 25 member 27	GO:0003674,GO:0005215,GO:0005575,GO:0005622,GO:0005623,GO:0005737,GO:0005739,GO:0005740,GO:0005743,GO:0006810,GO:0006811,GO:0006812,GO:0006839,GO:0006950,GO:0006979,GO:0008150,GO:0009266,GO:0009409,GO:0009628,GO:0015672,GO:0016020,GO:0016021,GO:0017077,GO:0019866,GO:0022857,GO:0031090,GO:0031224,GO:0031966,GO:0031967,GO:0031975,GO:0034220,GO:0042391,GO:0043226,GO:0043227,GO:0043229,GO:0043231,GO:…	-	KOG0753-Mitochondrial fatty acid anion carrier protein/Uncoupling protein[C]
XM_014109468.1	0.143333333333	8.693333333330001	-5.922463399530001	6.01551226809e-21	2.4828649027700002e-19	down	TPM1	-	tropomyosin 1, transcript variant X11	GO:0000302,GO:0001701,GO:0001725,GO:0001726,GO:0001993,GO:0001996,GO:0002027,GO:0003007,GO:0003008,GO:0003012,GO:0003013,GO:0003015,GO:0003044,GO:0003062,GO:0003065,GO:0003073,GO:0003205,GO:0003206,GO:0003208,GO:0003229,GO:0003231,GO:0003321,GO:0003674,GO:0003779,GO:0005198,GO:0005200,GO:0005488,GO:0005515,GO:0005575,GO:0005622,GO:0005623,GO:0005737,GO:0005829,GO:0005856,GO:0005862,GO:0005865,GO:…	K10373-ko04260 Cardiac muscle contraction;ko04261 Adrenergic signaling in cardiomyocytes;ko05206 MicroRNAs in cancer;ko05410 Hypertrophic cardiomyopathy (HCM);ko05414 Dilated cardiomyopathy (DCM)	KOG1003-Actin filament-coating protein tropomyosin[Z]
XM_038454522.1	0.32333333333299996	0.0001	11.658806531199998	4.64299116459e-06	4.48849697564e-05	up	ZEB2	-	zinc finger E-box binding homeobox 2, transcript variant X7	GO:0000003,GO:0000122,GO:0000228,GO:0000785,GO:0000790,GO:0000902,GO:0000904,GO:0000976,GO:0000977,GO:0000981,GO:0001012,GO:0001067,GO:0001205,GO:0001227,GO:0001228,GO:0001558,GO:0001655,GO:0001667,GO:0001700,GO:0001755,GO:0001756,GO:0001838,GO:0001841,GO:0001843,GO:0001932,GO:0001934,GO:0002009,GO:0002376,GO:0002520,GO:0003002,GO:0003006,GO:0003674,GO:0003676,GO:0003677,GO:0003690,GO:0003700,GO:…	-	KOG3623-Homeobox transcription factor SIP1[K]
XM_022418963.2	0.0001	0.256666666667	-11.3256802297	0.000382456371648	0.00253661470782	down	TP73	-	tumor protein p73, transcript variant X33	GO:0000075,GO:0000077,GO:0000122,GO:0000187,GO:0000278,GO:0000785,GO:0000976,GO:0000977,GO:0000978,GO:0000981,GO:0000982,GO:0000987,GO:0001012,GO:0001067,GO:0001077,GO:0001228,GO:0001836,GO:0001932,GO:0001933,GO:0001934,GO:0002039,GO:0002682,GO:0003674,GO:0003676,GO:0003677,GO:0003682,GO:0003684,GO:0003690,GO:0003700,GO:0005488,GO:0005515,GO:0005575,GO:0005622,GO:0005623,GO:0005634,GO:0005654,GO:…	K10148-ko04390 Hippo signaling pathway;ko04115 p53 signaling pathway;ko04722 Neurotrophin signaling pathway;ko05162 Measles	-
XR_005313909.1	0.00666666666667	0.51	-6.257387842690001	8.85818636933e-06	8.12026780838e-05	down	LOC119865456	-	uncharacterized LOC119865456, transcript variant X3	-	-	-
XR_005312618.1	0.153333333333	0.0001	10.5824556451	0.000124826205306	0.000928857147946	up	LOC119870076	-	uncharacterized LOC119870076	-	-	-
XM_022419162.2	0.393333333333	0.0001	11.9415367384	1.80938508358e-05	0.00015699942238	up	WDR27	-	WD repeat domain 27, transcript variant X8	GO:0005575,GO:0005622,GO:0005623,GO:0005634,GO:0005654,GO:0031974,GO:0031981,GO:0043226,GO:0043227,GO:0043229,GO:0043231,GO:0043233,GO:0044422,GO:0044424,GO:0044428,GO:0044446,GO:0044464,GO:0070013	-	-
XR_002630542.2	0.123333333333	0.0001	10.2683470547	0.0015305636761	0.00858352984433	up	LOC111097634	-	uncharacterized LOC111097634, transcript variant X2	-	-	-
XM_005627468.4	0.0001	15.0466666667	-17.1990843922	3.1406615560799997e-26	1.71745258036e-24	down	PAQR8	-	progestin and adipoQ receptor family member 8, transcript variant X8	GO:0003674,GO:0003707,GO:0005488,GO:0005496,GO:0005575,GO:0005622,GO:0005623,GO:0005737,GO:0005794,GO:0005886,GO:0007154,GO:0007165,GO:0008150,GO:0008289,GO:0009719,GO:0009725,GO:0009755,GO:0009987,GO:0010033,GO:0012505,GO:0014070,GO:0016020,GO:0023052,GO:0032870,GO:0033993,GO:0038023,GO:0042221,GO:0043226,GO:0043227,GO:0043229,GO:0043231,GO:0043401,GO:0044424,GO:0044444,GO:0044464,GO:0048545,GO:…	-	KOG0748-Predicted membrane proteins, contain hemolysin III domain[RT]
XM_022411223.2	0.123333333333	2.85666666667	-4.533698028480001	0.000677781371434	0.00420915248179	down	CALCOCO1	-	calcium binding and coiled-coil domain 1, transcript variant X3	GO:0000228,GO:0000785,GO:0000790,GO:0000976,GO:0000977,GO:0000980,GO:0001012,GO:0001047,GO:0001067,GO:0001158,GO:0003674,GO:0003676,GO:0003677,GO:0003682,GO:0003690,GO:0003712,GO:0003713,GO:0005488,GO:0005515,GO:0005575,GO:0005622,GO:0005623,GO:0005634,GO:0005694,GO:0005737,GO:0005829,GO:0006139,GO:0006351,GO:0006355,GO:0006357,GO:0006725,GO:0006807,GO:0007154,GO:0007165,GO:0008013,GO:0008022,GO:…	-	-
XM_545739.6	0.0633333333333	0.7833333333329999	-3.6285894331199997	0.00040737826681800006	0.0026854270724999997	down	MNDA	-	myeloid cell nuclear differentiation antigen, transcript variant X1	GO:0000323,GO:0001775,GO:0002252,GO:0002253,GO:0002263,GO:0002274,GO:0002275,GO:0002283,GO:0002366,GO:0002376,GO:0002429,GO:0002443,GO:0002444,GO:0002446,GO:0002682,GO:0002683,GO:0002684,GO:0002694,GO:0002695,GO:0002757,GO:0002764,GO:0002768,GO:0005575,GO:0005576,GO:0005622,GO:0005623,GO:0005634,GO:0005654,GO:0005730,GO:0005737,GO:0005764,GO:0005766,GO:0005773,GO:0005775,GO:0006810,GO:0006887,GO:…	-	-
XM_546319.7	339.79333333299996	41.376666666700004	3.03776821699	0.0	0.0	up	ESM1	-	endothelial cell specific molecule 1	GO:0001525,GO:0001568,GO:0001944,GO:0002040,GO:0003674,GO:0005102,GO:0005171,GO:0005178,GO:0005488,GO:0005515,GO:0005575,GO:0005576,GO:0007275,GO:0008150,GO:0008284,GO:0009653,GO:0009966,GO:0009967,GO:0010646,GO:0010647,GO:0023051,GO:0023056,GO:0032501,GO:0032502,GO:0035239,GO:0035295,GO:0042127,GO:0044877,GO:0048514,GO:0048518,GO:0048522,GO:0048583,GO:0048584,GO:0048646,GO:0048731,GO:0048856,GO:…	-	-
XM_005635694.3	1.0233333333299999	0.0001	13.320988534400001	1.1161342231900001e-10	2.0148307814599998e-09	up	CDCA2	-	cell division cycle associated 2, transcript variant X6	GO:0005575,GO:0005622,GO:0005623,GO:0005634,GO:0005654,GO:0005694,GO:0005737,GO:0005829,GO:0007059,GO:0008150,GO:0009893,GO:0009987,GO:0010562,GO:0010604,GO:0019220,GO:0019222,GO:0031323,GO:0031325,GO:0031399,GO:0031401,GO:0031974,GO:0031981,GO:0032268,GO:0032270,GO:0035303,GO:0035304,GO:0035306,GO:0035307,GO:0043226,GO:0043227,GO:0043228,GO:0043229,GO:0043231,GO:0043232,GO:0043233,GO:0044422,GO:…	-	-
XM_022409486.2	0.646666666667	5.90666666667	-3.1912500463700004	9.71525130195e-13	2.12679072744e-11	down	TOX2	-	TOX high mobility group box family member 2, transcript variant X2	GO:0000003,GO:0000976,GO:0000977,GO:0000978,GO:0000981,GO:0000982,GO:0000987,GO:0001012,GO:0001067,GO:0001077,GO:0001085,GO:0001228,GO:0003006,GO:0003674,GO:0003676,GO:0003677,GO:0003690,GO:0003700,GO:0005488,GO:0005515,GO:0005575,GO:0005622,GO:0005623,GO:0005634,GO:0005654,GO:0006139,GO:0006351,GO:0006355,GO:0006357,GO:0006366,GO:0006725,GO:0006807,GO:0007275,GO:0007548,GO:0008134,GO:0008150,GO:…	-	KOG0381-HMG box-containing protein[R]
XM_005635232.4	1.69	0.0001	14.0447356261	7.43538804494e-07	8.2551099278e-06	up	STX16	-	syntaxin 16, transcript variant X7	GO:0000139,GO:0000149,GO:0000323,GO:0001505,GO:0003674,GO:0005484,GO:0005488,GO:0005515,GO:0005575,GO:0005622,GO:0005623,GO:0005737,GO:0005764,GO:0005773,GO:0005794,GO:0005795,GO:0005802,GO:0005829,GO:0005886,GO:0006810,GO:0006836,GO:0006886,GO:0006887,GO:0006904,GO:0006906,GO:0006996,GO:0007030,GO:0007154,GO:0007267,GO:0007268,GO:0007269,GO:0008104,GO:0008150,GO:0009987,GO:0010256,GO:0012505,GO:…	K08489-ko04130 SNARE interactions in vesicular transport	KOG0809-SNARE protein TLG2/Syntaxin 16[U]
XM_038454804.1	0.0001	0.663333333333	-12.6955183096	2.1669817412e-09	3.36969353077e-08	down	MBD5	-	methyl-CpG binding domain protein 5, transcript variant X3	GO:0003674,GO:0003682,GO:0005488,GO:0005575,GO:0005622,GO:0005623,GO:0005634,GO:0005654,GO:0005694,GO:0006464,GO:0006508,GO:0006807,GO:0007275,GO:0007399,GO:0008150,GO:0008152,GO:0009966,GO:0009967,GO:0009987,GO:0010369,GO:0010646,GO:0010647,GO:0016579,GO:0019538,GO:0023051,GO:0023056,GO:0030496,GO:0031974,GO:0031981,GO:0032501,GO:0032502,GO:0033500,GO:0036211,GO:0040008,GO:0040014,GO:0042592,GO:…	-	-
NM_001077439.1	5.27	0.356666666667	3.8851546659599996	2.15952605291e-11	4.1715623678699996e-10	up	GAD2	-	glutamate decarboxylase 2	-	-	-
XM_546003.7	3.49333333333	0.01	8.44846050082	1.0226182467299999e-22	4.63541789809e-21	up	ST8SIA4	-	ST8 alpha-N-acetyl-neuraminide alpha-2,8-sialyltransferase 4	GO:0000139,GO:0001573,GO:0001574,GO:0003674,GO:0003824,GO:0003828,GO:0005488,GO:0005575,GO:0005622,GO:0005623,GO:0005737,GO:0005794,GO:0005975,GO:0006464,GO:0006486,GO:0006491,GO:0006629,GO:0006643,GO:0006664,GO:0006665,GO:0006672,GO:0006687,GO:0006688,GO:0006807,GO:0007275,GO:0007399,GO:0008150,GO:0008152,GO:0008373,GO:0008610,GO:0009058,GO:0009059,GO:0009100,GO:0009101,GO:0009247,GO:0009311,GO:…	-	KOG2692-Sialyltransferase[G]
XM_003432804.3	0.0001	2.58333333333	-14.656946189200001	5.2758923649500005e-14	1.2874055118500001e-12	down	TLE2	-	TLE family member 2, transcriptional corepressor, transcript variant X3	GO:0003674,GO:0003712,GO:0003714,GO:0005575,GO:0005622,GO:0005623,GO:0005634,GO:0005654,GO:0005912,GO:0005924,GO:0005925,GO:0006355,GO:0007154,GO:0007165,GO:0007275,GO:0008150,GO:0009653,GO:0009887,GO:0009889,GO:0009890,GO:0009892,GO:0009966,GO:0009968,GO:0009987,GO:0010468,GO:0010556,GO:0010558,GO:0010605,GO:0010629,GO:0010646,GO:0010648,GO:0016043,GO:0016604,GO:0019219,GO:0019222,GO:0022607,GO:…	-	KOG0639-Transducin-like enhancer of split protein (contains WD40 repeats)[B]
XR_005315218.1	5.78	0.64	3.1749256825	0.0013263215695	0.00758251912797	up	LOC119866292	-	U4 spliceosomal RNA	-	-	-
XM_014110516.3	0.0001	0.25	-11.2877123795	0.000992074316125	0.005897019541840001	down	ZNF391	-	zinc finger protein 391, transcript variant X5	GO:0000981,GO:0003674,GO:0003700,GO:0006355,GO:0006357,GO:0008150,GO:0009889,GO:0010468,GO:0010556,GO:0019219,GO:0019222,GO:0031323,GO:0031326,GO:0050789,GO:0050794,GO:0051171,GO:0051252,GO:0060255,GO:0065007,GO:0080090,GO:0140110,GO:1903506,GO:2000112,GO:2001141	-	KOG2462-C2H2-type Zn-finger protein[K]
XM_038557635.1	21.296666666700002	2.11666666667	3.33076164263	3.99434545025e-06	3.90663917483e-05	up	SRSF11	-	serine and arginine rich splicing factor 11, transcript variant X22	GO:0000375,GO:0000377,GO:0000381,GO:0000398,GO:0001178,GO:0003674,GO:0003676,GO:0003723,GO:0003727,GO:0003729,GO:0005488,GO:0005575,GO:0005622,GO:0005623,GO:0005634,GO:0005654,GO:0006139,GO:0006355,GO:0006357,GO:0006396,GO:0006397,GO:0006403,GO:0006405,GO:0006406,GO:0006611,GO:0006725,GO:0006807,GO:0006810,GO:0006886,GO:0006913,GO:0008104,GO:0008150,GO:0008152,GO:0008187,GO:0008380,GO:0009889,GO:…	-	KOG4676-Splicing factor, arginine/serine-rich[A]
XM_005620070.4	0.313333333333	0.0001	11.6134825407	0.00012828856239499998	0.0009523779248789999	up	CDRT1	-	CMT1A duplicated region transcript 1, transcript variant X4	GO:0005575,GO:0005622,GO:0005623,GO:0005737,GO:0005829,GO:0005886,GO:0016020,GO:0044424,GO:0044444,GO:0044464,GO:0071944	-	KOG0274-Cdc4 and related F-box and WD-40 proteins[R]
XM_022417744.2	0.8	0.0001	12.9657842847	3.47680912505e-08	4.64192448465e-07	up	PLAGL1	-	PLAG1 like zinc finger 1, transcript variant X16	GO:0000075,GO:0000077,GO:0000278,GO:0000976,GO:0000977,GO:0000981,GO:0001012,GO:0001067,GO:0001228,GO:0003674,GO:0003676,GO:0003677,GO:0003690,GO:0003700,GO:0005488,GO:0005575,GO:0005622,GO:0005623,GO:0005634,GO:0005654,GO:0005737,GO:0005794,GO:0006139,GO:0006351,GO:0006355,GO:0006357,GO:0006366,GO:0006725,GO:0006807,GO:0006915,GO:0006950,GO:0006974,GO:0006977,GO:0007049,GO:0007050,GO:0007093,GO:…	-	KOG2462-C2H2-type Zn-finger protein[K]
XM_022426174.2	1.79666666667	0.0001	14.133035151800001	1.88530053133e-16	5.6763579340699994e-15	up	DST	-	dystonin, transcript variant X27	GO:0000003,GO:0000226,GO:0000235,GO:0000902,GO:0000904,GO:0001558,GO:0001578,GO:0001700,GO:0001709,GO:0001763,GO:0002009,GO:0002020,GO:0002165,GO:0003674,GO:0003779,GO:0004857,GO:0004866,GO:0004869,GO:0005488,GO:0005515,GO:0005575,GO:0005622,GO:0005623,GO:0005737,GO:0005818,GO:0005819,GO:0005856,GO:0005874,GO:0005876,GO:0005881,GO:0005912,GO:0005924,GO:0005927,GO:0006915,GO:0006928,GO:0006935,GO:…	-	KOG0516-Dystonin, GAS (Growth-arrest-specific protein), and related proteins[Z]
XM_038570711.1	0.8766666666670001	0.00666666666667	7.038918989289999	8.35471392812e-07	9.19130435574e-06	up	LOC111096404	-	succinate dehydrogenase assembly factor 4, mitochondrial-like	-	-	KOG3245-Uncharacterized conserved protein[S]
XM_038551519.1	0.983333333333	0.0001	13.263464833299999	6.77959186269e-05	0.0005321564958280001	up	HEY2	-	hes related family bHLH transcription factor with YRPW motif 2	GO:0000003,GO:0000122,GO:0000981,GO:0000983,GO:0000988,GO:0000989,GO:0001085,GO:0001102,GO:0001568,GO:0001570,GO:0001701,GO:0001709,GO:0001837,GO:0001890,GO:0001892,GO:0001944,GO:0002027,GO:0003002,GO:0003006,GO:0003007,GO:0003008,GO:0003012,GO:0003150,GO:0003151,GO:0003158,GO:0003170,GO:0003171,GO:0003175,GO:0003177,GO:0003179,GO:0003181,GO:0003184,GO:0003186,GO:0003188,GO:0003190,GO:0003195,GO:…	-	KOG4304-Transcriptional repressors of the hairy/E(spl) family (contains HLH)[K]
XM_022427757.2	0.666666666667	0.0001	12.7027498788	2.8002552951599997e-06	2.81588845401e-05	up	SMAP2	-	small ArfGAP2, transcript variant X1	GO:0005575,GO:0005622,GO:0005623,GO:0005737,GO:0044424,GO:0044464	K12486-ko04144 Endocytosis	KOG0703-Predicted GTPase-activating protein[T]
NM_001048018.1	10.356666666699999	1.22	3.0856066878400004	1.04390268335e-07	1.31144066687e-06	up	IL18BP	-	interleukin 18 binding protein	GO:0002250,GO:0002376,GO:0002460,GO:0003674,GO:0005102,GO:0005488,GO:0005515,GO:0005575,GO:0005576,GO:0005615,GO:0006955,GO:0007154,GO:0007165,GO:0007166,GO:0008150,GO:0009966,GO:0009968,GO:0009987,GO:0010033,GO:0010469,GO:0010646,GO:0010648,GO:0019221,GO:0019955,GO:0023051,GO:0023052,GO:0023057,GO:0030545,GO:0030547,GO:0034097,GO:0035655,GO:0042007,GO:0042088,GO:0042221,GO:0044092,GO:0044421,GO:…	-	-
XM_005616344.4	4.88	39.38	-3.0125100583399997	1.64739390468e-45	1.94411416315e-43	down	SPHK2	-	sphingosine kinase 2, transcript variant X6	GO:0000003,GO:0000323,GO:0001505,GO:0001568,GO:0001727,GO:0001944,GO:0001956,GO:0003376,GO:0003674,GO:0003824,GO:0004143,GO:0004888,GO:0004930,GO:0005488,GO:0005515,GO:0005575,GO:0005622,GO:0005623,GO:0005737,GO:0005764,GO:0005765,GO:0005773,GO:0005774,GO:0005829,GO:0005886,GO:0006066,GO:0006629,GO:0006643,GO:0006644,GO:0006665,GO:0006668,GO:0006669,GO:0006670,GO:0006793,GO:0006796,GO:0006807,GO:…	K04718-ko00600 Sphingolipid metabolism;ko04370 VEGF signaling pathway;ko04020 Calcium signaling pathway;ko04071 Sphingolipid signaling pathway;ko04666 Fc gamma R-mediated phagocytosis;ko05152 Tuberculosis	KOG1116-Sphingosine kinase, involved in sphingolipid metabolism[IT]
XM_014108271.3	2.94	0.023333333333299996	6.9772799235	1.17005812478e-09	1.87629625414e-08	up	GSG1	-	germ cell associated 1, transcript variant X2	GO:0003674,GO:0005488,GO:0005515,GO:0005575,GO:0005622,GO:0005623,GO:0005737,GO:0005783,GO:0012505,GO:0019899,GO:0043226,GO:0043227,GO:0043229,GO:0043231,GO:0044424,GO:0044444,GO:0044464,GO:0070063	-	-
XM_038550978.1	0.0001	1.75666666667	-14.100552840699999	4.58215895533e-09	6.83297400064e-08	down	LOC611363	-	mesothelin, transcript variant X9	GO:0005575,GO:0005576,GO:0005615,GO:0005622,GO:0005623,GO:0005737,GO:0005783,GO:0005788,GO:0005794,GO:0005886,GO:0006464,GO:0006807,GO:0007155,GO:0007160,GO:0007275,GO:0008150,GO:0008152,GO:0009986,GO:0009987,GO:0012505,GO:0016020,GO:0019538,GO:0022610,GO:0031016,GO:0031589,GO:0031974,GO:0032501,GO:0032502,GO:0036211,GO:0043170,GO:0043226,GO:0043227,GO:0043229,GO:0043231,GO:0043233,GO:0043412,GO:…	-	-
XM_022417392.2	0.0001	0.513333333333	-12.3256802297	0.00177404284606	0.009776756790409999	down	LYST	-	lysosomal trafficking regulator, transcript variant X6	GO:0001562,GO:0001906,GO:0001909,GO:0002228,GO:0002250,GO:0002252,GO:0002376,GO:0002443,GO:0002444,GO:0002446,GO:0002449,GO:0002456,GO:0002460,GO:0002682,GO:0002684,GO:0002694,GO:0002696,GO:0002790,GO:0005575,GO:0005622,GO:0005623,GO:0005737,GO:0005829,GO:0005856,GO:0006629,GO:0006644,GO:0006793,GO:0006796,GO:0006810,GO:0006897,GO:0006909,GO:0006914,GO:0006928,GO:0006935,GO:0006950,GO:0006952,GO:…	-	KOG1786-Lysosomal trafficking regulator LYST and related BEACH and WD40 repeat proteins[TU]
XM_038456694.1	0.0033333333333300003	1.55	-8.861086906	2.5767061325499998e-12	5.4434242516300004e-11	down	MCF2L	-	MCF.2 cell line derived transforming sequence like, transcript variant X35	GO:0003674,GO:0005085,GO:0005088,GO:0005089,GO:0005488,GO:0005515,GO:0005543,GO:0005545,GO:0005575,GO:0005622,GO:0005623,GO:0005737,GO:0005829,GO:0005886,GO:0006355,GO:0006357,GO:0007154,GO:0007165,GO:0007186,GO:0007264,GO:0007265,GO:0007266,GO:0008150,GO:0008289,GO:0009889,GO:0009891,GO:0009893,GO:0009898,GO:0009966,GO:0009967,GO:0009987,GO:0010468,GO:0010556,GO:0010557,GO:0010604,GO:0010628,GO:…	-	KOG4240-Multidomain protein, contains SPEC repeats, PH, SH3, and separate rac-specific and rho-specific guanine nucleotide exchange factor domains[T]
XM_038460389.1	0.713333333333	0.0001	12.8003606755	3.9335976304400005e-08	5.21954725321e-07	up	PPRC1	-	PPARG related coactivator 1, transcript variant X1	GO:0001558,GO:0001894,GO:0002082,GO:0003674,GO:0003676,GO:0003712,GO:0003713,GO:0003723,GO:0003729,GO:0005488,GO:0005515,GO:0005575,GO:0005622,GO:0005623,GO:0005634,GO:0005654,GO:0005737,GO:0005829,GO:0006140,GO:0006355,GO:0006357,GO:0006950,GO:0006979,GO:0006996,GO:0007005,GO:0008134,GO:0008150,GO:0009719,GO:0009725,GO:0009889,GO:0009891,GO:0009893,GO:0009966,GO:0009968,GO:0009987,GO:0010033,GO:…	-	-
XM_539636.7	0.46666666666699996	0.0001	12.188176705999998	2.4476333104e-05	0.000208114709713	up	PTCH2	-	patched 2, transcript variant X8	GO:0000003,GO:0000902,GO:0000904,GO:0001503,GO:0001649,GO:0001654,GO:0001664,GO:0001708,GO:0001709,GO:0001746,GO:0002009,GO:0002064,GO:0002065,GO:0002066,GO:0002165,GO:0003002,GO:0003006,GO:0003674,GO:0004888,GO:0005102,GO:0005119,GO:0005488,GO:0005515,GO:0005575,GO:0005622,GO:0005623,GO:0005737,GO:0005886,GO:0005887,GO:0005929,GO:0006508,GO:0006793,GO:0006796,GO:0006807,GO:0006810,GO:0006897,GO:…	K11101-ko04340 Hedgehog signaling pathway;ko05200 Pathways in cancer;ko05217 Basal cell carcinoma	KOG1935-Membrane protein Patched/PTCH[T]
XM_038452736.1	0.593333333333	0.0001	12.53462712	0.000954706308811	0.00569468100076	up	KMT2C	-	lysine methyltransferase 2C, transcript variant X38	GO:0000003,GO:0001654,GO:0002682,GO:0003674,GO:0003824,GO:0005575,GO:0005622,GO:0005623,GO:0005634,GO:0005654,GO:0006325,GO:0006464,GO:0006479,GO:0006807,GO:0006996,GO:0007275,GO:0007338,GO:0007423,GO:0008150,GO:0008152,GO:0008168,GO:0008170,GO:0008213,GO:0008276,GO:0008284,GO:0008757,GO:0009566,GO:0009987,GO:0010468,GO:0016043,GO:0016278,GO:0016279,GO:0016569,GO:0016570,GO:0016571,GO:0016740,GO:…	K09188-ko00310 Lysine degradation	KOG4443-Putative transcription factor HALR/MLL3, involved in embryonic development[R]
XM_022403897.2	1.2466666666700001	0.0001	13.6057881489	2.44342512329e-11	4.695675384330001e-10	up	PAXIP1	-	PAX interacting protein 1, transcript variant X1	GO:0000018,GO:0000414,GO:0000416,GO:0000726,GO:0001568,GO:0001570,GO:0001667,GO:0001944,GO:0002637,GO:0002639,GO:0002682,GO:0002684,GO:0002694,GO:0002696,GO:0002697,GO:0002699,GO:0002700,GO:0002702,GO:0002703,GO:0002705,GO:0002706,GO:0002708,GO:0002712,GO:0002714,GO:0002819,GO:0002821,GO:0002822,GO:0002824,GO:0002889,GO:0002891,GO:0005575,GO:0005622,GO:0005623,GO:0005634,GO:0005654,GO:0006139,GO:…	-	-
XM_038457554.1	0.0001	0.77	-12.9106427305	0.000219487046412	0.0015387323356199998	down	TMEM74B	-	transmembrane protein 74B, transcript variant X1	-	-	-
NM_001048017.1	0.103333333333	1.17666666667	-3.5093280628800003	2.3836901218000004e-05	0.000202971979934	down	CYP4A38	-	cytochrome P450 4A38	GO:0000003,GO:0001655,GO:0001676,GO:0001822,GO:0001890,GO:0001977,GO:0002933,GO:0003006,GO:0003008,GO:0003013,GO:0003014,GO:0003071,GO:0003073,GO:0003091,GO:0003095,GO:0003674,GO:0003824,GO:0004497,GO:0005488,GO:0005504,GO:0005575,GO:0005576,GO:0005615,GO:0005622,GO:0005623,GO:0005737,GO:0005783,GO:0005789,GO:0005886,GO:0006082,GO:0006629,GO:0006631,GO:0006690,GO:0006691,GO:0007275,GO:0008015,GO:…	K07425-ko00071 Fatty acid degradation;ko00590 Arachidonic acid metabolism;ko00830 Retinol metabolism;ko03320 PPAR signaling pathway;ko04270 Vascular smooth muscle contraction;ko04750 Inflammatory mediator regulation of TRP channels	KOG0157-Cytochrome P450 CYP4/CYP19/CYP26 subfamilies[QI]
XM_022420998.2	0.02	1.64	-6.3575520046200005	1.0307225364e-20	4.1745279215900004e-19	down	GCNT1	-	glucosaminyl (N-acetyl) transferase 1, transcript variant X7	GO:0000139,GO:0001655,GO:0001822,GO:0002376,GO:0003674,GO:0003824,GO:0003829,GO:0005575,GO:0005576,GO:0005615,GO:0005622,GO:0005623,GO:0005737,GO:0005794,GO:0005795,GO:0005802,GO:0006464,GO:0006486,GO:0006493,GO:0006807,GO:0006928,GO:0007155,GO:0007159,GO:0007275,GO:0008150,GO:0008152,GO:0008194,GO:0008375,GO:0009058,GO:0009059,GO:0009100,GO:0009101,GO:0009653,GO:0009887,GO:0009888,GO:0009987,GO:…	K00727-ko00512 Mucin type O-glycan biosynthesis	KOG0799-Branching enzyme[G]
XR_292955.4	0.22	0.0001	11.1032878084	4.86354155076e-06	4.67437220703e-05	up	LOC102154476	-	uncharacterized LOC102154476, transcript variant X1	-	-	-
XM_038430934.1	0.40333333333300003	0.0001	11.977756926300001	1.3075212542100001e-11	2.57664505125e-10	up	PLEC	-	plectin, transcript variant X23	GO:0000003,GO:0000226,GO:0000235,GO:0000902,GO:0000904,GO:0001558,GO:0001578,GO:0001700,GO:0001709,GO:0001763,GO:0002009,GO:0002020,GO:0002165,GO:0003674,GO:0003779,GO:0004857,GO:0004866,GO:0004869,GO:0005488,GO:0005515,GO:0005575,GO:0005622,GO:0005623,GO:0005737,GO:0005818,GO:0005819,GO:0005856,GO:0005874,GO:0005876,GO:0005881,GO:0005912,GO:0005924,GO:0005927,GO:0006915,GO:0006928,GO:0006935,GO:…	-	-
XM_038452110.1	0.0001	1.11	-13.438272056099999	0.0011668846107599998	0.00678296067865	down	SIPA1L3	-	signal induced proliferation associated 1 like 3, transcript variant X6	GO:0000902,GO:0000904,GO:0001654,GO:0001725,GO:0002064,GO:0002244,GO:0002376,GO:0002520,GO:0003382,GO:0005575,GO:0005622,GO:0005623,GO:0005856,GO:0005911,GO:0006996,GO:0007010,GO:0007163,GO:0007275,GO:0007423,GO:0008150,GO:0009653,GO:0009888,GO:0009987,GO:0015629,GO:0016043,GO:0030010,GO:0030054,GO:0030097,GO:0030154,GO:0030855,GO:0032432,GO:0032501,GO:0032502,GO:0032989,GO:0042641,GO:0043226,GO:…	K17703-ko04015 Rap1 signaling pathway	KOG3686-Rap1-GTPase-activating protein (Rap1GAP)[T]
XR_002631524.2	0.09	2.19	-4.60486205816	4.49684012476e-18	1.51498138018e-16	down	LOC111098075	-	uncharacterized LOC111098075	-	-	-
XM_038687975.1	0.0001	5.6	-15.773139206700002	1.4861620514000001e-13	3.48764017867e-12	down	BBC3	-	BCL2 binding component 3, transcript variant X1	GO:0001558,GO:0001836,GO:0003674,GO:0005488,GO:0005515,GO:0005575,GO:0005622,GO:0005623,GO:0005737,GO:0005739,GO:0005740,GO:0006810,GO:0006811,GO:0006812,GO:0006816,GO:0006839,GO:0006873,GO:0006874,GO:0006875,GO:0006915,GO:0006919,GO:0006950,GO:0006974,GO:0006996,GO:0007005,GO:0007006,GO:0007154,GO:0007165,GO:0007204,GO:0007275,GO:0007568,GO:0008150,GO:0008219,GO:0008340,GO:0008630,GO:0008637,GO:…	K10132-ko04390 Hippo signaling pathway;ko04210 Apoptosis;ko04215 Apoptosis - multiple species;ko04115 p53 signaling pathway;ko05016 Huntington's disease;ko05162 Measles;ko01524 Platinum drug resistance	-
XM_038650319.1	2.32333333333	0.173333333333	3.74457512773	3.0141300352199996e-27	1.7336735614399998e-25	up	ANTXR1	-	ANTXR cell adhesion molecule 1	GO:0000003,GO:0000902,GO:0000904,GO:0001568,GO:0001944,GO:0003674,GO:0003779,GO:0004888,GO:0005488,GO:0005515,GO:0005518,GO:0005575,GO:0005622,GO:0005623,GO:0005737,GO:0005768,GO:0005886,GO:0006996,GO:0007010,GO:0007154,GO:0007155,GO:0007165,GO:0007275,GO:0008092,GO:0008150,GO:0009653,GO:0009893,GO:0009897,GO:0009986,GO:0009987,GO:0010008,GO:0010604,GO:0010952,GO:0012505,GO:0016020,GO:0016043,GO:…	-	-
XM_038437247.1	0.0001	0.25333333333299995	-11.3068212025	0.000427453669679	0.0027998710750799997	down	BBS9	-	Bardet-Biedl syndrome 9, transcript variant X11	GO:0005575,GO:0005623,GO:0005929,GO:0006996,GO:0008150,GO:0009987,GO:0016020,GO:0016043,GO:0022607,GO:0030030,GO:0030031,GO:0032991,GO:0034464,GO:0042995,GO:0043226,GO:0044085,GO:0044422,GO:0044441,GO:0044463,GO:0044464,GO:0044782,GO:0060271,GO:0070925,GO:0071840,GO:0120025,GO:0120031,GO:0120036,GO:0120038	-	KOG3679-Predicted coiled-coil protein[R]
XM_005636365.4	0.0001	1.63	-13.992584344	0.00030169489137299996	0.0020509858962	down	KIAA1671	-	KIAA1671, transcript variant X2	-	-	-
XM_038463610.1	0.0001	2.49	-14.6038581218	2.43975191128e-10	4.24918284531e-09	down	CFLAR	-	CASP8 and FADD like apoptosis regulator, transcript variant X3	GO:0000302,GO:0001932,GO:0001934,GO:0002020,GO:0003008,GO:0003012,GO:0003674,GO:0003824,GO:0004175,GO:0004197,GO:0005102,GO:0005123,GO:0005126,GO:0005488,GO:0005515,GO:0005575,GO:0005622,GO:0005623,GO:0005737,GO:0005829,GO:0005886,GO:0006355,GO:0006508,GO:0006807,GO:0006915,GO:0006950,GO:0006979,GO:0006996,GO:0007010,GO:0007275,GO:0007399,GO:0007517,GO:0007519,GO:0008047,GO:0008150,GO:0008152,GO:…	K04724-ko04064 NF-kappa B signaling pathway;ko04668 TNF signaling pathway;ko04210 Apoptosis;ko05142 Chagas disease (American trypanosomiasis)	KOG3573-Caspase, apoptotic cysteine protease[D]
XM_038511167.1	3.1	0.04333333333330001	6.1606471878499995	7.712714941780001e-11	1.41278223563e-09	up	ZC3H12C	-	zinc finger CCCH-type containing 12C, transcript variant X22	-	-	KOG3777-Uncharacterized conserved protein[S]
XR_291923.4	3.83666666667	0.47	3.02912076573	0.000154205897424	0.00112305866207	up	STX18	-	syntaxin 18, transcript variant X3	GO:0000149,GO:0003674,GO:0005484,GO:0005488,GO:0005515,GO:0005575,GO:0005622,GO:0005623,GO:0005737,GO:0005783,GO:0005789,GO:0005938,GO:0006810,GO:0006888,GO:0006890,GO:0006996,GO:0007029,GO:0007154,GO:0007267,GO:0007268,GO:0007274,GO:0007528,GO:0008150,GO:0009987,GO:0010256,GO:0010638,GO:0012505,GO:0016020,GO:0016043,GO:0016192,GO:0019904,GO:0023052,GO:0031201,GO:0031594,GO:0031984,GO:0032386,GO:…	K08492-ko04130 SNARE interactions in vesicular transport;ko04145 Phagosome	KOG3894-SNARE protein Syntaxin 18/UFE1[U]
XM_005635673.4	0.036666666666699994	0.9933333333329999	-4.75973690182	2.39582657783e-05	0.00020392084124	down	LOC486100	-	L-gulonolactone oxidase, transcript variant X8	GO:0000166,GO:0003674,GO:0003824,GO:0005488,GO:0005575,GO:0005622,GO:0005623,GO:0005737,GO:0005783,GO:0005789,GO:0005975,GO:0005996,GO:0006082,GO:0006732,GO:0006766,GO:0006767,GO:0008150,GO:0008152,GO:0009058,GO:0009108,GO:0009110,GO:0009987,GO:0012505,GO:0016020,GO:0016051,GO:0016053,GO:0016491,GO:0016614,GO:0016899,GO:0019752,GO:0019852,GO:0019853,GO:0031090,GO:0031984,GO:0036094,GO:0042175,GO:…	K00103-ko00053 Ascorbate and aldarate metabolism	KOG4730-D-arabinono-1, 4-lactone oxidase[V]
XM_845632.6	13.0233333333	0.1	7.024954944580001	5.242946939359999e-97	1.9753884853699994e-94	up	PRRX1	-	paired related homeobox 1, transcript variant X1	GO:0000122,GO:0000976,GO:0000977,GO:0000978,GO:0000981,GO:0000982,GO:0000987,GO:0001012,GO:0001067,GO:0001078,GO:0001227,GO:0001501,GO:0001568,GO:0001709,GO:0001944,GO:0002053,GO:0003674,GO:0003676,GO:0003677,GO:0003690,GO:0003700,GO:0003712,GO:0003713,GO:0005488,GO:0005515,GO:0005575,GO:0005622,GO:0005623,GO:0005634,GO:0005654,GO:0005737,GO:0005829,GO:0006355,GO:0006357,GO:0007275,GO:0007399,GO:…	-	KOG0484-Transcription factor PHOX2/ARIX, contains HOX domain[K]
XM_005633339.3	0.24666666666700002	0.0001	11.2683470547	0.00043404796568800006	0.00283800061374	up	LOC485121	-	lysine-specific demethylase 4D, transcript variant X1	-	-	KOG0958-DNA damage-responsive repressor GIS1/RPH1, jumonji superfamily[L]
XM_038456775.1	5.5033333333300005	0.256666666667	4.42233786422	2.5347473899e-47	3.1354519821799996e-45	up	SOX21	-	SRY-box transcription factor 21	GO:0000122,GO:0000976,GO:0000977,GO:0000978,GO:0000981,GO:0000982,GO:0000987,GO:0001012,GO:0001067,GO:0001077,GO:0001228,GO:0001654,GO:0001942,GO:0002088,GO:0003674,GO:0003676,GO:0003677,GO:0003690,GO:0003700,GO:0005488,GO:0005575,GO:0005622,GO:0005623,GO:0005634,GO:0006139,GO:0006351,GO:0006355,GO:0006357,GO:0006366,GO:0006725,GO:0006807,GO:0007275,GO:0007423,GO:0008150,GO:0008152,GO:0008544,GO:…	-	KOG0527-HMG-box transcription factor[K]
XM_038458995.1	1.97	0.02	6.62205181946	4.54005771118e-06	4.39846874458e-05	up	PITPNM2	-	phosphatidylinositol transfer protein membrane associated 2, transcript variant X1	GO:0003008,GO:0003674,GO:0003824,GO:0005102,GO:0005215,GO:0005319,GO:0005388,GO:0005488,GO:0005509,GO:0005515,GO:0005543,GO:0005548,GO:0005575,GO:0005622,GO:0005623,GO:0005737,GO:0005783,GO:0005790,GO:0005829,GO:0005886,GO:0005887,GO:0005929,GO:0006629,GO:0006644,GO:0006650,GO:0006661,GO:0006793,GO:0006796,GO:0006810,GO:0006811,GO:0006812,GO:0006816,GO:0006820,GO:0006869,GO:0007154,GO:0007165,GO:…	-	KOG3668-Phosphatidylinositol transfer protein[IT]
XM_544482.6	0.0001	2.77	-14.757598355799999	6.4556301364900005e-12	1.31182493046e-10	down	UBXN11	-	UBX domain protein 11, transcript variant X7	GO:0003674,GO:0005488,GO:0005515,GO:0006508,GO:0006511,GO:0006807,GO:0008150,GO:0008152,GO:0009056,GO:0009057,GO:0009987,GO:0010498,GO:0019538,GO:0019941,GO:0030163,GO:0032182,GO:0043130,GO:0043161,GO:0043170,GO:0043632,GO:0044237,GO:0044238,GO:0044248,GO:0044257,GO:0044260,GO:0044265,GO:0044267,GO:0051603,GO:0071704,GO:1901564,GO:1901565,GO:1901575	-	KOG2086-Protein tyrosine phosphatase SHP1/Cofactor for p97 ATPase-mediated vesicle membrane fusion[Y]
NM_001195825.1	0.0001	0.79	-12.947636937999999	0.000123660569585	0.000920516996864	down	IGF2	-	insulin like growth factor 2, transcript variant 2	GO:0000003,GO:0000122,GO:0001501,GO:0001503,GO:0001649,GO:0001701,GO:0001890,GO:0001892,GO:0001910,GO:0001911,GO:0001932,GO:0001934,GO:0001936,GO:0001938,GO:0002576,GO:0002682,GO:0002683,GO:0002684,GO:0002694,GO:0002696,GO:0002697,GO:0002698,GO:0002703,GO:0002704,GO:0002706,GO:0002707,GO:0002715,GO:0002716,GO:0003006,GO:0003008,GO:0003674,GO:0005102,GO:0005158,GO:0005159,GO:0005178,GO:0005488,GO:…	-	-
XM_022424791.2	0.0001	0.99	-13.2732128099	5.87633003491e-07	6.62940722217e-06	down	FAM161A	-	FAM161 centrosomal protein A, transcript variant X1	GO:0000235,GO:0000922,GO:0001917,GO:0003674,GO:0005488,GO:0005515,GO:0005575,GO:0005622,GO:0005623,GO:0005737,GO:0005813,GO:0005814,GO:0005815,GO:0005818,GO:0005819,GO:0005856,GO:0005874,GO:0005876,GO:0005881,GO:0005929,GO:0006996,GO:0008017,GO:0008092,GO:0008150,GO:0009893,GO:0009987,GO:0010604,GO:0015630,GO:0015631,GO:0016043,GO:0019222,GO:0022607,GO:0030030,GO:0030031,GO:0031323,GO:0031325,GO:…	-	-
XR_005388357.1	1.81	0.07	4.69249096503	3.15848198578e-07	3.7156269891800004e-06	up	LOC119872897	-	uncharacterized LOC119872897	-	-	-
XM_038492878.1	0.5633333333330001	0.0001	12.4597731253	5.76034461285e-07	6.50442212155e-06	up	CCSER2	-	coiled-coil serine rich protein 2, transcript variant X10	GO:0000226,GO:0001578,GO:0003674,GO:0005488,GO:0005515,GO:0005575,GO:0005622,GO:0005623,GO:0005856,GO:0006996,GO:0007010,GO:0007017,GO:0008017,GO:0008092,GO:0008150,GO:0009987,GO:0015630,GO:0015631,GO:0016043,GO:0043226,GO:0043228,GO:0043229,GO:0043232,GO:0044424,GO:0044464,GO:0071840	-	-
XM_543254.7	9.74333333333	1.03	3.2417710858999995	5.24063135661e-66	1.0924987236199996e-63	up	LGI3	-	leucine rich repeat LGI family member 3	GO:0005575,GO:0005576,GO:0005622,GO:0005623,GO:0005737,GO:0008021,GO:0008150,GO:0012505,GO:0017157,GO:0030133,GO:0031410,GO:0031982,GO:0032879,GO:0043226,GO:0043227,GO:0043229,GO:0044424,GO:0044444,GO:0044456,GO:0044464,GO:0045202,GO:0050789,GO:0050794,GO:0051046,GO:0051049,GO:0060627,GO:0065007,GO:0070382,GO:0097458,GO:0097708,GO:0098793,GO:0099503,GO:1903530	-	KOG4237-Extracellular matrix protein slit, contains leucine-rich and EGF-like repeats[WT]
XM_548189.7	0.99	0.0001	13.2732128099	6.33258327248e-05	0.0005000317820309999	up	PHOSPHO1	-	phosphoethanolamine/phosphocholine phosphatase 1, transcript variant X19	GO:0001501,GO:0001503,GO:0001958,GO:0003674,GO:0003824,GO:0005575,GO:0005576,GO:0005622,GO:0005623,GO:0005737,GO:0005829,GO:0006629,GO:0006644,GO:0006646,GO:0006650,GO:0006656,GO:0006793,GO:0006796,GO:0006807,GO:0007275,GO:0008150,GO:0008152,GO:0008610,GO:0008654,GO:0009058,GO:0009653,GO:0009887,GO:0009888,GO:0009987,GO:0016311,GO:0016462,GO:0016787,GO:0016788,GO:0016791,GO:0016817,GO:0016818,GO:…	K06124-ko00564 Glycerophospholipid metabolism	KOG3120-Predicted haloacid dehalogenase-like hydrolase[R]
XM_005617205.4	0.0001	0.7433333333329999	-12.859793589	0.00012066440289700002	0.0009000082997020001	down	LOC102153034	-	calmodulin-like protein 3	GO:0003674,GO:0005488,GO:0005509,GO:0043167,GO:0043169,GO:0046872	K02183-ko04014 Ras signaling pathway;ko04015 Rap1 signaling pathway;ko04020 Calcium signaling pathway;ko04070 Phosphatidylinositol signaling system;ko04024 cAMP signaling pathway;ko04022 cGMP - PKG signaling pathway;ko04114 Oocyte meiosis;ko04910 Insulin signaling pathway;ko04922 Glucagon signaling pathway;ko04912 GnRH signaling pathway;ko04915 Estrogen signaling pathway;ko04921 Oxytocin signalin…	KOG0027-Calmodulin and related proteins (EF-Hand superfamily)[T]
XM_022420208.2	1.42	0.116666666667	3.60542660328	3.44400915656e-08	4.60112452965e-07	up	PKMYT1	-	protein kinase, membrane associated tyrosine/threonine 1, transcript variant X2	GO:0000003,GO:0000079,GO:0000086,GO:0000278,GO:0000280,GO:0000793,GO:0001556,GO:0001932,GO:0001933,GO:0002119,GO:0002164,GO:0003006,GO:0003674,GO:0003824,GO:0004672,GO:0004674,GO:0004712,GO:0004713,GO:0004857,GO:0004860,GO:0004861,GO:0005575,GO:0005622,GO:0005623,GO:0005634,GO:0005635,GO:0005654,GO:0005694,GO:0005730,GO:0005737,GO:0005783,GO:0005794,GO:0005829,GO:0005886,GO:0006464,GO:0006468,GO:…	K06633-ko04110 Cell cycle;ko04114 Oocyte meiosis;ko04914 Progesterone-mediated oocyte maturation	KOG0601-Cyclin-dependent kinase WEE1[D]
XM_005621681.4	1.8	0.0001	14.135709286099999	0.00076517176039	0.00467968337389	up	PDPK1	-	3-phosphoinositide dependent protein kinase 1, transcript variant X6	GO:0000003,GO:0001558,GO:0001932,GO:0001933,GO:0001934,GO:0001936,GO:0001938,GO:0002064,GO:0002065,GO:0002066,GO:0002067,GO:0002068,GO:0002682,GO:0002683,GO:0002684,GO:0002694,GO:0002697,GO:0002699,GO:0002703,GO:0002886,GO:0003006,GO:0003309,GO:0003323,GO:0003674,GO:0003824,GO:0004672,GO:0004674,GO:0004676,GO:0005102,GO:0005158,GO:0005488,GO:0005515,GO:0005575,GO:0005622,GO:0005623,GO:0005737,GO:…	K06276-ko04011 MAPK signaling pathway - yeast;ko04068 FoxO signaling pathway;ko04071 Sphingolipid signaling pathway;ko04151 PI3K-Akt signaling pathway;ko04152 AMPK signaling pathway;ko04150 mTOR signaling pathway;ko04210 Apoptosis;ko04510 Focal adhesion;ko04660 T cell receptor signaling pathway;ko04664 Fc epsilon RI signaling pathway;ko04910 Insulin signaling pathway;ko03320 PPAR signaling pathwa…	KOG0592-3-phosphoinositide-dependent protein kinase (PDK1)[T]
XM_845457.5	0.16	4.72	-4.8826430493599995	6.207286533069999e-32	4.4566581003499995e-30	down	TMPRSS6	-	transmembrane serine protease 6	GO:0000122,GO:0001525,GO:0001568,GO:0001944,GO:0003674,GO:0003824,GO:0004175,GO:0004222,GO:0004252,GO:0005575,GO:0005576,GO:0005615,GO:0005623,GO:0005886,GO:0006355,GO:0006357,GO:0006508,GO:0006807,GO:0006873,GO:0006875,GO:0006879,GO:0007154,GO:0007165,GO:0007275,GO:0008150,GO:0008152,GO:0008233,GO:0008236,GO:0008237,GO:0009056,GO:0009653,GO:0009889,GO:0009890,GO:0009891,GO:0009892,GO:0009893,GO:…	-	KOG3627-Trypsin[E]
XM_005625475.4	2.76	0.00666666666667	8.6934869575	4.70558590632e-08	6.191893687949999e-07	up	DGKA	-	diacylglycerol kinase alpha, transcript variant X6	GO:0001775,GO:0003674,GO:0003824,GO:0004143,GO:0005488,GO:0005543,GO:0005575,GO:0005622,GO:0005623,GO:0005737,GO:0005829,GO:0005886,GO:0006629,GO:0006638,GO:0006639,GO:0006644,GO:0006650,GO:0006654,GO:0006793,GO:0006796,GO:0006950,GO:0007154,GO:0007165,GO:0007596,GO:0007599,GO:0008150,GO:0008152,GO:0008289,GO:0008610,GO:0008654,GO:0009058,GO:0009611,GO:0009987,GO:0016020,GO:0016301,GO:0016310,GO:…	K00901-ko00561 Glycerolipid metabolism;ko00564 Glycerophospholipid metabolism;ko04070 Phosphatidylinositol signaling system;ko04072 Phospholipase D signaling pathway;ko05231 Choline metabolism in cancer	KOG1169-Diacylglycerol kinase[IT]
XM_539058.6	0.0001	0.123333333333	-10.2683470547	2.31134145084e-05	0.00019709753053	down	SIM1	-	SIM bHLH transcription factor 1, transcript variant X1	GO:0000902,GO:0000904,GO:0000976,GO:0000977,GO:0000978,GO:0000981,GO:0000982,GO:0000987,GO:0001012,GO:0001067,GO:0001655,GO:0001657,GO:0001822,GO:0001823,GO:0003674,GO:0003676,GO:0003677,GO:0003690,GO:0003700,GO:0005488,GO:0005515,GO:0005575,GO:0005622,GO:0005623,GO:0005634,GO:0005737,GO:0006355,GO:0006357,GO:0006928,GO:0006935,GO:0007275,GO:0007398,GO:0007399,GO:0007409,GO:0007411,GO:0007417,GO:…	-	KOG3559-Transcriptional regulator SIM1[K]
XM_038452158.1	2.29	0.0001	14.4830599779	1.47046571361e-11	2.88666758731e-10	up	POC1B	-	POC1 centriolar protein B, transcript variant X1	GO:0000139,GO:0003674,GO:0003824,GO:0004653,GO:0005575,GO:0005622,GO:0005623,GO:0005737,GO:0005794,GO:0005975,GO:0006464,GO:0006486,GO:0006493,GO:0006807,GO:0008150,GO:0008152,GO:0008194,GO:0008376,GO:0009058,GO:0009059,GO:0009100,GO:0009101,GO:0009987,GO:0012505,GO:0016020,GO:0016266,GO:0016740,GO:0016757,GO:0016758,GO:0019538,GO:0031090,GO:0031984,GO:0034645,GO:0036211,GO:0043170,GO:0043226,GO:…	K00710-ko00512 Mucin type O-glycan biosynthesis	-
XR_005414150.1	0.46	0.013333333333299998	5.1085244567800006	3.40755671804e-05	0.0002830532752759999	up	LOC119873647	-	uncharacterized LOC119873647	-	-	-
XM_005624970.4	0.0001	0.853333333333	-13.058893689100001	8.87637565816e-11	1.61728037058e-09	down	ATP2A3	-	ATPase sarcoplasmic/endoplasmic reticulum Ca2+ transporting 3, transcript variant X2	GO:0000003,GO:0002064,GO:0002065,GO:0002066,GO:0002119,GO:0002164,GO:0003006,GO:0003008,GO:0003013,GO:0003015,GO:0003674,GO:0003676,GO:0003677,GO:0003682,GO:0003824,GO:0005215,GO:0005388,GO:0005488,GO:0005515,GO:0005575,GO:0005622,GO:0005623,GO:0005634,GO:0005635,GO:0005737,GO:0005783,GO:0005789,GO:0006082,GO:0006629,GO:0006631,GO:0006635,GO:0006810,GO:0006811,GO:0006812,GO:0006816,GO:0006873,GO:…	K05853-ko04020 Calcium signaling pathway;ko04022 cGMP - PKG signaling pathway;ko04972 Pancreatic secretion;ko05010 Alzheimer's disease	KOG0202-Ca2+ transporting ATPase[P]
XM_022415043.2	46.39	0.0001	18.8234543206	0.0012199415118699997	0.00705334739462	up	LOC610636	-	tubulin alpha-1B chain, transcript variant X1	-	K07374-ko04145 Phagosome;ko04210 Apoptosis;ko04540 Gap junction;ko05130 Pathogenic Escherichia coli infection	KOG1376-Alpha tubulin[Z]
XM_022421399.2	2.97333333333	0.0001	14.859793589	4.8501070738199994e-20	1.8650205740400002e-18	up	APBA1	-	amyloid beta precursor protein binding family A member 1, transcript variant X6	GO:0000138,GO:0001505,GO:0001540,GO:0001654,GO:0001701,GO:0003008,GO:0003674,GO:0005488,GO:0005515,GO:0005543,GO:0005546,GO:0005575,GO:0005622,GO:0005623,GO:0005737,GO:0005794,GO:0005795,GO:0005798,GO:0005829,GO:0005886,GO:0006810,GO:0006811,GO:0006820,GO:0006835,GO:0006836,GO:0006865,GO:0006886,GO:0006887,GO:0006903,GO:0006904,GO:0006928,GO:0007017,GO:0007018,GO:0007154,GO:0007155,GO:0007163,GO:…	-	KOG3605-Beta amyloid precursor-binding protein[R]
XR_005303400.1	2.4333333333300002	0.103333333333	4.557556343380001	3.1348580616099997e-22	1.3739845344100004e-20	up	LOC119866516	-	uncharacterized LOC119866516	-	-	-
XM_005624969.4	0.0001	2.10333333333	-14.360389884000002	2.6423081174000002e-12	5.57627491086e-11	down	ATP2A3	-	ATPase sarcoplasmic/endoplasmic reticulum Ca2+ transporting 3, transcript variant X2	GO:0000003,GO:0002064,GO:0002065,GO:0002066,GO:0002119,GO:0002164,GO:0003006,GO:0003008,GO:0003013,GO:0003015,GO:0003674,GO:0003676,GO:0003677,GO:0003682,GO:0003824,GO:0005215,GO:0005388,GO:0005488,GO:0005515,GO:0005575,GO:0005622,GO:0005623,GO:0005634,GO:0005635,GO:0005737,GO:0005783,GO:0005789,GO:0006082,GO:0006629,GO:0006631,GO:0006635,GO:0006810,GO:0006811,GO:0006812,GO:0006816,GO:0006873,GO:…	K05853-ko04020 Calcium signaling pathway;ko04022 cGMP - PKG signaling pathway;ko04972 Pancreatic secretion;ko05010 Alzheimer's disease	KOG0202-Ca2+ transporting ATPase[P]
XM_038430884.1	1.0033333333299999	0.0166666666667	5.9116915818699995	5.29245861611e-12	1.08404334387e-10	up	PLEC	-	plectin, transcript variant X23	GO:0000003,GO:0000226,GO:0000235,GO:0000902,GO:0000904,GO:0001558,GO:0001578,GO:0001700,GO:0001709,GO:0001763,GO:0002009,GO:0002020,GO:0002165,GO:0003674,GO:0003779,GO:0004857,GO:0004866,GO:0004869,GO:0005488,GO:0005515,GO:0005575,GO:0005622,GO:0005623,GO:0005737,GO:0005818,GO:0005819,GO:0005856,GO:0005874,GO:0005876,GO:0005881,GO:0005912,GO:0005924,GO:0005927,GO:0006915,GO:0006928,GO:0006935,GO:…	-	-
XR_005310651.1	0.32333333333299996	0.0001	11.658806531199998	0.000254403864316	0.0017580107520999999	up	LOC111090250	-	zinc finger and SCAN domain-containing protein 2-like, transcript variant X19	-	-	KOG2462-C2H2-type Zn-finger protein[K]
XM_005633087.2	0.00666666666667	5.69	-9.737247343029999	2.3803585441199998e-15	6.574079669789999e-14	down	TLE2	-	TLE family member 2, transcriptional corepressor, transcript variant X3	GO:0003674,GO:0003712,GO:0003714,GO:0005575,GO:0005622,GO:0005623,GO:0005634,GO:0005654,GO:0005912,GO:0005924,GO:0005925,GO:0006355,GO:0007154,GO:0007165,GO:0007275,GO:0008150,GO:0009653,GO:0009887,GO:0009889,GO:0009890,GO:0009892,GO:0009966,GO:0009968,GO:0009987,GO:0010468,GO:0010556,GO:0010558,GO:0010605,GO:0010629,GO:0010646,GO:0010648,GO:0016043,GO:0016604,GO:0019219,GO:0019222,GO:0022607,GO:…	-	KOG0639-Transducin-like enhancer of split protein (contains WD40 repeats)[B]
XM_022424467.2	0.79	7.59	-3.2641753272400003	0.00019115044714099996	0.00136145795408	down	GGA1	-	golgi associated, gamma adaptin ear containing, ARF binding protein 1, transcript variant X1	GO:0000139,GO:0002790,GO:0003674,GO:0005215,GO:0005488,GO:0005515,GO:0005575,GO:0005622,GO:0005623,GO:0005634,GO:0005654,GO:0005737,GO:0005768,GO:0005769,GO:0005794,GO:0005802,GO:0005829,GO:0006807,GO:0006810,GO:0006886,GO:0006892,GO:0008104,GO:0008150,GO:0008152,GO:0008565,GO:0009306,GO:0009893,GO:0009894,GO:0009896,GO:0009987,GO:0010008,GO:0010604,GO:0012505,GO:0015031,GO:0015833,GO:0016020,GO:…	K12404-ko04142 Lysosome	KOG1086-Cytosolic sorting protein/ADP-ribosylation factor effector GGA[U]
XM_022421850.2	3.39666666667	0.18666666666700002	4.18558341411	7.79309705493e-08	9.94243273848e-07	up	LOC102157274	-	60S ribosomal protein L27a-like, transcript variant X1	-	-	KOG1742-60s ribosomal protein L15/L27[J]
XM_014116434.3	0.833333333333	33.4266666667	-5.32596199617	2.45500434157e-06	2.49621486257e-05	down	PRKAR1A	-	protein kinase cAMP-dependent type I regulatory subunit alpha, transcript variant X3	GO:0000003,GO:0000166,GO:0000226,GO:0000280,GO:0001704,GO:0001707,GO:0001932,GO:0001933,GO:0001934,GO:0002682,GO:0002683,GO:0002694,GO:0002695,GO:0003006,GO:0003008,GO:0003014,GO:0003091,GO:0003674,GO:0004857,GO:0004860,GO:0004862,GO:0005488,GO:0005515,GO:0005575,GO:0005622,GO:0005623,GO:0005737,GO:0005829,GO:0005886,GO:0005929,GO:0005952,GO:0006355,GO:0006357,GO:0006464,GO:0006468,GO:0006469,GO:…	K04739-ko04910 Insulin signaling pathway	KOG1113-cAMP-dependent protein kinase types I and II, regulatory subunit[T]
XM_843298.6	0.18	3.04	-4.078002512	8.61218312662e-09	1.24668712247e-07	down	LOC606845	-	transmembrane protein 198-like, transcript variant X2	GO:0005575,GO:0005623,GO:0005886,GO:0012506,GO:0016020,GO:0031090,GO:0031982,GO:0043226,GO:0043227,GO:0044422,GO:0044464,GO:0071944	-	-
NM_001048085.1	0.05333333333330001	1.36	-4.6724253419699995	4.76358682372e-06	4.58904489037e-05	down	PSMB8	-	proteasome 20S subunit beta 8	GO:0000226,GO:0000502,GO:0003674,GO:0003824,GO:0004175,GO:0005575,GO:0005622,GO:0005623,GO:0005839,GO:0006508,GO:0006511,GO:0006807,GO:0006996,GO:0007010,GO:0007017,GO:0007049,GO:0007098,GO:0008150,GO:0008152,GO:0008233,GO:0009056,GO:0009057,GO:0009987,GO:0010498,GO:0016043,GO:0016787,GO:0019538,GO:0019774,GO:0019941,GO:0022402,GO:0030154,GO:0030163,GO:0031023,GO:0032502,GO:0032991,GO:0043161,GO:…	K02740-ko03050 Proteasome	KOG0175-20S proteasome, regulatory subunit beta type PSMB5/PSMB8/PRE2[O]
XM_038449327.1	0.643333333333	0.05333333333330001	3.59245703727	1.6624133888599998e-07	2.03675396939e-06	up	SYT1	-	synaptotagmin 1, transcript variant X3	GO:0000149,GO:0001505,GO:0001558,GO:0001786,GO:0003008,GO:0003674,GO:0005102,GO:0005488,GO:0005509,GO:0005513,GO:0005515,GO:0005516,GO:0005543,GO:0005544,GO:0005546,GO:0005575,GO:0005622,GO:0005623,GO:0005737,GO:0005794,GO:0005829,GO:0005886,GO:0006810,GO:0006836,GO:0006887,GO:0006897,GO:0006906,GO:0006996,GO:0007154,GO:0007267,GO:0007268,GO:0007269,GO:0007275,GO:0007317,GO:0007399,GO:0007417,GO:…	K15290-ko04721 Synaptic vesicle cycle	KOG1028-Ca2+-dependent phospholipid-binding protein Synaptotagmin, required for synaptic vesicle and secretory granule exocytosis[TU]
NM_001008720.1	0.786666666667	0.01	6.29768054864	1.53447022004e-05	0.00013482589430100002	up	CYP1A2	-	cytochrome P450 family 1 subfamily A member 2	GO:0002237,GO:0003674,GO:0003824,GO:0004497,GO:0005488,GO:0005515,GO:0005575,GO:0005622,GO:0005623,GO:0005737,GO:0005783,GO:0005789,GO:0006082,GO:0006091,GO:0006629,GO:0006706,GO:0006720,GO:0006721,GO:0006725,GO:0006778,GO:0006805,GO:0006807,GO:0006950,GO:0007275,GO:0008144,GO:0008150,GO:0008152,GO:0008202,GO:0009056,GO:0009058,GO:0009403,GO:0009404,GO:0009410,GO:0009605,GO:0009607,GO:0009617,GO:…	K07409-ko00140 Steroid hormone biosynthesis;ko00591 Linoleic acid metabolism;ko00380 Tryptophan metabolism;ko00830 Retinol metabolism;ko00232 Caffeine metabolism;ko00980 Metabolism of xenobiotics by cytochrome P450;ko00982 Drug metabolism - cytochrome P450;ko05204 Chemical carcinogenesis	KOG0156-Cytochrome P450 CYP2 subfamily[Q]
XM_014118453.3	0.0001	2.15666666667	-14.396515590999998	1.4208911630099998e-15	4.0243557436099996e-14	down	BICRAL	-	BRD4 interacting chromatin remodeling complex associated protein like, transcript variant X4	-	-	-
XM_022406791.2	0.013333333333299998	0.39666666666699996	-4.89481776331	0.000442371685729	0.00288370164913	down	DHX30	-	DExH-box helicase 30, transcript variant X6	GO:0000027,GO:0003674,GO:0003676,GO:0003682,GO:0003723,GO:0003724,GO:0003725,GO:0003824,GO:0004004,GO:0004386,GO:0005488,GO:0005575,GO:0005622,GO:0005623,GO:0005737,GO:0005739,GO:0005759,GO:0005829,GO:0006139,GO:0006396,GO:0006725,GO:0006807,GO:0006996,GO:0008026,GO:0008150,GO:0008152,GO:0008186,GO:0009295,GO:0009987,GO:0010467,GO:0016043,GO:0016070,GO:0016462,GO:0016787,GO:0016817,GO:0016818,GO:…	-	KOG0920-ATP-dependent RNA helicase A[A]
XM_038461057.1	0.62	0.0001	12.5980525002	0.0011477479196300001	0.00668971211518	up	HERC1	-	HECT and RLD domain containing E3 ubiquitin protein ligase family member 1, transcript variant X3	GO:0003674,GO:0005085,GO:0005086,GO:0005488,GO:0005515,GO:0005575,GO:0005622,GO:0005623,GO:0005737,GO:0005794,GO:0005829,GO:0008150,GO:0012505,GO:0016020,GO:0019899,GO:0043226,GO:0043227,GO:0043229,GO:0043231,GO:0044424,GO:0044444,GO:0044464,GO:0051020,GO:0065007,GO:0065009,GO:0098772	K10594-ko04120 Ubiquitin mediated proteolysis	KOG0939-E3 ubiquitin-protein ligase/Putative upstream regulatory element binding protein[OK]
XM_005631228.4	0.04666666666669999	0.533333333333	-3.5145731728300005	0.0013757826714499999	0.00782665781289	down	AGBL2	-	ATP/GTP binding protein like 2, transcript variant X3	GO:0000003,GO:0001654,GO:0002164,GO:0003407,GO:0003674,GO:0003824,GO:0004180,GO:0004181,GO:0005575,GO:0005622,GO:0005623,GO:0005737,GO:0005739,GO:0005814,GO:0005815,GO:0005829,GO:0005856,GO:0005929,GO:0006464,GO:0006508,GO:0006807,GO:0006996,GO:0007005,GO:0007275,GO:0007423,GO:0007610,GO:0008150,GO:0008152,GO:0008233,GO:0008235,GO:0008237,GO:0008238,GO:0009791,GO:0009987,GO:0015630,GO:0016043,GO:…	-	KOG3641-Zinc carboxypeptidase[E]
XM_038649122.1	0.52	0.0166666666667	4.963474123969999	0.000235456276648	0.00163754756467	up	EHBP1	-	EH domain binding protein 1, transcript variant X9	GO:0002790,GO:0003674,GO:0003779,GO:0005488,GO:0005515,GO:0005575,GO:0005622,GO:0005623,GO:0005737,GO:0005829,GO:0005886,GO:0005938,GO:0006810,GO:0007275,GO:0007423,GO:0008092,GO:0008104,GO:0008150,GO:0008356,GO:0008593,GO:0009306,GO:0009966,GO:0009967,GO:0009987,GO:0010646,GO:0010647,GO:0015031,GO:0015833,GO:0016020,GO:0016043,GO:0023051,GO:0023056,GO:0030198,GO:0032501,GO:0032502,GO:0032940,GO:…	-	KOG0035-Ca2+-binding actin-bundling protein (actinin), alpha chain (EF-Hand protein superfamily)[Z]
XM_547290.6	2.27333333333	0.276666666667	3.03858849768	2.5776001436000003e-10	4.47219614268e-09	up	GBP6	-	guanylate binding protein family member 6	GO:0002376,GO:0006950,GO:0006952,GO:0006955,GO:0008150,GO:0009605,GO:0009607,GO:0009617,GO:0009987,GO:0010033,GO:0034097,GO:0034341,GO:0042221,GO:0042742,GO:0043207,GO:0045087,GO:0050896,GO:0051704,GO:0051707,GO:0051716,GO:0070887,GO:0071310,GO:0071345,GO:0071346,GO:0098542	-	KOG2037-Guanylate-binding protein[R]
XM_022415592.2	0.7733333333329999	0.0333333333333	4.53605290024	0.00119032593956	0.006910419237450001	up	INTS6L	-	integrator complex subunit 6 like, transcript variant X11	GO:0000428,GO:0005575,GO:0005622,GO:0005623,GO:0005634,GO:0005654,GO:0006139,GO:0006396,GO:0006725,GO:0006807,GO:0008150,GO:0008152,GO:0009987,GO:0010467,GO:0016070,GO:0016073,GO:0016180,GO:0016591,GO:0030880,GO:0031123,GO:0031974,GO:0031981,GO:0032039,GO:0032991,GO:0034470,GO:0034472,GO:0034641,GO:0034660,GO:0043170,GO:0043226,GO:0043227,GO:0043229,GO:0043231,GO:0043233,GO:0043628,GO:0044237,GO:…	-	KOG3768-DEAD box RNA helicase[R]
XM_022407890.2	0.0001	0.293333333333	-11.5183253077	4.63487331895e-06	4.48186902432e-05	down	PLEKHA7	-	pleckstrin homology domain containing A7, transcript variant X9	GO:0003674,GO:0005488,GO:0005515,GO:0005575,GO:0005622,GO:0005623,GO:0005634,GO:0005737,GO:0005813,GO:0005815,GO:0005829,GO:0005856,GO:0005911,GO:0005912,GO:0005913,GO:0005915,GO:0007155,GO:0008150,GO:0009987,GO:0015630,GO:0016043,GO:0022610,GO:0030054,GO:0034330,GO:0034331,GO:0034332,GO:0034334,GO:0043226,GO:0043227,GO:0043228,GO:0043229,GO:0043231,GO:0043232,GO:0043296,GO:0043954,GO:0044422,GO:…	-	KOG0930-Guanine nucleotide exchange factor Cytohesin, contains PH and Sec7 domains[U]
XM_022403545.2	0.0001	0.62	-12.5980525002	5.2315588911000006e-05	0.00041930066459699994	down	TMEM144	-	transmembrane protein 144, transcript variant X11	-	-	-
XM_847441.6	4.21	0.426666666667	3.30263892379	5.533265637359999e-23	2.55326014826e-21	up	VXN	-	vexin	GO:0005575,GO:0005622,GO:0005623,GO:0005634,GO:0005886,GO:0007275,GO:0007399,GO:0008150,GO:0009987,GO:0016020,GO:0022008,GO:0030154,GO:0030182,GO:0032501,GO:0032502,GO:0043226,GO:0043227,GO:0043229,GO:0043231,GO:0044424,GO:0044464,GO:0048699,GO:0048731,GO:0048856,GO:0048869,GO:0071944	-	-
XM_022417496.2	0.07333333333330001	0.00666666666667	3.45943161864	0.0015994938575099999	0.00892378939547	up	TET1	-	tet methylcytosine dioxygenase 1	GO:0000003,GO:0000981,GO:0001701,GO:0001824,GO:0001825,GO:0001826,GO:0003006,GO:0003674,GO:0003676,GO:0003677,GO:0003700,GO:0003824,GO:0005488,GO:0005506,GO:0005575,GO:0005622,GO:0005623,GO:0005634,GO:0005654,GO:0006139,GO:0006259,GO:0006304,GO:0006355,GO:0006357,GO:0006464,GO:0006486,GO:0006493,GO:0006725,GO:0006807,GO:0007275,GO:0007276,GO:0007281,GO:0008150,GO:0008152,GO:0008284,GO:0009058,GO:…	-	-
XM_543821.7	2.2	0.0166666666667	7.0443941193600015	6.120918195880001e-12	1.24627599637e-10	up	OLR1	-	oxidized low density lipoprotein receptor 1	GO:0000302,GO:0001775,GO:0002252,GO:0002263,GO:0002274,GO:0002275,GO:0002283,GO:0002366,GO:0002376,GO:0002443,GO:0002444,GO:0002446,GO:0003008,GO:0003013,GO:0003018,GO:0003674,GO:0005041,GO:0005488,GO:0005515,GO:0005575,GO:0005576,GO:0005622,GO:0005623,GO:0005634,GO:0005654,GO:0005737,GO:0005886,GO:0005887,GO:0006508,GO:0006807,GO:0006810,GO:0006887,GO:0006897,GO:0006898,GO:0006928,GO:0006950,GO:…	K08763-ko04145 Phagosome;ko03320 PPAR signaling pathway	-
XM_003431468.5	0.8033333333329999	0.0001	12.971783025299999	1.8866280003e-07	2.28892285721e-06	up	GLS2	-	glutaminase 2, transcript variant X2	GO:0003674,GO:0003824,GO:0004359,GO:0005575,GO:0005622,GO:0005623,GO:0005737,GO:0005739,GO:0005759,GO:0006082,GO:0006520,GO:0006536,GO:0006537,GO:0006541,GO:0006543,GO:0006807,GO:0006810,GO:0006811,GO:0006820,GO:0006835,GO:0006865,GO:0008150,GO:0008152,GO:0008652,GO:0009056,GO:0009058,GO:0009063,GO:0009064,GO:0009065,GO:0009084,GO:0009987,GO:0010941,GO:0014047,GO:0015711,GO:0015800,GO:0015849,GO:…	K01425-ko00250 Alanine, aspartate and glutamate metabolism;ko00220 Arginine biosynthesis;ko00471 D-Glutamine and D-glutamate metabolism;ko04964 Proximal tubule bicarbonate reclamation;ko04724 Glutamatergic synapse;ko04727 GABAergic synapse;ko05230 Central carbon metabolism in cancer;ko05206 MicroRNAs in cancer	KOG0506-Glutaminase (contains ankyrin repeat)[E]
XM_005623849.3	8.21666666667	1.0	3.03855324077	1.82061742005e-07	2.21406917995e-06	up	KLC1	-	kinesin light chain 1, transcript variant X10	GO:0000003,GO:0000226,GO:0000280,GO:0000902,GO:0000904,GO:0000910,GO:0002064,GO:0002065,GO:0002066,GO:0002119,GO:0002164,GO:0003006,GO:0003674,GO:0003774,GO:0003777,GO:0003824,GO:0005488,GO:0005515,GO:0005575,GO:0005622,GO:0005623,GO:0005634,GO:0005635,GO:0005737,GO:0005856,GO:0005871,GO:0005875,GO:0006810,GO:0006886,GO:0006928,GO:0006996,GO:0007010,GO:0007017,GO:0007018,GO:0007049,GO:0007097,GO:…	-	KOG1840-Kinesin light chain[Z]
XM_005622573.3	3.17333333333	0.0001	14.9537114524	5.85486176564e-09	8.63743464353e-08	up	GREM2	-	gremlin 2, DAN family BMP antagonist, transcript variant X2	GO:0003002,GO:0003674,GO:0005488,GO:0005515,GO:0005539,GO:0005575,GO:0005576,GO:0005615,GO:0006355,GO:0006357,GO:0007154,GO:0007165,GO:0007166,GO:0007167,GO:0007178,GO:0007275,GO:0007389,GO:0008150,GO:0008201,GO:0009653,GO:0009719,GO:0009790,GO:0009799,GO:0009855,GO:0009889,GO:0009953,GO:0009966,GO:0009968,GO:0009987,GO:0010033,GO:0010171,GO:0010172,GO:0010468,GO:0010469,GO:0010556,GO:0010646,GO:…	-	-
XM_038458644.1	0.34	0.0001	11.731319030999998	0.0013474585965199998	0.00768432279125	up	DMTN	-	dematin actin binding protein, transcript variant X6	GO:0001932,GO:0001933,GO:0001952,GO:0001953,GO:0002262,GO:0002376,GO:0002520,GO:0002576,GO:0002790,GO:0003674,GO:0003779,GO:0005102,GO:0005488,GO:0005515,GO:0005575,GO:0005622,GO:0005623,GO:0005737,GO:0005829,GO:0005856,GO:0005884,GO:0005886,GO:0006810,GO:0006887,GO:0006996,GO:0007010,GO:0007015,GO:0007154,GO:0007162,GO:0007165,GO:0007275,GO:0008092,GO:0008104,GO:0008150,GO:0008360,GO:0009306,GO:…	-	KOG1044-Actin-binding LIM Zn-finger protein Limatin involved in axon guidance[TZ]
XM_038453775.1	12.23	0.0001	16.9000648783	4.4319522787199996e-17	1.3872821355399999e-15	up	CCNE1	-	cyclin E1, transcript variant X1	GO:0000003,GO:0000082,GO:0000083,GO:0000122,GO:0000278,GO:0000280,GO:0000307,GO:0000723,GO:0000785,GO:0001541,GO:0001547,GO:0001654,GO:0001708,GO:0001709,GO:0001745,GO:0001889,GO:0001932,GO:0002009,GO:0002064,GO:0002065,GO:0002066,GO:0002165,GO:0003006,GO:0003674,GO:0003712,GO:0003713,GO:0003824,GO:0004672,GO:0004674,GO:0004693,GO:0005102,GO:0005488,GO:0005515,GO:0005575,GO:0005622,GO:0005623,GO:…	K06626-ko04391 Hippo signaling pathway -fly;ko04151 PI3K-Akt signaling pathway;ko04110 Cell cycle;ko04114 Oocyte meiosis;ko04115 p53 signaling pathway;ko05200 Pathways in cancer;ko05206 MicroRNAs in cancer;ko05203 Viral carcinogenesis;ko05215 Prostate cancer;ko05222 Small cell lung cancer;ko05162 Measles;ko05161 Hepatitis B	KOG0655-G1/S-specific cyclin E[D]
XM_005617872.4	0.0033333333333300003	0.24666666666700002	-6.209453365630001	0.00018951830425	0.0013517085305499998	down	UBXN10	-	UBX domain protein 10	GO:0005575,GO:0005623,GO:0005929,GO:0006996,GO:0007275,GO:0007368,GO:0007389,GO:0007507,GO:0008150,GO:0009799,GO:0009855,GO:0009987,GO:0016043,GO:0022607,GO:0030030,GO:0030031,GO:0032501,GO:0032502,GO:0042995,GO:0043226,GO:0044085,GO:0044464,GO:0044782,GO:0048513,GO:0048731,GO:0048856,GO:0060271,GO:0061371,GO:0070925,GO:0071840,GO:0072359,GO:0120025,GO:0120031,GO:0120036	-	-
XM_005630746.4	0.91	0.0001	13.15165083	4.3698443813e-06	4.24457826516e-05	up	CIART	-	circadian associated repressor of transcription, transcript variant X2	GO:0000976,GO:0000977,GO:0000978,GO:0000980,GO:0000987,GO:0001012,GO:0001046,GO:0001047,GO:0001067,GO:0001158,GO:0003674,GO:0003676,GO:0003677,GO:0003690,GO:0005488,GO:0005575,GO:0005622,GO:0005623,GO:0005634,GO:0005654,GO:0006355,GO:0007610,GO:0007622,GO:0007623,GO:0007626,GO:0008150,GO:0009889,GO:0009890,GO:0009892,GO:0010468,GO:0010556,GO:0010558,GO:0010605,GO:0010629,GO:0016604,GO:0016605,GO:…	-	-
XM_014120482.3	0.0001	0.586666666667	-12.5183253077	0.000170631831715	0.00122874067418	down	AGBL5	-	ATP/GTP binding protein like 5, transcript variant X2	GO:0002252,GO:0002376,GO:0003674,GO:0003824,GO:0004180,GO:0004181,GO:0005488,GO:0005515,GO:0005575,GO:0005576,GO:0005622,GO:0005623,GO:0005634,GO:0005737,GO:0005819,GO:0005829,GO:0005856,GO:0006464,GO:0006508,GO:0006807,GO:0006950,GO:0006952,GO:0006996,GO:0007275,GO:0008092,GO:0008150,GO:0008152,GO:0008233,GO:0008235,GO:0008237,GO:0008238,GO:0009605,GO:0009607,GO:0009615,GO:0009790,GO:0009792,GO:…	-	KOG3641-Zinc carboxypeptidase[E]
XM_539472.7	3.0466666666699997	0.18333333333299998	4.054690641530001	3.75621861351e-24	1.86080079637e-22	up	GPNMB	-	glycoprotein nmb, transcript variant X5	GO:0001503,GO:0001649,GO:0001817,GO:0001818,GO:0001932,GO:0001934,GO:0002682,GO:0002683,GO:0002694,GO:0002695,GO:0003674,GO:0005102,GO:0005178,GO:0005488,GO:0005515,GO:0005539,GO:0005575,GO:0005622,GO:0005623,GO:0005737,GO:0005886,GO:0005887,GO:0006935,GO:0007154,GO:0007155,GO:0007162,GO:0007165,GO:0007267,GO:0007275,GO:0007346,GO:0008150,GO:0008201,GO:0008285,GO:0009605,GO:0009888,GO:0009893,GO:…	-	-
XM_038425633.1	0.256666666667	3.65	-3.82992861379	0.000322025847708	0.0021769477388800004	down	FIP1L1	-	factor interacting with PAPOLA and CPSF1, transcript variant X11	GO:0000375,GO:0000377,GO:0000398,GO:0005575,GO:0005622,GO:0005623,GO:0005634,GO:0005654,GO:0005847,GO:0005849,GO:0006139,GO:0006351,GO:0006353,GO:0006366,GO:0006369,GO:0006378,GO:0006379,GO:0006396,GO:0006397,GO:0006403,GO:0006405,GO:0006406,GO:0006611,GO:0006725,GO:0006807,GO:0006810,GO:0006886,GO:0006913,GO:0008104,GO:0008150,GO:0008152,GO:0008380,GO:0009058,GO:0009059,GO:0009987,GO:0010467,GO:…	K14405-ko03015 mRNA surveillance pathway	KOG1049-Polyadenylation factor I complex, subunit FIP1[A]
XR_005317713.1	1.59333333333	0.126666666667	3.65293929454	3.9103405033800005e-16	1.14871147205e-14	up	LOC119867532	-	uncharacterized LOC119867532	-	-	-
XM_038460632.1	4.88666666667	0.0001	15.5765630772	1.14122422807e-21	4.8769819561300006e-20	up	SORBS1	-	sorbin and SH3 domain containing 1, transcript variant X44	GO:0003008,GO:0007275,GO:0007517,GO:0007600,GO:0007605,GO:0008150,GO:0016203,GO:0032501,GO:0032502,GO:0048513,GO:0048731,GO:0048856,GO:0050877,GO:0050954,GO:0060538,GO:0061061	K06086-ko04520 Adherens junction;ko04910 Insulin signaling pathway;ko03320 PPAR signaling pathway	KOG4225-Sorbin and SH3 domain-containing protein[T]
XR_001315159.3	0.0001	0.153333333333	-10.5824556451	4.5647508791800006e-06	4.42030627461e-05	down	RTP4	-	receptor transporter protein 4, transcript variant X4	-	-	-
XR_005314060.1	3.5466666666699997	0.09	5.30039493334	0.00161262688387	0.008988512604089999	up	LOC119865626	-	uncharacterized LOC119865626	-	-	-
XR_294524.3	0.026666666666700003	8.42666666667	-8.303780748180001	6.363598180279999e-11	1.1782698380000001e-09	down	LOC102156183	-	uncharacterized LOC102156183, transcript variant X1	-	-	-
XM_014108398.3	1.12	0.0001	13.451211111800001	4.513232249569999e-08	5.95404503775e-07	up	SLC38A9	-	solute carrier family 38 member 9, transcript variant X11	GO:0000323,GO:0001101,GO:0003333,GO:0003674,GO:0005215,GO:0005342,GO:0005575,GO:0005622,GO:0005623,GO:0005634,GO:0005654,GO:0005737,GO:0005764,GO:0005765,GO:0005768,GO:0005770,GO:0005773,GO:0005774,GO:0006810,GO:0006811,GO:0006820,GO:0006865,GO:0007049,GO:0007050,GO:0008150,GO:0008509,GO:0008514,GO:0009719,GO:0009894,GO:0009966,GO:0009967,GO:0009987,GO:0010033,GO:0010243,GO:0010506,GO:0010646,GO:…	K14995-ko04150 mTOR signaling pathway	KOG1303-Amino acid transporters[E]
XM_005625470.3	0.0001	0.83	-13.018895621099999	0.000574112344603	0.0036362809636199997	down	LOC606845	-	transmembrane protein 198-like, transcript variant X2	GO:0005575,GO:0005623,GO:0005886,GO:0012506,GO:0016020,GO:0031090,GO:0031982,GO:0043226,GO:0043227,GO:0044422,GO:0044464,GO:0071944	-	-
XM_038593848.1	3.11666666667	0.35333333333300004	3.1409021002099995	1.80668419794e-10	3.18989280486e-09	up	RPS6KA5	-	ribosomal protein S6 kinase A5, transcript variant X2	GO:0000003,GO:0000166,GO:0000228,GO:0000723,GO:0000803,GO:0000805,GO:0000902,GO:0000904,GO:0001817,GO:0001818,GO:0001932,GO:0001934,GO:0002218,GO:0002220,GO:0002223,GO:0002253,GO:0002376,GO:0002429,GO:0002682,GO:0002684,GO:0002757,GO:0002758,GO:0002764,GO:0002768,GO:0003006,GO:0003674,GO:0003824,GO:0004672,GO:0004674,GO:0005488,GO:0005515,GO:0005524,GO:0005575,GO:0005622,GO:0005623,GO:0005634,GO:…	K04445-ko04010 MAPK signaling pathway;ko04668 TNF signaling pathway;ko04261 Adrenergic signaling in cardiomyocytes;ko04722 Neurotrophin signaling pathway;ko04713 Circadian entrainment;ko05206 MicroRNAs in cancer;ko05219 Bladder cancer	KOG0603-Ribosomal protein S6 kinase[T]
XM_038455493.1	0.363333333333	0.0033333333333300003	6.768184324780001	0.0006945393627030001	0.004298273439939999	up	TMIE	-	transmembrane inner ear, transcript variant X6	GO:0003008,GO:0007275,GO:0007423,GO:0007600,GO:0007605,GO:0008150,GO:0009653,GO:0009790,GO:0009887,GO:0032501,GO:0032502,GO:0042471,GO:0042472,GO:0043583,GO:0048513,GO:0048562,GO:0048568,GO:0048598,GO:0048731,GO:0048839,GO:0048856,GO:0050877,GO:0050954,GO:0090596	-	-
XM_005632989.4	0.0001	2.72	-14.731319030999998	7.61847326033e-13	1.683936813e-11	down	SLC25A23	-	solute carrier family 25 member 23, transcript variant X4	GO:0000295,GO:0002082,GO:0003674,GO:0005215,GO:0005346,GO:0005347,GO:0005575,GO:0005622,GO:0005623,GO:0005737,GO:0005739,GO:0005740,GO:0005743,GO:0006140,GO:0006810,GO:0006811,GO:0006812,GO:0006816,GO:0006820,GO:0006839,GO:0006851,GO:0006855,GO:0006862,GO:0008150,GO:0008509,GO:0008514,GO:0009987,GO:0010035,GO:0010038,GO:0015075,GO:0015215,GO:0015216,GO:0015217,GO:0015238,GO:0015605,GO:0015711,GO:…	-	KOG0036-Predicted mitochondrial carrier protein[F]
XM_038453023.1	2.14	0.0001	14.385323176199998	8.861991541629999e-15	2.32849819982e-13	up	DHX57	-	DExH-box helicase 57, transcript variant X9	GO:0003674,GO:0003676,GO:0003723,GO:0003724,GO:0003824,GO:0004004,GO:0004386,GO:0005488,GO:0005575,GO:0005622,GO:0005623,GO:0005737,GO:0005739,GO:0006139,GO:0006396,GO:0006725,GO:0006807,GO:0008026,GO:0008150,GO:0008152,GO:0008186,GO:0009987,GO:0010467,GO:0016070,GO:0016462,GO:0016787,GO:0016817,GO:0016818,GO:0016887,GO:0017111,GO:0034641,GO:0042623,GO:0043170,GO:0043226,GO:0043227,GO:0043229,GO:…	-	KOG0920-ATP-dependent RNA helicase A[A]
XR_001316467.3	0.0001	2.37333333333	-14.53462712	1.56636796319e-15	4.40901984321e-14	down	LOC106558971	-	uncharacterized LOC106558971	-	-	-
XM_005625626.4	2.78333333333	29.363333333299998	-3.3991301506200005	2.43376270203e-18	8.36399720896e-17	down	CNOT2	-	CCR4-NOT transcription complex subunit 2, transcript variant X2	GO:0000075,GO:0000077,GO:0000122,GO:0000175,GO:0000278,GO:0000288,GO:0000289,GO:0000932,GO:0000956,GO:0001221,GO:0001222,GO:0001224,GO:0001226,GO:0001701,GO:0001824,GO:0001825,GO:0001829,GO:0003674,GO:0003712,GO:0003824,GO:0004518,GO:0004527,GO:0004532,GO:0004535,GO:0004540,GO:0005488,GO:0005515,GO:0005575,GO:0005622,GO:0005623,GO:0005634,GO:0005737,GO:0005829,GO:0005886,GO:0006139,GO:0006351,GO:…	K12605-ko03018 RNA degradation	KOG2151-Predicted transcriptional regulator[KDR]
XM_038447683.1	0.256666666667	0.0001	11.3256802297	0.0013177404772199998	0.00753718188282	up	NR3C2	-	nuclear receptor subfamily 3 group C member 2, transcript variant X6	GO:0000981,GO:0003008,GO:0003674,GO:0003676,GO:0003677,GO:0003690,GO:0003700,GO:0003707,GO:0004879,GO:0005488,GO:0005496,GO:0005515,GO:0005575,GO:0005622,GO:0005623,GO:0005634,GO:0005654,GO:0005737,GO:0006355,GO:0006357,GO:0006873,GO:0006875,GO:0006883,GO:0007154,GO:0007165,GO:0007588,GO:0008150,GO:0008289,GO:0009719,GO:0009725,GO:0009755,GO:0009889,GO:0009987,GO:0010033,GO:0010468,GO:0010556,GO:…	K08555-ko04960 Aldosterone-regulated sodium reabsorption	KOG4215-Hepatocyte nuclear factor 4 and similar steroid hormone receptors[K]
XM_038453439.1	1.2966666666700002	0.0033333333333300003	8.60362634499	2.39041730088e-10	4.1703338025799995e-09	up	ITGA10	-	integrin subunit alpha 10, transcript variant X5	GO:0003674,GO:0005488,GO:0005518,GO:0005575,GO:0005623,GO:0005886,GO:0005887,GO:0007154,GO:0007155,GO:0007160,GO:0007165,GO:0007166,GO:0007229,GO:0008150,GO:0008305,GO:0009987,GO:0016020,GO:0016021,GO:0016043,GO:0022610,GO:0023052,GO:0030198,GO:0031224,GO:0031226,GO:0031589,GO:0032991,GO:0034680,GO:0043062,GO:0043235,GO:0044425,GO:0044459,GO:0044464,GO:0044877,GO:0050789,GO:0050794,GO:0050896,GO:…	K06586-ko04151 PI3K-Akt signaling pathway;ko04512 ECM-receptor interaction;ko04810 Regulation of actin cytoskeleton;ko04510 Focal adhesion;ko05410 Hypertrophic cardiomyopathy (HCM);ko05412 Arrhythmogenic right ventricular cardiomyopathy (ARVC);ko05414 Dilated cardiomyopathy (DCM)	KOG3637-Vitronectin receptor, alpha subunit[W]
XM_022427825.2	1.14	0.026666666666700003	5.41785251489	1.36903951576e-07	1.69297545417e-06	up	ZC3H12A	-	zinc finger CCCH-type containing 12A, transcript variant X4	GO:0000294,GO:0000932,GO:0000956,GO:0001101,GO:0001505,GO:0001817,GO:0001818,GO:0001932,GO:0001933,GO:0001934,GO:0002230,GO:0002237,GO:0002253,GO:0002376,GO:0002429,GO:0002682,GO:0002683,GO:0002684,GO:0002694,GO:0002695,GO:0002697,GO:0002698,GO:0002757,GO:0002764,GO:0002768,GO:0002791,GO:0002792,GO:0002819,GO:0002820,GO:0002822,GO:0002823,GO:0002831,GO:0003674,GO:0003676,GO:0003677,GO:0003682,GO:…	-	KOG3777-Uncharacterized conserved protein[S]
XM_038463394.1	0.27	0.01	4.75488750216	3.85596927895e-06	3.78572666383e-05	up	PLA2R1	-	phospholipase A2 receptor 1	GO:0001816,GO:0003674,GO:0004888,GO:0005488,GO:0005515,GO:0005575,GO:0005576,GO:0005623,GO:0005886,GO:0005887,GO:0006810,GO:0006897,GO:0006898,GO:0006950,GO:0006979,GO:0007154,GO:0007165,GO:0007568,GO:0007569,GO:0008150,GO:0008152,GO:0009966,GO:0009967,GO:0009986,GO:0009987,GO:0010517,GO:0010519,GO:0010646,GO:0010647,GO:0016020,GO:0016021,GO:0016192,GO:0019899,GO:0023051,GO:0023052,GO:0023056,GO:…	K06560-ko04145 Phagosome;ko05152 Tuberculosis	-
XR_002618921.2	1.13333333333	0.0966666666667	3.55140994101	8.44112032875e-06	7.76916023445e-05	up	SLC38A9	-	solute carrier family 38 member 9, transcript variant X11	GO:0000323,GO:0001101,GO:0003333,GO:0003674,GO:0005215,GO:0005342,GO:0005575,GO:0005622,GO:0005623,GO:0005634,GO:0005654,GO:0005737,GO:0005764,GO:0005765,GO:0005768,GO:0005770,GO:0005773,GO:0005774,GO:0006810,GO:0006811,GO:0006820,GO:0006865,GO:0007049,GO:0007050,GO:0008150,GO:0008509,GO:0008514,GO:0009719,GO:0009894,GO:0009966,GO:0009967,GO:0009987,GO:0010033,GO:0010243,GO:0010506,GO:0010646,GO:…	K14995-ko04150 mTOR signaling pathway	KOG1303-Amino acid transporters[E]
XM_022427770.2	0.55	0.0633333333333	3.1183947007999997	0.0014094401233599998	0.00798274541253	up	LOC100683471	-	cationic amino acid transporter 3-like, transcript variant X3	-	-	KOG1286-Amino acid transporters[E]
XM_038454832.1	32.7533333333	3.01666666667	3.4406145417800005	6.73150410628e-05	0.000528786171838	up	UGGT1	-	UDP-glucose glycoprotein glucosyltransferase 1, transcript variant X3	GO:0003674,GO:0003824,GO:0003980,GO:0005488,GO:0005515,GO:0005575,GO:0005622,GO:0005623,GO:0005634,GO:0005635,GO:0005737,GO:0005783,GO:0005788,GO:0005791,GO:0005793,GO:0006011,GO:0006139,GO:0006457,GO:0006458,GO:0006464,GO:0006486,GO:0006487,GO:0006508,GO:0006515,GO:0006517,GO:0006725,GO:0006793,GO:0006807,GO:0006950,GO:0006986,GO:0007154,GO:0007165,GO:0008150,GO:0008152,GO:0008194,GO:0009056,GO:…	K11718-ko04141 Protein processing in endoplasmic reticulum	KOG1879-UDP-glucose:glycoprotein glucosyltransferase[G]
XM_038625396.1	0.17	2.57333333333	-3.9200316952999996	5.2501909886e-07	5.96940319822e-06	down	TRIM47	-	tripartite motif containing 47, transcript variant X1	GO:0005575,GO:0005622,GO:0005623,GO:0005737,GO:0005829,GO:0044424,GO:0044444,GO:0044464	-	KOG4367-Predicted Zn-finger protein[S]
XM_038462547.1	1.77666666667	0.05666666666669999	4.97052888151	1.66887390723e-05	0.00014571772662099998	up	CIP2A	-	cellular inhibitor of PP2A, transcript variant X1	GO:0000003,GO:0003674,GO:0005488,GO:0005515,GO:0005575,GO:0005622,GO:0005623,GO:0005737,GO:0005829,GO:0005886,GO:0007276,GO:0007283,GO:0008150,GO:0008284,GO:0016020,GO:0019953,GO:0022414,GO:0032501,GO:0032504,GO:0042127,GO:0042802,GO:0042803,GO:0044424,GO:0044444,GO:0044464,GO:0044703,GO:0046983,GO:0048232,GO:0048518,GO:0048522,GO:0048609,GO:0050789,GO:0050794,GO:0051704,GO:0065007,GO:0071944,GO:…	-	-
XM_022412378.2	0.61	0.01	5.93073733756	1.48412935901e-06	1.56926427692e-05	up	TPD52	-	tumor protein D52, transcript variant X9	GO:0001775,GO:0002376,GO:0002520,GO:0002521,GO:0003674,GO:0005488,GO:0005509,GO:0005515,GO:0005575,GO:0005622,GO:0005623,GO:0005737,GO:0005783,GO:0006810,GO:0007275,GO:0008150,GO:0008284,GO:0009653,GO:0009987,GO:0012505,GO:0030097,GO:0030098,GO:0030154,GO:0030183,GO:0032501,GO:0032502,GO:0042113,GO:0042127,GO:0042802,GO:0042803,GO:0043167,GO:0043169,GO:0043226,GO:0043227,GO:0043229,GO:0043231,GO:…	-	KOG4010-Coiled-coil protein TPD52[R]
XM_038506233.1	0.663333333333	0.0001	12.6955183096	3.52957044398e-07	4.12382358445e-06	up	PLAGL1	-	PLAG1 like zinc finger 1, transcript variant X16	GO:0000075,GO:0000077,GO:0000278,GO:0000976,GO:0000977,GO:0000981,GO:0001012,GO:0001067,GO:0001228,GO:0003674,GO:0003676,GO:0003677,GO:0003690,GO:0003700,GO:0005488,GO:0005575,GO:0005622,GO:0005623,GO:0005634,GO:0005654,GO:0005737,GO:0005794,GO:0006139,GO:0006351,GO:0006355,GO:0006357,GO:0006366,GO:0006725,GO:0006807,GO:0006915,GO:0006950,GO:0006974,GO:0006977,GO:0007049,GO:0007050,GO:0007093,GO:…	-	KOG2462-C2H2-type Zn-finger protein[K]
XM_534351.7	2.9	24.17	-3.05909266775	1.42120981725e-08	2.0029596696900002e-07	down	BMP2	-	bone morphogenetic protein 2, transcript variant X2	GO:0000003,GO:0000122,GO:0000187,GO:0000578,GO:0001101,GO:0001501,GO:0001503,GO:0001649,GO:0001654,GO:0001655,GO:0001657,GO:0001658,GO:0001666,GO:0001667,GO:0001700,GO:0001701,GO:0001703,GO:0001704,GO:0001705,GO:0001708,GO:0001709,GO:0001712,GO:0001715,GO:0001745,GO:0001759,GO:0001763,GO:0001822,GO:0001823,GO:0001837,GO:0001932,GO:0001934,GO:0001936,GO:0001938,GO:0002009,GO:0002062,GO:0002064,GO:…	-	KOG3900-Transforming growth factor beta, bone morphogenetic protein and related proteins[T]
XM_038461136.1	0.7	0.0001	12.773139206700002	0.0017764072345399999	0.00978847340777	up	PEAK1	-	pseudopodium enriched atypical kinase 1, transcript variant X6	GO:0000902,GO:0000904,GO:0001952,GO:0003674,GO:0003824,GO:0004672,GO:0004713,GO:0004715,GO:0005488,GO:0005515,GO:0005575,GO:0005622,GO:0005623,GO:0005856,GO:0005912,GO:0005924,GO:0005925,GO:0006464,GO:0006468,GO:0006793,GO:0006796,GO:0006807,GO:0006928,GO:0007044,GO:0007045,GO:0007155,GO:0007160,GO:0008150,GO:0008152,GO:0009653,GO:0009987,GO:0010810,GO:0015629,GO:0016043,GO:0016301,GO:0016310,GO:…	-	KOG4158-BRPK/PTEN-induced protein kinase[T]
XM_014110060.3	2.7	0.0001	14.7206717868	6.3407471337299995e-15	1.68001163412e-13	up	DAPP1	-	dual adaptor of phosphotyrosine and 3-phosphoinositides 1, transcript variant X2	-	K12229-ko04662 B cell receptor signaling pathway	KOG4226-Adaptor protein NCK/Dock, contains SH2 and SH3 domains[T]
XM_541087.5	0.15	0.00666666666667	4.49185309633	5.70765537487e-08	7.41309269245e-07	up	ONECUT2	-	one cut homeobox 2	GO:0000976,GO:0000977,GO:0000978,GO:0000981,GO:0000982,GO:0000987,GO:0001012,GO:0001067,GO:0001077,GO:0001228,GO:0001889,GO:0001952,GO:0002064,GO:0003674,GO:0003676,GO:0003677,GO:0003690,GO:0003700,GO:0005488,GO:0005575,GO:0005622,GO:0005623,GO:0005634,GO:0005654,GO:0005856,GO:0006139,GO:0006351,GO:0006355,GO:0006357,GO:0006366,GO:0006725,GO:0006807,GO:0006996,GO:0007275,GO:0007399,GO:0007422,GO:…	-	KOG2252-CCAAT displacement protein and related homeoproteins[K]
XM_014121019.3	0.0333333333333	0.446666666667	-3.74416109557	0.00121292436584	0.0070187935544900005	down	SYVN1	-	synoviolin 1, transcript variant X7	GO:0000151,GO:0000153,GO:0000209,GO:0000835,GO:0000836,GO:0000839,GO:0001701,GO:0002020,GO:0002039,GO:0003674,GO:0003824,GO:0004842,GO:0005488,GO:0005515,GO:0005575,GO:0005622,GO:0005623,GO:0005634,GO:0005654,GO:0005737,GO:0005783,GO:0005789,GO:0005790,GO:0006417,GO:0006464,GO:0006486,GO:0006487,GO:0006508,GO:0006511,GO:0006517,GO:0006807,GO:0006810,GO:0006886,GO:0006950,GO:0006986,GO:0007154,GO:…	K10601-ko04141 Protein processing in endoplasmic reticulum;ko04120 Ubiquitin mediated proteolysis	KOG0802-E3 ubiquitin ligase[O]
XM_014122521.3	0.00666666666667	9.09666666667	-10.4141566793	8.25675672831e-05	0.0006361885278019999	down	FAM107B	-	family with sequence similarity 107 member B, transcript variant X4	GO:0003008,GO:0007600,GO:0007605,GO:0008150,GO:0032501,GO:0050877,GO:0050954	-	-
XM_038462730.1	0.48	0.0001	12.228818690499999	1.75990088015e-08	2.45002065579e-07	up	B3GNT5	-	UDP-GlcNAc:betaGal beta-1,3-N-acetylglucosaminyltransferase 5, transcript variant X5	GO:0000139,GO:0003674,GO:0003824,GO:0005575,GO:0005622,GO:0005623,GO:0005737,GO:0005794,GO:0006464,GO:0006486,GO:0006493,GO:0006629,GO:0006643,GO:0006664,GO:0006665,GO:0006807,GO:0007275,GO:0007399,GO:0007417,GO:0007420,GO:0008150,GO:0008152,GO:0008194,GO:0008375,GO:0008378,GO:0008457,GO:0008499,GO:0008610,GO:0009058,GO:0009059,GO:0009100,GO:0009101,GO:0009247,GO:0009987,GO:0012505,GO:0016020,GO:…	K03766-ko00601 Glycosphingolipid biosynthesis - lacto and neolacto series	KOG2287-Galactosyltransferases[G]
XM_038464336.1	0.89	0.0001	13.1195896207	1.3511198913199999e-07	1.6733350933899999e-06	up	INTS6L	-	integrator complex subunit 6 like, transcript variant X11	GO:0000428,GO:0005575,GO:0005622,GO:0005623,GO:0005634,GO:0005654,GO:0006139,GO:0006396,GO:0006725,GO:0006807,GO:0008150,GO:0008152,GO:0009987,GO:0010467,GO:0016070,GO:0016073,GO:0016180,GO:0016591,GO:0030880,GO:0031123,GO:0031974,GO:0031981,GO:0032039,GO:0032991,GO:0034470,GO:0034472,GO:0034641,GO:0034660,GO:0043170,GO:0043226,GO:0043227,GO:0043229,GO:0043231,GO:0043233,GO:0043628,GO:0044237,GO:…	-	KOG3768-DEAD box RNA helicase[R]
XM_850360.6	1.59333333333	0.0001	13.959760497000001	6.11359836384e-15	1.6219202687699998e-13	up	GPR173	-	G protein-coupled receptor 173, transcript variant X1	GO:0003674,GO:0004888,GO:0004930,GO:0004968,GO:0005575,GO:0005623,GO:0005886,GO:0007154,GO:0007165,GO:0007186,GO:0007275,GO:0007399,GO:0008150,GO:0009719,GO:0009725,GO:0009987,GO:0010033,GO:0010243,GO:0010721,GO:0016020,GO:0016500,GO:0022008,GO:0023052,GO:0030154,GO:0030334,GO:0030336,GO:0032501,GO:0032502,GO:0032870,GO:0032879,GO:0038023,GO:0040012,GO:0040013,GO:0042221,GO:0043434,GO:0044464,GO:…	-	KOG4219-G protein-coupled receptor[T]
XM_005625471.4	0.0866666666667	1.09	-3.65270710736	0.00106456161857	0.00628062297823	down	LOC606845	-	transmembrane protein 198-like, transcript variant X2	GO:0005575,GO:0005623,GO:0005886,GO:0012506,GO:0016020,GO:0031090,GO:0031982,GO:0043226,GO:0043227,GO:0044422,GO:0044464,GO:0071944	-	-
XM_005619342.4	0.483333333333	0.0001	12.2388027791	4.94750281576e-05	0.00039800988371699997	up	TMEM267	-	transmembrane protein 267, transcript variant X6	-	-	-
XM_022420242.2	0.643333333333	0.0001	12.6513507263	4.18710547279e-07	4.82281579904e-06	up	MLST8	-	MTOR associated protein, LST8 homolog, transcript variant X3	GO:0001932,GO:0001934,GO:0003674,GO:0005488,GO:0005515,GO:0005575,GO:0005622,GO:0005623,GO:0005634,GO:0005654,GO:0005737,GO:0005829,GO:0006355,GO:0007049,GO:0007050,GO:0007154,GO:0007165,GO:0008047,GO:0008064,GO:0008104,GO:0008150,GO:0008361,GO:0009889,GO:0009891,GO:0009893,GO:0009894,GO:0009966,GO:0009967,GO:0009987,GO:0010468,GO:0010506,GO:0010556,GO:0010557,GO:0010562,GO:0010604,GO:0010628,GO:…	K08266-ko04151 PI3K-Akt signaling pathway;ko04150 mTOR signaling pathway	KOG0315-G-protein beta subunit-like protein (contains WD40 repeats)[R]
XM_014109724.3	0.0033333333333300003	15.42	-12.1755495506	3.7494782552900003e-19	1.36510259741e-17	down	CXADR	-	CXADR Ig-like cell adhesion molecule, transcript variant X3	GO:0000003,GO:0001618,GO:0001655,GO:0001669,GO:0001775,GO:0001822,GO:0001894,GO:0002252,GO:0002376,GO:0003674,GO:0005102,GO:0005178,GO:0005488,GO:0005515,GO:0005575,GO:0005576,GO:0005615,GO:0005622,GO:0005623,GO:0005634,GO:0005654,GO:0005737,GO:0005886,GO:0005911,GO:0005912,GO:0005913,GO:0005923,GO:0006810,GO:0006928,GO:0006935,GO:0006950,GO:0006952,GO:0006996,GO:0007005,GO:0007010,GO:0007154,GO:…	-	-
XM_533579.7	1.4166666666699999	0.023333333333299996	5.92396410897	1.8446321433699998e-07	2.24061972387e-06	up	CCDC106	-	coiled-coil domain containing 106, transcript variant X7	GO:0005575,GO:0005622,GO:0005623,GO:0005634,GO:0005737,GO:0005829,GO:0043226,GO:0043227,GO:0043229,GO:0043231,GO:0044424,GO:0044444,GO:0044464	-	-
XM_038462469.1	0.0001	0.27	-11.3987436919	0.000749997240708	0.004597833509689999	down	PROS1	-	protein S, transcript variant X1	GO:0000139,GO:0001889,GO:0002237,GO:0002376,GO:0002576,GO:0002673,GO:0002682,GO:0002697,GO:0002920,GO:0003674,GO:0004857,GO:0004866,GO:0005488,GO:0005575,GO:0005576,GO:0005615,GO:0005622,GO:0005623,GO:0005737,GO:0005783,GO:0005789,GO:0005794,GO:0005796,GO:0005886,GO:0006810,GO:0006887,GO:0006888,GO:0006928,GO:0006950,GO:0007275,GO:0007596,GO:0007599,GO:0008150,GO:0009605,GO:0009607,GO:0009611,GO:…	K03908-ko04610 Complement and coagulation cascades	KOG1214-Nidogen and related basement membrane protein proteins[MW]
XM_022426526.2	0.32	2.58666666667	-3.01495034147	1.42978925234e-07	1.76597248166e-06	down	TMPRSS11D	-	transmembrane serine protease 11D	GO:0003674,GO:0003824,GO:0004175,GO:0004252,GO:0005575,GO:0005576,GO:0005623,GO:0005886,GO:0005887,GO:0006508,GO:0006807,GO:0007585,GO:0008150,GO:0008152,GO:0008233,GO:0008236,GO:0009986,GO:0016020,GO:0016021,GO:0016787,GO:0017171,GO:0019538,GO:0031224,GO:0031226,GO:0032501,GO:0040008,GO:0043170,GO:0044238,GO:0044425,GO:0044459,GO:0044464,GO:0050789,GO:0065007,GO:0070011,GO:0071704,GO:0071944,GO:…	-	KOG3627-Trypsin[E]
XM_536606.7	7.63333333333	0.94	3.02158053059	2.64827096747e-05	0.00022415332253099998	up	ENO3	-	enolase 3, transcript variant X1	GO:0003674,GO:0003824,GO:0004634,GO:0005488,GO:0005515,GO:0005575,GO:0005622,GO:0005623,GO:0005737,GO:0005829,GO:0005886,GO:0005975,GO:0005996,GO:0006006,GO:0006007,GO:0006082,GO:0006090,GO:0006091,GO:0006094,GO:0006096,GO:0006139,GO:0006163,GO:0006164,GO:0006165,GO:0006725,GO:0006732,GO:0006733,GO:0006734,GO:0006735,GO:0006753,GO:0006754,GO:0006757,GO:0006793,GO:0006796,GO:0006807,GO:0006950,GO:…	K01689-ko01200 Carbon metabolism;ko01230 Biosynthesis of amino acids;ko00010 Glycolysis / Gluconeogenesis;ko00680 Methane metabolism;ko03018 RNA degradation;ko04066 HIF-1 signaling pathway	KOG2670-Enolase[G]
XM_005638316.4	0.0001	0.7833333333329999	-12.9354106356	8.73690144906e-05	0.00067004121141	down	TTBK2	-	tau tubulin kinase 2, transcript variant X13	-	-	KOG1164-Casein kinase (serine/threonine/tyrosine protein kinase)[T]
XM_038525584.1	2.10666666667	0.0001	14.3626744372	0.00020298166581099998	0.0014365071603499998	up	GSE1	-	Gse1 coiled-coil protein, transcript variant X3	-	-	-
XM_543280.6	5.876666666669999	0.036666666666699994	7.3243851406800005	1.69894577993e-45	1.99920645531e-43	up	SLC16A14	-	solute carrier family 16 member 14	GO:0003674,GO:0005215,GO:0005342,GO:0005575,GO:0005623,GO:0005886,GO:0005887,GO:0006810,GO:0006811,GO:0006820,GO:0008028,GO:0008150,GO:0008509,GO:0008514,GO:0015075,GO:0015318,GO:0015711,GO:0015718,GO:0015849,GO:0016020,GO:0016021,GO:0022857,GO:0031224,GO:0031226,GO:0034220,GO:0044425,GO:0044459,GO:0044464,GO:0046942,GO:0046943,GO:0051179,GO:0051234,GO:0055085,GO:0071702,GO:0071944,GO:0098656,GO:…	-	KOG2504-Monocarboxylate transporter[G]
XM_846786.7	1.1933333333299998	0.11	3.43942165791	3.35519107533e-06	3.32989335625e-05	up	ERGIC3	-	ERGIC and golgi 3, transcript variant X1	GO:0005575,GO:0005622,GO:0005623,GO:0005737,GO:0005793,GO:0006810,GO:0006888,GO:0008150,GO:0016192,GO:0043226,GO:0043227,GO:0043229,GO:0043231,GO:0044424,GO:0044444,GO:0044464,GO:0046907,GO:0048193,GO:0051179,GO:0051234,GO:0051641,GO:0051649	-	KOG2667-COPII vesicle protein[U]
XM_845190.5	18.55	2.29333333333	3.01590121753	2.787628636309999e-151	2.16004401577e-148	up	ADGRG6	-	adhesion G protein-coupled receptor G6, transcript variant X2	GO:0000902,GO:0000904,GO:0001503,GO:0003007,GO:0003205,GO:0003206,GO:0003674,GO:0004888,GO:0004930,GO:0005488,GO:0005515,GO:0005518,GO:0005575,GO:0005622,GO:0005623,GO:0005737,GO:0005886,GO:0006996,GO:0007005,GO:0007154,GO:0007165,GO:0007166,GO:0007186,GO:0007187,GO:0007188,GO:0007189,GO:0007272,GO:0007275,GO:0007399,GO:0007422,GO:0007423,GO:0007507,GO:0008150,GO:0008366,GO:0009653,GO:0009790,GO:…	-	KOG4193-G protein-coupled receptors[T]
XM_038477572.1	1.44	0.023333333333299996	5.947532580110001	2.74447994451e-17	8.750799872769999e-16	up	KIAA0232	-	KIAA0232, transcript variant X5	-	-	-
NM_001286964.1	517.2833333330001	47.4033333333	3.4478942932	2.43537622252e-107	1.0528003232299997e-104	up	UBE2S	-	ubiquitin conjugating enzyme E2 S	GO:0000151,GO:0000152,GO:0000209,GO:0000278,GO:0000280,GO:0003674,GO:0003824,GO:0004842,GO:0005488,GO:0005515,GO:0005575,GO:0005622,GO:0005623,GO:0005634,GO:0005654,GO:0005680,GO:0005737,GO:0005829,GO:0006464,GO:0006508,GO:0006511,GO:0006807,GO:0006996,GO:0007049,GO:0008150,GO:0008152,GO:0009056,GO:0009057,GO:0009893,GO:0009987,GO:0010458,GO:0010498,GO:0010604,GO:0010992,GO:0010994,GO:0016043,GO:…	K10583-ko04120 Ubiquitin mediated proteolysis	KOG0423-Ubiquitin-protein ligase[O]
XR_005331601.1	0.98	11.146666666700002	-3.5076867872400004	1.05042737707e-14	2.74420811205e-13	down	LOC119871440	-	uncharacterized LOC119871440, transcript variant X2	-	-	-
XM_022427221.2	83.93	6.136666666669999	3.77365945484	0.0	0.0	up	PPP6R1	-	protein phosphatase 6 regulatory subunit 1, transcript variant X8	GO:0000226,GO:0000235,GO:0000278,GO:0003674,GO:0005488,GO:0005515,GO:0005575,GO:0005622,GO:0005623,GO:0005737,GO:0005818,GO:0005819,GO:0005829,GO:0005856,GO:0005874,GO:0005876,GO:0005881,GO:0005938,GO:0006810,GO:0006888,GO:0006900,GO:0006901,GO:0006903,GO:0006996,GO:0007010,GO:0007017,GO:0007049,GO:0007275,GO:0008150,GO:0009790,GO:0009987,GO:0010921,GO:0015630,GO:0016043,GO:0016050,GO:0016192,GO:…	-	KOG2073-SAP family cell cycle dependent phosphatase-associated protein[D]
XM_005641730.4	0.0033333333333300003	0.47666666666699997	-7.159871336779999	3.6521832961400005e-08	4.86499719773e-07	down	LONRF3	-	LON peptidase N-terminal domain and ring finger 3, transcript variant X6	GO:0000209,GO:0003674,GO:0003824,GO:0004842,GO:0005488,GO:0005515,GO:0005575,GO:0005622,GO:0005623,GO:0006464,GO:0006807,GO:0008150,GO:0008152,GO:0008270,GO:0009893,GO:0009894,GO:0009896,GO:0009987,GO:0010604,GO:0016567,GO:0016740,GO:0019222,GO:0019538,GO:0019787,GO:0019899,GO:0030162,GO:0031323,GO:0031325,GO:0031329,GO:0031331,GO:0031624,GO:0032268,GO:0032270,GO:0032434,GO:0032436,GO:0032446,GO:…	-	KOG4159-Predicted E3 ubiquitin ligase[O]
XM_541876.6	0.0001	1.2733333333299999	-13.6363225171	3.12223656669e-08	4.2026880144499996e-07	down	HYAL2	-	hyaluronidase 2, transcript variant X4	GO:0000139,GO:0000302,GO:0000323,GO:0001501,GO:0001558,GO:0001618,GO:0001655,GO:0001775,GO:0001817,GO:0001819,GO:0001822,GO:0001932,GO:0001933,GO:0002244,GO:0002252,GO:0002274,GO:0002376,GO:0002520,GO:0002791,GO:0002793,GO:0003008,GO:0003014,GO:0003091,GO:0003097,GO:0003674,GO:0003824,GO:0004415,GO:0004553,GO:0004857,GO:0004860,GO:0005102,GO:0005488,GO:0005515,GO:0005539,GO:0005540,GO:0005575,GO:…	K01197-ko00531 Glycosaminoglycan degradation	-
XR_005405313.1	0.516666666667	0.0001	12.3350180943	0.00162728250156	0.00905913484807	up	FAAP100	-	FA core complex associated protein 100, transcript variant X4	GO:0005575,GO:0005622,GO:0005623,GO:0005634,GO:0005654,GO:0005737,GO:0005829,GO:0005856,GO:0006139,GO:0006259,GO:0006281,GO:0006725,GO:0006807,GO:0006950,GO:0006974,GO:0008150,GO:0008152,GO:0009987,GO:0031974,GO:0031981,GO:0033554,GO:0034641,GO:0036297,GO:0043170,GO:0043226,GO:0043227,GO:0043228,GO:0043229,GO:0043231,GO:0043232,GO:0043233,GO:0044237,GO:0044238,GO:0044260,GO:0044422,GO:0044424,GO:…	K10993-ko03460 Fanconi anemia pathway	-
XM_022423338.2	0.0001	1.83666666667	-14.1648021976	4.94682366515e-13	1.1101429195699999e-11	down	FOXN1	-	forkhead box N1, transcript variant X1	GO:0000981,GO:0001228,GO:0001568,GO:0001775,GO:0001776,GO:0001942,GO:0001944,GO:0002009,GO:0002260,GO:0002360,GO:0002376,GO:0002520,GO:0002521,GO:0002682,GO:0002694,GO:0003674,GO:0003676,GO:0003677,GO:0003700,GO:0005488,GO:0005575,GO:0005622,GO:0005623,GO:0005634,GO:0006139,GO:0006351,GO:0006355,GO:0006357,GO:0006366,GO:0006725,GO:0006807,GO:0006928,GO:0006950,GO:0006952,GO:0007275,GO:0008150,GO:…	-	KOG3562-Forkhead/HNF-3-related transcription factor[K]
XM_022408930.2	0.34	0.0001	11.731319030999998	1.77515952608e-05	0.00015429047919	up	FGF1	-	fibroblast growth factor 1, transcript variant X3	GO:0000165,GO:0000187,GO:0001568,GO:0001570,GO:0001655,GO:0001657,GO:0001658,GO:0001759,GO:0001763,GO:0001822,GO:0001823,GO:0001837,GO:0001932,GO:0001934,GO:0001944,GO:0002009,GO:0002376,GO:0002520,GO:0003156,GO:0003347,GO:0003401,GO:0003674,GO:0003824,GO:0004672,GO:0004713,GO:0005085,GO:0005088,GO:0005102,GO:0005104,GO:0005178,GO:0005488,GO:0005515,GO:0005539,GO:0005575,GO:0005576,GO:0005615,GO:…	K18496-ko04014 Ras signaling pathway;ko04015 Rap1 signaling pathway;ko04010 MAPK signaling pathway;ko04390 Hippo signaling pathway;ko04151 PI3K-Akt signaling pathway;ko04810 Regulation of actin cytoskeleton;ko05200 Pathways in cancer;ko05218 Melanoma;ko05224 Breast cancer	KOG3885-Fibroblast growth factor[T]
XM_022418962.2	1.68333333333	0.0001	14.0390332667	1.40527115209e-07	1.7362116628799998e-06	up	WRAP73	-	WD repeat containing, antisense to TP73, transcript variant X4	GO:0000226,GO:0000278,GO:0000280,GO:0005575,GO:0005622,GO:0005623,GO:0005813,GO:0005815,GO:0005856,GO:0005929,GO:0006996,GO:0007010,GO:0007017,GO:0007049,GO:0007051,GO:0007052,GO:0008150,GO:0009987,GO:0010638,GO:0015630,GO:0016043,GO:0022402,GO:0022607,GO:0031344,GO:0031346,GO:0033043,GO:0036064,GO:0042995,GO:0043226,GO:0043228,GO:0043229,GO:0043232,GO:0044085,GO:0044087,GO:0044089,GO:0044422,GO:…	-	KOG4497-Uncharacterized conserved protein WDR8, contains WD repeats[R]
XM_014112673.3	0.0001	1.41	-13.7834075422	4.29805389542e-15	1.156700376e-13	down	SLIT2	-	slit guidance ligand 2, transcript variant X5	GO:0000003,GO:0000902,GO:0000904,GO:0001558,GO:0001667,GO:0001704,GO:0001707,GO:0001764,GO:0003002,GO:0003006,GO:0003007,GO:0003151,GO:0003674,GO:0005102,GO:0005488,GO:0005515,GO:0005539,GO:0005575,GO:0005576,GO:0006928,GO:0006935,GO:0007154,GO:0007165,GO:0007166,GO:0007275,GO:0007369,GO:0007389,GO:0007399,GO:0007409,GO:0007411,GO:0007424,GO:0007427,GO:0007431,GO:0007432,GO:0007498,GO:0007502,GO:…	K06839-ko04360 Axon guidance	KOG4237-Extracellular matrix protein slit, contains leucine-rich and EGF-like repeats[WT]
XR_005399075.1	0.0001	1.3266666666700002	-13.6955183096	0.000699501757294	0.00432507349722	down	SSH2	-	slingshot protein phosphatase 2, transcript variant X2	GO:0000278,GO:0000902,GO:0000904,GO:0001654,GO:0003674,GO:0003779,GO:0003824,GO:0004721,GO:0005488,GO:0005515,GO:0005575,GO:0005622,GO:0005623,GO:0005737,GO:0005856,GO:0006464,GO:0006470,GO:0006793,GO:0006796,GO:0006807,GO:0006810,GO:0006996,GO:0007010,GO:0007049,GO:0007097,GO:0007275,GO:0007399,GO:0007409,GO:0007417,GO:0007420,GO:0007423,GO:0008064,GO:0008092,GO:0008138,GO:0008150,GO:0008152,GO:…	K05766-ko04810 Regulation of actin cytoskeleton;ko04360 Axon guidance	KOG1716-Dual specificity phosphatase[V]
XR_005392185.1	0.9033333333329999	0.0001	13.141042730399999	3.8953422363e-06	3.82255471828e-05	up	LOC102154002	-	uncharacterized LOC102154002, transcript variant X3	-	-	-
XM_014119186.3	2.77	0.0001	14.757598355799999	7.82593559548e-12	1.57238514205e-10	up	LOC609902	-	family with sequence similarity 133 member B, transcript variant X1	-	-	-
XM_038661395.1	1.0066666666700002	0.0001	13.2972984284	1.8628751818100003e-09	2.9267237171599997e-08	up	PIGO	-	phosphatidylinositol glycan anchor biosynthesis class O, transcript variant X9	GO:0003674,GO:0003824,GO:0005575,GO:0005622,GO:0005623,GO:0005737,GO:0005783,GO:0005789,GO:0006464,GO:0006497,GO:0006505,GO:0006506,GO:0006629,GO:0006643,GO:0006644,GO:0006650,GO:0006661,GO:0006664,GO:0006793,GO:0006796,GO:0006807,GO:0008150,GO:0008152,GO:0008610,GO:0008654,GO:0009058,GO:0009059,GO:0009247,GO:0009987,GO:0012505,GO:0016020,GO:0016740,GO:0016772,GO:0016780,GO:0019538,GO:0019637,GO:…	K05288-ko00563 Glycosylphosphatidylinositol(GPI)-anchor biosynthesis	KOG2126-Glycosylphosphatidylinositol anchor synthesis protein[T]
XM_005623563.4	0.46666666666699996	0.01	5.54432051622	2.2529223536799998e-07	2.7029802869099997e-06	up	ZFYVE26	-	zinc finger FYVE-type containing 26, transcript variant X3	GO:0000724,GO:0000725,GO:0003674,GO:0005488,GO:0005543,GO:0005575,GO:0005622,GO:0005623,GO:0005813,GO:0005815,GO:0005856,GO:0006139,GO:0006259,GO:0006281,GO:0006302,GO:0006310,GO:0006725,GO:0006807,GO:0006950,GO:0006974,GO:0008150,GO:0008152,GO:0008289,GO:0009987,GO:0010564,GO:0015630,GO:0030496,GO:0032266,GO:0032465,GO:0033554,GO:0034641,GO:0035091,GO:0043167,GO:0043168,GO:0043170,GO:0043226,GO:…	-	KOG1811-Predicted Zn2+-binding protein, contains FYVE domain[R]
XM_022422133.2	0.15	0.0001	10.5507467854	0.00037965445556400004	0.0025196588851199996	up	TMEM229B	-	transmembrane protein 229B, transcript variant X3	-	-	-
XR_005317832.1	0.483333333333	0.00666666666667	6.179909090009999	0.00109110350731	0.0064105062715800005	up	LOC119870420	-	uncharacterized LOC119870420	-	-	-
NM_001003072.1	6.64333333333	161.546666667	-4.60389986796	1.0663756871999997e-136	6.536405480859998e-134	down	BCL2L1	-	BCL2 like 1	GO:0000075,GO:0000278,GO:0001836,GO:0003674,GO:0005488,GO:0005515,GO:0005575,GO:0005622,GO:0005623,GO:0005737,GO:0005739,GO:0005740,GO:0005741,GO:0005813,GO:0005815,GO:0005856,GO:0006810,GO:0006839,GO:0006915,GO:0006950,GO:0006974,GO:0006996,GO:0007005,GO:0007006,GO:0007049,GO:0007093,GO:0007154,GO:0007165,GO:0007166,GO:0007346,GO:0008150,GO:0008219,GO:0008630,GO:0008637,GO:0009892,GO:0009894,GO:…	K04570-ko04014 Ras signaling pathway;ko04630 Jak-STAT signaling pathway;ko04064 NF-kappa B signaling pathway;ko04151 PI3K-Akt signaling pathway;ko04210 Apoptosis;ko04215 Apoptosis - multiple species;ko05200 Pathways in cancer;ko05202 Transcriptional misregulation in cancers;ko05212 Pancreatic cancer;ko05220 Chronic myeloid leukemia;ko05222 Small cell lung cancer;ko05014 Amyotrophic lateral sclero…	KOG4728-Anti-apoptotic Bcl-2 family proteins, prevent opening of mitochondrial porin channel[T]
XM_845222.6	1.84333333333	0.013333333333299998	7.11113567023	2.19052775948e-05	0.00018760363262300002	up	PRAP1	-	proline rich acidic protein 1, transcript variant X1	GO:0000981,GO:0003674,GO:0003700,GO:0006355,GO:0006357,GO:0008150,GO:0009889,GO:0010468,GO:0010556,GO:0019219,GO:0019222,GO:0031323,GO:0031326,GO:0050789,GO:0050794,GO:0051171,GO:0051252,GO:0060255,GO:0065007,GO:0080090,GO:0140110,GO:1903506,GO:2000112,GO:2001141	-	-
XR_005373689.1	1.55666666667	0.04333333333330001	5.1668390215699995	0.00039914670911499997	0.0026375152131799997	up	LOC119872510	-	uncharacterized LOC119872510	-	-	-
XM_022403547.2	0.0001	0.376666666667	-11.879072651500001	0.00149549318157	0.00841558152657	down	TMEM144	-	transmembrane protein 144, transcript variant X11	-	-	-
XM_038452966.1	6.97333333333	0.106666666667	6.03066713625	2.57749908886e-13	5.94344371596e-12	up	FOSL2	-	FOS like 2, AP-1 transcription factor subunit, transcript variant X1	GO:0000003,GO:0000976,GO:0000977,GO:0000981,GO:0001012,GO:0001067,GO:0001228,GO:0001661,GO:0001666,GO:0002064,GO:0003008,GO:0003334,GO:0003674,GO:0003676,GO:0003677,GO:0003682,GO:0003690,GO:0003700,GO:0005488,GO:0005575,GO:0005622,GO:0005623,GO:0005634,GO:0005654,GO:0006139,GO:0006351,GO:0006355,GO:0006357,GO:0006366,GO:0006725,GO:0006807,GO:0006950,GO:0007275,GO:0007565,GO:0007568,GO:0007610,GO:…	K09030-ko04380 Osteoclast differentiation	KOG1414-Transcriptional activator FOSB/c-Fos and related bZIP transcription factors[K]
XM_038462925.1	0.0001	0.626666666667	-12.6134825407	7.07405457076e-05	0.000552944943114	down	VWA5B2	-	von Willebrand factor A domain containing 5B2, transcript variant X5	-	-	-
XM_038615470.1	0.05	39.9	-9.64024493622	5.3047465902999994e-30	3.4770331726399996e-28	down	SURF1	-	SURF1 cytochrome c oxidase assembly factor, transcript variant X3	GO:0002164,GO:0002165,GO:0002168,GO:0003674,GO:0003824,GO:0004129,GO:0005215,GO:0005575,GO:0005622,GO:0005623,GO:0005737,GO:0005739,GO:0005740,GO:0005743,GO:0005746,GO:0006091,GO:0006119,GO:0006139,GO:0006163,GO:0006164,GO:0006725,GO:0006753,GO:0006754,GO:0006793,GO:0006796,GO:0006807,GO:0006810,GO:0006811,GO:0006812,GO:0006996,GO:0007005,GO:0007275,GO:0007610,GO:0007632,GO:0008150,GO:0008152,GO:…	-	KOG1563-Mitochondrial protein Surfeit 1/SURF1/SHY1, required for expression of cytochrome oxidase[C]
XM_022413056.2	0.5566666666669999	0.0001	12.4425979815	3.34690957812e-06	3.32328052597e-05	up	OIP5	-	Opa interacting protein 5, transcript variant X3	GO:0000775,GO:0000785,GO:0003674,GO:0005488,GO:0005515,GO:0005575,GO:0005622,GO:0005623,GO:0005634,GO:0005654,GO:0005694,GO:0005737,GO:0005829,GO:0006323,GO:0006325,GO:0006333,GO:0006334,GO:0006336,GO:0006338,GO:0006996,GO:0007059,GO:0007154,GO:0008150,GO:0009987,GO:0010369,GO:0015030,GO:0016043,GO:0016604,GO:0016607,GO:0022607,GO:0031055,GO:0031497,GO:0031974,GO:0031981,GO:0034080,GO:0034508,GO:…	-	-
XM_038447470.1	7.846666666669999	0.0001	16.259792294100002	1.2696839546599997e-29	8.13469276911e-28	up	MACF1	-	microtubule actin crosslinking factor 1, transcript variant X43	GO:0000003,GO:0000226,GO:0000235,GO:0000902,GO:0000904,GO:0001558,GO:0001578,GO:0001700,GO:0001709,GO:0001763,GO:0002009,GO:0002020,GO:0002165,GO:0003674,GO:0003779,GO:0004857,GO:0004866,GO:0004869,GO:0005488,GO:0005515,GO:0005575,GO:0005622,GO:0005623,GO:0005737,GO:0005818,GO:0005819,GO:0005856,GO:0005874,GO:0005876,GO:0005881,GO:0005912,GO:0005924,GO:0005927,GO:0006915,GO:0006928,GO:0006935,GO:…	-	-
XM_543247.7	0.5633333333330001	0.05666666666669999	3.31341659503	7.074675419189999e-08	9.07379044707e-07	up	EGR3	-	early growth response 3, transcript variant X1	GO:0000981,GO:0001525,GO:0001568,GO:0001667,GO:0001936,GO:0001938,GO:0001944,GO:0002040,GO:0002042,GO:0003674,GO:0003700,GO:0006355,GO:0006357,GO:0006928,GO:0006935,GO:0007275,GO:0007517,GO:0007623,GO:0008150,GO:0008284,GO:0009605,GO:0009653,GO:0009719,GO:0009889,GO:0009987,GO:0010033,GO:0010468,GO:0010556,GO:0010631,GO:0010941,GO:0016477,GO:0019219,GO:0019222,GO:0031323,GO:0031326,GO:0032501,GO:…	-	KOG3623-Homeobox transcription factor SIP1[K]
XM_022413629.2	3.83333333333	0.02	7.5824556451100005	1.3226130996099999e-09	2.1102204652200002e-08	up	HERC3	-	HECT and RLD domain containing E3 ubiquitin protein ligase 3, transcript variant X6	GO:0000209,GO:0002682,GO:0002684,GO:0003674,GO:0003824,GO:0004842,GO:0005575,GO:0005622,GO:0005623,GO:0005634,GO:0005737,GO:0005829,GO:0006464,GO:0006508,GO:0006511,GO:0006807,GO:0008150,GO:0008152,GO:0009056,GO:0009057,GO:0009966,GO:0009967,GO:0009968,GO:0009987,GO:0010646,GO:0010647,GO:0010648,GO:0016567,GO:0016740,GO:0019538,GO:0019787,GO:0019941,GO:0023051,GO:0023056,GO:0023057,GO:0030163,GO:…	K10614-ko04120 Ubiquitin mediated proteolysis	KOG0941-E3 ubiquitin protein ligase[O]
XM_022424755.2	8.47	0.39	4.44081594047	0.0012206131278299998	0.00705334739462	up	CCDC88A	-	coiled-coil domain containing 88A, transcript variant X6	GO:0000226,GO:0001932,GO:0001934,GO:0003674,GO:0003779,GO:0005488,GO:0005515,GO:0005543,GO:0005575,GO:0005622,GO:0005623,GO:0005737,GO:0005783,GO:0005794,GO:0005813,GO:0005814,GO:0005815,GO:0005829,GO:0005856,GO:0005886,GO:0005929,GO:0006275,GO:0006810,GO:0006928,GO:0006996,GO:0007010,GO:0007017,GO:0007154,GO:0007165,GO:0007275,GO:0007399,GO:0008017,GO:0008092,GO:0008150,GO:0008289,GO:0009889,GO:…	-	KOG4643-Uncharacterized coiled-coil protein[S]
XM_847792.6	0.0001	0.273333333333	-11.416445693699998	3.83427197031e-07	4.454480375580001e-06	down	IGFBP5	-	insulin like growth factor binding protein 5	GO:0000003,GO:0001503,GO:0001558,GO:0001649,GO:0001942,GO:0001968,GO:0002009,GO:0003674,GO:0005488,GO:0005515,GO:0005520,GO:0005575,GO:0005576,GO:0005615,GO:0005622,GO:0005623,GO:0005737,GO:0005783,GO:0005788,GO:0005975,GO:0005996,GO:0006006,GO:0006109,GO:0006417,GO:0006464,GO:0006807,GO:0007154,GO:0007165,GO:0007275,GO:0007565,GO:0007568,GO:0008150,GO:0008152,GO:0008283,GO:0008284,GO:0008285,GO:…	-	-
XM_005620804.4	1.98666666667	0.0033333333333300003	9.21916852046	2.07003873423e-05	0.00017807362953	up	PSKH1	-	protein serine kinase H1, transcript variant X1	GO:0003674,GO:0003824,GO:0004672,GO:0004674,GO:0005575,GO:0005622,GO:0005623,GO:0005634,GO:0005654,GO:0005737,GO:0005783,GO:0005789,GO:0005794,GO:0005815,GO:0005856,GO:0005886,GO:0006464,GO:0006468,GO:0006793,GO:0006796,GO:0006807,GO:0007154,GO:0007165,GO:0007275,GO:0007368,GO:0007389,GO:0007507,GO:0008150,GO:0008152,GO:0009799,GO:0009855,GO:0009987,GO:0012505,GO:0015630,GO:0016020,GO:0016301,GO:…	-	-
XM_003640110.5	3.2966666666699997	0.0001	15.0087203998	1.8581680377400005e-20	7.38734220464e-19	up	SLC9B2	-	solute carrier family 9 member B2, transcript variant X2	GO:0002682,GO:0002684,GO:0002761,GO:0002763,GO:0002790,GO:0002791,GO:0003008,GO:0003014,GO:0003096,GO:0003674,GO:0005215,GO:0005451,GO:0005488,GO:0005515,GO:0005575,GO:0005622,GO:0005623,GO:0005737,GO:0005739,GO:0005740,GO:0005743,GO:0005768,GO:0005794,GO:0005886,GO:0005903,GO:0005929,GO:0006810,GO:0006811,GO:0006812,GO:0006813,GO:0006814,GO:0006820,GO:0006821,GO:0006897,GO:0006898,GO:0006928,GO:…	-	KOG3826-Na+/H+ antiporter[P]
XR_002627408.2	0.7933333333329999	0.0001	12.9537114524	1.68391132425e-06	1.76011377613e-05	up	LOC102153836	-	uncharacterized LOC102153836, transcript variant X6	-	-	-
XM_535920.7	2.2	0.01	7.78135971352	1.27440740722e-12	2.76040946201e-11	up	NR4A2	-	nuclear receptor subfamily 4 group A member 2, transcript variant X8	GO:0000122,GO:0000902,GO:0000904,GO:0000976,GO:0000977,GO:0000978,GO:0000981,GO:0000982,GO:0000987,GO:0001012,GO:0001067,GO:0001077,GO:0001228,GO:0001666,GO:0001764,GO:0001975,GO:0003674,GO:0003676,GO:0003677,GO:0003690,GO:0003700,GO:0004879,GO:0005102,GO:0005488,GO:0005515,GO:0005575,GO:0005622,GO:0005623,GO:0005634,GO:0005654,GO:0005737,GO:0006139,GO:0006351,GO:0006352,GO:0006355,GO:0006357,GO:…	K08558-ko04925 Aldosterone synthesis and secretion	KOG4217-Nuclear receptors of the nerve growth factor-induced protein B type[K]
XM_845695.4	10.143333333300001	0.0001	16.6301723076	1.7154740543699998e-23	8.1919870308e-22	up	CLIP4	-	CAP-Gly domain containing linker protein family member 4, transcript variant X12	GO:0005575,GO:0005622,GO:0005623,GO:0043226,GO:0043227,GO:0043229,GO:0043231,GO:0044424,GO:0044464	-	KOG4568-Cytoskeleton-associated protein and related proteins[ZR]
XM_038461420.1	15.153333333299999	0.0001	17.2092756579	1.2614966759599999e-30	8.54903390899e-29	up	KNL1	-	kinetochore scaffold 1, transcript variant X1	GO:0000003,GO:0000775,GO:0000776,GO:0000777,GO:0000779,GO:0000793,GO:0001669,GO:0001675,GO:0003006,GO:0005575,GO:0005622,GO:0005623,GO:0005634,GO:0005654,GO:0005694,GO:0005737,GO:0005829,GO:0006323,GO:0006325,GO:0006333,GO:0006334,GO:0006336,GO:0006338,GO:0006996,GO:0007049,GO:0007059,GO:0007276,GO:0007281,GO:0007283,GO:0007286,GO:0008104,GO:0008150,GO:0008608,GO:0009653,GO:0009892,GO:0009987,GO:…	-	-
XM_022423235.2	1.78333333333	0.013333333333299998	7.0633950812899995	0.00111964049782	0.0065547250127600005	up	YPEL2	-	yippee like 2, transcript variant X1	-	-	KOG3399-Predicted Yippee-type zinc-binding protein[R]
XM_014117364.3	0.0001	2.24	-14.451211111800001	7.2066051823300006e-12	1.4565003032899999e-10	down	CSNK1E	-	casein kinase 1 epsilon, transcript variant X2	GO:0001558,GO:0001654,GO:0001736,GO:0001737,GO:0001738,GO:0001745,GO:0001932,GO:0001933,GO:0002009,GO:0002165,GO:0003674,GO:0003824,GO:0004672,GO:0004674,GO:0005488,GO:0005515,GO:0005575,GO:0005622,GO:0005623,GO:0005634,GO:0005737,GO:0005886,GO:0006464,GO:0006468,GO:0006793,GO:0006796,GO:0006807,GO:0006810,GO:0006897,GO:0007154,GO:0007163,GO:0007164,GO:0007275,GO:0007399,GO:0007423,GO:0007444,GO:…	K08960-ko04310 Wnt signaling pathway;ko04340 Hedgehog signaling pathway;ko04341 Hedgehog signaling pathway - Fly;ko04390 Hippo signaling pathway;ko04391 Hippo signaling pathway -fly;ko04392 Hippo signaling pathway - multiple species;ko04068 FoxO signaling pathway;ko04710 Circadian rhythm;ko04711 Circadian rhythm - fly	KOG1163-Casein kinase (serine/threonine/tyrosine protein kinase)[T]
XM_038623173.1	1.7066666666699999	0.0001	14.058893689100001	5.51796086654e-05	0.000440193505958	up	MAFG	-	MAF bZIP transcription factor G, transcript variant X3	GO:0000976,GO:0000977,GO:0000978,GO:0000981,GO:0000982,GO:0000987,GO:0001012,GO:0001067,GO:0001077,GO:0001228,GO:0001701,GO:0003674,GO:0003676,GO:0003677,GO:0003690,GO:0003700,GO:0005488,GO:0005515,GO:0005575,GO:0005622,GO:0005623,GO:0005634,GO:0005654,GO:0006139,GO:0006351,GO:0006355,GO:0006357,GO:0006366,GO:0006725,GO:0006807,GO:0006873,GO:0006885,GO:0006950,GO:0007275,GO:0007596,GO:0007599,GO:…	-	KOG4196-bZIP transcription factor MafK[K]
XM_022421118.2	0.0001	6.34333333333	-15.952953535299999	0.00022982094908099995	0.00160324218394	down	POGK	-	pogo transposable element derived with KRAB domain, transcript variant X2	-	-	KOG3105-DNA-binding centromere protein B (CENP-B)[BD]
XM_005638254.4	0.493333333333	0.0001	12.2683470547	0.000349950136525	0.0023429657983	up	CCDC32	-	coiled-coil domain containing 32, transcript variant X6	-	-	-
XM_022426363.2	0.546666666667	0.0033333333333300003	7.3575520046200005	0.000595397477206	0.00375545747103	up	MANEA	-	mannosidase endo-alpha, transcript variant X7	GO:0000139,GO:0003674,GO:0003824,GO:0004553,GO:0004559,GO:0004569,GO:0005575,GO:0005622,GO:0005623,GO:0005737,GO:0005794,GO:0012505,GO:0015923,GO:0016020,GO:0016787,GO:0016798,GO:0031090,GO:0031984,GO:0043226,GO:0043227,GO:0043229,GO:0043231,GO:0044422,GO:0044424,GO:0044431,GO:0044444,GO:0044446,GO:0044464,GO:0098588,GO:0098791	-	-
NM_001003255.1	0.05666666666669999	0.7	-3.6267826764199995	1.71068618158e-05	0.000149065266507	down	ANXA13	-	annexin A13	GO:0001786,GO:0003674,GO:0005488,GO:0005543,GO:0005575,GO:0005622,GO:0005623,GO:0005634,GO:0005654,GO:0005737,GO:0005886,GO:0008150,GO:0008289,GO:0009987,GO:0012505,GO:0016020,GO:0016323,GO:0016324,GO:0030133,GO:0030154,GO:0031410,GO:0031974,GO:0031981,GO:0031982,GO:0032502,GO:0032879,GO:0032880,GO:0042996,GO:0042997,GO:0042998,GO:0043167,GO:0043168,GO:0043226,GO:0043227,GO:0043229,GO:0043231,GO:…	-	KOG0819-Annexin[U]
XM_022426203.2	2.11333333333	0.0001	14.3672327192	0.000189905420039	0.00135399926912	up	KCTD15	-	potassium channel tetramerization domain containing 15, transcript variant X1	GO:0000003,GO:0002118,GO:0002121,GO:0003674,GO:0005488,GO:0005515,GO:0007154,GO:0007165,GO:0007166,GO:0007267,GO:0007275,GO:0007610,GO:0007617,GO:0007618,GO:0007619,GO:0007626,GO:0007631,GO:0008049,GO:0008150,GO:0008343,GO:0008344,GO:0009790,GO:0009792,GO:0009888,GO:0009889,GO:0009966,GO:0009968,GO:0009987,GO:0010556,GO:0010646,GO:0010648,GO:0014033,GO:0016055,GO:0019098,GO:0019219,GO:0019222,GO:…	-	KOG2723-Uncharacterized conserved protein, contains BTB/POZ domain[R]
XM_038462840.1	1.3166666666700002	0.0001	13.6846025321	2.2357215049999997e-11	4.31266372791e-10	up	ECT2	-	epithelial cell transforming 2, transcript variant X2	GO:0000278,GO:0000281,GO:0000302,GO:0000902,GO:0000910,GO:0001932,GO:0001934,GO:0003674,GO:0005085,GO:0005088,GO:0005089,GO:0005096,GO:0005488,GO:0005515,GO:0005575,GO:0005622,GO:0005623,GO:0005634,GO:0005737,GO:0005819,GO:0005829,GO:0005856,GO:0005886,GO:0005911,GO:0005923,GO:0006950,GO:0006979,GO:0007043,GO:0007049,GO:0007154,GO:0007165,GO:0007186,GO:0007275,GO:0007399,GO:0008047,GO:0008150,GO:…	-	KOG3524-Predicted guanine nucleotide exchange factor (PEBBLE)[T]
XM_038644042.1	0.69	0.0001	12.7523806466	4.3456413564300003e-07	4.99487263436e-06	up	MFSD9	-	major facilitator superfamily domain containing 9, transcript variant X2	GO:0003674,GO:0005215,GO:0006810,GO:0008150,GO:0051179,GO:0051234,GO:0055085	-	KOG2615-Permease of the major facilitator superfamily[R]
XM_022422399.2	1.71333333333	0.05666666666669999	4.91816170794	0.00037625173821	0.0024994995769699996	up	TNFAIP2	-	TNF alpha induced protein 2, transcript variant X5	GO:0000145,GO:0000149,GO:0003674,GO:0005488,GO:0005515,GO:0005575,GO:0005576,GO:0005615,GO:0005622,GO:0005623,GO:0005737,GO:0005938,GO:0006810,GO:0006887,GO:0008104,GO:0008150,GO:0009987,GO:0016192,GO:0031503,GO:0032940,GO:0032991,GO:0033036,GO:0034613,GO:0034629,GO:0044421,GO:0044424,GO:0044444,GO:0044448,GO:0044464,GO:0046903,GO:0051179,GO:0051234,GO:0051601,GO:0051641,GO:0070727,GO:0071944,GO:…	-	KOG2286-Exocyst complex subunit SEC6[U]
XM_038456925.1	0.443333333333	0.0001	12.1141761246	0.0009596314298189999	0.005722396335100001	up	THRB	-	thyroid hormone receptor beta, transcript variant X5	GO:0000003,GO:0000122,GO:0000981,GO:0000988,GO:0000989,GO:0001076,GO:0001654,GO:0001754,GO:0002154,GO:0003008,GO:0003407,GO:0003674,GO:0003676,GO:0003677,GO:0003682,GO:0003690,GO:0003700,GO:0003712,GO:0003714,GO:0004879,GO:0004887,GO:0005488,GO:0005515,GO:0005575,GO:0005622,GO:0005623,GO:0005634,GO:0005654,GO:0006139,GO:0006351,GO:0006352,GO:0006355,GO:0006357,GO:0006366,GO:0006367,GO:0006725,GO:…	K08362-ko04080 Neuroactive ligand-receptor interaction;ko04919 Thyroid hormone signaling pathway	KOG4217-Nuclear receptors of the nerve growth factor-induced protein B type[K]
XM_038454259.1	0.0001	1.21	-13.562719427000001	3.6272281660999998e-09	5.47859530436e-08	down	VWCE	-	von Willebrand factor C and EGF domains, transcript variant X4	GO:0005575,GO:0005622,GO:0005623,GO:0005737,GO:0008150,GO:0009605,GO:0009607,GO:0009615,GO:0043207,GO:0044424,GO:0044464,GO:0050896,GO:0051704,GO:0051707,GO:0098586	-	KOG1214-Nidogen and related basement membrane protein proteins[MW]
XR_005363030.1	0.56	0.0001	12.451211111800001	0.0006831001305369999	0.00423897796326	up	LOC111096268	-	uncharacterized LOC111096268, transcript variant X5	-	-	-
XM_022406124.2	6.09333333333	0.0001	15.8949440441	4.1236257169199993e-22	1.8035043763799997e-20	up	R3HDM1	-	R3H domain containing 1, transcript variant X48	GO:0000003,GO:0001709,GO:0003002,GO:0003006,GO:0003674,GO:0005488,GO:0005515,GO:0005575,GO:0005622,GO:0005623,GO:0005737,GO:0006996,GO:0007049,GO:0007275,GO:0007276,GO:0007281,GO:0007282,GO:0007292,GO:0007293,GO:0007294,GO:0007308,GO:0007309,GO:0007310,GO:0007317,GO:0007389,GO:0008150,GO:0008283,GO:0008356,GO:0009653,GO:0009798,GO:0009950,GO:0009953,GO:0009987,GO:0009994,GO:0016043,GO:0019953,GO:…	-	KOG2953-mRNA-binding protein Encore[A]
[truncated: 900 more rows]
