# Supplementary material for: Tumorigenicity decrease in Bcl-xL deficient MDCK cells ensuring the safety for influenza vaccine production
Source: PLoS One. 2024 Dec 16;19(12):e0311069. doi: 10.1371/journal.pone.0311069 (PMC11649150; doi:10.1371/journal.pone.0311069)
Supplement: S1 File — (ZIP) [file pone.0311069.s002.zip › S2_File/1_DEA/DEG/B_vs_A.transcript_DE.signi.xls]

Transcript id	MeanTPM (B)	MeanTPM (A)	log2FoldChange	pValue	qValue	result
XM_022419136.2	0.556666666667	0.0366666666667	3.92427267384	1.58565915799e-05	0.000138848294884	up
XM_005634876.3	0.486666666667	0.0001	12.2487182479	1.1589842592e-05	0.00010421976255	up
XM_022413400.2	0.66	0.0001	12.6882503091	4.96301594153e-12	1.02268509125e-10	up
XM_005639761.4	0.486666666667	0.0233333333333	4.38246963682	3.19584261596e-06	3.186376901e-05	up
NM_001033996.2	54.31	4.12666666667	3.71816904943	4.06197024581e-116	1.98591659589e-113	up
XR_002631764.2	0.196666666667	0.00666666666667	4.88264304936	0.00142701281999	0.00807240934068	up
XM_005615443.4	6.26333333333	0.0001	15.9346430405	3.65760880303e-23	1.71277854416e-21	up
XM_005631321.4	0.05	11.19	-7.80606622609	2.72157212478e-05	0.000230154956475	down
XR_005313593.1	1.20666666667	0.0001	13.5587395761	1.47217505995e-08	2.0705234713e-07	up
XM_038479133.1	0.0001	0.113333333333	-10.1463565303	0.00120666027189	0.00698943921663	down
NM_001011723.1	0.613333333333	5.95	-3.27814640286	1.1476497519e-08	1.63594862933e-07	down
XM_038479642.1	0.0001	1.8	-14.1357092861	1.78937961421e-12	3.82541603314e-11	down
XM_005619316.4	0.0001	0.126666666667	-10.3068212025	0.000161255672747	0.00116818627066	down
XM_014121424.3	0.613333333333	0.01	5.93859945534	3.07615611145e-05	0.000257403532594	up
XM_014119709.3	17.68	144.936666667	-3.03523244008	2.39856058247e-32	1.75274174379e-30	down
XM_022417495.2	5.46333333333	0.0001	15.7374938282	0.000337779510167	0.00227185210016	up
XM_038426441.1	6.84666666667	0.02	8.4192579656	6.50447536572e-13	1.44783628357e-11	up
XM_038456729.1	4.67666666667	0.2	4.54740869801	1.79341566575e-12	3.83204966498e-11	up
XM_022425060.2	0.913333333333	0.00666666666667	7.09803208296	2.26055625767e-10	3.95217217497e-09	up
NM_001003227.1	151.55	1.34666666667	6.81425724964	4.99783725521e-290	1.28281987748e-286	up
XM_038455158.1	0.01	1.25333333333	-6.96962635096	4.18772794861e-07	4.82281579904e-06	down
XM_014121084.3	0.52	0.0001	12.3442959079	7.57878622133e-05	0.000588811185278	up
XM_014121307.3	0.00333333333333	1.98666666667	-9.21916852046	0.00158554183179	0.00885557350034	down
XM_005622598.4	2.91	0.03	6.59991284219	2.67454756293e-08	3.64185408867e-07	up
XR_002621607.2	0.63	0.0633333333333	3.31431491078	0.00023485423758	0.00163391391308	up
XM_022420341.2	0.17	0.00333333333333	5.67242534197	0.000870988137951	0.00524252394099	up
XR_005342419.1	0.0001	1.92666666667	-14.2338193716	0.000136549864763	0.0010084211196	down
XM_014119375.3	0.01	1.83666666667	-7.52094600785	4.7392376988e-10	7.9799513659e-09	down
XM_536748.7	0.0866666666667	2.90333333333	-5.06608919046	1.15154544975e-06	1.24092544031e-05	down
XM_038573051.1	0.156666666667	0.0001	10.6134825407	0.000551211787918	0.00350972128096	up
XM_533027.7	0.686666666667	6.96	-3.34140546939	2.4885236089e-10	4.32312553174e-09	down
XM_005620459.4	0.0001	1.31333333333	-13.6809455085	4.01246803466e-13	9.07901031665e-12	down
XM_005640548.4	12.0933333333	1.10666666667	3.44991930918	4.44711264604e-26	2.40941981725e-24	up
XM_022409637.2	0.0001	0.44	-12.1032878084	0.0014186849284	0.00802846253815	down
XM_038460455.1	1.02	0.00666666666667	7.25738784269	3.070964721e-08	4.13910007096e-07	up
XM_005629818.4	0.373333333333	0.0001	11.8662486111	0.000747900852895	0.00458635093724	up
XM_005623454.4	0.616666666667	0.05	3.62449086491	0.00043270582815	0.00283193035067	up
XM_022422189.2	0.66	0.0001	12.6882503091	0.000690788853222	0.00427828632546	up
XM_038460071.1	0.53	0.0133333333333	5.31288295528	0.0011984267407	0.00694958901259	up
XM_022425668.2	0.243333333333	2.97333333333	-3.61107534104	7.16716127782e-05	0.000559264638718	down
XM_005624278.3	0.87	27.4666666667	-4.9805226255	5.7915446924e-06	5.50444705918e-05	down
XR_005427049.1	0.383333333333	0.0001	11.90438374	9.33386952518e-05	0.000711835382841	up
XR_002623688.2	2.0	0.0001	14.2877123795	1.62472983445e-11	3.18189818031e-10	up
XM_547845.5	1.25333333333	0.0533333333333	4.55458885168	0.00156577045922	0.00875824859974	up
XM_548433.8	5.33	0.186666666667	4.83559930142	0.000255159074264	0.00176233986914	up
XM_038683515.1	2.20666666667	0.0001	14.4295810959	2.7940534426e-18	9.54627177876e-17	up
XR_005390404.1	3.37333333333	0.0533333333333	5.98299357469	5.24711862906e-08	6.85178594144e-07	up
XM_022423688.2	0.78	0.0333333333333	4.5484366247	2.88174494726e-09	4.40772817482e-08	up
XM_547236.6	12.5433333333	0.893333333333	3.81157838361	1.43585297138e-64	2.87646877213e-62	up
XM_022404201.2	0.35	0.0001	11.7731392067	3.65597440151e-06	3.60748574534e-05	up
XR_005331570.1	0.656666666667	0.04	4.03708931874	0.000779376483813	0.00475681100877	up
XM_022407564.2	0.81	0.0001	12.9837061927	3.5583463775e-08	4.74615683765e-07	up
XM_005628485.4	105.413333333	4.66333333333	4.49855199265	0.0	0.0	up
NM_001003967.1	1.84333333333	15.2433333333	-3.04778953357	9.95904815959e-16	2.85016160152e-14	down
XM_038455490.1	0.0001	1.69333333333	-14.0475783758	2.39802998342e-07	2.86869488375e-06	down
XM_014107697.3	0.563333333333	0.0166666666667	5.07895134139	0.000605307347142	0.00381152439933	up
XM_022426889.2	0.403333333333	0.0001	11.9777569263	0.000879922175313	0.00528777347026	up
XM_038459242.1	0.686666666667	0.00333333333333	7.68650052718	0.00026172660648	0.00180284942551	up
XR_005359595.1	0.0233333333333	0.303333333333	-3.70043971814	5.49156131915e-05	0.000438342935384	down
XM_038576249.1	0.0001	0.136666666667	-10.4164456937	9.27248888759e-06	8.4754634684e-05	down
XM_005641441.4	0.00333333333333	5.88333333333	-10.7854524682	1.18324582051e-12	2.57381034728e-11	down
XM_005635880.4	1.72333333333	0.0966666666667	4.15603947519	7.0854732148e-06	6.62386100581e-05	up
XM_038449299.1	0.01	3.07	-8.26209484537	4.26007297471e-11	8.02167248626e-10	down
XM_547325.7	1.8	0.03	5.90689059561	3.36583542851e-14	8.4131545574e-13	up
XR_002620586.2	0.786666666667	0.0001	12.9415367384	3.85614876624e-09	5.79876666173e-08	up
unassigned_transcript_1007	314.903333333	32.76	3.26490176676	7.89011971545e-08	1.00599638769e-06	up
XM_038485226.1	2.29333333333	0.0001	14.4851584438	1.58367201592e-12	3.398027291e-11	up
XM_038566160.1	0.453333333333	0.0001	12.1463565303	1.2209880529e-05	0.000109316628203	up
XM_022427194.2	0.0001	0.153333333333	-10.5824556451	0.000147815102415	0.00108188747567	down
XM_038654293.1	2.14666666667	0.0001	14.3898105672	2.25722256906e-09	3.50074080311e-08	up
XM_022404098.2	0.0001	1.34666666667	-13.7171051718	0.000130903437321	0.000970386708283	down
XR_005381137.1	1.04666666667	0.0266666666667	5.29462074889	0.00128507534876	0.00736367719032	up
XM_038461792.1	0.613333333333	5.26333333333	-3.1012334998	1.22450727379e-16	3.73611179198e-15	down
XR_002624932.2	1.87	0.0833333333333	4.48800077083	1.44435443759e-05	0.000127535472034	up
XR_005318973.1	0.253333333333	0.0233333333333	3.44057259139	0.000569573368211	0.00361087358532	up
XM_038515177.1	0.27	4.91	-4.18469171215	4.36771212217e-07	5.01883607816e-06	down
XM_038616466.1	2.67666666667	0.0001	14.7081498666	4.31341198944e-12	8.93309145649e-11	up
XR_005318002.1	0.406666666667	0.0133333333333	4.93073733756	9.12163639802e-09	1.31533484408e-07	up
XM_022405334.2	2.35333333333	0.0001	14.5224180623	9.51301567122e-15	2.49317503246e-13	up
XM_538946.7	3.63666666667	0.0001	15.1503290754	4.90750435297e-16	1.42734694595e-14	up
XM_537467.6	1.42	0.0001	13.7936033093	1.90808860407e-16	5.73655803748e-15	up
XM_022420382.2	1.33	0.143333333333	3.21398018152	6.63047608024e-07	7.41558800826e-06	up
XM_022408178.2	2.25333333333	0.00666666666667	8.40087943628	0.00124584379115	0.00717189694628	up
XM_005625967.4	2.04	0.0001	14.3162815317	1.84324013453e-10	3.25303763837e-09	up
XM_038452360.1	1.53	0.0001	13.9012440325	7.53515756889e-12	1.51544491204e-10	up
XM_535833.7	3.85	74.3733333333	-4.27185508272	4.10495644358e-195	4.9583044478e-192	down
XM_022409285.2	5.10666666667	0.63	3.0189581577	3.13128569556e-07	3.6846888523e-06	up
XM_005633326.4	0.00333333333333	10.3733333333	-11.603626345	1.2132199638e-06	1.3021035977e-05	down
XM_038689025.1	19.56	0.0166666666667	10.1967250608	1.55923753196e-22	6.97546481072e-21	up
XM_005624041.4	1.07	0.0001	13.3853231762	3.0191978845e-10	5.19013891673e-09	up
XM_022422946.2	0.0001	4.54	-15.4704046771	0.00051505700923	0.0033019608578	down
XM_038672957.1	8.36333333333	0.0466666666667	7.48554183335	4.9615958308e-37	4.27175718196e-35	up
XM_005638053.2	1.08666666667	0.00333333333333	8.34872815423	5.70733488019e-10	9.47791463242e-09	up
XM_038634353.1	1.34666666667	0.13	3.37280926389	0.000923420514436	0.00552572252468	up
XM_038549203.1	3.87333333333	0.223333333333	4.11630516295	0.00143670710338	0.00812370567212	up
XM_022423912.2	0.143333333333	3.02666666667	-4.40028373259	2.78873674863e-23	1.31188821068e-21	down
XM_038460385.1	0.0001	0.73	-12.8336807487	0.00174056571702	0.00960515356982	down
NM_001031815.2	0.39	0.02	4.28540221886	0.000934918603087	0.00558638690406	up
XM_005625822.4	4.35666666667	0.0001	15.4109371148	1.87495922112e-12	4.00123068897e-11	up
XM_005629797.4	0.866666666667	0.00666666666667	7.02236781303	0.00107600967188	0.00633451336079	up
XM_014113440.3	0.0001	0.34	-11.731319031	5.35712127597e-10	8.93970973431e-09	down
XM_005638486.2	0.126666666667	19.5233333333	-7.26801866567	1.03320415306e-23	5.01555888392e-22	down
NM_001362600.1	521.026666667	34.2166666667	3.92858608625	1.5373599772e-36	1.30446899883e-34	up
XM_022405765.2	0.0001	0.426666666667	-12.0588936891	0.00103923687173	0.00614445434038	down
XM_022416523.2	1.88666666667	0.0001	14.2035519319	9.22418533872e-07	1.00722904411e-05	up
XM_014112674.3	0.0001	1.31666666667	-13.6846025321	9.54950714852e-16	2.73868128195e-14	down
XM_038514898.1	0.876666666667	0.1	3.13202839368	6.43978821966e-05	0.000507715919764	up
XM_038457508.1	0.0133333333333	0.353333333333	-4.72792045456	0.00158272603508	0.00884225177642	down
XM_038456372.1	2.00666666667	0.106666666667	4.23361967676	0.000625526855674	0.00392380279652	up
XM_022421673.2	3.22666666667	0.0001	14.9777569263	1.82292977069e-21	7.68625049516e-20	up
XM_535696.6	2.68666666667	0.02	7.06967352781	1.81732433221e-26	1.00720479994e-24	up
XR_005317115.1	0.18	0.0001	10.8137811912	0.000323967245674	0.00218827086272	up
NM_001003161.3	3.04666666667	133.026666667	-5.44834000411	4.21285626905e-41	4.27194027796e-39	down
XM_005621815.4	0.0001	5.48333333333	-15.7427655577	8.71128191326e-07	9.56052714093e-06	down
XM_535897.8	1.84666666667	0.0933333333333	4.30638724399	6.93406583152e-11	1.27813382212e-09	up
XM_003435081.5	0.393333333333	0.0001	11.9415367384	0.000127360147322	0.000945998648981	up
XM_022424366.2	0.693333333333	9.67	-3.80189486206	5.76837614977e-06	5.4849657726e-05	down
XM_022405761.2	0.0533333333333	2.06666666667	-5.27612440527	1.02221611223e-09	1.65212008252e-08	down
XM_005625514.4	0.0001	0.923333333333	-13.1726358551	5.92573307791e-07	6.67099797269e-06	down
XM_003433808.5	0.546666666667	0.0001	12.4164456937	9.39117471081e-05	0.000715806909843	up
XM_022426346.2	1.23333333333	0.00333333333333	8.53138146052	8.25522319155e-06	7.61000013536e-05	up
XM_038518901.1	1.42333333333	0.06	4.56816725818	0.000272002828823	0.00186549969507	up
XM_844773.6	0.703333333333	0.0866666666667	3.02065947057	2.63107704927e-06	2.66271740412e-05	up
XM_005638513.2	22.5366666667	1.87666666667	3.58602981973	7.25845307408e-12	1.4655366315e-10	up
XM_845262.5	4.80666666667	0.00666666666667	9.49385544924	6.36695928175e-22	2.75240298719e-20	up
XM_038489234.1	0.0001	0.153333333333	-10.5824556451	0.000406215615993	0.00267915053317	down
XM_038586522.1	1.23333333333	0.0001	13.5902751496	4.67805425708e-08	6.15961308848e-07	up
XM_038571349.1	0.346666666667	0.0001	11.7593334072	0.00166571531846	0.00925052017559	up
XM_005633719.4	0.0333333333333	0.526666666667	-3.98185265329	0.00086488118599	0.00521187682263	down
XM_038458069.1	0.0001	2.08666666667	-14.348912536	4.31953391185e-08	5.7113528233e-07	down
XR_005317477.1	0.536666666667	0.0566666666667	3.24345403686	5.49318295867e-06	5.24393393182e-05	up
XM_022417451.2	0.0001	2.31666666667	-14.4997628567	1.56931171322e-07	1.92959561193e-06	down
XM_022406127.2	1.10333333333	0.03	5.20076240536	7.98988567229e-10	1.3114653269e-08	up
XM_022424244.2	0.0633333333333	0.826666666667	-3.70626879694	1.08677060435e-08	1.55510436166e-07	down
XM_540889.6	0.0733333333333	4.13333333333	-5.81669278664	0.000275937437675	0.00188838505089	down
XM_038536974.1	0.966666666667	0.0266666666667	5.17990909001	1.09754741554e-06	1.18615992793e-05	up
XR_005298062.1	0.53	0.0166666666667	4.9909548604	2.31498212661e-05	0.0001973260398	up
XM_549210.7	3.27	0.04	6.3531468255	1.91424924159e-28	1.16465759783e-26	up
XM_014109975.3	0.0001	0.493333333333	-12.2683470547	0.00022195288278	0.00155469230599	down
XM_038452288.1	4.25	0.00666666666667	9.31628153175	1.6767362815e-23	8.02566498935e-22	up
XM_545171.7	3.50333333333	0.0001	15.096440643	2.51010263401e-19	9.2287282877e-18	up
XM_546603.4	1.85	0.0001	14.1752376503	4.11084860412e-13	9.29137757148e-12	up
XM_038660556.1	0.95	0.08	3.56985560833	9.19372812768e-07	1.00443742152e-05	up
XM_038507743.1	21.4	2.65	3.01354653184	3.46699296216e-41	3.53306369652e-39	up
XM_005624274.4	0.616666666667	0.02	4.9464189598	7.08834596621e-06	6.62503851024e-05	up
XM_038463565.1	0.0001	0.28	-11.4512111118	8.74862695481e-05	0.000670689960389	down
XM_014118400.3	0.0233333333333	0.553333333333	-4.56768450929	1.58412448113e-05	0.000138773089145	down
XM_038462839.1	1.01333333333	0.0001	13.3068212025	1.85974486979e-10	3.27908158825e-09	up
XM_005619251.4	7.57333333333	0.0533333333333	7.1497471195	9.34922277249e-28	5.5086640003e-26	up
XM_038576275.1	0.293333333333	0.0001	11.5183253077	2.24900011689e-08	3.08902798663e-07	up
XR_002618330.2	0.09	0.75	-3.05889368905	0.0011952562701	0.00693414105109	down
XM_005623290.4	9.96	1.24333333333	3.00193261253	0.000209066903106	0.00147297299309	up
XM_022413717.2	0.0001	0.763333333333	-12.8980974772	2.05246282447e-06	2.11678913299e-05	down
XM_862018.6	11.6633333333	0.0001	16.8316206383	1.47702440098e-23	7.1111885228e-22	up
XM_541214.6	0.503333333333	0.0133333333333	5.23840473933	0.000157959585885	0.00114734422942	up
NM_001031632.1	41.2566666667	4.33333333333	3.25107814082	1.05268556911e-43	1.15902656708e-41	up
XM_038611313.1	0.616666666667	0.0001	12.5902751496	8.12332329743e-09	1.18049766871e-07	up
XM_038454431.1	0.0466666666667	15.4966666667	-8.37534978846	2.08076732597e-92	7.18092038175e-90	down
XM_038516149.1	0.383333333333	0.0001	11.90438374	0.000173648613666	0.00124762093528	up
XM_038454526.1	0.05	0.73	-3.86789646399	6.4193104257e-11	1.18804975468e-09	down
XM_005637729.4	4.41333333333	0.01	8.78572490609	0.00112895121027	0.00659419261888	up
XM_038577943.1	0.6	0.0001	12.5507467854	8.50747259553e-14	2.04079955931e-12	up
XR_002627838.2	0.576666666667	0.0133333333333	5.43462822764	1.17912015482e-05	0.000105821911097	up
XM_536561.7	60.87	1.85333333333	5.03753707848	1.18230709884e-88	3.85357047104e-86	up
XM_022421439.2	0.746666666667	0.00333333333333	7.80735492206	0.000201172195913	0.00142544582907	up
XM_005637676.4	3.41	0.113333333333	4.91112758849	3.64318946364e-06	3.59746345018e-05	up
XM_038453507.1	35.34	1.87	4.24019186466	0.00104667875275	0.00618489252055	up
XM_038453061.1	3.29666666667	26.92	-3.02959848457	4.20660792531e-23	1.95869585348e-21	down
XM_003433230.6	0.0001	0.496666666667	-12.2780622095	0.00069686598672	0.00431072335331	down
XM_038454449.1	0.0001	0.596666666667	-12.5427094663	0.000415436063526	0.00273371707369	down
XM_038451851.1	2.82333333333	0.0001	14.7851118484	3.48377147563e-17	1.10224597043e-15	up
XM_038586462.1	0.0001	0.33	-11.6882503091	0.000544677925672	0.0034718039813	down
XR_005314156.1	1.36	0.08	4.08746284125	6.48483912087e-05	0.000510777470303	up
XM_038652794.1	0.506666666667	0.00666666666667	6.24792751344	5.51329848702e-05	0.000439921179099	up
XM_038620297.1	0.03	0.66	-4.45943161864	0.00112420718309	0.00657489897394	down
XM_014108663.3	3.46	0.243333333333	3.82976616948	1.27228548475e-51	1.85284469106e-49	up
XR_005381410.1	1.91	0.0001	14.2212850178	0.000199682446729	0.00141724686154	up
XM_038459775.1	144.566666667	10.9166666667	3.72713063144	3.71771717424e-17	1.17085282908e-15	up
XM_022417725.2	0.513333333333	0.0001	12.3256802297	1.3707447372e-06	1.45725459144e-05	up
XM_038456159.1	0.113333333333	0.0001	10.1463565303	0.000729168546584	0.00448823349387	up
XM_005621899.4	0.65	0.0001	12.6662240028	3.896420293e-07	4.51773542047e-06	up
XM_022409260.1	0.5	4.85333333333	-3.2789759497	0.00111393734927	0.00652412707644	down
XM_038460461.1	1.4	0.0001	13.7731392067	0.000168837465029	0.00121709970402	up
XR_005316901.1	0.0433333333333	0.51	-3.55694812455	0.000695349712071	0.0043026400445	down
XM_038650353.1	1.84	0.0001	14.1674181458	0.000413856270773	0.00272506803401	up
XM_005623603.4	2.27333333333	0.0001	14.4725216181	2.37713134075e-07	2.84535208109e-06	up
NM_001346065.1	0.0001	2.72	-14.731319031	5.91799573836e-13	1.32230820992e-11	down
XM_003432569.4	4.74333333333	0.54	3.13486994364	3.03794045173e-25	1.56933507511e-23	up
XM_005619317.4	0.426666666667	0.00333333333333	7.0	8.58389957225e-07	9.43080758783e-06	up
NM_001287149.1	3.03	0.0001	14.8870301732	1.18194887271e-14	3.07606313716e-13	up
XM_038462953.1	2.15	0.0001	14.3920490394	6.15219625834e-05	0.000486536483607	up
XM_038658973.1	0.4	0.0166666666667	4.58496250072	1.48123993954e-06	1.56661246039e-05	up
XR_005318907.1	0.0001	0.91	-13.15165083	5.55585308979e-06	5.29883359711e-05	down
XM_038460011.1	2.20666666667	0.0001	14.4295810959	9.11079397375e-18	3.01015355522e-16	up
XM_005640056.3	0.0001	0.473333333333	-12.2086408086	2.06701744983e-08	2.84859975268e-07	down
XR_001315665.3	0.47	4.02333333333	-3.09765860836	2.25163722505e-07	2.70222786553e-06	down
XM_022420210.1	1.47333333333	0.0233333333333	5.98054763733	3.0605821265e-07	3.60872772814e-06	up
XM_038457069.1	0.826666666667	0.0001	13.0130899994	1.57095920708e-09	2.48808919077e-08	up
XM_038458302.1	1.14333333333	0.0001	13.4809584552	0.000279877060374	0.00191279599192	up
XR_002628149.2	6.93	0.0001	16.0805677319	4.70776261258e-16	1.372167459e-14	up
XM_038456269.1	0.136666666667	0.0001	10.4164456937	0.00170861639537	0.0094542519705	up
XM_038507037.1	0.793333333333	0.0233333333333	5.08746284125	3.08050712742e-05	0.000257658384335	up
XM_038457237.1	0.603333333333	9.34	-3.95239535335	4.31410732237e-05	0.000351252497056	down
NM_001346069.1	0.0001	2.91666666667	-14.8320328958	7.55157183725e-13	1.67094801838e-11	down
XM_022421263.2	3.90666666667	0.0001	15.2536505435	0.00176013363351	0.00970742560298	up
XR_002627889.2	2.67666666667	0.153333333333	4.12569422146	3.05963516437e-05	0.000256225727835	up
XM_535854.6	0.0833333333333	4.12666666667	-5.62993940944	0.00181044528959	0.0099546615548	down
XM_038458076.1	0.0233333333333	0.93	-5.31676638977	2.21717816349e-05	0.000189737597037	down
NM_001003234.1	0.583333333333	8.61666666667	-3.88473745337	9.44535821129e-49	1.22753788298e-46	down
XM_005620945.4	1.23333333333	20.4166666667	-4.04911266826	1.24003922757e-05	0.000110829011965	down
XM_038464592.1	0.0233333333333	0.313333333333	-3.74723392962	0.000484314519953	0.00312634842902	down
XM_022425669.2	0.43	8.04333333333	-4.22538494479	5.6004773581e-05	0.000446169552168	down
XM_038457039.1	3.87333333333	31.94	-3.04371674473	6.13408623653e-58	1.04096964282e-55	down
XM_005630524.4	0.426666666667	0.0001	12.0588936891	0.000255275427562	0.00176255064881	up
XM_014118537.3	0.213333333333	0.0001	11.0588936891	0.00173726183511	0.00959326212651	up
XM_038455973.1	0.343333333333	11.74	-5.09567866665	7.16412226103e-25	3.65485929212e-23	down
XM_014112922.3	1.24333333333	10.0	-3.00771496513	4.80902235229e-05	0.000387628910626	down
XR_002630715.2	0.693333333333	0.02	5.11547721742	0.000422851191005	0.00277539599044	up
XM_014116125.3	0.696666666667	0.00333333333333	7.70735913208	0.000115101025632	0.000861702705431	up
XM_038569388.1	0.0001	0.343333333333	-11.7453942162	0.000351736094704	0.00235453919108	down
XM_014120587.3	4.17666666667	0.04	6.7062081986	4.12633762379e-06	4.02710155736e-05	up
XM_038462672.1	2.93666666667	0.0001	14.841891898	2.28987361582e-07	2.74570889502e-06	up
XR_005313553.1	0.3	3.53	-3.55663377766	2.05413553499e-17	6.60087935453e-16	down
XM_014110865.3	10.0466666667	0.0001	16.6163573907	1.67311842398e-19	6.22387929676e-18	up
XM_038574420.1	0.23	0.0001	11.1674181458	1.3584678538e-05	0.000120573930884	up
XM_005617607.4	18.0433333333	2.13666666667	3.0780321261	0.00126372325891	0.00726057453787	up
XR_001314597.3	0.12	1.55333333333	-3.69426114321	0.000155476207421	0.00113150751132	down
XM_038633041.1	0.0233333333333	1.52666666667	-6.03184886604	0.00119444018567	0.00693038563792	down
NM_001363554.1	0.0001	5.81	-15.8262505432	7.47730559221e-08	9.55438662293e-07	down
XM_022408257.2	0.33	0.0001	11.6882503091	0.000616530849761	0.00387506717753	up
XM_038464235.1	1.77	0.0001	14.1114617399	0.000196582473688	0.00139820731372	up
XM_022409431.2	0.67	0.0001	12.7099453802	1.00048045671e-06	1.08726465722e-05	up
XM_038456918.1	0.576666666667	0.0001	12.4935219167	4.62965559085e-05	0.00037449418122	up
XM_532410.6	320.04	19.9533333333	4.0035505475	4.19201482111e-257	9.06092971965e-254	up
XM_038462917.1	5.08666666667	0.11	5.53114512748	5.1393755538e-57	8.44255500974e-55	up
XM_038456454.1	0.09	1.22	-3.76081233612	0.000164532376659	0.00118940602792	down
XM_038463443.1	2.70666666667	0.01	8.08037341646	1.46691540381e-10	2.61132560917e-09	up
XR_005379746.1	0.32	0.0001	11.6438561898	0.000698363599812	0.00431868639017	up
XM_038660010.1	0.0001	0.966666666667	-13.2388027791	1.28406535092e-11	2.53285282572e-10	down
XM_038452924.1	25.1766666667	2.73666666667	3.20159565977	2.93821554174e-17	9.34675723224e-16	up
XR_005320982.1	0.0001	1.29333333333	-13.6588065312	2.44239119072e-14	6.18397789275e-13	down
XM_533419.7	0.73	0.00333333333333	7.7747870596	0.000560171983175	0.003557863131	up
XM_014107391.3	0.0001	1.25666666667	-13.6173144023	0.000139673029136	0.00102909716506	down
XR_005361043.1	0.46	0.0001	12.1674181458	3.02050886784e-05	0.000253207303908	up
XR_005322223.1	1.25333333333	0.0233333333333	5.74723392962	4.45028426311e-05	0.000361381526779	up
XM_022415367.2	0.473333333333	0.0001	12.2086408086	0.000134677705384	0.000996386958151	up
XM_005638246.4	1.80333333333	0.0001	14.1383784729	5.20111404972e-05	0.000417023334233	up
XM_038462035.1	0.596666666667	0.0001	12.5427094663	0.000330442081411	0.00222739456028	up
XM_038457612.1	0.05	2.05333333333	-5.35989594509	4.47299726058e-05	0.000363037651181	down
XM_038550372.1	1.73666666667	0.06	4.85521456084	5.02544719748e-18	1.68753119792e-16	up
XM_038586890.1	1.02333333333	0.0001	13.3209885344	7.63689651864e-14	1.8394842594e-12	up
XM_038456166.1	17.9333333333	0.71	4.65868083722	7.85978584161e-88	2.52176316362e-85	up
XM_038454343.1	0.0001	1.19666666667	-13.5467337229	8.27114098219e-13	1.82525103631e-11	down
XM_038454433.1	0.05	3.05666666667	-5.93388732799	5.12784565755e-21	2.12288674863e-19	down
XR_002617258.2	0.64	0.01	6.0	6.92442448231e-05	0.000542384635971	up
XM_038444304.1	3.82666666667	0.0001	15.2238006157	6.44539265591e-21	2.65495873212e-19	up
XM_022408740.2	1.07333333333	19.7133333333	-4.19900165001	6.23857345e-06	5.89928009313e-05	down
XM_038456556.1	38.6733333333	0.0001	18.560979593	2.05555049917e-07	2.47848936876e-06	up
XM_014116836.3	0.0001	130.653333333	-20.3173125017	7.94233115094e-13	1.75363255756e-11	down
XM_005639749.4	8.04333333333	0.0733333333333	6.77718058158	0.00119655096666	0.00694067162413	up
XM_038456205.1	0.346666666667	0.0001	11.7593334072	1.27822954915e-09	2.04417177276e-08	up
XM_014119163.3	0.35	0.0001	11.7731392067	0.00027374665414	0.00187620620698	up
XR_002625576.2	0.626666666667	0.0001	12.6134825407	2.48510934398e-09	3.83246228084e-08	up
XR_002632430.2	3.03	0.14	4.43581906142	6.578593189e-25	3.36450392386e-23	up
XM_038488911.1	1.99	0.0001	14.2804808103	5.11664006077e-13	1.14762519943e-11	up
XM_038672877.1	1.32	0.02	6.04439411936	0.000163612834113	0.00118400914033	up
XR_002622397.1	0.956666666667	0.1	3.25801633107	0.000164248930125	0.00118756603211	up
XM_038453610.1	0.0001	0.61	-12.5745935273	3.64289702906e-11	6.88796018367e-10	down
XM_005622053.4	0.383333333333	0.0001	11.90438374	0.000381004859626	0.00252821256667	up
XR_002625654.2	1.52	0.0001	13.8917837032	7.06726318494e-06	6.60984660622e-05	up
XM_038456971.1	0.0333333333333	1.06	-4.9909548604	0.000290119954647	0.00197687842997	down
XR_005419559.1	1.9	0.0001	14.2137117981	8.3367394311e-08	1.05834069538e-06	up
XM_005637105.4	0.0001	20.2733333333	-17.6292237901	4.30978595153e-20	1.66661289508e-18	down
XM_022408084.2	3.87666666667	0.0001	15.2425290705	5.90450263606e-07	6.65074367136e-06	up
XR_005318714.1	1.00333333333	0.0533333333333	4.23361967676	8.29510914904e-10	1.35776621177e-08	up
XM_038435664.1	0.64	0.0001	12.6438561898	0.00122772233416	0.00708246956302	up
XR_002630133.2	0.256666666667	0.00666666666667	5.26678654069	0.0012248464215	0.00707382827142	up
XM_005635922.3	1.56666666667	0.01	7.29155444584	5.72290864098e-11	1.06395840683e-09	up
XM_022410970.2	8.29	0.0533333333333	7.28019079222	1.26079515399e-27	7.36533931492e-26	up
XM_005641328.4	0.263333333333	2.11666666667	-3.00683203348	0.00127661174272	0.00732335396702	down
XM_022409508.2	1.74333333333	15.3366666667	-3.13706460486	2.69316650345e-75	6.58350964069e-73	down
XR_002624598.2	0.596666666667	0.0233333333333	4.67646085521	1.03410413012e-05	9.38532340679e-05	up
XM_038456699.1	0.726666666667	0.00666666666667	6.76818432478	3.00164021554e-06	3.00515261755e-05	up
XM_038452720.1	0.533333333333	0.0001	12.3808217839	0.0012166037502	0.00703830526849	up
XM_022420773.2	0.223333333333	0.0001	11.1249828795	0.00175842799987	0.00970111782626	up
XM_022424083.2	1.50333333333	37.16	-4.62751366385	1.04506161182e-59	1.85794763091e-57	down
XM_038595387.1	13.2433333333	0.0001	17.0149067671	1.78248899392e-25	9.31339160332e-24	up
XR_005400327.1	0.736666666667	0.0466666666667	3.98054763733	1.34305830744e-06	1.43041282598e-05	up
XM_022405764.2	0.0001	1.42333333333	-13.7969859487	3.12029014547e-07	3.6730350055e-06	down
XM_038461776.1	0.35	0.00666666666667	5.71424551767	6.38941109965e-05	0.000503937651317	up
XM_038470027.1	0.49	0.0001	12.2585660339	0.00122006182086	0.00705334739462	up
NM_001194957.1	1.32333333333	0.0666666666667	4.31106710226	2.8667479279e-09	4.38805828934e-08	up
XM_022406120.2	0.846666666667	0.0866666666667	3.28824496863	4.2061769132e-08	5.5722346281e-07	up
XM_005631173.4	2.13	0.0133333333333	7.31967212095	8.73531088572e-10	1.42527511901e-08	up
XR_005311148.1	0.353333333333	0.01	5.14295795384	0.00114405733327	0.00667198900352	up
NM_001048122.1	5.78333333333	0.05	6.85382935186	8.49390748155e-23	3.87156262433e-21	up
XM_005637660.4	13.18	0.48	4.77917215429	0.000884363085174	0.00531135173763	up
XM_038456635.1	0.266666666667	0.0001	11.3808217839	0.000370938957618	0.0024680441024	up
XM_005637163.3	0.0001	1.91666666667	-14.2263118349	1.07835334575e-10	1.95005791295e-09	down
XR_002620309.2	2.59666666667	0.306666666667	3.081917562	0.000104381933087	0.000789167383659	up
XM_038554298.1	0.03	1.12666666667	-5.23095443484	0.000231698262502	0.00161441877238	down
XM_038455889.1	2.88	44.6	-3.95290299337	0.000234589544391	0.00163262555653	down
XM_014113597.3	0.0001	1.98	-14.2732128099	0.000515524896098	0.00330444458139	down
XM_038455024.1	0.68	0.0001	12.731319031	4.82371156194e-06	4.63717664855e-05	up
NM_001313827.1	0.9	0.0001	13.1357092861	1.69857682466e-05	0.000148167274926	up
XM_038454782.1	1.44	0.0966666666667	3.89690650704	6.83615055156e-11	1.26235175743e-09	up
XM_038678102.1	0.0001	0.476666666667	-12.2187650258	3.8055591081e-09	5.73318787422e-08	down
XM_038464534.1	3.50333333333	0.0001	15.096440643	7.01538942352e-05	0.000548777167324	up
XM_038465654.1	0.286666666667	0.0001	11.4851584438	1.71506110099e-07	2.09563014863e-06	up
XM_844458.6	0.11	2.87666666667	-4.70882262982	2.27791973604e-05	0.00019457073153	down
XR_005331596.1	0.543333333333	16.79	-4.94962086143	1.78075559099e-15	4.98174867921e-14	down
XM_537201.6	1.89	0.0001	14.206098614	2.48652791361e-09	3.83321052388e-08	up
XM_038460830.1	2.23666666667	0.0001	14.4490626453	0.000494361708849	0.0031836987077	up
XM_005625074.4	0.01	1.06666666667	-6.73696559417	0.000275680823673	0.00188725788742	down
XM_038461706.1	0.183333333333	0.0001	10.8402534026	1.3600509221e-06	1.44687384813e-05	up
XR_005392188.1	1.97333333333	0.02	6.62449086491	1.83365398731e-08	2.5475135978e-07	up
XM_543479.6	0.02	16.9433333333	-9.72650201473	1.66429853917e-56	2.68036911398e-54	down
XR_002622387.2	0.15	0.01	3.90689059561	0.000252151689418	0.0017436210778	up
XM_014114573.3	5.49333333333	0.313333333333	4.13191167551	0.00180691768679	0.00994058882267	up
XM_022427389.2	0.656666666667	0.0001	12.6809455085	0.00121110460841	0.0070102387679	up
XR_002630121.2	0.436666666667	0.0166666666667	4.71149490665	0.00156538852321	0.00875730498177	up
XM_038457552.1	0.0001	1.83	-14.1595560281	3.94088675845e-18	1.33424845339e-16	down
XR_005316153.1	0.0001	1.47666666667	-13.8500565776	0.000168776322732	0.00121687254599	down
XR_005311668.1	7.14333333333	0.436666666667	4.03199313314	0.0015633296114	0.00874697826717	up
XM_022417022.2	2.74	0.0001	14.7418882727	3.36343036468e-12	7.01520356611e-11	up
XR_005317792.1	2.03666666667	0.0001	14.3139222589	0.00140357638472	0.00795611800797	up
XM_014109630.3	2.29333333333	0.123333333333	4.21681138907	1.53500797372e-14	3.96226948238e-13	up
XM_546230.7	28.5966666667	2.46666666667	3.5352123158	1.03496685658e-80	2.8148356865e-78	up
XM_022407584.2	1.81666666667	0.0001	14.1490061087	0.000230375918956	0.0016062951171	up
NM_001003293.2	1.26666666667	0.0001	13.6287492974	0.000234573238822	0.00163262555653	up
XR_002629335.2	0.743333333333	0.00666666666667	6.80089989992	0.000605152107194	0.00381113122807	up
XM_038589869.1	0.646666666667	0.0001	12.6588065312	0.000780985244395	0.00476575067115	up
XM_005634117.4	0.0001	1.68666666667	-14.0418872637	1.31364587551e-15	3.73348157892e-14	down
XM_038453424.1	5.68333333333	0.0001	15.794449713	9.2085282274e-18	3.03755692565e-16	up
XM_014118085.3	1.7	0.0001	14.0532471259	2.09532458179e-16	6.26735542062e-15	up
XR_005312697.1	2.53	0.0666666666667	5.24602798053	9.60454049794e-16	2.75254200397e-14	up
XM_038446000.1	1.04333333333	0.0001	13.348912536	0.000108028994064	0.000813446044781	up
XM_038458752.1	3.26666666667	0.0001	14.9955316281	0.000901039655034	0.00540202869386	up
XM_038456236.1	0.00666666666667	0.493333333333	-6.20945336563	0.000418682060069	0.00275154982284	down
XM_547754.8	0.00666666666667	0.726666666667	-6.76818432478	1.6072123773e-08	2.25119365317e-07	down
XR_005315052.1	0.0001	0.696666666667	-12.7662528211	0.00134801052541	0.00768432279125	down
XM_038463926.1	0.553333333333	0.00333333333333	7.37503943135	0.000243883428572	0.00169157315396	up
XR_002618579.2	0.0001	0.243333333333	-11.2487182479	0.00025627375914	0.00176914619943	down
XM_005640079.4	1.00333333333	9.58	-3.2552246697	1.10648483073e-57	1.8471999605e-55	down
XM_022411468.2	4.35666666667	0.0133333333333	8.3520434258	6.6992340502e-05	0.000526553385596	up
XM_022406515.2	0.836666666667	0.0001	13.030437243	5.78006356808e-07	6.52310114355e-06	up
XM_038425624.1	0.306666666667	6.29333333333	-4.3590810933	9.56207896019e-05	0.000727483250717	down
XM_022415421.2	1.01	0.0766666666667	3.71961202742	0.000140845416592	0.00103623066438	up
XM_022412100.2	3.39	0.106666666667	4.99010396386	6.74176595638e-11	1.24660443177e-09	up
XM_038454773.1	0.156666666667	2.75333333333	-4.13540911974	4.33887903767e-19	1.57133231322e-17	down
XM_005631626.4	1.85	333.73	-7.49501229961	5.01927163048e-101	2.04090541902e-98	down
XM_005616766.4	15.6866666667	1.47	3.41565075967	1.85559569071e-07	2.25327036742e-06	up
XM_005618392.4	0.296666666667	0.0366666666667	3.01630181233	0.00065890200389	0.0041074358676	up
XM_038454448.1	0.00666666666667	1.37	-7.68299458368	3.39689736262e-08	4.55002546927e-07	down
XM_038456555.1	30.38	0.0001	18.2127623443	2.3337499845e-20	9.18911259478e-19	up
XM_038460067.1	0.0001	1.30666666667	-13.6736035332	9.88315793348e-08	1.24579966241e-06	down
XR_292893.4	1.39333333333	0.11	3.66296501272	0.000446383239624	0.00290662230615	up
XR_005310537.1	0.0233333333333	1.79666666667	-6.26678654069	3.68406281794e-05	0.000303687458465	down
XM_038458662.1	0.0001	2.17666666667	-14.4098328706	3.89777549551e-12	8.10090303895e-11	down
XM_022408485.2	0.423333333333	0.0001	12.0475783758	0.000180404450983	0.00129029083821	up
XM_038457048.1	0.0001	0.313333333333	-11.6134825407	0.000687488719866	0.00426106048105	down
XR_005401384.1	0.596666666667	0.0001	12.5427094663	1.05314766082e-07	1.32265040166e-06	up
XM_038525430.1	0.276666666667	6.87666666667	-4.63548867454	5.01208242476e-05	0.000402731757034	down
XM_038462489.1	0.0433333333333	2.97666666667	-6.10207664698	2.16882847816e-20	8.57261289135e-19	down
XM_005635066.4	0.926666666667	0.0001	13.1778347618	9.05659650566e-12	1.80814927221e-10	up
XM_022412357.1	0.3	0.0001	11.5507467854	3.52910251341e-05	0.000291909732167	up
XM_859906.4	0.22	21.8466666667	-6.63376583818	4.11450580307e-17	1.29284257323e-15	down
XM_022409171.2	21.22	1.90666666667	3.47630010486	3.2865413671e-18	1.11639107414e-16	up
XM_038458762.1	3.30333333333	0.0001	15.0116349362	2.16219021619e-18	7.46191830241e-17	up
XM_038456275.1	1.08666666667	0.0001	13.4076218433	4.62581865219e-13	1.04094860498e-11	up
XR_002630710.2	0.4	0.0001	11.9657842847	9.95367982489e-05	0.000755317300533	up
XM_844878.4	2.05333333333	0.253333333333	3.01885902725	0.000199707986455	0.00141724686154	up
XM_038456771.1	4.28333333333	0.0001	15.3864463331	1.29940579012e-16	3.95875348581e-15	up
XM_005622170.4	1.09	0.0001	13.4120405146	5.08566125556e-08	6.65576597971e-07	up
XM_038672887.1	1.36666666667	0.0001	13.7383737886	2.19087129166e-05	0.000187603632623	up
XM_022404231.2	7.19333333333	76.7866666667	-3.41612345721	7.72698327369e-58	1.30589197154e-55	down
XM_038632207.1	0.623333333333	6.74666666667	-3.43609911481	1.93855016542e-16	5.81961828898e-15	down
XR_005426673.1	2.54666666667	0.18	3.82254132587	0.000528718542369	0.00338109827126	up
XM_005639661.4	2.34666666667	0.0001	14.5183253077	5.24834696439e-12	1.07715698717e-10	up
XM_005628494.4	0.713333333333	0.0001	12.8003606755	2.94749621988e-09	4.49657409947e-08	up
XM_005616661.4	0.283333333333	0.0001	11.4682846252	0.0017027330571	0.00942550764104	up
XM_038461918.1	0.213333333333	1.74	-3.02790599657	0.000514193491064	0.0032979694348	down
XM_038586883.1	1.00666666667	0.0001	13.2972984284	5.50287473153e-14	1.34040367423e-12	up
XM_038454991.1	0.31	4.34	-3.80735492206	3.2679681385e-05	0.000272339520114	down
XM_038629353.1	0.43	0.0133333333333	5.01122725542	1.24295077922e-06	1.32965622821e-05	up
XM_022424530.2	1.50333333333	0.01	7.23202112253	3.10009663306e-08	4.17562376276e-07	up
XM_038464944.1	0.0001	2.28666666667	-14.4809584552	2.23098859774e-09	3.46528894599e-08	down
XM_005618643.4	2.04666666667	0.0001	14.3209885344	0.000900081146878	0.0053978581396	up
XM_538328.6	0.623333333333	0.0733333333333	3.08746284125	1.15651160266e-05	0.000104020189439	up
XM_844052.5	0.256666666667	5.72	-4.4780472968	1.06498107576e-11	2.11594788676e-10	down
XM_022417393.2	0.0266666666667	1.7	-5.99435343686	0.00138357084462	0.007865515981	down
XM_038540139.1	0.0366666666667	0.51	-3.79795622406	0.00103562720138	0.0061284060384	down
XM_038458130.1	0.843333333333	0.0001	13.0418872637	1.65226234149e-09	2.61081607697e-08	up
XM_003432906.5	18.2766666667	156.77	-3.10057462918	6.39877070767e-06	6.03686458586e-05	down
XM_038473388.1	4.96	0.04	6.95419631039	4.31294703372e-08	5.70631793753e-07	up
XM_038452154.1	2.95	0.0001	14.848427334	1.35288813056e-13	3.19129292049e-12	up
XM_038603618.1	22.6933333333	2.53	3.16505924627	2.18615264262e-69	4.93301740259e-67	up
XM_847232.6	0.493333333333	5.04	-3.35278905859	1.29429160333e-06	1.38026402403e-05	down
XM_022426900.2	0.206666666667	0.0133333333333	3.95419631039	0.00168148843066	0.00932483558068	up
XM_022427285.2	0.736666666667	0.0001	12.8467962484	4.6856349215e-11	8.78674223544e-10	up
XM_005638483.1	0.21	11.78	-5.80980640105	1.33274460357e-27	7.76356813891e-26	down
XM_038458879.1	1.65	0.0133333333333	6.95128471497	0.00180902247602	0.00994950248364	up
XM_022413658.2	0.313333333333	0.0001	11.6134825407	5.02433346524e-12	1.0342823396e-10	up
XM_022424215.2	0.376666666667	0.0366666666667	3.36074734378	3.26036716727e-10	5.5836846883e-09	up
XM_038452507.1	0.43	0.0133333333333	5.01122725542	0.00130620384997	0.00747744350577	up
XM_038454335.1	0.253333333333	0.0001	11.3068212025	2.81939858914e-06	2.83305753019e-05	up
XM_014118071.3	1.31666666667	0.00666666666667	7.62570884306	2.19175724811e-16	6.54150339137e-15	up
XM_022404191.2	1.09666666667	0.05	4.45505317813	0.00162537079121	0.00905217353585	up
XM_005618906.4	0.0001	2.56	-14.6438561898	2.30736887639e-11	4.44460717709e-10	down
XM_022409746.2	1.66	0.01	7.37503943135	2.00030687139e-07	2.41755746304e-06	up
XM_536395.7	15.5666666667	0.0001	17.2481005237	0.00133670290291	0.00763182466518	up
XM_014115295.3	1.41	0.0001	13.7834075422	0.000656128803291	0.00409263330704	up
XM_022404713.2	0.663333333333	0.0001	12.6955183096	0.000134277452327	0.000993783819095	up
XM_005623850.3	14.8066666667	1.29666666667	3.51336733256	4.34151066471e-07	4.99152183589e-06	up
XM_005618950.4	2.46	0.0001	14.5863706951	2.72055380965e-15	7.46344047124e-14	up
XM_038451497.1	0.716666666667	0.0366666666667	4.28876123095	0.000102058435151	0.000772596463554	up
XM_038463442.1	2.32666666667	0.0001	14.5059769153	3.93530186173e-14	9.7299805453e-13	up
XM_038673473.1	0.02	1.09	-5.76818432478	7.65733121035e-05	0.000594238998765	down
XR_002630180.2	0.116666666667	0.0001	10.188176706	0.00141130379586	0.00799219860567	up
NM_001003157.2	2.16333333333	0.173333333333	3.64163494986	1.58488151492e-06	1.66721091328e-05	up
XM_038430906.1	0.416666666667	0.0001	12.0246779737	8.104849174e-12	1.62524387636e-10	up
XM_038453238.1	98.58	1.33666666667	6.20458333994	3.43770500772e-215	5.22887663916e-212	up
XM_038458246.1	0.01	0.83	-6.37503943135	4.97708917846e-06	4.77679594253e-05	down
XR_293244.4	0.303333333333	0.00666666666667	5.5077946402	0.00100991998578	0.00599182230222	up
XM_038462506.1	19.44	265.08	-3.76932770047	1.55934631291e-109	7.11547048652e-107	down
XM_022419192.2	0.00666666666667	0.51	-6.25738784269	4.35651228654e-06	4.23262944367e-05	down
XR_005401896.1	0.0001	0.823333333333	-13.0072609206	2.96368307064e-07	3.50352724079e-06	down
NM_001271778.1	65.13	0.13	8.9686667932	1.4860749989e-144	1.10963869191e-141	up
XM_845849.6	0.233333333333	0.00666666666667	5.12928301694	0.000209545244541	0.00147583675232	up
XM_022420209.2	1.84666666667	0.13	3.82833994719	0.00034462534645	0.00231108323449	up
XM_022407213.2	0.12	4.99	-5.37793350462	0.00123056931625	0.00709689940734	down
XM_038537904.1	0.0001	0.83	-13.0188956211	0.000729487204099	0.00448879515114	down
XM_038459035.1	0.213333333333	0.0001	11.0588936891	0.000527137478389	0.00337308849525	up
XM_005630458.4	0.00333333333333	40.69	-13.5754210658	2.98312326895e-05	0.000250345390762	down
XM_848798.6	0.706666666667	0.0733333333333	3.26848883593	1.44535511304e-05	0.000127596396781	up
XM_022412330.1	0.59	0.0001	12.5264992391	6.11389518974e-05	0.000483786989696	up
XM_038684055.1	1.19666666667	0.0001	13.5467337229	2.76619223917e-06	2.7850449345e-05	up
XM_038460629.1	1.57666666667	0.0001	13.9445900624	1.01202927811e-15	2.89227685411e-14	up
XM_005622477.2	15.0	0.106666666667	7.1357092861	1.6521327851e-52	2.44945087431e-50	up
XM_038452725.1	0.626666666667	0.0766666666667	3.03102689562	0.000347700821986	0.00233018560009	up
XM_038456953.1	0.83	0.05	4.05311133646	0.000100065691067	0.000758910027839	up
XM_860164.4	0.936666666667	29.9633333333	-4.9995185935	7.16964187486e-08	9.18985182637e-07	down
XM_038463145.1	1.26	0.0001	13.6211361133	1.53359908497e-15	4.32567632016e-14	up
XM_847165.6	2.63	0.153333333333	4.10031953396	0.000198177204115	0.00140808675062	up
XM_005637104.4	0.0001	7.42666666667	-16.1804272064	2.12066768198e-13	4.90933372963e-12	down
XM_022424877.2	5.01	0.483333333333	3.3737202039	6.27084354486e-07	7.04021330509e-06	up
XM_038458259.1	4.84	0.00333333333333	10.503825738	5.91683127995e-17	1.84224736167e-15	up
XR_001318222.3	13.1	1.14666666667	3.51404884244	8.75658660922e-06	8.03610053335e-05	up
XM_038454323.1	0.656666666667	0.0001	12.6809455085	1.2652135309e-08	1.79419161903e-07	up
XM_038464114.1	1.52	15.67	-3.36586195103	1.9179898486e-66	4.03938497961e-64	down
XM_538655.6	0.0001	0.19	-10.8917837032	0.000787219459913	0.00479666599105	down
XM_038455701.1	1.31666666667	0.0001	13.6846025321	2.74824183683e-08	3.73724489255e-07	up
XM_003639261.5	0.0566666666667	0.823333333333	-3.86090439033	0.000866716369004	0.00522063770054	down
XM_022426364.2	3.58	0.0001	15.127671967	3.71127178769e-11	7.01401333533e-10	up
XM_038452721.1	0.656666666667	0.0466666666667	3.8146968974	0.000127041361461	0.000944313960627	up
XM_038463853.1	0.0001	2.03333333333	-14.3115591215	8.4900707984e-12	1.70000110945e-10	down
XM_022414228.2	0.0001	1.46333333333	-13.8369708186	1.63006443265e-06	1.70926004742e-05	down
XR_005310671.1	0.593333333333	0.07	3.08341600819	2.3960709691e-08	3.28115513701e-07	up
XR_005374930.1	0.23	0.0266666666667	3.10852445678	2.62952530406e-05	0.000222750299478	up
XR_005310539.1	0.0133333333333	0.85	-5.99435343686	8.10200483586e-07	8.95165818131e-06	down
XM_005622927.4	0.683333333333	0.0001	12.7383737886	3.42588778707e-05	0.000284403395268	up
XR_005316511.1	3.56	0.35	3.34645041402	0.000516802829078	0.00331211900508	up
XM_038456922.1	0.393333333333	0.0001	11.9415367384	0.00083021083705	0.00502655147515	up
XM_547457.6	0.706666666667	0.0001	12.7868141436	1.73474921659e-08	2.41746456827e-07	up
XM_535540.5	1.82333333333	19.56	-3.42325613288	0.000162167274959	0.00117416883781	down
XM_014108497.3	1.73333333333	0.0001	14.0812615021	3.40309042155e-08	4.55683460816e-07	up
XM_038462726.1	13.44	1.64	3.03476541816	5.32307354158e-06	5.08982501061e-05	up
XM_545713.7	0.0933333333333	4.87333333333	-5.70637267389	1.51315942571e-05	0.000133095804872	down
XM_005621373.4	0.706666666667	6.37666666667	-3.17370070378	3.50974620104e-09	5.31091588004e-08	down
XM_038483407.1	0.133333333333	2.46333333333	-4.20750245926	4.84479491461e-12	9.98825489725e-11	down
XM_038456852.1	0.0001	0.593333333333	-12.53462712	1.34858038154e-09	2.14914625957e-08	down
XM_022422666.2	0.22	0.0233333333333	3.2370391973	7.46748568396e-09	1.09098079711e-07	up
XR_005319145.1	7.92333333333	0.19	5.38203617378	1.9532538005e-08	2.70361398985e-07	up
XM_038546786.1	0.0001	0.546666666667	-12.4164456937	3.84250168634e-06	3.77527408287e-05	down
XM_005618837.4	1.54	0.01	7.26678654069	5.12273463214e-07	5.83417819946e-06	up
XM_038454783.1	0.63	0.0366666666667	4.10281080558	1.57044816674e-07	1.93041500483e-06	up
XM_038460531.1	0.166666666667	0.0133333333333	3.64385618977	0.00140806964064	0.00797817208429	up
XM_022424033.2	0.28	0.00333333333333	6.39231742278	0.00117241180017	0.00681026984573	up
XM_038550861.1	0.91	0.0166666666667	5.77082904603	0.000404780600628	0.00267087559553	up
XM_022423006.2	12.9966666667	0.01	10.3439259387	8.74970033711e-08	1.10870932874e-06	up
XM_005637254.4	6.47	61.59	-3.25085851084	8.28746899587e-58	1.39487613411e-55	down
NM_001308549.1	0.22	3.16333333333	-3.84587015766	1.5038090049e-08	2.1135670162e-07	down
XM_022424072.2	1.22333333333	0.0366666666667	5.06020463421	0.00160922590289	0.00897442821563	up
XM_038477691.1	0.533333333333	0.0001	12.3808217839	2.27050760779e-06	2.32415768786e-05	up
XM_038610324.1	0.19	1.65666666667	-3.1242120274	1.4193765086e-10	2.53108790514e-09	down
XM_005629603.4	1.55	0.0001	13.919980595	9.6775517919e-12	1.92837310524e-10	up
XM_533109.7	0.746666666667	0.0533333333333	3.80735492206	4.24206630683e-09	6.34887678895e-08	up
XR_005315709.1	0.436666666667	0.02	4.44846050082	0.000117100309236	0.00087549162565	up
XM_849050.4	0.0001	1.08666666667	-13.4076218433	1.09208117734e-07	1.36987140473e-06	down
XM_005638363.4	5.85333333333	0.0001	15.8369708186	1.51412831381e-23	7.27277445514e-22	up
XM_544209.6	9.09333333333	0.36	4.65874042686	3.45798505899e-75	8.40310830785e-73	up
XM_014115953.2	1.67	0.0001	14.0275604822	3.21467361662e-07	3.78064765428e-06	up
XM_038460870.1	1.25	0.0001	13.6096404744	1.10511285216e-11	2.19250118901e-10	up
XM_038451978.1	0.47	0.0001	12.1984450415	3.44756821498e-07	4.03490257774e-06	up
XM_038454166.1	1.37	0.07	4.2906771609	3.61732935558e-12	7.53329016101e-11	up
XM_038461137.1	0.21	0.0001	11.0361736126	0.000874317954449	0.00526025340658	up
XM_014118182.3	0.0001	6.41333333333	-15.9687867728	2.55314208984e-15	7.0229363259e-14	down
XR_005317793.1	4.06	0.0001	15.309192107	1.23047414773e-12	2.66806295138e-11	up
XM_022409139.2	0.0166666666667	3.47666666667	-7.70459534763	6.16455451768e-11	1.14296128638e-09	down
XM_014111511.3	36.6833333333	1.21333333333	4.91807688458	2.24877872362e-243	4.19785657371e-240	up
XM_038540963.1	0.263333333333	0.0001	11.3626744372	0.000332376731934	0.00223844664268	up
XM_014109470.1	0.716666666667	24.56	-5.0988644965	2.60163656931e-25	1.34904053824e-23	down
XM_005631575.4	0.84	0.00666666666667	6.9772799235	5.64083666556e-10	9.38646191982e-09	up
XM_005628918.3	3.91666666667	0.0001	15.2573387305	1.94986014717e-28	1.18281915102e-26	up
XM_859853.6	0.34	10.4666666667	-4.94412350181	9.14011457612e-16	2.62493863925e-14	down
XR_005316507.1	1.47666666667	0.0001	13.8500565776	5.79118437327e-05	0.000460325718102	up
XM_022411719.2	0.933333333333	0.103333333333	3.17508670656	3.44212225293e-07	4.03197594648e-06	up
XM_038451480.1	1.02666666667	0.0001	13.3256802297	1.95292466499e-09	3.04953270502e-08	up
XM_005637712.4	2.05	0.0001	14.3233362893	0.00139271506318	0.00790764858492	up
XM_022406826.2	0.646666666667	0.04	4.01495034147	2.63651334202e-06	2.66624796676e-05	up
XM_022405615.2	1.37666666667	0.136666666667	3.3324459668	0.00039777369503	0.00262886548238	up
XM_005632747.4	0.65	0.0001	12.6662240028	1.20333359162e-06	1.29232489384e-05	up
XM_005633497.4	4.05	0.0566666666667	6.15927775724	7.97106095365e-42	8.30851602143e-40	up
XM_038461686.1	2.12666666667	0.0001	14.3763063028	2.38146065015e-17	7.63480296491e-16	up
XM_005630773.4	2.95	0.296666666667	3.313800214	0.00126928328427	0.0072883506559	up
XM_022428102.2	0.0001	1.24	-13.5980525002	2.67711232648e-07	3.18584900098e-06	down
XM_005621771.4	0.0001	33.6066666667	-18.3583879281	0.000499029565758	0.00321023593461	down
XM_022414368.2	0.23	0.0001	11.1674181458	1.93981761897e-06	2.00817821971e-05	up
XM_005615642.4	0.423333333333	0.0001	12.0475783758	0.000183251875094	0.00130951592246	up
XM_038454772.1	7.06333333333	0.0166666666667	8.72723977748	6.3103567676e-16	1.82889013219e-14	up
XR_005317511.1	0.13	2.11	-4.02065947057	2.64073082904e-08	3.59699945893e-07	down
XM_005641519.2	0.403333333333	0.0001	11.9777569263	0.000467101454999	0.00302617487836	up
XM_003433503.5	2.78333333333	0.0433333333333	6.00519266922	4.38255395992e-15	1.17789742164e-13	up
XM_038555627.1	0.216666666667	2.11	-3.2836938764	1.45242768059e-16	4.40859571223e-15	down
XM_038454340.1	0.0001	1.77666666667	-14.1168854118	9.62871938115e-14	2.29768882943e-12	down
XM_005628256.4	12.7166666667	0.736666666667	4.10956478233	9.17888549936e-41	9.1494774196e-39	up
XM_022423589.2	4.63666666667	0.336666666667	3.78369522179	0.000427466437146	0.00279987107508	up
XM_038544467.1	0.136666666667	5.85666666667	-5.42134647139	2.63445753597e-06	2.66483175097e-05	down
NM_001284455.1	2.18333333333	0.183333333333	3.5739913829	8.11950194743e-07	8.96616579664e-06	up
XM_014109468.1	0.143333333333	8.69333333333	-5.92246339953	6.01551226809e-21	2.48286490277e-19	down
XM_038454522.1	0.323333333333	0.0001	11.6588065312	4.64299116459e-06	4.48849697564e-05	up
XM_022418963.2	0.0001	0.256666666667	-11.3256802297	0.000382456371648	0.00253661470782	down
XR_005313909.1	0.00666666666667	0.51	-6.25738784269	8.85818636933e-06	8.12026780838e-05	down
XR_005312618.1	0.153333333333	0.0001	10.5824556451	0.000124826205306	0.000928857147946	up
XM_022419162.2	0.393333333333	0.0001	11.9415367384	1.80938508358e-05	0.00015699942238	up
XR_002630542.2	0.123333333333	0.0001	10.2683470547	0.0015305636761	0.00858352984433	up
XM_005627468.4	0.0001	15.0466666667	-17.1990843922	3.14066155608e-26	1.71745258036e-24	down
XM_022411223.2	0.123333333333	2.85666666667	-4.53369802848	0.000677781371434	0.00420915248179	down
XM_545739.6	0.0633333333333	0.783333333333	-3.62858943312	0.000407378266818	0.0026854270725	down
XM_546319.7	339.793333333	41.3766666667	3.03776821699	0.0	0.0	up
XM_005635694.3	1.02333333333	0.0001	13.3209885344	1.11613422319e-10	2.01483078146e-09	up
XM_022409486.2	0.646666666667	5.90666666667	-3.19125004637	9.71525130195e-13	2.12679072744e-11	down
XM_005635232.4	1.69	0.0001	14.0447356261	7.43538804494e-07	8.2551099278e-06	up
XM_038454804.1	0.0001	0.663333333333	-12.6955183096	2.1669817412e-09	3.36969353077e-08	down
NM_001077439.1	5.27	0.356666666667	3.88515466596	2.15952605291e-11	4.17156236787e-10	up
XM_546003.7	3.49333333333	0.01	8.44846050082	1.02261824673e-22	4.63541789809e-21	up
XM_003432804.3	0.0001	2.58333333333	-14.6569461892	5.27589236495e-14	1.28740551185e-12	down
XR_005315218.1	5.78	0.64	3.1749256825	0.0013263215695	0.00758251912797	up
XM_014110516.3	0.0001	0.25	-11.2877123795	0.000992074316125	0.00589701954184	down
XM_038557635.1	21.2966666667	2.11666666667	3.33076164263	3.99434545025e-06	3.90663917483e-05	up
XM_005620070.4	0.313333333333	0.0001	11.6134825407	0.000128288562395	0.000952377924879	up
XM_022417744.2	0.8	0.0001	12.9657842847	3.47680912505e-08	4.64192448465e-07	up
XM_022426174.2	1.79666666667	0.0001	14.1330351518	1.88530053133e-16	5.67635793407e-15	up
XM_038570711.1	0.876666666667	0.00666666666667	7.03891898929	8.35471392812e-07	9.19130435574e-06	up
XM_038551519.1	0.983333333333	0.0001	13.2634648333	6.77959186269e-05	0.000532156495828	up
XM_022427757.2	0.666666666667	0.0001	12.7027498788	2.80025529516e-06	2.81588845401e-05	up
NM_001048018.1	10.3566666667	1.22	3.08560668784	1.04390268335e-07	1.31144066687e-06	up
XM_005616344.4	4.88	39.38	-3.01251005834	1.64739390468e-45	1.94411416315e-43	down
XM_014108271.3	2.94	0.0233333333333	6.9772799235	1.17005812478e-09	1.87629625414e-08	up
XM_038550978.1	0.0001	1.75666666667	-14.1005528407	4.58215895533e-09	6.83297400064e-08	down
XM_022417392.2	0.0001	0.513333333333	-12.3256802297	0.00177404284606	0.00977675679041	down
XM_038456694.1	0.00333333333333	1.55	-8.861086906	2.57670613255e-12	5.44342425163e-11	down
XM_038460389.1	0.713333333333	0.0001	12.8003606755	3.93359763044e-08	5.21954725321e-07	up
XM_539636.7	0.466666666667	0.0001	12.188176706	2.4476333104e-05	0.000208114709713	up
XM_038452736.1	0.593333333333	0.0001	12.53462712	0.000954706308811	0.00569468100076	up
XM_022403897.2	1.24666666667	0.0001	13.6057881489	2.44342512329e-11	4.69567538433e-10	up
XM_038457554.1	0.0001	0.77	-12.9106427305	0.000219487046412	0.00153873233562	down
NM_001048017.1	0.103333333333	1.17666666667	-3.50932806288	2.3836901218e-05	0.000202971979934	down
XM_022420998.2	0.02	1.64	-6.35755200462	1.0307225364e-20	4.17452792159e-19	down
XR_292955.4	0.22	0.0001	11.1032878084	4.86354155076e-06	4.67437220703e-05	up
XM_038430934.1	0.403333333333	0.0001	11.9777569263	1.30752125421e-11	2.57664505125e-10	up
XM_038452110.1	0.0001	1.11	-13.4382720561	0.00116688461076	0.00678296067865	down
XR_002631524.2	0.09	2.19	-4.60486205816	4.49684012476e-18	1.51498138018e-16	down
XM_038687975.1	0.0001	5.6	-15.7731392067	1.4861620514e-13	3.48764017867e-12	down
XM_038650319.1	2.32333333333	0.173333333333	3.74457512773	3.01413003522e-27	1.73367356144e-25	up
XM_038437247.1	0.0001	0.253333333333	-11.3068212025	0.000427453669679	0.00279987107508	down
XM_005636365.4	0.0001	1.63	-13.992584344	0.000301694891373	0.0020509858962	down
XM_038463610.1	0.0001	2.49	-14.6038581218	2.43975191128e-10	4.24918284531e-09	down
XM_038511167.1	3.1	0.0433333333333	6.16064718785	7.71271494178e-11	1.41278223563e-09	up
XR_291923.4	3.83666666667	0.47	3.02912076573	0.000154205897424	0.00112305866207	up
XM_005635673.4	0.0366666666667	0.993333333333	-4.75973690182	2.39582657783e-05	0.00020392084124	down
XM_845632.6	13.0233333333	0.1	7.02495494458	5.24294693936e-97	1.97538848537e-94	up
XM_005633339.3	0.246666666667	0.0001	11.2683470547	0.000434047965688	0.00283800061374	up
XM_038456775.1	5.50333333333	0.256666666667	4.42233786422	2.5347473899e-47	3.13545198218e-45	up
XM_038458995.1	1.97	0.02	6.62205181946	4.54005771118e-06	4.39846874458e-05	up
XM_544482.6	0.0001	2.77	-14.7575983558	6.45563013649e-12	1.31182493046e-10	down
NM_001195825.1	0.0001	0.79	-12.947636938	0.000123660569585	0.000920516996864	down
XM_022424791.2	0.0001	0.99	-13.2732128099	5.87633003491e-07	6.62940722217e-06	down
XR_005388357.1	1.81	0.07	4.69249096503	3.15848198578e-07	3.71562698918e-06	up
XM_038492878.1	0.563333333333	0.0001	12.4597731253	5.76034461285e-07	6.50442212155e-06	up
XM_543254.7	9.74333333333	1.03	3.2417710859	5.24063135661e-66	1.09249872362e-63	up
XM_548189.7	0.99	0.0001	13.2732128099	6.33258327248e-05	0.000500031782031	up
XM_005617205.4	0.0001	0.743333333333	-12.859793589	0.000120664402897	0.000900008299702	down
XM_022420208.2	1.42	0.116666666667	3.60542660328	3.44400915656e-08	4.60112452965e-07	up
XM_005621681.4	1.8	0.0001	14.1357092861	0.00076517176039	0.00467968337389	up
XM_845457.5	0.16	4.72	-4.88264304936	6.20728653307e-32	4.45665810035e-30	down
XM_005625475.4	2.76	0.00666666666667	8.6934869575	4.70558590632e-08	6.19189368795e-07	up
XM_539058.6	0.0001	0.123333333333	-10.2683470547	2.31134145084e-05	0.00019709753053	down
XM_038452158.1	2.29	0.0001	14.4830599779	1.47046571361e-11	2.88666758731e-10	up
XR_005414150.1	0.46	0.0133333333333	5.10852445678	3.40755671804e-05	0.000283053275276	up
XM_005624970.4	0.0001	0.853333333333	-13.0588936891	8.87637565816e-11	1.61728037058e-09	down
XM_022415043.2	46.39	0.0001	18.8234543206	0.00121994151187	0.00705334739462	up
XM_022421399.2	2.97333333333	0.0001	14.859793589	4.85010707382e-20	1.86502057404e-18	up
XR_005303400.1	2.43333333333	0.103333333333	4.55755634338	3.13485806161e-22	1.37398453441e-20	up
XM_005624969.4	0.0001	2.10333333333	-14.360389884	2.6423081174e-12	5.57627491086e-11	down
XM_038430884.1	1.00333333333	0.0166666666667	5.91169158187	5.29245861611e-12	1.08404334387e-10	up
XR_005310651.1	0.323333333333	0.0001	11.6588065312	0.000254403864316	0.0017580107521	up
XM_005633087.2	0.00666666666667	5.69	-9.73724734303	2.38035854412e-15	6.57407966979e-14	down
XM_022424467.2	0.79	7.59	-3.26417532724	0.000191150447141	0.00136145795408	down
XM_022421850.2	3.39666666667	0.186666666667	4.18558341411	7.79309705493e-08	9.94243273848e-07	up
XM_014116434.3	0.833333333333	33.4266666667	-5.32596199617	2.45500434157e-06	2.49621486257e-05	down
XM_843298.6	0.18	3.04	-4.078002512	8.61218312662e-09	1.24668712247e-07	down
NM_001048085.1	0.0533333333333	1.36	-4.67242534197	4.76358682372e-06	4.58904489037e-05	down
XM_038449327.1	0.643333333333	0.0533333333333	3.59245703727	1.66241338886e-07	2.03675396939e-06	up
NM_001008720.1	0.786666666667	0.01	6.29768054864	1.53447022004e-05	0.000134825894301	up
XM_014118453.3	0.0001	2.15666666667	-14.396515591	1.42089116301e-15	4.02435574361e-14	down
XM_022406791.2	0.0133333333333	0.396666666667	-4.89481776331	0.000442371685729	0.00288370164913	down
XM_038461057.1	0.62	0.0001	12.5980525002	0.00114774791963	0.00668971211518	up
XM_005631228.4	0.0466666666667	0.533333333333	-3.51457317283	0.00137578267145	0.00782665781289	down
XM_038649122.1	0.52	0.0166666666667	4.96347412397	0.000235456276648	0.00163754756467	up
XM_547290.6	2.27333333333	0.276666666667	3.03858849768	2.5776001436e-10	4.47219614268e-09	up
XM_022415592.2	0.773333333333	0.0333333333333	4.53605290024	0.00119032593956	0.00691041923745	up
XM_022407890.2	0.0001	0.293333333333	-11.5183253077	4.63487331895e-06	4.48186902432e-05	down
XM_022403545.2	0.0001	0.62	-12.5980525002	5.2315588911e-05	0.000419300664597	down
XM_847441.6	4.21	0.426666666667	3.30263892379	5.53326563736e-23	2.55326014826e-21	up
XM_022417496.2	0.0733333333333	0.00666666666667	3.45943161864	0.00159949385751	0.00892378939547	up
XM_543821.7	2.2	0.0166666666667	7.04439411936	6.12091819588e-12	1.24627599637e-10	up
XM_003431468.5	0.803333333333	0.0001	12.9717830253	1.8866280003e-07	2.28892285721e-06	up
XM_005623849.3	8.21666666667	1.0	3.03855324077	1.82061742005e-07	2.21406917995e-06	up
XM_005622573.3	3.17333333333	0.0001	14.9537114524	5.85486176564e-09	8.63743464353e-08	up
XM_038458644.1	0.34	0.0001	11.731319031	0.00134745859652	0.00768432279125	up
XM_038453775.1	12.23	0.0001	16.9000648783	4.43195227872e-17	1.38728213554e-15	up
XM_005617872.4	0.00333333333333	0.246666666667	-6.20945336563	0.00018951830425	0.00135170853055	down
XM_005630746.4	0.91	0.0001	13.15165083	4.3698443813e-06	4.24457826516e-05	up
XM_014120482.3	0.0001	0.586666666667	-12.5183253077	0.000170631831715	0.00122874067418	down
XM_539472.7	3.04666666667	0.183333333333	4.05469064153	3.75621861351e-24	1.86080079637e-22	up
XM_038425633.1	0.256666666667	3.65	-3.82992861379	0.000322025847708	0.00217694773888	down
XR_005317713.1	1.59333333333	0.126666666667	3.65293929454	3.91034050338e-16	1.14871147205e-14	up
XM_038460632.1	4.88666666667	0.0001	15.5765630772	1.14122422807e-21	4.87698195613e-20	up
XR_001315159.3	0.0001	0.153333333333	-10.5824556451	4.56475087918e-06	4.42030627461e-05	down
XR_005314060.1	3.54666666667	0.09	5.30039493334	0.00161262688387	0.00898851260409	up
XR_294524.3	0.0266666666667	8.42666666667	-8.30378074818	6.36359818028e-11	1.178269838e-09	down
XM_014108398.3	1.12	0.0001	13.4512111118	4.51323224957e-08	5.95404503775e-07	up
XM_005625470.3	0.0001	0.83	-13.0188956211	0.000574112344603	0.00363628096362	down
XM_038593848.1	3.11666666667	0.353333333333	3.14090210021	1.80668419794e-10	3.18989280486e-09	up
XM_038455493.1	0.363333333333	0.00333333333333	6.76818432478	0.000694539362703	0.00429827343994	up
XM_005632989.4	0.0001	2.72	-14.731319031	7.61847326033e-13	1.683936813e-11	down
XM_038453023.1	2.14	0.0001	14.3853231762	8.86199154163e-15	2.32849819982e-13	up
XR_001316467.3	0.0001	2.37333333333	-14.53462712	1.56636796319e-15	4.40901984321e-14	down
XM_005625626.4	2.78333333333	29.3633333333	-3.39913015062	2.43376270203e-18	8.36399720896e-17	down
XM_038447683.1	0.256666666667	0.0001	11.3256802297	0.00131774047722	0.00753718188282	up
XM_038453439.1	1.29666666667	0.00333333333333	8.60362634499	2.39041730088e-10	4.17033380258e-09	up
XM_022427825.2	1.14	0.0266666666667	5.41785251489	1.36903951576e-07	1.69297545417e-06	up
XM_038463394.1	0.27	0.01	4.75488750216	3.85596927895e-06	3.78572666383e-05	up
XR_002618921.2	1.13333333333	0.0966666666667	3.55140994101	8.44112032875e-06	7.76916023445e-05	up
XM_022427770.2	0.55	0.0633333333333	3.1183947008	0.00140944012336	0.00798274541253	up
XM_038454832.1	32.7533333333	3.01666666667	3.44061454178	6.73150410628e-05	0.000528786171838	up
XM_038625396.1	0.17	2.57333333333	-3.9200316953	5.2501909886e-07	5.96940319822e-06	down
XM_038462547.1	1.77666666667	0.0566666666667	4.97052888151	1.66887390723e-05	0.000145717726621	up
XM_022412378.2	0.61	0.01	5.93073733756	1.48412935901e-06	1.56926427692e-05	up
XM_038506233.1	0.663333333333	0.0001	12.6955183096	3.52957044398e-07	4.12382358445e-06	up
XM_534351.7	2.9	24.17	-3.05909266775	1.42120981725e-08	2.00295966969e-07	down
XM_038461136.1	0.7	0.0001	12.7731392067	0.00177640723454	0.00978847340777	up
XM_014110060.3	2.7	0.0001	14.7206717868	6.34074713373e-15	1.68001163412e-13	up
XM_541087.5	0.15	0.00666666666667	4.49185309633	5.70765537487e-08	7.41309269245e-07	up
XM_014121019.3	0.0333333333333	0.446666666667	-3.74416109557	0.00121292436584	0.00701879355449	down
XM_014122521.3	0.00666666666667	9.09666666667	-10.4141566793	8.25675672831e-05	0.000636188527802	down
XM_038462730.1	0.48	0.0001	12.2288186905	1.75990088015e-08	2.45002065579e-07	up
XM_038464336.1	0.89	0.0001	13.1195896207	1.35111989132e-07	1.67333509339e-06	up
XM_850360.6	1.59333333333	0.0001	13.959760497	6.11359836384e-15	1.62192026877e-13	up
XM_005625471.4	0.0866666666667	1.09	-3.65270710736	0.00106456161857	0.00628062297823	down
XM_005619342.4	0.483333333333	0.0001	12.2388027791	4.94750281576e-05	0.000398009883717	up
XM_022420242.2	0.643333333333	0.0001	12.6513507263	4.18710547279e-07	4.82281579904e-06	up
XM_014109724.3	0.00333333333333	15.42	-12.1755495506	3.74947825529e-19	1.36510259741e-17	down
XM_533579.7	1.41666666667	0.0233333333333	5.92396410897	1.84463214337e-07	2.24061972387e-06	up
XM_038462469.1	0.0001	0.27	-11.3987436919	0.000749997240708	0.00459783350969	down
XM_022426526.2	0.32	2.58666666667	-3.01495034147	1.42978925234e-07	1.76597248166e-06	down
XM_536606.7	7.63333333333	0.94	3.02158053059	2.64827096747e-05	0.000224153322531	up
XM_005638316.4	0.0001	0.783333333333	-12.9354106356	8.73690144906e-05	0.00067004121141	down
XM_038525584.1	2.10666666667	0.0001	14.3626744372	0.000202981665811	0.00143650716035	up
XM_543280.6	5.87666666667	0.0366666666667	7.32438514068	1.69894577993e-45	1.99920645531e-43	up
XM_846786.7	1.19333333333	0.11	3.43942165791	3.35519107533e-06	3.32989335625e-05	up
XM_845190.5	18.55	2.29333333333	3.01590121753	2.78762863631e-151	2.16004401577e-148	up
XM_038477572.1	1.44	0.0233333333333	5.94753258011	2.74447994451e-17	8.75079987277e-16	up
NM_001286964.1	517.283333333	47.4033333333	3.4478942932	2.43537622252e-107	1.05280032323e-104	up
XR_005331601.1	0.98	11.1466666667	-3.50768678724	1.05042737707e-14	2.74420811205e-13	down
XM_022427221.2	83.93	6.13666666667	3.77365945484	0.0	0.0	up
XM_005641730.4	0.00333333333333	0.476666666667	-7.15987133678	3.65218329614e-08	4.86499719773e-07	down
XM_541876.6	0.0001	1.27333333333	-13.6363225171	3.12223656669e-08	4.20268801445e-07	down
XR_005405313.1	0.516666666667	0.0001	12.3350180943	0.00162728250156	0.00905913484807	up
XM_022423338.2	0.0001	1.83666666667	-14.1648021976	4.94682366515e-13	1.11014291957e-11	down
XM_022408930.2	0.34	0.0001	11.731319031	1.77515952608e-05	0.00015429047919	up
XM_022418962.2	1.68333333333	0.0001	14.0390332667	1.40527115209e-07	1.73621166288e-06	up
XM_014112673.3	0.0001	1.41	-13.7834075422	4.29805389542e-15	1.156700376e-13	down
XR_005399075.1	0.0001	1.32666666667	-13.6955183096	0.000699501757294	0.00432507349722	down
XR_005392185.1	0.903333333333	0.0001	13.1410427304	3.8953422363e-06	3.82255471828e-05	up
XM_014119186.3	2.77	0.0001	14.7575983558	7.82593559548e-12	1.57238514205e-10	up
XM_038661395.1	1.00666666667	0.0001	13.2972984284	1.86287518181e-09	2.92672371716e-08	up
XM_005623563.4	0.466666666667	0.01	5.54432051622	2.25292235368e-07	2.70298028691e-06	up
XM_022422133.2	0.15	0.0001	10.5507467854	0.000379654455564	0.00251965888512	up
XR_005317832.1	0.483333333333	0.00666666666667	6.17990909001	0.00109110350731	0.00641050627158	up
NM_001003072.1	6.64333333333	161.546666667	-4.60389986796	1.0663756872e-136	6.53640548086e-134	down
XM_845222.6	1.84333333333	0.0133333333333	7.11113567023	2.19052775948e-05	0.000187603632623	up
XR_005373689.1	1.55666666667	0.0433333333333	5.16683902157	0.000399146709115	0.00263751521318	up
XM_022403547.2	0.0001	0.376666666667	-11.8790726515	0.00149549318157	0.00841558152657	down
XM_038452966.1	6.97333333333	0.106666666667	6.03066713625	2.57749908886e-13	5.94344371596e-12	up
XM_038462925.1	0.0001	0.626666666667	-12.6134825407	7.07405457076e-05	0.000552944943114	down
XM_038615470.1	0.05	39.9	-9.64024493622	5.3047465903e-30	3.47703317264e-28	down
XM_022413056.2	0.556666666667	0.0001	12.4425979815	3.34690957812e-06	3.32328052597e-05	up
XM_038447470.1	7.84666666667	0.0001	16.2597922941	1.26968395466e-29	8.13469276911e-28	up
XM_543247.7	0.563333333333	0.0566666666667	3.31341659503	7.07467541919e-08	9.07379044707e-07	up
XM_022413629.2	3.83333333333	0.02	7.58245564511	1.32261309961e-09	2.11022046522e-08	up
XM_022424755.2	8.47	0.39	4.44081594047	0.00122061312783	0.00705334739462	up
XM_847792.6	0.0001	0.273333333333	-11.4164456937	3.83427197031e-07	4.45448037558e-06	down
XM_005620804.4	1.98666666667	0.00333333333333	9.21916852046	2.07003873423e-05	0.00017807362953	up
XM_003640110.5	3.29666666667	0.0001	15.0087203998	1.85816803774e-20	7.38734220464e-19	up
XR_002627408.2	0.793333333333	0.0001	12.9537114524	1.68391132425e-06	1.76011377613e-05	up
XM_535920.7	2.2	0.01	7.78135971352	1.27440740722e-12	2.76040946201e-11	up
XM_845695.4	10.1433333333	0.0001	16.6301723076	1.71547405437e-23	8.1919870308e-22	up
XM_038461420.1	15.1533333333	0.0001	17.2092756579	1.26149667596e-30	8.54903390899e-29	up
XM_022423235.2	1.78333333333	0.0133333333333	7.06339508129	0.00111964049782	0.00655472501276	up
XM_014117364.3	0.0001	2.24	-14.4512111118	7.20660518233e-12	1.45650030329e-10	down
XM_038623173.1	1.70666666667	0.0001	14.0588936891	5.51796086654e-05	0.000440193505958	up
XM_022421118.2	0.0001	6.34333333333	-15.9529535353	0.000229820949081	0.00160324218394	down
XM_005638254.4	0.493333333333	0.0001	12.2683470547	0.000349950136525	0.0023429657983	up
XM_022426363.2	0.546666666667	0.00333333333333	7.35755200462	0.000595397477206	0.00375545747103	up
NM_001003255.1	0.0566666666667	0.7	-3.62678267642	1.71068618158e-05	0.000149065266507	down
XM_022426203.2	2.11333333333	0.0001	14.3672327192	0.000189905420039	0.00135399926912	up
XM_038462840.1	1.31666666667	0.0001	13.6846025321	2.235721505e-11	4.31266372791e-10	up
XM_038644042.1	0.69	0.0001	12.7523806466	4.34564135643e-07	4.99487263436e-06	up
XM_022422399.2	1.71333333333	0.0566666666667	4.91816170794	0.00037625173821	0.00249949957697	up
XM_038456925.1	0.443333333333	0.0001	12.1141761246	0.000959631429819	0.0057223963351	up
XM_038454259.1	0.0001	1.21	-13.562719427	3.6272281661e-09	5.47859530436e-08	down
XR_005363030.1	0.56	0.0001	12.4512111118	0.000683100130537	0.00423897796326	up
XM_022406124.2	6.09333333333	0.0001	15.8949440441	4.12362571692e-22	1.80350437638e-20	up
XM_539403.7	14.01	1.71666666667	3.02877511908	7.44501973064e-13	1.64825913907e-11	up
XM_038464281.1	2.36333333333	0.0733333333333	5.0102101986	6.09661841111e-05	0.000482512863572	up
XM_038427596.1	33.06	0.676666666667	5.61049759283	2.52223665233e-200	3.34139402703e-197	up
XR_002618320.2	0.0001	1.27333333333	-13.6363225171	1.53609236721e-10	2.72855715123e-09	down
XM_005636179.4	0.0001	5.66333333333	-15.7893638262	1.45661468833e-17	4.72887367751e-16	down
XR_005353477.1	2.12	0.0366666666667	5.85345133665	0.00011967414793	0.000893108832853	up
XM_538749.7	0.483333333333	0.00666666666667	6.17990909001	2.93960891394e-07	3.47907374287e-06	up
XM_038463624.1	0.896666666667	20.0333333333	-4.48168691304	1.09669037521e-70	2.53027417579e-68	down
XM_038456923.1	0.443333333333	0.0001	12.1141761246	0.000269620362077	0.00185061878778	up
XM_843213.3	103.636666667	9.89666666667	3.38844802132	8.45124276117e-131	4.82049496827e-128	up
XM_005638298.3	0.69	0.00333333333333	7.6934869575	0.000265660751178	0.00182688475039	up
XM_022424783.2	7.25	0.02	8.5018371849	4.53603741948e-29	2.83540311633e-27	up
XM_038456739.1	1.92333333333	0.0933333333333	4.36507258659	0.00152208935066	0.00854186853998	up
XM_038460540.1	3.52	0.0001	15.1032878084	3.70981222598e-12	7.72197508853e-11	up
XM_038455267.1	0.0001	1.43666666667	-13.8104377481	1.16752826302e-05	0.000104942111415	down
XR_002623256.2	1.84333333333	0.22	3.06674155088	1.04378232178e-05	9.46061628581e-05	up
XM_038452623.1	0.38	0.0166666666667	4.51096191928	4.43245867352e-05	0.00036017454057	up
XM_038435240.1	4.11333333333	0.0001	15.3280203682	1.65259271892e-23	7.91933229643e-22	up
XM_038447452.1	0.0001	0.253333333333	-11.3068212025	3.56595665551e-12	7.43384304205e-11	down
XM_038461429.1	0.0233333333333	10.9466666667	-8.87388348972	1.96573710024e-44	2.23625737487e-42	down
XM_038556346.1	3.48666666667	0.0566666666667	5.943204295	1.77699560914e-12	3.80290024368e-11	up
XM_014117084.3	1.75333333333	0.0001	14.0978126783	2.71598056714e-09	4.16971551145e-08	up
XR_001314257.3	0.446666666667	0.0001	12.1249828795	0.000848721832541	0.00512653452254	up
XR_005314470.1	0.183333333333	8.98	-5.61417442194	7.26636851075e-06	6.77754308425e-05	down
XM_022409253.2	0.0533333333333	1.55	-4.861086906	5.63735422544e-11	1.04995402871e-09	down
XM_014115958.3	4.66666666667	0.0001	15.5101048009	9.80664397945e-15	2.56685312268e-13	up
XM_014118966.3	29.1133333333	0.0001	18.1513205048	3.66188178798e-33	2.76445149391e-31	up
XM_014111778.3	0.766666666667	0.0001	12.90438374	5.58913298597e-11	1.04239106934e-09	up
XM_005620019.4	0.0001	0.593333333333	-12.53462712	0.000982979988935	0.00584973513775	down
XM_038452253.1	1.07666666667	0.0001	13.3942840437	6.79340737025e-09	9.97110985995e-08	up
XM_014107952.3	0.0766666666667	1.54333333333	-4.3313064272	0.000135260520919	0.00100033838882	down
XM_005641677.3	0.623333333333	0.0133333333333	5.54689445989	0.000145966310463	0.00106969029945	up
XM_859866.7	2.95	36.1066666667	-3.6134783786	5.36195422461e-95	1.94871447873e-92	down
XM_005620108.3	5.36333333333	0.0001	15.7108422998	9.28008749471e-21	3.76595487384e-19	up
XM_038458299.1	2.47333333333	0.12	4.36535037518	5.21998239195e-06	4.99823354797e-05	up
XM_038555608.1	57.3033333333	2.20666666667	4.69867844153	2.38933018664e-115	1.15441190712e-112	up
XM_022422901.2	0.0001	1.03	-13.330356717	5.89574919108e-11	1.0941103831e-09	down
XR_005311139.1	0.64	0.02	5.0	1.99863713289e-07	2.4162505085e-06	up
XM_022421977.2	4.37	0.01	8.7714894695	3.26271758424e-13	7.45235182145e-12	up
XM_038456203.1	2.63333333333	0.143333333333	4.19944408836	6.98947751659e-11	1.28680562987e-09	up
XM_038654656.1	0.556666666667	0.0001	12.4425979815	6.94870002575e-08	8.92057557541e-07	up
XM_038456277.1	0.53	0.0133333333333	5.31288295528	0.00173588905958	0.00958836474763	up
XM_038516730.1	0.243333333333	0.0001	11.2487182479	3.90781368228e-05	0.000320459449489	up
XM_038538191.1	0.0933333333333	1.01666666667	-3.44531051039	0.000243951712995	0.00169176105189	down
XM_038562655.1	1.23333333333	0.0466666666667	4.72402653846	0.00153139185368	0.0085855881098	up
XM_005632123.4	1.22333333333	0.0001	13.5785299419	1.8764902861e-12	4.00123068897e-11	up
XM_038463416.1	0.02	1.33	-6.0552824355	0.000664964646431	0.00414271360735	down
NM_001002956.1	19.3833333333	200.22	-3.36869749626	0.0	0.0	down
XM_022406122.2	0.8	0.0001	12.9657842847	1.48346433811e-11	2.91079376194e-10	up
XR_005407512.1	0.433333333333	0.0433333333333	3.32192809489	0.000602873434999	0.00379794542546	up
XM_014118770.3	2.76333333333	0.00666666666667	8.6952282915	2.09071057919e-16	6.25811239549e-15	up
XR_005314290.1	0.0001	0.993333333333	-13.2780622095	7.21261268795e-06	6.73046075594e-05	down
XM_038454049.1	0.993333333333	0.0233333333333	5.4118135984	0.000708410587232	0.00437423034077	up
XM_547893.6	11.0666666667	0.456666666667	4.59893544327	6.73674638364e-44	7.4572695548e-42	up
XM_038452914.1	0.86	0.03	4.84130225398	5.79714205933e-05	0.000460675367826	up
XR_002632473.2	1.06333333333	0.126666666667	3.06948510032	0.000128671508873	0.000955048170326	up
XM_038514587.1	0.00333333333333	0.336666666667	-6.65821148275	0.000313112107568	0.00212052902928	down
XM_022410949.2	0.313333333333	0.0001	11.6134825407	0.00120953667682	0.00700215002023	up
XM_022416894.2	1.71	0.0001	14.0617087047	3.43746815136e-13	7.82972501608e-12	up
XM_022424340.2	3.00666666667	0.0233333333333	7.0096287012	3.54563222941e-10	6.03198112666e-09	up
XR_005310429.1	1.53333333333	0.0933333333333	4.03813512889	1.25391715826e-13	2.96464420583e-12	up
XM_038452910.1	10.64	0.0001	16.6991386253	0.000594767609645	0.00375206085913	up
XM_038551251.1	1.24	0.01	6.95419631039	0.00141358313475	0.00800289939038	up
XM_022418603.2	4.29333333333	0.0333333333333	7.00898878323	2.44188528183e-08	3.33610594658e-07	up
NM_001346035.1	0.0266666666667	0.893333333333	-5.06608919046	6.50913528478e-06	6.13534927417e-05	down
XM_541947.4	0.0001	0.633333333333	-12.6287492974	1.17618836592e-06	1.26449486417e-05	down
XR_005406212.1	5.97666666667	0.08	6.22319727215	1.33584424582e-11	2.63119671403e-10	up
XM_038579865.1	1.19	20.89	-4.13377901376	2.22264182714e-18	7.65767236216e-17	down
XM_014121608.2	0.84	24.7766666667	-4.88244896918	0.00122122211778	0.00705495415291	down
XR_002629666.2	0.00333333333333	0.543333333333	-7.34872815423	1.53919037951e-06	1.62288756112e-05	down
XR_005324441.1	0.0001	0.35	-11.7731392067	1.90855535736e-08	2.64709731226e-07	down
XM_038440707.1	0.783333333333	0.0633333333333	3.62858943312	1.92547063984e-06	1.9958411973e-05	up
XM_038454000.1	13.2166666667	1.52666666667	3.11390136249	0.000543888742958	0.0034673118435	up
XM_540100.4	0.5	25.7366666667	-5.68575330715	4.54606765712e-67	9.87819611336e-65	down
XM_536046.7	1.30666666667	0.0001	13.6736035332	2.72624092204e-14	6.87722740703e-13	up
XR_005311032.1	0.0001	0.543333333333	-12.4076218433	0.000164115890326	0.00118681306285	down
XM_038462919.1	0.123333333333	0.0001	10.2683470547	0.000854987585194	0.00515906996015	up
XM_014107370.3	0.0001	1.26666666667	-13.6287492974	1.74342060558e-18	6.04719572888e-17	down
XR_005397333.1	1.72	0.0001	14.0701209445	5.99954731635e-17	1.86658643324e-15	up
XM_005627131.3	1.69333333333	0.0001	14.0475783758	4.65069345839e-11	8.72520232751e-10	up
XR_005372499.1	0.89	0.05	4.15380533608	0.000542398979841	0.00345835139017	up
XM_038461428.1	0.00333333333333	2.36333333333	-9.46964181724	1.6557891494e-13	3.86363345384e-12	down
XM_846381.6	0.153333333333	2.88333333333	-4.23299436647	0.000674341568851	0.00419286291439	down
XM_014110732.3	3.99333333333	0.0733333333333	5.76698057415	4.58888368501e-05	0.000371488813672	up
XM_022410444.2	1.52	0.0001	13.8917837032	0.00169834389826	0.00940628283398	up
XM_003639681.5	0.07	3.36	-5.58496250072	9.92149689403e-14	2.36617906181e-12	down
NM_001013844.1	70.5266666667	7.99	3.14190144632	4.44305632782e-140	3.04112395451e-137	up
XM_038464303.1	0.0466666666667	0.623333333333	-3.73953953783	0.000175328458899	0.0012583693027	down
XM_003638967.5	14.7866666667	1.2	3.62319055383	6.67807107141e-142	4.72853487519e-139	up
XM_038455502.1	1.86333333333	0.01	7.54174197212	2.73492378632e-20	1.07071353724e-18	up
XM_038464925.1	0.0001	1.53666666667	-13.9075166295	1.00026813838e-05	9.10035709064e-05	down
XM_540097.4	0.3	2.88666666667	-3.2663701184	1.80124337116e-09	2.83531861889e-08	down
XM_005628440.4	0.196666666667	0.0001	10.9415367384	0.00140325262183	0.00795538082182	up
XM_038461605.1	2.44333333333	54.4366666667	-4.47765612591	1.98839638957e-16	5.95619715004e-15	down
XM_038637058.1	12.2	0.0633333333333	7.58970041973	5.77330827392e-42	6.06389320188e-40	up
NM_001313803.1	0.506666666667	4.49333333333	-3.14867726774	1.15821671728e-13	2.74311673272e-12	down
XM_022405788.2	1.55666666667	0.0001	13.9261724288	5.75529077399e-06	5.47505864041e-05	up
XM_003433890.5	62.5466666667	3.71333333333	4.07414626816	0.0	0.0	up
XM_005629007.4	0.0001	1.90666666667	-14.2187650258	1.33136954455e-05	0.000118399056855	down
XM_003434008.5	2.88	0.183333333333	3.97352778864	6.49992020291e-08	8.37586202991e-07	up
XM_038430853.1	0.503333333333	0.0001	12.2972984284	2.89554635013e-12	6.08048760638e-11	up
XR_005428449.1	0.816666666667	0.0001	12.9955316281	1.77101553875e-06	1.84225091554e-05	up
XM_005622344.4	3.98666666667	0.0001	15.2828953633	6.00024604643e-05	0.000475710626708	up
XM_022408712.2	19.6433333333	2.36666666667	3.05311133646	5.08580063467e-09	7.54565247343e-08	up
XM_014106888.3	0.0001	1.97666666667	-14.2707819836	1.15711641225e-08	1.64887081257e-07	down
XM_038659990.1	0.0001	0.356666666667	-11.8003606755	2.94479308353e-05	0.000247365028338	down
XM_022408256.2	0.996666666667	0.00666666666667	7.2240016742	0.000146609192293	0.00107401824993	up
XR_002629272.2	0.18	0.0001	10.8137811912	0.00080128613418	0.00487110076428	up
XM_038458759.1	1.37333333333	0.103333333333	3.7323042168	2.60060269786e-12	5.49108234426e-11	up
XM_005635882.3	3.01	24.24	-3.00955430671	6.74432442165e-51	9.61721928292e-49	down
XM_022426277.2	0.0001	2.37333333333	-14.53462712	0.000613501153667	0.00385838673489	down
XM_038464505.1	0.0666666666667	1.10666666667	-4.05311133646	0.000101420980862	0.000768204791541	down
XM_543547.6	28.9466666667	3.49666666667	3.04934504804	9.83996942623e-100	3.84864632759e-97	up
NM_001003278.1	0.873333333333	0.0001	13.0923166906	3.62746095632e-08	4.83363291869e-07	up
XM_859888.5	0.29	49.25	-7.4079270141	5.90058574214e-26	3.15939055095e-24	down
XM_005633371.4	0.406666666667	0.0233333333333	4.12338241551	7.01756444802e-06	6.5678517947e-05	up
XM_022413830.2	0.0166666666667	0.82	-5.62058641045	5.920677636e-05	0.000469765048599	down
XM_005637842.4	10.4566666667	0.353333333333	4.88724935928	8.07849053905e-40	7.67980207078e-38	up
XR_005301590.1	1.02	0.03	5.08746284125	6.44506942738e-07	7.22199484976e-06	up
XM_014113305.3	0.0001	0.47	-12.1984450415	1.39093629497e-06	1.47680899074e-05	down
XM_548412.6	0.00666666666667	0.296666666667	-5.47573343097	0.000149308953388	0.00109107119177	down
XM_014111092.3	1.18666666667	0.0001	13.53462712	8.65248160569e-10	1.41288315937e-08	up
XM_038620278.1	0.21	2.33	-3.47186872188	5.8743789463e-05	0.000466452038992	down
XM_038457173.1	2.11333333333	0.04	5.72337652942	8.36459623559e-13	1.84488312676e-11	up
XM_022406284.1	0.0133333333333	0.683333333333	-5.67948009951	3.11966387582e-05	0.000260615044858	down
XM_014119523.3	0.0001	0.18	-10.8137811912	0.000666762642582	0.0041507667433	down
XM_038464566.1	0.853333333333	7.43666666667	-3.12347479824	1.6826091003e-23	8.04439936334e-22	down
XM_022411407.2	1.91	0.01	7.57742882804	2.58076220409e-10	4.47579147794e-09	up
XM_038547834.1	0.51	0.0166666666667	4.93545974781	0.000118047891049	0.000882094394034	up
XM_038505892.1	0.0666666666667	0.0001	9.38082178394	3.57959973924e-05	0.000295848263416	up
XM_022421244.2	1.03666666667	0.0001	13.3396644592	6.64659020806e-07	7.42956360002e-06	up
XM_539513.7	2.58	0.133333333333	4.27426166126	1.37135249336e-45	1.6277082138e-43	up
XM_038590905.1	4.76	0.526666666667	3.17599951585	0.00106657671294	0.00628980075344	up
XM_038462491.1	0.0166666666667	1.66	-6.63807383718	7.97380477333e-06	7.36711393546e-05	down
XM_005631694.4	0.0233333333333	0.73	-4.96743213754	0.000730290449782	0.00449177298063	down
NM_001146269.1	3.51	32.5433333333	-3.21281909463	2.06374319536e-18	7.13415871608e-17	down
XM_022406984.2	0.226666666667	0.0001	11.1463565303	0.00139644214212	0.00792442806309	up
XM_545549.7	3.85333333333	0.466666666667	3.04564266556	0.00167834218279	0.009311828798	up
XM_038461461.1	0.386666666667	0.00666666666667	5.85798099513	2.16502207677e-06	2.22394013629e-05	up
XM_848058.4	0.0001	1.14	-13.4767462039	0.000739778100532	0.00454128655196	down
XM_038461520.1	49.84	0.483333333333	6.68814176373	2.52378000013e-196	3.14080597108e-193	up
XM_038523022.1	0.363333333333	0.0001	11.8270780138	0.00139761894132	0.0079285077808	up
NM_001003322.3	0.273333333333	13.4166666667	-5.61722106327	2.28669850335e-77	5.76135792244e-75	down
XM_038455894.1	8.05666666667	0.0466666666667	7.43164683571	1.22950681583e-25	6.47351101443e-24	up
XM_038637073.1	0.7	0.0001	12.7731392067	1.25223610616e-07	1.55603123775e-06	up
XR_005381497.1	2.51333333333	0.19	3.7255306991	1.38365680148e-10	2.4716841028e-09	up
XM_860510.6	24.5533333333	214.606666667	-3.12770409188	3.50270008887e-82	9.92061291378e-80	down
XM_038458078.1	0.0433333333333	1.42	-5.03426990208	0.00117223010416	0.00681017766552	down
XR_005408704.1	0.85	0.0566666666667	3.90689059561	2.23912369821e-05	0.000191495901787	up
XM_038615524.1	0.34	0.00666666666667	5.67242534197	0.000584632673876	0.00369607368392	up
XM_038550880.1	0.92	0.02	5.52356195606	0.000594605042699	0.00375161159834	up
XM_005640312.4	1.1	0.0001	13.4252159033	1.89926159195e-08	2.63598766672e-07	up
XM_003435003.5	355.153333333	39.2333333333	3.17829020631	3.42735629129e-210	4.85360924726e-207	up
XM_022423530.2	2.44333333333	0.0466666666667	5.71031446608	0.000850729763464	0.0051356416178	up
XR_002618319.2	0.0001	2.30666666667	-14.4935219167	2.74075001099e-12	5.7780863168e-11	down
NM_001002950.2	0.02	0.48	-4.58496250072	7.41681852039e-06	6.90376026735e-05	down
XM_038611303.1	0.57	0.00333333333333	7.41785251489	2.31317536478e-11	4.45370304176e-10	up
XM_014122284.3	0.106666666667	4.76333333333	-5.4807902011	1.46053653967e-05	0.000128825847532	down
XM_546797.7	1.6	0.0733333333333	4.44745897697	6.2191270039e-24	3.03694539591e-22	up
XR_005325710.1	3.28	0.4	3.03562390973	3.51550421508e-10	5.99065257696e-09	up
XR_001316917.3	1.05	0.0001	13.3581017074	1.33176964917e-09	2.12317996709e-08	up
XM_022420854.2	142.68	6.84666666667	4.38123753487	9.71522800863e-48	1.22013756532e-45	up
XM_038589789.1	4.52666666667	0.143333333333	4.98100300954	1.4087395314e-42	1.51450563024e-40	up
XM_038661279.1	11.5733333333	0.0001	16.8204449215	1.69022930134e-29	1.07953867726e-27	up
XM_038628545.1	6.42333333333	0.0666666666667	6.59021276141	4.21516997433e-21	1.75388652995e-19	up
XM_038526400.1	0.836666666667	18.5466666667	-4.47036315059	3.9306194406e-14	9.72425778233e-13	down
XR_005318269.1	1.26333333333	0.0933333333333	3.75869911611	0.00014871121467	0.00108728363255	up
XM_038445439.1	0.0001	7.07	-16.1094225946	2.28215248022e-19	8.41323501416e-18	down
XR_002630229.2	0.756666666667	0.02	5.24158598657	0.00100363564934	0.00596208384254	up
XR_001316691.3	0.0001	0.243333333333	-11.2487182479	0.00146205971072	0.00824376871432	down
XM_022417453.2	0.00333333333333	0.773333333333	-7.85798099513	1.58792029853e-06	1.66997979053e-05	down
NM_001097559.1	15.47	0.413333333333	5.22602367178	1.74936938228e-29	1.1138465394e-27	up
XM_038455569.1	0.0001	1.23666666667	-13.5941690657	8.24103553413e-05	0.000635221139059	down
XM_022423973.2	3.22	0.0001	14.9747730679	2.66708204742e-14	6.74456437952e-13	up
XM_022424343.2	1.73	0.00666666666667	8.01959072836	7.71881288067e-07	8.54898078164e-06	up
XM_022409125.2	0.926666666667	0.02	5.533978572	7.39035292864e-05	0.000575368747059	up
XR_005379608.1	1.08666666667	0.0266666666667	5.34872815423	0.000257638576735	0.00177677599821	up
XR_005317536.1	0.0001	0.25	-11.2877123795	4.79082648866e-08	6.29800455302e-07	down
XM_038423652.1	0.0001	0.716666666667	-12.8070865386	8.58858527518e-06	7.8942708165e-05	down
XM_014110866.3	1.63333333333	0.05	5.02974734339	8.30672896209e-07	9.14341316041e-06	up
XM_537138.7	0.956666666667	0.0001	13.2238006157	1.21501893693e-08	1.7280984813e-07	up
XM_022417770.2	0.0533333333333	4.49	-6.39553413546	2.85471935738e-13	6.56058279625e-12	down
XM_038570608.1	0.55	0.00666666666667	6.36632221425	0.000254643423955	0.00175937014384	up
XM_038500211.1	5.21	0.0001	15.6689957521	1.90696432092e-11	3.71162136169e-10	up
XM_038456738.1	28.0633333333	2.33333333333	3.58822205449	0.00169934460577	0.00941049505508	up
XR_002615055.2	3.03666666667	0.23	3.72278278702	4.44917556011e-14	1.09346943089e-12	up
XM_852926.6	8.42333333333	0.49	4.10353760411	5.75922426554e-06	5.47753177715e-05	up
XM_022423076.2	0.00666666666667	0.57	-6.41785251489	2.9455939419e-05	0.000247381701444	down
XM_022427108.2	15.59	0.96	4.02144271198	2.18931467356e-06	2.24664605231e-05	up
XM_022404607.1	5.06	0.213333333333	4.56795607542	0.00027432748654	0.00187912893473	up
XM_005639670.4	5.32333333333	0.0001	15.7000422865	9.6329701814e-13	2.11328429172e-11	up
XM_014114112.3	0.0001	0.346666666667	-11.7593334072	0.000226688329448	0.00158354079159	down
XM_844609.6	0.87	0.0001	13.0867996856	1.80271282587e-09	2.83654445719e-08	up
XM_022409775.2	0.503333333333	0.0001	12.2972984284	2.30168852044e-08	3.15568728843e-07	up
NM_001313828.1	4.9	0.43	3.5103731843	9.98198548666e-14	2.3792233312e-12	up
XM_014108568.3	0.976666666667	0.00666666666667	7.19475685442	3.61578695586e-06	3.57212265343e-05	up
XM_038459822.1	0.333333333333	0.0001	11.7027498788	0.00107233548683	0.00631831761451	up
XR_002627678.2	0.0633333333333	0.74	-3.54648835291	0.000131152863588	0.000972060242165	down
XM_022417991.2	1.09666666667	0.0166666666667	6.04001567885	1.61601063293e-10	2.8667958822e-09	up
XR_002626886.2	0.0001	0.733333333333	-12.8402534026	0.000159096502853	0.00115437724014	down
XM_005629267.3	0.02	1.01666666667	-5.66770293173	6.00526390291e-05	0.000476016556581	down
XM_038451777.1	1.09666666667	0.12	3.19201877229	0.000213771006738	0.00150173583728	up
XR_005310236.1	1.68333333333	0.02	6.39517707692	3.1049556022e-06	3.10480439911e-05	up
XM_847455.6	0.663333333333	9.45333333333	-3.8330171967	3.34179894795e-24	1.65950422242e-22	down
XM_038456148.1	0.0001	0.956666666667	-13.2238006157	4.96927121109e-09	7.3780921944e-08	down
XM_005631306.4	0.443333333333	0.0333333333333	3.73335434061	0.000478884216667	0.00309421287131	up
XR_005315802.1	1.43	0.0333333333333	5.42290574261	5.68015185236e-05	0.000452166071472	up
XM_005623410.3	1.02333333333	0.0001	13.3209885344	0.000126047596395	0.000937266465462	up
XM_022408828.2	0.513333333333	0.0166666666667	4.94485844581	1.64191082282e-06	1.72015289978e-05	up
XM_038579257.1	0.326666666667	0.01	5.02974734339	0.000100573636673	0.000762276049052	up
XM_038619094.1	1.02	0.0001	13.3162815317	2.84337568176e-11	5.42871931652e-10	up
XR_002618318.2	0.0001	2.19	-14.4186432494	1.43819285196e-13	3.38668027778e-12	down
XM_038461171.1	0.716666666667	29.09	-5.34307723223	1.28488290816e-51	1.86457849019e-49	down
XM_005639893.3	0.0001	5.12333333333	-15.6447951387	4.83048772218e-11	9.0501126722e-10	down
XM_038460351.1	1.27	0.06	4.40372218605	1.46181841279e-05	0.000128911227349	up
XM_005625789.4	18.27	0.793333333333	4.52540565604	0.000511052501735	0.00327833554221	up
XM_022423587.2	31.9566666667	1.17	4.77153649668	0.000433999322408	0.00283800061374	up
XM_022404096.2	0.286666666667	3.97333333333	-3.79290376576	5.37692710295e-13	1.20337679708e-11	down
XM_038463143.1	1.28666666667	0.0001	13.6513507263	1.55048967788e-15	4.37031640983e-14	up
XM_038455538.1	0.04	1.39333333333	-5.12239663136	3.82453285015e-08	5.08468485238e-07	down
XM_022417592.2	0.563333333333	0.0001	12.4597731253	0.000570813905815	0.00361817957771	up
XR_002631482.2	0.0001	0.233333333333	-11.188176706	0.00139943309071	0.00793651644179	down
XM_005623317.4	0.313333333333	0.0001	11.6134825407	1.43154436727e-10	2.55167812826e-09	up
XM_038468001.1	0.0001	0.753333333333	-12.8790726515	2.87250364628e-06	2.88148460541e-05	down
XM_038452259.1	0.326666666667	0.0001	11.6736035332	8.24719512221e-05	0.000635571043871	up
XM_856900.5	1.28333333333	0.08	4.00375213486	1.90746801631e-13	4.42825870514e-12	up
XR_002619945.2	3.28666666667	0.163333333333	4.33073399226	0.00150030056704	0.00843800926969	up
XM_038454740.1	0.01	4.51	-8.81698362326	5.96614057863e-18	1.99688232504e-16	down
XM_038455874.1	0.0001	0.333333333333	-11.7027498788	0.000687817541686	0.00426181213065	down
XM_038461035.1	0.626666666667	0.05	3.64769825607	0.000370433960284	0.00246563725785	up
XR_005390465.1	0.903333333333	0.0001	13.1410427304	1.54987935294e-08	2.1753398929e-07	up
XM_038454930.1	0.253333333333	0.0133333333333	4.24792751344	3.28851918045e-05	0.000273885430344	up
XM_022410742.2	0.0001	0.216666666667	-11.0812615021	0.000172136077611	0.00123805331617	down
XM_038481526.1	4.38333333333	0.0001	15.4197407732	7.50077988462e-19	2.66703054807e-17	up
XR_005311693.1	0.0001	1.62666666667	-13.9896310266	0.000210877968484	0.00148369648958	down
XM_038622008.1	8.40666666667	0.483333333333	4.12044347031	2.46069786904e-28	1.48175865228e-26	up
XM_022420853.2	284.78	14.8033333333	4.2658538542	6.89507490297e-33	5.17672643721e-31	up
XM_038460705.1	0.1	0.0001	9.96578428466	0.000883532331086	0.00530713847785	up
XM_014108478.3	1.53	0.0733333333333	4.38291872478	1.22234190414e-05	0.000109413987182	up
XM_005631645.4	0.356666666667	2.92333333333	-3.03496604604	0.000489881781112	0.00315732344424	down
XM_038456632.1	0.393333333333	0.0001	11.9415367384	3.81989797306e-06	3.75569954411e-05	up
NM_001003200.1	76.14	0.416666666667	7.51361707062	6.76258859051e-173	7.30857863777e-170	up
XM_038526517.1	0.01	1.54666666667	-7.27301849441	3.96628337567e-07	4.59225615089e-06	down
XM_537394.6	11.1166666667	0.0001	16.7623647351	9.66198517813e-24	4.70140293004e-22	up
XM_014110733.3	0.476666666667	0.0001	12.2187650258	8.69275406929e-09	1.25657875437e-07	up
XM_534901.7	6.79666666667	0.726666666667	3.22546173524	8.55954519854e-31	5.85872337023e-29	up
XM_005634465.4	0.15	2.08	-3.79354912253	0.00124525409516	0.00716950724518	down
XM_038460329.1	0.503333333333	0.06	3.06847973788	2.55256007743e-09	3.92910559446e-08	up
XM_538901.6	0.2	5.07	-4.66391384212	2.88548127893e-44	3.27350677246e-42	down
XM_542213.8	0.0001	1.83	-14.1595560281	5.2121981334e-08	6.81051711557e-07	down
NM_001313802.1	0.0633333333333	1.16666666667	-4.20328359839	4.99984959591e-08	6.54763466852e-07	down
XM_038615097.1	2.15	0.0001	14.3920490394	1.44190053288e-10	2.56902260669e-09	up
XM_022411051.2	0.983333333333	0.0001	13.2634648333	5.74606636773e-11	1.06778033299e-09	up
XM_003433661.3	12.18	1.18333333333	3.36358570424	2.29578284664e-58	3.97819451249e-56	up
XM_038441760.1	0.02	0.496666666667	-4.63420601974	1.04932295423e-06	1.13703417109e-05	down
XM_022427533.2	0.386666666667	0.0001	11.9168746842	4.68825808922e-05	0.000378786903813	up
XM_038456959.1	0.173333333333	0.0001	10.7593334072	0.00144490892206	0.00816396351802	up
XM_003639401.5	0.55	0.0001	12.4252159033	2.51615811445e-06	2.55333781676e-05	up
XM_038558314.1	0.136666666667	3.21666666667	-4.55683312754	8.74300998893e-23	3.97187980338e-21	down
XM_547917.6	2.24666666667	0.0001	14.4554984702	2.04593087736e-15	5.68486395613e-14	up
XM_038489281.1	0.0001	5.23	-15.674523326	9.78306894291e-05	0.000742782539004	down
NM_001115118.1	0.506666666667	219.536666667	-8.75920928335	7.50409935044e-193	8.80509577497e-190	down
XM_038660577.1	10.1333333333	0.133333333333	6.24792751344	0.000176629154767	0.00126637676815	up
XM_038589318.1	1.67333333333	14.5633333333	-3.12154383649	5.67591554952e-14	1.3809152831e-12	down
XM_005638019.3	0.653333333333	0.0001	12.6736035332	3.72278353124e-06	3.66636148827e-05	up
XM_022419201.2	0.313333333333	0.00333333333333	6.55458885168	6.42526063499e-06	6.06046402751e-05	up
XM_538528.7	0.316666666667	0.0001	11.6287492974	0.000538373004165	0.00343524457507	up
XM_038644579.1	3.92	0.13	4.91427012597	0.000383521334822	0.0025416256541	up
XM_038448396.1	0.0001	1.03333333333	-13.3350180943	1.74645597783e-06	1.81808502148e-05	down
NM_001008718.1	3.51333333333	0.146666666667	4.582227533	6.83854822159e-35	5.50677447773e-33	up
XM_038452352.1	1.22	0.0001	13.5745935273	1.66337760837e-09	2.62736890849e-08	up
XM_038451678.1	2.93666666667	0.00333333333333	9.78299820892	3.29424892552e-14	8.24928139472e-13	up
XM_022403948.2	0.693333333333	0.0001	12.7593334072	1.33173213611e-09	2.12317996709e-08	up
XM_845468.6	0.833333333333	0.0001	13.0246779737	3.52671726481e-05	0.000291771201916	up
XM_005618418.2	1.40333333333	0.0001	13.7765701121	2.50447469489e-07	2.98993508051e-06	up
XM_038593800.1	3.0	0.0533333333333	5.81378119122	4.04142460344e-15	1.09192911588e-13	up
NM_001205190.2	0.0001	1.41666666667	-13.7902127201	1.57630305736e-08	2.21167112948e-07	down
XM_022413495.2	2.11666666667	0.0166666666667	6.98868468677	2.93135365952e-07	3.47030360591e-06	up
XM_038460493.1	1.93	0.0001	14.236313227	2.41603868046e-15	6.66365859832e-14	up
NM_001145170.1	0.223333333333	8.07666666667	-5.17648949899	1.12661132584e-25	5.94700179043e-24	down
XM_005635059.3	0.07	2.37	-5.08138832684	1.4505755735e-21	6.14146779921e-20	down
XM_038463983.1	0.0001	1.34666666667	-13.7171051718	6.39982551491e-08	8.25464931678e-07	down
XM_038478012.1	1.29	0.00666666666667	7.59618975614	1.18878038997e-05	0.00010657243627	up
XM_005635685.4	0.64	0.0001	12.6438561898	3.21484838295e-08	4.32168227139e-07	up
XM_003433296.5	0.236666666667	3.86	-4.02767241848	0.00103446398795	0.0061232872668	down
XM_038430928.1	0.413333333333	0.00666666666667	5.95419631039	5.77042577746e-15	1.53783157579e-13	up
XM_014111719.3	1.00333333333	0.0333333333333	4.91169158187	7.32307614874e-07	8.13921762589e-06	up
XR_005311712.1	3.22	0.35	3.20163386117	1.12414179883e-06	1.21458183095e-05	up
XR_002631827.2	1.57	0.183333333333	3.09822353609	1.03705654544e-05	9.41003937432e-05	up
XM_014107550.3	18.07	2.08333333333	3.11663091204	2.93032506939e-16	8.70156109543e-15	up
XM_022416366.1	0.0001	0.546666666667	-12.4164456937	0.000151596986729	0.00110543058434	down
XM_022424529.1	14.15	0.0001	17.1104425275	2.53932355339e-22	1.11893712114e-20	up
NM_001308483.1	0.113333333333	0.0001	10.1463565303	0.000899992416887	0.0053978581396	up
XR_005310462.1	0.68	0.0233333333333	4.86507041991	0.00148428899643	0.00835825867345	up
XR_002631750.1	6.15	0.546666666667	3.49185309633	5.79540338315e-06	5.50684003099e-05	up
XM_005617360.4	2.78	0.0001	14.7627972625	3.2544641209e-11	6.17911847052e-10	up
XM_014120599.3	9.01	0.0001	16.4592394856	2.73843232442e-27	1.58174316033e-25	up
XM_038461634.1	2.3	0.143333333333	4.00418779696	1.51084037324e-16	4.58251052055e-15	up
XM_005640787.4	6.15333333333	0.53	3.53730388236	7.4716968508e-27	4.2265516015e-25	up
XM_038453501.1	98.29	2.74	5.1647968463	6.37371156993e-82	1.79284648461e-79	up
XM_038463456.1	4.27	0.0001	15.3819484494	4.17972495363e-22	1.82609515314e-20	up
XM_038461793.1	0.00333333333333	7.74666666667	-11.1823943534	1.30583256406e-22	5.87381508662e-21	down
XM_022427491.2	2.05666666667	0.243333333333	3.07930212027	5.15257421328e-08	6.7347523167e-07	up
XR_002619463.2	0.01	0.49	-5.61470984412	0.000816312016757	0.0049518909755	down
XM_038461013.1	1.93	0.0001	14.236313227	2.32224640829e-12	4.92105343114e-11	up
XM_541178.7	19.1066666667	0.183333333333	6.70346318074	6.23880642247e-198	8.00672819244e-195	up
XM_532852.6	1.23666666667	0.0001	13.5941690657	1.29558596047e-08	1.83346396363e-07	up
XR_005310979.1	1.59333333333	0.0666666666667	4.57893871309	0.000122300458729	0.000911218294462	up
XM_038524858.1	0.0001	0.233333333333	-11.188176706	4.33513099625e-06	4.2158626857e-05	down
XM_848247.6	1.46666666667	0.173333333333	3.08091999538	4.03143316262e-06	3.94103539925e-05	up
XM_038499861.1	0.986666666667	0.0001	13.2683470547	3.61798668005e-15	9.80749022946e-14	up
XM_038453943.1	5.39333333333	0.0001	15.7188895815	3.58545542501e-17	1.13354490681e-15	up
XM_038454915.1	0.68	5.62333333333	-3.04781891632	6.23803761185e-67	1.34833541391e-64	down
XM_846426.5	15.1566666667	0.413333333333	5.19650297836	1.34620393031e-69	3.05446977956e-67	up
XM_005622548.4	1.37333333333	0.0001	13.7453942162	1.6640021437e-16	5.02110507256e-15	up
XM_022420441.2	0.0001	1.87	-14.1907506497	3.1518541587e-11	5.98983556639e-10	down
XM_038615306.1	1.31	0.0001	13.6772791913	6.61749560183e-06	6.21893156467e-05	up
XM_022407205.2	1.21666666667	12.6666666667	-3.38003104945	3.83352064834e-09	5.77107866517e-08	down
NM_001003220.1	576.643333333	55.8033333333	3.36925604881	0.0	0.0	up
XM_022427326.2	0.743333333333	0.0001	12.859793589	6.84336752916e-11	1.26254904621e-09	up
XM_005625534.3	5.41333333333	79.08	-3.86872373927	7.4471832842e-21	3.04926144681e-19	down
XR_005432253.1	0.18	0.0001	10.8137811912	1.10254424308e-05	9.96106309899e-05	up
XM_544659.4	5.29666666667	0.193333333333	4.77592241422	1.30290667429e-38	1.18906158444e-36	up
XM_005615460.4	30.6	3.67666666667	3.05706136271	0.0	0.0	up
XM_022422437.2	1.71333333333	0.153333333333	3.48206259314	0.000436566977188	0.00285220054393	up
XM_022404236.2	0.326666666667	0.0166666666667	4.29278174923	3.10766202194e-05	0.000259770942229	up
XM_005625283.4	3.35666666667	0.0001	15.0347416571	8.65045712703e-05	0.000663826094523	up
NM_001002951.3	208.906666667	16.5333333333	3.65940900768	3.09602603192e-277	7.4792704164e-274	up
XM_038460613.1	0.343333333333	0.0001	11.7453942162	0.000741654842255	0.00454940717875	up
XM_542993.7	0.476666666667	5.42333333333	-3.50812719889	2.42256666168e-12	5.12834884854e-11	down
XM_022428052.1	0.0001	1.57333333333	-13.9415367384	1.00089575382e-12	2.18991938294e-11	down
XM_022423683.2	0.586666666667	0.03	4.28950661719	0.000763871691127	0.0046724281518	up
XM_038454565.1	0.00666666666667	3.85	-9.1736771363	1.59790920464e-28	9.7653177405e-27	down
XM_038437920.1	5.36333333333	0.203333333333	4.72121127316	4.21620265142e-64	8.32456781195e-62	up
XR_005313093.1	0.673333333333	0.01	6.07324898203	0.000804546896432	0.00488918791694	up
XM_538457.7	1.98666666667	0.0001	14.2780622095	2.35396368153e-14	5.97112912126e-13	up
XM_003639339.4	5.39333333333	0.173333333333	4.95955617429	1.7303917267e-66	3.66307873362e-64	up
XM_038460128.1	0.646666666667	0.0001	12.6588065312	3.3183327299e-07	3.89697708183e-06	up
XR_002625800.2	0.0001	0.923333333333	-13.1726358551	0.000399679975013	0.00264061409489	down
XR_005370006.1	0.63	0.0766666666667	3.03868046816	0.000538440375225	0.00343524457507	up
XM_022418561.2	1.21666666667	0.0001	13.5706463428	0.000338295810054	0.0022742072888	up
XM_038460321.1	0.87	0.02	5.44294349585	0.000241977679091	0.00167948949212	up
XM_847346.5	0.96	0.0001	13.2288186905	2.94246267311e-10	5.06458747106e-09	up
XM_014122201.3	0.07	1.19333333333	-4.09149835449	1.30447042287e-05	0.000116082321401	down
XM_022423632.2	19.4633333333	1.94333333333	3.32415352259	5.46065769396e-07	6.19326954365e-06	up
XM_014121234.3	1.46333333333	70.13	-5.58270138386	0.0	0.0	down
XM_547291.7	37.1466666667	0.553333333333	6.06894011125	8.45164531111e-207	1.15697389879e-203	up
XM_038584676.1	1.96333333333	0.0001	14.2610175129	9.76073183063e-11	1.77447425773e-09	up
XM_038445413.1	0.6	0.0233333333333	4.68449817427	8.38862089944e-07	9.22366487545e-06	up
XM_022424670.2	0.0001	1.73333333333	-14.0812615021	3.2822462186e-08	4.40795577847e-07	down
XM_005637737.4	0.0001	1.51666666667	-13.8886164241	5.76426997973e-11	1.07067860483e-09	down
XM_022406363.2	0.0001	4.42	-15.4317587492	7.88375380476e-10	1.29508000502e-08	down
NM_001197148.1	0.0666666666667	0.536666666667	-3.00898878323	0.000910954632644	0.005457488673	down
XM_005620947.4	0.86	8.18333333333	-3.25028005378	0.000182150701839	0.00130232677979	down
XM_533138.6	0.216666666667	0.0001	11.0812615021	2.19568727816e-06	2.25179058286e-05	up
XM_005619600.4	1.03	0.0133333333333	6.2714630279	1.11040709616e-05	0.000100224612363	up
XM_038461284.1	2.08666666667	0.0966666666667	4.43203785181	2.65223254952e-11	5.08031186304e-10	up
XM_005628525.4	9.5	0.566666666667	4.0673552678	4.85124836468e-83	1.40303568902e-80	up
XM_005618903.4	0.0633333333333	1.87333333333	-4.88649880678	2.74658597503e-06	2.76734035384e-05	down
XR_005312593.1	0.283333333333	0.0333333333333	3.08746284125	8.01018415343e-06	7.39906079202e-05	up
XM_005641728.4	0.01	0.636666666667	-5.99246632731	1.85838544766e-09	2.92183780282e-08	down
XR_005312695.1	3.70333333333	41.27	-3.47819712234	1.25101541373e-164	1.28441752528e-161	down
NM_001097550.1	0.726666666667	24.07	-5.04979860242	1.98225324881e-59	3.47893916334e-57	down
XM_038458495.1	0.116666666667	2.76666666667	-4.56768450929	7.46202692655e-08	9.54377209031e-07	down
XM_005621602.4	0.0001	0.973333333333	-13.2487182479	1.70749652134e-06	1.7824978937e-05	down
XM_022404954.2	0.513333333333	0.0133333333333	5.26678654069	0.000467791405567	0.00303016678925	up
XM_038457545.1	47.0633333333	0.523333333333	6.49072954178	2.6863679889e-161	2.50735819473e-158	up
XM_532467.5	0.81	0.0001	12.9837061927	3.68504181575e-06	3.63267636316e-05	up
XR_002626220.2	19.64	1.28	3.93957921431	2.08935872977e-47	2.5923197678e-45	up
XR_002630516.2	1.33	0.0233333333333	5.83289001416	2.04776152959e-08	2.82395804221e-07	up
XM_014113809.3	0.673333333333	0.00666666666667	6.65821148275	0.000118559588576	0.00088543465787	up
XM_538686.6	3.26666666667	27.6933333333	-3.08364756184	1.06886387006e-79	2.8690262363e-77	down
XM_022414199.2	0.8	0.02	5.32192809489	5.88020500635e-07	6.6306496211e-06	up
XM_038451878.1	1.24666666667	0.09	3.79200695772	1.26253575568e-07	1.56788081084e-06	up
XM_005620480.3	3.32	0.0001	15.0188956211	4.14973376747e-13	9.3689536208e-12	up
XM_005623001.4	0.0001	1.14666666667	-13.4851584438	7.66005185865e-05	0.000594337823033	down
XM_014116830.3	0.493333333333	0.0001	12.2683470547	0.00171792786444	0.00950193421369	up
XR_002622775.2	0.953333333333	0.0366666666667	4.70043971814	0.00113750445267	0.00663754374288	up
XM_038464504.1	0.0001	11.1133333333	-16.761932078	0.00066110681327	0.00411930429486	down
XM_014107594.3	0.01	0.313333333333	-4.96962635096	0.00107841463339	0.00634776152559	down
XM_005641690.4	6.9	0.0001	16.0743087414	1.87323669927e-11	3.65116681375e-10	up
XM_014110643.3	0.633333333333	0.0633333333333	3.32192809489	0.000638486057072	0.00399776572524	up
XR_005362390.1	9.05666666667	0.03	8.23787384878	3.05306035274e-30	2.0321407223e-28	up
XM_005621992.4	6.69333333333	0.0001	16.030437243	7.40658795795e-20	2.81381826325e-18	up
XR_005372606.1	1.27666666667	0.0001	13.640094271	0.000828261014096	0.00501770516697	up
XM_038454801.1	0.02	0.456666666667	-4.51306958224	6.57886660497e-07	7.36388372126e-06	down
XM_038604798.1	2.37333333333	0.0001	14.53462712	1.15248662024e-05	0.000103690211566	up
XM_038452101.1	0.466666666667	0.0001	12.188176706	1.91329680306e-05	0.000165108789889	up
XM_038476828.1	0.0001	2.49	-14.6038581218	0.000287448245177	0.00195964882685	down
XM_005629380.4	1.11333333333	0.05	4.47681369687	0.000199590087847	0.0014168998665	up
XM_038460626.1	5.44	0.0001	15.731319031	4.28518074636e-20	1.66022455558e-18	up
XM_843636.5	14.7233333333	0.313333333333	5.55426226536	1.2592545754e-07	1.56427909566e-06	up
XM_038454442.1	0.41	0.0001	12.0014081944	8.12189003367e-08	1.03330167256e-06	up
XM_005616215.4	0.553333333333	0.00333333333333	7.37503943135	0.000278292477875	0.00190323321921	up
XM_022426718.2	0.776666666667	0.0001	12.9230798337	1.68931232972e-09	2.66525850008e-08	up
XM_038460865.1	2.73666666667	0.0001	14.7401321008	1.33090308174e-12	2.87974329614e-11	up
XM_005622615.2	1.01666666667	0.0133333333333	6.25266543245	0.000145588629807	0.00106749399195	up
XR_002623805.2	0.536666666667	0.0001	12.3898105672	0.000972331861056	0.00579392409603	up
XM_038453497.1	0.366666666667	3.25666666667	-3.15085503844	0.000310756851198	0.00210557080548	down
XM_022422319.1	5.47333333333	0.133333333333	5.35931031689	3.7828110317e-05	0.000311078260813	up
XM_022403622.2	0.22	0.0001	11.1032878084	2.43208195009e-06	2.47474582572e-05	up
XM_022421879.2	1.11333333333	0.0166666666667	6.06177619759	8.24110798896e-05	0.000635221139059	up
XR_296151.4	0.0133333333333	0.366666666667	-4.78135971352	5.48431517097e-05	0.000437849641216	down
XM_022406717.2	3.88666666667	0.00666666666667	9.1873520732	9.84890846689e-12	1.96156630901e-10	up
XM_548022.6	1.39333333333	0.0001	13.7662528211	4.93156618896e-13	1.10732400354e-11	up
XM_022420475.2	0.0001	0.606666666667	-12.5666883293	0.000709324198082	0.0043785549627	down
XR_002626364.2	1.61	0.0001	13.9747730679	2.40532320564e-06	2.44812424806e-05	up
XM_038564199.1	0.533333333333	0.0133333333333	5.32192809489	0.000278457612328	0.00190404549169	up
XM_022413004.2	1.01	0.0001	13.3020676725	0.000466393625672	0.00302296067136	up
XM_038462648.1	14.64	0.803333333333	4.18777300278	1.17729860919e-93	4.13241874209e-91	up
XM_038500557.1	1.35	0.113333333333	3.57431525652	5.27661173399e-12	1.08241703642e-10	up
XR_005386166.1	0.636666666667	0.00333333333333	7.57742882804	0.000678343770199	0.00421200815762	up
XM_038437493.1	0.833333333333	0.0001	13.0246779737	2.69850026341e-09	4.14442815325e-08	up
XR_002625423.2	5.11333333333	0.55	3.21676055326	8.58147249469e-15	2.25623503465e-13	up
XM_038634222.1	0.0001	0.61	-12.5745935273	4.01857644931e-10	6.80556278847e-09	down
XR_292641.3	4.59666666667	0.0001	15.4883004306	8.61499407749e-17	2.65019158633e-15	up
XM_022415750.1	3.69	0.0133333333333	8.11243950678	1.02266797847e-10	1.85370244568e-09	up
XM_541585.6	16.3066666667	1.32666666667	3.61958406798	1.39762988391e-46	1.69816165895e-44	up
XM_005640848.4	4.30666666667	0.00666666666667	9.33539035469	1.98070264743e-16	5.93748148355e-15	up
XM_022405766.2	0.03	1.07666666667	-5.16546535325	0.000242643969849	0.00168354494911	down
XM_038664240.1	17.8966666667	1.12	3.99812026678	3.57381752046e-73	8.43503091554e-71	up
XM_022405623.2	0.0001	0.603333333333	-12.5587395761	1.469679911e-08	2.0677223222e-07	down
XM_014119853.3	2.26	0.0001	14.4640351522	1.40589421084e-12	3.03241929889e-11	up
XM_038667758.1	0.00333333333333	4.09	-10.2609195337	5.84646485922e-05	0.000464325312006	down
XM_038523042.1	2.38333333333	0.0001	14.5406931207	3.13864025116e-14	7.869211101e-13	up
XM_038459954.1	0.00333333333333	3.24333333333	-9.92629599478	0.000139593628215	0.00102895115678	down
XM_038499090.1	3.6	0.156666666667	4.52222674537	1.99802047848e-17	6.42558379092e-16	up
XM_038459570.1	0.373333333333	0.00333333333333	6.80735492206	0.000450356546245	0.0029301715211	up
XM_544935.7	0.00666666666667	0.596666666667	-6.48381577726	6.99851968706e-06	6.55301428428e-05	down
XM_005633461.3	0.0001	5.29	-15.6909801019	8.42351820048e-05	0.000647579643312	down
XM_038604381.1	0.0001	0.16	-10.6438561898	0.00088040740505	0.00528991533439	down
XM_038642398.1	2.38666666667	0.0001	14.5427094663	2.15573330815e-11	4.16619555291e-10	up
XM_022409432.2	0.616666666667	0.0001	12.5902751496	3.99019464699e-06	3.90533761722e-05	up
XM_005623852.3	22.8233333333	1.90333333333	3.58390936173	3.38635371767e-07	3.97118145281e-06	up
XR_005435850.1	17.8366666667	0.69	4.6921058561	3.59788270599e-63	7.03608795094e-61	up
XM_038473220.1	6.15333333333	0.623333333333	3.30329237776	1.98141694261e-07	2.3968433284e-06	up
XM_022404489.2	8.65666666667	0.0001	16.4015239877	1.49776768057e-17	4.8586353164e-16	up
XM_859814.3	0.07	7.75	-6.7906975781	1.69860125501e-19	6.31295532496e-18	down
XM_014109293.3	0.796666666667	0.0001	12.959760497	2.81868640366e-08	3.82291325051e-07	up
XM_005639371.3	26.45	2.60333333333	3.34483576958	2.12122739375e-14	5.40077908285e-13	up
XM_540764.5	4.26	0.0001	15.37856581	3.38308331205e-20	1.31319910642e-18	up
XM_005635230.4	0.00666666666667	1.45666666667	-7.7714894695	0.00141227028231	0.00799656913743	down
XM_038430864.1	0.433333333333	0.0001	12.0812615021	8.16502048293e-14	1.96094187832e-12	up
XM_038463805.1	44.8533333333	0.226666666667	7.628499149	6.61682728689e-48	8.33557862018e-46	up
XM_038458352.1	6.40333333333	0.773333333333	3.04966080854	7.54219014367e-22	3.25018536013e-20	up
XM_022424789.2	0.00333333333333	0.483333333333	-7.17990909001	0.000470611988075	0.00304603516568	down
XR_005313746.1	0.603333333333	0.0266666666667	4.49984588708	0.000121821085634	0.000907811349087	up
XM_014112442.3	1.52333333333	0.0001	13.8949440441	9.70313279857e-13	2.12527070811e-11	up
XM_038462663.1	6.29666666667	0.0266666666667	7.88340698639	2.08818108664e-13	4.83958357032e-12	up
XM_038645328.1	2.44333333333	0.0001	14.5765630772	2.00234964533e-09	3.12314831881e-08	up
XM_022416743.2	0.406666666667	0.0001	11.9896310266	0.000490000656614	0.00315759406337	up
XM_014113875.3	1.11333333333	0.00333333333333	8.38370429247	9.13272251309e-06	8.35701087718e-05	up
XM_022411513.2	1.15333333333	0.0001	13.4935219167	1.39175172209e-10	2.48398347339e-09	up
XM_005622504.4	2.79	0.04	6.12412131183	6.91735016437e-06	6.48440393861e-05	up
XM_005630705.3	0.0001	3.64	-15.15165083	4.02673438619e-14	9.93809662092e-13	down
XM_547009.6	26.6666666667	2.73	3.28806464302	2.34351972042e-31	1.63958548344e-29	up
XM_005624255.3	3.97	0.04	6.63299519714	1.74476347433e-07	2.13002218679e-06	up
XM_538448.7	0.713333333333	0.0001	12.8003606755	5.13940475626e-07	5.85154074106e-06	up
XM_038460496.1	1.94666666667	0.19	3.35693454472	0.00155496169393	0.00870371634813	up
XM_014121963.3	1.26666666667	0.01	6.98489310761	1.62545397336e-07	1.99325601009e-06	up
XM_005639841.4	1.33	0.0001	13.6991386253	0.000391831089247	0.00259251154716	up
XM_005637657.4	4.57	0.11	5.37661873642	0.000124924342878	0.000929419006032	up
XM_005623796.4	0.273333333333	4.98666666667	-4.18934245527	1.67323138112e-05	0.000146018415554	down
XM_022420453.2	1.07666666667	0.0001	13.3942840437	9.05888878213e-08	1.14611966884e-06	up
XM_038473284.1	4.03333333333	0.0766666666667	5.7172293761	1.08852890517e-14	2.84013374064e-13	up
XM_038460638.1	3.64	0.0001	15.15165083	0.000139973081191	0.00103092082108	up
XM_005633573.4	0.0233333333333	1.67333333333	-6.16418863189	9.31090283866e-06	8.50489674773e-05	down
XM_038452723.1	0.61	0.04	3.93073733756	9.15048614568e-06	8.37140042394e-05	up
XR_005347462.1	0.856666666667	0.0001	13.0645182382	0.00089665426477	0.00537887778931	up
XM_005627275.4	0.596666666667	8.09333333333	-3.76173692899	0.000854968250236	0.00515906996015	down
XR_002629953.2	4.20666666667	0.47	3.16194484258	8.99116024082e-07	9.8466391672e-06	up
XM_038462091.1	1.49333333333	0.0001	13.8662486111	7.37509802262e-06	6.86857128934e-05	up
XM_022403550.2	0.0001	0.38	-11.8917837032	4.29366481444e-05	0.000349853119023	down
XM_014122256.3	0.393333333333	5.46	-3.79507659228	2.87709886201e-20	1.12209587906e-18	down
XR_005317978.1	1.32666666667	0.0566666666667	4.54916177929	3.65677758658e-05	0.000301619887378	up
XM_038454612.1	0.806666666667	0.05	4.01197264167	1.49157192042e-14	3.85499531955e-13	up
XM_022427046.2	0.0233333333333	3.81666666667	-7.35377696093	2.40912365879e-05	0.000205010133484	down
XM_038464176.1	0.0001	0.706666666667	-12.7868141436	5.58128914111e-11	1.04140110153e-09	down
XM_014119895.3	0.0001	0.41	-12.0014081944	1.77848553188e-07	2.16668181024e-06	down
XR_005313928.1	0.06	0.88	-3.87446911792	0.000577992201204	0.00365747052682	down
XM_846892.5	0.876666666667	0.0001	13.0978126783	3.98905496522e-06	3.90518496571e-05	up
XM_005629828.4	0.0133333333333	2.41666666667	-7.5018371849	1.14669753398e-08	1.63515883075e-07	down
XM_003431622.5	9.02333333333	1.02	3.14509132952	7.84722550065e-05	0.000607712345579	up
XM_014122525.3	0.393333333333	0.03	3.71271804792	2.95629864809e-13	6.78264094301e-12	up
XM_005631878.4	0.0466666666667	1.08666666667	-4.54137323217	4.79219760403e-05	0.000386424447677	down
XM_003639694.5	0.593333333333	24.25	-5.35299810172	7.83871754239e-95	2.79930827853e-92	down
XR_005381807.1	0.37	0.0001	11.8533095554	0.000158795063013	0.0011523936469	up
XM_014121422.3	0.593333333333	0.0001	12.53462712	5.91393720821e-14	1.43542300985e-12	up
NM_001048115.1	202.78	7.02666666667	4.85093109634	2.28809016169e-143	1.64854889053e-140	up
XR_005398049.1	2.72333333333	0.0001	14.7330859572	5.66404384685e-09	8.37031136028e-08	up
NM_001003187.1	36.21	0.69	5.7136480047	0.0	0.0	up
XM_546998.7	17.1166666667	1.81333333333	3.23868571996	8.10927772745e-69	1.80995553104e-66	up
XM_038506958.1	11.62	0.433333333333	4.7449890411	0.000238833159253	0.00165934701137	up
XM_022413489.2	15.4466666667	0.703333333333	4.45694314016	4.23424739731e-50	5.85495192299e-48	up
XM_548943.7	3.58333333333	0.336666666667	3.41190946173	1.62792856805e-95	5.96926521722e-93	up
XR_002631749.2	0.816666666667	0.0001	12.9955316281	7.79634655485e-07	8.63019839123e-06	up
XM_038454767.1	0.42	7.07333333333	-4.07392901741	0.00082515372015	0.00499995318274	down
XM_022419154.2	0.54	0.0633333333333	3.09192248944	1.0091620688e-05	9.17517552393e-05	up
XM_547799.7	1.86	0.0001	14.1830150009	9.07065719463e-14	2.16829889214e-12	up
XM_038622881.1	0.00666666666667	7.3	-10.0967151545	2.12987395816e-13	4.92786837824e-12	down
XM_038460359.1	9.95666666667	0.09	6.78959402015	5.5286780414e-05	0.000440962807932	up
XM_022417719.2	0.00333333333333	6.09666666667	-10.8368393597	6.28272771174e-16	1.82216851459e-14	down
XM_038452735.1	0.673333333333	0.0001	12.7171051718	0.000702837851927	0.0043411257186	up
XM_005641436.4	1.03	0.0001	13.330356717	5.02160117947e-06	4.81726506046e-05	up
XR_005311105.1	1.44333333333	0.156666666667	3.20363436305	5.79070570314e-06	5.50444705918e-05	up
XM_014116928.3	0.696666666667	6.67666666667	-3.26058757373	4.49459649886e-05	0.000364646560678	down
XM_038461640.1	0.0001	11.1633333333	-16.7684083498	1.70492926413e-19	6.33074457678e-18	down
XR_005313970.1	9.26666666667	0.93	3.31674785578	0.000376165281101	0.00249932952019	up
XM_005620059.4	0.47	0.0001	12.1984450415	2.56005955347e-09	3.939172939e-08	up
XM_005629521.3	0.963333333333	0.0001	13.2338193716	9.88397172875e-07	1.07584137545e-05	up
XM_022415424.2	0.77	6.47333333333	-3.071578444	4.08778231472e-08	5.42184358166e-07	down
XM_005629256.3	0.543333333333	15.8366666667	-4.86528733718	1.99790885587e-11	3.87577330622e-10	down
XM_038459438.1	0.416666666667	0.01	5.38082178394	0.000895913930342	0.00537522181027	up
XM_022421922.2	1.00666666667	0.01	6.6534422386	9.40687407353e-07	1.0263589385e-05	up
XM_038537769.1	0.666666666667	5.65666666667	-3.08491465977	0.0015165532871	0.00851775306275	down
XM_022409115.2	0.0001	3.52333333333	-15.1046533504	1.58597840694e-12	3.40119901912e-11	down
XR_005311109.1	0.753333333333	0.02	5.23521646169	0.000160989231323	0.00116646184756	up
XM_038456843.1	58.2133333333	2.9	4.32722482425	1.08445858242e-21	4.6440610076e-20	up
XM_022421822.2	1.42333333333	60.07	-5.39929918963	6.07174591979e-58	1.03466581508e-55	down
XM_038462500.1	0.0001	20.1766666667	-17.6223283248	5.21336530663e-30	3.4256397826e-28	down
XM_543300.7	3.28	0.03	6.7725895039	2.12992402255e-09	3.31457824017e-08	up
XM_005617684.4	10.66	0.736666666667	3.85505166409	2.67520629863e-48	3.42259726704e-46	up
XM_014113705.3	131.393333333	14.1733333333	3.21264107645	1.25563959688e-30	8.52340610986e-29	up
XM_038457156.1	1.01333333333	0.0001	13.3068212025	1.6652939564e-09	2.62938455215e-08	up
XM_038432278.1	2.35666666667	24.29	-3.36554287055	0.000139812736941	0.00102992457053	down
XM_014119207.3	2.13666666667	0.0001	14.3830742357	0.000326455151745	0.0022032637916	up
XM_005632502.4	3.50666666667	0.293333333333	3.57948737066	5.71234350031e-05	0.000454376375888	up
XM_038461430.1	0.00666666666667	10.1733333333	-10.5755392468	2.56651046898e-27	1.48452749211e-25	down
XM_005635065.3	0.0001	0.58	-12.5018371849	5.21879845821e-07	5.93535350545e-06	down
NM_001195403.1	0.0001	1.01333333333	-13.3068212025	1.03853848397e-05	9.42140456362e-05	down
XM_005621255.4	0.0001	0.586666666667	-12.5183253077	5.23712126676e-06	5.01347543551e-05	down
XM_014114641.2	0.68	0.00333333333333	7.67242534197	1.24342966833e-05	0.000111064703291	up
XM_038458761.1	9.76666666667	0.0166666666667	9.19475685442	3.02298947962e-37	2.65841824302e-35	up
XR_005318952.1	0.0001	0.326666666667	-11.6736035332	1.80561684352e-07	2.19777926881e-06	down
XM_038686718.1	1.0	0.0001	13.2877123795	7.23422539239e-07	8.05135957763e-06	up
XR_005372664.1	5.05666666667	0.0001	15.6258990593	2.9235050157e-15	7.99350892041e-14	up
XM_038584210.1	3.55333333333	0.0001	15.1168854118	6.42572469327e-16	1.85970163286e-14	up
XR_005316151.1	0.0001	1.45333333333	-13.8270780138	6.04475236905e-06	5.72522809714e-05	down
XM_038458651.1	0.426666666667	0.0001	12.0588936891	4.51235405808e-09	6.73621797373e-08	up
XM_038560576.1	0.923333333333	8.44333333333	-3.19288919566	1.02513140897e-09	1.65618004341e-08	down
XM_038610068.1	0.0001	1.97	-14.2659080092	0.00134455780335	0.00767133924255	down
XR_005317790.1	1.82	0.0133333333333	7.09275714092	1.44692791248e-05	0.000127707791768	up
XM_038455667.1	0.0001	2.13666666667	-14.3830742357	1.82466949364e-12	3.8968032639e-11	down
XM_038453474.1	1.89	0.0733333333333	4.6877733063	1.7246281085e-21	7.27924225693e-20	up
XM_038542446.1	0.196666666667	2.05666666667	-3.38648362979	1.1580946263e-20	4.65823997189e-19	down
XM_005627723.4	0.03	1.22333333333	-5.3497112514	1.93226948317e-10	3.40139061872e-09	down
XM_546641.7	8.35	0.13	6.00519266922	2.76150192915e-48	3.52202985175e-46	up
XM_038473379.1	17.54	0.0001	17.4202892222	1.60727426583e-26	8.93200805807e-25	up
XM_005634518.4	9.43	0.0001	16.5249701504	6.40621325258e-16	1.85536224159e-14	up
XM_536389.7	0.373333333333	0.0001	11.8662486111	0.000423974531817	0.00278054712116	up
XM_038462707.1	9.83333333333	0.0001	16.5853929282	4.16866927054e-13	9.40653349465e-12	up
XM_038463620.1	1.05333333333	9.84	-3.22369625788	2.21926227003e-07	2.6668166979e-06	down
XR_005313927.1	0.0433333333333	1.23333333333	-4.83094174238	1.00605545944e-08	1.44312558883e-07	down
XM_038645474.1	2.44666666667	0.0366666666667	6.06020463421	0.000343696008609	0.0023063574643	up
XR_005315598.1	1.60333333333	0.196666666667	3.02725003441	3.48705079022e-05	0.000289013525435	up
XM_014118090.3	1.22	0.00666666666667	7.51569983828	0.000867761405557	0.00522616591926	up
XM_014108799.3	3.32666666667	0.0001	15.0217896944	0.000174263217227	0.00125137992745	up
XM_005618905.4	0.0001	3.22	-14.9747730679	1.04171163725e-11	2.07272352319e-10	down
XM_005619187.4	2.17333333333	0.00333333333333	9.34872815423	5.23250798989e-14	1.27757811016e-12	up
XM_022410564.2	0.00666666666667	0.346666666667	-5.70043971814	0.00166525440154	0.00924921122024	down
XM_014110003.3	1.40333333333	20.5666666667	-3.87337835097	2.74529303008e-64	5.44655527339e-62	down
XM_854637.6	0.133333333333	2.82333333333	-4.40429006444	0.000223854207563	0.00156694129814	down
XM_857118.6	3.46666666667	0.0001	15.0812615021	4.24988152644e-14	1.04511457801e-12	up
XR_002628843.2	1.34	0.0001	13.7099453802	0.000352039696809	0.00235618746228	up
XM_022422855.2	0.0001	0.793333333333	-12.9537114524	0.000760115632525	0.00465361192554	down
XM_038463187.1	0.123333333333	1.45333333333	-3.55873095915	5.03214056724e-14	1.23231931315e-12	down
XM_022421702.2	0.136666666667	0.0001	10.4164456937	5.06143138222e-06	4.85320719134e-05	up
XM_038457546.1	7.06	0.383333333333	4.20299682305	2.00887263204e-07	2.42719568264e-06	up
XM_846968.6	1.77666666667	0.143333333333	3.63172696806	0.00109436687323	0.00642692102812	up
XM_038425620.1	0.303333333333	6.34666666667	-4.38702312311	8.3177495416e-05	0.000640287419259	down
NM_001003280.1	0.11	1.51666666667	-3.78532861573	0.000598959558836	0.00377676511013	down
XR_005311076.1	1.93333333333	0.14	3.78759166724	5.40446499342e-10	9.0077341051e-09	up
XM_038462837.1	1.47333333333	0.0001	13.8467962484	1.14006822981e-11	2.25748900974e-10	up
XR_002633477.2	0.746666666667	0.0001	12.8662486111	0.000926552479678	0.00554270127971	up
XM_038464483.1	0.64	0.0001	12.6438561898	5.58524655911e-09	8.25683605794e-08	up
XM_005629688.4	2.06333333333	0.0001	14.3326892883	4.76980172956e-10	8.02483479843e-09	up
XM_038454336.1	0.0001	0.393333333333	-11.9415367384	0.000346968533893	0.00232603717759	down
NM_001003143.1	23.87	1.78666666667	3.73985616135	4.44793807386e-56	7.13546565693e-54	up
XM_005615461.3	36.0833333333	3.99333333333	3.17566721171	2.43971408066e-40	2.3686566871e-38	up
NM_001313797.1	8.10333333333	0.716666666667	3.49914132844	4.80320290983e-83	1.39899246171e-80	up
XM_038460841.1	0.0001	2.08666666667	-14.348912536	0.00166634100644	0.0092527437064	down
XM_005637742.4	0.0001	0.606666666667	-12.5666883293	4.45427457014e-05	0.000361589539527	down
XM_005630523.4	1.18	0.0001	13.5264992391	0.000271908812803	0.00186516638119	up
XM_038457246.1	2.78333333333	23.7966666667	-3.09587389928	1.4206511585e-236	2.53666529466e-233	down
XR_005313761.1	1.09666666667	0.0001	13.4208374628	8.04231568012e-09	1.16955318821e-07	up
XM_539385.7	62.86	1.89	5.05568413258	1.69585161045e-73	4.02573606578e-71	up
XM_014115925.1	0.0001	1.38	-13.7523806466	0.000137505500263	0.00101456627467	down
XM_038454391.1	0.113333333333	0.0001	10.1463565303	0.000150902800758	0.00110134640511	up
XR_005302469.1	0.243333333333	0.0001	11.2487182479	0.000257548999451	0.0017764565518	up
XM_038464388.1	0.0001	3.55666666667	-15.1182381499	0.000986391287081	0.00586833512644	down
XM_022406130.2	1.58333333333	0.05	4.98489310761	1.11046448797e-09	1.78491411318e-08	up
XM_038567924.1	8.23	0.0001	16.3286048102	3.383204309e-26	1.8476254596e-24	up
XM_014107620.3	0.356666666667	0.0001	11.8003606755	0.000396498784071	0.00262086142994	up
XM_003639481.5	3.25333333333	0.0666666666667	5.60880924268	0.000635042366938	0.00397802317349	up
XR_005318863.1	0.01	0.7	-6.12928301694	0.000377356137571	0.0025064308358	down
XR_002628811.2	4.12666666667	0.39	3.40343087963	3.50057002533e-07	4.09363244564e-06	up
XM_038455250.1	0.0001	0.976666666667	-13.2536505435	1.28622241091e-09	2.05615344381e-08	down
XM_038459306.1	0.06	0.99	-4.04439411936	0.00015964557722	0.00115774758349	down
XM_022421680.2	4.44666666667	0.11	5.33714883183	1.11811141837e-09	1.79650233684e-08	up
XM_038586971.1	0.853333333333	0.0633333333333	3.75207248656	1.99089471077e-06	2.05742486115e-05	up
XR_005326359.1	0.133333333333	1.87666666667	-3.81506301719	0.000269450959163	0.00185061878778	down
XR_002633526.2	2.51666666667	0.0001	14.6192265233	9.13528863275e-16	2.62493863925e-14	up
XM_014116255.3	1.68333333333	0.0633333333333	4.7322120642	5.57147324803e-05	0.000444289831748	up
XR_005415344.1	1.18666666667	0.02	5.89077093025	0.000653047090997	0.00407650675377	up
XM_038452540.1	6.14	0.0001	15.9059510351	6.95222215628e-18	2.30625088461e-16	up
XM_038671293.1	0.0633333333333	0.743333333333	-3.55297238648	5.09899953227e-09	7.5625031705e-08	down
XM_038461649.1	3.31333333333	0.0001	15.0159957306	2.89342820117e-15	7.91654292909e-14	up
XM_038451952.1	0.65	0.03	4.43740531231	7.35300000444e-06	6.85212171959e-05	up
XM_038556941.1	0.263333333333	0.02	3.71881824746	3.45901445991e-05	0.000286979405736	up
XM_038440859.1	8.85666666667	0.84	3.39830258899	2.01867001427e-18	6.98422410666e-17	up
XM_038463804.1	3.65	0.0333333333333	6.7747870596	9.03390671344e-07	9.88673044391e-06	up
XM_539408.7	21.68	0.496666666667	5.44794302161	2.89604852619e-05	0.000243569364886	up
XR_005314604.1	0.246666666667	0.0001	11.2683470547	0.000198017562642	0.00140719592708	up
XM_542136.6	1.50666666667	0.0366666666667	5.36074734378	0.000201129202228	0.00142544582907	up
XM_542216.6	1.87	26.52	-3.82597060022	2.27452163772e-179	2.52459607075e-176	down
XM_038455980.1	0.0001	0.643333333333	-12.6513507263	1.34634394999e-06	1.43354040285e-05	down
XM_022407194.2	2.13666666667	0.0001	14.3830742357	2.14836276958e-11	4.15390594261e-10	up
XM_014119556.3	0.0166666666667	8.75333333333	-9.03672310601	1.40383140046e-44	1.61040636743e-42	down
XM_005634114.4	0.17	0.0001	10.731319031	6.21530439416e-05	0.000491054484147	up
NM_001313879.1	0.953333333333	0.0433333333333	4.45943161864	1.85827999918e-05	0.00016080034346	up
XM_005630448.4	1.01	0.0666666666667	3.92124588859	2.78900452993e-06	2.80594899645e-05	up
XM_843610.4	5.01333333333	51.8666666667	-3.3709655882	3.63677886096e-109	1.62342645937e-106	down
XM_038452793.1	0.87	0.0001	13.0867996856	1.43707578103e-09	2.28220526587e-08	up
XM_014118121.3	1.81666666667	0.0001	14.1490061087	2.72197970098e-05	0.000230154956475	up
XR_005326145.1	7.76666666667	0.856666666667	3.18048969035	1.10427213327e-07	1.38431770358e-06	up
XR_296477.4	0.406666666667	3.38	-3.05510459944	2.81706058254e-07	3.3427056921e-06	down
XM_038526732.1	0.0001	11.4033333333	-16.7990960778	1.05481811569e-19	3.97060223422e-18	down
XM_005640444.4	1.32666666667	0.0001	13.6955183096	3.78356386787e-11	7.14406441039e-10	up
XM_038670801.1	1.28	0.13	3.29956028186	0.000219459493272	0.00153873233562	up
XM_038456750.1	1.13333333333	0.0001	13.4682846252	1.58633615207e-07	1.94877813621e-06	up
XR_005316380.1	2.18333333333	0.00333333333333	9.35535109642	8.84301402179e-06	8.10997989832e-05	up
XR_005311285.1	1.43333333333	0.0833333333333	4.10433665981	6.97280738821e-05	0.000545559831669	up
XM_014107624.3	0.383333333333	0.0001	11.90438374	0.000209128244078	0.00147315244045	up
NM_001110769.2	0.0166666666667	0.333333333333	-4.32192809489	3.75164858793e-05	0.000308886736586	down
XM_022406157.2	0.0166666666667	0.44	-4.72246602447	1.63906788321e-06	1.71805104205e-05	down
XM_038464477.1	1.32333333333	0.00666666666667	7.63299519714	3.23645549459e-08	4.34930478573e-07	up
XM_038455020.1	0.0001	0.336666666667	-11.7171051718	7.47913489655e-05	0.000581619223502	down
XM_014115437.3	0.46	0.0001	12.1674181458	2.73081557617e-07	3.24693497632e-06	up
NM_001313870.1	0.00666666666667	2.74	-8.68299458368	1.16259522435e-17	3.81049167388e-16	down
XM_038457490.1	0.01	1.30666666667	-7.02974734339	4.36690282426e-05	0.000355269344665	down
XR_005314373.1	0.00333333333333	2.05333333333	-9.26678654069	6.31564927126e-13	1.40733089676e-11	down
XM_005630838.3	2.82333333333	0.136666666667	4.36866615471	1.13710695506e-05	0.000102409448312	up
XM_005628421.4	0.376666666667	0.0001	11.8790726515	1.26845196618e-05	0.000113171378117	up
XM_038454630.1	0.496666666667	0.0001	12.2780622095	0.000104971083111	0.000793183521841	up
XR_002621455.2	0.29	0.0266666666667	3.44294349585	0.00170771385244	0.00945180491809	up
XM_038454346.1	0.01	0.676666666667	-6.08037341646	7.25218876493e-19	2.58311264699e-17	down
XM_538305.7	3.45666666667	0.0001	15.0770938679	9.49555679027e-15	2.49018854574e-13	up
NM_001284443.1	5.35	65.8533333333	-3.62164567137	6.48164877009e-62	1.20447217959e-59	down
XM_845319.6	11.1333333333	1.26	3.14338996314	2.02641823284e-07	2.44767482313e-06	up
XM_038462090.1	0.0001	7.52	-16.1984450415	8.83970691853e-21	3.59790965045e-19	down
XM_022426924.2	3.78666666667	0.03	6.97982211806	2.78344745387e-12	5.86208307875e-11	up
XM_038458227.1	0.676666666667	0.04	4.08037341646	2.13770744113e-06	2.199182595e-05	up
XM_022424339.2	0.573333333333	0.0001	12.4851584438	8.10852413793e-07	8.95645156795e-06	up
XM_038425628.1	0.27	3.78	-3.80735492206	0.000481081139402	0.00310791886628	down
XM_038577633.1	0.503333333333	0.0001	12.2972984284	0.00082884285345	0.00502048942559	up
XM_038451882.1	1.00666666667	0.0133333333333	6.23840473933	1.31524030165e-10	2.35767301215e-09	up
XM_038538831.1	0.326666666667	0.00333333333333	6.61470984412	3.24453615496e-06	3.23022086816e-05	up
XM_038452457.1	2.77	0.0001	14.7575983558	3.68991375509e-07	4.30114225959e-06	up
XM_003435535.5	1.12	0.0001	13.4512111118	2.74852576956e-06	2.76861555811e-05	up
XM_038681008.1	0.566666666667	0.0001	12.4682846252	1.99925568047e-10	3.51328336695e-09	up
XR_002628780.2	0.49	0.00666666666667	6.19967234484	5.9571695378e-05	0.000472386635602	up
XM_038455794.1	0.293333333333	0.0001	11.5183253077	0.00139471834467	0.00791792825256	up
XM_014119403.3	1.03333333333	0.0001	13.3350180943	3.74619379229e-10	6.36790921614e-09	up
XM_038579879.1	3.36	0.22	3.93288580414	1.34222639934e-15	3.80680619946e-14	up
XM_005628997.4	2.46666666667	0.27	3.19153145763	5.39853657452e-08	7.03162385165e-07	up
XM_038617897.1	3.00333333333	0.0001	14.8742769849	0.000115022292036	0.000861366792364	up
XM_038557545.1	0.816666666667	0.02	5.35167543828	0.000259252273586	0.00178670454298	up
XM_022405127.2	0.17	1.93666666667	-3.50996901143	1.01338178279e-06	1.10012062002e-05	down
XM_846596.6	0.0133333333333	1.75666666667	-7.04165915164	5.28521491298e-08	6.89933903516e-07	down
XR_005313407.1	1.67	0.08	4.38370429247	0.00114760867221	0.00668971211518	up
XM_005618064.3	10.1133333333	0.09	6.81211786808	2.43388011489e-08	3.32627582557e-07	up
XM_005626916.4	16.8866666667	1.33666666667	3.65917293526	1.13285197609e-131	6.55267112031e-129	up
XM_038456206.1	1.18333333333	0.0001	13.5305689034	1.89232230701e-09	2.96843061859e-08	up
XM_022426176.2	1.48	0.0001	13.8533095554	0.000106107498769	0.000801180871379	up
XM_022406117.2	0.776666666667	0.0001	12.9230798337	1.65571223611e-11	3.23679502912e-10	up
XM_022427979.2	1.19666666667	0.0001	13.5467337229	1.36303580637e-06	1.44943434738e-05	up
XM_022422134.2	0.286666666667	0.01	4.84130225398	0.000423733024339	0.00277985109322	up
XR_002618632.2	0.523333333333	0.01	5.70965824817	0.00084955850968	0.00513013424081	up
XM_005635968.4	0.336666666667	0.0001	11.7171051718	3.46959640815e-05	0.000287682990692	up
XM_005631826.4	0.536666666667	0.0533333333333	3.33091687811	1.65698724509e-15	4.65134327966e-14	up
XM_038462773.1	0.233333333333	0.00333333333333	6.12928301694	0.000865830534848	0.00521606695103	up
XM_038456742.1	14.78	183.19	-3.63162257696	4.0274242573e-06	3.93805379521e-05	down
XM_022408570.2	5.57666666667	0.05	6.80133113443	1.10346155345e-15	3.14919799007e-14	up
XM_005625994.4	140.003333333	1.51	6.53476881687	0.0	0.0	up
XM_038430955.1	0.413333333333	0.0001	12.0130899994	7.75922782633e-12	1.55974531753e-10	up
XM_022416495.2	0.0001	1.49	-13.8630247102	1.85706127066e-08	2.57828912317e-07	down
XM_022424619.2	0.343333333333	0.0001	11.7453942162	7.97586181769e-05	0.000616395734153	up
XM_005631863.4	1.22666666667	0.0001	13.5824556451	1.3537299956e-07	1.67606220861e-06	up
XM_543959.7	15.5333333333	189.73	-3.61050845564	8.43153545022e-139	5.49629044238e-136	down
XM_022417501.2	0.0466666666667	1.37333333333	-4.87914560513	0.000127103885278	0.000944607738072	down
XM_038435880.1	0.896666666667	0.0001	13.1303560516	1.96280241136e-06	2.03043751712e-05	up
XM_005627675.3	1.05333333333	8.92333333333	-3.08262067546	1.06949272942e-07	1.34276757603e-06	down
XM_022425656.2	0.0001	0.846666666667	-13.0475783758	1.4350315778e-09	2.28072278781e-08	down
XR_002614625.2	0.106666666667	3.98333333333	-5.22279490287	0.000642838411733	0.00402072614881	down
XR_005339024.1	0.546666666667	0.0001	12.4164456937	0.000188178261026	0.00134285053411	up
XR_002621169.2	0.133333333333	0.00666666666667	4.32192809489	0.0015229981643	0.00854460226932	up
XM_038457311.1	0.673333333333	0.0366666666667	4.19877986411	9.34844901402e-10	1.5219069519e-08	up
XM_038464323.1	1.86333333333	0.0001	14.1855981619	7.31026374637e-12	1.47527229256e-10	up
XM_038463418.1	0.77	0.0001	12.9106427305	5.79220761304e-12	1.18110418199e-10	up
NM_001020811.1	4.62333333333	0.286666666667	4.01148731762	1.61028396394e-43	1.75880696359e-41	up
XM_003431676.5	1.50666666667	26.18	-4.11903292025	1.22554138169e-97	4.70378817412e-95	down
XR_005382296.1	90.0933333333	7.78666666667	3.5323425809	4.60894956344e-81	1.26186893781e-78	up
XM_038614352.1	1.96333333333	20.24	-3.36583225159	1.4732565769e-15	4.16405375775e-14	down
XM_038507158.1	1.12666666667	0.0366666666667	4.94144781764	4.94997709255e-05	0.000398130942493	up
XM_022413039.2	3.52333333333	0.0001	15.1046533504	6.06187701624e-18	2.02727333309e-16	up
NM_001313848.1	0.433333333333	0.00666666666667	6.02236781303	1.66915256027e-05	0.000145717726621	up
XM_005616114.4	1.31333333333	0.143333333333	3.19578706475	0.000483334671629	0.00312100444881	up
XR_005317651.1	0.0001	1.23666666667	-13.5941690657	0.000686387506075	0.00425487729804	down
XM_038455328.1	7.06333333333	0.383333333333	4.20367782143	4.53900303031e-106	1.92172965411e-103	up
NM_001195827.1	0.896666666667	67.7166666667	-6.23879538156	2.74971946211e-53	4.16699184022e-51	down
XM_014109375.3	0.55	0.00333333333333	7.36632221425	1.15499514413e-12	2.5150233605e-11	up
NM_001286977.1	10.5733333333	139.76	-3.72444933793	9.44070232295e-115	4.45644555171e-112	down
XM_038453652.1	3.41	0.0001	15.0574841188	0.000670972979125	0.00417504787058	up
XM_022408540.2	1.16	0.0001	13.5018371849	3.59991404412e-09	5.43934032243e-08	up
XM_038459658.1	0.0001	1.06666666667	-13.3808217839	7.22948464535e-12	1.4604056833e-10	down
XR_005405425.1	0.00666666666667	1.47	-7.78463484556	3.0892569445e-07	3.64044775313e-06	down
XM_038459846.1	0.0001	1.81333333333	-14.1463565303	0.00173747647066	0.00959326212651	down
XM_546147.6	2.66333333333	0.0001	14.700945382	1.05554569399e-12	2.30580588089e-11	up
XM_038443232.1	1.26	0.0001	13.6211361133	0.000164832872109	0.0011907399106	up
XM_022420440.2	0.0133333333333	1.82333333333	-7.09539702279	3.46622571398e-10	5.91649865427e-09	down
XR_002623147.2	0.12	0.0001	10.2288186905	0.000269620362077	0.00185061878778	up
XM_022408140.2	0.746666666667	0.0001	12.8662486111	1.37481017811e-06	1.4611983539e-05	up
XM_038449826.1	0.0001	0.283333333333	-11.4682846252	7.92461024609e-05	0.000612896221443	down
XR_005310931.1	0.456666666667	0.0001	12.156925772	0.000220003576704	0.00154209026934	up
XR_005313499.1	1.94	0.13	3.89947312405	2.48246878258e-06	2.52226689666e-05	up
XM_022425827.2	1.35	0.0166666666667	6.33985000288	1.52081303894e-06	1.60557197643e-05	up
XR_005317984.1	0.55	4.42333333333	-3.00763044112	1.33183399215e-18	4.64704829139e-17	down
XM_038461142.1	0.353333333333	0.00666666666667	5.72792045456	0.000566215388802	0.00359239390794	up
XM_038461431.1	0.0001	7.55333333333	-16.2048258349	5.59455599936e-19	2.01188463907e-17	down
XM_038457238.1	7.06666666667	0.0001	16.1087422385	0.000146779350147	0.00107507300728	up
XR_005401587.1	0.55	0.0001	12.4252159033	0.00062907820507	0.00394306833422	up
XM_038586572.1	0.0001	0.403333333333	-11.9777569263	6.79043546763e-05	0.000532803981247	down
XM_014111025.3	1.7	0.0233333333333	6.1869985148	7.82969476202e-05	0.00060658348328	up
XM_022423269.2	0.766666666667	0.0001	12.90438374	6.97638069227e-06	6.53526465032e-05	up
XR_005314404.1	10.8233333333	1.01333333333	3.41696415584	0.000835852855714	0.00505698365917	up
XM_038519127.1	1.04666666667	18.8933333333	-4.17400329403	9.48363958383e-19	3.34887455227e-17	down
XM_014115303.3	1.15	0.0001	13.4893462407	9.36730687596e-12	1.86745902321e-10	up
XR_005317791.1	1.95	0.0001	14.2511865035	0.000665591892121	0.00414473507591	up
XR_002628380.1	2.58666666667	0.0001	14.6588065312	1.49514108134e-14	3.86178955525e-13	up
XM_022404456.2	0.09	0.0001	9.81378119122	0.000623932605751	0.00391559661568	up
XM_038523297.1	0.126666666667	1.27333333333	-3.32950131459	2.99118243231e-07	3.53400115449e-06	down
XM_022424757.2	0.396666666667	0.0001	11.9537114524	1.03243961357e-09	1.66733110696e-08	up
XM_003434873.6	2.19	0.246666666667	3.15029619469	9.09189459306e-06	8.32335994534e-05	up
XM_038599708.1	11.03	1.32	3.06282295623	0.00038900006323	0.00257502491888	up
XM_543945.7	1.00333333333	0.0733333333333	3.77418805812	5.00765229403e-15	1.34064057634e-13	up
XM_014110469.3	0.0001	1.20666666667	-13.5587395761	1.84644651444e-06	1.91780135192e-05	down
XM_038590975.1	0.0001	2.82666666667	-14.7868141436	8.10068527017e-05	0.000625336358412	down
XM_022403796.2	1.43333333333	0.0001	13.8070865386	3.04460174119e-07	3.5919478399e-06	up
XM_005618415.2	0.19	0.0001	10.8917837032	1.19864819188e-05	0.000107386745078	up
XM_038455656.1	0.816666666667	0.0001	12.9955316281	1.09897368498e-08	1.57201850557e-07	up
XM_543443.7	0.0001	1.62666666667	-13.9896310266	3.07495047427e-11	5.85723868633e-10	down
XM_022418447.2	19.41	0.903333333333	4.42539786208	0.000145464634716	0.00106677528902	up
XM_845151.5	0.0433333333333	5.82	-7.06939812549	2.92856341487e-08	3.96669664649e-07	down
XR_002628150.2	3.83	0.0001	15.2250567717	1.8304809268e-13	4.25916094627e-12	up
XM_038664230.1	9.68333333333	0.15	6.01246935196	1.0750062891e-43	1.18043738718e-41	up
XM_846519.6	0.503333333333	0.0001	12.2972984284	0.00126402685373	0.00726130295552	up
XM_038457746.1	6.30666666667	0.456666666667	3.78766429038	0.000844364554141	0.00510321758786	up
XM_038524404.1	0.25	3.62333333333	-3.85731753453	0.000117961944335	0.000881612580517	down
XR_005382260.1	185.793333333	21.5133333333	3.11039575341	2.9796723056e-49	3.97302539761e-47	up
XM_014108102.3	0.376666666667	0.0001	11.8790726515	1.23929036321e-05	0.000110786192068	up
XM_014119166.3	0.623333333333	0.0001	12.6057881489	6.58893339156e-07	7.37314213963e-06	up
XM_022419198.2	0.356666666667	0.01	5.15650448568	0.000183184494261	0.00130926223639	up
XM_022404003.2	0.0001	0.793333333333	-12.9537114524	4.34964064772e-06	4.22695319736e-05	down
XM_022421364.2	15.2833333333	1.79333333333	3.09124365593	4.61026834935e-23	2.13695824572e-21	up
XM_845815.2	124.436666667	5.41	4.52363925019	0.0	0.0	up
XM_850298.6	0.0001	0.21	-11.0361736126	0.000164677902892	0.00119024852446	down
XM_038461231.1	0.173333333333	0.0001	10.7593334072	0.00179950729388	0.00990247427914	up
XM_005634324.4	0.38	0.0001	11.8917837032	3.16503582619e-05	0.000264136743162	up
XM_038642898.1	3.91	0.36	3.44109979587	4.83341164676e-33	3.64217522035e-31	up
XM_038463355.1	0.576666666667	0.00333333333333	7.43462822764	1.06503857784e-05	9.64051230212e-05	up
XM_014114877.3	1.19333333333	0.0001	13.5427094663	3.82754075407e-05	0.000314441775732	up
XM_038562430.1	0.146666666667	8.39	-5.83805788252	8.6554438147e-53	1.29258824212e-50	down
XM_533311.7	5.92333333333	0.0001	15.8541216551	1.24282929377e-13	2.94012174173e-12	up
XM_038459935.1	4.15666666667	0.346666666667	3.58380603169	2.79667911705e-07	3.3214001729e-06	up
XM_038491060.1	1.97666666667	0.0001	14.2707819836	4.34758187273e-17	1.36399153819e-15	up
XM_038443356.1	7.3	0.3	4.60486205816	3.27971178283e-35	2.67244451384e-33	up
XM_005635766.4	4.22	0.12	5.13613668799	2.98446706328e-06	2.98868796281e-05	up
XM_022427105.2	1.92	0.0733333333333	4.71049338281	2.18017321932e-11	4.20946656187e-10	up
XM_038463466.1	0.0001	9.49	-16.5341204668	3.56429106395e-21	1.48758440462e-19	down
XM_547551.7	1.44	0.02	6.16992500144	0.000343238669573	0.00230366492597	up
XM_038461690.1	0.46	0.0001	12.1674181458	0.000436765934749	0.00285304650999	up
XM_543168.7	0.01	1.50333333333	-7.23202112253	8.19166532342e-08	1.04121111576e-06	down
XM_038549520.1	0.663333333333	0.0001	12.6955183096	4.74621174818e-07	5.4264316279e-06	up
XM_014108630.3	1.46333333333	0.00333333333333	8.77807712954	0.00102803104509	0.00608871920387	up
XM_038452668.1	3.76333333333	0.0001	15.1997234598	0.000250428333097	0.00173257930991	up
XM_038456733.1	55.1133333333	4.32333333333	3.6721854072	3.61471342964e-11	6.84097009808e-10	up
XM_022424602.2	0.01	1.83666666667	-7.52094600785	0.000966007078568	0.00575790692346	down
XM_005637075.4	0.0001	0.493333333333	-12.2683470547	1.81319925876e-06	1.88517638377e-05	down
NR_110394.1	11.64	0.323333333333	5.16992500144	8.58284302601e-06	7.89075884021e-05	up
XM_038569393.1	0.0001	0.613333333333	-12.5824556451	1.74279314855e-05	0.000151605653515	down
XM_014110947.3	0.243333333333	2.40666666667	-3.30603046801	2.10830671511e-05	0.000181213771821	down
XM_005639108.4	0.516666666667	0.0133333333333	5.27612440527	5.00491253942e-10	8.37756571954e-09	up
XM_014122723.3	0.266666666667	0.0001	11.3808217839	3.22069937503e-07	3.78664992653e-06	up
XM_014109322.3	0.28	0.0001	11.4512111118	0.000366322718102	0.00244183434297	up
XM_014119595.3	0.95	0.0433333333333	4.45437839091	6.4663892916e-05	0.000509519714942	up
XM_005632121.4	2.24666666667	0.0001	14.4554984702	0.00019010853971	0.00135500489774	up
XM_038490979.1	0.563333333333	5.54666666667	-3.29956028186	6.665793788e-42	6.96566970192e-40	down
XM_005627567.3	0.0001	1.85	-14.1752376503	2.13051074084e-05	0.000182892590102	down
XM_014114033.3	1.87666666667	0.0001	14.1958848011	1.22960563277e-08	1.74671200715e-07	up
XM_005636846.4	0.436666666667	3.68333333333	-3.07640765274	0.000173008357465	0.00124323835947	down
XM_022427547.2	43.26	0.226666666667	7.57631760943	7.40502936478e-07	8.22362752712e-06	up
XM_038463908.1	3.00666666667	0.05	5.91009302765	7.7480952768e-05	0.000600828506095	up
XM_038456731.1	2.93	0.14	4.38740193236	3.90442180092e-07	4.52445808466e-06	up
XM_022413310.2	0.0001	1.70333333333	-14.05607317	8.20125125691e-12	1.64297066643e-10	down
NM_001313871.1	9.29666666667	81.8	-3.13731540952	2.57086445757e-63	5.0516871552e-61	down
XM_005638017.4	2.09333333333	0.26	3.00921853003	8.41664295369e-25	4.28320561118e-23	up
XM_532487.3	0.143333333333	6.85666666667	-5.58006132382	4.07753917964e-06	3.98136897359e-05	down
XM_038462113.1	3.06	0.0001	14.9012440325	0.000298855978366	0.00203303251938	up
XR_005311039.1	1.27666666667	0.136666666667	3.22364857731	7.40903091198e-10	1.22100353729e-08	up
XM_844686.5	0.14	9.47333333333	-6.08037341646	1.7431663723e-29	1.11162044375e-27	down
XM_038429649.1	64.01	6.35666666667	3.33195496567	7.70313050413e-09	1.1230108752e-07	up
XM_003638813.5	49.58	6.15666666667	3.00953690583	6.80146898004e-13	1.5106691621e-11	up
XR_005311239.1	0.99	0.0366666666667	4.75488750216	0.000548628795297	0.00349535950438	up
XM_003433791.5	0.0166666666667	0.23	-3.78659636189	0.00111656111251	0.0065376292798	down
XM_014117456.2	0.61	0.02	4.93073733756	0.00152292765249	0.00854460226932	up
XR_005317262.1	0.36	0.0001	11.8137811912	2.14567052752e-06	2.2062693346e-05	up
XM_005616368.4	2.03666666667	0.0001	14.3139222589	4.52252406188e-10	7.62129742197e-09	up
XM_038451944.1	17.7233333333	171.366666667	-3.27336464055	9.17724969333e-33	6.85256891647e-31	down
XM_005618889.4	1.71	0.0001	14.0617087047	2.82979284184e-13	6.50693910575e-12	up
XM_005640854.4	71.06	5.21666666667	3.76783753223	1.5800604147e-16	4.78186596248e-15	up
XM_038690026.1	26.1933333333	0.593333333333	5.46421302149	9.56083132217e-54	1.47057760576e-51	up
XR_005310709.1	2.45333333333	0.00333333333333	9.52356195606	7.24845667755e-08	9.27928986389e-07	up
XR_005372534.1	0.513333333333	0.0266666666667	4.26678654069	0.00049359940569	0.00317928801645	up
XM_014107361.3	0.62	0.0001	12.5980525002	0.000590934635702	0.00373074613666	up
XM_038603519.1	1.08666666667	0.0133333333333	6.34872815423	0.000105147718872	0.000794372060084	up
XR_005335526.1	0.0733333333333	1.69666666667	-4.53209022744	4.42955680784e-05	0.000360009972263	down
XM_014110420.3	0.0001	2.85	-14.7986742988	2.81933136372e-09	4.32192237571e-08	down
NM_001252321.1	0.0001	21.2833333333	-17.6993645936	0.000733439314736	0.00450776500712	down
XM_022424759.2	2.42	0.0001	14.562719427	2.29665899478e-20	9.05174583471e-19	up
XM_038653381.1	1.33333333333	0.136666666667	3.28630418516	1.87650346937e-09	2.9470074371e-08	up
XR_005311676.1	5.89666666667	0.16	5.20375583197	1.35104162753e-05	0.000119966654182	up
XM_003434049.4	289.67	3.01333333333	6.58690619586	2.47373165673e-140	1.72188494371e-137	up
XM_038458542.1	1.92	80.6466666667	-5.39243668827	7.12268373748e-06	6.65410317859e-05	down
XM_038460407.1	0.846666666667	0.01	6.40372218605	2.53313867685e-07	3.02239800061e-06	up
XM_038457562.1	1.35333333333	31.28	-4.53065138084	1.66125223777e-05	0.000145219895489	down
XM_005617255.4	0.14	1.14333333333	-3.02974734339	5.68347107824e-14	1.38193481493e-12	down
XM_038499672.1	0.03	6.01666666667	-7.64785812033	4.67110472895e-06	4.50735265527e-05	down
XM_005639891.3	1.55333333333	13.0	-3.06507226398	4.61951265575e-20	1.77968241788e-18	down
XM_005638682.4	0.983333333333	0.0001	13.2634648333	0.000687696527453	0.00426170529492	up
XM_005624861.4	0.49	0.00666666666667	6.19967234484	0.000132357437701	0.000980634178516	up
XM_022424319.2	0.0166666666667	5.17666666667	-8.2789140195	0.000119043181114	0.000888723025268	down
XM_005630806.4	2.54333333333	29.2566666667	-3.52397294516	7.56489239975e-27	4.267513751e-25	down
NM_001005253.1	0.0001	39.4166666667	-18.5884462522	3.22178165743e-17	1.02171528268e-15	down
XM_038458803.1	0.0001	1.10666666667	-13.4339331204	1.79657409602e-07	2.18806954257e-06	down
XM_038452236.1	0.443333333333	0.0001	12.1141761246	7.14895649659e-05	0.000558110322322	up
XM_038664609.1	1.03666666667	0.01	6.69580826941	1.52150093298e-07	1.87305156821e-06	up
XR_005398705.1	0.993333333333	0.0001	13.2780622095	3.00824607882e-12	6.30641398494e-11	up
XM_005628486.4	68.7066666667	1.57666666667	5.44550050381	2.14968361719e-51	3.09765637862e-49	up
XR_005298312.1	0.0001	0.14	-10.4512111118	0.00154999543948	0.00867946723598	down
XR_002619386.2	0.0001	0.516666666667	-12.3350180943	0.000210297985364	0.00148012299279	down
XM_014117161.3	0.0001	1.87	-14.1907506497	8.20208181212e-07	9.03847509951e-06	down
XM_038663319.1	1.03333333333	0.0001	13.3350180943	1.09612617615e-11	2.17572304506e-10	up
XM_022409999.2	0.0001	12.29	-16.9071253901	1.9479891021e-20	7.73694549759e-19	down
XM_038447411.1	0.45	5.30666666667	-3.55980902349	7.95353931922e-16	2.2937918031e-14	down
NM_001003376.1	0.636666666667	5.83	-3.19488574589	6.77051759661e-12	1.37173959871e-10	down
XM_005627500.3	0.426666666667	0.0001	12.0588936891	0.000994880121314	0.0059128417977	up
XM_014110736.3	0.483333333333	0.0001	12.2388027791	2.84686697871e-10	4.90827594801e-09	up
XM_038483280.1	0.01	0.336666666667	-5.07324898203	0.00121670727377	0.00703830526849	down
XR_005314868.1	0.42	0.05	3.07038932789	0.00122529646026	0.00707543237203	up
XM_005621821.4	0.0001	1.06	-13.3717766443	2.68643286566e-08	3.65682548648e-07	down
XM_038462374.1	0.253333333333	13.56	-5.74217645041	1.24348764423e-05	0.000111064703291	down
NM_001006953.2	33.54	3.83	3.13046639164	2.41365417864e-104	1.00125201826e-101	up
XM_014114142.2	2.99333333333	0.0001	14.8694653238	2.13273596806e-11	4.12757779154e-10	up
XM_014119325.3	6.92666666667	0.0001	16.079873628	2.80465794592e-28	1.68394287314e-26	up
XM_014109833.3	0.0001	3.32666666667	-15.0217896944	4.63007568193e-16	1.35144241724e-14	down
XM_005629890.4	0.42	0.0001	12.0361736126	3.35026174755e-06	3.32580491777e-05	up
XM_038463984.1	0.0001	1.25	-13.6096404744	0.000836181051695	0.00505822410238	down
XM_014117827.3	0.383333333333	0.02	4.26052755022	0.000168257122145	0.00121334214087	up
XM_014112959.3	2.17	0.0001	14.4054074222	0.000700470345428	0.00432975860115	up
XM_038464385.1	0.526666666667	0.0001	12.3626744372	0.0010840604644	0.00637277342569	up
XM_005620344.4	0.0001	2.12666666667	-14.3763063028	0.000411412701595	0.00270984712576	down
XM_022411754.2	2.82	0.0001	14.7834075422	2.65612497704e-11	5.08539583016e-10	up
XM_022419569.1	0.0001	1.30666666667	-13.6736035332	3.47707487073e-09	5.26535806753e-08	down
NM_001195826.1	0.513333333333	74.2866666667	-7.17706353674	2.01928630913e-40	1.97447738437e-38	down
XM_038458560.1	2.57666666667	0.0001	14.653218293	9.32686209864e-22	4.00246157437e-20	up
XM_848860.6	0.0001	1.44333333333	-13.8171169038	0.00128948961305	0.00738691022861	down
XM_022418906.2	0.393333333333	0.02	4.29768054864	0.000235832685558	0.00163988769565	up
XM_038633519.1	0.00666666666667	1.02666666667	-7.26678654069	2.45836794169e-07	2.93745285508e-06	down
NM_001003139.1	1.66333333333	0.0833333333333	4.31903981556	3.75411252662e-14	9.32691429179e-13	up
XM_038522673.1	0.0001	0.343333333333	-11.7453942162	1.40444368896e-10	2.50554706422e-09	down
XM_005627708.4	0.0001	2.95333333333	-14.8500565776	0.00145312895444	0.00820078327621	down
NM_001284475.1	41.8866666667	0.883333333333	5.5673893153	9.72112727627e-27	5.45392424839e-25	up
XM_005635337.4	1.51666666667	0.0001	13.8886164241	2.67308441883e-10	4.62808730661e-09	up
XM_022414737.2	0.796666666667	0.0001	12.959760497	5.40717936971e-12	1.10698924404e-10	up
XM_005639268.4	0.0001	1.06333333333	-13.3763063028	3.34189818529e-07	3.92128784782e-06	down
XR_005310939.1	0.423333333333	0.0001	12.0475783758	1.47885871521e-05	0.000130282932637	up
XM_014119574.3	2.02333333333	0.00666666666667	8.24555270626	3.88476900412e-09	5.83966667135e-08	up
XM_038455815.1	0.663333333333	0.01	6.05166211982	4.51018663825e-07	5.17097556838e-06	up
XM_022412295.2	0.873333333333	0.0001	13.0923166906	2.0369942584e-08	2.81005308041e-07	up
XM_022405516.1	6.90666666667	0.426666666667	4.01680828769	0.00167199069836	0.00928035058796	up
XM_038460459.1	1.15333333333	0.0001	13.4935219167	1.61495074282e-05	0.000141322815057	up
XM_038456161.1	0.0833333333333	0.0001	9.70274987883	0.00135065547556	0.00769757411468	up
XM_038462817.1	14.41	0.0001	17.1367108099	2.18844218125e-29	1.39125299535e-27	up
XM_038452572.1	2.07666666667	19.54	-3.23408889967	6.73103320057e-35	5.43084619806e-33	down
XM_014113598.3	0.0001	1.92666666667	-14.2338193716	0.000572677452152	0.0036288717181	down
NM_001287152.1	0.0433333333333	2.48	-5.83871909297	4.77639216376e-16	1.39118349916e-14	down
XM_038685801.1	0.0001	0.676666666667	-12.7242296062	0.000623287416126	0.00391274344321	down
XR_005355473.1	0.393333333333	0.0001	11.9415367384	0.000758810510426	0.00464700716406	up
XM_005633534.4	0.796666666667	0.0001	12.959760497	0.000387779923596	0.00256736190589	up
XM_022412170.2	0.12	0.0001	10.2288186905	0.000159414021449	0.0011564767767	up
