# Supplementary material for: Tumorigenicity decrease in Bcl-xL deficient MDCK cells ensuring the safety for influenza vaccine production
Source: PLoS One. 2024 Dec 16;19(12):e0311069. doi: 10.1371/journal.pone.0311069 (PMC11649150; doi:10.1371/journal.pone.0311069)
Supplement: S1 File — (ZIP) [file pone.0311069.s002.zip › S2_File/1_DEA/DEG/B_vs_A.transcript_DE.xls]

Transcript id	MeanTPM (B)	MeanTPM (A)	log2FoldChange	pValue	qValue	result
XM_014120030.2	0.846666666667	1.25	-0.562062098611	1	1	-
XM_022417591.2	0.0001	0.0001	0.0	1	1	-
XM_005638747.4	0.0166666666667	0.0001	7.38082178394	0.149653965006	1	-
XR_002616762.2	0.566666666667	0.54	0.0695409332531	0.957915643505	0.98423016381	-
XR_002631110.2	0.0001	0.0001	0.0	1	1	-
XR_005318278.1	0.0001	0.0001	0.0	1	1	-
XM_022426142.2	0.0133333333333	0.0001	7.05889368905	0.659087377057	1	-
XM_038507004.1	0.62	0.446666666667	0.47306962065	0.248279879174	0.46556586813	-
XM_014114887.3	3.56333333333	1.95	0.86975332325	0.744480589523	0.886289499102	-
XR_005370451.1	1.35333333333	0.716666666667	0.917143067596	0.631618780045	1	-
XM_849863.6	8.58666666667	5.67666666667	0.597054158436	0.0043577350873	0.021235735698	-
XM_022422387.2	0.106666666667	0.466666666667	-2.12928301694	0.134150792693	0.30987708838	-
XM_005627238.4	0.12	0.27	-1.16992500144	0.197156989106	0.396845720169	-
XR_005344127.1	0.0001	0.0001	0.0	1	1	-
XM_038452297.1	1.11666666667	0.726666666667	0.619832960568	0.760294887132	0.894881258947	-
XM_849932.5	3.63666666667	0.7	2.37718986866	0.0631073559342	0.182977470595	-
XM_038613176.1	0.336666666667	1.51	-2.16515575729	0.154000631163	0.338878954113	-
XR_002624466.2	0.0001	0.0001	0.0	1	1	-
XR_005315217.1	0.0233333333333	0.0001	7.86624861111	0.662406283452	1	-
XM_022413298.2	0.383333333333	0.01	5.26052755022	0.0240735600862	0.0867543844876	-
XM_038525365.1	1.75333333333	2.76666666667	-0.658048536942	0.00692644226054	0.0313345594576	-
XM_038452536.1	2.49333333333	0.92	1.43837000311	0.0244600103248	0.0878348846374	-
NM_001005262.2	17.73	14.9866666667	0.242513001399	0.146163581146	0.32735158153	-
XM_038657099.1	0.0001	0.0001	0.0	1	1	-
NM_001287163.1	184.816666667	149.056666667	0.31023396173	0.102652781971	0.259335880999	-
XM_535804.6	0.0001	0.0001	0.0	1	1	-
XM_022425732.2	0.223333333333	0.573333333333	-1.36017556424	0.595660933769	0.794266152408	-
XM_003639725.5	21.5033333333	37.6133333333	-0.806683849075	1.06336584334e-08	1.52320573611e-07	-
XM_038459553.1	0.0166666666667	0.0001	7.38082178394	0.351798415448	0.583989499997	-
XR_002614243.2	0.0001	0.0001	0.0	1	1	-
XR_002618566.2	0.5	0.16	1.64385618977	0.498269653233	0.721009315277	-
XM_022419136.2	0.556666666667	0.0366666666667	3.92427267384	1.58565915799e-05	0.000138848294884	up
XM_038424429.1	0.0001	0.0001	0.0	1	1	-
XR_002622417.1	0.0001	0.0001	0.0	1	1	-
XM_022425472.2	0.0001	0.206666666667	-11.0130899994	1	1	-
XM_038510118.1	0.03	0.0166666666667	0.847996906555	0.869457911887	1	-
XM_038453855.1	0.00333333333333	0.00333333333333	0.0	0.968640921006	1	-
XM_038522956.1	0.0001	0.0001	0.0	1	1	-
XR_002620640.2	0.0001	0.0001	0.0	1	1	-
XM_538964.6	25.6066666667	25.1133333333	0.0280659305837	0.91008945754	0.965651823854	-
XR_002616061.2	0.213333333333	0.0166666666667	3.67807190511	0.234538992659	0.447981366008	-
XR_005325897.1	0.2	0.0966666666667	1.04890960048	0.559527465948	0.768491822064	-
XM_005639056.4	1.02	5.38	-2.39903702059	1.51490128432e-06	1.5997419888e-05	-
XM_857996.5	0.0001	0.0001	0.0	1	1	-
XM_022423109.2	0.0001	0.0001	0.0	1	1	-
XM_038478920.1	1.04	2.65	-1.34940883131	0.00307020242992	0.0157490723697	-
XM_845633.6	14.3233333333	14.1433333333	0.0182450984832	0.792971430417	0.911848314509	-
XR_002614737.1	0.0001	0.0001	0.0	1	1	-
XM_022404674.2	0.0433333333333	0.126666666667	-1.5474877953	0.401217224257	0.633509144162	-
XM_856921.6	26.58	27.2366666667	-0.03520904669	0.707389658199	0.864821340882	-
XM_014122254.2	3.61	2.99666666667	0.268640222094	0.812943668907	0.922672191982	-
XR_002624142.2	0.05	0.0533333333333	-0.0931094043915	0.972815206584	0.989914655699	-
XM_038459832.1	0.0166666666667	0.166666666667	-3.32192809489	0.105086274467	0.263311965821	-
XM_038556168.1	0.0433333333333	0.0233333333333	0.893084796083	0.587039680642	0.787877592297	-
XR_005437963.1	0.883333333333	0.06	3.87992354801	0.314705870292	1	-
XM_038626551.1	0.0001	0.0133333333333	-7.05889368905	0.622244048233	1	-
XM_005634878.4	0.0001	0.0001	0.0	1	1	-
XR_005380636.1	0.0001	0.0001	0.0	1	1	-
XR_002632495.2	0.0366666666667	0.0001	8.51832530769	0.335942269384	1	-
XR_005313726.1	0.25	0.0001	11.2877123795	0.00771365494776	0.0343063007792	-
XM_038458675.1	0.0001	0.0001	0.0	1	1	-
XM_038508752.1	0.0001	0.0001	0.0	1	1	-
XR_002629571.2	0.676666666667	0.13	2.37993369832	0.0123186159813	0.0503584432731	-
XM_014109613.3	1.04	0.656666666667	0.663350399406	0.609227205639	0.80284019991	-
XM_038507205.1	0.00666666666667	0.0001	6.05889368905	0.657402962492	1	-
XM_022403544.2	0.0001	0.0001	0.0	1	1	-
XM_038464621.1	0.0001	0.0001	0.0	1	1	-
XM_014113899.3	0.163333333333	0.0001	10.6736035332	0.0931522522968	0.243037254452	-
XM_541510.6	43.62	26.3566666667	0.72682184605	0.0956209547033	0.247383228408	-
XM_014114605.3	2.09666666667	1.4	0.582670689213	0.0666418392582	0.190694471478	-
XR_005406977.1	0.0001	0.0001	0.0	1	1	-
XM_014107629.3	0.15	0.00333333333333	5.49185309633	0.364110778729	0.596819056509	-
XR_005310338.1	0.0001	0.0001	0.0	1	1	-
XM_038616655.1	0.0001	0.713333333333	-12.8003606755	1	1	-
XM_038629234.1	0.0001	0.0001	0.0	1	1	-
XM_005634474.4	0.0001	0.0001	0.0	1	1	-
XM_003432875.5	73.2066666667	72.7266666667	0.00949058177607	0.846073067374	0.937777413659	-
XR_002615614.2	0.0001	0.0001	0.0	1	1	-
XR_002624567.2	1.59333333333	2.64666666667	-0.732128389162	0.0374108989416	0.122783568907	-
XM_851288.7	0.0001	1.12333333333	-13.4554984702	1	1	-
XR_002628039.2	0.0001	0.0001	0.0	1	1	-
XM_038457921.1	0.0001	0.0001	0.0	1	1	-
XM_022418030.2	2.46	2.26333333333	0.120209241816	0.978671578891	0.991861191541	-
XM_005627636.4	8.05333333333	2.21	1.86553967921	5.62275804528e-07	6.36305944898e-06	-
XM_022420797.2	1.19666666667	0.863333333333	0.471031746136	0.390555252878	0.623297832557	-
XM_005615306.2	37.9933333333	27.8066666667	0.450315480452	0.084159790751	0.226776833362	-
XM_533947.6	1.29666666667	2.15333333333	-0.731764009708	0.0314924428115	0.107179219473	-
XR_002625281.2	0.0001	0.0001	0.0	1	1	-
XM_038454639.1	0.0001	0.0001	0.0	1	1	-
XM_014119012.3	0.0001	0.163333333333	-10.6736035332	0.189611443533	0.387137837129	-
XM_022417169.2	0.0001	0.0001	0.0	0.986265680556	1	-
XM_038568829.1	0.12	0.186666666667	-0.637429920615	0.842144647804	1	-
XM_038452552.1	0.03	0.186666666667	-2.63742992062	0.0220225167618	0.0809397456932	-
XR_002632876.2	0.0533333333333	0.0001	9.05889368905	0.482356813551	1	-
XM_544528.6	0.0001	0.01	-6.64385618977	0.638539135858	1	-
XR_005354669.1	0.0001	0.0001	0.0	1	1	-
XM_005622556.4	0.333333333333	0.496666666667	-0.575312330687	0.333071657446	0.564129991847	-
XM_014118011.3	0.42	0.216666666667	0.954912110471	0.72102322564	0.872965266231	-
XM_038542828.1	24.5633333333	27.8866666667	-0.183069144323	0.00672358903329	0.0305593742698	-
XM_038520422.1	0.0001	0.0001	0.0	1	1	-
XM_038451012.1	0.34	0.503333333333	-0.565979397354	0.818164934731	0.925181084104	-
XM_014116013.3	0.01	0.0266666666667	-1.41503749928	0.711320592012	1	-
XR_002630111.2	0.0001	0.0001	0.0	1	1	-
XM_038463156.1	0.0001	0.0001	0.0	1	1	-
XR_002624955.2	0.0001	0.0001	0.0	1	1	-
XR_002631450.2	0.0001	0.0001	0.0	1	1	-
XM_014115756.3	46.2266666667	40.81	0.179802625224	0.262080790601	0.483339003911	-
XM_005636842.4	0.0133333333333	0.00333333333333	2.0	0.612701528942	1	-
XR_005318475.1	0.0001	0.0001	0.0	1	1	-
XR_005315782.1	0.0001	0.0001	0.0	1	1	-
XR_005346892.1	0.193333333333	0.03	2.68805599369	0.416274105864	1	-
XM_038463704.1	1.51	1.57333333333	-0.0592758093156	0.905486331945	0.963456037524	-
XM_022403657.2	0.0233333333333	0.0001	7.86624861111	0.483930571902	1	-
XM_540221.7	22.31	44.7766666667	-1.00505661929	2.44438663172e-10	4.25545019887e-09	-
XR_005379472.1	0.0001	0.0001	0.0	1	1	-
XM_022404926.2	0.0001	0.0001	0.0	1	1	-
XM_005620526.4	0.01	0.0133333333333	-0.415037499279	0.901905334037	1	-
XM_548108.5	0.0001	0.0001	0.0	1	1	-
XM_545805.7	0.0001	0.0001	0.0	1	1	-
XM_005617560.4	1.23333333333	2.46	-0.996095545544	0.00019788913556	0.00140652665614	-
XR_002626313.2	0.0001	0.0001	0.0	1	1	-
XM_038456136.1	0.0001	0.166666666667	-10.7027498788	0.121367527636	0.290022205573	-
XM_038687083.1	0.0001	0.0001	0.0	1	1	-
XM_532147.7	36.0333333333	25.8366666667	0.479912165383	0.0266123720618	0.0938528892944	-
XM_844471.6	76.7566666667	82.8	-0.109338707154	0.0976308869021	0.25087631481	-
XM_038454786.1	0.0001	0.0001	0.0	1	1	-
XR_002620913.2	0.0001	0.00333333333333	-5.05889368905	0.800333475892	1	-
XR_005312607.1	0.0001	0.0001	0.0	1	1	-
XR_005311312.1	0.0001	0.0133333333333	-7.05889368905	0.622244048233	1	-
XM_038457458.1	0.0001	0.0001	0.0	1	1	-
XM_022405935.2	2.93333333333	4.25	-0.534921818222	0.197222796971	0.396958725055	-
XR_294508.2	0.0001	0.0001	0.0	1	1	-
XM_005635004.4	1.59	1.82666666667	-0.200186626955	0.636650057085	0.821140810414	-
XM_038510782.1	0.216666666667	0.96	-2.14755718841	0.485793187922	0.711005081426	-
XM_005622332.4	0.0001	0.0001	0.0	1	1	-
XM_022425615.2	0.0533333333333	0.526666666667	-3.30378074818	0.102522683608	0.259244727432	-
XR_295833.3	0.616666666667	1.06	-0.781501494768	0.0336055840572	0.112902006386	-
XM_543339.6	0.03	0.123333333333	-2.03952836419	0.374530038252	0.607208543325	-
XM_005622475.4	0.0001	0.0001	0.0	1	1	-
XM_038464714.1	0.0001	0.0001	0.0	1	1	-
XM_038490536.1	19.0766666667	4.27666666667	2.15725043646	1.09858926653e-19	4.12026155232e-18	-
XM_022404270.2	0.0001	0.0001	0.0	1	1	-
XM_022419655.2	0.0001	0.0001	0.0	1	1	-
XM_038613432.1	0.0001	0.0001	0.0	1	1	-
XM_005628384.4	48.72	28.78	0.759447541166	4.86600562902e-10	8.16995581245e-09	-
XM_022427925.2	0.0001	0.0001	0.0	1	1	-
XM_005634876.3	0.486666666667	0.0001	12.2487182479	1.1589842592e-05	0.00010421976255	up
XM_038425249.1	4.00666666667	26.9366666667	-2.74909693725	1.55606203271e-13	3.64334980385e-12	-
XR_005327028.1	0.0001	0.0001	0.0	1	1	-
XM_038635832.1	0.86	0.893333333333	-0.0548619350345	0.932817187784	0.974978941776	-
XM_005630292.4	5.57666666667	1.62666666667	1.77748439248	0.129011154597	0.302324113951	-
XM_038457031.1	10.96	8.03	0.448775905443	0.392027545381	0.624850541459	-
XM_022414270.2	0.0001	0.0001	0.0	1	1	-
XR_005317322.1	0.0001	0.0001	0.0	1	1	-
XR_005313728.1	0.2	0.63	-1.65535182861	0.0606607676177	0.177652171755	-
XM_022413582.2	0.88	0.93	-0.0797271924707	0.630522886599	0.817014611099	-
XM_022409720.2	0.0001	0.0001	0.0	1	1	-
XM_014114101.3	0.0001	0.0233333333333	-7.86624861111	0.365018529668	1	-
XM_038456095.1	0.0001	0.0001	0.0	1	1	-
XR_005318803.1	1.58666666667	1.83	-0.205844575697	0.315159140531	0.545127219952	-
XM_038460225.1	0.0166666666667	0.05	-1.58496250072	0.360020875991	0.592627537637	-
XM_005621859.4	0.986666666667	1.03333333333	-0.0666710396453	0.836803475071	0.933550068299	-
XM_038455252.1	9.17	10.1366666667	-0.144589676715	0.522372444779	0.739725925388	-
XM_038626424.1	55.99	50.0966666667	0.160454567518	0.638756557274	0.822566062342	-
XM_038456223.1	9.33666666667	6.47666666667	0.527656082489	0.310706358067	0.539917125156	-
XM_846439.5	1.83	3.24	-0.824150164601	0.00066091624661	0.00411874179299	-
XM_038423707.1	0.0333333333333	0.0001	8.38082178394	0.268731777095	1	-
XM_038457725.1	0.0001	0.0001	0.0	0.800333475892	1	-
NM_001048127.1	0.12	0.08	0.584962500721	0.874140516162	0.949101568601	-
XR_005413268.1	0.0001	0.0001	0.0	1	1	-
XR_002633061.2	0.146666666667	0.0866666666667	0.758991900496	0.786131564143	0.908664539156	-
XM_038463242.1	8.09333333333	13.33	-0.719870859554	0.00323885877465	0.0164947237298	-
XR_005317469.1	0.0001	0.0001	0.0	1	1	-
XR_005334199.1	0.0001	0.12	-10.2288186905	0.335178368047	1	-
XR_002624077.2	0.0001	0.0001	0.0	1	1	-
XM_005618424.2	7.23333333333	15.1333333333	-1.06499725485	0.00387146820995	0.0192137107488	-
XM_014122087.3	0.0001	0.0001	0.0	1	1	-
XM_038454919.1	0.00333333333333	0.0001	5.05889368905	0.827048147754	1	-
XM_038453583.1	0.0001	0.0001	0.0	1	1	-
XR_005313341.1	0.0966666666667	0.0633333333333	0.610053481684	0.8796091533	1	-
XR_005310524.1	0.0001	0.0001	0.0	1	1	-
XM_022413185.2	0.126666666667	0.176666666667	-0.47999294112	0.889443354589	0.955919357347	-
XR_002627947.2	0.0001	0.0001	0.0	1	1	-
XM_849477.5	0.276666666667	0.64	-1.20992306937	0.185547768067	0.382073593009	-
XM_038455187.1	0.0001	0.0001	0.0	1	1	-
XR_005318326.1	0.0001	0.0001	0.0	1	1	-
XR_002629378.2	0.0001	0.0001	0.0	1	1	-
XM_022427021.2	0.00333333333333	0.0001	5.05889368905	0.827048147754	1	-
XM_038459426.1	6.14333333333	0.0001	15.9067340447	1	1	-
XR_002614936.2	0.0001	0.0001	0.0	1	1	-
XR_005312402.1	0.0001	0.0001	0.0	1	1	-
XM_038462189.1	0.0133333333333	0.0001	7.05889368905	0.547213836441	1	-
XR_005351575.1	0.48	0.0666666666667	2.84799690655	0.000118386884483	0.00088430566969	-
XM_038430268.1	0.09	0.0333333333333	1.43295940728	0.353064883104	0.585334145257	-
NM_001003194.2	0.0001	0.0001	0.0	1	1	-
XR_295400.3	0.0001	0.0001	0.0	1	1	-
XR_005365272.1	1.29333333333	1.44333333333	-0.15831037254	0.334451274437	0.56574861762	-
XM_038583720.1	1.55	1.98333333333	-0.3556589522	0.186835809387	0.384019987994	-
XR_005315074.1	0.01	0.0001	6.64385618977	0.662406283452	1	-
XR_002629946.2	0.0001	0.0001	0.0	1	1	-
XR_002616992.2	0.0001	0.0001	0.0	1	1	-
XM_038615959.1	0.01	0.0001	6.64385618977	0.84263631094	1	-
XR_002620649.2	0.0001	0.0001	0.0	1	1	-
XM_038455605.1	6.71	6.22	0.10939818607	0.88751811774	0.954960906334	-
XR_005315193.1	0.0001	0.0001	0.0	1	1	-
XM_038622996.1	0.00333333333333	0.0001	5.05889368905	0.662406283452	1	-
XM_038462353.1	0.813333333333	1.49	-0.87339368362	0.589519534345	0.789898474274	-
XM_533302.8	30.66	20.44	0.584962500721	0.00015671276955	0.00113889223498	-
XR_002616871.2	0.946666666667	1.05666666667	-0.158591910635	0.726327980106	0.876169192507	-
XR_002629599.2	0.0001	0.0001	0.0	1	1	-
XM_845454.5	0.0333333333333	0.0001	8.38082178394	0.390530988691	1	-
XM_005630994.4	1.26333333333	0.653333333333	0.951344194056	0.454852555826	0.68363130061	-
XM_005615622.4	1.68666666667	0.0966666666667	4.12501257957	0.0340587411581	0.11407914378	-
XM_005632491.4	0.103333333333	0.13	-0.331205908475	0.750187919658	0.889254783574	-
XM_022415381.2	0.0001	0.0001	0.0	1	1	-
XM_022408960.2	0.0001	0.0001	0.0	1	1	-
XM_038513848.1	3.16666666667	2.82333333333	0.165565543886	0.75805415377	0.893538302203	-
XM_022413400.2	0.66	0.0001	12.6882503091	4.96301594153e-12	1.02268509125e-10	up
XR_005361785.1	0.543333333333	0.45	0.27191255718	0.718690929057	0.871633053474	-
XM_038464794.1	0.0001	0.0001	0.0	1	1	-
XR_005316086.1	0.0001	0.0001	0.0	1	1	-
XR_005400882.1	0.0001	0.0001	0.0	1	1	-
XM_003432612.5	0.0001	0.0001	0.0	1	1	-
XM_005623755.4	0.0001	0.0001	0.0	1	1	-
XR_005336747.1	0.0001	0.0933333333333	-9.86624861111	0.365018529668	1	-
XM_022404258.2	0.0001	0.0001	0.0	1	1	-
XR_005300899.1	0.0001	0.0001	0.0	1	1	-
NM_001256485.1	130.226666667	103.956666667	0.32504262094	0.0765574674375	0.212095408004	-
XM_038456666.1	0.0001	0.0001	0.0	1	1	-
XR_005318489.1	0.236666666667	0.0466666666667	2.34239219745	0.10669394685	0.266025560635	-
XM_038452338.1	0.0001	0.0001	0.0	1	1	-
XR_005298347.1	0.0001	0.0001	0.0	1	1	-
XM_014116711.3	4.00333333333	2.73666666667	0.548782023928	0.48869634163	0.713541485337	-
XM_038456165.1	3.99333333333	0.553333333333	2.85137276144	1.03854719936e-22	4.7024317953e-21	-
XM_038569511.1	0.0001	0.0001	0.0	1	1	-
XM_038454241.1	0.0001	0.0001	0.0	1	1	-
XM_005639761.4	0.486666666667	0.0233333333333	4.38246963682	3.19584261596e-06	3.186376901e-05	up
XM_038455380.1	0.386666666667	0.0001	11.9168746842	0.0931522522968	0.243037254452	-
XR_005359925.1	0.0133333333333	0.0233333333333	-0.807354922058	0.869639352858	1	-
XM_005620647.4	79.18	85.5566666667	-0.111744208062	0.133866920677	0.309532235575	-
NM_001197044.1	2.23	0.346666666667	2.6854226825	1.13066947774e-11	2.2399582302e-10	-
NM_001033996.2	54.31	4.12666666667	3.71816904943	4.06197024581e-116	1.98591659589e-113	up
XM_014109140.3	0.00333333333333	0.01	-1.58496250072	0.69048642156	1	-
XR_002631764.2	0.196666666667	0.00666666666667	4.88264304936	0.00142701281999	0.00807240934068	up
XM_022425513.1	0.0001	0.0001	0.0	1	1	-
XM_022409155.2	0.0133333333333	0.0233333333333	-0.807354922058	0.820996542225	1	-
XR_005318998.1	1.20666666667	2.06	-0.771617140821	0.0953066499903	0.246849993807	-
XR_005302284.1	0.513333333333	0.35	0.552541023029	0.685356572124	0.851742282432	-
XM_022419214.2	0.566666666667	0.04	3.82442843542	0.0517038753941	0.157017081057	-
XM_849136.5	0.0001	0.0001	0.0	1	1	-
XM_038457486.1	0.0001	0.0001	0.0	1	1	-
XR_002627891.2	0.0001	0.0001	0.0	1	1	-
XM_038455191.1	0.99	0.56	0.822001698022	0.754831679689	0.891598576001	-
XR_005315420.1	0.0001	0.0001	0.0	1	1	-
XM_038622278.1	4.63666666667	14.0566666667	-1.60009460174	6.80539068257e-09	9.9851298518e-08	-
XM_038457358.1	0.303333333333	0.133333333333	1.18586654531	0.541449772528	1	-
XR_002614087.2	0.0001	0.0001	0.0	1	1	-
XM_544336.6	0.04	0.0001	8.64385618977	0.48702498672	1	-
XR_005417526.1	0.0001	0.0001	0.0	1	1	-
XR_005305545.1	0.0001	0.0001	0.0	1	1	-
XM_005629701.4	0.0001	0.0133333333333	-7.05889368905	0.466220276501	1	-
XM_038673658.1	0.563333333333	0.816666666667	-0.53575850272	0.613140108311	0.805464716528	-
XM_038455911.1	1.05666666667	2.48666666667	-1.23469279012	0.0177825429972	0.0679785419164	-
XR_005318508.1	0.0001	0.0001	0.0	1	1	-
XR_005312220.1	0.0001	0.0001	0.0	1	1	-
XR_005316385.1	0.0001	0.0001	0.0	1	1	-
XM_005615273.4	3.75333333333	1.66666666667	1.17120682742	0.096906593076	0.249553318978	-
XR_002622182.1	0.0001	0.0001	0.0	1	1	-
XM_014116143.3	0.0001	0.0001	0.0	1	1	-
XM_038515641.1	1.24333333333	1.95333333333	-0.651725034167	0.0372422841074	0.122367079264	-
XM_038460170.1	232.213333333	401.683333333	-0.790607790327	1.22150703093e-09	1.95574466847e-08	-
XM_847056.6	24.32	11.41	1.09184443715	3.7974045288e-07	4.41664710248e-06	-
XR_002622939.2	0.0001	0.0001	0.0	1	1	-
XR_002620364.1	0.0001	0.0001	0.0	1	1	-
XM_022408273.2	0.0001	0.0001	0.0	1	1	-
XM_038574528.1	1.21333333333	0.336666666667	1.84958315745	0.579835847475	0.783338221129	-
XM_022416033.2	0.0001	0.0001	0.0	1	1	-
XM_038518237.1	0.34	0.22	0.628031222613	0.755073810116	0.891720459418	-
XM_022405543.2	0.06	0.0566666666667	0.082462160192	0.985960905523	0.99528419259	-
XR_005382478.1	0.0001	0.0001	0.0	1	1	-
NM_001252346.1	47.22	41.5766666667	0.183623944175	0.419366504749	0.651529984756	-
XM_038619498.1	8.81333333333	4.69666666667	0.908050565198	0.000291524257355	0.00198611781703	-
NM_001389057.1	0.0266666666667	0.0001	8.05889368905	0.662406283452	1	-
XM_547587.8	0.0001	0.0001	0.0	1	1	-
XM_005617415.3	0.0001	0.0001	0.0	1	1	-
XM_022416190.2	0.0001	0.0001	0.0	1	1	-
XM_005631611.4	3.28	2.97	0.143232883817	0.872157536291	0.948375293232	-
XR_002620362.2	0.0001	0.0001	0.0	1	1	-
XR_005316006.1	0.02	0.00666666666667	1.58496250072	0.767661452579	1	-
XR_005371624.1	0.0001	0.0001	0.0	1	1	-
XM_014109457.3	0.536666666667	0.79	-0.557826370784	0.350931466592	0.583271418107	-
XM_038670804.1	0.01	0.0001	6.64385618977	0.652479761608	1	-
XM_038455578.1	22.6566666667	28.0033333333	-0.305662944264	0.0675500281695	0.192635550091	-
XR_002620826.2	0.0001	0.0001	0.0	1	1	-
XM_014114600.3	0.496666666667	0.0933333333333	2.4118135984	0.331123436534	0.561928292088	-
XM_038457705.1	0.04	0.01	2.0	0.541168001149	0.754386370326	-
XM_005629368.4	0.0001	0.0001	0.0	1	1	-
XR_005316724.1	0.0001	0.0001	0.0	1	1	-
unassigned_transcript_806	0.0001	0.0001	0.0	1	1	-
XM_022412391.2	0.0001	0.0001	0.0	1	1	-
XM_022409924.2	0.0001	0.0001	0.0	1	1	-
XM_038423334.1	8.11	6.72	0.271240681439	0.584759479022	0.786606777661	-
XM_038633523.1	0.0001	0.0001	0.0	1	1	-
XM_022426661.2	0.0001	0.0001	0.0	1	1	-
XM_038625978.1	16.9866666667	13.1	0.37483596511	0.127428486398	0.29974414797	-
XM_022423295.2	0.0001	0.0001	0.0	1	1	-
XM_038457935.1	0.643333333333	0.89	-0.468238894419	0.306628202164	0.535673260442	-
XM_014114514.3	0.506666666667	0.323333333333	0.648014671256	0.298552034588	0.526536758416	-
XM_005615443.4	6.26333333333	0.0001	15.9346430405	3.65760880303e-23	1.71277854416e-21	up
XM_532721.6	41.6066666667	36.39	0.193272659791	0.389884258289	0.622710952413	-
NM_001204095.1	30.4	33.0066666667	-0.11868612491	0.243346353784	0.459038365917	-
XM_022423376.2	51.8666666667	127.49	-1.29750453049	7.67788931224e-05	0.000595609290281	-
XR_002633409.2	0.0133333333333	0.0001	7.05889368905	0.652479761608	1	-
XM_005635471.3	2.93333333333	3.37666666667	-0.203058745276	0.527585277396	0.744178826887	-
XM_038519901.1	4.57333333333	7.96333333333	-0.800126372284	0.790028599387	0.910392962875	-
XM_014110075.2	0.0001	0.0001	0.0	1	1	-
XM_005615562.4	17.3433333333	7.74666666667	1.16273363857	9.53988101769e-06	8.69857534712e-05	-
XM_022426309.2	0.0001	0.0001	0.0	1	1	-
XR_005307484.1	0.0001	0.0001	0.0	1	1	-
XM_014117285.3	1.78	1.95	-0.131596882783	0.946109664432	0.979673525602	-
XM_546309.7	2.93	0.643333333333	2.18726231788	0.289433381259	0.515614024272	-
XM_022422100.2	0.163333333333	0.316666666667	-0.955145764216	0.76220312166	0.895960093893	-
XM_038454905.1	32.2233333333	42.78	-0.408830741571	0.00455108868488	0.022019805621	-
XM_038453695.1	0.0001	0.0001	0.0	1	1	-
XM_005637520.3	7.70333333333	0.686666666667	3.48780101728	0.125060598517	0.295817800939	-
XR_005382910.1	0.0001	0.0001	0.0	1	1	-
XM_014108945.3	0.0001	0.0166666666667	-7.38082178394	0.373908387074	1	-
XM_038484589.1	0.493333333333	0.143333333333	1.78318861093	0.240777053754	0.456007771881	-
XR_001318532.3	2.04333333333	0.946666666667	1.10999614419	0.00565600503806	0.0264526608476	-
XM_038514165.1	0.74	7.86333333333	-3.40954383689	1	1	-
XM_038462611.1	0.0001	0.0001	0.0	1	1	-
XM_537309.6	0.0001	0.0001	0.0	1	1	-
XM_038453957.1	0.0001	0.0001	0.0	1	1	-
XR_005329941.1	0.0001	0.0001	0.0	1	1	-
XR_002627297.2	0.0001	0.0001	0.0	1	1	-
XM_003432783.5	0.533333333333	0.466666666667	0.192645077942	0.928691503332	0.972921676968	-
XM_005618551.4	0.0001	0.0001	0.0	1	1	-
XR_002622174.2	1.54333333333	0.743333333333	1.05396848334	0.0176678989183	0.0676347196847	-
XM_038568194.1	0.403333333333	0.106666666667	1.91886323727	0.408045990474	0.640459879105	-
XM_038462632.1	0.0001	0.0001	0.0	1	1	-
XM_038686808.1	18.9966666667	25.03	-0.397911999068	0.145111510509	0.325848297533	-
XM_534146.7	24.5233333333	20.29	0.273386225542	0.686037112966	0.852161761397	-
XM_038505061.1	0.0001	0.0001	0.0	1	1	-
XM_005620992.4	10.31	10.3266666667	-0.0023303107003	0.728993646221	0.877652067994	-
XM_038444997.1	3.79	5.60333333333	-0.564087470344	0.00975470309278	0.0416409546928	-
XR_005434071.1	0.0001	0.0001	0.0	1	1	-
XM_038529825.1	0.0001	0.01	-6.64385618977	0.800333475892	1	-
XR_002624661.2	0.0001	0.0001	0.0	1	1	-
XR_002630809.2	0.0001	0.0001	0.0	1	1	-
XM_862275.6	1.17666666667	0.19	2.63063435911	0.240978950356	0.456231067867	-
XM_014117479.3	0.0966666666667	0.02	2.27301849441	0.492544102314	0.716281911962	-
NM_001195843.1	0.0001	0.0001	0.0	1	1	-
XM_014115087.3	0.33	0.306666666667	0.105794664023	0.98634643721	0.99528419259	-
XM_038453769.1	1.02	0.0001	13.3162815317	0.0829507190802	0.224444599498	-
XM_038457785.1	0.0001	0.0001	0.0	1	1	-
XM_038455550.1	0.0001	0.0001	0.0	1	1	-
XM_005629340.3	7.31666666667	5.10666666667	0.518804642498	0.136008391476	0.312661237261	-
XR_002625704.2	0.0001	0.0133333333333	-7.05889368905	0.638539135858	1	-
XM_022424756.2	0.556666666667	0.156666666667	1.8291154408	1	1	-
XM_038566607.1	0.0001	0.00666666666667	-6.05889368905	0.799359866908	1	-
XM_847911.5	6.10666666667	15.39	-1.33353622895	0.0310439776898	0.105995516774	-
XM_038454690.1	0.0001	0.0001	0.0	1	1	-
XR_002627043.2	0.0001	0.0001	0.0	1	1	-
XM_014115968.3	1.08333333333	0.956666666667	0.17938898124	0.898127320745	0.960184329998	-
XR_005397063.1	0.0001	0.0001	0.0	1	1	-
unassigned_transcript_809	0.0001	0.0001	0.0	1	1	-
XM_038612057.1	1.17666666667	1.46	-0.31126268633	0.721378557094	0.873215273462	-
XM_038456914.1	0.0966666666667	0.433333333333	-2.1643868179	1	1	-
XR_005313177.1	0.0001	0.0001	0.0	1	1	-
XR_002618271.2	0.0001	0.0001	0.0	1	1	-
XM_014121852.3	1.26666666667	5.06333333333	-1.99905054617	4.5503071318e-08	5.9991015502e-07	-
XM_038434114.1	0.0333333333333	0.0166666666667	1.0	0.703160687066	1	-
XM_038448135.1	0.0001	0.0001	0.0	1	1	-
XR_002622710.2	0.0001	0.0001	0.0	1	1	-
XM_005631819.4	0.8	0.233333333333	1.77760757866	0.311466414308	0.540698427645	-
XM_022404484.2	0.0866666666667	1.2	-3.79141337819	0.212856308205	0.418337617983	-
XR_005311798.1	0.0001	0.0001	0.0	1	1	-
XM_038459294.1	0.0001	0.0001	0.0	1	1	-
XR_002617968.2	0.0001	0.0001	0.0	1	1	-
NM_001003318.2	274.86	213.38	0.365272009271	0.000232449313643	0.00161882794857	-
XR_005313395.1	0.0001	0.0233333333333	-7.86624861111	0.371530312703	1	-
XM_022412985.2	0.28	0.206666666667	0.438121112392	0.818870160135	0.925527018668	-
XM_005622740.3	2.33	0.866666666667	1.42678083235	0.386658651555	0.619559012956	-
XR_005320435.1	0.0001	0.0001	0.0	1	1	-
XR_005318893.1	0.0566666666667	0.313333333333	-2.46712601043	0.240861532701	1	-
XR_005318007.1	0.226666666667	0.13	0.802060622388	0.837184857496	1	-
XM_038464910.1	0.0001	0.09	-9.81378119122	0.323000922308	1	-
XM_038486404.1	0.0001	0.0001	0.0	1	1	-
XM_022427274.2	0.0001	0.0001	0.0	1	1	-
XR_002621247.2	0.0001	0.0001	0.0	1	1	-
XM_022427329.2	0.0001	0.0001	0.0	0.800333475892	1	-
XM_014122658.3	30.9133333333	34.19	-0.14534519678	0.0134075770542	0.0540143588837	-
XM_038461526.1	0.0001	0.0001	0.0	1	1	-
XR_002629659.2	0.133333333333	0.0666666666667	1.0	0.380544128534	0.613091607944	-
XM_038542136.1	0.0001	0.0001	0.0	1	1	-
XR_002630511.2	0.0001	0.0366666666667	-8.51832530769	0.322948874763	1	-
XM_005615346.4	0.0001	0.0001	0.0	1	1	-
XM_022418741.2	0.02	0.0933333333333	-2.22239242134	0.420262392979	1	-
XM_038643647.1	0.0001	0.0001	0.0	1	1	-
XR_002629178.2	0.0001	0.0001	0.0	1	1	-
XM_005639931.4	0.0001	0.0001	0.0	1	1	-
XR_005422075.1	0.0001	0.0001	0.0	1	1	-
XM_038427555.1	5.17666666667	3.67	0.496243360823	0.814842266166	0.923392874532	-
XM_038617192.1	0.28	0.356666666667	-0.349149563622	0.856129879381	0.941857537809	-
XR_293301.4	0.0001	0.0001	0.0	1	1	-
XM_038453222.1	1.07333333333	0.336666666667	1.67270539536	0.496750692018	0.719875698501	-
XM_005620912.4	4.25666666667	1.61333333333	1.39967957243	0.000234934257904	0.00163419378449	-
XM_014117073.3	1.75	4.2	-1.26303440583	0.336715915002	0.56822194269	-
XM_014113728.3	1.79666666667	2.24666666667	-0.322463318429	0.830045176196	0.930647842893	-
XM_022406314.2	0.0133333333333	0.0966666666667	-2.85798099513	0.534564663291	0.749061743962	-
XR_002626709.2	0.416666666667	0.03	3.79585928322	0.00344624070853	0.0174191031899	-
XM_005619405.4	0.0001	0.123333333333	-10.2683470547	0.195052896328	0.394059048917	-
XR_002615513.2	0.0333333333333	0.0001	8.38082178394	0.662406283452	1	-
XM_533608.7	0.0233333333333	0.0533333333333	-1.19264507794	0.362833618824	0.595367231016	-
XR_002625093.2	0.0001	0.0001	0.0	1	1	-
XM_005636552.3	64.3633333333	117.99	-0.874353642809	9.47372218905e-17	2.90348375269e-15	-
XM_022426454.1	0.0001	0.0001	0.0	1	1	-
XR_002630838.2	0.0001	0.0001	0.0	1	1	-
XM_038459774.1	0.253333333333	0.0001	11.3068212025	0.141218938116	0.320383347174	-
XR_005363493.1	0.03	0.0001	8.2288186905	0.652479761608	1	-
XM_038542593.1	15.31	5.39333333333	1.50522517579	0.0413119970068	0.132474513397	-
XR_005315793.1	0.0001	0.00333333333333	-5.05889368905	0.800333475892	1	-
XM_540416.6	0.0001	0.0001	0.0	1	1	-
XM_038458156.1	0.00333333333333	0.0001	5.05889368905	0.827048147754	1	-
XR_005315860.1	0.0001	0.0001	0.0	1	1	-
XM_005618955.4	3.31	3.94666666667	-0.253803458101	0.845407667464	0.937627715063	-
XM_005631321.4	0.05	11.19	-7.80606622609	2.72157212478e-05	0.000230154956475	down
XR_005318186.1	4.18	7.26	-0.796466605915	0.00447992691128	0.0217343931946	-
XM_541904.6	0.0001	0.0001	0.0	1	1	-
XM_038549088.1	0.0001	0.0001	0.0	1	1	-
XR_005415003.1	0.01	0.0001	6.64385618977	0.393328536038	1	-
NM_001389185.1	0.0001	0.0001	0.0	1	1	-
XM_038551164.1	1.78666666667	4.41	-1.30350815582	0.00806321677306	0.035587338682	-
XR_005311274.1	0.0001	0.0001	0.0	1	1	-
XM_022406152.2	0.0001	0.09	-9.81378119122	0.170782920697	0.361999238498	-
XR_005366667.1	0.0001	0.0001	0.0	1	1	-
XM_038454194.1	35.8533333333	52.7566666667	-0.557246158936	4.72985464105e-08	6.21984215173e-07	-
XM_014111277.2	0.0001	0.0001	0.0	1	1	-
XM_038570737.1	0.0001	0.0001	0.0	1	1	-
XM_038601102.1	24.6533333333	17.2466666667	0.515465170719	0.0110359678066	0.0459940253585	-
XM_038462245.1	6.70333333333	11.01	-0.71586388798	0.000109938546565	0.000826915060497	-
XM_532553.7	134.296666667	119.053333333	0.173815481855	0.189186305828	0.387023821058	-
XR_005314730.1	0.0001	0.0001	0.0	0.827048147754	1	-
NM_001137652.1	944.303333333	1300.62666667	-0.461884640588	6.24772544801e-07	7.0161768854e-06	-
XM_022413314.2	1.04	0.456666666667	1.1873701359	0.183442777448	0.379162402322	-
XM_038462913.1	0.00333333333333	0.0001	5.05889368905	0.659087377057	1	-
XM_038455154.1	19.8833333333	21.8233333333	-0.134311841006	0.261119354513	0.482113458218	-
XR_005303856.1	0.0001	0.0001	0.0	1	1	-
XM_038452633.1	0.54	0.09	2.58496250072	0.0770010864422	0.212876514171	-
XR_002618659.2	0.0001	0.126666666667	-10.3068212025	0.344126572195	1	-
XR_005313593.1	1.20666666667	0.0001	13.5587395761	1.47217505995e-08	2.0705234713e-07	up
XM_022410052.2	0.57	0.0001	12.4767462039	0.0256236321838	0.0911149691438	-
NM_001284445.1	0.0001	0.0001	0.0	1	1	-
XM_022406577.2	0.0001	0.0001	0.0	1	1	-
XM_849683.6	235.1	240.363333333	-0.0319422952747	0.247426023616	0.464601158514	-
XR_002623214.2	0.0001	0.0001	0.0	1	1	-
XR_005303820.1	0.0001	0.0001	0.0	1	1	-
XM_022406454.2	0.0133333333333	0.01	0.415037499279	0.791755841605	1	-
XM_005630722.3	1.33	0.55	1.27392272198	0.0467268109967	0.145299967745	-
XM_022408062.2	0.203333333333	0.133333333333	0.608809242676	0.646517530527	0.827677403317	-
XM_022424257.2	0.453333333333	0.62	-0.451695969858	0.400253428242	0.632434603941	-
XR_002618624.2	0.0001	0.09	-9.81378119122	0.0560582812859	0.167190981142	-
XM_014114161.3	0.783333333333	1.11666666667	-0.51150033878	0.0922057174874	0.241374506965	-
XR_002627142.2	0.0001	0.0001	0.0	1	1	-
XR_295356.4	1.09	0.0001	13.4120405146	0.00921165829326	0.0397587370245	-
XM_038545453.1	0.0001	0.0001	0.0	1	1	-
XM_014117579.3	0.58	0.97	-0.74193184706	0.596672856517	0.794886496211	-
XM_022408209.2	0.0001	0.0001	0.0	1	1	-
XM_038513838.1	0.573333333333	0.476666666667	0.266393417924	0.683525391348	0.850714330753	-
XM_038543904.1	1.45333333333	0.396666666667	1.87336656147	0.58151368522	0.784366408007	-
XM_022423515.2	0.0966666666667	0.0001	9.91687468418	0.0806625167687	1	-
XM_022419869.2	0.0266666666667	0.0333333333333	-0.321928094887	0.736083741291	1	-
XR_002626721.2	0.0001	0.0001	0.0	1	1	-
XM_541605.5	0.0133333333333	0.0001	7.05889368905	0.553640458847	1	-
NM_001314109.1	12.17	77.8066666667	-2.67656460612	7.81628336382e-161	6.82976862097e-158	-
XM_038528819.1	0.0001	0.0001	0.0	1	1	-
XM_038464299.1	2.61666666667	0.76	1.78365882961	0.594677440232	0.793495779955	-
XM_014107870.3	0.466666666667	0.08	2.54432051622	0.459868559914	0.688294562941	-
NM_001008275.2	0.0001	0.0001	0.0	1	1	-
XM_038569380.1	0.0566666666667	0.243333333333	-2.10236171763	0.0745196232249	0.207948079541	-
XR_005312213.1	0.0001	0.0001	0.0	1	1	-
XM_545123.6	34.7366666667	19.42	0.838916118801	7.65038192738e-05	0.00059381191645	-
XM_014115364.3	2.09	0.626666666667	1.73773278112	7.22142919001e-07	8.0392966651e-06	-
XR_002621103.2	0.0001	0.0001	0.0	1	1	-
XM_038510977.1	0.0001	0.0001	0.0	1	1	-
XM_022417724.2	0.746666666667	0.483333333333	0.627445832043	0.725749895508	0.875847684652	-
XM_014121271.2	0.596666666667	0.38	0.6509257631	0.866535639738	0.946001396637	-
XM_022411037.2	0.0001	0.0001	0.0	1	1	-
XR_002632081.2	0.03	0.0001	8.2288186905	0.652479761608	1	-
XM_848119.5	0.0001	0.0001	0.0	1	1	-
XM_005624367.4	0.0001	0.0001	0.0	1	1	-
XM_005635198.4	0.326666666667	0.16	1.02974734339	0.145637916984	0.326508848647	-
XR_005311301.1	0.00666666666667	0.0001	6.05889368905	0.659087377057	1	-
XM_038424592.1	10.5533333333	73.24	-2.79493303638	6.7543564624e-05	0.000530378415293	-
XR_005316231.1	0.0001	0.0001	0.0	1	1	-
XM_014119867.3	0.0001	0.36	-11.8137811912	1	1	-
XM_038459873.1	0.42	0.17	1.30485458153	0.121612772221	0.290388406439	-
XR_293844.4	0.0001	0.0001	0.0	1	1	-
XR_002633238.2	0.0001	0.0001	0.0	1	1	-
XM_038459804.1	0.0001	0.0001	0.0	1	1	-
XR_005311082.1	0.0001	0.0001	0.0	1	1	-
XM_038463075.1	0.0001	0.766666666667	-12.90438374	1	1	-
XM_005618098.4	4.10333333333	0.0133333333333	8.26561504648	1	1	-
XM_022424588.1	0.0633333333333	0.0001	9.3068212025	0.07855830854	1	-
XM_005638655.4	25.0966666667	22.1866666667	0.177802825728	0.652157876232	0.831243566436	-
XM_022426001.2	0.1	0.09	0.152003093445	0.917634229148	1	-
XR_005335133.1	0.0001	0.0001	0.0	1	1	-
XM_038459321.1	0.736666666667	0.296666666667	1.31216912843	0.000102938133742	0.000778968726095	-
XM_003638987.4	0.0001	0.0001	0.0	1	1	-
XM_038572971.1	0.506666666667	0.936666666667	-0.886498806777	0.104417311067	0.262390280278	-
XM_038541485.1	0.113333333333	0.08	0.502500340529	0.901656040962	0.961672777308	-
XR_002621557.2	0.0001	0.0001	0.0	1	1	-
XR_005317064.1	0.346666666667	0.0566666666667	2.61297687689	0.359129449367	0.59170056273	-
XM_003432993.1	0.0001	0.0001	0.0	1	1	-
XM_038595897.1	0.0001	0.0001	0.0	1	1	-
XM_038427333.1	22.6233333333	16.6766666667	0.439980560794	0.16226633043	0.350032110846	-
XM_038458089.1	0.13	0.29	-1.15754127699	0.598573031768	0.795908663621	-
XM_038517796.1	0.0001	0.0001	0.0	1	1	-
XM_849432.6	17.84	12.6166666667	0.499784815768	0.0198599139386	0.0744370672292	-
XR_005338551.1	0.386666666667	0.28	0.465663572349	0.815797341191	0.924020794667	-
XM_038459346.1	0.0001	0.0001	0.0	1	1	-
XM_014114200.3	3.14333333333	2.12333333333	0.565964398419	0.0338309667323	0.113493177697	-
XM_038460721.1	0.0001	0.0001	0.0	1	1	-
XR_005409032.1	0.0001	0.0001	0.0	1	1	-
XM_536135.6	109.05	124.42	-0.190228641387	0.189340162781	0.387121757143	-
XM_038518090.1	2.01333333333	3.18	-0.65944071668	0.523952399939	0.741196554052	-
XR_005311485.1	0.0001	0.0001	0.0	1	1	-
XM_038578200.1	0.0001	0.0001	0.0	1	1	-
XM_022413965.2	0.0001	0.0001	0.0	1	1	-
XM_038537302.1	19.76	26.0766666667	-0.400176517324	0.0211202614929	0.0782822111002	-
XM_014110824.3	0.0001	0.0001	0.0	1	1	-
XR_005336160.1	0.0001	0.0001	0.0	1	1	-
XM_005636335.4	1.12333333333	2.10666666667	-0.907175966995	0.535661315683	0.749958712455	-
XR_005383108.1	0.0001	0.0001	0.0	1	1	-
XM_038454008.1	1.19	1.58	-0.408962984869	0.341106316461	0.572829859105	-
XM_038641597.1	0.543333333333	0.0133333333333	5.34872815423	0.0884530871932	0.234860760642	-
XM_038636106.1	0.386666666667	0.0233333333333	4.05062607307	0.00616369922971	0.0283969934895	-
XM_543861.7	0.0133333333333	0.0133333333333	0.0	0.986563034393	1	-
XR_005384692.1	0.0001	0.0001	0.0	1	1	-
XR_005314197.1	0.0001	0.0001	0.0	1	1	-
XR_005428903.1	0.0001	0.0001	0.0	1	1	-
XM_022407623.2	1.04	0.456666666667	1.1873701359	0.641675269843	0.824566475231	-
XM_038532108.1	0.0001	0.0001	0.0	1	1	-
XR_005295821.1	0.0001	0.0266666666667	-8.05889368905	0.310660692132	1	-
XM_005637747.4	0.336666666667	0.943333333333	-1.48644676008	0.169448775272	0.360006327102	-
XM_038464751.1	0.0001	0.0001	0.0	1	1	-
XR_002632280.1	0.0001	0.0001	0.0	1	1	-
XM_022406049.2	0.0001	0.0266666666667	-8.05889368905	0.0521759856334	0.158090849785	-
XR_005311100.1	2.36333333333	2.10666666667	0.165861069062	0.779856912714	0.90561752273	-
XM_038512826.1	0.0166666666667	0.0266666666667	-0.678071905113	0.684177953411	0.851054946269	-
XM_005638600.4	0.0001	0.0001	0.0	1	1	-
XM_038673935.1	0.0001	0.0001	0.0	1	1	-
XM_014111567.3	0.773333333333	0.823333333333	-0.0903862364571	0.613626919824	0.805743392484	-
XM_005621898.4	37.3333333333	7.90666666667	2.23932281729	2.56282599352e-92	8.77084482517e-90	-
XM_537799.7	15.0066666667	10.58	0.504263928619	0.495934387734	0.719262704447	-
XM_038622536.1	0.00666666666667	0.00333333333333	1.0	0.837251407027	1	-
XM_038491978.1	0.133333333333	0.303333333333	-1.18586654531	0.590234131219	0.790207719541	-
XM_038507601.1	0.00333333333333	0.0001	5.05889368905	0.827048147754	1	-
XR_005309628.1	0.0001	0.0001	0.0	1	1	-
XR_002622313.1	0.0001	0.0001	0.0	1	1	-
XR_292526.3	0.25	0.28	-0.163498732283	0.966514780053	1	-
XM_038471174.1	0.0566666666667	0.0001	9.1463565303	0.188641913356	0.386256473935	-
XR_005318856.1	0.0001	0.0001	0.0	1	1	-
XR_002626352.2	0.0001	0.0001	0.0	1	1	-
XM_038461400.1	0.00666666666667	0.153333333333	-4.52356195606	0.255836239737	0.47532947401	-
XR_005314897.1	0.02	0.0001	7.64385618977	0.662406283452	1	-
XR_005343288.1	0.416666666667	0.58	-0.477159211187	1	1	-
XM_022423436.2	0.583333333333	0.673333333333	-0.207000370919	0.566306725402	0.77380146716	-
XM_022406607.2	0.01	0.24	-4.58496250072	0.115763936319	0.280864496765	-
XM_022422910.2	0.0001	0.0001	0.0	1	1	-
XM_022405791.2	6.28666666667	7.00333333333	-0.155746485998	0.82933363215	0.930332674119	-
XM_038565656.1	4.59666666667	4.82333333333	-0.0694424650177	0.811825138818	0.9222692891	-
XM_014112286.3	9.54333333333	1.03	3.21184892709	1	1	-
XM_038595787.1	0.0001	0.0001	0.0	1	1	-
XR_002618028.2	0.0001	0.0001	0.0	1	1	-
XR_002629766.2	0.0001	0.0001	0.0	1	1	-
XR_005401884.1	0.0001	0.0001	0.0	1	1	-
XM_022413938.2	0.613333333333	0.59	0.055956405974	0.961466507668	0.985691413014	-
XR_002625912.2	0.0001	0.0001	0.0	1	1	-
XM_038457315.1	0.0001	0.0001	0.0	1	1	-
XR_005314394.1	2.18	1.05	1.05393880711	0.411098943991	0.643554602113	-
XR_002629627.2	0.0001	0.0001	0.0	1	1	-
XM_003433252.5	2.95666666667	13.3466666667	-2.17443596453	3.99500277071e-29	2.5010178931e-27	-
XR_005410680.1	0.0001	0.0001	0.0	1	1	-
XR_005339823.1	0.0001	0.0001	0.0	1	1	-
XM_014106718.3	0.0001	0.0001	0.0	1	1	-
XR_005313466.1	0.0001	0.0001	0.0	1	1	-
XM_532931.6	117.803333333	68.1566666667	0.789453677264	0.0825673881267	0.223775984662	-
XM_005624475.4	1.58333333333	1.16	0.44884020737	0.785441766721	0.90835297445	-
XR_005315812.1	0.0001	0.0001	0.0	1	1	-
XM_038453043.1	0.0001	0.0001	0.0	1	1	-
XM_038464327.1	0.146666666667	0.5	-1.76938707186	0.57659675657	0.781249537834	-
XR_005319028.1	0.02	0.0266666666667	-0.415037499279	0.873130507404	1	-
XM_005623569.4	3.90666666667	1.38	1.50126989692	0.000106623776983	0.000804191969353	-
XR_005409991.1	1.60333333333	0.0001	13.9687867728	0.050495203294	0.154278402996	-
XM_038461823.1	0.256666666667	1.51666666667	-2.56293619439	0.00704922261716	0.0317849664516	-
XM_038460925.1	0.0001	0.0001	0.0	1	1	-
XM_014110930.2	0.0001	0.0001	0.0	1	1	-
XR_005312853.1	0.0001	0.0001	0.0	1	1	-
XM_038454020.1	0.02	0.0001	7.64385618977	0.48702498672	1	-
XM_038584739.1	3.49666666667	3.26666666667	0.0981610235747	0.97083253703	0.989134457076	-
XR_001318168.3	0.00666666666667	0.0001	6.05889368905	0.659087377057	1	-
XM_022423426.2	0.19	0.0001	10.8917837032	0.113879048893	0.277619896709	-
XM_038454755.1	0.0133333333333	0.14	-3.39231742278	0.216057711823	0.422687600474	-
XM_022412580.2	0.0001	0.0001	0.0	1	1	-
XM_005631654.4	0.03	0.0233333333333	0.362570079385	0.921689198712	0.969928851244	-
XM_038610035.1	0.283333333333	0.0266666666667	3.40939093614	0.126831302657	0.29883579676	-
XM_005635678.4	0.25	0.353333333333	-0.499101764067	1	1	-
XM_005616976.3	0.0433333333333	0.0001	8.75933340719	0.316349669059	1	-
XM_038535466.1	1.18666666667	0.62	0.936574619858	0.200830557803	0.402111518104	-
XR_005312339.1	0.0001	0.0001	0.0	1	1	-
XM_022412108.2	0.0001	0.0001	0.0	1	1	-
XM_038456433.1	0.01	0.00333333333333	1.58496250072	0.478470751821	1	-
XR_005421460.1	0.01	0.0001	6.64385618977	0.827048147754	1	-
XM_534400.6	94.8766666667	72.6766666667	0.384561072568	0.000154348296765	0.00112389642758	-
XM_038460352.1	0.0001	0.00333333333333	-5.05889368905	0.800333475892	1	-
XR_005311850.1	0.0001	0.0001	0.0	1	1	-
XM_038460515.1	0.0001	0.0001	0.0	1	1	-
XR_002632510.2	0.0001	0.0001	0.0	1	1	-
XM_022409527.2	0.0001	0.0001	0.0	1	1	-
XM_022427060.2	0.0001	0.0001	0.0	1	1	-
NR_128827.1	0.0466666666667	0.0001	8.86624861111	0.827048147754	1	-
XR_002632710.2	0.0001	0.0001	0.0	1	1	-
XM_022426267.2	0.0001	0.0001	0.0	1	1	-
XM_022410832.2	0.0001	0.136666666667	-10.4164456937	1	1	-
XR_005431683.1	0.01	0.0266666666667	-1.41503749928	0.637956963057	1	-
XR_005360732.1	0.0001	0.0001	0.0	1	1	-
XM_542074.6	0.0001	0.02	-7.64385618977	0.458593381506	1	-
XR_005346723.1	0.02	0.01	1.0	0.812215291645	1	-
XM_038550253.1	0.976666666667	1.73	-0.824833873936	0.0751787663507	0.209275508472	-
XM_038456282.1	0.0966666666667	0.11	-0.186413124231	0.891151439266	1	-
XM_022406796.1	0.0001	0.0001	0.0	1	1	-
XR_005295968.1	0.0166666666667	0.03	-0.847996906555	0.490853577583	1	-
XR_005317915.1	0.0001	0.0001	0.0	1	1	-
unassigned_transcript_717	0.0001	0.0001	0.0	1	1	-
XM_038456301.1	0.0001	0.0001	0.0	1	1	-
XR_002615428.2	0.0001	0.0001	0.0	1	1	-
XM_038520845.1	3.63333333333	6.97	-0.939864926925	0.00176028047301	0.00970742560298	-
XM_005627531.3	0.0001	0.0001	0.0	1	1	-
XM_022422825.2	0.866666666667	0.756666666667	0.195819325738	0.849717277192	0.939591571158	-
XM_022414391.2	6.17666666667	3.45333333333	0.838838878341	0.215462480467	0.42186475079	-
XM_038458518.1	0.0001	0.0001	0.0	1	1	-
XM_022423923.2	0.0001	0.0001	0.0	1	1	-
XM_038464664.1	1.95666666667	0.926666666667	1.07827562039	0.0354706992592	0.117809152567	-
XR_005321439.1	5.63333333333	3.00666666667	0.905823907914	0.183688323395	0.379519649101	-
XM_038462117.1	1.13333333333	0.953333333333	0.249519599359	0.959732973492	0.985136188241	-
XM_014118309.3	21.22	23.52	-0.148463403922	0.415596278899	0.647822901984	-
XR_005317185.1	0.0001	0.0001	0.0	1	1	-
XM_850179.6	49.6133333333	89.7033333333	-0.854433706262	5.47401180732e-06	5.22684763783e-05	-
XM_038563256.1	0.496666666667	0.483333333333	0.0392594304472	0.949983223081	0.981400755972	-
XM_847510.5	0.16	0.326666666667	-1.02974734339	0.739413066348	0.883663595879	-
XR_005374481.1	1.92333333333	0.906666666667	1.0849646674	0.0150607764693	0.0593927374728	-
XM_022410105.2	0.00666666666667	0.02	-1.58496250072	0.768402258363	1	-
XM_038459485.1	0.01	0.0001	6.64385618977	0.827048147754	1	-
XR_005315088.1	0.57	0.18	1.66296501272	0.0328764619731	0.110860541942	-
XM_005638990.2	0.0001	0.0001	0.0	1	1	-
XR_005313480.1	0.0001	0.0001	0.0	1	1	-
XM_014113350.3	0.0001	0.0001	0.0	1	1	-
XM_022410555.2	0.01	0.276666666667	-4.79007693063	1	1	-
XR_005312187.1	0.536666666667	0.746666666667	-0.476438043943	0.356624519308	0.588801791387	-
XR_002619610.2	0.0001	0.0001	0.0	1	1	-
XM_022427425.2	48.93	89.4533333333	-0.870415960198	1.09009878791e-10	1.97043032668e-09	-
XR_005312096.1	0.0001	0.0001	0.0	1	1	-
XM_538026.6	0.0166666666667	0.0001	7.38082178394	0.662406283452	1	-
XM_003433669.5	0.0001	0.0001	0.0	1	1	-
XM_844387.5	10.17	8.73666666667	0.21916482625	0.559856712525	0.768764058779	-
XM_038607360.1	35.5933333333	10.5666666667	1.75208670864	0.0379216923513	0.124023895953	-
XM_022404841.2	0.0001	0.0001	0.0	1	1	-
XM_022423626.2	0.0001	0.0001	0.0	1	1	-
XR_005312737.1	0.0001	0.0001	0.0	1	1	-
unassigned_transcript_608	0.19	0.0266666666667	2.83289001416	0.598839964233	1	-
XR_002630300.2	0.0001	0.0001	0.0	1	1	-
unassigned_transcript_604	0.0001	0.0001	0.0	1	1	-
unassigned_transcript_605	0.0001	0.0001	0.0	1	1	-
unassigned_transcript_606	0.0001	0.0001	0.0	1	1	-
unassigned_transcript_607	0.0001	0.0001	0.0	1	1	-
unassigned_transcript_600	0.0001	0.0001	0.0	1	1	-
unassigned_transcript_601	0.0001	0.0001	0.0	1	1	-
unassigned_transcript_602	0.0001	0.0001	0.0	1	1	-
unassigned_transcript_603	0.0001	0.0001	0.0	1	1	-
XR_005438008.1	0.0001	0.0001	0.0	1	1	-
XR_002622720.2	0.0001	0.0001	0.0	1	1	-
XR_001318180.3	1.54333333333	2.35666666667	-0.610698021549	0.0707950364568	0.199849502145	-
XR_005297503.1	0.0001	0.0001	0.0	1	1	-
XM_038455873.1	1.22333333333	0.846666666667	0.530951566071	0.445290071128	0.675501353468	-
XM_022423250.2	0.9	0.273333333333	1.71926359243	0.268690935821	0.491650300852	-
XM_038561825.1	17.2933333333	2.68333333333	2.68811779125	9.51513039431e-72	2.22026917633e-69	-
XR_002615364.2	0.0001	0.0001	0.0	1	1	-
XM_003639915.5	10.05	7.93333333333	0.341196428592	0.114713416398	0.278861757666	-
XM_038626529.1	0.0001	0.723333333333	-12.8204449215	1	1	-
XM_038453316.1	0.0001	0.0001	0.0	1	1	-
XR_005310231.1	0.0001	0.0001	0.0	1	1	-
XM_846676.6	1.59	2.43	-0.611929548321	0.0376763049725	0.123408355622	-
XR_005389127.1	0.0001	0.0001	0.0	1	1	-
XM_022415762.2	0.263333333333	0.09	1.54889324601	0.657237628636	0.834264339106	-
XM_005619186.4	12.1266666667	15.0666666667	-0.313177229651	0.292584983412	0.519657437601	-
XM_003433969.4	0.0001	0.0001	0.0	1	1	-
XM_844602.5	10.0666666667	8.53666666667	0.237841296615	0.361567949844	0.594296563843	-
XR_002633097.2	1.86	2.48666666667	-0.418910508426	0.338060901647	0.569672360956	-
XM_548192.7	6.07333333333	5.34	0.185648811393	0.793610821052	0.912188713001	-
XM_542792.8	0.266666666667	0.23	0.213403638109	0.950761050145	0.981761297132	-
XM_005628332.2	0.0001	0.0001	0.0	1	1	-
XM_038560133.1	0.0001	0.203333333333	-10.9896310266	0.171113283823	0.362455144422	-
XR_001318429.3	2.53	1.90333333333	0.410609140053	0.610255337551	0.803525687801	-
XM_536752.6	79.1533333333	31.06	1.3495922772	0.000436514306707	0.00285220054393	-
XM_022426071.2	2.05666666667	0.426666666667	2.26912667915	0.396382263987	0.628906923869	-
XR_005319270.1	0.0001	0.0001	0.0	1	1	-
XM_014114824.3	0.5	0.53	-0.0840642647885	0.758414488473	0.893680885246	-
XM_038460905.1	0.0001	0.0001	0.0	0.827048147754	1	-
XR_005316900.1	0.0001	0.0001	0.0	1	1	-
XM_038610041.1	0.62	0.156666666667	1.98456995943	0.384079289084	0.616621495825	-
XM_038525177.1	1.12333333333	0.416666666667	1.43082049652	0.566973681043	0.774374118728	-
XM_535212.7	36.4666666667	33.6966666667	0.113972447754	0.687954626859	0.853353335134	-
XM_022426805.2	0.0001	0.0001	0.0	1	1	-
XM_038451726.1	0.0001	0.0001	0.0	1	1	-
XM_022417352.2	0.0001	0.0001	0.0	1	1	-
XR_005417745.1	0.0001	0.0001	0.0	1	1	-
XM_038460460.1	0.0001	0.0001	0.0	1	1	-
XM_533197.6	862.236666667	1331.75666667	-0.627174683305	0.00173429786461	0.0095821531957	-
XM_005627240.4	0.14	0.293333333333	-1.06711419586	0.216206932395	0.422878806476	-
XR_002628856.2	0.0001	0.0001	0.0	1	1	-
XR_001314372.3	0.0001	0.0001	0.0	1	1	-
XM_022411315.1	0.173333333333	0.403333333333	-1.21842351913	1	1	-
XM_038441109.1	0.0001	0.0001	0.0	1	1	-
XM_005630574.4	0.796666666667	0.516666666667	0.624742402707	0.732394161672	0.879832780423	-
XM_014122734.2	5.56666666667	15.5833333333	-1.4851182623	0.00308567905845	0.0158146346652	-
XR_005422477.1	0.126666666667	0.0833333333333	0.604071323669	0.743866965844	1	-
XR_005314041.1	0.0001	0.0001	0.0	1	1	-
XM_005638910.4	0.0233333333333	0.0001	7.86624861111	0.243418645368	1	-
XR_002616086.2	0.0001	0.0001	0.0	1	1	-
XM_022413220.2	0.456666666667	0.463333333333	-0.020908989763	0.974221131638	0.990450644724	-
XM_022408163.2	1.66	1.07333333333	0.629085053953	0.100643204737	0.256101067734	-
XM_038479133.1	0.0001	0.113333333333	-10.1463565303	0.00120666027189	0.00698943921663	down
NM_001305592.1	310.416666667	797.63	-1.36151365283	2.20180100903e-64	4.38949339024e-62	-
XM_038546638.1	24.4733333333	19.7966666667	0.305953081811	0.0110787354516	0.0461488495312	-
XM_022408791.1	1.19	0.59	1.01217471395	0.11963495117	0.287218997699	-
NM_001011723.1	0.613333333333	5.95	-3.27814640286	1.1476497519e-08	1.63594862933e-07	down
NM_001003172.2	0.0001	0.02	-7.64385618977	0.638539135858	1	-
XR_293932.2	0.0001	0.0001	0.0	1	1	-
XM_847090.6	31.3866666667	25.4933333333	0.300031797058	0.616000395008	0.807105424397	-
XM_003639773.3	0.0001	0.0001	0.0	1	1	-
XM_038469962.1	2.15333333333	1.76	0.290996235335	0.761760509241	0.895700703045	-
XM_038455515.1	0.76	2.34666666667	-1.62654160447	0.00951213223359	0.0408452788132	-
XM_038538433.1	0.0001	0.0001	0.0	1	1	-
XR_005303483.1	0.496666666667	0.366666666667	0.437808806938	0.833931953428	0.932287432895	-
XM_038464432.1	6.79666666667	7.19333333333	-0.0818330894714	0.713871874721	0.868400533443	-
XM_544960.7	0.0001	0.0001	0.0	1	1	-
XR_005380769.1	0.766666666667	0.236666666667	1.69574293144	0.0361471501452	0.119610922743	-
XM_545788.7	0.0001	0.0001	0.0	1	1	-
XR_002626465.2	0.0001	0.0001	0.0	1	1	-
XM_022418810.1	0.0001	0.0001	0.0	1	1	-
XM_005633623.4	0.0001	0.0001	0.0	1	1	-
XM_850262.7	3.63	15.3666666667	-2.0817627966	4.26741947249e-19	1.54681714824e-17	-
XM_533144.7	0.0933333333333	0.896666666667	-3.2641074405	0.0127667461648	0.0518473914963	-
XM_022403797.2	7.6	4.54	0.74330712104	1.54880966242e-05	0.000135969463908	-
XM_038479642.1	0.0001	1.8	-14.1357092861	1.78937961421e-12	3.82541603314e-11	down
XR_002626948.2	0.65	0.01	6.02236781303	0.00349359432067	0.0176215833409	-
XR_005312447.1	0.0001	0.0001	0.0	1	1	-
XM_038549717.1	0.156666666667	0.276666666667	-0.820450579669	0.809776867623	0.920861663135	-
XM_038613480.1	0.193333333333	0.00333333333333	5.85798099513	0.0900060744258	0.237514968729	-
XM_005631913.3	18.8766666667	65.15	-1.78716114969	1.74127998271e-14	4.46663874641e-13	-
XR_002622755.2	0.0001	0.0001	0.0	1	1	-
XR_001318127.3	0.0001	0.0001	0.0	1	1	-
XM_038490781.1	0.0001	0.0001	0.0	1	1	-
XR_005300459.1	0.0001	0.0001	0.0	1	1	-
XM_537086.5	52.34	33.62	0.638594199812	1.14730277394e-06	1.23700263377e-05	-
XM_038642309.1	3.87	10.8366666667	-1.48551558382	2.79830793882e-33	2.12031200058e-31	-
XR_002630161.2	0.0001	0.32	-11.6438561898	0.144433087097	0.324691519482	-
XM_022419751.1	0.0466666666667	0.486666666667	-3.38246963682	0.262587869118	0.483911088577	-
XM_022404579.2	0.72	0.47	0.615336149765	0.721846219902	0.873502602191	-
XM_005628246.4	0.0001	0.0166666666667	-7.38082178394	0.638267147619	1	-
XM_038454133.1	2.43666666667	3.78666666667	-0.636019523552	0.0190965312521	0.072055893556	-
XR_005433510.1	0.0001	0.0001	0.0	1	1	-
XR_005311614.1	0.106666666667	0.123333333333	-0.209453365629	0.843275550109	0.936496492479	-
XM_843557.5	0.566666666667	0.56	0.0170735133589	0.862498081041	0.944161517629	-
XM_005620489.4	0.0001	0.0001	0.0	1	1	-
XM_038460985.1	12.9733333333	8.47666666667	0.613980248091	0.00307932358808	0.0157860018868	-
XM_022416092.2	0.0001	0.0001	0.0	1	1	-
XM_005640657.4	2.28333333333	1.2	0.928107081518	0.248079281665	0.465338446122	-
XM_536996.7	44.12	34.7333333333	0.345111919147	0.0607923006059	0.177897833923	-
XM_038457635.1	4.01	6.95666666667	-0.794793957984	0.130144567384	0.303932245943	-
NR_049477.1	0.0001	0.0001	0.0	1	1	-
XR_005318558.1	0.0001	0.0001	0.0	1	1	-
XM_038464818.1	0.0001	0.0001	0.0	1	1	-
XM_005632136.4	0.24	0.0333333333333	2.84799690655	0.000630192720414	0.00394945134167	-
XM_038461314.1	0.82	0.63	0.380272081118	0.92702439754	0.97204103057	-
XR_005313019.1	0.0001	0.0001	0.0	1	1	-
XM_003432553.5	0.0266666666667	0.0001	8.05889368905	0.477790937063	1	-
XR_002625756.2	0.0001	0.0833333333333	-9.70274987883	0.369330194432	1	-
XR_005373388.1	0.0001	0.0001	0.0	1	1	-
XM_038462022.1	84.3133333333	98.17	-0.219521417944	0.0431798100389	0.136839913471	-
XR_005312039.1	0.0266666666667	0.0001	8.05889368905	0.659087377057	1	-
XM_005628295.4	2.06333333333	0.0001	14.3326892883	0.0258406858195	0.0917380087515	-
XM_537479.7	63.1033333333	45.1066666667	0.484375538884	4.2895348978e-05	0.000349667763364	-
XM_005623261.4	0.57	0.83	-0.542149417182	0.684051618316	0.851033985489	-
XM_022421551.2	0.0001	0.0001	0.0	1	1	-
XM_038452634.1	0.0001	0.0001	0.0	1	1	-
XR_002629271.2	0.0001	0.0001	0.0	1	1	-
XM_038456548.1	0.35	0.0001	11.7731392067	0.102110966152	0.258410966105	-
XM_014120681.2	2.10333333333	0.313333333333	2.7469073433	0.228214331984	0.439365014589	-
XR_005317569.1	0.0001	0.0001	0.0	1	1	-
XM_005618174.4	4.45333333333	2.8	0.669458774808	0.0374451073378	0.12286638448	-
XM_014110242.3	1.81333333333	5.21666666667	-1.52448410057	9.78603849764e-11	1.77828773903e-09	-
XM_858049.6	34.9933333333	38.03	-0.120057842141	0.37476477016	0.607359293881	-
XM_536819.7	0.0001	0.0001	0.0	1	1	-
XR_002621597.2	0.0001	0.0001	0.0	1	1	-
XR_002620052.2	0.0001	0.0001	0.0	1	1	-
XM_014112889.3	0.0333333333333	0.186666666667	-2.48542682717	0.244485240316	0.460616563414	-
XM_022410460.2	0.0001	0.03	-8.2288186905	0.416591855983	1	-
XM_038424570.1	0.0001	0.0001	0.0	1	1	-
XR_005329587.1	0.0001	0.0001	0.0	1	1	-
XM_005631509.4	6.53333333333	2.70666666667	1.27130202182	0.00154407092173	0.00864865038376	-
XM_038556223.1	0.0001	0.0001	0.0	1	1	-
XM_038457194.1	0.0001	0.0001	0.0	1	1	-
XM_022418160.2	0.0001	0.0001	0.0	1	1	-
XM_022410481.2	0.0001	0.0001	0.0	1	1	-
XM_546795.7	2.88333333333	14.2333333333	-2.30346403198	0.000178190682791	0.00127623560532	-
XM_005637709.4	1.24333333333	1.27	-0.0306153672381	0.76629446944	0.898127475902	-
XR_002622349.2	0.0001	0.0001	0.0	1	1	-
XM_014121150.1	0.0001	0.0001	0.0	1	1	-
XR_005437792.1	0.0001	0.0233333333333	-7.86624861111	0.638267147619	1	-
XR_293279.4	0.686666666667	0.41	0.743986021844	0.611766615262	0.804481334145	-
XM_038688798.1	1.95666666667	1.68666666667	0.214223118416	0.791490278354	0.911089013971	-
XR_002617356.1	0.0001	0.0001	0.0	1	1	-
XR_002630899.2	0.06	0.0001	9.2288186905	0.486247126584	1	-
XR_001318052.3	0.0001	0.0001	0.0	1	1	-
XM_038519779.1	0.0001	0.0566666666667	-9.1463565303	0.183377356543	0.379162402322	-
XR_005328498.1	0.0001	0.0001	0.0	1	1	-
XR_002627081.1	0.0001	0.0001	0.0	1	1	-
XM_038452967.1	6.79666666667	1.78	1.93295012833	0.208823512223	0.413008912737	-
XR_005358201.1	0.0001	0.0001	0.0	1	1	-
XR_002632491.2	0.0001	0.03	-8.2288186905	0.466094571289	1	-
XR_005314839.1	0.0001	0.0001	0.0	1	1	-
XM_014121894.3	2.07	2.38333333333	-0.203349973445	0.486834602314	0.711987587616	-
XM_005626856.4	0.0001	0.146666666667	-10.5183253077	0.106473554403	0.265718031856	-
XR_294570.4	0.36	0.21	0.777607578664	0.659225930689	0.835619008805	-
XM_022424992.2	0.02	0.0766666666667	-1.93859945534	0.530442703752	0.746100935974	-
XM_038616354.1	0.0001	0.0001	0.0	1	1	-
XM_038463756.1	0.266666666667	1.33666666667	-2.32553033157	0.0388855954972	0.126387172915	-
XM_005619316.4	0.0001	0.126666666667	-10.3068212025	0.000161255672747	0.00116818627066	down
XM_857984.6	2.63	5.25333333333	-0.998170329443	0.00470065199109	0.0226208549297	-
XM_038690127.1	8.80666666667	5.70333333333	0.626790706757	0.0306837458716	0.105018757851	-
XM_038454566.1	1.02333333333	7.57333333333	-2.88765227413	1	1	-
NM_001024634.1	0.0766666666667	0.08	-0.0614005446641	0.863034137768	0.944211732088	-
XM_005624188.4	0.826666666667	0.696666666667	0.246837178306	0.633783438464	0.819319416665	-
XR_002630655.2	0.0366666666667	0.02	0.874469117916	0.74297954684	1	-
XM_005627313.4	0.0001	0.0001	0.0	1	1	-
XM_022420563.2	1.15333333333	1.08333333333	0.0903323197209	0.977851532843	0.991729223732	-
XR_291864.4	0.0001	0.0001	0.0	1	1	-
XM_014112410.3	0.97	1.06333333333	-0.132537270857	0.646534798345	0.827677403317	-
XR_002622314.2	0.0001	0.0001	0.0	1	1	-
XR_002625257.2	0.316666666667	0.0001	11.6287492974	0.0152439467462	0.0599513416813	-
XM_022420432.2	0.1	0.0666666666667	0.584962500721	0.952717218048	0.98210775147	-
XM_038509455.1	2.95666666667	1.71333333333	0.787165745107	0.119297550452	0.286593261303	-
XR_005314490.1	0.0001	0.0001	0.0	1	1	-
XR_002627937.2	0.0001	0.0001	0.0	1	1	-
XM_022420793.2	0.72	0.67	0.103835810985	0.991237415826	0.997079834044	-
XR_005419737.1	2.01333333333	1.01333333333	0.990477225881	0.000596284349455	0.00376047384267	-
NM_001388603.1	0.0001	0.0001	0.0	1	1	-
XR_005310057.1	0.0001	0.0001	0.0	1	1	-
XR_005323430.1	0.0001	0.0166666666667	-7.38082178394	0.534644575735	1	-
XR_001314757.3	0.0001	0.0001	0.0	1	1	-
XM_038673201.1	0.696666666667	0.223333333333	1.64126994162	0.497839976043	0.720777196915	-
XM_005631830.3	0.12	0.0001	10.2288186905	0.183450787332	0.379162402322	-
XR_005310326.1	0.0001	0.0001	0.0	1	1	-
XR_005327488.1	0.0001	0.0133333333333	-7.05889368905	0.638539135858	1	-
XM_022414963.2	1.15333333333	0.903333333333	0.352479186283	0.855841336793	0.941666229589	-
XM_003639263.2	0.0001	0.0001	0.0	1	1	-
XM_038462952.1	1.89666666667	1.31666666667	0.526575999242	1	1	-
XR_005404283.1	0.0001	0.0001	0.0	1	1	-
XM_038565247.1	0.0001	0.0001	0.0	1	1	-
XM_005623336.4	1.58333333333	1.35	0.230005605446	0.80428632731	0.917996467302	-
XM_005632831.4	0.276666666667	1.09333333333	-1.98251257327	0.358431730845	0.590930322053	-
XR_002616098.2	0.0001	0.0001	0.0	1	1	-
XR_002628984.2	0.26	0.0333333333333	2.96347412397	0.0436731247341	0.138047842933	-
XR_005311141.1	0.416666666667	0.503333333333	-0.272620454663	0.605748166052	0.800819773313	-
XM_022420239.2	0.79	0.546666666667	0.53119124428	0.786461865818	0.908794437156	-
XM_544056.6	0.0001	0.0001	0.0	1	1	-
XM_038443257.1	0.0001	0.0001	0.0	1	1	-
XM_022403427.2	1.79333333333	1.15666666667	0.632670509978	0.104638346317	0.262714912596	-
XM_022416873.2	0.0166666666667	0.116666666667	-2.80735492206	0.475286519369	0.701769850204	-
XM_544179.6	7.33666666667	16.23	-1.14546635538	1.65122295754e-06	1.72902662978e-05	-
XM_014115366.3	0.463333333333	0.273333333333	0.761389068105	0.644933523955	0.826813072416	-
XM_038580458.1	2.25333333333	2.21666666667	0.0236689058936	0.929586449689	0.973387463432	-
XM_014121424.3	0.613333333333	0.01	5.93859945534	3.07615611145e-05	0.000257403532594	up
XM_022419391.2	0.0001	0.0766666666667	-9.58245564511	0.221093669708	1	-
XM_003639606.5	33.32	21.0633333333	0.661654635616	0.186675644298	0.383837949233	-
XM_022423483.2	0.0001	0.0001	0.0	1	1	-
XM_843731.5	0.0001	0.0001	0.0	1	1	-
XM_005621527.4	0.0001	0.0001	0.0	1	1	-
XM_847869.7	91.9833333333	83.0433333333	0.147508125512	0.363751318784	0.596444109233	-
XM_014120475.3	1.44666666667	1.54666666667	-0.0964297626831	0.806811591874	0.919345702258	-
XM_038456115.1	2.49333333333	2.37333333333	0.0711610289212	0.975605417497	0.990983807881	-
XM_005620810.4	0.0001	0.0001	0.0	1	1	-
XR_005334689.1	0.51	1.31	-1.36099765957	1	1	-
XR_002629344.2	0.0001	0.0001	0.0	1	1	-
XR_002626625.2	0.0001	0.0001	0.0	1	1	-
XM_038605348.1	0.113333333333	0.0001	10.1463565303	0.228287902063	1	-
XM_038424751.1	48.1766666667	40.1466666667	0.263054369925	0.134051594233	0.309722137605	-
XR_002617535.1	0.0001	0.0001	0.0	1	1	-
XM_038458342.1	0.103333333333	0.0466666666667	1.14684138833	0.625609569202	1	-
XM_022423026.2	0.0966666666667	0.02	2.27301849441	0.100764499577	0.256177063645	-
XM_005624657.4	0.0001	0.0001	0.0	1	1	-
XM_005616545.4	2.05666666667	3.76	-0.870424673249	0.0417100761836	0.133428058008	-
XM_005615406.4	0.0001	0.0001	0.0	1	1	-
XM_534448.8	20.47	26.37	-0.365386468841	1.32560172262e-05	0.000117911655934	-
XR_002632039.2	0.02	0.0001	7.64385618977	0.662406283452	1	-
XM_014115434.3	0.0466666666667	0.09	-0.947532580106	0.777552261218	0.904219630857	-
XM_014106543.3	0.0001	0.0001	0.0	1	1	-
XM_038458365.1	0.0001	0.0001	0.0	0.827048147754	1	-
XM_014108364.3	0.0001	0.0001	0.0	1	1	-
XM_038453002.1	0.0001	0.0001	0.0	1	1	-
XR_002614452.2	0.0001	0.0001	0.0	1	1	-
XM_038510104.1	0.0001	0.0001	0.0	1	1	-
XM_038591818.1	0.0001	0.0001	0.0	1	1	-
XR_005317326.1	0.0001	0.0001	0.0	1	1	-
XM_038489088.1	0.603333333333	1.64333333333	-1.44559794929	6.79609512931e-19	2.42486563658e-17	-
XM_014115898.3	0.00333333333333	0.0001	5.05889368905	0.652479761608	1	-
XR_005319065.1	0.0001	0.0001	0.0	1	1	-
XM_022407928.2	0.0001	0.0001	0.0	1	1	-
XR_005389727.1	0.0001	0.0001	0.0	1	1	-
XR_002632044.2	0.0133333333333	0.03	-1.16992500144	0.689727610455	1	-
XM_038460221.1	0.0001	0.0001	0.0	1	1	-
XM_536255.7	17.31	19.3033333333	-0.157244271402	0.236344240654	0.450549379158	-
XM_038521888.1	0.113333333333	0.416666666667	-1.87832144341	0.00890626867924	0.0387173327108	-
XM_038539097.1	0.666666666667	1.76666666667	-1.40599235968	0.0563969510337	0.167943585313	-
XR_002615117.2	0.0133333333333	0.0001	7.05889368905	0.553640458847	1	-
XM_038461441.1	0.0001	0.0001	0.0	1	1	-
XR_005320160.1	0.0001	0.0001	0.0	1	1	-
XM_022417943.2	0.0001	0.0001	0.0	1	1	-
XR_005311891.1	0.0001	0.0001	0.0	1	1	-
XR_005314845.1	0.0266666666667	0.01	1.41503749928	0.652237961813	1	-
XM_038463689.1	0.623333333333	1.61	-1.36898491895	0.119015607375	0.286065755438	-
XR_005315888.1	0.0001	0.0001	0.0	1	1	-
XM_014122083.3	0.0001	0.0001	0.0	1	1	-
XR_292191.4	0.0001	0.0001	0.0	1	1	-
XR_005386299.1	0.0001	0.0001	0.0	1	1	-
XM_014119709.3	17.68	144.936666667	-3.03523244008	2.39856058247e-32	1.75274174379e-30	down
XR_005361775.1	0.123333333333	0.08	0.624490864908	0.927007295159	0.97204103057	-
XM_022420051.1	0.463333333333	0.03	3.94901607128	1	1	-
XM_005618621.4	8.01333333333	4.89333333333	0.711584927868	0.317171079959	0.547178404191	-
XM_038660405.1	75.33	37.42	1.00941497075	0.00014012277138	0.00103183825982	-
XR_002633059.2	0.0001	0.0001	0.0	1	1	-
NM_001006649.1	1.88	0.33	2.51019473232	0.00274326374958	0.0143063281644	-
XM_014107774.3	0.02	0.03	-0.584962500721	0.569256381009	0.776232871257	-
XR_002620387.2	0.303333333333	0.243333333333	0.317970081319	0.817818891781	0.92498447391	-
XR_002614571.1	0.0001	0.0001	0.0	1	1	-
XM_022417495.2	5.46333333333	0.0001	15.7374938282	0.000337779510167	0.00227185210016	up
XM_005641622.3	0.0001	0.0001	0.0	1	1	-
XM_843719.6	72.52	42.4666666667	0.772048053322	9.99499756041e-12	1.98969733306e-10	-
XM_003640192.5	0.0001	0.0001	0.0	1	1	-
XM_005616110.4	0.0001	0.0001	0.0	1	1	-
XR_005313647.1	0.0001	0.0001	0.0	1	1	-
XR_001317463.3	0.0001	0.0001	0.0	1	1	-
XM_022425121.2	4.95333333333	4.9	0.0156179608149	0.90652132425	0.96391962379	-
XM_003638962.5	9.94666666667	16.2233333333	-0.705785239023	0.531449911968	0.746837701365	-
XM_038508965.1	1.77	1.14666666667	0.626303296102	0.73556211077	0.881541520612	-
XR_005313756.1	0.0001	0.0001	0.0	1	1	-
XM_038491513.1	0.0966666666667	0.216666666667	-1.1643868179	0.373131205086	0.605681910296	-
XR_005393338.1	0.0001	0.0001	0.0	1	1	-
XM_038528484.1	0.17	0.0001	10.731319031	0.139810986682	0.318236504533	-
XM_005637325.3	16.0866666667	10.7633333333	0.579740474602	3.03817596632e-12	6.36266244696e-11	-
XM_022411350.2	0.796666666667	0.66	0.271510187901	0.657296813939	0.834264339106	-
XM_038464506.1	0.843333333333	5.12	-2.60196892603	0.399755944785	0.632056577864	-
XM_038426441.1	6.84666666667	0.02	8.4192579656	6.50447536572e-13	1.44783628357e-11	up
XM_005626486.3	0.0001	0.0001	0.0	1	1	-
XR_002619283.2	0.0733333333333	0.0001	9.51832530769	0.556875161006	1	-
XM_005623417.4	30.5166666667	36.65	-0.264215813058	0.00274331192886	0.0143063281644	-
XR_005313982.1	0.0001	0.0001	0.0	1	1	-
XR_005424964.1	0.0001	0.0001	0.0	1	1	-
XR_005311040.1	3.19666666667	5.06666666667	-0.664468603313	0.0939624201771	0.244524977621	-
XM_022420122.2	0.0001	0.0001	0.0	1	1	-
XM_005638528.4	0.0001	0.0001	0.0	0.800333475892	1	-
XM_846878.6	5.47333333333	6.91666666667	-0.337657209344	0.0760582399185	0.211108393956	-
XR_294786.4	0.0001	0.0001	0.0	1	1	-
XM_022411542.2	0.3	0.0833333333333	1.84799690655	0.0538788512697	0.161983650362	-
XM_014112039.3	4.28666666667	3.73333333333	0.199391910383	0.791939049133	0.911350151871	-
XM_038459916.1	34.5833333333	32.53	0.0883061082467	0.902473753767	0.962099264861	-
XM_038523188.1	1.49333333333	1.82666666667	-0.290677160903	0.335215482204	0.566580584735	-
XR_005314944.1	0.0133333333333	0.0001	7.05889368905	0.48702498672	1	-
XR_005315853.1	0.0001	0.0001	0.0	1	1	-
XM_038596229.1	0.876666666667	0.0001	13.0978126783	0.122309153317	0.291556783326	-
XR_002623500.2	0.01	0.0001	6.64385618977	0.659087377057	1	-
XM_038454975.1	0.0001	0.0001	0.0	1	1	-
XM_038459801.1	0.0001	0.0001	0.0	1	1	-
XR_005310442.1	0.0001	0.0001	0.0	1	1	-
XM_022414445.2	0.31	0.0966666666667	1.68117781598	0.264544525008	0.486534462742	-
XM_005625799.4	123.78	112.593333333	0.136656819282	0.586342726655	0.78754934743	-
XM_003639409.5	34.9133333333	40.0633333333	-0.19850435661	0.152894272088	0.337535788802	-
XM_038453836.1	19.08	13.2166666667	0.529702806135	0.200771787053	0.402033046501	-
XM_538458.7	2.33	1.61	0.53326926654	0.196104995566	0.395561883984	-
XR_005375961.1	0.0366666666667	0.02	0.874469117916	0.808880522358	1	-
XM_038678363.1	0.0001	0.0001	0.0	1	1	-
NM_001389169.1	0.0001	0.0001	0.0	1	1	-
NM_001197048.1	0.07	0.0001	9.45121111183	0.652479761608	1	-
XM_038549502.1	0.0433333333333	0.07	-0.691877704638	0.616202643061	0.80714281308	-
XR_005314849.1	0.0001	0.0001	0.0	1	1	-
XR_002621441.2	0.0001	0.0001	0.0	1	1	-
XM_022424499.2	0.0001	0.0001	0.0	1	1	-
XM_038456729.1	4.67666666667	0.2	4.54740869801	1.79341566575e-12	3.83204966498e-11	up
XM_003640075.5	10.19	6.85	0.572978158318	0.347292287007	0.579639097895	-
XR_001317360.3	0.62	0.45	0.462343214057	0.872439408591	0.94846301743	-
XM_038551490.1	0.04	0.2	-2.32192809489	0.545850216838	0.758000962703	-
XM_014110023.3	12.9666666667	4.18333333333	1.63208279104	0.00214302124182	0.0115498157952	-
XM_014120401.3	277.746666667	315.146666667	-0.182253805865	8.57139916279e-05	0.000658332187802	-
XM_038439560.1	0.0001	0.0001	0.0	1	1	-
XR_005329014.1	0.05	0.27	-2.43295940728	0.0325721544311	0.110078442905	-
XM_038574532.1	0.0001	0.163333333333	-10.6736035332	0.11438453485	0.278389479508	-
XR_005353752.1	0.05	0.0001	8.96578428466	0.556875161006	1	-
NM_001388658.1	0.0001	0.0001	0.0	1	1	-
XM_038679653.1	0.0001	0.0001	0.0	1	1	-
XM_005616053.4	0.0001	0.0001	0.0	1	1	-
NM_001024961.1	0.0001	0.0001	0.0	1	1	-
XR_002614102.2	0.0001	0.0001	0.0	1	1	-
XM_850020.5	7.73333333333	37.5733333333	-2.28054680629	4.35207549596e-10	7.34309927971e-09	-
XM_540106.6	10.5833333333	8.20333333333	0.367511934089	0.488119887718	0.713105458675	-
XR_291700.4	0.0466666666667	0.196666666667	-2.0752881273	0.0786445156246	0.216096143963	-
XM_038689229.1	0.75	0.146666666667	2.35434957258	0.31231315092	0.541742583503	-
XM_005641909.4	4.27	1.03	2.05159173244	4.66115257403e-06	4.49894476973e-05	-
XM_537579.7	32.74	114.793333333	-1.80991263246	1.88163568955e-30	1.26266363559e-28	-
XR_005314800.1	0.0001	0.0001	0.0	1	1	-
XM_038460845.1	0.0001	0.0001	0.0	1	1	-
NR_049222.1	0.0001	0.0001	0.0	1	1	-
XR_002624737.2	0.0001	0.0001	0.0	1	1	-
XM_845970.5	0.0001	0.0133333333333	-7.05889368905	0.534380897842	1	-
XR_005318986.1	0.34	0.466666666667	-0.456857674973	0.393820003676	0.626520432887	-
XM_005621166.4	0.0266666666667	0.0001	8.05889368905	0.388691365576	1	-
XM_038594076.1	0.0001	0.0001	0.0	1	1	-
XM_005616178.4	0.0001	0.0001	0.0	1	1	-
XR_005313056.1	0.0001	0.0133333333333	-7.05889368905	0.800333475892	1	-
XR_005319219.1	0.0001	0.0001	0.0	1	1	-
XM_014113778.3	1.09666666667	1.11	-0.017434593336	0.807644248399	0.919860613269	-
XM_536360.6	4.83333333333	0.77	2.65008814349	0.0749932040656	0.208914726941	-
XR_005427528.1	0.0001	0.0001	0.0	1	1	-
XR_005314208.1	2.88	4.37666666667	-0.603763698729	0.358939334994	0.591553457585	-
XR_002620723.2	0.0001	0.0001	0.0	1	1	-
XR_002624382.2	0.0001	0.0001	0.0	1	1	-
XR_005316183.1	0.0001	0.0001	0.0	1	1	-
XM_005625198.4	0.796666666667	3.01333333333	-1.91931215443	0.0438725912873	0.138469073085	-
XR_005366708.1	0.0001	0.0001	0.0	1	1	-
XM_038460482.1	10.4566666667	7.96	0.393582692579	0.348770734061	0.580926204835	-
XM_005621272.4	9.48	18.0666666667	-0.930371386622	0.0842004251842	0.226837327083	-
XR_002629894.2	0.0766666666667	0.0001	9.58245564511	0.434452637523	1	-
XM_022403873.2	3.08	1.52666666667	1.01254525332	0.389621739005	0.622461121039	-
NM_001252348.1	23.8966666667	21.97	0.121274521714	0.72559965672	0.875816244552	-
NR_049238.1	0.0366666666667	0.186666666667	-2.34792330342	0.806969632323	1	-
XR_291991.3	0.0001	0.0001	0.0	1	1	-
XM_548351.7	60.73	44.9066666667	0.435479731505	0.10089864112	0.256376546221	-
XM_038673321.1	24.8166666667	20.0566666667	0.30722749204	0.128159023826	0.301083164035	-
XM_038688839.1	0.0533333333333	0.0001	9.05889368905	0.48702498672	1	-
XM_014112724.3	2.63666666667	1.41666666667	0.896214853448	0.00102152553617	0.00605693552188	-
XR_005412014.1	0.0001	0.133333333333	-10.3808217839	0.254236833671	1	-
XM_038605282.1	3.79333333333	8.01666666667	-1.07953633635	0.00182939206614	0.0100494212644	-
XM_038610540.1	1.58333333333	3.17333333333	-1.00303406009	0.501572217928	0.723848889407	-
XM_038458284.1	2.72333333333	2.2	0.3078700539	0.200060249516	0.401018856264	-
XM_014113311.3	5.95666666667	5.3	0.16851286887	0.862946508654	0.944211732088	-
XM_537758.7	52.47	44.74	0.229927533584	0.296359464494	0.524110347422	-
XR_005401456.1	1.83666666667	1.64	0.163394003232	0.884936281419	0.954073380377	-
XM_022423291.2	0.0001	0.0001	0.0	1	1	-
XM_014117795.3	0.0001	0.0001	0.0	1	1	-
XM_038461882.1	35.5966666667	56.1633333333	-0.657886412087	9.12949099866e-05	0.000697154957853	-
XR_002633405.2	0.0001	0.0001	0.0	1	1	-
XM_005622010.3	0.0001	0.0001	0.0	1	1	-
XM_005627549.4	0.623333333333	0.676666666667	-0.118441457298	0.779645702549	0.905578787375	-
XM_022425060.2	0.913333333333	0.00666666666667	7.09803208296	2.26055625767e-10	3.95217217497e-09	up
XR_005311720.1	0.216666666667	0.276666666667	-0.352671618318	0.537328394509	0.751217106577	-
XM_022427297.2	1.47333333333	1.25	0.237155774008	0.915492728213	0.967659838427	-
XM_537256.7	32.6533333333	41.04	-0.329800457764	0.0676222373755	0.192801308285	-
XM_022411662.2	0.103333333333	0.876666666667	-3.08472267891	1	1	-
XM_038463318.1	20.1166666667	23.21	-0.206355252423	0.144635425386	0.325042871945	-
XM_038439508.1	0.00666666666667	0.00666666666667	0.0	0.97669514482	1	-
NM_001388561.1	0.0001	0.0001	0.0	1	1	-
XR_002622969.2	0.0001	0.0001	0.0	1	1	-
NM_001002933.1	0.0001	0.0001	0.0	1	1	-
XR_005321504.1	0.0001	0.0001	0.0	1	1	-
XM_532398.7	18.7866666667	32.8733333333	-0.807208641191	9.97296788441e-08	1.25596395301e-06	-
XR_002631564.2	0.0001	0.0001	0.0	1	1	-
XR_002631208.2	0.0001	0.0001	0.0	1	1	-
unassigned_transcript_374	0.01	0.0001	6.64385618977	0.827048147754	1	-
unassigned_transcript_375	0.11	0.0001	10.1032878084	0.660742351803	1	-
unassigned_transcript_376	0.0001	0.0001	0.0	1	1	-
XM_014107979.3	0.0001	0.0001	0.0	1	1	-
unassigned_transcript_370	0.133333333333	0.0001	10.3808217839	0.827048147754	1	-
unassigned_transcript_371	0.0001	0.0001	0.0	1	1	-
unassigned_transcript_372	0.05	0.0001	8.96578428466	0.827048147754	1	-
unassigned_transcript_373	0.0001	0.0001	0.0	1	1	-
XM_038566399.1	0.0433333333333	0.273333333333	-2.65711228648	0.488066308984	0.713052549888	-
unassigned_transcript_378	0.0433333333333	0.0001	8.75933340719	0.827048147754	1	-
unassigned_transcript_379	0.0001	0.0001	0.0	1	1	-
XM_022412678.2	0.253333333333	0.0866666666667	1.5474877953	0.246159687621	0.462964189926	-
XR_002627788.2	0.0001	0.0001	0.0	1	1	-
XR_005318632.1	0.0001	0.0001	0.0	1	1	-
XM_022406081.2	0.0001	0.0001	0.0	1	1	-
XR_294462.3	0.0001	0.0001	0.0	1	1	-
XM_038463531.1	0.0001	0.0001	0.0	1	1	-
XM_848918.6	6.93666666667	8.50666666667	-0.29435136403	0.0348192845307	0.116171774889	-
XM_022427344.2	0.596666666667	0.35	0.769570259598	0.627522836298	0.815154446974	-
XM_038667920.1	0.0333333333333	0.0001	8.38082178394	0.553611845806	1	-
XM_038464154.1	0.0001	0.0001	0.0	1	1	-
XR_005319231.1	0.0001	0.0001	0.0	1	1	-
XR_005312892.1	0.0001	0.0001	0.0	1	1	-
XR_002617612.2	0.0001	0.0001	0.0	1	1	-
XM_546480.5	0.06	0.0001	9.2288186905	0.262088569683	1	-
XM_038457175.1	11.2333333333	2.37333333333	2.2427994451	1	1	-
XM_005632548.4	0.0001	0.0001	0.0	0.800333475892	1	-
XM_003435196.5	1.52333333333	1.24333333333	0.293018534803	0.810664798639	0.921460889856	-
XR_292636.4	0.376666666667	0.0866666666667	2.11973924427	1.54257897748e-05	0.000135509376357	-
XR_002630114.2	0.00333333333333	0.02	-2.58496250072	0.310493471246	1	-
XR_005329702.1	0.853333333333	0.0001	13.0588936891	0.362225354544	1	-
XR_002628073.1	0.0001	0.0001	0.0	1	1	-
XM_014117475.3	1.97666666667	1.72333333333	0.197867824231	0.684148082141	0.851054946269	-
XM_005634181.4	2.43333333333	1.6	0.604862058159	0.388143719002	0.620800181173	-
XM_022426151.2	5.1	0.603333333333	3.0794700505	0.0382223315703	0.12481828188	-
XM_038458854.1	0.0001	0.0001	0.0	1	1	-
XM_535194.7	14.9433333333	18.82	-0.332764629399	0.00234835083043	0.0124989725122	-
XM_038462628.1	0.0001	0.0001	0.0	1	1	-
XM_022421108.2	0.19	0.12	0.662965012722	0.88165588443	0.952644425274	-
XR_296490.4	0.0001	0.0001	0.0	1	1	-
XR_002618128.2	0.0433333333333	0.0001	8.75933340719	0.556875161006	1	-
XM_038477744.1	0.176666666667	0.0001	10.7868141436	0.116752897541	0.282363111491	-
XM_038508763.1	0.42	2.2	-2.38904229075	0.00884671230727	0.0384869471435	-
NM_001003227.1	151.55	1.34666666667	6.81425724964	4.99783725521e-290	1.28281987748e-286	up
XM_038635642.1	0.626666666667	0.896666666667	-0.516873510879	0.699824946049	0.860620179199	-
XM_005640350.4	59.54	55.97	0.0892054738424	0.898136562631	0.960184329998	-
XM_003639833.5	0.1	0.966666666667	-3.27301849441	0.0717238443792	0.201902449857	-
XR_002627690.2	0.0001	0.0001	0.0	1	1	-
XR_005315760.1	0.0001	0.0001	0.0	1	1	-
XM_038624873.1	0.213333333333	0.0001	11.0588936891	0.00642955253142	0.0294495893317	-
XM_541521.7	317.626666667	255.506666667	0.313971106103	0.267123409433	0.48991712123	-
XR_002622272.2	0.0001	0.0001	0.0	1	1	-
XR_002621090.2	0.0001	0.0001	0.0	1	1	-
XM_005623992.3	49.0033333333	83.1266666667	-0.762431473018	8.1027951089e-12	1.62524387636e-10	-
XM_038455263.1	0.796666666667	30.66	-5.2662376744	1	1	-
XM_005625196.4	8.12	7.66	0.0841353352602	0.959135769268	0.984843178625	-
XM_005615354.2	10.0466666667	10.3433333333	-0.0419842799309	0.801955187025	0.916737060088	-
XM_038556049.1	0.0001	0.0001	0.0	1	1	-
XM_038528662.1	0.21	0.373333333333	-0.830074998558	0.635528504609	0.820467279472	-
XM_845229.6	0.993333333333	0.933333333333	0.0898855035172	0.994744476587	0.99818525513	-
XR_001315477.3	0.0001	0.0001	0.0	1	1	-
XR_002614232.2	0.73	0.133333333333	2.45285896471	0.0008791926945	0.00528514322173	-
unassigned_transcript_952	0.0001	0.0001	0.0	1	1	-
unassigned_transcript_953	0.0001	0.0001	0.0	1	1	-
XR_002631409.2	0.0001	0.0001	0.0	1	1	-
unassigned_transcript_955	0.0001	0.0001	0.0	1	1	-
XM_005621623.3	1.01333333333	2.48666666667	-1.29510430681	0.570435620039	0.776977547801	-
unassigned_transcript_957	0.0001	0.0001	0.0	1	1	-
XM_532857.7	30.6866666667	40.5166666667	-0.400903545692	0.0264043680993	0.0933277036839	-
unassigned_transcript_959	0.0001	0.0001	0.0	1	1	-
XR_002620229.2	0.0001	0.0001	0.0	1	1	-
XM_038543137.1	0.0001	0.0001	0.0	1	1	-
XR_005313877.1	0.0001	0.0001	0.0	1	1	-
XM_038458600.1	0.0433333333333	0.0466666666667	-0.106915203917	0.986640569274	0.99528419259	-
XM_022411112.2	132.86	134.086666667	-0.0132589658843	0.228562227707	0.439859117501	-
XM_038589688.1	0.0001	0.01	-6.64385618977	0.638267147619	1	-
XR_002624925.2	0.0001	0.0001	0.0	1	1	-
XR_002622265.2	0.0001	0.0001	0.0	1	1	-
XM_005617084.3	28.11	17.39	0.692825521074	0.202506852243	0.404088791017	-
XM_038548857.1	0.0001	0.0001	0.0	1	1	-
XM_022405915.2	2.68666666667	1.31333333333	1.03258420907	0.181078775001	0.376093714391	-
XR_002632861.2	1.62	0.963333333333	0.749886821105	0.652596321312	0.831603159745	-
XM_038541426.1	0.0966666666667	0.00666666666667	3.85798099513	0.0864624863193	0.231254722888	-
XM_022423138.2	0.0433333333333	0.05	-0.206450877467	0.78150977777	1	-
XM_005625533.4	2.11666666667	1.23333333333	0.779231321143	0.0861483504259	0.230650006864	-
XR_002619479.2	0.0001	0.0001	0.0	1	1	-
XM_022414604.2	0.0333333333333	0.0733333333333	-1.13750352375	0.779541950203	1	-
XM_038608708.1	23.3966666667	21.4966666667	0.122190034231	0.866057800753	0.9457114457	-
XR_005330326.1	0.0166666666667	0.0001	7.38082178394	0.652479761608	1	-
XR_002617527.2	0.0001	0.0001	0.0	1	1	-
XM_038457401.1	0.0133333333333	0.0266666666667	-1.0	0.661533365606	1	-
XR_005314660.1	0.0001	0.0001	0.0	1	1	-
XM_005638897.3	3.06	0.276666666667	3.46731091207	0.0137694428683	0.0552445759786	-
XM_038462275.1	0.0001	0.0001	0.0	1	1	-
XR_005315559.1	0.0001	0.0001	0.0	1	1	-
XM_005625059.4	17.9433333333	15.2533333333	0.234323373241	0.179125192047	0.373265343362	-
XM_538915.7	2.80666666667	1.96333333333	0.515552599236	0.787748983817	0.909453293544	-
XM_537412.7	407.47	257.106666667	0.66432682563	0.0159513270146	0.0622412444498	-
XR_005365093.1	5.46666666667	2.62	1.06109459725	0.00438085097514	0.0213267885072	-
XR_005319194.1	0.0001	0.0001	0.0	1	1	-
NM_001252418.1	401.083333333	718.783333333	-0.84165493952	6.66870126094e-20	2.54054010561e-18	-
XM_014119786.3	0.0001	0.0001	0.0	1	1	-
XM_005625265.4	10.36	6.84666666667	0.59755032209	0.238208596163	0.452887280633	-
XM_038451995.1	13.5366666667	7.69666666667	0.81456685415	0.0864384478589	0.231243579993	-
XM_005618959.4	40.1066666667	36.36	0.141489866762	0.845371769253	0.937627715063	-
XR_002633363.2	0.0001	0.0001	0.0	1	1	-
XM_005634950.4	7.89666666667	7.06333333333	0.160894610868	0.659557826172	0.835777740912	-
XM_038441775.1	0.1	0.233333333333	-1.22239242134	0.700545965255	0.860929438181	-
XR_002631060.2	0.0001	0.0001	0.0	1	1	-
XR_002621291.2	0.0001	0.0001	0.0	1	1	-
XM_038457068.1	6.55	1.30333333333	2.32928879984	1.9281403769e-07	2.33652608434e-06	-
XM_003433604.5	111.993333333	53.1366666667	1.07563322141	3.91911708288e-06	3.84404825316e-05	-
XM_005631182.4	0.0001	0.0001	0.0	1	1	-
XM_038457534.1	0.143333333333	0.26	-0.85913746416	0.54529280601	0.757523794773	-
XM_539590.6	0.0001	0.0633333333333	-9.3068212025	0.458472355806	1	-
XM_038615799.1	2.51333333333	2.40666666667	0.0625656863815	0.99547571311	0.998502508894	-
XM_537565.6	27.6033333333	25.68	0.104197292554	0.929801670931	0.973499568235	-
XR_005313087.1	0.0001	0.0001	0.0	1	1	-
XM_038464589.1	60.7766666667	38.8666666667	0.644984168836	0.000132479550245	0.00098136186318	-
XR_005315502.1	12.1666666667	9.44666666667	0.365056705737	0.210088433111	0.414703762124	-
XM_022410075.2	0.0133333333333	0.0166666666667	-0.321928094887	0.899753299076	1	-
XM_544470.5	0.153333333333	0.0366666666667	2.06413033742	0.229566760366	0.441192742511	-
XM_038570249.1	0.0001	0.0001	0.0	1	1	-
XR_294430.3	0.0001	0.0001	0.0	1	1	-
XM_038455158.1	0.01	1.25333333333	-6.96962635096	4.18772794861e-07	4.82281579904e-06	down
XR_005333089.1	0.0001	0.0001	0.0	1	1	-
XR_005313226.1	0.0001	0.0001	0.0	1	1	-
XR_005315390.1	0.0001	0.0001	0.0	1	1	-
XR_002631421.1	0.0001	0.0001	0.0	1	1	-
XM_038475550.1	2.60666666667	3.66333333333	-0.490950873642	0.00667562603791	0.0303806083915	-
XM_005629903.4	5.04666666667	44.8533333333	-3.15181250027	1	1	-
XM_005617975.4	2.38333333333	2.74666666667	-0.204701095517	0.408827719945	0.641270216283	-
XR_005314503.1	0.0001	0.0001	0.0	1	1	-
XM_038458668.1	0.123333333333	0.39	-1.66091135395	0.502806396633	0.724785814783	-
XM_022413591.1	0.12	0.04	1.58496250072	0.662242566784	0.837619663666	-
XM_005626818.4	0.946666666667	0.52	0.864344900642	1	1	-
XM_022409711.2	0.3	0.0833333333333	1.84799690655	0.187928610948	0.38552635968	-
XM_022416774.2	0.176666666667	0.13	0.442518235701	0.676470502701	0.846127240891	-
XM_022410704.1	0.936666666667	0.113333333333	3.04696347897	0.21953418872	0.427452591615	-
XM_038456212.1	1.24	0.473333333333	1.3894116916	0.355729501701	0.587914973474	-
XM_022405627.2	0.0001	0.0001	0.0	1	1	-
XM_844497.6	0.0001	0.0001	0.0	1	1	-
XM_022423536.2	0.00666666666667	0.0166666666667	-1.32192809489	0.799359866908	1	-
NM_001003017.2	0.0366666666667	0.07	-0.932885804141	0.655302103373	1	-
XM_014120857.3	7.98666666667	2.56666666667	1.63769755721	0.00339723189097	0.0171925470485	-
XR_005315098.1	0.0001	0.0001	0.0	1	1	-
XR_002627957.1	0.0001	0.0001	0.0	1	1	-
XR_002619272.2	0.143333333333	0.356666666667	-1.3152022317	0.220100918537	0.428413883241	-
NM_001003366.1	33.3166666667	17.13	0.959718914827	1.12603173475e-24	5.69752491646e-23	-
XR_005428579.1	0.0001	0.0001	0.0	1	1	-
XR_002620904.2	0.0001	0.0001	0.0	1	1	-
XM_038519518.1	0.0001	0.0001	0.0	1	1	-
XR_002628302.2	1.48333333333	0.916666666667	0.694373717442	0.215435344659	0.421831731403	-
XM_852475.6	25.3166666667	20.9866666667	0.270614423882	0.0521322371061	0.158002675571	-
XM_022424056.2	2.61333333333	2.85333333333	-0.126757142286	0.729898606336	0.878196348549	-
XM_535732.7	2.09	1.32	0.662965012722	0.216486972751	0.423164540548	-
XM_846518.6	0.0001	0.0001	0.0	1	1	-
XR_005315376.1	15.4966666667	16.6433333333	-0.102986480811	0.53226752952	0.747357107664	-
XM_038464295.1	0.0001	0.0001	0.0	1	1	-
XM_038456329.1	0.0001	0.0001	0.0	1	1	-
XM_014106522.3	4.41333333333	4.69666666667	-0.0897684895024	0.6888133328	0.853879862097	-
XM_014122489.3	0.0001	0.0001	0.0	1	1	-
XR_002627673.2	0.0001	0.0001	0.0	1	1	-
XM_038531026.1	0.723333333333	1.02666666667	-0.50523530825	0.332100154744	0.562884405902	-
XM_038457990.1	0.283333333333	0.0001	11.4682846252	0.00182274366285	0.0100169191417	-
XR_005411168.1	0.13	0.226666666667	-0.802060622388	0.781185314544	0.906365648595	-
XR_002625393.2	0.0001	0.0001	0.0	1	1	-
XR_001316697.3	14.6266666667	9.17333333333	0.673083055701	0.139268045697	0.31746173901	-
XM_038457040.1	20.54	24.2033333333	-0.236769570484	0.209106801655	0.413322333848	-
XR_005313813.1	0.0001	0.0001	0.0	1	1	-
XM_038468011.1	0.0001	0.0001	0.0	1	1	-
XR_002620482.2	0.0001	0.0001	0.0	1	1	-
XM_022422026.2	3.79333333333	2.03666666667	0.897256272488	0.416922701113	0.649003731535	-
XR_005315547.1	0.0366666666667	0.0001	8.51832530769	0.555792158122	1	-
XM_038459358.1	0.0001	0.0001	0.0	1	1	-
XM_533333.6	1.18666666667	1.5	-0.338047760251	0.489440509746	0.714094886111	-
XM_005621385.4	0.0001	0.0001	0.0	1	1	-
XR_005317655.1	0.0001	0.0001	0.0	1	1	-
XM_038462043.1	0.126666666667	0.0566666666667	1.16046467219	0.33422328811	0.565502719023	-
XM_038456780.1	1.53333333333	1.43666666667	0.0939459918553	0.935610049555	0.975640086208	-
XM_038453791.1	0.176666666667	0.313333333333	-0.826668397114	1	1	-
XM_014121084.3	0.52	0.0001	12.3442959079	7.57878622133e-05	0.000588811185278	up
XM_038464783.1	86.63	161.773333333	-0.901035191558	0.00157456529247	0.00880025141958	-
XM_038462152.1	204.063333333	238.87	-0.227208696984	0.0240356413607	0.0866405441414	-
XR_005340241.1	0.15	0.0001	10.5507467854	0.662406283452	1	-
XR_005316235.1	0.0001	0.0001	0.0	1	1	-
XM_843770.6	143.313333333	129.593333333	0.145181335157	0.64729991875	0.828192194629	-
XM_038459191.1	0.0001	0.0001	0.0	1	1	-
XM_533459.7	14.61	5.22333333333	1.48391349905	1.66851839679e-05	0.000145717726621	-
XM_022424632.2	0.0001	0.0001	0.0	1	1	-
XM_014117194.3	0.0001	0.0001	0.0	1	1	-
XM_022415783.2	0.0001	0.0001	0.0	1	1	-
XR_002622543.2	0.0001	0.0001	0.0	1	1	-
XM_005633512.4	0.00666666666667	0.0001	6.05889368905	0.827048147754	1	-
XM_005638212.4	0.59	0.226666666667	1.38014270883	0.295364493481	0.522891155199	-
XR_005316642.1	0.0001	0.0001	0.0	1	1	-
XM_005625930.4	9.49	21.54	-1.18253825752	0.0610138085145	0.178403417616	-
XM_005620650.3	0.273333333333	0.0001	11.4164456937	0.112687037416	0.2757123177	-
XM_014118196.3	2.71333333333	3.19	-0.23349013022	0.212819343057	0.418305005296	-
XM_022410784.2	5.07	15.5533333333	-1.61716615426	0.287348594212	0.51345916839	-
XM_003639987.5	29.91	17.84	0.745512295199	1.63245631709e-08	2.28265972183e-07	-
XM_022415884.2	0.0001	0.0001	0.0	1	1	-
XR_005313089.1	0.0001	0.0001	0.0	1	1	-
XM_022425504.2	0.0001	0.0001	0.0	0.827048147754	1	-
XM_038653683.1	0.186666666667	0.0666666666667	1.48542682717	0.0725525109347	0.203816028392	-
XM_038443963.1	1.74666666667	0.673333333333	1.37521151879	0.0586707252978	0.172983656151	-
XM_022412192.2	0.503333333333	0.0001	12.2972984284	0.0894415647095	0.236552432991	-
XM_038458775.1	0.0001	0.0001	0.0	1	1	-
XM_038638619.1	0.686666666667	0.473333333333	0.536753407679	0.724603267152	0.875088647326	-
XM_038529584.1	0.0001	0.0001	0.0	1	1	-
XM_003435337.6	35.3266666667	22.1533333333	0.673233834351	0.0230922058473	0.0839917376439	-
XM_022412273.2	0.00666666666667	0.0001	6.05889368905	0.652479761608	1	-
XR_005374514.1	0.123333333333	0.21	-0.767826557871	0.743490563553	0.885865361546	-
XM_038674602.1	0.0001	0.0001	0.0	1	1	-
XM_014107376.3	0.0001	0.0001	0.0	1	1	-
XM_038462340.1	0.0001	0.0001	0.0	1	1	-
XM_038690757.1	1.12	1.64	-0.55019708256	0.0651202933405	0.18735884874	-
XM_014121307.3	0.00333333333333	1.98666666667	-9.21916852046	0.00158554183179	0.00885557350034	down
XR_005316597.1	1.47333333333	0.4	1.88101196378	0.444621513507	1	-
XM_014111418.1	0.00666666666667	0.0001	6.05889368905	0.827048147754	1	-
XR_002624619.2	0.0001	0.0001	0.0	1	1	-
XM_846992.5	35.46	37.11	-0.0656154647988	0.436592219903	0.667862664332	-
XM_003431851.2	0.0001	0.0001	0.0	1	1	-
XM_038461678.1	15.2033333333	6.6	1.20384973989	0.0882993038585	0.234497918447	-
XR_001314475.3	0.366666666667	0.0766666666667	2.25779775747	0.426527965023	0.658495938784	-
XM_846835.6	0.0001	0.0001	0.0	1	1	-
XR_002627439.2	0.0001	0.0001	0.0	1	1	-
XM_022417850.2	0.35	0.94	-1.42530583473	0.247337376835	0.46445593927	-
XR_002615816.2	0.213333333333	0.0733333333333	1.54056838136	0.105391628166	0.26373206093	-
XR_005373048.1	0.0001	0.0001	0.0	1	1	-
XR_005363010.1	0.0001	0.0001	0.0	1	1	-
XR_002619159.2	0.223333333333	0.0233333333333	3.2587342684	0.499650862695	1	-
XM_005631340.3	0.0001	0.0001	0.0	1	1	-
XR_002616663.1	0.0001	0.0001	0.0	1	1	-
XM_845570.6	19.8	21.94	-0.148063095436	0.102091902396	0.258394567213	-
XR_002631247.2	0.0001	0.0001	0.0	1	1	-
XM_038439985.1	0.0001	0.0001	0.0	1	1	-
XR_005316349.1	0.0001	0.0001	0.0	1	1	-
XM_022426955.2	0.0001	0.0001	0.0	1	1	-
XM_038615247.1	0.00333333333333	0.00666666666667	-1.0	0.797360245844	1	-
XM_022408399.2	0.0001	0.0001	0.0	1	1	-
XR_002628277.2	0.0001	0.0933333333333	-9.86624861111	0.173386868999	0.365330251708	-
XM_022412935.2	0.556666666667	0.63	-0.178538131747	0.87511044655	0.949612530225	-
XM_038461404.1	0.736666666667	0.36	1.03301505723	0.284311602489	0.510029654961	-
XM_022408479.2	1.90666666667	0.0001	14.2187650258	1	1	-
XM_022407264.2	11.2866666667	24.11	-1.09501217843	0.0117404528281	0.0483801843011	-
XM_038635540.1	1.32666666667	1.61666666667	-0.285216316531	0.515374826447	0.734604101504	-
XM_038463542.1	0.606666666667	0.296666666667	1.03206120923	0.475870417195	0.702204903515	-
XM_022408304.2	1.41333333333	0.756666666667	0.901371967272	0.11817683242	0.284829481946	-
XR_005298285.1	0.0001	0.0001	0.0	1	1	-
XR_291936.4	0.0001	0.0001	0.0	1	1	-
XM_005638292.4	0.0001	0.03	-8.2288186905	0.378391548228	1	-
XM_038674876.1	8.82333333333	6.34666666667	0.475324716187	0.0841640647356	0.226776833362	-
XR_005313426.1	0.0001	0.0001	0.0	1	1	-
XR_002625565.2	0.0233333333333	0.0001	7.86624861111	0.662406283452	1	-
XM_005627285.4	0.0001	0.0001	0.0	1	1	-
XM_022420636.2	2.57333333333	0.43	2.58122978184	0.00268341931098	0.014040344536	-
XM_005631646.4	0.29	0.726666666667	-1.32524082893	0.44243690876	0.672913079362	-
XR_005313234.1	0.236666666667	0.18	0.394859617341	0.585275760362	0.78688224077	-
XR_002627706.2	0.0001	0.0001	0.0	1	1	-
XM_005622598.4	2.91	0.03	6.59991284219	2.67454756293e-08	3.64185408867e-07	up
XM_038481214.1	1.02666666667	1.36666666667	-0.412693558811	0.0569090465642	0.169112932294	-
XM_022404991.2	0.123333333333	0.183333333333	-0.571906347896	0.71549780403	0.869505350533	-
XM_536921.7	230.133333333	1163.7	-2.33817731279	4.75845171774e-163	4.65285940819e-160	-
XR_005396924.1	0.0001	0.0001	0.0	1	1	-
XR_005434144.1	0.0001	0.0001	0.0	0.986265680556	1	-
XR_005301325.1	0.0001	0.0001	0.0	1	1	-
XM_038453344.1	0.0001	0.0001	0.0	1	1	-
XM_038590011.1	0.37	0.11	1.75002174699	0.219688860851	0.427733472594	-
XR_002618167.2	0.0001	0.0001	0.0	1	1	-
XM_014116172.3	0.0001	0.0001	0.0	1	1	-
XM_038453047.1	0.0001	0.0001	0.0	1	1	-
XM_038461439.1	0.0001	0.0001	0.0	1	1	-
XM_038662492.1	1984.17333333	1083.55333333	0.872767896379	3.09076756069e-18	1.05424951979e-16	-
XM_038629858.1	0.133333333333	0.14	-0.0703893278914	0.9460204307	0.979655228402	-
XR_005318064.1	0.0001	0.0001	0.0	1	1	-
XM_022405572.2	0.0001	0.0001	0.0	1	1	-
XM_038429337.1	5.29	7.39666666667	-0.483607539362	0.468664072344	0.695896164691	-
XM_014107277.3	4.01666666667	18.41	-2.19641898095	4.58691175087e-06	4.43967220798e-05	-
XR_005354064.1	0.0001	0.0001	0.0	1	1	-
XR_005415727.1	0.0001	0.0001	0.0	1	1	-
XR_002625135.2	0.0001	0.0001	0.0	1	1	-
XR_005310137.1	0.0001	0.0001	0.0	1	1	-
XM_038514959.1	1.94333333333	1.42	0.452642452975	1	1	-
XR_005329120.1	13.9333333333	14.8666666667	-0.0935407678394	0.663833057143	0.838452898378	-
XM_022415456.2	1.96666666667	1.68	0.227291220749	0.877783977181	0.950778964893	-
XR_005345422.1	0.0001	0.0001	0.0	1	1	-
XM_005617800.4	0.0001	0.0001	0.0	1	1	-
XM_022414193.2	4.32666666667	6.79333333333	-0.650863668167	0.0265848646543	0.0938042118414	-
XM_038578780.1	0.0001	0.0001	0.0	1	1	-
XR_005316575.1	0.193333333333	0.0001	10.9168746842	0.544589080556	1	-
XM_022410135.2	0.0001	0.0001	0.0	1	1	-
XR_005314901.1	0.0001	0.0001	0.0	1	1	-
XM_038569263.1	0.00333333333333	0.00666666666667	-1.0	0.839922977067	1	-
XM_038455292.1	1.41666666667	0.746666666667	0.923964108967	1	1	-
XM_038456074.1	1.4	1.41	-0.0102683354538	0.873685963967	0.9490234613	-
XR_005311854.1	0.0001	0.0001	0.0	1	1	-
XM_531971.7	109.043333333	90.0966666667	0.275355933193	3.812629484e-05	0.000313404859185	-
XR_296127.4	1.35666666667	0.856666666667	0.663260435072	0.0118016606917	0.0485982754725	-
XR_002620337.2	0.0001	0.0001	0.0	1	1	-
XR_001316542.3	0.00666666666667	0.00333333333333	1.0	0.882382109977	1	-
XR_005310292.1	0.0001	0.0001	0.0	1	1	-
XR_005415342.1	3.0	1.34333333333	1.15914516269	0.043775452229	0.138247483247	-
XM_845558.5	5.81	7.10666666667	-0.290634868633	0.821102840976	0.926668277021	-
XM_005632757.3	0.0001	0.0001	0.0	1	1	-
XM_038459529.1	30.9466666667	15.48	0.999378550479	6.2316277974e-18	2.0823473587e-16	-
NM_001388583.1	0.0001	0.0001	0.0	1	1	-
XR_005321161.1	0.0001	0.0001	0.0	1	1	-
XM_038457598.1	0.0001	0.0001	0.0	1	1	-
XM_022406792.2	0.113333333333	0.236666666667	-1.06228427825	0.755687796389	0.892020956544	-
XM_005634559.4	0.0001	0.0001	0.0	1	1	-
XM_005630644.4	82.7466666667	151.263333333	-0.870289215252	1.58443042155e-08	2.22231518279e-07	-
XR_002621607.2	0.63	0.0633333333333	3.31431491078	0.00023485423758	0.00163391391308	up
XM_022411311.1	0.333333333333	0.526666666667	-0.659924558402	0.711437317538	0.867214026198	-
XM_003638927.5	2.55666666667	2.59666666667	-0.0223967505587	0.727479066225	0.876646428748	-
XM_038448398.1	0.0166666666667	0.53	-4.9909548604	0.107721921996	0.26793797423	-
XM_038636699.1	2.19666666667	1.45	0.599263064272	0.743270538014	0.885799026557	-
XM_005619913.2	6.50666666667	6.79333333333	-0.0622009986029	0.491726007974	0.71583406372	-
XR_002627064.1	0.0166666666667	0.0001	7.38082178394	0.483930571902	1	-
XR_002623408.2	0.146666666667	0.35	-1.25481389903	0.70948040817	0.866139756323	-
XM_038468808.1	0.0001	0.0001	0.0	1	1	-
XR_005408888.1	0.0001	0.0001	0.0	1	1	-
XM_846940.5	53.1066666667	50.0	0.0869648840936	0.973999355437	0.990327228187	-
XR_295912.3	0.0001	0.0001	0.0	1	1	-
XM_005629375.4	0.0001	0.0001	0.0	1	1	-
XM_022420341.2	0.17	0.00333333333333	5.67242534197	0.000870988137951	0.00524252394099	up
XM_038455565.1	0.0433333333333	0.263333333333	-2.60334103004	0.00307167520113	0.015752691953	-
XR_002628279.2	0.0001	0.0001	0.0	1	1	-
XM_539076.6	0.0001	0.1	-9.96578428466	0.17732692995	0.37096746774	-
XM_038452533.1	0.0001	0.0001	0.0	0.827048147754	1	-
XM_038452877.1	10.09	6.58	0.616766685371	0.000558722075681	0.00355085085176	-
XM_014122129.3	40.5733333333	3.18666666667	3.67041181053	1	1	-
XM_022410944.2	0.0633333333333	0.00333333333333	4.24792751344	0.0623712838782	0.181278406675	-
XM_022428112.2	0.0333333333333	0.813333333333	-4.60880924268	1	1	-
XR_005342419.1	0.0001	1.92666666667	-14.2338193716	0.000136549864763	0.0010084211196	down
XM_014115246.3	0.236666666667	0.0933333333333	1.34239219745	0.710794289645	0.866867609644	-
XM_038689343.1	0.653333333333	0.84	-0.362570079385	0.316240524649	0.546146588154	-
XM_022407752.2	0.0001	0.00333333333333	-5.05889368905	0.800333475892	1	-
XR_002630878.2	0.0001	0.0001	0.0	1	1	-
XM_005636587.3	11.7766666667	4.0	1.55785934339	0.00265115046485	0.0138945185414	-
XM_536004.7	6.09333333333	3.96666666667	0.619304496863	0.521878623833	0.739403019393	-
XM_038456518.1	7.49	6.08666666667	0.299313359196	0.226895013738	0.437655555127	-
XR_005369275.1	0.0001	0.0001	0.0	1	1	-
XR_002619333.2	0.0001	0.0001	0.0	1	1	-
XM_038596870.1	0.0001	0.0001	0.0	1	1	-
XM_014118909.3	0.00666666666667	0.0001	6.05889368905	0.662406283452	1	-
XM_014119375.3	0.01	1.83666666667	-7.52094600785	4.7392376988e-10	7.9799513659e-09	down
XM_022405027.2	0.00666666666667	0.00333333333333	1.0	0.796026297959	1	-
XM_536748.7	0.0866666666667	2.90333333333	-5.06608919046	1.15154544975e-06	1.24092544031e-05	down
XM_038454683.1	0.0001	0.123333333333	-10.2683470547	0.183377356543	0.379162402322	-
XR_002629553.2	0.0001	0.0001	0.0	1	1	-
XR_002630943.2	0.0001	0.0001	0.0	1	1	-
XM_014113747.3	0.513333333333	0.29	0.823843044846	0.844773332916	0.93727276067	-
XM_534778.7	62.03	38.02	0.706207592923	7.92873938613e-06	7.33139987112e-05	-
XM_038674875.1	0.86	1.41	-0.713286597697	0.2963037133	0.524063355616	-
XR_002616336.2	0.02	0.0433333333333	-1.11547721742	0.752164591957	1	-
XM_022405176.2	0.0001	0.143333333333	-10.4851584438	0.16926776979	0.359752045217	-
XR_005312177.1	0.0001	0.0001	0.0	1	1	-
XM_038452237.1	0.373333333333	1.49666666667	-2.00321671268	0.0303345215604	0.104031576738	-
XM_005618484.4	0.243333333333	0.0001	11.2487182479	0.0573488986189	0.170133263582	-
NM_001388879.1	0.0001	0.0001	0.0	1	1	-
XR_005312499.1	2.63333333333	4.40333333333	-0.741705908182	0.0346006115702	0.115592444152	-
XR_002625303.2	0.0866666666667	0.196666666667	-1.18220333122	0.480172484946	0.706268529485	-
XM_005636462.3	0.0001	0.0001	0.0	1	1	-
XR_005419599.1	0.0001	0.0001	0.0	1	1	-
XM_038427277.1	14.35	9.65333333333	0.571951635201	0.0595600993735	0.175090491129	-
XM_038455545.1	181.176666667	36.48	2.3122195313	1.00294804842e-119	5.14863380655e-117	-
XM_014111247.3	0.563333333333	1.69333333333	-1.58780525049	0.000975681764612	0.00580967068422	-
XM_038462235.1	0.633333333333	0.126666666667	2.32192809489	0.310669989133	0.539909234215	-
XM_038452176.1	0.0001	0.0001	0.0	1	1	-
XR_002625212.2	0.0001	0.0001	0.0	1	1	-
XR_005318191.1	4.31666666667	6.00666666667	-0.47664691324	0.290113324977	0.51633256902	-
XM_038531084.1	14.9	9.84333333333	0.598093474937	0.0777630180174	0.214448806335	-
XM_038452055.1	0.0001	0.00333333333333	-5.05889368905	0.800333475892	1	-
XR_005387563.1	0.0001	0.136666666667	-10.4164456937	0.257159332437	1	-
XR_005308947.1	0.706666666667	5.30666666667	-2.90870416598	2.48506202533e-40	2.40699356737e-38	-
XR_005312938.1	0.0766666666667	0.0433333333333	0.823122237916	0.644709535282	1	-
XM_022409876.2	0.0001	0.0001	0.0	1	1	-
XM_549089.6	18.8566666667	22.8166666667	-0.275013370501	0.106362536721	0.265516138869	-
XM_038573051.1	0.156666666667	0.0001	10.6134825407	0.000551211787918	0.00350972128096	up
XR_005310616.1	0.0001	0.0001	0.0	1	1	-
XR_002629209.2	0.0433333333333	0.0001	8.75933340719	0.0621580463821	0.180876259394	-
XR_002622582.2	0.0001	0.0001	0.0	1	1	-
XR_005310686.1	0.0001	0.0001	0.0	1	1	-
NM_001165260.1	0.146666666667	0.17	-0.212993723334	0.81276368155	0.922544398272	-
XM_005638969.2	0.0001	0.0166666666667	-7.38082178394	0.638267147619	1	-
XM_545256.7	4.77	6.19333333333	-0.376726829656	0.185106119014	0.381336247587	-
XR_002624156.2	2.17333333333	2.86666666667	-0.399464695358	0.133226682543	0.30854076573	-
XM_038493319.1	0.0001	0.0001	0.0	1	1	-
XR_005397092.1	0.01	0.0001	6.64385618977	0.652479761608	1	-
XM_038463484.1	4.19333333333	3.12	0.426551487296	0.88626205337	0.954520435815	-
XR_005314149.1	0.0001	0.0001	0.0	1	1	-
XR_002623622.2	0.0001	0.0001	0.0	1	1	-
XM_544758.7	35.4166666667	42.3666666667	-0.258501189093	0.000255036931247	0.00176179254709	-
XM_038452620.1	0.146666666667	0.0966666666667	0.60145062351	0.366789916043	0.599320771547	-
XM_005639194.4	3.06	3.75	-0.293358942691	0.64200603404	0.824759253189	-
XM_022419830.2	0.0001	0.0001	0.0	1	1	-
XR_002620149.2	0.0001	0.0001	0.0	1	1	-
XR_005310846.1	0.0001	0.0001	0.0	1	1	-
XM_848569.6	0.0001	0.0001	0.0	1	1	-
XM_022418531.2	1.41666666667	1.34666666667	0.0731075482733	0.999745003717	0.999818040001	-
XM_022427227.1	1.07	3.59	-1.74637304742	0.000690457173318	0.00427687710314	-
XM_038525147.1	22.7766666667	6.44666666667	1.820931332	0.000101826725235	0.000770984504418	-
XR_005341902.1	0.0001	0.0001	0.0	1	1	-
XM_038681062.1	23.3366666667	3.94	2.56633097111	6.76065782297e-21	2.77924620094e-19	-
XR_002625080.2	0.0001	0.0001	0.0	1	1	-
XR_005378966.1	0.31	0.45	-0.537656785943	0.495318197915	0.718716463775	-
XM_005630731.3	6.83666666667	6.44333333333	0.0854858542686	0.97398489572	0.990327228187	-
XM_038455034.1	1.00666666667	0.77	0.386655697909	0.554055273386	0.764761266676	-
XM_005640288.3	1.20333333333	1.92666666667	-0.679070655614	0.0455664494389	0.142587850164	-
XM_038456530.1	2.13	2.30333333333	-0.112869779441	0.908956058851	0.964754567688	-
XR_002629831.2	0.0001	0.323333333333	-11.6588065312	0.182851114677	0.378589845099	-
XM_014116280.3	3.99	4.97666666667	-0.318791013191	0.136948247226	0.313990096979	-
XM_038464397.1	0.0001	0.0001	0.0	1	1	-
XM_038456465.1	0.0833333333333	0.0001	9.70274987883	0.365329636031	1	-
XM_005640309.4	12.7166666667	11.1333333333	0.19183495436	0.94483320496	0.979258858476	-
XM_038452249.1	0.81	1.31666666667	-0.700896339459	0.618472315844	0.808847241166	-
XM_038565191.1	0.626666666667	0.133333333333	2.23266075679	1	1	-
XM_845357.5	1.36333333333	2.11333333333	-0.632381997198	0.0302966134183	0.10392760774	-
XM_014116552.2	0.0001	1.25666666667	-13.6173144023	1	1	-
XR_002618323.2	0.0166666666667	0.0833333333333	-2.32192809489	0.352079785743	1	-
XM_022410418.2	0.0001	0.0001	0.0	1	1	-
XM_022421237.2	0.0001	0.0001	0.0	1	1	-
XM_038460297.1	1.07	2.45333333333	-1.19713246893	0.000926662778477	0.00554270127971	-
XM_022426017.2	0.01	0.0333333333333	-1.73696559417	0.583583210449	1	-
XM_003433184.5	0.0001	0.0001	0.0	1	1	-
XM_038535995.1	0.0001	0.0001	0.0	1	1	-
XR_002629644.2	0.0001	0.0001	0.0	1	1	-
XR_005319289.1	0.0001	0.0001	0.0	1	1	-
XR_005317856.1	0.0001	0.0333333333333	-8.38082178394	0.171964130818	0.36347004243	-
XR_005312200.1	0.0001	0.0001	0.0	1	1	-
NR_049328.1	0.0266666666667	0.0233333333333	0.192645077942	0.986265680556	1	-
XM_038452372.1	0.0001	0.0001	0.0	1	1	-
XR_005422068.1	0.0001	0.16	-10.6438561898	0.171846815642	0.363370344541	-
XR_002617572.2	0.0001	0.0001	0.0	1	1	-
XM_038506499.1	1.05	1.81666666667	-0.790904401277	0.206705365323	0.409778719014	-
XM_022422103.2	0.00333333333333	0.0001	5.05889368905	0.655765866685	1	-
XR_005367376.1	0.0001	0.0001	0.0	1	1	-
XM_038577954.1	1.64	0.39	2.07214978576	0.00672549859225	0.030560165544	-
XR_002615092.1	0.0001	0.0001	0.0	1	1	-
XM_005622044.4	0.0001	0.0001	0.0	1	1	-
XM_005626345.4	0.473333333333	0.736666666667	-0.638155439887	0.160812297459	0.348251393801	-
XM_005633966.3	3.81333333333	3.91	-0.0361159612501	0.827197388054	0.929538838122	-
XR_001317957.2	0.0001	0.0001	0.0	1	1	-
XM_038611946.1	0.0001	0.0001	0.0	1	1	-
XM_038458980.1	0.0001	0.0001	0.0	1	1	-
XR_002631722.2	0.0001	0.0001	0.0	1	1	-
XM_022412352.2	0.0001	0.0001	0.0	1	1	-
XR_005311091.1	0.0433333333333	0.0001	8.75933340719	0.363022337618	1	-
XM_022405886.2	0.0001	0.0001	0.0	1	1	-
XM_014119167.3	0.0001	0.0001	0.0	1	1	-
XM_038457440.1	8.21333333333	9.28	-0.176156955154	0.0292869172985	0.101139851969	-
XM_038460512.1	0.0001	0.0001	0.0	1	1	-
XR_002625473.2	0.19	0.0866666666667	1.13245029602	0.506727597074	0.72789716563	-
XM_022405504.2	0.196666666667	0.54	-1.45720695352	0.246195281252	0.462988726552	-
XM_038459310.1	0.303333333333	0.383333333333	-0.337695410746	0.213826030878	0.419647832754	-
XR_002625960.2	0.0001	0.0001	0.0	1	1	-
XR_002617166.2	0.0001	0.0001	0.0	1	1	-
XM_533027.7	0.686666666667	6.96	-3.34140546939	2.4885236089e-10	4.32312553174e-09	down
XM_535524.7	9.34333333333	19.77	-1.08130362742	0.00494278220485	0.0235651473867	-
NM_001388984.1	0.0001	0.0001	0.0	1	1	-
XM_038461151.1	20.3	6.99666666667	1.5367400615	6.9682215844e-21	2.85885038989e-19	-
XR_002632253.1	0.0001	0.0001	0.0	1	1	-
XR_005320747.1	0.0001	0.0001	0.0	1	1	-
XR_005317083.1	0.0001	0.0001	0.0	1	1	-
NM_001388805.1	0.0001	0.0001	0.0	1	1	-
XM_022404540.2	0.0001	0.00333333333333	-5.05889368905	0.638267147619	1	-
XR_002625000.2	0.0533333333333	0.00333333333333	4.0	0.466830735048	1	-
XM_022414939.2	0.406666666667	0.686666666667	-0.75576318962	0.177451794181	0.371006590491	-
XM_014111860.3	7.04	22.8566666667	-1.69896768751	2.95774572825e-07	3.49852251059e-06	-
XM_038463000.1	62.6533333333	59.2966666667	0.0794402603686	0.954615618121	0.98302836451	-
NM_001313839.1	0.0001	0.0001	0.0	1	1	-
XM_038537315.1	0.0001	1.14	-13.4767462039	1	1	-
XM_038454238.1	0.02	0.0001	7.64385618977	0.397088731061	1	-
XM_847014.5	22.85	5.36333333333	2.09099233994	1.88430296314e-17	6.06462022652e-16	-
XM_005638660.3	0.0001	0.0001	0.0	1	1	-
XR_005375329.1	0.0001	0.0001	0.0	1	1	-
XR_005315171.1	0.0333333333333	0.0001	8.38082178394	0.268731777095	1	-
XM_022416829.2	0.0001	0.0001	0.0	1	1	-
XM_005620459.4	0.0001	1.31333333333	-13.6809455085	4.01246803466e-13	9.07901031665e-12	down
XM_022411852.2	0.0001	0.356666666667	-11.8003606755	0.0440469551887	0.138859319543	-
XR_002616674.2	0.0001	0.0001	0.0	1	1	-
XR_005314442.1	0.0001	0.0001	0.0	1	1	-
XR_005310848.1	0.0001	0.0001	0.0	1	1	-
XM_038574023.1	0.0001	0.0001	0.0	1	1	-
XR_005405421.1	0.0001	0.0001	0.0	1	1	-
XR_005313020.1	0.0001	0.0001	0.0	1	1	-
XM_532522.7	12.04	18.75	-0.639055203511	4.79195690032e-06	4.61312906663e-05	-
XM_038529609.1	0.0001	0.0001	0.0	1	1	-
XR_005311330.1	0.0001	0.0001	0.0	1	1	-
XM_038452944.1	0.0001	0.0001	0.0	1	1	-
XM_538722.6	0.0001	0.03	-8.2288186905	0.638267147619	1	-
XM_038457743.1	7.68333333333	5.06333333333	0.601644880815	0.213424688285	0.419133755666	-
XR_002624172.2	0.0001	0.0001	0.0	1	1	-
XR_005373667.1	0.00666666666667	0.0001	6.05889368905	0.827048147754	1	-
XR_005365104.1	0.0766666666667	0.106666666667	-0.476438043943	0.73905037638	0.883355035233	-
XM_014107171.3	0.426666666667	0.0001	12.0588936891	1	1	-
XM_542655.6	1.94333333333	1.87	0.0554951125917	0.942191591207	0.978310677684	-
XM_038455313.1	0.53	0.00333333333333	7.31288295528	0.00545810856325	0.0256468652718	-
XM_005623618.4	30.8733333333	21.8066666667	0.501591997621	7.86589075534e-10	1.29266267123e-08	-
XM_038452247.1	1.55	0.76	1.02819689183	1	1	-
XM_038452963.1	0.0001	0.04	-8.64385618977	0.322948874763	1	-
XM_531728.6	32.3066666667	34.55	-0.0968538065454	0.303776003425	0.532434505939	-
NM_001313862.1	8.10333333333	7.47	0.117407244518	0.760304784435	0.894881258947	-
XM_014117603.3	0.113333333333	0.3	-1.40439025508	0.302064458193	0.530570566082	-
XR_005312990.1	0.0001	0.0001	0.0	1	1	-
XM_005640548.4	12.0933333333	1.10666666667	3.44991930918	4.44711264604e-26	2.40941981725e-24	up
XM_038452548.1	0.0001	0.0001	0.0	1	1	-
XM_038618967.1	0.0001	0.433333333333	-12.0812615021	1	1	-
XM_038458232.1	0.0001	0.306666666667	-11.5824556451	0.0140713659559	0.0562580663043	-
XR_002626936.2	0.0001	0.503333333333	-12.2972984284	1	1	-
NM_001109958.1	31.2566666667	9.35333333333	1.74061142366	1.59972844966e-20	6.39704459303e-19	-
XM_005635437.4	3.73	5.02333333333	-0.429469380621	0.334756934475	0.56610244122	-
XR_005313562.1	0.0001	0.0001	0.0	1	1	-
XM_038537946.1	0.193333333333	0.0001	10.9168746842	0.174964769296	0.367571929483	-
XM_038462329.1	2.62666666667	0.576666666667	2.18742359182	0.163877834873	0.352068158744	-
XM_022405963.2	2.95666666667	2.29666666667	0.364430121597	0.360339675087	0.592933319036	-
NM_001145500.1	0.0001	0.0001	0.0	1	1	-
XM_038516873.1	0.0866666666667	0.0266666666667	1.70043971814	0.395300457953	0.627942567872	-
XM_022409343.2	0.0001	0.0001	0.0	1	1	-
XM_014122157.3	17.9333333333	16.6466666667	0.107410351516	0.907543107937	0.964295370282	-
XM_038649278.1	0.0133333333333	0.0001	7.05889368905	0.553640458847	1	-
XR_005318496.1	0.0001	0.0001	0.0	0.800333475892	1	-
XR_002630262.2	0.283333333333	0.523333333333	-0.885229812754	0.626710400913	0.814562861812	-
XM_847754.6	2.55	3.48666666667	-0.451351198667	0.0196448751043	0.0737589806896	-
XM_038454079.1	0.0001	0.0001	0.0	1	1	-
XR_005316092.1	0.0001	0.0001	0.0	1	1	-
XM_022404051.2	0.0266666666667	0.283333333333	-3.40939093614	0.206512927061	0.40949605951	-
XR_005327554.1	0.0001	0.0001	0.0	1	1	-
XM_022420447.2	0.436666666667	0.136666666667	1.67587099692	0.29844761831	0.526443940215	-
XR_005419996.1	0.0001	0.0001	0.0	1	1	-
XR_002614854.2	0.0001	0.0001	0.0	1	1	-
XM_022414418.2	0.0001	0.253333333333	-11.3068212025	0.142817653185	0.32242512127	-
NR_049495.1	0.0001	0.0001	0.0	1	1	-
XM_014107940.3	0.0001	0.0001	0.0	1	1	-
XR_005414781.1	0.0001	0.0166666666667	-7.38082178394	0.638539135858	1	-
XM_038455937.1	0.0233333333333	0.0001	7.86624861111	0.388691365576	1	-
XM_022414760.2	0.0001	0.0001	0.0	1	1	-
XM_038463068.1	1.8	2.53	-0.491140478365	0.499306653897	0.721923872068	-
XM_022424595.2	0.0001	0.0001	0.0	1	1	-
XM_022409637.2	0.0001	0.44	-12.1032878084	0.0014186849284	0.00802846253815	down
XM_038625319.1	0.00333333333333	0.00666666666667	-1.0	0.986265680556	1	-
XM_022414200.2	0.656666666667	0.676666666667	-0.0432840977288	0.798046400329	0.914508889132	-
XM_038463150.1	0.0001	0.0001	0.0	1	1	-
XM_038487300.1	0.0001	0.0001	0.0	1	1	-
XM_038441790.1	0.176666666667	0.26	-0.557481764299	0.67856941639	0.847396727857	-
XM_022418860.2	0.153333333333	0.0001	10.5824556451	1	1	-
XM_847121.4	9.55666666667	28.4833333333	-1.57553858732	2.91222402746e-06	2.91919005027e-05	-
XM_038461812.1	0.493333333333	0.0001	12.2683470547	0.115997016686	0.281164226008	-
XR_005315728.1	0.0533333333333	0.00666666666667	3.0	0.19633013692	1	-
XR_002623975.2	1.26333333333	1.31333333333	-0.0559977812853	0.759517307752	0.894284795388	-
XM_546470.7	0.0001	0.0001	0.0	1	1	-
XR_005401350.1	0.27	0.213333333333	0.339850002885	0.858919967828	0.943158428843	-
XM_038426088.1	2.22333333333	1.14	0.963690436299	0.715024923112	0.86921361461	-
XM_022408025.2	0.04	0.0001	8.64385618977	0.0750888318218	1	-
XR_002631774.2	0.406666666667	0.47	-0.208814014836	0.87684007162	0.950316330656	-
XR_005375141.1	0.0001	0.0001	0.0	1	1	-
XR_002617862.2	0.0001	0.0001	0.0	1	1	-
XM_005632809.4	1.68666666667	3.90666666667	-1.21176327973	0.0958395348809	0.247714646516	-
XM_005623324.3	0.936666666667	0.646666666667	0.534513478034	0.386285338768	0.619009142052	-
XR_002626345.2	0.0001	0.0001	0.0	1	1	-
XM_038456257.1	2.33	2.84666666667	-0.288943614245	0.330190998878	0.561078637875	-
XR_002617027.1	0.0001	0.0001	0.0	1	1	-
XM_038458554.1	0.04	0.0466666666667	-0.222392421336	0.788511955743	0.909802742069	-
XM_038460345.1	1.22	2.92	-1.25908722132	0.189874236502	0.387427592025	-
XR_002632366.2	0.0001	0.0001	0.0	1	1	-
XM_022405210.2	0.0433333333333	0.0001	8.75933340719	0.088467748075	1	-
XM_038461929.1	0.17	0.133333333333	0.350497247084	0.885695784906	0.954340938648	-
XR_002625175.2	0.22	0.0533333333333	2.04439411936	0.0499439215772	0.152941389257	-
XM_022409587.2	0.0001	0.0001	0.0	1	1	-
XR_005393380.1	0.0001	0.0001	0.0	1	1	-
XR_005299294.1	0.0001	0.0001	0.0	1	1	-
XM_005637373.4	0.0001	0.0001	0.0	1	1	-
NM_001195607.1	0.0001	0.0001	0.0	1	1	-
XM_038458346.1	0.0001	0.0001	0.0	1	1	-
XM_005633355.3	0.223333333333	0.606666666667	-1.44170544974	0.000801333319458	0.00487110076428	-
XR_002615127.2	0.04	0.0466666666667	-0.222392421336	0.986944242447	1	-
XM_534842.5	11.2866666667	4.05666666667	1.47625280518	9.29094786912e-09	1.33740149698e-07	-
XM_038460790.1	7.01666666667	8.16	-0.217783324739	0.146727167931	0.328085383786	-
XM_005632518.3	1.46	1.67333333333	-0.19675649435	0.523686900737	0.740974113333	-
XM_532652.7	111.9	83.2533333333	0.426630094607	0.184651361258	0.380762306897	-
XR_005379808.1	0.0001	0.03	-8.2288186905	0.638267147619	1	-
XM_022413011.2	0.0001	0.0001	0.0	1	1	-
XR_005313637.1	0.0001	0.0001	0.0	1	1	-
XR_002619808.2	0.206666666667	0.263333333333	-0.34958443779	0.500040755912	0.722501979516	-
XM_005617502.4	0.793333333333	0.06	3.72489276187	1	1	-
XM_038469247.1	0.0001	0.0001	0.0	1	1	-
XM_038462301.1	0.0001	0.0001	0.0	1	1	-
XM_038492818.1	0.0001	0.0001	0.0	1	1	-
XR_005354736.1	0.0001	0.0001	0.0	1	1	-
unassigned_transcript_231	0.0001	0.0001	0.0	1	1	-
unassigned_transcript_230	0.0001	0.0001	0.0	1	1	-
unassigned_transcript_233	0.0001	0.0001	0.0	1	1	-
unassigned_transcript_232	0.0001	0.0001	0.0	1	1	-
unassigned_transcript_235	0.0001	0.0001	0.0	1	1	-
unassigned_transcript_234	0.0001	0.0001	0.0	1	1	-
unassigned_transcript_237	0.0001	0.0001	0.0	1	1	-
unassigned_transcript_236	0.0001	0.0001	0.0	1	1	-
unassigned_transcript_239	0.0001	0.0001	0.0	1	1	-
unassigned_transcript_238	0.0001	0.0001	0.0	1	1	-
XR_005318098.1	0.0001	0.0001	0.0	1	1	-
XM_038489103.1	0.0001	0.0001	0.0	1	1	-
XM_038643714.1	0.366666666667	0.0366666666667	3.32192809489	0.0963974360253	0.248499774194	-
XR_005314920.1	0.0001	0.0001	0.0	1	1	-
XM_014107232.3	0.0001	0.0001	0.0	1	1	-
XM_038659795.1	7.09666666667	7.03666666667	0.0122493711051	0.930647525251	0.974037277134	-
XM_022418707.2	0.0001	0.0001	0.0	1	1	-
XM_038633358.1	2.06666666667	5.98	-1.53283976965	0.000873626762005	0.00525686503473	-
XR_005316702.1	0.26	0.17	0.612976876891	0.789627901479	0.910195314302	-
XM_022424714.1	0.0001	0.0001	0.0	1	1	-
XM_022413688.2	0.0001	0.0001	0.0	1	1	-
XM_038457896.1	0.0001	0.0001	0.0	1	1	-
XR_002619198.2	0.0001	0.0001	0.0	1	1	-
XM_038605010.1	47.4833333333	73.3966666667	-0.628293328267	3.80363332962e-12	7.90924625725e-11	-
XM_022417815.1	0.696666666667	0.113333333333	2.61989629083	0.438426836582	0.669317621083	-
XM_005616628.4	0.97	0.363333333333	1.41669101813	0.582206974762	0.784799759949	-
XM_038619406.1	0.0133333333333	0.0001	7.05889368905	0.662406283452	1	-
XM_038441299.1	0.0001	0.09	-9.81378119122	0.221256371508	1	-
XM_005638131.4	0.75	0.116666666667	2.68449817427	0.00293516543807	0.0151691747622	-
XM_038605855.1	1.45666666667	2.05	-0.492953130726	0.124767308045	0.295328173302	-
XM_014116743.3	4.73666666667	6.28666666667	-0.408423121432	0.55202251349	0.763109619766	-
XM_038463175.1	0.0001	0.0001	0.0	1	1	-
XM_038454077.1	20.1533333333	50.8066666667	-1.33399933639	9.98742880556e-51	1.39511471492e-48	-
XM_038574196.1	0.0001	0.0001	0.0	1	1	-
XM_014119610.2	13.8133333333	8.44333333333	0.710176925974	0.0646192021555	0.18624334298	-
XM_005618822.4	3.14333333333	3.40333333333	-0.114653190203	0.654630904522	0.83272051996	-
XM_014114986.3	0.0001	0.0001	0.0	1	1	-
XM_038457461.1	0.02	0.0001	7.64385618977	0.332144392262	1	-
XR_005425390.1	0.0266666666667	0.0001	8.05889368905	0.483930571902	1	-
XR_005313223.1	0.25	0.06	2.05889368905	0.128017551528	0.30083685089	-
XM_038550262.1	0.0966666666667	0.116666666667	-0.271302021817	0.925407699601	0.971662705679	-
XM_038456273.1	0.0001	0.0001	0.0	1	1	-
XM_038426874.1	2.69	1.68	0.679144939778	0.311421172795	0.540665598154	-
XM_038496588.1	0.0001	0.0001	0.0	1	1	-
XM_014116725.3	4.12333333333	2.08666666667	0.982610938044	0.101286542324	0.25693197351	-
NM_001185003.1	58.5866666667	15.82	1.88882276923	1.06057041284e-75	2.60811411464e-73	-
XR_002615246.2	0.0001	0.0001	0.0	1	1	-
XM_038501715.1	0.0466666666667	0.0566666666667	-0.280107919193	0.984188810115	1	-
XR_002631619.2	0.0001	0.0001	0.0	1	1	-
XM_038455842.1	0.773333333333	0.823333333333	-0.0903862364571	0.900745186266	0.961300468012	-
XR_002618257.2	0.0001	0.0001	0.0	1	1	-
XM_014121870.3	0.0133333333333	0.0466666666667	-1.80735492206	0.630070746711	0.816733332047	-
XR_002631300.2	0.0001	0.0233333333333	-7.86624861111	0.638267147619	1	-
XM_038508131.1	0.17	0.00333333333333	5.67242534197	0.261392652113	0.482509593536	-
XM_038460065.1	7.66333333333	9.49333333333	-0.308942680248	0.188479017429	0.386145099118	-
XM_005630826.4	0.0001	0.0001	0.0	1	1	-
XR_005311923.1	0.0001	0.0001	0.0	1	1	-
XM_038462100.1	0.01	0.0233333333333	-1.22239242134	0.76027667311	1	-
XM_038455943.1	0.66	2.43333333333	-1.88239603369	0.303381153477	0.532083071874	-
XR_002628889.1	0.0001	0.0001	0.0	1	1	-
XM_038622460.1	30.8933333333	51.95	-0.749828205648	5.84631248083e-06	5.54879503034e-05	-
XR_005310895.1	0.0001	0.0001	0.0	1	1	-
XM_542027.7	26.19	21.2566666667	0.301100679212	0.222353157287	0.431733698806	-
XM_038453551.1	0.346666666667	0.26	0.415037499279	0.769944600501	0.899887693809	-
XM_038456616.1	0.0001	0.0001	0.0	1	1	-
XM_005617769.3	1.97	1.59666666667	0.303132474441	0.884184918184	0.953766408425	-
XM_003432894.4	469.98	399.99	0.232635432033	0.0235082158667	0.0851278907692	-
XM_014110320.3	370.97	267.55	0.471493993213	3.5506844427e-09	5.36693075793e-08	-
XM_005629589.4	2.88333333333	5.42	-0.910555219551	0.0462184599639	0.144133929212	-
XM_005628325.4	0.0001	0.0001	0.0	1	1	-
XM_038455799.1	0.513333333333	0.55	-0.0995356735509	0.896980123643	0.959838866291	-
XM_038453832.1	4.40666666667	3.61666666667	0.285027134176	0.217515274623	0.424608674695	-
XM_022405537.2	0.893333333333	0.38	1.23319917629	0.733229162929	0.88034443319	-
XM_038450925.1	0.0001	0.14	-10.4512111118	0.132248383202	0.30695018658	-
XM_014116838.3	1.14	2.28333333333	-1.00210766296	0.172625286945	0.364230131744	-
XM_022404007.2	0.0001	0.0001	0.0	1	1	-
XM_038460244.1	0.753333333333	0.533333333333	0.498250867528	0.773722886033	0.902144321761	-
XM_022409836.2	0.166666666667	0.2	-0.263034405834	0.891976585545	0.957165854437	-
XM_844390.6	21.5033333333	21.57	-0.00446586037113	0.535001396303	0.74944357688	-
XM_022423631.2	0.0001	0.0001	0.0	1	1	-
XM_038587232.1	0.0001	0.00333333333333	-5.05889368905	0.638267147619	1	-
XM_532669.6	23.2533333333	11.4	1.028403715	0.00050715076093	0.00325774722722	-
XR_002614588.2	0.0001	0.0001	0.0	1	1	-
XR_002617414.2	0.0001	0.0001	0.0	1	1	-
XM_005621791.4	8.81	11.49	-0.383164873726	0.20506894767	0.407518220405	-
XR_002626123.2	0.0001	0.0001	0.0	1	1	-
XR_005375576.1	0.0001	0.0001	0.0	1	1	-
XM_038684616.1	0.0001	0.0001	0.0	1	1	-
XM_022413251.2	0.0001	0.0001	0.0	1	1	-
XM_038457874.1	0.833333333333	0.523333333333	0.67116353577	0.691887690271	0.855779407404	-
XR_005316432.1	0.0001	0.0001	0.0	1	1	-
XM_038435074.1	0.0001	0.0001	0.0	1	1	-
XM_005641810.4	0.35	0.72	-1.0406419845	0.0347134350961	0.115893939723	-
XR_002621870.2	0.0001	0.0001	0.0	1	1	-
NM_001205258.1	137.126666667	115.996666667	0.241425807554	0.0909820764285	0.239406225851	-
XR_002622277.2	0.0001	0.0001	0.0	1	1	-
XR_005327329.1	0.0001	0.0001	0.0	1	1	-
XM_535855.7	89.4633333333	106.356666667	-0.249542049251	7.69815151253e-06	7.13973998005e-05	-
XM_038454444.1	2.77333333333	3.03333333333	-0.129283016945	0.558822436484	0.768011505974	-
XM_022418579.2	1.32666666667	1.37666666667	-0.0533733508758	0.783747876145	0.907710951102	-
XM_535576.7	437.393333333	295.113333333	0.567662127511	7.36757608479e-06	6.86414733779e-05	-
XM_005637663.4	0.0001	0.04	-8.64385618977	0.231851592619	1	-
XM_014121764.3	0.0001	0.0001	0.0	1	1	-
XM_005625844.4	0.223333333333	0.366666666667	-0.715270523067	0.64316781472	0.825432739689	-
XR_291946.2	0.0001	0.0001	0.0	1	1	-
XM_005636123.4	0.143333333333	0.0001	10.4851584438	1	1	-
XR_005390124.1	0.0133333333333	0.0733333333333	-2.45943161864	0.408898413363	0.641356606958	-
XR_002626859.2	0.0001	0.0001	0.0	1	1	-
XM_038453989.1	0.0001	0.0001	0.0	1	1	-
XR_002620727.2	0.0001	0.0001	0.0	1	1	-
XR_002627287.2	0.0001	0.0001	0.0	1	1	-
XM_038460486.1	0.503333333333	0.443333333333	0.183122303824	0.936270814261	0.975935662357	-
XM_038641776.1	0.08	0.39	-2.28540221886	1	1	-
XM_014119350.3	0.0833333333333	0.163333333333	-0.97085365434	1	1	-
XR_005310204.1	0.0001	0.0001	0.0	1	1	-
XR_002628018.2	0.0001	0.0001	0.0	1	1	-
XM_005627941.4	0.0001	0.0001	0.0	1	1	-
XM_038462690.1	0.0001	0.0001	0.0	1	1	-
XM_038614232.1	0.0633333333333	0.49	-2.95174483139	0.0856073233126	0.229635633821	-
XM_022426776.2	0.13	0.36	-1.4694852833	0.309444616821	0.538659954636	-
XR_001317399.3	0.0433333333333	0.0266666666667	0.700439718141	0.792457988453	1	-
XM_038454142.1	0.0001	0.0001	0.0	1	1	-
XR_005347146.1	0.0001	0.0001	0.0	1	1	-
XM_014116113.3	2.87	2.14666666667	0.418952549282	0.172140060724	0.363673440702	-
XR_005328795.1	0.0001	0.0001	0.0	1	1	-
XM_022416937.2	0.03	0.00666666666667	2.16992500144	0.495644869292	1	-
XM_005617330.4	0.243333333333	0.34	-0.482600783091	0.326080398278	0.556748422088	-
XM_005640139.4	19.7066666667	13.9633333333	0.49704038528	0.0115664768274	0.0478071729417	-
XM_022406472.2	0.173333333333	0.123333333333	0.490986352512	0.895988847802	0.959390676371	-
XM_038521891.1	0.0001	0.0001	0.0	1	1	-
XR_005317530.1	0.0001	0.0001	0.0	1	1	-
XR_005314231.1	0.613333333333	0.253333333333	1.27563444261	0.3810366011	0.6135428792	-
XR_002616781.2	0.0001	0.0001	0.0	1	1	-
XM_038460455.1	1.02	0.00666666666667	7.25738784269	3.070964721e-08	4.13910007096e-07	up
XM_038471355.1	0.00666666666667	0.0001	6.05889368905	0.482356813551	1	-
XM_038590170.1	5.30333333333	3.01666666667	0.81394413836	0.106901717185	0.266430375128	-
XM_005637550.4	2.26333333333	0.88	1.36287364489	0.506148930053	0.727539262169	-
XM_038458540.1	0.99	5.46666666667	-2.4651609787	0.339559248195	0.571423504544	-
XM_005626586.4	0.5	0.606666666667	-0.278975949703	0.336276947247	0.567644443649	-
XM_005629818.4	0.373333333333	0.0001	11.8662486111	0.000747900852895	0.00458635093724	up
XM_022426603.2	5.95	10.2633333333	-0.786537793128	1	1	-
XM_005617410.4	0.49	0.273333333333	0.842120340218	0.219010528485	0.426776957713	-
XR_005407402.1	0.0001	0.0001	0.0	1	1	-
XM_543657.6	18.06	7.73333333333	1.22363558819	3.40852074734e-13	7.76809822706e-12	-
XM_038456019.1	0.0001	0.0001	0.0	1	1	-
XR_005420334.1	0.656666666667	1.35666666667	-1.04683316481	0.0975205342947	0.25067117121	-
XR_002621042.2	0.06	0.0001	9.2288186905	0.485472057782	1	-
XR_293856.4	0.0001	0.0001	0.0	1	1	-
XM_022423140.2	0.763333333333	0.0533333333333	3.8392037881	0.0681368562306	0.193978997122	-
XM_038457132.1	0.0433333333333	0.0133333333333	1.70043971814	0.562730831012	0.771026616099	-
XR_005312154.1	0.0001	0.0001	0.0	1	1	-
XM_014110261.3	0.0001	0.0001	0.0	1	1	-
NM_001388519.1	0.0001	0.03	-8.2288186905	0.638267147619	1	-
XM_038462899.1	0.0001	0.0001	0.0	1	1	-
XM_038451899.1	0.0001	0.0001	0.0	1	1	-
XM_014121744.3	0.913333333333	0.683333333333	0.418551983455	0.553650648439	0.764539419762	-
XM_022404508.2	0.05	0.0001	8.96578428466	0.433277752032	1	-
XR_001317175.3	0.74	0.46	0.685891409572	0.693491761071	0.856834430749	-
XR_292313.3	1.05	1.45333333333	-0.46897630639	0.28299476535	0.508600456145	-
XM_038454891.1	0.00333333333333	0.0001	5.05889368905	0.655765866685	1	-
XR_001315353.3	0.323333333333	0.463333333333	-0.519028230536	0.361389572937	0.594136176659	-
XM_022428077.2	6.38666666667	4.03666666667	0.661898696042	0.586239714485	0.787530825376	-
XM_546979.6	193.896666667	141.536666667	0.454112154006	8.69263068288e-07	9.54260777559e-06	-
XM_005618138.4	0.14	0.0133333333333	3.39231742278	0.156427949778	0.342221555588	-
XM_022421813.2	0.0001	0.8	-12.9657842847	0.0179846820162	0.0686107683273	-
XM_038427629.1	0.0001	0.0001	0.0	1	1	-
XR_005295981.1	0.5	0.466666666667	0.0995356735509	0.957459003542	0.984007166103	-
XM_038459851.1	0.0001	8.0	-16.2877123795	0.00234012326847	0.0124616419074	-
NM_001314116.1	0.0001	0.0001	0.0	1	1	-
XM_038635539.1	2.13666666667	1.98	0.109861425818	0.95966606821	0.985092133804	-
XM_539881.7	0.0001	0.0001	0.0	1	1	-
XM_005623454.4	0.616666666667	0.05	3.62449086491	0.00043270582815	0.00283193035067	up
XM_022420558.1	0.0001	0.31	-11.5980525002	0.0896792867811	0.236982752045	-
XM_022417323.2	0.126666666667	0.0001	10.3068212025	0.199650794678	0.400471761056	-
XM_005638397.4	1.05	2.35	-1.1622714289	0.0766630806094	0.212327987218	-
XM_022405122.1	0.0733333333333	0.0333333333333	1.13750352375	0.73762489022	1	-
XR_293256.4	0.5	2.41666666667	-2.27301849441	0.0100494654543	0.0426442908947	-
XR_005316063.1	0.0001	0.0001	0.0	1	1	-
XM_038453284.1	1.85333333333	2.55666666667	-0.464141694779	0.220242481562	0.428628482267	-
XM_022417272.2	0.533333333333	0.406666666667	0.391190757324	0.774488774584	0.902625148834	-
XM_022426712.2	36.6966666667	4.49	3.03086167207	0.203629626676	0.405658848707	-
XR_002618362.2	0.0001	0.0001	0.0	1	1	-
XM_005639929.4	0.0001	0.0001	0.0	1	1	-
XM_014108040.3	0.0001	0.0001	0.0	1	1	-
XR_002630799.2	0.01	0.0001	6.64385618977	0.827048147754	1	-
XM_014114341.3	0.0266666666667	0.0001	8.05889368905	0.388691365576	1	-
XM_038475764.1	0.256666666667	5.96	-4.53734448049	0.00584421595102	0.0271843086053	-
XM_005639589.3	0.0001	0.05	-8.96578428466	0.348079193602	1	-
XM_022423497.2	0.0001	0.0001	0.0	1	1	-
XM_038667566.1	0.713333333333	0.886666666667	-0.3138154491	0.734150103698	0.880959070386	-
XM_038549532.1	0.0001	0.0001	0.0	1	1	-
XM_005623996.4	0.22	0.13	0.758991900496	0.685620675114	0.851927926102	-
XR_005378498.1	0.0001	0.0001	0.0	1	1	-
NM_001003067.2	64.6233333333	210.693333333	-1.70501759252	4.78221172854e-36	3.99991591176e-34	-
XM_003435067.5	383.06	335.93	0.189409743892	0.710822951987	0.866876822337	-
XM_005615350.4	0.0001	0.0001	0.0	1	1	-
XM_846025.5	0.0001	0.0001	0.0	1	1	-
XM_534647.7	60.57	68.88	-0.185481731344	0.00234329770212	0.0124769285661	-
XM_038574629.1	0.223333333333	0.266666666667	-0.25583890443	0.828428522887	0.929973532368	-
XM_022422189.2	0.66	0.0001	12.6882503091	0.000690788853222	0.00427828632546	up
XR_005342388.1	0.0001	0.0001	0.0	1	1	-
XR_005427875.1	0.0001	0.0001	0.0	1	1	-
XR_296093.4	0.0001	0.0001	0.0	1	1	-
XM_038646147.1	0.0133333333333	0.0001	7.05889368905	0.652479761608	1	-
XM_038461687.1	0.0001	0.0001	0.0	1	1	-
XR_001315270.3	0.0001	0.0001	0.0	1	1	-
XM_541952.2	0.0001	0.0001	0.0	1	1	-
XM_014121253.3	2.82	6.13333333333	-1.12097619782	0.118233568574	0.284891151783	-
XM_005630438.4	67.9966666667	39.58	0.780692411899	0.00760107550004	0.0338606105473	-
NM_001388672.1	0.0001	0.0001	0.0	1	1	-
XR_293460.4	0.943333333333	1.44666666667	-0.616892989613	0.275475324907	0.499215455091	-
XM_014108715.3	0.0001	0.0001	0.0	1	1	-
XM_038517813.1	0.0001	0.0001	0.0	1	1	-
XM_545477.7	0.0001	0.0001	0.0	1	1	-
XR_002624929.1	0.0001	0.0001	0.0	1	1	-
NR_049212.1	0.0001	0.0001	0.0	1	1	-
XM_038454513.1	24.4566666667	25.96	-0.0860625988984	0.501518085824	0.723847077691	-
XR_002629463.2	0.0001	0.0001	0.0	1	1	-
XM_038462945.1	0.0001	0.0001	0.0	1	1	-
XM_038461720.1	0.0001	0.0001	0.0	1	1	-
XM_038460071.1	0.53	0.0133333333333	5.31288295528	0.0011984267407	0.00694958901259	up
XM_038648826.1	0.0001	0.103333333333	-10.0130899994	0.145368961434	0.326194542027	-
XM_038464733.1	2.38333333333	1.93666666667	0.299405078261	0.712640897224	0.867882580132	-
XM_038454354.1	0.0001	0.00666666666667	-6.05889368905	0.347861833811	1	-
XM_038452981.1	0.0001	0.0001	0.0	1	1	-
XR_295973.3	0.0001	0.0533333333333	-9.05889368905	0.638539135858	1	-
XM_038459971.1	0.99	1.71	-0.788495894806	0.42958979824	0.661829682039	-
XM_005624635.3	0.02	0.00666666666667	1.58496250072	0.84263631094	1	-
XM_038646908.1	41.31	36.3933333333	0.182816863831	0.189749667615	0.387238810215	-
XM_038452661.1	0.00333333333333	0.0001	5.05889368905	0.827048147754	1	-
XR_002615394.2	0.01	0.0133333333333	-0.415037499279	0.986265680556	1	-
XM_014116030.3	0.0001	0.0001	0.0	1	1	-
XM_038495477.1	0.0001	0.0001	0.0	1	1	-
XM_022406364.2	0.0001	0.00666666666667	-6.05889368905	0.638267147619	1	-
XR_005314826.1	0.0001	0.163333333333	-10.6736035332	0.638539135858	1	-
XM_038655862.1	1.05666666667	0.453333333333	1.22087618889	0.208412775618	0.412367309168	-
XM_038616926.1	0.283333333333	0.17	0.736965594166	0.590629378935	0.790379853828	-
XR_005314365.1	0.04	0.0966666666667	-1.27301849441	0.74541185865	0.88681476136	-
XR_005318021.1	0.0001	0.0001	0.0	1	1	-
XM_014115031.3	0.0001	0.0001	0.0	1	1	-
XM_541867.7	0.0533333333333	0.0001	9.05889368905	0.262088569683	1	-
XR_005314304.1	0.0466666666667	0.0533333333333	-0.192645077942	0.881137217156	1	-
XM_014111448.3	5.82	6.48666666667	-0.156458151152	0.207363471492	0.410805742751	-
XM_014117398.3	0.816666666667	0.51	0.67925009631	0.598414176975	0.795908663621	-
XR_002631006.2	1.68666666667	1.29333333333	0.383080732507	0.635374734718	0.820406523793	-
XR_005318529.1	0.0001	0.0001	0.0	1	1	-
XR_002631187.2	0.0001	0.0001	0.0	1	1	-
XR_005314934.1	0.0001	0.0001	0.0	1	1	-
XR_002625240.1	0.0001	0.0001	0.0	1	1	-
XM_022411114.2	0.0001	0.0001	0.0	1	1	-
XM_005627362.4	6.11	5.19	0.235437841461	0.716819269052	0.870390093472	-
XM_038453039.1	0.26	0.0001	11.3442959079	0.170836350475	0.361999238498	-
XR_002623295.2	0.0001	0.0001	0.0	1	1	-
XM_005628038.4	62.9366666667	44.73	0.492658012432	0.200198569017	0.401204693654	-
XR_005315561.1	0.00666666666667	0.01	-0.584962500721	0.994353216214	1	-
XR_005314483.1	0.0001	0.0001	0.0	1	1	-
XR_005311204.1	0.0001	0.0001	0.0	1	1	-
XM_545514.7	8.69666666667	4.83666666667	0.846449424751	0.000433354534557	0.00283482064753	-
XM_022406162.2	0.0001	0.206666666667	-11.0130899994	1	1	-
XM_005641365.4	0.516666666667	1.17666666667	-1.187399968	0.180084273142	0.374750490468	-
XM_541679.7	11.1533333333	2.32666666667	2.26113850383	1.06926302621e-17	3.50738769652e-16	-
XM_005621417.4	13.9666666667	14.4166666667	-0.0457498888247	0.377773090717	0.610082001163	-
XM_022425668.2	0.243333333333	2.97333333333	-3.61107534104	7.16716127782e-05	0.000559264638718	down
XM_014111821.2	16.71	7.99	1.06444432513	0.0107068595934	0.0449100861952	-
XM_846919.6	0.0001	0.0001	0.0	1	1	-
XR_005315506.1	0.0001	0.0001	0.0	1	1	-
XM_022409860.2	0.0001	0.0001	0.0	1	1	-
XM_540333.7	5.31333333333	3.81333333333	0.478564577212	0.703176528153	0.862405397805	-
XR_005313440.1	0.0001	0.0001	0.0	1	1	-
XM_038668409.1	0.0001	0.0001	0.0	1	1	-
XM_038550983.1	0.34	0.52	-0.612976876891	0.82799348202	0.929849129839	-
XM_533483.6	280.593333333	181.033333333	0.632225369577	4.75256778987e-05	0.000383605452033	-
NM_001014276.2	0.0333333333333	0.0001	8.38082178394	0.551479251224	1	-
XM_038674012.1	0.0001	0.0001	0.0	1	1	-
XM_038544749.1	0.0001	0.0001	0.0	1	1	-
XR_005407732.1	1.57333333333	0.46	1.77411859258	0.451602672784	0.680782380536	-
XM_022422467.2	0.04	0.0001	8.64385618977	0.397088731061	1	-
XR_005310849.1	0.0001	0.0001	0.0	1	1	-
XM_005630271.4	5.80333333333	5.47333333333	0.0844620758733	0.963978210427	0.986744471448	-
XM_014107583.3	0.363333333333	0.316666666667	0.198328716446	0.938727779968	0.977058665268	-
XM_022417772.2	0.473333333333	0.99	-1.0645720013	0.224436887936	0.434424004985	-
XM_005639728.4	0.0666666666667	0.146666666667	-1.13750352375	0.762396304168	0.896058938228	-
XR_005318836.1	0.0001	0.0001	0.0	1	1	-
XM_038632791.1	1.36333333333	2.02	-0.567216950531	0.146011311291	0.327092186224	-
XR_005370389.1	0.0001	0.0001	0.0	1	1	-
XM_534493.6	42.3166666667	30.8733333333	0.454864732831	0.0540155426128	0.162287680446	-
XM_003639078.5	0.423333333333	1.40333333333	-1.72899173629	0.00125013492168	0.00719357446595	-
XM_038662333.1	0.0001	0.0001	0.0	1	1	-
XM_014106397.3	7.01333333333	4.57666666667	0.615803079145	0.736704340666	0.882172086029	-
XR_002625432.2	0.0001	0.0001	0.0	1	1	-
XR_002632583.1	0.0001	0.0001	0.0	1	1	-
XR_005327021.1	0.0001	0.03	-8.2288186905	0.638267147619	1	-
XR_002618976.2	0.0001	0.0001	0.0	1	1	-
XM_038586539.1	0.22	0.0001	11.1032878084	0.159097868656	0.34583344466	-
XR_296417.4	0.0001	0.0001	0.0	1	1	-
XM_022403452.2	0.0001	0.0001	0.0	1	1	-
XR_292172.3	0.0001	0.0001	0.0	1	1	-
NM_001082421.1	0.00666666666667	0.01	-0.584962500721	0.81647431477	1	-
XR_005314384.1	0.0001	0.0001	0.0	1	1	-
NM_001284467.1	4.14	15.8733333333	-1.93890244705	1.15724032886e-07	1.44542414311e-06	-
XR_005437615.1	0.0001	0.0001	0.0	1	1	-
XM_022427036.2	213.086666667	400.53	-0.910469982504	1.59505660601e-18	5.54194455969e-17	-
XM_014113215.2	0.0001	0.0001	0.0	1	1	-
XM_847786.6	1.04	0.74	0.490986352512	0.396787877642	0.629249904148	-
XM_038629362.1	0.22	0.0001	11.1032878084	1	1	-
XM_022412898.2	0.0001	0.0001	0.0	1	1	-
XR_005360750.1	0.246666666667	0.65	-1.39787694812	0.0800158886867	0.218737437036	-
XR_002633068.2	0.0001	0.0001	0.0	1	1	-
XM_014117691.3	0.0001	0.0001	0.0	1	1	-
XR_002629185.2	0.0001	0.0001	0.0	1	1	-
XM_038509143.1	8.43333333333	20.0366666667	-1.24846763514	9.06925738061e-30	5.84703708174e-28	-
XM_022418346.2	1.01	3.10333333333	-1.61946337409	0.0102737190451	0.0434298603958	-
XR_296440.4	0.00666666666667	0.0001	6.05889368905	0.659087377057	1	-
XR_005404197.1	0.0001	0.02	-7.64385618977	0.622244048233	1	-
XM_844658.6	0.246666666667	0.143333333333	0.783188610927	0.296618438061	0.5243781746	-
XM_038530693.1	0.386666666667	0.483333333333	-0.321928094887	0.825595572704	0.928691128548	-
XR_002629004.2	0.0001	0.0001	0.0	1	1	-
XM_846277.6	0.293333333333	0.666666666667	-1.18442457114	0.229005416577	0.440410127746	-
XM_850168.6	0.0001	0.0001	0.0	1	1	-
XM_038546894.1	6.84333333333	8.81666666667	-0.365534094893	0.262257135279	0.483518564832	-
XM_846506.3	0.0001	0.0001	0.0	1	1	-
XM_038672495.1	0.523333333333	0.43	0.283393493468	1	1	-
XM_022427393.2	0.0166666666667	0.0001	7.38082178394	0.479331187558	1	-
XR_005351933.1	0.0001	0.0001	0.0	1	1	-
XM_005624278.3	0.87	27.4666666667	-4.9805226255	5.7915446924e-06	5.50444705918e-05	down
XM_038460943.1	0.0001	0.00333333333333	-5.05889368905	0.800333475892	1	-
XM_022413427.2	0.0001	0.0001	0.0	1	1	-
XR_295846.4	0.03	0.0001	8.2288186905	0.485472057782	1	-
XR_005400918.1	0.0001	0.0001	0.0	1	1	-
XR_002616635.1	0.0001	0.0001	0.0	1	1	-
XR_005317605.1	0.0001	0.0001	0.0	1	1	-
[truncated: 92,772 more rows]
