# Supplementary material for: Tumorigenicity decrease in Bcl-xL deficient MDCK cells ensuring the safety for influenza vaccine production
Source: PLoS One. 2024 Dec 16;19(12):e0311069. doi: 10.1371/journal.pone.0311069 (PMC11649150; doi:10.1371/journal.pone.0311069)
Supplement: S1 File — (ZIP) [file pone.0311069.s002.zip › S2_File/1_DEA/subcluster/matrix/union.DE_gene.subcluster1.xls]

	MDCK-WT1	MDCK-WT2	MDCK-WT3	MDCK-KO1	MDCK-KO2	MDCK-KO3
DUOXA1	-0.114119587895414	-0.114119587895414	-0.114119587895414	0.103353108489183	0.119250677577781	0.119754977619279
REM1	-0.316841322125166	-0.316841322125166	-0.316841322125166	0.227282974229829	0.364851707696055	0.358389284449614
LOC119870063	-0.0966665041084418	-0.0966665041084418	-0.0966665041084418	0.197084175199856	-0.0231368951929099	0.116052232318379
SNAP91	-0.577963238632965	-0.614725637825947	-0.488280765837359	0.729892688440912	0.564034442826301	0.387042511029058
CD226	-0.107461794217783	-0.107461794217783	-0.107461794217783	0.233593726670239	-0.0600616092766254	0.148853265259736
CDRT1	-0.193690174482349	-0.193690174482349	-0.193690174482349	0.40557524319766	0.0592619142777125	0.116233365971676
TTLL7	-0.440470027176458	-0.440470027176458	-0.440470027176458	0.580802875430729	0.289491621128979	0.451115584969667
LOC111096632	-0.0719744931387395	-0.0719744931387395	-0.0719744931387395	0.139409076406838	0.0928684106388939	-0.0163540076295134
LOC111096736	-0.310908606146021	-0.310908606146021	-0.310908606146021	0.479578200224548	0.337514498797937	0.115633119415576
LOC119873993	-0.157273382377399	-0.157273382377399	-0.157273382377399	0.243244873958	0.207006559373231	0.0215687138009663
LOC111097329	-0.23128870836827	-0.23128870836827	-0.23128870836827	0.3304128099242	0.0965779756800627	0.266875339500548
DLG2	-0.329874204560049	-0.372682941789817	-0.377597944032137	0.307809575963153	0.299934419692404	0.472411094726446
LOC111090025	0.0568055597644664	0.0333098941561238	0.238438036575508	-0.109517830165366	-0.109517830165366	-0.109517830165366
LOC479761	-0.185004408027564	-0.185004408027564	-0.185004408027564	0.202927157152826	0.243589324169526	0.10849674276034
LOC119872526	-0.143648096403841	-0.124705321496264	-0.126972671791544	0.171283850378265	0.048692953949511	0.175349285363873
RTN4R	0.49677716226579	0.260153818057049	0.610482961805029	-0.429508619211966	-0.515266827739273	-0.422638495176628
LOC119872293	-0.328427110395587	-0.277756423939319	-0.271678616651709	0.525678246791423	0.0494677989379145	0.302716105257278
LOC119870469	-0.279547146003164	-0.512735771204328	-0.401289075881538	0.894857363756532	0.158994193927914	0.139720435404583
BANK1	-0.141145711621267	-0.141145711621267	-0.141145711621267	0.159819071326417	-0.00504096840232035	0.268659031939706
SLPI	-0.349368781749075	-0.349368781749075	-0.349368781749075	0.426468125061813	0.168799720077313	0.452838500108101
SLC38A3	0.109693569109333	0.338512272802522	0.538226009547609	-0.387593532326875	-0.341910963770305	-0.256927355362284
KCNJ2	0.15911487368906	0.36253838159411	0.107840871950841	-0.278550721713398	-0.124375843675556	-0.226567561845057
LOC106559796	-0.398414637824206	-0.398414637824206	-0.398414637824206	0.578334642722502	0.420080930619829	0.196828340130288
LOC111092175	-0.177291594717838	-0.177291594717838	-0.177291594717838	0.208904627203158	0.272753546341093	0.0502166106092632
LOC111095583	-0.0429489174948851	-0.0429489174948851	-0.0429489174948851	0.0444663989007525	0.0495995301564184	0.0347808234274844
LOC119865012	-0.224247210251654	-0.224247210251654	-0.224247210251654	0.282489784701781	0.295865218467174	0.0943866275860052
CYP4X1	0.081252988332868	0.0492954176129065	0.323906952237621	-0.151485119394465	-0.151485119394465	-0.151485119394465
LOC102154792	-0.192746864661837	-0.192746864661837	-0.159039845353992	0.384865166458058	0.126940428209566	0.0327279800100415
AKAP6	-0.278975497684201	-0.271137987111339	-0.250202902059929	0.31228092764794	0.246038572787729	0.241996886419801
AKAP3	-0.0900707367255563	-0.127870418838071	-0.127870418838071	0.0999950856223843	0.0550646377706006	0.190751851008714
LOC111093045	-0.0449208242187273	-0.0449208242187273	-0.0449208242187273	0.0784460763187559	0.0256402428599324	0.0306761534774936
LOC111096958	-0.242694827636236	-0.242694827636236	-0.242694827636236	0.387931504668665	0.401363556105997	-0.0612105778659542
PRPH	-0.321280613230014	-0.42086708580272	-0.280699540736175	0.118097737912679	0.510928056655287	0.393821445200944
TCF15	-0.582299846708737	-0.824220550540261	-0.499538960348861	0.349712136242693	0.776997681986411	0.779349539368755
LOC119869515	-0.149141175128802	-0.149141175128802	-0.149141175128802	0.316613930829155	0.0347581594148818	0.096051435142368
LOC102155947	-0.225667656372802	-0.188641309703458	-0.268538885255952	0.0834591153512664	0.331586210838565	0.267802525142381
LOC119868024	-0.37940583309349	-0.337662410816697	-0.37940583309349	0.54632172573165	0.145075140558016	0.405077210714009
LOC111090730	-0.203365980065504	-0.203365980065504	-0.203365980065504	0.533704638476838	0.0557461818736008	0.0206471198460749
LZTS1	-0.254837886556307	-0.254837886556307	-0.254837886556307	0.314490844466277	0.162412451690556	0.287610363512086
LOC102151503	-0.0336693792796198	0.183376351334071	0.245461324347273	-0.122240311287552	-0.114714744492529	-0.158213240621644
LOC119866747	-0.242180617566881	-0.242180617566881	-0.20379500838573	0.475779793140673	-0.0143619265759842	0.226738376954803
GPR17	-0.113490994877721	-0.145525521931921	-0.125571735990228	0.206914377478803	0.107810300470579	0.0698635748504874
LOC119869710	0.174630059093137	0.420894178876064	0.337641960543517	-0.311055399504239	-0.311055399504239	-0.311055399504239
NOVA1	0.296132159794285	0.667760872616736	0.338773422252712	-0.388419744682491	-0.468425477193451	-0.445821232787791
TNFSF18	-0.175000256231059	-0.175000256231059	-0.175000256231059	0.0867291227667684	0.00717842670114768	0.431093219225261
LOC111096392	-0.290490957690107	-0.327248872551325	-0.311935434079002	0.631126126703926	0.0457065675073072	0.252842570109201
LOC488947	0.13725758883075	0.197705864268257	0.0728839672730989	-0.135949140124035	-0.135949140124035	-0.135949140124035
GABBR2	-0.288608852746008	-0.263838135879258	-0.288608852746008	0.215956627224168	0.336745810869123	0.288353403277983
LOC111095460	-0.722014776906013	-0.773267718848862	-0.833024893479201	0.871514708684209	0.957981061103333	0.498811619446534
LOC119865707	-0.357815374893307	-0.388207113113072	-0.501460867663861	0.824297398908684	0.245475283526987	0.177710673234569
CHIC1	-0.03201436439228	-0.03201436439228	-0.03201436439228	0.0598492761396957	-0.00513358719149167	0.0413274042286359
MYBPH	-0.145161952788347	-0.145161952788347	-0.145161952788347	0.231659617978242	0.0477025784454016	0.156123661941396
LOC102156228	-0.161383586571403	-0.283536775393228	-0.247174113476586	0.270668943838398	0.25874207875303	0.162683452849789
TMEM92	0.0443249814660524	0.512861798354204	0.351566394073138	-0.302917724631131	-0.302917724631131	-0.302917724631131
LOC102156069	0.0550221686951148	0.297614878365532	0.0421218183428813	-0.153040548725365	-0.153040548725365	-0.0886777679527984
LOC106557839	0.377788561975387	0.682802598603285	0.725320636781066	-0.405741194022296	-0.725978838150351	-0.65419176518709
LOC106558458	-0.363887264630933	-0.266888732062769	-0.363887264630933	0.604437249600984	0.328327441684719	0.0618985700389321
LOC102151760	-0.155315742990558	-0.155315742990558	-0.155315742990558	0.287879257352717	0.131688383395519	0.0463795882234389
CCL22	-0.176364792355033	-0.176364792355033	-0.176364792355033	0.17641632757587	0.0680193664251753	0.284658683064055
LOC119869347	-0.707617233555843	-0.707617233555843	-0.626722210128014	1.12215318894738	0.50574746929555	0.414056018996774
LOC111095671	-0.121971233238343	-0.121971233238343	-0.121971233238343	0.0601642163611533	0.179631630351961	0.126117853001914
PECAM1	-0.123550596519532	-0.123550596519532	-0.0869713056993643	0.15172231160147	0.0928235561554347	0.089526630981524
FIBCD1	0.0701224782595924	0.128858003260995	0.337318657459699	-0.18818899701546	-0.18818899701546	-0.159921144949366
LOC119869693	-0.71329547651671	-0.57605034947213	-0.580113388216556	1.07410815052834	0.494236968622373	0.301114095054684
LOC119866532	-0.660761096493995	-0.52525906040276	-0.660761096493995	0.530330896091549	0.530776287872713	0.785674069426488
LOC119863989	-0.408654942169248	-0.506682307403971	-0.451304765638291	0.820762479683449	0.107027549777206	0.438851985750855
CHST2	-0.326213111761433	-0.341082964648357	-0.364023873029685	0.348108158301677	0.386841339484999	0.296370451652799
ZEB2	-0.200331219941412	-0.200331219941412	-0.200331219941412	0.239127028760061	0.142300891965203	0.219565739098971
LOC119864115	0.268176813483654	0.200785008720932	0.362890812057161	-0.318506276905189	-0.194840080451369	-0.318506276905189
RPS6KA5	-0.843961175404414	-0.725616785368967	-1.08166879169572	0.771424070906084	0.907736826307975	0.972085855255042
LOC111093907	-0.0857145955149757	-0.0857145955149757	-0.0592431186169015	0.170218730215137	-0.00529842474178494	0.065752004173501
LOC119870168	0.501595972339404	0.569029105139388	0.578255307318123	-0.527009749809448	-0.512218239096644	-0.609652395890822
CABP5	-0.324261460536237	-0.23430372724998	-0.294675708036024	0.721643462141144	-0.0846019121858024	0.2161993458669
SBSN	-0.201263734774346	-0.275266263855113	-0.275266263855113	0.217041241901555	0.395474384879869	0.139280635703149
LOC119866310	-0.33928736642331	-0.33928736642331	-0.33928736642331	0.556802317312497	0.0710797911391193	0.389979990818314
PARD6G	-0.172079332664779	-0.171153526756329	-0.250958281391587	0.162598974998492	0.199458552484886	0.232133613329317
WDFY4	-0.0666002206446657	-0.0735128973899697	-0.0735128973899697	0.0239266533069904	0.0840987217019018	0.105600640415713
PODNL1	0.0746141934614198	0.491010475107445	0.0359008418358499	-0.200508503468238	-0.200508503468238	-0.200508503468238
TTC39B	-0.727847570581308	-0.714598791731999	-0.733377365998436	0.818603785718399	0.766231703819036	0.590988238774308
EFCAB6	0.227829510569984	0.107039832905652	0.243827646470508	-0.205262452720557	-0.156836248607654	-0.216598288617933
PRDM8	-0.218383432307296	-0.218383432307296	-0.147115015324252	0.101647136891071	0.257765953583284	0.22446878946449
LOC119864727	-0.275751026046997	-0.309686346645342	-0.262853075494317	0.632997049690624	0.0704900735826506	0.144803324913381
ENPP3	0.279374150192703	0.117055126231732	0.0396308167812069	-0.103749969292277	-0.185979756719977	-0.146330367193388
LOC102157122	-0.125127926926477	-0.125127926926477	-0.0888384197785306	0.0955722515334804	0.0920258435067724	0.151496178591231
LOC119874744	-0.0826811520892874	-0.0800817538789455	-0.0825762817319319	0.176395894685423	0.148540420648005	-0.0795971276332627
LOC111092071	-0.160468721011183	-0.302627254797175	-0.302627254797175	0.441334864333383	0.260945804353007	0.0634425619191409
TRIM58	-0.0743411377514242	-0.0743411377514242	-0.0743411377514242	0.0870615886369041	-0.00212692478492561	0.138088749402294
TRIM50	0.713023954412664	0.431191415989352	0.657885650737661	-0.629644563789835	-0.542811893560007	-0.629644563789835
PROB1	0.455222675090348	0.387297102526237	0.527410478055729	-0.496828528685149	-0.375270275654587	-0.497831451332577
NEURL1B	-0.482132012389901	-0.544947267252863	-0.525367746927738	0.615786442478538	0.360425969665146	0.576234614426818
TLL2	-0.426743104638551	-0.458629932182092	-0.467440777385026	0.457374175517645	0.439715740501857	0.455723898186166
NSG1	-0.200899885514117	-0.269201979439186	-0.147189307912104	0.237742139547964	0.0341193707206443	0.3454296625968
LOC119871946	-0.185158215488824	-0.272295738654822	-0.299036603682456	0.534731714365526	0.160625550149533	0.0611332933110438
LOC119865375	-0.236350824094282	-0.236350824094282	-0.236350824094282	0.250139083647382	0.142053147897819	0.316860240737646
HTRA3	-0.282638982720426	-0.282638982720426	-0.213473029176567	0.0961777937480396	0.420504252719795	0.262068948149585
LOC119870502	-0.142792226118653	-0.144560711213866	-0.14559802920938	0.261621544091311	0.0141094730748988	0.157219949375689
LOC119873302	-0.213511180580504	-0.213511180580504	-0.213511180580504	0.249034345635551	0.199831599725535	0.191667596380428
TFPI	0.0710810121676768	0.50218224194333	-0.0347200974023626	-0.179514385569548	-0.179514385569548	-0.179514385569548
LOC111092479	0.0811686875836051	0.258529633062336	0.495077292466487	-0.253141202490076	-0.290817205311176	-0.290817205311176
ADGRB2	-0.408223924613347	-0.459114432570852	-0.429587668545614	0.396536272162307	0.399044775018606	0.5013449785489
LOC111091350	-0.0659296993963	-0.0659296993963	-0.0659296993963	0.122667453836979	0.0644635181337435	0.0106581262181775
LAMA4	-0.322895208682716	-0.322895208682716	-0.322895208682716	0.299883370230725	0.236378287075586	0.432423968741838
LOC119872688	-0.2258114590866	-0.2258114590866	-0.2258114590866	0.308313907452046	0.219991508064758	0.149128961742998
CHRDL1	-0.444879570624359	-0.381814335215822	-0.381553352027084	0.371645593034498	0.357633796014469	0.478967868818297
LOC111095154	-0.72393550721135	-0.815914207230776	-0.574044743049095	0.715015002790497	0.731558819354785	0.667320635345938
NREP	0.539980963887657	0.561921598581772	0.278831659670672	-0.478975039189126	-0.422784143761848	-0.478975039189126
LOC119872897	-0.667961341638641	-0.792427121711322	-0.632079995986786	0.759976510861573	0.718895679290683	0.613596269184494
CHP2	0.231581620340043	0.0342200199367493	0.191344221212017	-0.152381953829603	-0.152381953829603	-0.152381953829603
PLAAT1	-0.685637146652028	-0.790358921085597	-0.790358921085597	0.505372330612409	0.715970846301779	1.04501181190903
C9H17orf64	-0.410833808968929	-0.297374668072161	-0.316527464355016	0.529134428057121	0.0406922541520386	0.454909259186947
RAB33A	0.0530212060483741	0.155506359478816	0.42989462008154	-0.117513126146154	-0.260454529731288	-0.260454529731288
F5	-0.623056285639532	-0.623056285639532	-0.623056285639532	0.626495243602271	0.592758964521611	0.649914648794715
LOC111097072	-0.0625460615016408	-0.0625460615016408	-0.0625460615016408	0.0568353500292198	-0.0429110355807341	0.173713870056437
LOC102156830	0.165130129189811	0.455020528920974	0.48471532750406	-0.401350913967922	-0.336181206994413	-0.36733386465251
AK5	-0.809951246309154	-0.854363552254099	-0.773314402099494	0.703359723023795	0.866482246868372	0.86778723077058
FGL2	-0.350233117807052	-0.327286397301772	-0.412720132440529	0.388793346535001	0.316742072321634	0.384704228692718
LOC111097376	-0.662957019769903	-1.08018146018163	-0.964827101936668	1.50296791362493	0.586220530218337	0.618777138044941
LOC111098644	-0.122932897354561	-0.122932897354561	-0.122932897354561	0.116698547399971	0.152247024730244	0.0998531199334665
SPP2	-0.752973340301765	-0.674524471117551	-0.662021449254432	0.561497957916112	0.524442145534608	1.00357915722303
LOC119876918	-0.299873080073952	-0.299873080073952	-0.299873080073952	0.533379738926405	0.180405486387781	0.18583401490767
TMEM151B	0.191300529105833	0.374280762822791	0.496306295362444	-0.316210267131081	-0.388299546011482	-0.357377774148505
LOC119870347	-1.03569814117443	-0.855146681121719	-0.63657072911942	1.50078077394283	0.634936997734594	0.391697779738142
LOC111095556	-0.138968935136709	-0.138968935136709	-0.138968935136709	0.31087553647402	0.117941475665927	-0.0119102067298216
COL10A1	-0.31480925779925	-0.31480925779925	-0.31480925779925	0.407836873718982	0.228591597643456	0.307999302035312
LOC111094605	-0.138987107396333	-0.138987107396333	-0.138987107396333	0.223919241039848	0.15347898095718	0.0395631001919715
NGFR	-0.508136745572899	-0.508136745572899	-0.508136745572899	0.486942495458335	0.472689220189762	0.564778521070599
BAALC	-0.425941418440256	-0.425941418440256	-0.425941418440256	0.342398761925114	0.252481199272425	0.68294429412323
LOC102154476	-0.240367437744012	-0.240367437744012	-0.240367437744012	0.196863497683173	0.255034040041802	0.26920477550706
LOC119873006	-0.311154588001188	-0.311154588001188	-0.311154588001188	0.417365902900114	0.180098222323329	0.335999638780123
LOC111096825	-0.252730360150599	-0.283217586901561	-0.283217586901561	0.563004515014795	0.256049437788846	0.000111581150080253
PPFIA4	-0.741219824622992	-0.866412830586628	-0.621573113740687	1.12045882667837	0.593412529527108	0.515334412744829
AASS	0.367140059421737	0.120589858782853	0.341906492901592	-0.302084496000036	-0.276879894839936	-0.250672020266209
LOC111093170	-0.172124943076315	-0.129435784770561	-0.172124943076315	0.327596978497247	-0.0876850820602413	0.233773774486185
LOC102155395	-0.274464571180788	-0.432773157842739	-0.432773157842739	0.439046839734343	0.236502201619602	0.464461845512321
KLF1	0.158747091310263	-0.0215228831727901	0.240865708587378	-0.126029972241617	-0.126029972241617	-0.126029972241617
MNDA	0.245497235690887	0.317967756863579	0.55095080816207	-0.458880764558905	-0.329782424398739	-0.325752611758893
SCIMP	-0.394026431997777	-0.240046037928319	-0.279472834994079	0.589495859112685	0.307433022040375	0.016616423767115
PDZD2	-0.529885895346953	-0.618885186131342	-0.461155109433173	0.436365599159782	0.604525368863743	0.569035222887943
LOC119866570	0.302361325921112	0.577033618155395	0.0659197514588154	-0.183934507712674	-0.380690093911324	-0.380690093911324
LOC111096505	-0.229598200458097	-0.229598200458097	-0.229598200458097	0.271716606419287	0.14929069370382	0.267787301251184
LOC102156051	-0.294677686955958	-0.294677686955958	-0.294677686955958	0.46747634639344	0.0872402210390636	0.32931649343537
SCN8A	-0.0982499898268636	-0.154204194060136	-0.170512231037557	0.0679249160134512	0.166980799307757	0.188060699603348
SIM1	0.0797900614181438	0.131564893734743	0.0411426884831922	-0.0841658812120262	-0.0841658812120262	-0.0841658812120262
ABO	0.272777074098382	0.305583598895148	0.283871094085849	-0.28741058902646	-0.28741058902646	-0.28741058902646
IL37	-0.452295815246452	-0.45699689599428	-0.4594676878996	0.570465668193759	0.393879138090041	0.404415592856531
PLB1	-0.573685092289899	-0.399005189362107	-0.471313269704722	0.594839924810925	0.380853110349376	0.468310516196428
PLA2G4E	-0.240218075347195	-0.240218075347195	-0.215553722583675	0.22615115050997	0.229348076759488	0.240490646008607
CPVL	-0.777021491391408	-0.641016525424496	-0.621065064250823	0.833796664718037	0.559630950650053	0.645675465698637
LOC102151895	-0.167731593897347	-0.167731593897347	-0.167731593897347	0.0389853881723291	0.0492086925418236	0.415000700977887
LOC119873647	-0.27144497117283	-0.242711757104162	-0.243492632223801	0.5869920425015	0.0123085262735526	0.15834879172574
LOC111097620	-0.326359058156259	-0.453280388671028	-0.335597313106545	0.769958028262374	0.282520769339455	0.0627579623320041
CA4	-0.339263899042859	-0.239825947345598	-0.339263899042859	0.139139514520199	0.24476728194041	0.534446948970708
ANK1	-0.389624222028227	-0.381869553488465	-0.36703280643494	0.228841174427735	0.400773500667453	0.508911906856444
RND2	0.393313145571344	0.274768150538478	0.510425125740102	-0.422211915480297	-0.286157580953561	-0.470136925416067
OGN	-0.429246263946512	-0.501333134796349	-0.670080993446454	0.761777413442395	0.404938435883888	0.433944542863031
LOC111098576	-0.093839337634222	-0.093839337634222	-0.093839337634222	0.283445473365648	-0.0203892493617947	0.0184617888988122
CMTM2	-0.345580262028755	-0.345580262028755	-0.345580262028755	0.242685112077471	0.334116464744473	0.459939209264321
LMAN1L	-0.773527419595641	-0.841243661990724	-0.654002008909381	0.669640599819545	0.912703345674125	0.686429145002076
GAS6	-0.316907910293087	-0.264774461428769	-0.14876012094294	0.0592035144091022	0.190593468370985	0.480645509884709
STXBP5L	-0.0320377382564548	-0.0320377382564548	-0.0320377382564548	0.0442709670185187	0.0332919209901042	0.0185503267607416
EEPD1	-0.410007354286526	-0.322913670394945	-0.369361613452215	0.16389617596063	0.45758449397875	0.480801968194305
LOC119866374	-0.175603080024745	-0.228546150190085	-0.228546150190085	0.581121823877565	0.0538023158360463	-0.00222875930869679
ZDBF2	0.0109720149762011	0.0121773456488645	0.0218317252571489	-0.0149936952940715	-0.0149936952940715	-0.0149936952940715
TGM3	-0.283181005160466	-0.283181005160466	-0.283181005160466	0.458159989361198	0.231960189140305	0.159422836979896
SYTL3	-0.174955423454486	-0.212437453306302	-0.132376090702028	0.422917617150528	0.00827015341709667	0.0885811968951917
LOC111090959	-0.194114282362789	-0.434920723397332	-0.386480844701227	0.661814752526448	0.245577376583668	0.108123721351232
LOC102155115	-0.218218687023355	-0.218218687023355	-0.218218687023355	0.588937541635416	0.0330071543372587	0.0327113650973908
LOC111097634	-0.0828230866097872	-0.0828230866097872	-0.0828230866097872	0.163791736640653	0.0643051368238564	0.0203723863648523
LOC119867948	-0.201944420646097	-0.140700806330804	-0.209947892085809	0.490484723539138	-0.0220509542535335	0.0841593497771058
LOC111097633	-0.0974541263259197	-0.142968391301329	-0.114505323522481	0.151168265979194	0.0247594766888829	0.179000098481652
LOC106558031	-0.646614239920565	-0.646614239920565	-0.646614239920565	0.358683695547254	0.863836317867655	0.717322706346787
UBXN10	-0.0197361146822785	0.1978527567758	0.284580419025089	-0.140340938321135	-0.161178061398737	-0.161178061398737
CFAP69	-0.334472526588511	-0.316140742686489	-0.261484854709562	0.390162818191409	0.177024303423475	0.344911002369678
LOC119872605	-0.196124482102442	-0.196124482102442	-0.196124482102442	0.0619131624901241	0.105022972942453	0.421437310874748
LOC119870095	-0.207054038420921	-0.207054038420921	-0.207054038420921	0.597432429357996	0.0597780682341304	-0.0360483823293641
LOC111090550	-0.433564635858797	-0.433564635858797	-0.354127128403044	0.369225805591329	0.516056202654751	0.335974391874558
B3GNT3	0.196563770383653	0.399650567798444	0.462679013038187	-0.352964450406761	-0.352964450406761	-0.352964450406761
LOC111093955	-0.142274665090093	-0.107512407122014	-0.142274665090093	0.0627361651618167	-0.0281982075208376	0.35752377966122
LOC119870153	-0.160548083303862	-0.160548083303862	-0.160548083303862	0.230989798784574	0.172409561742128	0.0782448893848835
LOC111092107	-0.117576458556849	-0.146606633734587	-0.146606633734587	0.282070704374433	0.152564158060369	-0.0238451364087796
NAALAD2	-0.240183362836177	-0.199002059277242	-0.22943981908261	0.45389453219161	0.0114733708565125	0.203257338147906
MTMR7	-0.167285687131658	-0.167285687131658	-0.128805958375948	0.249477325139351	0.0492076700622812	0.164692337437631
LOC111093453	-0.299807770647384	-0.271418320172291	-0.31771014792139	0.626768966369054	0.213132990210685	0.0490342821613254
METTL7B	0.142805021571005	0.570031903411806	0.500842821721466	-0.555687298195677	-0.346277603996509	-0.31171484451209
CRISPLD2	-0.644532613391446	-0.6191430486337	-0.650898572017711	0.629360813453086	0.649499226269412	0.635714194320358
LOC119872851	-0.262010413517035	-0.340379779000262	-0.278381060705427	0.615506565852882	0.205248627385887	0.0600160599839545
NPL	-0.387363123565443	-0.44784636363246	-0.44784636363246	0.285389085333372	0.431113556093045	0.566553209403947
LOC119870378	-0.188023096971553	-0.188023096971553	-0.188023096971553	0.227038927914518	0.213985194838953	0.123045168161188
LOC119870076	-0.102713764190837	-0.102713764190837	-0.102713764190837	0.149292475668767	0.102238240396578	0.0566105765071668
LIPK	-0.369823926376728	-0.326758047445518	-0.369823926376728	0.252599518606302	0.369148790990906	0.444657590601765
LOC111097452	-0.0889361565002658	-0.067374326157728	-0.10557424963968	0.245553671118144	-0.0502262929223206	0.0665573541018504
SHOX2	0.55257313549347	0.390670804731332	0.325550244449175	-0.170047420760068	-0.549373381956954	-0.549373381956954
LOC100685649	-0.727909145087748	-0.923491610504375	-0.906796761780919	0.756461063274054	0.907637101583145	0.894099352515843
LOC102154658	-0.536946090810787	-0.478955065255128	-0.519027978017107	1.08753005913117	0.247014428253871	0.20038464669798
LOC102152411	0.317140154070134	0.143437656525945	0.161167818242364	-0.207248542946148	-0.207248542946148	-0.207248542946148
LOC111097624	-0.565111774409336	-0.557316087338466	-0.614274112922241	0.950757084041883	0.396603095510653	0.389341795117506
LOC102152415	-0.237920606363251	-0.237920606363251	-0.237920606363251	0.389394861987776	0.0768895904843459	0.24747736661763
LOC106557620	-0.253660152202546	-0.253660152202546	-0.253660152202546	0.62120604566199	0.100635148374942	0.0391392625707056
RFX8	-0.173689993470599	-0.173689993470599	-0.173689993470599	0.409782877186971	0.0494742693077138	0.0618128339171125
SYT1	-0.30706370926016	-0.28261548887228	-0.36720375640975	0.246557509033438	0.4023177789807	0.308007666528052
LOC111097330	-0.514816990034301	-0.514816990034301	-0.514816990034301	0.826631416855466	0.431183168693663	0.286636384553774
RGS9	-0.46159865158142	-0.518835406429548	-0.290081965696909	0.538019295373474	0.335202543217748	0.397294185116656
LOC111094516	-0.124835235085535	-0.124835235085535	-0.124835235085535	0.319224309106935	0.0444189175150414	0.0108624786346298
LOC119870472	-0.053270628180972	-0.0722679226946738	-0.0722679226946738	0.105112863835826	0.0829061894416211	0.00978742029287226
MAMLD1	0.15515529473427	0.132188585074763	0.24718731044378	-0.212405880990189	-0.166816131863169	-0.155309177399455
CNFN	-1.05360860774447	-1.05360860774447	-0.657957878958776	1.18989779531115	0.722208076389487	0.853069222747084
HGFAC	-0.221687395403112	-0.251831337087515	-0.19101887060615	0.327803564905331	0.20240668542282	0.134327352768626
LOC119873356	-0.309315063116357	-0.309315063116357	-0.309315063116357	0.555009375494967	0.241691953286451	0.131243860567653
LOC111091405	-0.101468586556661	-0.178128919893345	-0.14544265181237	0.295122887675033	0.099774915230074	0.0301423553572685
FOXP2	0.00793338141999539	0.177368060380222	0.121347883392708	-0.0732670373795095	-0.126952556481035	-0.106429731332381
PROS1	0.221363972016463	0.23181000738806	0.0674715688392462	-0.173548516081257	-0.173548516081257	-0.173548516081257
NOS2	-0.263120358974518	-0.263120358974518	-0.231293265824633	0.252672817870867	0.164673512847415	0.340187653055387
LOC100686192	0.215512947059704	0.377497419581859	0.117482284795415	-0.274260143791076	-0.274260143791076	-0.161972363854827
ADORA2A	-0.451097218671349	-0.451097218671349	-0.451097218671349	0.315575110868423	0.511377030178457	0.526339514967168
SPINK14	-0.221036690873769	-0.221036690873769	-0.221036690873769	0.576256910559481	0.00298752586136594	0.0838656362004586
LOC111093139	-0.0352949845390982	-0.0352949845390982	-0.0352949845390982	0.105563491618296	0.0159643424019514	-0.0156428804029534
LOC111097144	-0.111493946756272	-0.111493946756272	-0.111493946756272	0.312981024775025	-0.0780124456716193	0.099513261165409
TRPA1	0.0503630156712568	0.0450157376180451	0.0740886081613418	-0.0564891204835479	-0.0564891204835479	-0.0564891204835479
DMBT1	-0.248448880368483	-0.265581400350523	-0.2337201369666	0.187383464527064	0.357155199559575	0.203211753598967
LOC111097420	-0.167967532702402	-0.132594181037624	-0.115290112914793	0.180675083993727	0.0583498581789858	0.176826884482105
LOC119867845	-0.0998802092967523	-0.0998802092967523	-0.0998802092967523	0.225916042942368	-0.0239574357864526	0.0976820207343415
LOC106559988	-0.16040355370456	-0.16040355370456	-0.16040355370456	0.227241321835415	0.108643959766685	0.145325379511579
LOC119869713	-0.510258944713771	-0.535357074964354	-0.451396934018857	0.707598179304835	0.40502203994191	0.384392734450237
TBC1D9	0.499473443000913	0.43810451095893	0.127041437777955	-0.354922436969462	-0.357732751629955	-0.351964203138382
PRR15	-0.196273533031515	-0.349370640027688	-0.251527952181713	0.221573109213398	0.299711325587848	0.27588769043967
LOC102155446	-0.0878492008836134	-0.0878492008836134	-0.0725857244669669	0.0860994712876338	0.068380418467031	0.0938042364795288
IGFBP5	0.204599178772015	0.241711478393276	0.0770344277154806	-0.174448361626924	-0.174448361626924	-0.174448361626924
LOC119866867	-0.0804332882092492	-0.0804332882092492	-0.0804332882092492	0.157482801128286	0.0121746925281166	0.0716423709713446
GJA5	-0.695834749084634	-0.475989076130744	-0.695834749084634	0.728671933603318	0.493258553611691	0.645728087085002
LOC111090250	-0.220626270174246	-0.226622616279111	-0.210427275530747	0.279270345414261	0.0426379911301056	0.335767825439738
IRF8	-0.160852018240368	-0.165224679343873	-0.238656943422551	0.151417475528918	0.199643361174457	0.213672804303416
TRIM9	-0.255449564000519	-0.206253375222081	-0.27750399700243	0.256492590123791	0.22855873735598	0.254155608745258
CACNB2	-0.559975530981644	-0.511018178085142	-0.503791573492813	0.486756482117685	0.532441664597177	0.555587135844737
SLC1A1	-0.684840487038148	-0.678410662099194	-0.577896563614435	0.77664295055754	0.661140530180592	0.503364232013644
TRIM6	0.523830548401297	0.787570679086227	0.592393553137029	-0.634598260208184	-0.634598260208184	-0.634598260208184
LOC102153565	-0.172895231695752	-0.172895231695752	-0.172895231695752	0.327126637507342	0.111085787651601	0.0804732699283126
CD70	-0.529230245804336	-0.685572493327551	-0.685572493327551	0.609896053799511	0.823788411951622	0.466690766708306
HDAC9	-0.283501663899984	-0.297890120481392	-0.253396408804377	0.0373525790870348	0.339831307814393	0.457604306284325
ONECUT2	-0.102015597819548	-0.0939403924768274	-0.0941627791869742	0.0578460537008818	0.0937981235917547	0.138474592190714
NOXO1	0.594191605028515	0.0869593731844203	0.312919645121975	-0.41860945416308	-0.352509238973388	-0.222951930198442
LOC119869627	-0.255451044602597	-0.255451044602597	-0.255451044602597	0.462245336178291	0.131965541136236	0.172142256493264
SMPD3	-0.0521770508421782	-0.0521770508421782	-0.0521770508421782	0.104439610128439	0.0445395371179783	0.00755200528011699
EPGN	-0.678246858684834	-0.718052864049793	-0.752011183702561	0.976894089679308	0.62584217389383	0.545574642864051
LOC111097809	-0.0881645655615003	-0.0881645655615003	-0.0881645655615003	0.200074677717263	-0.000142406527793432	0.0645614254950309
RASSF10	0.55724718854733	0.470915857728531	0.508861999370352	-0.417791957817168	-0.637440651208189	-0.481792436620855
PRSS12	-0.639212070893483	-0.925362429160932	-0.916665761707237	1.39992744526035	0.633908433537323	0.447404382963974
GREB1	-0.068453708044756	-0.068453708044756	-0.068453708044756	0.0712868807898955	0.111513327399021	0.0225609159453516
NLRP1	-0.0261149336572469	-0.0261149336572469	-0.0261149336572469	0.0230906293964659	0.0365497595359331	0.0187044120393418
LOC119874183	-0.0637546387453676	-0.0637546387453676	-0.0637546387453676	0.118219310181907	0.115096378861529	-0.042051772807333
CDKL4	-0.420602271259527	-0.425097966416472	-0.513820324530017	0.472598620615477	0.376824810191505	0.510097131399035
LOC119881352	-0.541050361186131	-0.468698780235195	-0.532970553666671	0.691556556094366	0.402722544341132	0.448440594652498
LOC102156539	0.0610960322454629	0.0800857657051021	0.130105253469942	-0.0904290171401689	-0.0904290171401689	-0.0904290171401689
LOC106559002	-0.100549171126409	-0.100549171126409	-0.100549171126409	0.134897286338505	0.119230844961453	0.0475193820792692
LOC102152675	-0.235881611641383	-0.223501153872719	-0.234997235512398	0.517203819664254	0.0782523093247864	0.0989238720374599
LOC119870757	-0.096535238872296	-0.157021245860881	-0.157021245860881	0.390587502960665	0.10492351382384	-0.0849332861904469
VGLL2	-0.304070334062684	-0.304070334062684	-0.249949811764148	0.329890890880151	0.256301267042128	0.271898321967237
LOC119870966	-0.138323668384736	-0.18404201104492	-0.157628610378436	0.372116620757838	0.0661240424030959	0.0417536266471587
LOC111093714	-0.24838960682428	-0.317413911842979	-0.317413911842979	0.544197704639151	0.258025254242283	0.0809944716288045
PHACTR1	0.430709152798356	0.58673416409206	0.67062177576853	-0.636049555194649	-0.564147049547044	-0.487868487917253
LOC111095012	-0.309224345036147	-0.301071873319087	-0.350913105837377	0.446099041670448	0.223716445855156	0.291393836667008
PLA2R1	-0.179871448375028	-0.146680353924327	-0.163636163652259	0.190379893532942	0.197420026866566	0.102388045552105
C18H11orf94	0.225103609759744	0.284658985154564	0.194436272739444	-0.234732955884584	-0.234732955884584	-0.234732955884584
LOC119867066	-0.0755591235300013	-0.0755591235300013	-0.0755591235300013	0.0271043822406432	0.159675314287591	0.0398976740617692
TMEM144	0.468518182500418	0.74294865101349	0.654518743763791	-0.6219951924259	-0.6219951924259	-0.6219951924259
GXYLT2	-0.0852447606516642	-0.0852447606516642	-0.0852447606516642	0.169005800262442	0.0599070339532188	0.0268214477393321
LOC111097741	-0.209617380957623	-0.290138612789115	-0.290138612789115	0.0664334339632097	0.386303930551977	0.337157242020665
MUC5AC	0.161907873368796	0.610556437621446	0.308461535684295	-0.364573238160822	-0.356826833596737	-0.359525774916978
LOC111095876	-0.276456245710094	-0.276456245710094	-0.276456245710094	0.488089491307942	0.211105220611509	0.13017402521083
SYCP2	-0.835108187656231	-0.683220358984568	-1.11191068964235	1.23522952609436	0.628067780951165	0.766941929237619
PWWP3B	0.161317936937703	0.053045910143532	0.02459610657016	-0.0796533178837983	-0.0796533178837983	-0.0796533178837983
LOC119865365	-0.211055894447119	-0.275700116123627	-0.215856177177476	0.528183217922801	-0.00709325623876578	0.181522226064186
CYP24A1	-0.0981366879424981	-0.184213876733935	-0.142705934030984	0.21638416389086	0.0547025750616988	0.153969759754858
OMG	-0.355669216865939	-0.338185208934374	-0.306993145984494	0.403527861631929	0.270719260166807	0.326600449986072
LOC106558650	-0.892117751023657	-1.07382404497711	-0.938278692215721	1.47723597938682	0.679523650380039	0.747460858449627
OMD	-0.105718943614771	-0.105718943614771	-0.105718943614771	0.291827759710562	-0.0168799186870069	0.0422089898207573
MSS51	-0.222479032057189	-0.222479032057189	-0.222479032057189	0.476838054621266	0.0588583879000276	0.131740653650274
LOC119872656	-0.717513713022171	-0.781356000284947	-0.789179436076219	1.203200588396	0.573907726178844	0.510940834808495
MUCL3	-0.252142585063016	-0.169649808001164	-0.171195729570912	0.275962595502627	0.177071644776569	0.139953882355897
SPATC1	0.158790121851925	0.00485512355536294	0.0983183145108183	-0.0873211866393688	-0.0873211866393688	-0.0873211866393688
LOC119865456	0.370941068618783	0.193672658765838	0.307947794863998	-0.301876180558132	-0.301876180558132	-0.268809161132354
CDC20B	0.251096309498405	0.18146854226379	-0.0492716711502831	-0.138372483775381	-0.138372483775381	-0.10654821306115
HAPLN3	-0.212194022525458	-0.212194022525458	-0.159040970185903	0.238690459153305	0.339706826508811	0.00503172957470224
LOC119870108	-0.356564747212885	-0.315243253101531	-0.356564747212885	0.824561980807588	0.0691781272180137	0.1346326395017
FER1L6	-0.0325521694754999	-0.0325521694754999	-0.0325521694754999	0.0872170008349024	-0.00372986065572515	0.0141693682473224
LOC111094331	-0.22243658475691	-0.0882708562501822	-0.22243658475691	0.36513963391633	0.102319880588384	0.0656845112592891
LOC486100	0.604340491481874	0.446570883596572	0.748173466897078	-0.650772248046497	-0.590167268450288	-0.558145325478739
LOC102153400	-0.206201269801315	-0.206201269801315	-0.206201269801315	0.322260030001419	0.0418465138365912	0.254497265565936
LOC102151528	-0.0786773825977446	-0.0786773825977446	-0.0786773825977446	0.144127178447517	0.0204373473152765	0.0714676220304406
ZMAT1	-0.344735842087871	-0.348790553814402	-0.256935172139162	0.423444012607898	0.356489218255995	0.170528337177542
LOC102153034	0.144265318500884	0.44474714323205	0.596242822083259	-0.395085094605398	-0.395085094605398	-0.395085094605398
KLHL14	0.151881237781162	0.0321485658121647	0.228356839887771	-0.137462214493699	-0.137462214493699	-0.137462214493699
LOC119864761	-0.229099138508789	-0.346772906256098	-0.291923040385054	0.449473475126329	0.294689888024194	0.123631721999418
DMBX1	-0.564432387704467	-0.564432387704467	-0.564432387704467	0.713585080142695	0.41170318519606	0.568008897774648
IL18RAP	-0.386760089370549	-0.386760089370549	-0.386760089370549	0.465580797759454	0.258884395117558	0.435815075234635
ANK2	-0.218673414708936	-0.218673414708936	-0.218673414708936	0.239257020334991	0.250655167370998	0.166108056420817
TET1	-0.0463443572419868	-0.0553818866085811	-0.0386659343594095	0.0594102209491443	0.0243737251232602	0.0566082321375729
NOD2	-0.0793283717332196	-0.0793283717332196	-0.0793283717332196	0.276671161774011	-0.0204840814035622	-0.0182019651707897
HCLS1	-0.117915932151516	-0.117915932151516	-0.117915932151516	0.00437908572071817	0.0637540412803623	0.285614669453467
USH1C	-0.3507116526228	-0.319566338086414	-0.143987169942026	0.164726300918119	0.331274559641924	0.318264300091197
LOC111094434	-0.350771731519835	-0.350771731519835	-0.162938121058806	0.595182746079434	0.16544719437689	0.103851643642152
KCND1	-0.0752875219907194	-0.0752875219907194	-0.0752875219907194	0.0775669430793468	0.0499337485623568	0.0983618743304546
SOX18	0.0450998273353185	0.383468779921071	0.426199483667862	-0.284922696974751	-0.284922696974751	-0.284922696974751
RAC2	-0.184886895928931	-0.184886895928931	-0.184886895928931	0.259265966800754	0.100604101434985	0.194790619551053
LOC102151744	0.126062121448821	0.201034949383883	0.115991040554767	-0.147696037129157	-0.147696037129157	-0.147696037129157
NR4A3	-0.567731196686083	-0.592516038919231	-0.532225526759835	0.629687916856439	0.379923020177211	0.682861825331498
LOC111094619	-0.15953374792561	-0.15953374792561	-0.15953374792561	0.264690734718757	0.22065597406756	-0.00674546500948706
LOC111095238	-0.411156545674328	-0.411156545674328	-0.25834360630679	0.593636771758262	0.22716849556674	0.259851430330445
KBTBD11	-0.0737605791767916	-0.0737605791767916	-0.0737605791767916	0.111107465956677	-0.0489076127802407	0.159081884353939
LOC119869720	-0.610370240285997	-0.724195155328686	-0.6475294540613	1.12938402012109	0.441567586814081	0.411143242740813
CIDEB	-0.435023223014285	-0.435023223014285	-0.435023223014285	0.398040106627995	0.58337522996413	0.323654332450729
LOC106559541	-0.123514170625965	-0.123514170625965	-0.123514170625965	0.0329186908830671	0.142748258062058	0.19487556293277
CYP7B1	-0.864934644351061	-0.832596315482835	-0.833133517658446	0.860730453129366	1.03048285003515	0.639451174327823
LOC111096834	-0.909574035845473	-0.853317107847365	-0.949588056364525	1.52820696792752	0.741504533547084	0.442767698582763
LOC106558052	-0.0955526188376986	-0.0818874133598034	-0.0779584713868999	0.157173055515576	-0.013576327931967	0.111801776000792
LOC111096831	-0.0424561000842559	-0.0424561000842559	-0.0424561000842559	0.0898259223256358	-0.0155668265296378	0.0531092044567696
LOC102156760	-0.0738441036373691	-0.0738441036373691	-0.0738441036373691	0.246424514981162	-0.0149554928792823	-0.00993671118977249
ABI3	-0.161985492531897	-0.161985492531897	-0.161985492531897	0.102650617594502	0.208432144309422	0.174873715691767
MAP6D1	-0.202960837819838	-0.120423098417405	-0.172770272382297	0.3813965659033	0.076960876832281	0.0377967658839591
SLC16A4	-0.179391670837269	-0.162796940103025	-0.179391670837269	0.406291997127541	0.0665262120818291	0.048762072568192
SLC16A6	-0.864012750607657	-0.864012750607657	-0.864012750607657	0.798227847360926	0.866665894013315	0.927144510448731
LOC111097445	-0.131264518140432	-0.131264518140432	-0.131264518140432	0.234705670545234	0.101204685145262	0.0578831987308005
LOC111097444	-0.269329846043424	-0.205811717553605	-0.269329846043424	0.417578499994434	0.152716884225586	0.174176025420433
SLC1A3	-0.0603854259737647	-0.0603854259737647	-0.0603854259737647	0.139225990699768	0.00788639597344244	0.0340438912480834
MMP2	0.109883359360517	0.00305054843121678	0.101952725299137	-0.071628877696957	-0.071628877696957	-0.071628877696957
UBAP1L	-0.696190730218019	-0.786944688995545	-0.839506520992078	0.668349778899529	0.735083058979829	0.919209102326284
FLVCR2	-0.806624472758119	-0.764455683894169	-0.882852133629727	0.761851812426788	0.896098702719798	0.795981775135429
TAFA5	0.0787576285561304	0.0380476703438311	0.195852800854422	-0.104219366584795	-0.104219366584795	-0.104219366584795
TBX20	-0.845243896888521	-0.785638335815005	-0.858372946032933	0.861575761794524	0.858046369316043	0.769633047625891
LOC119871933	-0.823225979449682	-0.823225979449682	-0.675975296101531	1.24797755434449	0.400777238769045	0.673672461887363
IL27	-0.183825186180937	-0.183825186180937	-0.113033333832501	0.178834337523562	0.122676218908507	0.179173149762305
AXL	-0.392017694922323	-0.326733537534781	-0.362340073659057	0.304707076579853	0.398680955429459	0.377703274106849
LOC119870865	-0.129052865657074	-0.129052865657074	-0.129052865657074	0.230828090312058	0.0690477148710809	0.0872827917880825
LOC111097251	-0.227855098975497	-0.227855098975497	-0.227855098975497	0.144225548516724	0.31745600248577	0.221883745923997
HEY2	-0.489913578128516	-0.489913578128516	-0.489913578128516	0.686991900080595	0.288035878748758	0.494712955556196
CCDC96	0.347299386720402	0.12339960810481	0.12527830690868	-0.16690914463757	-0.214534078548161	-0.214534078548161
LOC119864008	-0.697569021397875	-0.503587905324232	-0.54055118942234	0.426299098504712	0.623853464559301	0.691555553080433
RORA	-0.112220555825376	-0.112220555825376	-0.112220555825376	0.0682850697131691	0.160803510358025	0.107573087404934
LOC111091542	-0.323451873581417	-0.359979120166169	-0.359979120166169	0.45837409958116	0.431935779876449	0.153100234456147
DLGAP3	0.0079999954963554	0.121496051526707	0.0894836564014581	-0.0729932344748402	-0.0729932344748402	-0.0729932344748402
LOC111098561	-0.293139665866135	-0.293139665866135	-0.293139665866135	0.29726115022573	0.249882995373818	0.332274851998858
LOC111093200	-0.0497635218325669	-0.0779648813570732	-0.0779648813570732	0.0653331817738681	0.0762579653621378	0.0641021374107075
LOC111096348	-0.239838436887434	-0.239838436887434	-0.239838436887434	0.581948502179968	0.0480026114718646	0.0895641970104687
ATP6V0D2	-0.214610196818521	-0.297446287161573	-0.220725761503082	0.148529317869397	0.241517917632575	0.342735009981204
LOC119866260	-0.114519753804964	-0.114519753804964	-0.114519753804964	0.141581498896566	0.256588527304606	-0.0546107647862792
LOC111096404	-0.44671659265864	-0.44671659265864	-0.413807502335391	0.824329534195217	0.22485668533228	0.258054468125174
LOC111095693	-0.26087330366065	-0.26087330366065	-0.26087330366065	0.337246031756345	0.111129311085903	0.334244568139703
AHRR	-0.128075465582722	-0.128075465582722	-0.128075465582722	0.141260555173831	0.10916272247369	0.133803119100644
LOC119866516	-0.828590818271654	-0.872870918107975	-0.755175593864443	0.820452325269164	0.796662290491712	0.839522714483195
FLRT3	0.487778233191266	0.645830641031438	0.444498265920587	-0.510284293987284	-0.487749446468958	-0.580073399687048
SLC25A27	-0.709081835862935	-0.662614908379684	-0.719106753107324	1.13246368008661	0.486650352800248	0.471689464463083
LOC119869288	-0.0602336230762993	-0.0602336230762993	-0.0602336230762993	0.0197936187588874	0.0553536788728158	0.105553571597195
LOC111096486	-0.204866745691162	-0.204866745691162	-0.204866745691162	-0.132767807034628	0.455169206382141	0.292198837725973
LOC102151762	-0.625337139528803	-0.507293900600526	-0.570186176355414	0.880472501761129	0.452551271314479	0.369793443409135
LOC119873214	-0.307738849506097	-0.288788420478963	-0.354499428399062	0.496530049875393	0.140771913300583	0.313724735208147
RNF183	0.270050366536579	0.26727404532618	0.375195100147422	-0.335859221664644	-0.28916003166592	-0.287500258679618
PRSS27	-0.425771223063892	-0.787901552976687	-0.820688052340474	0.712246395102965	0.690957026193156	0.631157407084933
LOC119870669	-0.170056976231545	-0.142791081263176	-0.170056976231545	0.444844115349532	0.0503782358197704	-0.0123173174430369
LOC119867506	0.206244288652103	0.187880312626048	0.0891852719379598	-0.161103291072037	-0.161103291072037	-0.161103291072037
LOC102153718	-0.236964585222703	-0.484470466383381	-0.484470466383381	0.493451244938044	0.224565138318641	0.48788913473278
CH25H	-0.458316021990036	-0.458316021990036	-0.458316021990036	0.415497176369051	0.694998390056982	0.264452499544076
LOC119873965	-0.112675279522953	-0.112675279522953	-0.112675279522953	0.113709937747433	0.137643606029904	0.0866722947915204
LOC111095575	-0.113312013753273	-0.0942534961807445	-0.0859512709955046	0.284747161136565	-0.0442533267464183	0.053022946539376
EMB	-0.127776448180393	-0.127776448180393	-0.127776448180393	0.170934647944517	0.0885877703400532	0.123806926256608
LOC102154647	-0.222859057325638	-0.193516711662696	-0.274730881917209	0.648552956487965	0.115614334618467	-0.0730606402008889
LOC111091933	0.29669651428221	0.655524065787495	0.297064599294541	-0.495893174534721	-0.257498830294804	-0.495893174534721
DNAJC22	-0.604523650367881	-0.605568943790044	-0.512241912957297	0.616379894565225	0.590973902455306	0.514980710094691
LOC119873514	-0.466166529776018	-1.00043137049722	-1.00043137049722	1.48944959296936	0.528192454516601	0.449387223284494
LOC119872488	-0.58645669918742	-0.58645669918742	-0.58645669918742	0.817274029410509	0.338805997510816	0.603290070640937
KL	-0.0917351263116892	-0.142927619593381	-0.127651295625733	0.0601645080922956	0.136611426153222	0.165538107285286
LOC119867468	-0.245618195047643	-0.27096562791028	-0.272797455456738	0.555652056637629	0.194906417561792	0.0388228042152401
ATP2B2	-0.0287355380775893	-0.0287355380775893	-0.0287355380775893	0.0795814902415156	0.00753567979856501	-0.000910555807312589
LOC119865213	-0.776661395009339	-0.571439663815079	-0.714152059141754	0.833313350272201	0.6828276413061	0.546112126387871
EGR3	-0.265271334480209	-0.300947379965676	-0.27191237102118	0.221052036895904	0.24116953582551	0.375909512745651
GLDC	0.197774915802787	0.0148433338570803	0.162513487875082	-0.12504391251165	-0.12504391251165	-0.12504391251165
LOC102153760	-0.151127478909716	-0.151127478909716	-0.151127478909716	0.223666082346835	0.23557201989343	-0.00585566551111757
EGR4	-0.195623476907113	-0.248364879791596	-0.152340571383987	0.108388565685554	0.233701710222492	0.25423865217465
LOC484191	-0.530499831347039	-0.484972985405424	-0.530499831347039	0.740389664984836	0.415002250106821	0.390580733007846
CYP4A38	0.1721057236245	0.634716181599333	0.649222980918659	-0.347013292413287	-0.52889596034848	-0.580135633380725
TRPM8	0.14682098330698	0.299178395585115	0.137792007457996	-0.218013631486076	-0.183447147206544	-0.182330607657472
ANXA13	0.298934636682925	0.316771642727908	0.411606409097746	-0.392357926608702	-0.314969503065513	-0.319985258834365
GBP1	-0.139455036058114	-0.0878017319267257	-0.139455036058114	0.0468414000277196	0.0960612707674316	0.223809133247803
LOC119873364	-0.332740685080671	-0.332740685080671	-0.332740685080671	0.609282047215783	0.336661676656559	0.0522783313696704
MAP1B	-0.687554423236178	-0.608654768894513	-0.701934277890341	0.683124946603124	0.644251014592545	0.670767508825364
IGSF9B	-0.0514172073010642	-0.0514172073010642	-0.0514172073010642	0.0390853278839748	0.0546013922438795	0.0605649017753384
LARGE1	0.476091454518582	0.571929753547021	0.547457625879243	-0.462546983432336	-0.543433524254607	-0.589498326257903
LOC119872486	-0.226397204998094	-0.308188115413263	-0.282493070197074	0.584410410500319	0.107072984268335	0.125594995839776
GBP6	-0.776357493447103	-0.74532284710603	-0.520102263050567	0.674295945610403	0.691572387324225	0.675914270669072
LOC119869568	-0.200536538322204	-0.241097970097649	-0.209784651206497	0.40441279194447	0.088993414486304	0.158012953195576
LOC119867654	-0.217328760824344	-0.303014372464069	-0.314405526627571	0.588908140796967	0.0239424368429814	0.221898082276036
LOC111097400	-0.0962608066224656	-0.132019830732247	-0.132019830732247	0.288200606885635	-0.0506242965217115	0.122724157723036
ST8SIA5	-0.330552906550876	-0.330552906550876	-0.330552906550876	0.600919876092038	0.303701137675383	0.0870377058852078
LOC119870286	-0.359812982473936	-0.359812982473936	-0.359812982473936	0.441896152345533	0.417726667698945	0.219816127377329
LOC119872169	-0.310196136130899	-0.310196136130899	-0.310196136130899	0.610528574019456	0.0848677604927567	0.235192073880484
GPR173	-0.650896813894262	-0.830344437474528	-0.842779111627865	0.736922342338593	0.798824904041725	0.788273116616337
LOC119866948	-0.114334356714441	-0.114334356714441	-0.114334356714441	0.150152832656168	0.119594186681247	0.0732560508059073
C2CD4A	-0.833182865275206	-0.679929291495589	-0.780057252480332	0.770332283422955	0.620029350788278	0.902807775039893
LOC609800	-0.340655025059787	-0.340655025059787	-0.340655025059787	0.391384888206972	0.0851447714123064	0.545435415560082
VSTM2B	0.538131918701611	0.710588926705025	0.553369956141906	-0.657000204270745	-0.573864462763675	-0.571226134514122
LOC111096379	-0.0738628624777952	-0.137819940637565	-0.106519327274263	0.161369611135004	0.106016064135499	0.0508164551191196
LOC102152069	-0.282226167554273	-0.341435499683334	-0.358730298580809	0.439091569006479	0.239801226016901	0.303499170795037
KRT5	0.753942432039994	0.23415451881349	0.304826965599385	-0.422424005502043	-0.470489959840285	-0.400009951110542
KRT4	0.166173086534418	0.31825381442169	0.198699244676541	-0.168635514198821	-0.289478444754564	-0.225012186679266
IL1A	-0.813156317284428	-0.580121537640509	-0.733945916884593	0.622432988115572	0.532773679345384	0.972017104348574
PSTPIP1	-0.565004747546937	-0.568592006844568	-0.504761299521407	0.480505663625584	0.65832800484477	0.499524385442558
DACT1	-0.311534717945591	-0.311534717945591	-0.311534717945591	0.368307009323478	0.0437905815397012	0.522506562973592
SLC10A1	-0.0960054157511917	-0.0960054157511917	-0.0960054157511917	0.222115871108294	0.0313254275494699	0.0345749485958116
LOC111092873	-0.680465105899757	-0.784062538546457	-0.691910363159818	0.931005139262215	0.891026207174707	0.33440666116911
ZNF532	-0.0806898983892249	-0.0604174228404521	-0.0806898983892249	0.0773626984935074	0.018148688894142	0.126285832231252
LOC111091501	-0.109758089491963	-0.109758089491963	-0.109758089491963	0.177774489043628	0.0957407761070406	0.0557590033252213
ZNF385B	-0.110396891611983	-0.110396891611983	-0.110396891611983	0.190654546367993	0.16462207893813	-0.0240859504701736
GPNMB	-0.841164209205892	-0.953721311024052	-0.861116301665818	0.785787998793104	0.871599607511681	0.998614215590977
SLC6A13	-0.264443730456879	-0.264443730456879	-0.195280527237421	0.0785546779195861	0.253762043686508	0.391851266545085
SLC8A3	-0.625759655140119	-0.625759655140119	-0.625759655140119	0.67557396112881	0.627855127175324	0.573849877116223
LOC102157329	0.377511399736065	0.31529828592854	0.170741392687572	-0.208084800213823	-0.327733139069177	-0.327733139069177
LOC102151315	-0.089286468940947	-0.089286468940947	-0.089286468940947	-0.00495954868321985	0.267915305339	0.00490365016706053
ACACB	0.621490144230581	0.579560073100982	0.563136496481563	-0.58197205994694	-0.574914344402856	-0.607300309463331
LOC111093776	-0.456379239011069	-0.382147254523136	-0.379984264048527	0.71716600663057	0.304233085144449	0.197111665807712
LOC102156552	-0.0660194857843008	-0.0660194857843008	-0.0660194857843008	0.13961074574409	0.0490550525508518	0.00939265905796056
LOC111093771	-0.0943603166974619	-0.0879698482443194	-0.0954514887355318	0.181389578424375	0.118891656467472	-0.0224995812145341
PLA2G2C	0.594365651725166	0.0928420816713743	0.544605178988074	-0.416188936130339	-0.37531539446191	-0.440308581792365
GPR65	-0.145866759363064	-0.145866759363064	-0.145866759363064	0.192877109608937	0.063353260716875	0.181369907763382
LOC111094421	-0.77749521101269	-0.77749521101269	-0.695013334123222	1.31367618689456	0.503864169936823	0.432463399317215
LOC111098245	-0.508131178206232	-0.595778098936877	-0.516656385021891	1.00030715524874	0.236860987636242	0.38339751928002
GASK1A	-0.684957336642136	-0.684957336642136	-0.684957336642136	0.551625284733696	0.78933384574649	0.713912879446221
LRP2	-0.0281540701315705	-0.0281540701315705	-0.0281540701315705	0.0066462127379808	0.0206052417882849	0.0572107558684458
CYP1A2	-0.381969818028409	-0.423107643728236	-0.423107643728236	0.534925039395824	0.303989423120946	0.389270642968111
LRP4	-0.0781484583080148	-0.0781484583080148	-0.0781484583080148	0.0465555225875933	0.127394197263203	0.0604956550732478
LOC111092171	-0.822543516858805	-0.982169296627458	-1.00738783983416	1.3659607144804	0.730447774488673	0.715692164351348
LRRN4	-0.659863753766416	-0.659863753766416	-0.659863753766416	0.398154126738504	0.75039810357112	0.831039030989623
CAPN12	-0.325644470655938	-0.32789748572565	-0.329079242279276	0.693955565781968	0.117972990296936	0.170692642581961
LOC106559013	-0.364912276382822	-0.408321381338039	-0.486585528935438	0.891181804649459	0.203553505312668	0.165083876694172
LOC119866097	0.244832806092247	0.557652276511414	0.436633846026996	-0.390391884893307	-0.318849946831859	-0.529877096905493
BMP10	-0.199125845981298	-0.199125845981298	-0.199125845981298	0.290726352243051	0.103229472972901	0.203421712727941
LOC111098513	-0.0706464264023267	-0.0706464264023267	-0.0706464264023267	0.0433180538019303	0.121530060233908	0.0470911651711416
LOC111096978	-0.506836904854674	-0.57869977689561	-0.57869977689561	1.07896583535034	0.393282565507047	0.191988057788503
LOC111097883	-0.498106851704971	-0.815886722546638	-0.373483525946133	1.13289314257645	0.209221471157791	0.345362486463505
IYD	-0.559889436824967	-0.530761596523356	-0.528276108868561	0.601616154342079	0.411236055785119	0.606074932089685
HS3ST5	0.647208959405892	0.389494166948368	0.628336083245393	-0.556458323012555	-0.594317030140194	-0.514263856446904
ANTXR1	-0.745393674118302	-0.698445308966407	-0.801932131396564	0.615133581703134	0.743082671981056	0.887554860797083
LOC111092199	-0.214392109019852	-0.153227419961032	-0.208776670819025	0.363063089403849	0.0530583980453839	0.160274712350676
LOC111095894	-0.121085530808364	-0.087897256126094	-0.0872361712701588	0.10414250145418	0.0903042690637716	0.101772187686666
LOC111098101	-0.076234755745347	-0.076234755745347	-0.076234755745347	0.0929667932225565	0.00918718100421939	0.126550293009265
SLC5A8	0.115533860385403	0.139258956936949	0.0833827090141218	-0.0802654603057134	-0.12895503301538	-0.12895503301538
LOC111097550	-0.584406433396407	-0.373882907073055	-0.294038653178646	0.50838621957969	-0.0615230799364725	0.805464854004891
LOC102157396	-0.114505496367743	-0.116796439682102	-0.161291281869127	0.248581875107044	0.0506130501015817	0.0933982927103472
UGT1A6	0.0161641067517617	0.230707341717973	0.289352047399067	-0.178741165289601	-0.178741165289601	-0.178741165289601
LOC111090086	-0.1738461507361	-0.1738461507361	-0.1738461507361	0.445086899046421	-0.0184816016804181	0.094933154842298
LOC106558610	0.0167578628046115	0.388404882188132	-0.0655091340188259	-0.142339093828792	-0.117403882591303	-0.0799106345538234
PHOSPHO1	-0.651597569973751	-0.619468188163217	-0.481269801810053	0.322692728296544	0.939004277413082	0.490638554237395
LOC119873249	-0.264558583497596	-0.160981103432776	-0.258572573288087	0.344144088647711	0.0829576808277258	0.257010490743023
ABHD12B	-0.369657157647903	-0.439041585619107	-0.3732306170013	0.144169350560403	0.466390796440222	0.571369213267684
FANK1	-0.910592545101727	-0.910592545101727	-0.910592545101727	0.868054241190474	1.12225766990472	0.741465724209988
ASPRV1	-0.266914670646899	-0.356510444163226	-0.356510444163226	0.495313340659709	0.266165070581716	0.218457147731925
LOC111094996	0.505170107281563	0.496052868301176	0.230197460746874	-0.49330343545609	-0.416459796960837	-0.321657203912687
LOC102154670	-0.114085247716203	-0.114085247716203	-0.114085247716203	0.163681740311021	0.112648916748417	0.065925086089171
MCIDAS	0.0305796458331812	0.192738482006918	0.187579501517718	-0.14311535728978	-0.119291788037954	-0.148490484030082
HLF	-0.0414188867551109	-0.0414188867551109	-0.0414188867551109	0.0704857932209989	0.0281169376511876	0.0256539293931462
LOC111090394	-0.724177699597552	-0.687049849191749	-0.720270261430403	0.911889482965598	0.636949831624861	0.582658495629245
LOC106558120	-0.221791686207071	-0.313286700463118	-0.379842990096841	0.593674980167308	0.265939814914201	0.0553065816855196
OLR1	-0.777227461304554	-0.851145013259532	-0.851145013259532	0.836319304398781	0.749799299399477	0.89339888402536
LOC119865224	-0.166514384313788	-0.166514384313788	-0.166514384313788	0.434992929439512	-0.0282765845247192	0.0928268080265703
PON3	-0.479797477053686	-0.537606595613503	-0.476652783373441	0.389216940209672	0.53204915983519	0.572790755995768
ABCC8	0.0707623118176388	0.0389980241275529	0.0963291944115157	-0.0510526361007851	-0.0775184471279611	-0.0775184471279611
HTR1D	0.298774071983586	0.596471031978765	0.855986024113958	-0.526179972394694	-0.730678813803384	-0.494372341878231
LOC111095434	-0.347459841875119	-0.347459841875119	-0.347459841875119	0.349725038673197	0.488549094297512	0.204105392654647
LOC119867477	-0.128040135297163	-0.128040135297163	-0.128040135297163	0.207612328361057	0.223920563308425	-0.0474124857779928
FAM178B	0.449493074897074	-0.0489155564847746	0.0982768591494468	-0.166284792520582	-0.166284792520582	-0.166284792520582
DNAH17	-0.134152834233285	-0.113549144448354	-0.130734365016762	0.14840085462046	0.141003322907376	0.0890321661705647
TMOD1	-0.518192542112964	-0.470880311952361	-0.518192542112964	0.633936348854959	0.515685706549653	0.357643340773678
LOC102153392	-0.361465994352245	-0.406869738375008	-0.452835451576446	0.745337438772131	0.155571672511178	0.32026207302039
LOC119869702	-0.063537731311687	-0.0497423043492793	-0.0789025575219559	0.147686119784919	0.0205138483091113	0.0239826250888919
LOC111093343	0.0514302602909289	0.0264329711833023	0.109619446198313	-0.0624942258908481	-0.0624942258908481	-0.0624942258908481
LRFN2	0.059632852886705	0.0311323976182666	0.094651779187559	-0.0618056765641769	-0.0618056765641769	-0.0618056765641769
UPB1	-0.151967730432754	-0.151967730432754	-0.151967730432754	0.332402451013239	0.0303342875343922	0.0931664527506321
PLIN5	0.111296785748561	0.0447041728771075	0.270954846256449	-0.142318601627373	-0.142318601627373	-0.142318601627373
FRMPD1	-0.378287248002644	-0.570992306581484	-0.479165837943426	0.407573888485373	0.573186639807819	0.447684864234361
FSTL4	-0.355986386448848	-0.495149376133499	-0.421897920300344	0.305179309854085	0.382583548877595	0.585270824151011
LOC111093050	-0.141843985298329	-0.141843985298329	-0.141843985298329	0.474318892365211	-0.0147205258808289	-0.0340664105893945
LOC119870186	-0.534204444013496	-0.519335822176751	-0.544302886383758	1.11545968294768	0.125541578684467	0.356841890941857
PPP1R16B	-0.30328345117691	-0.282657384990609	-0.326579972047196	0.168036347176569	0.377764382911253	0.366720078126893
LOC119867862	-0.527011796594899	-0.470650771309395	-0.460632092138341	1.12437828944559	0.164704585623056	0.169211784973991
RCAN2	-0.126678478294713	-0.0877436907553827	-0.126678478294713	0.188451805622126	0.0543362673987746	0.0983125743239079
ENTPD2	0.0433499005173812	0.465625195146712	0.750602390163932	-0.460906403781043	-0.337764678265938	-0.460906403781043
LOC119865919	-0.160435648424165	-0.160435648424165	-0.160435648424165	0.30200308284426	0.08499673157206	0.0943071308561741
LOC119869771	-0.132404531836777	-0.132404531836777	-0.132404531836777	0.113026631154864	0.219642072961824	0.0645448913936437
LOC111094265	-0.538351873684468	-0.637170584107588	-0.64241984245204	0.830215556571353	0.586783933210502	0.400942810462241
GIPC2	-0.151419651544435	-0.152860947135162	-0.15361823951982	0.227481560785445	0.170671576863971	0.0597457005500014
SERPINB2	-0.501841882406246	-0.501841882406246	-0.501841882406246	0.376000506724515	0.582431285831119	0.547093854663105
LOC111092728	-0.865265336429548	-1.10803976661027	-0.714511537832066	1.616679473464	0.569853143045312	0.501284024362579
LOC111098552	-0.36593833384585	-0.486638511641547	-0.45709344618965	0.525564555343143	0.407204785264707	0.376900951069197
ATP8B3	0.0424979826185983	0.374361843957736	0.08316307271599	-0.177442123909588	-0.114354824398676	-0.20822595098406
L3MBTL4	-0.295392907887244	-0.295392907887244	-0.295392907887244	0.303104744864226	0.26995567409397	0.313118304703536
LOC111096237	-0.152588493139743	-0.152588493139743	-0.152588493139743	0.406769200704535	0.144669846486165	-0.0936735677714713
FAT4	-0.289430481729309	-0.237142488157299	-0.293960096558092	0.266085693816063	0.243049655254149	0.311397717374488
LOC111091557	-0.176306698866781	-0.176306698866781	-0.176306698866781	0.487298424701807	0.00299414211163099	0.0386275297869037
BATF	-0.400002177131072	-0.27148176420495	-0.400002177131072	0.486862421980557	0.296925523217644	0.287698173268892
SYT3	0.131749756565989	0.22661316553311	0.0513303437928144	-0.170509625680444	-0.170509625680444	-0.068674014531025
LOC111096794	-0.642400938024494	-0.642400938024494	-0.531195978350131	0.898109959812487	0.305525497494572	0.612362397092059
DCLK1	-0.584115777525756	-0.586620512733225	-0.618627583595685	0.227167781690343	0.728001484896318	0.834194607268005
C15H4orf45	-0.527634568160123	-0.532409660053035	-0.440811356844836	0.577909030168088	0.57087765346293	0.352068901426976
LOC119865205	-0.61905753450976	-0.519628583256553	-0.735689777199429	1.17824625258418	0.321865855531695	0.374263786849865
LOC119870473	-0.422468363876471	-0.4859258077637	-0.465871228510358	0.725605894981971	0.370940291589228	0.277719213579331
LOC119871847	-0.416915212352791	-0.416915212352791	-0.416915212352791	0.972939008493929	0.0367709238483728	0.24103570471607
LOC111098216	-0.216774405483993	-0.208244336527761	-0.293174902229009	0.524999484601597	0.12468964045107	0.0685045191880952
TP73	0.0508540484781994	0.23858111243236	0.202048323340276	-0.163827828083612	-0.163827828083612	-0.163827828083612
BTBD11	-0.153950722623511	-0.153950722623511	-0.129789933047135	0.135967528544615	0.209480548911936	0.0922433008376051
C28H10orf90	-0.540496869184563	-0.540496869184563	-0.511820226067691	0.713069507469406	0.405456859531693	0.474287597435719
LOC119872510	-0.700538741639716	-0.518185866934662	-0.700538741639716	0.823644819321324	0.733276410848003	0.362342120044767
CAP2	-0.597881990991355	-0.695854700568857	-0.774767829501409	0.655139174552548	0.788144436866322	0.62522090964275
LOC111091230	-0.255882420746959	-0.265803163336853	-0.357631548596146	0.616296346514615	0.243774580584715	0.0192462055806281
COL27A1	0.0638789754538655	0.0442330308266977	0.0455799596050846	-0.0570687664983936	-0.0395544328888606	-0.0570687664983936
SLC5A11	-0.0833864243970622	-0.0833864243970622	-0.0833864243970622	0.109780994916288	0.111821307626254	0.0285569706486442
LOC119867532	-0.567025796628669	-0.570866796009019	-0.655954957521469	0.550074538396078	0.497380230652295	0.746392781110784
NR5A2	0.0342768869755229	0.173824143926398	0.0592087432693451	-0.0891032580570885	-0.0891032580570885	-0.0891032580570885
LOC119870772	0.202106951416048	0.0432019950321723	0.267359291680508	-0.188938754213532	-0.135622061433768	-0.188107422481429
DLX6	-0.129291228874382	-0.129291228874382	-0.129291228874382	0.282923402372902	0.122861591556248	-0.0179113073060032
LOC119873619	-0.109414790296636	-0.177949406872809	-0.138158262171789	0.216975150603294	-0.00822703816367065	0.21677434690161
DLX1	-0.101206038532104	-0.199870830915362	-0.199870830915362	0.101033056192959	0.115895936885293	0.284018707284576
DLX3	-0.12412183199523	-0.12412183199523	-0.12412183199523	0.0506067119789217	0.202155485472003	0.119603298534766
RAB7B	-0.070963289791979	-0.070963289791979	-0.070963289791979	-0.0325397510884137	0.108926060039897	0.136503560424453
SMC1B	-0.259151676255616	-0.294668312772188	-0.32029318070549	0.527910681257261	0.263962467408441	0.0822400210675913
TLR4	0.326942186488935	0.141337792173999	0.336826931753858	-0.296850713112131	-0.25480458784886	-0.253451609455801
ATP8B4	0.254697893211291	0.0757103907244819	0.052695815559131	-0.14773069478784	-0.110622628462225	-0.124750776244838
PDIA2	-0.514039226468865	-0.650844059904051	-0.839331563503278	1.01411747273681	0.453492626569114	0.536604750570274
RHOJ	-0.273393697259857	-0.273393697259857	-0.273393697259857	0.306906181046635	0.155670523068719	0.357604387664218
LOC111097482	-0.323975018764557	-0.405457817731537	-0.405457817731537	0.777202066448253	0.25450782950144	0.103180758277938
CHDH	0.0642486068839242	0.106983542756909	0.0380301642780755	-0.0697541046396361	-0.0697541046396361	-0.0697541046396361
CYTIP	0.063791348137372	0.00479821252775058	0.102987080391543	-0.0571922136855551	-0.0571922136855551	-0.0571922136855551
ASPA	-0.123430697852773	-0.119800979097552	-0.167370078023553	0.146721984042733	0.101870179076856	0.162009591854289
LOC119867958	-0.0906500655201672	-0.164636147805925	-0.164636147805925	0.17329982168989	0.0626058737583297	0.184016665683797
KRT124	-0.0775303935508611	-0.274523867020279	-0.274523867020279	0.299563105025695	0.236346931798052	0.0906680907676725
L3MBTL4_1	-0.304894120999369	-0.304894120999369	-0.273287194413904	0.3149902416621	0.380192937365368	0.187892257385174
LOC119870812	-0.0816808715812791	-0.0816808715812791	-0.0816808715812791	0.134554196705164	0.0565529955816522	0.0539354224570212
NWD1	-0.17121709055102	-0.135449622212685	-0.152471834594541	0.0995869094286918	0.189650566422954	0.1699010715066
INSYN2A	-0.0514409880395877	-0.0514409880395877	-0.0514409880395877	0.131552528006591	0.00987623858011248	0.0128941975320596
LOC119870512	-0.114692897531883	-0.0797982609024563	-0.114692897531883	0.111108908557732	0.174719023298985	0.0233561241095053
C11H9orf131	-0.20856203853321	-0.245229940893968	-0.200266550221528	0.33621965205833	0.259886602435447	0.0579522751549288
PDZD3	-0.243156194514698	-0.291259824727155	-0.128688837492001	0.375306818739639	0.206959379765594	0.0808386582286211
LOC119870515	-0.156950330598088	-0.240892097210925	-0.240892097210925	0.404717343972571	0.112309223188035	0.121707957859331
RBM20	-0.0998242667011991	-0.0813839261332442	-0.120655701736895	0.136525132369364	0.0918090496048168	0.0735297125971578
BATF3	-0.423842613634995	-0.61085778439579	-0.61085778439579	0.56568456759307	0.537570719010243	0.542302895823261
LOC119872924	-0.9131778547398	-0.998894403968474	-1.06846597294979	1.572790563282	0.873533480436863	0.534214187939198
DYSF	-0.03217251090185	-0.03217251090185	-0.03217251090185	0.0217437291054379	0.00451930157710505	0.070254502023007
LOC119869553	-0.0269111069637958	0.134045946465755	0.373207888649152	-0.160114242717037	-0.160114242717037	-0.160114242717037
LOC119869554	-0.401477510140812	-0.214751311340132	-0.401477510140812	0.396130690125117	0.40669827792149	0.214877363575149
ANKRD53	-0.198572452674884	-0.198572452674884	-0.141198433054792	0.272581704358331	0.160600089925615	0.105161544120614
LOC102153427	-0.202936746037719	-0.228755084774705	-0.191848099062161	0.2091245964467	0.289346928906127	0.125068404521757
LOC102153351	-0.13033136428795	-0.13033136428795	-0.13033136428795	0.084727159515112	0.0974848627940481	0.208782070554691
RINL	-0.172709415289627	-0.141717963987081	-0.197867231283193	0.387583779442118	-0.0192494634412325	0.143960294559015
LOC111095761	-0.132487349660339	-0.132487349660339	-0.132487349660339	0.435050310134907	-0.00578931863264337	-0.031798942521246
LOC111094498	-0.307612749631989	-0.307612749631989	-0.307612749631989	0.5182860099897	0.191463154575474	0.213089084330794
NCAM1	-0.101513515998716	-0.101513515998716	-0.101513515998716	0.153014013994717	0.107086145497411	0.0444403885040181
GNAI1	-0.624641978072353	-0.543915063745451	-0.547086080881893	0.712774418499729	0.438065386851149	0.564803317348818
HEYL	-0.449673727658252	-0.449673727658252	-0.449673727658252	0.359445149915332	0.589838103928324	0.3997379291311
LOC111093015	-0.417144271843205	-0.417144271843205	-0.417144271843205	0.538030877493315	0.297094210949948	0.416307727086351
SGCE	-0.784137595618303	-0.784137595618303	-0.784137595618303	0.97675056277701	0.564157720580427	0.811504503497471
NECTIN3	0.532110671539443	0.467858206532868	0.1514721603646	-0.3310125710821	-0.370010601416384	-0.450417865938427
LOC111090511	-0.773546558741153	-0.811060610165248	-0.985516746246014	0.829869511165892	0.721109306990006	1.01914509699652
LOC119870420	-0.273698460041875	-0.247307723904852	-0.273698460041875	0.66099994740982	0.0542176480016806	0.0794870485771017
SLC9A9	-0.787803549928815	-0.736702574301585	-0.846329247110836	0.724769883855686	0.843288389547779	0.80277709793777
TCF23	-0.128428239957367	-0.128428239957367	-0.128428239957367	0.182549317943051	0.0490916004717694	0.15364380145728
IFGGB2	0.699083295706164	0.470745120986868	0.359017935028497	-0.423746984115173	-0.551542797073658	-0.553556570532697
PYGO1	-0.797692968981229	-0.621909961114192	-0.818008462411332	0.876191739203315	0.666628046636505	0.694791606666934
LOC102151722	-0.243017596765231	-0.281078731911251	-0.249675411243042	0.731825926498915	-0.0819481979258266	0.123894011346436
LOC119866135	0.189646614100025	0.578669056371587	0.359974649839183	-0.376096773436932	-0.376096773436932	-0.376096773436932
LOC106557914	-0.167258743750281	-0.109399549309201	-0.111325962100985	0.33473673491714	-0.00587278737318062	0.059120307616507
LOC119866924	-0.450247965784242	-0.459364760623165	-0.492416078405675	0.975633459143844	0.257808850377628	0.168586495291611
CHRNA7	0.130613542709042	0.0429371156742733	0.167994687989782	-0.120043699185331	-0.120043699185331	-0.101457948002435
PRTG	-0.318147560800429	-0.318147560800429	-0.308285897558527	0.326268055342004	0.324532757402471	0.293780206414909
UNC13A	0.0389097745424792	0.0819368983583285	-0.0152559332421791	-0.0351969132195429	-0.0351969132195429	-0.0351969132195429
ACHE	0.556720762909316	0.664696433601302	0.603150402939314	-0.627903379975712	-0.573602848483811	-0.623061370990409
SYNE4	-0.908054568409414	-0.842061047399516	-0.559303346633145	1.18189744668373	0.615777697657181	0.511743818101162
KIAA2012	-0.0592002985990992	-0.0592002985990992	-0.0592002985990992	0.0824770626891843	-0.0325262814321669	0.12765011454028
SEMA3D	-0.14156768220388	-0.14156768220388	-0.14156768220388	0.124855478416813	0.182659966176087	0.117187602018739
LOC119872710	-0.453947209018877	-0.453947209018877	-0.315099981745529	0.318899564282684	0.23843088660946	0.665663948891139
PITPNM3	-0.112933211770863	-0.133443236005243	-0.114477265921689	0.155856536355148	0.15699178454656	0.0480053927960867
PSMB8	0.608582038196302	0.422341160631278	0.707978762432969	-0.54256705637093	-0.53983536344372	-0.6564995414459
LOC100683203	-0.304209506938181	-0.304209506938181	-0.304209506938181	0.429820681022932	0.169859942661576	0.312947897130036
LOC102155649	-0.716030926228829	-0.810576089442973	-0.28443414000305	0.188097030177683	0.738255030832193	0.884689094664977
CNTN5	-0.169489138043971	-0.169489138043971	-0.169489138043971	0.173723089874706	0.12838662581578	0.206357698441427
IL12A	-0.583433171674274	-0.583433171674274	-0.583433171674274	0.400557468180927	0.843271705629661	0.506470341212233
LOC119866569	-0.26712909682994	-0.229648472674533	-0.230663743131256	0.518368726005155	0.151683680201199	0.0573889064293757
LOC106559890	-0.372766284940768	-0.372766284940768	-0.262663672377238	0.616306582247051	0.0690379939522217	0.3228516660595
LOC119864149	-0.947210964337642	-0.706563974578287	-0.733390903312353	1.32405218248713	0.34876006166107	0.71435359808008
LOC102156093	-0.108509542712942	-0.108509542712942	-0.108509542712942	0.271783263802188	0.0113326526913814	0.0424127116452557
LOC119871803	-0.270091734040757	-0.433193134165489	-0.513008809218626	0.750424687038184	0.0254806843599378	0.44038830602675
FIBIN	0.15650766851328	0.279677323217315	0.0177679050671812	-0.160006503309233	-0.166438352361819	-0.127508041126724
ELF5	0.33467080025468	0.175905441117556	0.177691621388074	-0.248010439630858	-0.192246983498595	-0.248010439630858
LONRF2	-0.786356990284571	-0.786356990284571	-0.786356990284571	0.90453429514547	0.844849290158884	0.60968738554936
LOC102151229	-0.0795395022076694	-0.0795395022076694	-0.0795395022076694	0.0760387726346943	0.080105182492249	0.082474551496065
LOC111092166	-0.0987506979287256	-0.0987506979287256	-0.0987506979287256	0.183556248467362	0.0794501854290941	0.0332456598897204
LOC119870638	-0.224557008277743	-0.224557008277743	-0.224557008277743	0.220019953561976	0.271988173091625	0.181662898179628
LOC111093344	0.181854197547902	0.103700510866551	0.162904582061733	-0.149486430158729	-0.149486430158729	-0.149486430158729
TAL2	-0.368887622653785	-0.434218660722154	-0.318202641841446	0.172295581916238	0.471188466667498	0.47782487663365
CPNE5	0.134204843688814	0.332395628337603	0.435029636779107	-0.264709194245848	-0.329909238358046	-0.30701167620163
IL1R2	-0.592204743532057	-0.595276532283063	-0.655286550705484	0.544990539343354	0.658855409500206	0.638921877677043
LOC102156149	-0.0900617834489887	-0.169451500940686	-0.169451500940686	0.345138407054482	-0.0013306753450095	0.0851570536208885
RFTN1	-0.502151494217536	-0.502151494217536	-0.502151494217536	0.660585113480632	0.403023775629563	0.442845593542413
CXCL10	0.605096070071867	0.521925880589401	0.733670126002779	-0.620230692221349	-0.620230692221349	-0.620230692221349
LOC119866361	-0.531490673291229	-0.468218683505981	-0.608502515025548	1.04014978628967	0.385808456330224	0.182253629202858
LOC475935	0.651035712904546	-0.0337759716244128	0.533881798908826	-0.323828437648127	-0.509376603694995	-0.317936498845836
LOC111092768	-0.180241269725625	-0.159025698087016	-0.263844070512986	0.378028377637769	-0.00504537752798412	0.230128038215842
NR3C2	-0.23144747009406	-0.337580891113473	-0.350681500503877	0.177215393736768	0.333796233537218	0.408698234437425
KCNJ11	0.382903517644421	-0.0312077654235098	0.47138734043895	-0.274208564424526	-0.228012867086347	-0.320861661148988
LOC111090591	-0.355316966115681	-0.361658159070314	-0.363898491674237	0.889630707900772	-0.0622977416696184	0.253540650629079
ADGRF2	-0.31071927120569	-0.391997535087184	-0.292478789257392	0.424086026396687	0.312435358427207	0.258674210726373
LOC111096420	-0.679844235012011	-0.800752831753184	-1.03711808936453	0.817378722475262	0.785337563560059	0.914998870094401
ADAMTSL1	-0.440341974595913	-0.421020863356639	-0.493331976499883	0.640045002798474	0.404381190956779	0.310268620697183
LOC119864204	-0.152532712761336	-0.152532712761336	-0.152532712761336	0.12731889313328	0.0645205255403834	0.265758719610346
LOC111096568	-0.204977050683932	-0.25351179029672	-0.25351179029672	0.564670428825981	0.095484273194043	0.0518459292573484
ANKRD61	-0.323935240099482	-0.323935240099482	-0.227616706029456	0.764698933347411	-0.1557990065824	0.266587259463408
NPM2	0.19857351794917	0.375491181330135	0.0125552172927592	-0.195539972190688	-0.195539972190688	-0.195539972190688
SELL	-0.784468077415016	-0.784468077415016	-0.784468077415016	0.883269213697632	0.569289933052365	0.900845085495049
CYP4A11	0.0875357332415834	0.364020221454152	0.165213444659513	-0.222257722119997	-0.274221398935123	-0.120290278300129
LOC111097034	-0.0869076170392149	-0.117062861590012	-0.117062861590012	0.302907425618364	-0.0603503287619288	0.0784762433628037
LOC119870127	-0.109946567517902	-0.109946567517902	-0.109946567517902	0.274379591167939	-0.0233271855993587	0.0787872969851249
LOC106559882	-0.0153667773909421	0.597287305640334	0.181092632718026	-0.185440675325271	-0.314726330338758	-0.26284615530339
LOC119873234	-0.285036623042021	-0.285036623042021	-0.285036623042021	0.0607253477406628	0.474538532951371	0.31984598843403
KLHDC8A	-0.279229233462135	-0.279229233462135	-0.279229233462135	0.198358991334788	0.36630089604663	0.273027813004986
LOC119865578	0.274635258213253	0.29383171262453	0.531224811638732	-0.366563927492172	-0.366563927492172	-0.366563927492172
ALOX15B	-0.824689673203824	-0.734008292701614	-0.738420859048296	0.714801695074107	0.692021935682089	0.890295194197539
LOC111095647	-0.0809589870400318	-0.0809589870400318	-0.0809589870400318	0.086231922700535	0.0214881830363644	0.135156855383196
