# Supplementary material for: Tumorigenicity decrease in Bcl-xL deficient MDCK cells ensuring the safety for influenza vaccine production
Source: PLoS One. 2024 Dec 16;19(12):e0311069. doi: 10.1371/journal.pone.0311069 (PMC11649150; doi:10.1371/journal.pone.0311069)
Supplement: S1 File — (ZIP) [file pone.0311069.s002.zip › S2_File/1_DEA/subcluster/matrix/union.DE_gene.subcluster2.xls]

	MDCK-WT1	MDCK-WT2	MDCK-WT3	MDCK-KO1	MDCK-KO2	MDCK-KO3
CD38	-1.39244060682525	-1.8089374095308	-1.5498264784577	1.51826487150766	1.67284154467644	1.56009807862966
LAPTM5	-1.26968098533626	-1.53170614045606	-1.31992728735733	1.33665578300409	1.30284614187329	1.48181248827227
JPH1	-1.28121947495425	-1.2718192412607	-1.18772132554711	1.28796008740065	1.14531310334205	1.30748685101935
NTNG2	-1.11434595640111	-1.11306761636392	-1.11455935725126	1.48631361260427	0.865915222806727	0.989744094605299
TWIST1	-1.07966006948354	-1.43744320657969	-1.10764725426554	0.968964655925526	1.40374062005745	1.2520452543458
LOC119865626	-0.799402776182532	-1.14428466326837	-1.14428466326837	1.22168664487159	1.08986713082024	0.776418327027435
LOC100688091	-0.889089267078321	-1.65382904638053	-1.5675434390927	1.66521446367864	1.25549877254423	1.18974851632868
SLC45A1	-1.14194258990984	-1.29681248792812	-0.989525778557655	1.0171033309183	1.11724364790166	1.29393387757565
PPP2R2B	-0.969310106849685	-1.13152947744962	-1.18921331905686	1.15044807573371	0.99842464464472	1.14118018297773
LOC119872741	-1.44108053532773	-1.06693624160085	-1.21786492010543	1.97756462973964	1.21883975868697	0.529477308607394
EDNRA	-1.51228562007211	-1.19746115095841	-1.79887134829196	1.42507757575497	1.51978015773892	1.5637603858286
LOC111098548	-0.886643261122888	-0.991645387750572	-0.83018793675544	0.961479156017259	0.809296612450431	0.93770081716121
GRAP2	-1.00821849128035	-0.811081775555233	-0.945614924987811	0.856319425739285	0.909619652256452	0.998976113827653
ZIC2	-1.19463032060443	-1.19463032060443	-1.19463032060443	1.0244365685791	1.11297248327997	1.44648190995423
ALPK2	-0.990830959101001	-0.867795008894438	-0.9028867145385	0.887440491772223	0.842484445646648	1.03158774511507
KCNK13	-0.92883336766144	-1.03721864992697	-0.919967786358938	0.919533526148169	0.964630420999527	1.00185585679965
CHST3	-0.848944633686024	-1.06189667249187	-0.879446531247622	0.884478477974392	0.934929639311639	0.970879720139483
LOC119871346	-0.854121916170125	-1.25435269388805	-1.25435269388805	1.2224929665255	0.719074536737794	1.42125980068294
EPDR1	-1.33636917833082	-1.33636917833082	-1.33636917833082	1.47924621099154	1.22161184776753	1.30824947623338
EML1	-1.544542530552	-1.46876869627757	-1.49530694530572	1.46409074699902	1.51816280654486	1.52636461859141
SMO	-1.34439967220621	-1.47097378105997	-1.19562938045167	1.28609872903552	1.31396015762768	1.41094394705465
ENPEP	-0.924437899024046	-0.925798318491372	-0.926563941617897	0.810430388443688	0.938218116190401	1.02815165449923
LOC102151464	-1.31497364007039	-1.08076085579198	-1.40302550121897	1.2351927866701	1.34314132822958	1.22042588218166
FAM110B	-1.37082802358173	-1.36698391846455	-1.22941874446176	1.2465709129579	1.38878961651407	1.33187015703607
GSG1	-0.91273914830711	-1.00736033591383	-1.00736033591383	0.86977530205672	1.02313430658843	1.03455021148961
LOC111096853	-1.25717687457163	-1.25717687457163	-1.25717687457163	1.8077473539067	0.708293814899241	1.25548945490894
MXRA7	-1.45648353652154	-1.40516992161946	-1.14367253583025	1.20741307058096	1.37648309760709	1.4214298257832
FAM20A	-1.4877801521182	-1.39219729474396	-1.3080869452313	1.55720351557566	1.17962607424052	1.45123480227728
VXN	-0.947644892233186	-1.07016126847828	-0.796041490114634	0.910066745055992	0.933301550733852	0.970479355036257
KLF4	-1.67243788990517	-1.67941913916418	-1.38777009082915	1.55665820388606	1.65020947009151	1.53275944592093
LOC119872733	-1.22047556781377	-1.99584896707676	-1.09114677136618	2.00180799795106	1.13590594689415	1.1697573614115
FAM13C	-1.14300628997034	-1.14300628997034	-1.14300628997034	1.32373905966409	0.992892326854552	1.11238748339238
SOX21	-1.22695251578068	-1.15746582718941	-1.17078422179322	1.2240589085439	1.16760300627186	1.16354064994756
ARSL	-1.41630175299797	-1.27396151373974	-1.34532996870192	1.30767262914265	1.37147817863154	1.35644242766545
MGAT4A	-0.931859249267353	-0.925238346227186	-0.918530644846211	0.922696661776902	0.944739246109271	0.908192332454578
OSBPL6	-1.46171842729971	-1.37213224105742	-1.4653810886692	1.47860361494762	1.34746525784566	1.47316288423305
LOC119873220	-1.35718495589898	-1.45311882509725	-1.22486532008813	1.27529130049132	1.50075149245943	1.25912630813362
XYLT1	-0.984357447560505	-0.996096949853022	-0.979104740398013	0.975709983767663	0.953502391711424	1.03034676233245
ARRDC4	-1.51794649924295	-1.39353445737552	-1.57820367853866	1.47795264040994	1.53546305579607	1.47626893895112
SLC9B2	-1.23812711902908	-1.2478583854807	-1.18768230669846	1.20719812531157	1.21672336949803	1.24974631639863
LOC119877773	-1.59555204661904	-1.66587943312906	-1.32428341570249	1.56192073492889	1.39787853727692	1.62591562324478
LOC119877772	-1.19531638945668	-0.964009331338465	-0.957941127074302	0.937203862925115	1.08365559679278	1.09640738815155
LOC119869901	-1.19447090750397	-1.18313940211455	-1.37012617797552	1.30716943191043	1.37391878959562	1.066648266088
LOC102154002	-0.995198758618162	-1.00569843393701	-1.00756640123317	1.01474095396716	0.997467318267646	0.996255321553533
LOC119865809	-1.7305181178569	-0.941498972284897	-1.1375567689122	1.77848638400634	0.851900568854664	1.179186906193
PLEKHD1	-1.15176313552094	-0.975059166546712	-1.1199127685757	1.19560007086947	0.968871756633613	1.08226324314026
LOC100687994	-1.65598836067941	-1.62822216193314	-1.48454219197088	1.67155565305536	1.57033796977825	1.52685909174983
FLT3	-1.07258745337885	-1.06954596996133	-1.04829337764795	1.13893781887102	0.974387559792662	1.07710142232444
PHKG1	-1.14858060823992	-1.25941058777079	-0.910511826778172	1.13850716574813	0.954546652540644	1.22544920450011
GALNT5	-1.19856292553837	-1.19856292553837	-1.19856292553837	1.16495973936409	1.25042442618405	1.18030461106698
KRT75	-0.919609375819897	-0.989810454077026	-0.875759323960679	0.898567314486146	0.877197589641793	1.00941424972966
LOC111093851	-1.02206053904953	-1.61386518666989	-1.10048090666592	1.83170684800768	0.964258135908495	0.940441648469166
HAS2	-1.17086137094165	-2.09608668808464	-1.32189690889162	1.55821566089194	1.53358866734697	1.49704063967899
KLHL13	-1.02176238794546	-1.06270682698278	-1.06374951697601	0.982849816654278	1.00011807397248	1.16525084127749
GNB4	-1.41951925877683	-1.56001963582839	-1.70323023184172	1.61850650937348	1.58472140114159	1.47954121593187
LOC119865457	-0.998289454961681	-1.60300575208445	-0.934645552453563	1.83712108099311	1.02157247192497	0.67724720658161
LPAR1	-1.41205312508876	-1.51002757624322	-1.42419314642467	1.39873256027924	1.42216470757167	1.52537657990574
LOC482174	-1.25027539541022	-1.58896483066093	-1.64570124512785	1.56385777351585	1.52927714641776	1.3918065512654
SORBS1	-1.47804109035961	-1.11304261134098	-1.33734898932119	1.37041883559608	1.29197739507705	1.26603646034864
IL18BP	-1.14652806220168	-1.68152285018042	-0.770755084093978	1.21181505354819	1.31069129902505	1.07629964390284
CPLX2	-0.939981098556832	-0.863586405559687	-0.947089398568191	0.943420101777786	0.930511409336636	0.876725391570288
COL15A1	-1.67917310906956	-1.53704955509931	-1.4312385987262	1.55434690901112	1.56692171455767	1.52619263932628
LOC119869922	-0.496655244150571	-1.86281516793552	-1.73348070952451	1.88432309555327	1.06032545334504	1.14830257271229
TGFBI	-1.56743300460858	-1.70783835343376	-1.54270792368489	1.53799825868564	1.45500348530177	1.82497753773983
unassigned_gene_22	-0.753950475259921	-1.81485373108331	-2.41442003474074	2.26914458876565	1.22996082174539	1.48411883057293
ADD3	-1.74720682250897	-1.35331205058206	-1.69397671799466	1.61122087692934	1.54189785996286	1.64137685419349
MYL7	-0.951087122105186	-0.951087122105186	-0.951087122105186	0.757741512523893	1.2062936088143	0.889226244977364
LOC119866292	-0.859115168446072	-0.796772476792876	-1.4603350386775	1.01622726587252	1.00666523100254	1.09333018704139
IL24	-1.11815532024191	-1.10700035047642	-1.20764444728706	1.00175668868368	1.17326446163186	1.25777896768985
THRB	-1.69465815129375	-1.36469093711872	-1.65671612194753	1.4583322286409	1.59180728052205	1.66592570119704
LOC102155796	-1.12652889795941	-1.06746713959602	-1.11869497651497	1.13904158095288	1.06013397098323	1.11351546213429
NGEF	-1.08630546365061	-1.11598382095852	-0.88002929013947	0.779271854979023	1.12069692695434	1.18234979281524
ACOT4	-1.59541345298272	-1.65325256265367	-1.359635627371	1.55978734202596	1.58779409475476	1.46072020622666
ADCY4	-1.37850865774596	-1.21581615006389	-1.1744742438579	1.39230314068275	1.17678697115023	1.19970893983478
MCUB	-1.46245849482632	-1.63645651714631	-1.81395370528754	1.68705940574273	1.7121910195745	1.51361829194293
HNMT	-0.819814008475473	-1.2528985472234	-1.76085782201429	1.26187606083353	1.23449339108245	1.33720092579719
RUNX3	-1.18829969390079	-1.25638206305542	-1.23545061064959	1.21933413226648	1.1531259528417	1.30767228249761
HHIPL1	-1.34576973221928	-1.22626292659378	-1.09952340599003	1.16718124135999	1.18299463551537	1.32138018792774
LOC119864850	-1.15653098840126	-0.847658137016881	-1.67494741529106	1.78545176647558	0.846342040435773	1.04734273379785
DOCK3	-1.26561871068686	-1.2487401555277	-1.29576876026338	1.35542895908366	1.15298574807198	1.3017129193223
ITGA10	-1.28500137764129	-1.4250572884905	-1.21846425614755	1.3588888920263	1.3284425896659	1.24119144058715
EGR2	-0.946767308321402	-0.988370011798475	-0.796363041717907	1.03093125220236	0.711325644772836	0.98924346486259
CSGALNACT1	-1.09443232408835	-1.20658687595102	-1.11888201639728	1.09473201752699	1.16977611276475	1.15539308614492
SYT13	-1.21019556970224	-1.21019556970224	-1.21019556970224	1.1340869854543	1.23959661765301	1.25690310599942
LOC119877739	-0.796976632384992	-1.06753363048221	-0.895811236060036	0.849831610465909	0.959890568930245	0.950599319531085
SCRN1	-1.25893479103579	-1.16609575109596	-1.1763826333716	1.21851232926462	1.08226214297217	1.30063870326656
DDR2	-1.47853225028027	-1.49068106134188	-1.47635426747378	1.48332387805836	1.50384431785588	1.45839938318169
ST8SIA4	-1.05290376606405	-1.09008072769166	-1.09008072769166	1.10669531331899	1.00498389363284	1.12138601449554
SLCO2B1	-1.08215330462201	-1.14784208543106	-1.14930523565704	1.13223607466894	1.04494850898896	1.20211604205221
CTNND2	-1.0318524012126	-0.861997658336406	-0.809770277989926	0.919282903649901	0.821549326029756	0.96278810785928
THBD	-1.46827567792608	-1.43495372217519	-1.35009020305787	1.30223581827717	1.50270872924843	1.44837505563353
LFNG	-1.26292292523139	-1.81826842085511	-1.28634774417473	1.50952790360395	1.48704492197393	1.37096626468335
SLC6A17	-1.58141455462025	-1.40986805705192	-1.27381938640676	1.32020006617379	1.44122871444988	1.50367321745527
RN7SL1	-1.39461071252923	-1.39034332616928	-1.56277494999038	2.76105016610556	0.237162615274344	1.34951620730899
SORD	-1.15699236967532	-1.21354090835677	-1.22180329606952	1.10763552475791	1.34786969938222	1.13683134996148
FSCN1	-1.3852382734342	-1.18529112561409	-1.46504364305816	1.28752402130916	1.45799303598698	1.29005598481029
CREG2	-1.29253504469302	-1.14900388973368	-1.2309835175629	1.23647927483446	1.21904231221979	1.21700086493535
LGI3	-1.31064161329489	-1.16599326504775	-1.1306468888722	1.1440367704535	1.18611454216606	1.27713045459528
ADAM19	-1.54226749914794	-1.42682043180654	-1.56547159130031	1.50920718865256	1.6135855482319	1.41176678537033
LOC119863891	-1.44145889994406	-1.5184406858913	-1.5184406858913	1.46821780733185	1.52983003194233	1.48029243245249
LYPD3	-1.67575106756181	-1.27530655074173	-1.40252550088934	1.48402617216887	1.42980009330239	1.43975685372163
SLC16A14	-1.38318555398351	-1.32185520097735	-1.38577951349185	1.39631421001039	1.34292254572068	1.35158351272164
PDPN	-1.70966745913152	-1.7195887112799	-1.59046999741671	1.60783821551688	1.68737217635089	1.72451577596037
DOP1B	-1.1058376987437	-1.00274928001057	-1.03527225588601	1.02724748158472	1.0646966564382	1.05191509661737
PDK4	-1.28821078796365	-1.47177037724906	-1.35901065104482	1.34825405534446	1.35549525391952	1.41524250699356
C1R	-1.02973597354269	-1.22602775655166	-1.00608269139648	0.955441439293671	1.15033788281685	1.1560670993803
FBP1	-1.5433363847718	-1.79396196698204	-1.54944287590409	1.52454901161656	1.71346817308816	1.64872404295321
DENND2A	-1.00812402815583	-1.00085002287836	-0.850918429877791	0.896758293514383	1.05549676513402	0.907637422263577
CCDC88A	-1.36640948128549	-1.15279654195881	-1.46953682973127	1.48256303434393	1.18554685777645	1.3206329608552
PDE7B	-1.36214703771596	-1.38654562378395	-1.45802961051459	1.41469022881901	1.37520863326487	1.41682340993062
CGREF1	-1.06510191416181	-1.81893661855705	-1.35423715697532	1.45515122793876	1.47528300439693	1.3078414573585
CYP39A1	-0.893873447234081	-1.12006581381551	-1.11846166748819	1.07439955559467	1.07079893545941	0.987202437483697
MYB	-1.19403578852549	-0.863395344535435	-0.961823755540221	1.085217410412	0.9412587405914	0.992778737597741
LOC119872053	-0.555615138003779	-1.61839491343669	-1.36875892020568	1.76109944554365	0.652942150571735	1.12872737553076
APBA1	-0.960440099317261	-0.981412710329581	-1.00132476621668	0.970951671978615	0.929247848089226	1.04297805579568
BAMBI	-1.4223823171139	-1.45746153364246	-1.45499828730825	1.41990466267412	1.47835813538024	1.43657934001024
ROBO3	-0.987065583418529	-0.872892052171988	-0.841218411765917	0.986064187830934	0.707563473974813	1.00754838555069
ACSL5	-1.5090141016527	-1.51153719640436	-1.46252845576526	1.52446734093327	1.57039255378342	1.38821985910562
STC2	-1.47709632179661	-1.74563207316176	-1.42598790093256	1.62515827733907	1.55257421463587	1.47098380391599
CDSN	-1.66487254932323	-1.43499867442719	-2.0705153049326	2.3324118868448	0.405659108767257	2.43231553307097
NOX4	-1.14500847701189	-1.17601929365157	-1.08747159453984	1.155439644755	1.09402613234173	1.15903358810658
PLAC1	-0.982703461261231	-0.91953816977941	-1.15751112188919	0.858046170958798	0.964300726487495	1.23740585548354
LANCL3	-0.870995095447459	-0.88382990931778	-0.91071334518947	0.959018356787815	0.85041466536	0.856105327806894
DLX5	-1.84546943506717	-0.934153977774262	-0.932597136023176	1.16061123187443	1.09049276923801	1.46111654775217
FOSB	-1.63809298819306	-1.44557872382521	-1.4103312280698	1.46975418075341	1.49822153018682	1.52602722914784
GAD2	-1.21436680068131	-0.868525403576145	-1.23552985029285	1.0947066863167	1.22465135101145	0.999064017222156
GBX2	-1.06771683793321	-1.06771683793321	-0.942932142347004	1.1394079332873	0.898521651037182	1.04043623388893
SOSTDC1	-0.828751497066283	-1.08652611876613	-1.08652611876613	0.922225361935322	0.956737534123427	1.12284083853979
CALD1	-1.14762050040651	-1.04558506116814	-1.12633976945265	0.92327833372887	1.29891333098639	1.09735366631203
PARVB	-1.6803272399692	-1.63131030113348	-1.5962893601912	1.61783058946701	1.66003518328119	1.63006112854569
FMN2	-1.6030003277096	-1.6030003277096	-1.6030003277096	1.59574054025943	1.57036524275861	1.64289520011076
DAPP1	-0.94417411927737	-0.94417411927737	-0.94417411927737	0.948572824657233	0.954475005503526	0.929474527671351
LOC111098209	-1.43960766189105	-0.914047902415281	-0.888231191801981	1.7088628655983	0.78220508760505	0.750818802904959
LOC102153836	-1.11022771489202	-1.12662277956128	-1.1100934079968	1.52638212636547	0.837663976504432	0.982897799580186
LIX1L	-1.29922130986288	-1.68653622860499	-1.2821364100964	1.47957498409595	1.83799975135651	0.950319213111815
MCOLN2	-1.36383265825287	-1.31502625716713	-1.38323717475238	1.35069958289945	1.37650925798839	1.33488724928454
PALD1	-1.16788335586509	-1.18304911757735	-1.05905197420121	1.07828808265404	1.14820564376966	1.18349072121993
OTULINL	-0.868823359405114	-0.918053524381682	-0.862484566688418	0.913882156195975	0.778979596292395	0.956499697986843
PCDH7	-1.2876719359046	-1.15190336473907	-1.15554947000139	1.07851709023082	1.25285644973342	1.26375123068081
VWDE	-1.12609927996134	-1.1054946587653	-1.14932907876524	1.20760602425315	1.07627933551362	1.0970376577251
MYBL1	-1.40225728797493	-1.13170333477638	-1.45573835466301	1.4564759043906	1.22772501413459	1.30549805888913
PAK3	-1.44712097589919	-1.20777353066662	-1.21649795720947	2.12475758977717	0.863183725939835	0.883451148058278
SELP	-1.00165100245905	-1.00165100245905	-1.00165100245905	0.94018473701707	1.1921538515914	0.872614418768667
ESM1	-1.46425953016784	-1.44526919079471	-1.60372982204146	1.4937763031541	1.46427761162878	1.55520462822113
