# Supplementary material for: Tumorigenicity decrease in Bcl-xL deficient MDCK cells ensuring the safety for influenza vaccine production
Source: PLoS One. 2024 Dec 16;19(12):e0311069. doi: 10.1371/journal.pone.0311069 (PMC11649150; doi:10.1371/journal.pone.0311069)
Supplement: S1 File — (ZIP) [file pone.0311069.s002.zip › S2_File/1_DEA/subcluster/matrix/union.DE_gene.subcluster3.xls]

	MDCK-WT1	MDCK-WT2	MDCK-WT3	MDCK-KO1	MDCK-KO2	MDCK-KO3
FHIT	1.19646409347761	0.368068263502594	1.14210723167497	-0.958128268392551	-0.800159801129741	-0.948351519132877
SAMD11	0.780330776995527	1.12060113714758	1.0188904246811	-0.962834827315146	-0.98320371056894	-0.973783800940113
CDKN2B_1	1.62467998525977	0.962511074255266	1.7048764107101	-1.3443195690659	-1.40369029120803	-1.54405760995121
GOLIM4	1.49162812555792	1.97337575841066	1.46910296249053	-1.64208497368675	-1.61592468425929	-1.67609718851307
LOC119864716	1.56485279086004	1.62726092251574	1.56089726908465	-1.57293325243048	-1.51974070189659	-1.66033702813336
MUC13	0.989753289333544	1.62488842200496	0.94897183730809	-1.22097759703731	-1.11118501827231	-1.23145093333698
ATP2A3	1.04335308669213	1.12622100985112	1.17014622856934	-1.12272119653426	-1.09427793204408	-1.12272119653426
CCL24	1.31545705161782	1.05593740184641	1.39592576863072	-1.20798738408528	-1.15608573765967	-1.40324710034999
CHST1	0.712287334724435	1.61014098211013	1.34349448453461	-1.21414320431871	-1.21585484946696	-1.23592474758351
ARNT2	0.924989721104331	0.856581140202754	1.14279463549935	-0.926185621693085	-1.00055263227442	-0.997627242838936
DAO	0.523125394083049	0.957106149506602	0.592830118588663	-0.691020554059438	-0.691020554059438	-0.691020554059438
ACP5	1.59175533992081	1.51712815107581	1.97388319610624	-1.80669190161299	-1.7669529076588	-1.50912187783106
TLE2	1.15614644257557	1.78440870299761	1.55105538356601	-1.57207718871707	-1.51894766438078	-1.40058567604134
TRIM47	0.646526311570665	0.860157038306099	1.07769430694494	-0.841822426616605	-0.829140556806716	-0.913414673398385
TMPRSS11D	0.934239878204383	0.527847412032629	0.699893557456476	-0.90960866053237	-0.692011310727837	-0.560360876433282
LOC111096471	0.826185875500133	1.16338910563599	0.839320889827967	-0.898472108507935	-0.976298385713019	-0.95412537674314
S100A5	0.973933033925322	0.328749682074771	0.655784935906346	-0.462819532523613	-0.559209977840271	-0.936438141542554
LOC102151128	1.05269853507964	0.776445383951359	1.14734574305984	-1.17382176498905	-0.901408911194622	-0.901258985907165
LOC607393	0.661748729577884	1.23599046656951	1.43654910589286	-1.26278899275342	-1.04782664376615	-1.02367266552069
MCF2L	1.01116919140084	0.831521033950539	1.03151759367145	-0.985323410396468	-0.907497753841687	-0.981386654784674
B4GALNT2	1.02190719439434	0.839311826351232	0.865321762488262	-0.913610368617406	-0.838134700385642	-0.974795714230791
LOC106558498	0.547173836471146	1.07284751002597	1.01834430834318	-0.774494316661436	-0.861683766199168	-1.00218757197969
MAB21L3	1.36998076121237	1.00969078597347	1.28665040572391	-1.07578482217558	-1.23667819860072	-1.35385893213345
NDUFA4L2	2.04367270759109	1.4119927871239	2.00220204874393	-2.27768586196534	-1.44475097761742	-1.73543070387616
ITGB2	1.05105060208683	1.23614649124464	1.23892988227686	-1.16388454240997	-1.20369228159874	-1.15855015159963
ITGB8	1.36935790210619	1.40972240113086	1.12675780126623	-1.33666905822719	-1.26570013623035	-1.30346891004573
CA2	1.6099151793355	1.22049968645154	1.50043574348604	-1.36128389648111	-1.57910593431927	-1.3904607784727
CFD	0.746530915118407	0.583772069010269	0.699466718589013	-0.812193075723406	-0.546034325163293	-0.671542301830991
CFB	1.74061844430663	1.56692717576066	1.84844803886384	-1.80385286941903	-1.77543532423847	-1.57670546527363
LOC119873733	0.825708089930666	0.844597342525653	0.313093151415427	-0.76412249758877	-0.455153588694206	-0.76412249758877
PALM	1.62077802349758	1.64721168432174	1.80125226426899	-1.73835105521546	-1.64102757169686	-1.68986334517599
DLA-DRA	0.764602671700063	1.07675341282778	1.31867630907248	-1.02667679690223	-1.34915280252766	-0.784202794170431
ARL4C	1.51846257040459	1.15411266974603	1.30675091970203	-1.51350729575669	-1.17190122436775	-1.2939176397282
BMF	1.61820481012749	1.26427748376895	1.61980969467787	-1.49835324772388	-1.49051130080094	-1.51342744004949
PLEKHS1	0.737729534780252	1.03986148647102	0.745788151450103	-0.898761017208434	-0.834608703452936	-0.790009452040006
LOC485869	0.633471031494466	1.42277374719913	1.08279439522154	-0.879837542985795	-1.00570052555862	-1.25350110537072
NXPH2	0.817253851741451	1.00266161463248	0.72872881284576	-0.95776206557552	-0.820860450796261	-0.770021762847913
FILIP1L	1.18197885856422	2.17936891200497	1.51185436077353	-1.50302655875806	-1.69896859950105	-1.67120697308361
CYP4B1	1.39887273716167	1.49312512734579	1.92879063513361	-1.68050076551826	-1.68050076551826	-1.45978696860454
RCOR2	0.840013500221993	1.15165443671607	1.07597231430733	-0.982423982363559	-0.916444972103803	-1.16877129677804
FAM167A	1.32803135109056	1.61481773750247	1.87230509333752	-1.56489605466853	-1.60499185873035	-1.64526626853168
CCDC198	0.984702854432511	1.06349555819535	0.974775811849782	-0.739926294700332	-1.0547958444342	-1.22825208534311
LOC484933	0.708065100387365	0.93745414652817	0.594384029915371	-0.702432516061648	-0.806444673321534	-0.731026087447724
GPLD1	1.33134858451434	1.03249789006799	1.24616133732548	-1.11782337672058	-1.21181253546481	-1.28037189972241
LEXM	0.717257948688394	0.634415045326111	0.940087163462306	-0.768461272241303	-0.77088769103033	-0.752411194205177
PDZK1IP1	1.09247482050722	1.78271515671	1.77034129203993	-1.74926393159795	-1.49265465528601	-1.40361268237319
SERTAD4	1.53017632083766	1.5844820476918	1.43660908369277	-1.55692090308532	-1.59223880331838	-1.40210774581853
TPPP	0.587817611668417	0.628842444942248	0.844621828593671	-0.63235567203348	-0.679216167448585	-0.749710045722272
SDCBP2	1.00604992292271	0.895606328604297	1.29363135698248	-1.04916801362921	-1.08701969409597	-1.05909990078431
TNFRSF19	0.935403982396284	0.881039005258251	0.858571577254024	-0.968752409490903	-0.736580071909901	-0.969682083507755
PADI2	1.16491085612255	1.4249123708673	1.49390131973164	-1.31212156015266	-1.51820847535048	-1.25339451121835
PBX1	0.676325659279241	0.852138294669403	1.02888526032885	-0.890336787788793	-0.897247901911809	-0.769764524576891
NSUN7	0.729037149993698	1.06223580501077	0.617442676365778	-0.843495681757248	-0.884961020194271	-0.680258929418731
N4BP2L1	1.01177958994132	1.03881311635086	0.720669035714741	-0.937080084335715	-1.03325750362153	-0.800924154049665
SLC35G2	0.665290192631485	0.915451677319601	0.465383278074207	-0.626567148806071	-0.843650883995279	-0.575907115223943
SELENBP1	1.6881909914737	1.11552904139724	1.81459292912523	-1.26131509653107	-1.77371853422769	-1.5832793312374
LOC100684769	0.469890640199882	0.908177726081718	0.559492297847437	-0.707738174588766	-0.569458149229765	-0.660364340310506
FMO5	1.73252127903203	1.015159439301	1.38043589859957	-1.38800913422529	-1.29997289215066	-1.44013459055665
CHRNB4	0.885884132361856	1.61497014694346	1.43928342676499	-1.39163201203947	-1.39238932553398	-1.15611636849686
LOC119870142	0.846419500476091	0.981962947187931	0.873082247572591	-0.842930740263987	-0.913261587723087	-0.945272367249539
LYPD6B	1.0532514531155	1.52489151467972	1.42634152222296	-1.37699377498492	-1.20259056270367	-1.42490015232958
LOC111090284	1.26482813839064	0.864423189048865	1.13309599973243	-0.820496688814181	-1.22092531917888	-1.22092531917888
BST2	1.50772497507059	1.37613882572102	1.72997705172138	-1.73234957924944	-1.45532962928951	-1.42616164397403
DOCK8	0.884138845203156	1.07162237463352	0.951390787421181	-1.03164443987383	-0.847282835895545	-1.02822473148848
HABP2	0.794527404082731	0.669650555281887	0.527162185845381	-0.663780048403333	-0.663780048403333	-0.663780048403333
ZSCAN2	1.1125004081693	1.03561637085105	1.21148160358199	-0.958539546103269	-1.38007551699211	-1.02098331950697
CLEC7A	0.935388194102758	1.2003722163243	0.85580868714598	-0.997189699191013	-0.997189699191013	-0.997189699191013
SCNN1A	1.03104311750606	1.72429378143794	1.53462876164689	-1.60700163063597	-1.36829164373451	-1.31467238622041
HERC5	1.43556871600288	1.56166145804925	1.05134830169656	-1.309758691506	-1.31644806168528	-1.4223717225574
FRMD1	1.47579538108874	1.22684187297017	1.55366310127391	-1.30418867251997	-1.41283768019255	-1.5392740026203
ARHGEF26	1.51990443222512	1.42715624162636	1.19227670521636	-1.54098612395955	-1.16179499757443	-1.43655625753384
STX1B	0.53579832319491	0.655808486154112	0.828878975090993	-0.652957822668284	-0.740887721514162	-0.626640240257569
IFGGC1	0.892628814053566	0.910109366691209	1.01241598195832	-1.08516569163046	-0.689495946916374	-1.04049252415626
SLC6A12	1.67712512350879	1.72488431363873	1.8567788729629	-1.77782868161907	-1.84588985727556	-1.63506977121578
VSIR	0.838894974677786	0.982460807928592	1.25845353268026	-1.03014788335045	-1.02825095863163	-1.02141047330457
LRP1	1.49100566326438	1.64806451752561	1.82847654636564	-1.65359153593224	-1.59218078627733	-1.72177440494607
RARRES2	0.598932597122643	0.766846554209101	1.06726614249789	-0.623307192482444	-0.810174695575201	-0.999563405771986
ADRB2	1.1841978114465	1.35102749487483	1.3708147929816	-1.25519923379399	-1.2409891907794	-1.40985167472954
IDO2	1.21846956809929	0.946917008004803	1.05654224952497	-1.1268789605666	-1.04713039891912	-1.04791946614335
RNASE4	1.58529556342255	1.29329116586052	1.63241586582178	-1.41577506751359	-1.38294547900654	-1.71228204858473
LYPD6	1.16844062888297	1.40144229804424	1.19517733526091	-1.23052699971166	-1.26726663123823	-1.26726663123823
GPSM3	0.291733234567173	1.04230976159819	1.20356869621233	-0.785668545494332	-1.05190121314901	-0.700041933734356
LOC119871440	2.03272339815232	1.61948789995867	1.61644671170836	-1.70964422604508	-1.93918193321701	-1.61983185055727
DPP7	1.44373341428091	1.5098885629649	1.74217334652113	-1.56435076122193	-1.60413308788496	-1.52731147466003
ZBTB7C	0.940330986454488	2.15144959321406	1.78848455738913	-1.34207056954881	-1.83157756689669	-1.70661700061218
COL18A1	1.5192518512686	1.30019661773066	1.83092885990893	-1.59121985910999	-1.5477204770859	-1.5114369927123
OSR1	0.476955740343019	1.07635709306533	0.793118590615729	-0.878736570328961	-0.824430156833623	-0.64326469686149
LOC119867613	0.960294755750685	0.741794638685133	1.00287220933004	-0.879992714605992	-0.85967124927619	-0.965297639883672
PIGR	0.867691315755094	0.844464203352994	0.892356225533704	-0.930000710618825	-0.855100744946415	-0.819410289076552
LOC111098075	0.871902691273706	0.784284310084594	0.662078951656386	-0.693675744736965	-0.826257170732086	-0.798333037545635
LOXL4	1.82754541135862	1.56253838855129	1.89582998830894	-1.89012197686817	-1.67531096768546	-1.72048084366522
DMRTA1	1.33906369157552	1.5225798871287	1.26281269346024	-1.48476865930286	-1.22855159461908	-1.41113601824252
LOC606845	0.931413563531768	1.12380526480442	1.15063509198324	-1.0563997091199	-1.04294490191535	-1.10650930928418
KCNK5	1.29681496265931	0.971350382998141	1.34051194828728	-1.15084269203692	-1.29290149784505	-1.16493310406276
LOC106558971	0.877346648329303	0.823114001206199	0.929716975526222	-0.876725875020575	-0.876725875020575	-0.876725875020575
LOC102153319	0.647019116451805	1.28409439362052	0.934837527559506	-0.988937475511731	-0.947225071956869	-0.929788490163233
MAFB	0.71484423002186	0.99336286763787	0.769695471277726	-0.799472980115742	-0.801167861611234	-0.877261727210481
LOC119875013	0.520740772843865	1.00752456979934	0.841553519701541	-0.789939620781582	-0.789939620781582	-0.789939620781582
EDN1	1.71804710329974	1.64288235715127	1.59303670924344	-1.67575236055354	-1.64420574132077	-1.63400806782014
KRT27	1.00031038810009	0.92928782151218	1.02379967876021	-0.984465962790826	-0.984465962790826	-0.984465962790826
KRT25	0.91867975047247	0.880771933087929	1.04081900973608	-0.946756897765492	-0.946756897765492	-0.946756897765492
MGMT	0.835883305211942	0.935327058193303	1.30251016503798	-1.19420125078831	-0.923029623843449	-0.956489653811466
EPSTI1	0.562312741463533	0.828556717169684	0.480079042659734	-0.812081330622203	-0.518002328124455	-0.540864842546293
ANKRD55	0.721799836804672	1.46127134201337	0.913916270629998	-1.04676177713802	-1.00997751072204	-1.04024816158798
LOC102152378	0.502305820145615	0.774425445475359	0.814893816794693	-0.726562974083222	-0.79009076642487	-0.574971341907575
DPEP1	0.863606642086771	0.828127935230288	1.08130621739385	-0.777891182818455	-0.958551378341493	-1.03659823355096
MEOX1	0.384739034223387	1.76875433496451	1.60428506900307	-1.24959832053046	-1.2972886605163	-1.21089145714419
LOC102152872	0.944266055334064	0.527572691139518	0.497946773974479	-0.540619232732861	-0.75975243094041	-0.66941385677479
C18H11orf86	0.994686162351828	0.744222351213178	1.27531527008542	-1.00667609788906	-1.00531215206202	-1.00223553369935
LOC111090849	0.496584951524539	1.41466666067755	0.942874920857417	-0.941140325443508	-0.961177878211023	-0.951808329404971
LRIG1	0.935494213907565	1.07179507594304	0.957410521811771	-1.04727285106103	-0.977149288945481	-0.940277671655863
LOC119866330	0.821951304594971	0.443074141790578	0.521801604017232	-0.464376684020519	-0.715417980679827	-0.607032385702434
LOC611813	0.834581533979882	0.635405407309203	0.51935309156771	-0.655042145219087	-0.519803381262653	-0.814494506375055
PRR5L	0.627730196794841	0.862383827374388	0.892504703299354	-0.811229963740041	-0.725783577140484	-0.845605186588058
ALDH1A1	2.06957354418084	1.66494695857072	1.65208894905881	-1.81580544488999	-1.81248765011165	-1.75831635680872
KCNJ16	0.855355824778678	0.992962129885374	0.991183469900393	-0.931233540114762	-0.954133942224841	-0.954133942224841
ADGRF1	1.54216002994693	1.69182159273314	1.57226604245075	-1.55324294455901	-1.56386113746471	-1.68914358310709
TMPRSS6	1.13905430628169	0.903506139453547	1.3928041104133	-1.09884052991214	-1.21519384316906	-1.12133018306734
FOXN1	0.36946483095837	0.745812445351058	0.827041840924937	-0.695567436953655	-0.694095745829062	-0.552655934451648
