# Supplementary material for: Tumorigenicity decrease in Bcl-xL deficient MDCK cells ensuring the safety for influenza vaccine production
Source: PLoS One. 2024 Dec 16;19(12):e0311069. doi: 10.1371/journal.pone.0311069 (PMC11649150; doi:10.1371/journal.pone.0311069)
Supplement: S1 File — (ZIP) [file pone.0311069.s002.zip › S2_File/1_DEA/subcluster/matrix/union.DE_gene.subcluster4.xls]

	MDCK-WT1	MDCK-WT2	MDCK-WT3	MDCK-KO1	MDCK-KO2	MDCK-KO3
LOC102157048	-1.78609727752519	-1.66979098450406	-1.85306520745623	1.87114709391642	1.72317529522153	1.71463108034753
A4GALT	-2.00103614925564	-1.83663091751544	-1.83943298772535	1.79593448554685	1.9607459361212	1.92041963282837
UBE2S	-1.7842190879889	-1.84339295658468	-1.50820182788461	1.55699873844985	1.81508990677358	1.76372522723477
DUSP2	-2.81448709501226	-2.70320164095784	-2.59863878777099	2.53651630816968	2.80578699387465	2.77402422169677
BARX2	-1.76449908691388	-1.79860954932244	-1.70498710476467	1.63507860818898	1.8330058563737	1.8000112764383
SLC37A2	-1.53293387319269	-2.15781968072481	-1.37483579211756	1.71499496527215	1.68499542917463	1.66559895158827
LARP6	-2.42715920685342	-2.59552325398441	-2.6273039522482	2.50060689029658	2.59987393515432	2.54950558763513
SULF1	-2.62856528559699	-2.03542993782882	-2.36535365114726	2.335971250411	2.33694909407639	2.35642853008569
CLIP4	-2.08196165117282	-2.21196763088596	-1.87102419412301	2.0366612488116	2.05170026359119	2.07659196377901
LCP1	-3.31585154351698	-3.29323881930712	-3.3520375585937	3.2949296316451	3.32291431745949	3.34328397231322
ST6GALNAC2	-1.96936905493161	-1.83372996676906	-1.51819497195479	1.58835584811254	1.82056112147405	1.91237702406887
DKK3	-2.48435195771509	-2.57701878331201	-1.77045683248033	2.1438910717753	2.33921686950417	2.34871963222796
IL1RL1	-2.90696404695192	-2.90119620736406	-2.91212058785923	2.92002747250475	2.8628991804823	2.93735418918816
LOC611685	-2.28670760829793	-2.0678608101455	-2.16372085614698	2.19556008874936	2.08302614274012	2.23970304310093
FNDC1	-1.98929305080019	-2.0491506005564	-2.09155309103961	1.9945885030934	1.97660375927732	2.15880448002548
LOC119874472	-2.090931826843	-2.18631950887259	-1.86388347580199	2.23900712526982	2.03886417240758	1.86326351384018
HPSE	-2.07930901551745	-2.15784324846031	-2.20020580649808	2.11400032651826	2.16512577452045	2.15823196943713
SLC2A3	-1.83662363064477	-1.98760971459001	-1.8721065653311	1.66947972991531	2.07368020877961	1.95317997187096
CXCL8	-2.85786149225504	-2.78111126051654	-3.01630293256246	2.86106519942467	2.81585763058207	2.97835285532729
LOC119877775	-1.64908221611937	-1.70528869022979	-1.67909473731976	1.94723439601876	1.37544565074456	1.71078559690561
GJA1	-1.66184914064383	-1.77393866727979	-1.94271325625539	1.76124195711027	1.83774410775369	1.77951499931505
AREG	-1.95248448721731	-1.95698000992327	-2.03471844608882	2.01724776155807	1.9216019189764	2.00533326269493
LOC482175	-2.1201012565335	-2.19203961919333	-2.19203961919333	2.19270262557445	2.07234713006028	2.23913073928545
ANOS1	-2.20375407958329	-1.93217633006288	-2.00474972641306	2.04109960595782	2.03225208772537	2.06732844237605
NR4A2	-1.83075191645245	-1.99140368136202	-2.06555378796152	2.07976653182082	1.92354410767633	1.88439874627885
NR4A1	-3.25600979651436	-2.92003727610608	-2.86765084693516	2.93065214125371	3.05098555565002	3.06206022265187
CERS3	-2.17816039866951	-2.15490490019076	-2.111064803489	1.77466554214499	2.30845385643134	2.36101070377293
CTSK	-1.59511510369397	-1.72691682422583	-1.82751576217245	1.81004365302539	1.69294950769506	1.64655452937179
PRRX1	-2.00373442364609	-1.92068754881612	-2.05959745788552	1.87917950346004	2.00891159581416	2.09592833107353
LORICRIN	-2.0528089947515	-2.62035122763407	-2.43664171612926	2.14484428910574	2.56077372109595	2.40418392831315
ODAPH	-3.33752041941626	-2.93242590538044	-2.99873576642142	2.95413372098317	2.99070474890986	3.32384362132508
PLCB1	-2.53198820611111	-2.09359430292932	-2.68465020525002	2.47471954663908	2.37815607160573	2.45735709604564
GBP5	-2.27237812565384	-2.40995626487783	-2.24563519464424	2.2615572613286	2.26284415620441	2.4035681676429
TNIK	-1.94666346247818	-1.84915056354906	-1.97108233560468	2.02297494609714	1.83792639005934	1.90599502547544
CYP1A1	-1.90439391907167	-1.86143652385341	-1.86242113529407	1.85152616573012	1.90563265335713	1.8710927591319
IL11	-2.33996613560075	-2.39703597171536	-2.66471550715026	2.34287806763878	2.55928886375043	2.49955068307716
COL1A2	-2.20695527583291	-2.30520066040913	-2.17852928966634	2.20955424336171	2.28258298618886	2.1985479963578
LOC119870139	-2.10084802763981	-1.37772366433934	-2.51921792525037	1.90384605302289	1.94810713739422	2.14583642681241
TAGLN	-2.17924749447156	-1.95607134800873	-2.55085908239058	2.25405136054242	2.26689999961029	2.16522656471816
FLNC	-2.21718942005776	-2.23468285482749	-2.05141382944047	2.12854212528154	2.25231776738026	2.12242621166393
S100A2	-1.6199208970042	-2.60994252480981	-1.700628297361	1.9655327376704	2.01230573378292	1.95265324772169
ELAPOR2	-2.44155050314632	-2.46604432392858	-2.46666504840108	2.47860264732904	2.40812954089992	2.48752768724703
LRRC8C	-1.80053975060357	-1.56307187246166	-1.84829746197685	1.70691374771568	1.72292274873851	1.78207258858789
STEAP1	-2.17499376672473	-2.14164692265793	-2.01211859284831	2.09299497151373	2.12715783870394	2.1086064720133
STEAP2	-2.31208884025324	-2.45797318854987	-2.57275747160379	2.50711336489163	2.414215539907	2.42149059560826
FOLH1B	-2.99539210254014	-2.94667541539326	-2.86453456088725	2.85995338549318	2.98447910426685	2.96216958906062
ADAM12	-1.75456952094998	-1.66704885566851	-1.7793327492331	1.72049755315277	1.70247043067151	1.7779831420273
