# Supplementary material for: Tumorigenicity decrease in Bcl-xL deficient MDCK cells ensuring the safety for influenza vaccine production
Source: PLoS One. 2024 Dec 16;19(12):e0311069. doi: 10.1371/journal.pone.0311069 (PMC11649150; doi:10.1371/journal.pone.0311069)
Supplement: S1 File — (ZIP) [file pone.0311069.s002.zip › S2_File/1_DEA/subcluster/matrix/union.DE_gene.subcluster5.xls]

	MDCK-WT1	MDCK-WT2	MDCK-WT3	MDCK-KO1	MDCK-KO2	MDCK-KO3
MAF	1.65538650293495	1.81999844700005	1.96573354091198	-1.81370616361566	-1.81370616361566	-1.81370616361566
MGST1	2.31819567590423	2.51194999370117	2.43080595503148	-2.42031720821229	-2.42031720821229	-2.42031720821229
CCL26	2.83991889070019	2.46837628495498	2.68500932243295	-2.66443483269604	-2.66443483269604	-2.66443483269604
S100A4	3.13953792801763	2.02218704456868	2.37394640287436	-2.38090048301227	-2.39999321396968	-2.75477767847872
PLAAT3	2.44095385288536	2.49813387406902	2.44396771908189	-2.500326175838	-2.34241401782568	-2.54031525237258
F2	1.98466947278457	1.8995670042665	2.09715733453694	-2.02838628945836	-1.81877704272459	-2.13423047940506
NPC1L1	1.53451836843052	2.07112399335092	2.15319289979775	-2.1085582532207	-1.82053883557797	-1.82973817278052
SELENOP	3.42739544832054	3.89055177017277	3.46042578240581	-3.74153197179722	-3.65263983210346	-3.38420119699844
IGF2	2.247188997467	3.34952901281049	3.16778435684398	-3.14627632145242	-2.7708209491405	-2.84740509652856
LOC486353	1.98549696988367	1.96829716470904	2.09511508407523	-2.07821060839604	-1.97190147709158	-1.99879713318032
BCL2L1	1.91601493776151	2.44432026942653	2.23214969620259	-2.17786843151044	-2.143882215896	-2.27073425598419
MUC20	1.56501234543432	1.92228033208609	1.98020822816142	-1.88253618198633	-1.77377709422481	-1.81118762947069
SCGB1A1	2.93150797088826	3.68742717400711	3.65672921191182	-3.52014472160491	-3.15392849026755	-3.60159114493473
MUC5B	1.4017608420213	2.43293642030577	2.04492130856773	-1.95888179365721	-1.98057256069661	-1.94016421654098
SGPP2	1.40559794383402	1.85821210759311	1.91525886202085	-1.77267382049349	-1.75188868417375	-1.65450640878073
