# Supplementary material for: Tumorigenicity decrease in Bcl-xL deficient MDCK cells ensuring the safety for influenza vaccine production
Source: PLoS One. 2024 Dec 16;19(12):e0311069. doi: 10.1371/journal.pone.0311069 (PMC11649150; doi:10.1371/journal.pone.0311069)
Supplement: S1 File — (ZIP) [file pone.0311069.s002.zip › S2_File/1_DEA/subcluster/matrix/union.DE_transcript.subcluster1.xls]

	MDCK-WT1	MDCK-WT2	MDCK-WT3	MDCK-KO1	MDCK-KO2	MDCK-KO3
XM_014110947.3	0.580486664862672	0.7866231954412	0.826924560165771	-0.496992087815046	-0.73438667249074	-0.962655660163857
XM_005637737.4	0.79578342251188	0.669775537599774	0.525385628264599	-0.663648196125418	-0.663648196125418	-0.663648196125418
XR_002618319.2	0.763093590627415	1.03933887018775	0.777077820063117	-0.859836760292761	-0.859836760292761	-0.859836760292761
NM_001003234.1	1.18357460600056	1.34969086855858	1.36988892903699	-1.25723088473872	-1.23963682472398	-1.40628669413343
NM_001003967.1	1.31551693302369	1.055390670191	1.39545585805608	-1.20825908862329	-1.15508842960195	-1.40301594304553
XM_038461793.1	1.61150297556924	1.41154383866154	1.65705728400581	-1.55046450409415	-1.56481979707122	-1.56481979707122
XM_014107952.3	0.65302177951158	0.613647541177436	0.596438251145213	-0.601161708739948	-0.536456019352132	-0.725489843742149
XM_003432804.3	0.702437869870925	0.932196120830421	1.11276836647224	-0.915800785724529	-0.915800785724529	-0.915800785724529
XM_038457039.1	1.51991791463572	1.42718104525512	1.19188919733456	-1.54123966150215	-1.16247176414865	-1.4352767315746
XM_038454991.1	0.79956125944639	1.16354609260065	1.12085226223204	-1.24244626707519	-1.26891847843638	-0.572594868767516
XM_845151.5	1.01208371523426	1.19345634649489	1.79986309895511	-1.39390864444157	-1.39390864444157	-1.21758587180111
XM_022420440.2	0.677811652726049	0.918408669440087	0.612223311098472	-0.740792461572987	-0.755147754550057	-0.712503417141564
XM_022407213.2	0.607449368906211	1.77317193498296	1.15414185269965	-0.882516617879198	-1.32612326935481	-1.32612326935481
XM_038451944.1	1.0738467949177	1.97913077095805	1.68896787615502	-1.76669785398026	-1.46658753397336	-1.50866005407715
XM_005627468.4	2.34646385972465	1.4113467113095	2.16858213445399	-1.97546423516271	-1.97546423516271	-1.97546423516271
XM_022407205.2	0.878074266266033	1.85422752431167	1.18095660546285	-0.965200230046514	-1.81425833197177	-1.13379983402226
XM_005641328.4	-0.0818849487269903	0.881793537460984	1.06572759064472	-0.277950087633093	-0.78731496946009	-0.800371122285536
XM_022411223.2	0.0979559036244783	1.81597993413722	0.475931308681777	-0.529441863417075	-0.923105711903352	-0.937319571123053
XM_022409508.2	1.25341068550525	1.16180990306541	1.4400433437241	-1.35069686448261	-1.24456851362127	-1.25999855419087
XM_005637254.4	1.26120936137354	1.57464089506291	1.75518658298441	-1.7362681988643	-1.48975624894317	-1.36501239161337
XM_038524404.1	0.50236398218707	1.80700318787858	0.314234385367167	-0.502165676293444	-1.10080311391168	-1.02063276522769
XM_542993.7	0.634786356386313	1.42231464884856	1.08387803410148	-0.878474678980654	-1.00639215390139	-1.2561122064543
XM_038454740.1	1.19757425720358	1.24994643398555	1.22399798194792	-1.19540999944002	-1.23805433684851	-1.23805433684851
XM_022424319.2	-0.798392047662682	3.18983817539777	-0.0672088060904823	-0.741808519296315	-0.784036754685612	-0.798392047662682
XM_038461430.1	2.12255940023301	1.70551954804302	1.32567147722647	-1.72743985923309	-1.72743985923309	-1.69887070703632
XM_014110469.3	-0.0554115235083718	0.949731779767588	0.728194795776624	-0.540838350678613	-0.540838350678613	-0.540838350678613
XM_005630806.4	1.68833861848278	1.11562466348314	1.81485761029424	-1.26158076226996	-1.77373127283287	-1.58350885715733
XM_038455973.1	1.12488969378156	1.86574920405226	1.83231101233376	-1.7747084092606	-1.41213832987589	-1.63610317103109
XM_014112922.3	0.14827577238629	2.35432750887984	0.449705556957094	-0.894248844260267	-1.38090927136962	-0.677150722593332
XM_005629828.4	1.18001632035018	0.683529007451594	0.740672914555202	-0.886933923574447	-0.886933923574447	-0.83035039520808
XM_844686.5	1.33769420605131	1.55628255124599	1.87992372178394	-1.55349230680976	-1.59096701222842	-1.62944116004306
XM_538901.6	1.24823012895269	1.01905917498518	1.23691481572485	-1.13118346059543	-1.25351900351949	-1.1195016555478
XM_038464944.1	0.78807940820501	1.15836032925334	0.60006577899426	-0.848835172150868	-0.848835172150868	-0.848835172150868
XM_022413310.2	0.681681979058927	0.436161536912908	1.00581098213956	-0.707884832703799	-0.707884832703799	-0.707884832703799
XM_005621815.4	-1.06790458924447	2.06302628058198	2.20859207639589	-1.06790458924447	-1.06790458924447	-1.06790458924447
NM_001003322.3	1.67513341366367	1.72291601864476	1.85464912682262	-1.77482406996433	-1.84579059131847	-1.63208389784825
XM_542213.8	0.756761673864806	0.640437555897574	0.850188537833075	-0.749129255865151	-0.749129255865151	-0.749129255865151
XR_005331601.1	1.26505258759132	1.54906535264483	1.09958296013731	-1.27149278407914	-1.45397083586453	-1.18823728042979
NM_001284443.1	1.59161635849393	1.51695063977533	1.97357949294921	-1.80621000114248	-1.76728163490206	-1.50865485517395
XM_540889.6	0.932832903383142	1.27659124629472	1.17632712282129	-0.937329658974276	-1.22421080676244	-1.22421080676244
XM_005636179.4	0.229606624993288	2.31401355524954	1.19281459362365	-1.24547825795549	-1.24547825795549	-1.24547825795549
XM_022409486.2	0.423202778366684	1.34456689025149	1.25774873287613	-1.06417936201123	-1.10117356949343	-0.860165469989638
XM_014109833.3	1.2904938465879	0.955703600763489	0.908278254570753	-1.05149190064071	-1.05149190064071	-1.05149190064071
NM_001313871.1	1.58529971904314	1.29330812384234	1.63235979872087	-1.41536252335586	-1.38261724473274	-1.71298787351775
XM_005634117.4	0.498933660049663	0.856637984262555	0.771305930462793	-0.70895919159167	-0.70895919159167	-0.70895919159167
XM_532487.3	1.42947554893955	1.5199999811955	1.22936801679767	-1.16449819307657	-1.4384209150531	-1.57592443880304
XM_544482.6	1.11624426262098	0.672224369616531	1.06364931167342	-0.950705981303646	-0.950705981303646	-0.950705981303646
XM_038453061.1	0.835452450105934	1.53566142933556	1.62513181962316	-1.33297364726296	-1.18874426032471	-1.47452779147698
NM_001002956.1	1.71796947384075	1.6428183416027	1.59296781892687	-1.6756500512888	-1.64431684448401	-1.63378873859752
XM_844052.5	0.377264441745544	1.83886824906054	1.23716811498467	-1.04576584828683	-1.19184410777478	-1.21569084972914
XM_005635882.3	1.51860816638818	1.1543123750263	1.30657445690054	-1.51189392200917	-1.17280527596362	-1.29479580034223
XR_005326359.1	0.294692803541881	1.2471644334593	0.379009089475356	-0.541331461346993	-0.577551649259747	-0.801983215869793
XR_005312695.1	1.56473436431035	1.62737439969017	1.56092275036033	-1.57200804359978	-1.52117207818334	-1.65985139257773
XM_022417393.2	-0.557621490640107	1.85921825127272	0.257953938222466	-0.487232162748709	-0.529052338443336	-0.543266197663037
XM_005630705.3	0.443054998201768	1.25185045461859	1.52397499358534	-1.0729601488019	-1.0729601488019	-1.0729601488019
XR_005313553.1	0.846216855970724	0.981914376929978	0.872448397543903	-0.845151871755371	-0.910740213382948	-0.944687545306286
XM_038458495.1	1.18692232880532	0.807787376511477	0.612824715675682	-0.860591132397316	-1.00973457170313	-0.737208716892034
XM_022424083.2	1.60018861209817	2.04379526357378	2.23603228182151	-1.73412320724503	-2.22054533976064	-1.9253476104878
XM_038464505.1	0.381514147978925	0.508893454455153	0.581538756286919	-0.581959975995961	-0.405637203355498	-0.484349179369538
XM_038449299.1	1.03356470003531	0.984055600255943	0.99837527157301	-1.01954663642425	-1.01954663642425	-0.976902299015759
XM_005631878.4	-0.322503948969649	1.3668959619445	0.177700933571872	-0.430419288136537	-0.388999360756556	-0.402674297653632
XM_003639694.5	1.98571733057665	1.90091569189124	2.09813446606907	-2.02875315223168	-1.82106178024167	-2.13495255606361
NM_001286977.1	2.06962248694638	1.66501329798043	1.6521589224133	-1.81586803706101	-1.8120797765713	-1.75884689370779
XM_003432906.5	-0.421546264928627	2.62062149205399	1.68064029875316	-1.5012453371557	-1.32735462662408	-1.05111556209875
XM_846596.6	0.603976788008033	0.46590065260506	1.06132509214484	-0.729446945717159	-0.700877793520388	-0.700877793520388
XM_542216.6	1.66883723068962	1.61309158148466	1.6136226674619	-1.73348025107252	-1.5227131548557	-1.63935807370797
XM_038463624.1	1.40664535726999	1.85912421526552	1.91626812236912	-1.77023240481409	-1.75463554976308	-1.65716974032746
XM_847232.6	-0.0601164585754179	1.58373973119931	1.28287325183977	-1.08149010936798	-1.02863822710225	-0.696368187993429
XR_001314597.3	0.373764656494247	0.682395928768152	0.724521404440829	-0.405734981510513	-0.721994326311183	-0.652952681881532
XM_005636846.4	-0.294409831664816	1.21834060555812	1.40266303537788	-1.07827640080005	-0.514375515606724	-0.733941892864409
XR_002618318.2	0.675810476209201	1.10349218474027	0.710938699612802	-0.830080453520757	-0.830080453520757	-0.830080453520757
XM_038633041.1	-0.390450781672996	1.44705375106431	0.622040162510201	-0.592084642842646	-0.494473846216224	-0.592084642842646
NM_001205190.2	0.522746170039362	0.78793546057683	0.592210989702462	-0.634297540106218	-0.634297540106218	-0.634297540106218
XM_038461171.1	1.54076702298698	2.08379884324222	2.50474681080232	-2.18310857173878	-2.10168097239493	-1.84452313289781
XM_038452572.1	1.28807607467372	1.15326386797912	1.65014721058436	-1.21118533253207	-1.41535989592729	-1.46494192477785
XM_038579865.1	0.940360736677292	2.15114965009359	1.78823279402262	-1.34167463108656	-1.83147989876737	-1.70658865093957
XR_005331596.1	2.22056861952534	1.31367802391682	1.68610781625091	-1.71362932207892	-1.83832506952823	-1.66840006808592
XM_022417719.2	0.0488090815860338	1.79592263112832	2.04597749080287	-1.28733287252103	-1.3016881654981	-1.3016881654981
XM_005639893.3	-0.418250981484787	2.00658969282442	1.833812306528	-1.14071700595588	-1.14071700595588	-1.14071700595588
XR_005316151.1	0.754085307451345	0.802629159409382	0.366218009337971	-0.640977492066233	-0.640977492066233	-0.640977492066233
XM_541876.6	0.274427296330843	0.888323575296826	0.581936331305242	-0.581562400977637	-0.581562400977637	-0.581562400977637
XR_294524.3	2.16244709182248	0.851721344164537	1.64035706887555	-1.5892308538651	-1.53264732549873	-1.53264732549873
XM_038447411.1	0.842810158516633	1.73398395934418	0.452387958492038	-0.949452238405229	-1.11104138067948	-0.968688457268147
XM_014119709.3	1.08928498053207	1.50066269816897	1.826724677575	-1.67422275046832	-1.47878532264153	-1.26366428316619
XM_038558314.1	0.826320263510143	1.16086784492862	0.837460821115343	-0.899504773050863	-0.975453626284162	-0.94969053021908
XM_038461792.1	0.816177508459363	0.611135807868953	1.44158803091327	-1.00432878124955	-0.94988099722717	-0.91469156876487
XM_038455667.1	0.554598367639174	0.718296794716598	1.1654229316723	-0.812772698009356	-0.812772698009356	-0.812772698009356
XM_540100.4	2.25224925193235	2.07606107968099	1.90803596851159	-2.13910701488755	-2.23288916120817	-1.86435012402921
XM_022404098.2	-0.114875176107171	1.63424648036497	-0.0392109061750989	-0.493386799360901	-0.493386799360901	-0.493386799360901
XM_005638483.1	1.4359143986522	1.78432462200048	1.869580687634	-1.80385459140422	-1.54512032300405	-1.74084479387842
XM_022404096.2	0.453301842525729	1.30176875887174	1.10845219148697	-0.905043650997254	-0.905043650997254	-1.05343549088993
XM_005637104.4	1.84063021904586	0.981591141699321	1.72009070202906	-1.51410402092475	-1.51410402092475	-1.51410402092475
XM_005625470.3	-0.296390464982074	0.916338859003655	0.562055390803907	-0.394001261608496	-0.394001261608496	-0.394001261608496
XM_038455538.1	0.538890924124047	0.710914391450358	0.551436177443161	-0.656456674198172	-0.572392409409697	-0.572392409409697
XM_038526400.1	1.00145954954733	2.25788690079378	1.77927638124496	-1.54999368898357	-1.35734861104118	-2.13128053156133
XM_038454915.1	0.936533770280595	1.07239179052635	0.95897115940035	-1.04996196536966	-0.97999940720209	-0.937935347635546
XM_022423338.2	0.468638962378272	0.844277644010401	0.923540922535055	-0.745485842974576	-0.745485842974576	-0.745485842974576
NM_001011723.1	0.764936291521261	1.07759319750999	1.31876028043351	-1.02964002581504	-1.34712221567121	-0.784527527978509
XM_005640079.4	1.30116292665159	1.01759158981511	1.27544575654322	-1.12924979851416	-1.22878547206508	-1.23616500243068
XM_038425633.1	-0.722537671943302	1.8661193123356	1.17097389386402	-0.790709174584881	-0.76762556147184	-0.756220798199591
XM_038458069.1	-0.137277283722307	1.07701008797709	1.31269400566592	-0.750808936640234	-0.750808936640234	-0.750808936640234
XM_543443.7	0.523917509295881	0.955955361100927	0.59074901777409	-0.690207296056966	-0.690207296056966	-0.690207296056966
XM_038542446.1	0.537333354753947	0.657210865464461	0.828732651841103	-0.657545574020647	-0.743518797130499	-0.622212500908366
XM_038589318.1	0.674138076896015	1.46035878586428	1.6265683718076	-0.986189686159786	-1.5940889981581	-1.18078655025
XM_005632989.4	0.772983222303699	1.04766406911211	1.01466579355465	-0.945104361656818	-0.945104361656818	-0.945104361656818
XM_543479.6	2.05705237651853	2.04238905958518	2.10566476201467	-2.09675295956051	-2.04016943119414	-2.06818380736374
XM_038562430.1	1.5309114458644	1.58473843673659	1.43648112469707	-1.56189330325388	-1.58812484482706	-1.40211285921711
XM_005616344.4	1.27915285361602	1.21601121978995	1.66365962092767	-1.4447904260178	-1.19551245376467	-1.51852081455117
NM_001287152.1	0.869378367445072	0.844287386482241	0.894040421679341	-0.929708938628932	-0.859319610737534	-0.818677626240188
XM_022420441.2	0.679235937410563	0.88710574298931	0.71082906210588	-0.759056914168584	-0.759056914168584	-0.759056914168584
XM_022409253.2	0.388963761347571	0.958034889298836	0.536897190483574	-0.659245331695049	-0.673320516906772	-0.551329992528161
XM_038454767.1	1.04231111779615	1.58010851043863	1.16555521825978	-0.966150460952043	-1.73168520731502	-1.0901391782275
XM_845457.5	1.13808647719208	0.902416970529462	1.3929978194036	-1.0945742795982	-1.22010516168206	-1.11882182584488
XM_014107370.3	0.581075655015386	0.70393240280092	0.481539981464472	-0.588849346426926	-0.588849346426926	-0.588849346426926
XR_001316467.3	0.875991386139496	0.823682512873454	0.930597716789966	-0.876757205267638	-0.876757205267638	-0.876757205267638
XM_005627708.4	-0.806800935500858	1.36952183713961	1.85768190486382	-0.806800935500858	-0.806800935500858	-0.806800935500858
XM_005634465.4	0.755312719803271	0.83091033869743	0.55481978003819	-0.904611838599107	-0.754052162023726	-0.482378837916059
XM_534351.7	1.46665420234505	1.32486233988683	1.41808530207607	-1.05389156988034	-0.884666735906702	-2.27104353852091
XM_038462374.1	-1.14371184801542	3.34381464010318	1.77201923508698	-1.13351608090953	-1.55534274585101	-1.28326320041421
XM_022422946.2	-0.988439272633877	1.98057303488244	1.97318405565307	-0.988439272633877	-0.988439272633877	-0.988439272633877
XM_038455569.1	-0.456615760940748	1.49250307005707	0.377025852637132	-0.470971053917818	-0.470971053917818	-0.470971053917818
XM_038454773.1	0.816157890875191	1.00089777073224	0.726722807293247	-0.958074961007704	-0.81689889804701	-0.768804609845965
XM_859906.4	1.03166255456555	2.73570587268413	2.35046023192135	-2.20071395534352	-1.75592911267062	-2.16118559115688
XM_038464114.1	1.16535222982389	1.42539452596252	1.49443617039217	-1.31212584423086	-1.52071246604228	-1.25234461590544
XM_022426526.2	0.933001471948651	0.528405719391454	0.698330720833766	-0.911506448526419	-0.690907309013022	-0.55732415463443
XM_005633326.4	-1.24674433728511	3.47736018258174	1.49526187358163	-1.23238904430804	-1.24674433728511	-1.24674433728511
XM_005623001.4	-0.19121382425158	1.56638806260892	-0.0851721868412553	-0.430000683838696	-0.430000683838696	-0.430000683838696
XM_005637163.3	0.415254005273681	1.02970327049522	0.838249026331445	-0.761068767366782	-0.761068767366782	-0.761068767366782
XM_005625626.4	1.08219634272397	1.87189535716136	1.56425893586083	-1.04618853641505	-1.89704509710924	-1.57511700222187
XM_014109470.1	1.44217838617121	2.30422394976223	2.06436335084857	-2.0537791084912	-1.5977143409523	-2.15927223733851
XM_005625534.3	2.15591540142772	1.30253657409391	2.03186770549371	-2.41516498441911	-1.35472008604257	-1.72043461055365
XM_536748.7	0.861190998114429	0.825953818057887	1.07971041030367	-0.774950226532291	-0.95392036757761	-1.03798463236608
XM_038463984.1	-0.507765971211932	0.987929191412137	1.04313469343559	-0.507765971211932	-0.507765971211932	-0.507765971211932
XM_005618906.4	0.218609538628572	1.7777880135795	0.496666135080018	-0.831021229096029	-0.831021229096029	-0.831021229096029
XR_005313927.1	0.501354150583057	0.566645610834776	0.57935666258433	-0.525612897017212	-0.512066365179264	-0.609677161805687
XM_038463466.1	2.43153837144462	1.04663510551302	1.42289427703537	-1.633689251331	-1.633689251331	-1.633689251331
NM_001003280.1	0.298295862554981	0.597414074534257	0.854689211079366	-0.52863942847214	-0.73027328964179	-0.491486430054674
XR_005320982.1	0.694942601615786	0.572085853830252	0.526488987390141	-0.59783914761206	-0.59783914761206	-0.59783914761206
XM_038425628.1	-0.771184718958808	1.92312517795071	1.16197153134352	-0.794085121068887	-0.74864215030772	-0.771184718958808
XM_005620344.4	-0.684491878473617	1.5664696950596	1.17149781883486	-0.684491878473617	-0.684491878473617	-0.684491878473617
XM_014113597.3	-0.637942743045129	0.805663908430486	1.74610706375003	-0.637942743045129	-0.637942743045129	-0.637942743045129
XM_005620459.4	0.682468706329235	0.584621382931091	0.546147235116455	-0.604412441458927	-0.604412441458927	-0.604412441458927
XM_014117161.3	-0.247210685465698	1.56321707064153	0.692324673270408	-0.669443686148746	-0.669443686148746	-0.669443686148746
XM_038463853.1	0.497045266270042	0.770879072956359	1.10158330532796	-0.78983588151812	-0.78983588151812	-0.78983588151812
XR_005314470.1	1.11000753552212	1.82897670039448	1.67361615828289	-1.73560671972184	-1.12703166177873	-1.74996201269891
XM_022409999.2	0.802054285230448	2.29581697156875	2.27961153616051	-1.79249426431991	-1.79249426431991	-1.79249426431991
XM_038550978.1	0.799663432898273	0.487719426583533	0.89183327682614	-0.726405378769315	-0.726405378769315	-0.726405378769315
XR_005317984.1	0.96003017061728	0.741902295811645	1.00294814855198	-0.882340192571323	-0.855032846575587	-0.967507575834
XM_038445439.1	1.67619960810885	1.54616914530956	1.28278579884257	-1.50171818408699	-1.50171818408699	-1.50171818408699
XM_014113598.3	-0.621909134616391	0.717228250303195	1.77040828816237	-0.621909134616391	-0.621909134616391	-0.621909134616391
XM_038464566.1	0.91405195403259	1.1505600653562	1.22150014532181	-1.20142526338735	-0.857726545828765	-1.22696035549448
XM_022409139.2	1.00613847230501	0.893755055748982	1.29318577496302	-1.04545326013227	-1.08809759754076	-1.05952844534399
XM_038461428.1	0.701127001473213	0.641420755348945	1.23650747334381	-0.850114881403942	-0.864470174381012	-0.864470174381012
XM_038456694.1	0.645063267563302	0.43994883765869	0.913880025991102	-0.671082474730054	-0.656727181752984	-0.671082474730054
XM_022428052.1	0.788614308584825	0.824748094638538	0.414799472032494	-0.676053958418619	-0.676053958418619	-0.676053958418619
XM_848860.6	-0.546281208955707	1.35289442152481	0.832230414298023	-0.546281208955707	-0.546281208955707	-0.546281208955707
XM_022409260.1	0.999897765689022	1.15466295996033	0.919799226817696	-0.332119146821924	-1.4101216588232	-1.33211914682192
XM_005633087.2	0.998892479762882	1.73247939547412	1.32025801077457	-1.36006634606945	-1.33149719387268	-1.36006634606945
XM_846381.6	0.852411318022662	0.958512742633463	0.837144561369352	-0.975977303907138	-0.598503217584778	-1.07358810053356
XM_038454340.1	1.16161494243321	0.586420217960879	0.406237311153128	-0.718090823849074	-0.718090823849074	-0.718090823849074
XM_543168.7	0.602191793798326	1.11859000803641	0.164659656732395	-0.600050927916715	-0.642695265325209	-0.642695265325209
XM_843610.4	1.44376669964654	1.50989148100713	1.7423765465127	-1.56340495575571	-1.60473181804465	-1.527897953366
XM_038459954.1	-0.679588385463555	2.6524033927685	0.0515948561086451	-0.665233092486485	-0.679588385463555	-0.679588385463555
XM_038454448.1	0.23254914607751	1.13619408218237	0.400671904885836	-0.570758942917393	-0.599328095114164	-0.599328095114164
XM_022424467.2	-0.649493208051897	2.30687616350933	1.06436702585152	-0.891114307369838	-0.899107098123369	-0.931528575815746
XM_859853.6	0.653431875385704	2.15189912012292	1.65709508947629	-1.49585683336231	-1.38121426742119	-1.58535498420141
XM_535833.7	2.09622853768786	1.83149584438204	2.00500377764132	-2.03084615946134	-2.00938165027274	-1.89250034997712
XM_038625396.1	0.349282935168686	1.03015891315803	0.998294414502775	-0.737478376750598	-0.656341614025192	-0.983916272053697
XM_005635059.3	0.714528934325559	0.992178877463621	0.769148518888881	-0.798057511028117	-0.798057511028117	-0.879741308621825
XM_540097.4	0.475938924164201	1.07633146545496	0.792271556158044	-0.881322243835442	-0.82290555761012	-0.640314144331647
NM_001346065.1	0.917122370022384	0.881002944215732	1.04232292696665	-0.946816080401587	-0.946816080401587	-0.946816080401587
XM_538686.6	1.33896997425079	1.52267069021149	1.26254604468012	-1.4855446153589	-1.2280131852025	-1.41062890858099
XM_038454565.1	1.14415689696795	1.03359852182025	1.22184818147565	-1.14272425082021	-1.14272425082021	-1.11415509862344
XM_014110003.3	1.29895444520889	1.87348447201073	1.5512808169963	-1.57989810195376	-1.67986501001421	-1.46395662224796
XR_005310537.1	0.185910332055881	1.13542056160219	0.778486016886912	-0.732475902390467	-0.732475902390467	-0.634865105764045
XM_003639681.5	0.994785510574027	0.745171620502555	1.27568633720134	-1.00521448942597	-1.00521448942597	-1.00521448942597
XM_005627275.4	-1.20801258581455	2.31978774618719	1.78791391959902	-0.795689471232743	-0.771441924986066	-1.33255768375285
XM_854637.6	0.75844595045265	0.853865515531333	1.02079515321449	-0.802063506543967	-1.05302508007719	-0.778018032577316
XM_038460841.1	-0.673763842764107	1.6160706224134	1.07898474864303	-0.673763842764107	-0.673763842764107	-0.673763842764107
XM_022422855.2	-0.351838552064791	1.1742302596028	0.233123948656366	-0.351838552064791	-0.351838552064791	-0.351838552064791
XM_038519127.1	1.53536928684827	2.14453463165982	1.21906261030957	-1.88908619354605	-1.82984699017137	-1.18003334510025
XM_038461640.1	1.38164430676017	1.27498419877587	2.56148477706756	-1.7393710942012	-1.7393710942012	-1.7393710942012
XM_843298.6	1.203261499415	0.976985643591321	0.43888974790814	-0.762250124199712	-0.820197473408992	-1.03668929330575
XR_296477.4	0.770650058210886	1.02218882520685	0.67845636000114	-0.888313023954047	-1.04877769614729	-0.534204523317535
XM_038490979.1	0.841093704162713	0.98295478718715	1.2592860156344	-1.03085101233788	-1.03085101233788	-1.0216324823085
XM_038457552.1	0.339888166855091	0.917996996535185	0.954179332841831	-0.737354832077369	-0.737354832077369	-0.737354832077369
XM_038463187.1	0.428106415059066	0.587208447206842	0.671600634497215	-0.631326498460091	-0.565438562803634	-0.490150435499397
XR_005335526.1	0.947046497691043	0.529055681022851	0.499185151440714	-0.543700661412463	-0.75782546676531	-0.673761201976835
XM_005633461.3	-1.05143291813456	2.22506374750579	1.98066792503246	-1.05143291813456	-1.05143291813456	-1.05143291813456
XM_022415424.2	0.589422356443134	1.92476057150096	0.335341866338354	-0.877043381642713	-1.02388476997198	-0.948596642667747
XM_847455.6	0.878869137693872	1.61621584269069	1.44013311819145	-1.39065960340023	-1.39065960340023	-1.15389889177555
NM_001048017.1	0.168759040518992	0.634997620863016	0.647020149112229	-0.347005949843138	-0.524402200716585	-0.579368659934514
XM_014110420.3	-0.0968877106608735	2.04180045394464	0.539300113415456	-0.828070952233074	-0.828070952233074	-0.828070952233074
XM_844458.6	0.485586609599751	0.872609732708998	1.30012986262689	-1.03042853740391	-0.91939722501517	-0.708500442516552
XM_022420998.2	0.535613923583028	1.02801030556811	0.460325796278791	-0.660528598595595	-0.674603783807318	-0.688817643027018
XR_001315665.3	0.546707886760486	1.07186099224634	1.01741320822396	-0.771563184518787	-0.86589056706694	-0.998528335645059
XM_038479642.1	1.1341277703202	0.385189534487922	0.658208028894338	-0.725841777900822	-0.725841777900822	-0.725841777900822
XM_038526732.1	1.65503760905102	1.81988550239983	1.96571401241657	-1.81354570795581	-1.81354570795581	-1.81354570795581
XM_038456742.1	-1.00014836533008	2.91938277322496	2.33697581715635	-1.39568049383954	-1.52572403221731	-1.33480569899438
XM_859866.7	1.60793013416086	1.81939854101018	1.41045265545822	-1.48031827478702	-1.6691517387794	-1.68831131706285
NM_001145170.1	1.6088118914143	1.22014292064484	1.49926242923537	-1.36295442785676	-1.5797658169299	-1.38549699650784
XM_038425624.1	-0.991293708489425	2.22235267038221	1.72104809870796	-0.991293708489425	-1.00243426609463	-0.95837908601669
XM_038425620.1	-0.971111881256474	2.370504548553	1.5365617325556	-0.982167069765469	-1.00453488279392	-0.949252447292734
XM_014119375.3	0.835942628684915	0.97344615243485	0.395026497580466	-0.749019872036241	-0.749019872036241	-0.706375534627748
XM_014119556.3	1.78463888682639	1.92459180851764	1.12425582911288	-1.5922556672789	-1.63490000468739	-1.60633085249062
XM_038523297.1	0.362553494900333	0.431266244984347	0.716496396932337	-0.398063367330519	-0.60268108693899	-0.509571682547509
XM_038462489.1	0.989125693363215	0.885503062289057	1.02091218203087	-1.02522959961386	-0.88772607586392	-0.982585262205362
XM_022428102.2	0.138216898742865	0.761032298462559	0.800715999935041	-0.566655065713488	-0.566655065713488	-0.566655065713488
XR_002625800.2	-0.301507672372882	0.609788102355638	0.969226992142494	-0.425835807375083	-0.425835807375083	-0.425835807375083
XM_022408740.2	1.66816692380105	2.13752709804952	1.43131536973918	-0.70884423645639	-2.32136245969811	-2.20680269543525
XM_038460067.1	0.387080333077003	0.628088432580797	0.780091526025847	-0.598420097227882	-0.598420097227882	-0.598420097227882
XM_859814.3	1.21628127944519	1.66210686247926	1.65007179755891	-1.48110080058728	-1.60542893558948	-1.4419302033066
XM_038462491.1	0.193924013174836	1.60793650705292	-0.00811976276980897	-0.579007078279242	-0.593082263490965	-0.621651415687736
NM_001146269.1	1.6244768612804	0.962507486266374	1.70470972879873	-1.34425017397964	-1.40276663854658	-1.54467726381929
XM_038461605.1	2.44008191852477	1.70385670299105	1.9820634204491	-1.77351785188446	-2.85443784726802	-1.49804634281244
XM_022416495.2	0.386713125642958	1.06301593790254	0.475839016115941	-0.641856026553813	-0.641856026553813	-0.641856026553813
NM_001313803.1	0.893089005284652	0.909268932340086	1.01273225228414	-1.08537783316571	-0.68645999925014	-1.04325235749303
XM_014122256.3	0.797134087900021	1.01952650923647	1.46538693198221	-1.00463980189428	-1.20286591209998	-1.07454181512444
XM_860164.4	1.64517119116693	2.37292316142015	2.18170785569553	-2.52093209932298	-1.12317259147597	-2.55569751748365
XM_022409115.2	1.04766628882155	1.31453838085759	0.88758907333558	-1.0832645810049	-1.0832645810049	-1.0832645810049
XM_038454433.1	0.494989315990851	1.41460276303928	0.942448292962072	-0.936961566224339	-0.964442302646446	-0.950636503121415
XM_543959.7	1.82755694775225	1.56256013621	1.89585918258013	-1.88990613375723	-1.6754519083685	-1.72061822441664
NM_001313870.1	0.855887784525252	0.993017601488772	0.989275199802956	-0.927014093807813	-0.955583246004584	-0.955583246004584
XR_005317511.1	0.98787357994209	0.773279529166049	0.402911079220933	-0.620740188843712	-0.798136439717159	-0.7451875597682
XM_038673473.1	-0.103711599646813	0.923155006205869	0.641905864772302	-0.515137845373278	-0.431073580584803	-0.515137845373278
XM_038457490.1	-0.484249439689173	0.578034838565169	1.401745931608	-0.498463298908874	-0.512818591885944	-0.484249439689173
XM_003431676.5	1.74087337412175	1.56720699260172	1.84846268211137	-1.80222400083262	-1.77797645458594	-1.57634259341629
XM_022423912.2	1.02131035390928	0.83763934509815	0.863769076922803	-0.910671222662066	-0.836670641218289	-0.975376912049881
XM_038461429.1	1.37042868979486	1.70908014227335	2.18055358718191	-1.75804586815395	-1.75804586815395	-1.74397068294223
XM_022424791.2	0.23287362821832	0.517603105151432	0.718300455388561	-0.489592396252771	-0.489592396252771	-0.489592396252771
XM_038432278.1	-0.741938922259801	2.5697390759338	1.80802459482041	-0.754762962617385	-1.56211788467499	-1.31894390120204
XM_038460385.1	-0.35415393668897	0.594446910804386	0.822168835951493	-0.35415393668897	-0.35415393668897	-0.35415393668897
XM_545713.7	-0.786166459470223	2.5772382713933	0.975827929187506	-0.951590068677594	-0.992617336937649	-0.822692335495337
XR_002631524.2	0.872656076456285	0.785457634554416	0.663599291681316	-0.695481801623512	-0.826726334901765	-0.79950486616674
XM_038515177.1	-0.258855898918233	1.45258681276284	1.78657382097345	-1.08513732431747	-1.0026751641255	-0.892492246375079
XM_005618903.4	0.749918076367502	1.0285671067304	0.333227058236145	-0.791101076766057	-0.640541400190676	-0.680069764377313
XR_005314373.1	0.593097481515236	1.27116938662787	0.4776202640953	-0.785414141738494	-0.771058848761423	-0.785414141738494
XM_038463983.1	-0.420536911317454	0.991187853920554	1.06394419635587	-0.544865046319656	-0.544865046319656	-0.544865046319656
NM_001097550.1	1.53550055261679	2.0720015643813	2.15396581428675	-2.10797341565858	-1.82281619892664	-1.83067831669961
XM_038483407.1	0.726150040480597	1.0604164699312	0.615826625574598	-0.841218400225821	-0.881111127349334	-0.680063608411241
XR_002614625.2	1.26486810838602	0.863505546004251	1.13276457237867	-0.820020789200495	-1.22055871878422	-1.22055871878422
NM_001003376.1	0.836350950201176	0.937345610939528	1.30394275516062	-1.19562825432989	-0.924326232512499	-0.95768482945893
NM_001346069.1	1.00095702110438	0.930021114293435	1.0226520922037	-0.984543409200505	-0.984543409200505	-0.984543409200505
XM_022404231.2	1.28448263270532	1.81202446804436	1.75931359640465	-1.74301632358912	-1.39467922551779	-1.71812514804741
XM_014112673.3	0.540226639015934	0.487996680243377	0.860871768019823	-0.629698362426378	-0.629698362426378	-0.629698362426378
XM_038464388.1	-0.88282364922302	1.97316604808546	1.55812854880662	-0.88282364922302	-0.88282364922302	-0.88282364922302
XM_005623796.4	0.597340189253891	1.5614504021306	1.14520106318295	-1.07154479501236	-1.42768860523763	-0.804758254317455
XM_038462090.1	1.42232161711358	1.83411032451408	1.35591367266599	-1.53744853809788	-1.53744853809788	-1.53744853809788
XM_038462506.1	1.58644695503649	1.94709338245587	2.01089081227241	-2.02911510019206	-1.73902439592801	-1.7762916536447
XM_005636365.4	-0.518672139372303	1.87089467239042	0.203793885098788	-0.518672139372303	-0.518672139372303	-0.518672139372303
XM_038555627.1	0.298228838818468	0.975539628091301	0.717824620059616	-0.636318099692916	-0.671651172805196	-0.683623814471273
XM_038526517.1	0.976746930700821	0.658271637718975	0.330584273542928	-0.669415726457072	-0.626771389048579	-0.669415726457072
XM_005638486.2	1.60780072577263	2.43825059637112	2.18172341926685	-1.98016426311004	-2.24319866894384	-2.00441180935672
XM_022406363.2	0.129972261018369	2.54294019310701	0.31015516782612	-0.994355873983833	-0.994355873983833	-0.994355873983833
XM_038632207.1	0.660831409776272	1.23619626672478	1.43691635500995	-1.26047970157842	-1.04942482417625	-1.02403950575634
XM_038457246.1	1.39081328824042	1.35863715476975	1.3197703663585	-1.31931854921996	-1.41938550432388	-1.33051675582482
XR_005342419.1	0.376027016196027	1.03761079852009	0.870791707945604	-0.761476507553909	-0.761476507553909	-0.761476507553909
XM_005635230.4	-0.549779904670065	1.4099902505414	0.760560215942086	-0.521210752473294	-0.549779904670065	-0.549779904670065
XM_022427046.2	-0.809917993220291	2.37205463598655	1.02058226548517	-0.893982258008765	-0.851337920600272	-0.837398729642398
XM_038544467.1	-0.815539891200617	2.17238727649881	1.84065983343451	-1.08500056619384	-1.1508885018503	-0.961618150688562
XM_535854.6	0.667999631267381	1.9915662215505	0.461233445080333	-0.825647702707829	-1.14757579759519	-1.14757579759519
XM_014109468.1	1.20572566879311	1.63629894761799	1.76007280227619	-1.62645453229906	-1.40213723403812	-1.5735056523501
XM_014109724.3	3.03989729377624	1.48710479871599	1.14532997661785	-1.89556245402905	-1.88120716105198	-1.89556245402905
XM_860510.6	1.50769562923111	1.37611418083964	1.72992123835532	-1.73245730311578	-1.45521540068047	-1.42605834462982
XM_038463620.1	0.146329366330967	1.80696331530358	1.46175216409246	-1.53943377517768	-1.09387433112194	-0.781736739427388
XM_038454431.1	1.40145814725442	2.4319995417828	2.04386420321743	-1.95441727955627	-1.98216227003918	-1.9407423426592
XM_038463610.1	1.39024519535503	0.887242785901032	0.331853400563223	-0.869780460606428	-0.869780460606428	-0.869780460606428
XM_038461918.1	0.188626311532468	1.47307970100117	-0.170776488773557	-0.523886238909199	-0.548339282633738	-0.418704002217142
XM_022405127.2	0.833187649979529	0.636150802919976	0.521092425694849	-0.658391404172308	-0.517528868332458	-0.814510606089589
XM_022424670.2	1.02292463201639	0.581734844881576	0.546110935150855	-0.716923470682939	-0.716923470682939	-0.716923470682939
XM_014112674.3	0.663862141059037	0.645790568137019	0.505860306992544	-0.6051710053962	-0.6051710053962	-0.6051710053962
