# Supplementary material for: Tumorigenicity decrease in Bcl-xL deficient MDCK cells ensuring the safety for influenza vaccine production
Source: PLoS One. 2024 Dec 16;19(12):e0311069. doi: 10.1371/journal.pone.0311069 (PMC11649150; doi:10.1371/journal.pone.0311069)
Supplement: S1 File — (ZIP) [file pone.0311069.s002.zip › S2_File/1_DEA/subcluster/matrix/union.DE_transcript.subcluster10.xls]

	MDCK-WT1	MDCK-WT2	MDCK-WT3	MDCK-KO1	MDCK-KO2	MDCK-KO3
XM_022415043.2	-2.02053933869686	-2.02053933869686	-2.02053933869686	3.55719159279322	4.52496576199421	-2.02053933869686
XM_038456556.1	-2.01157642708953	-2.01157642708953	-2.01157642708953	4.07440052198411	3.62707668937658	-1.66674793009209
