# Supplementary material for: Tumorigenicity decrease in Bcl-xL deficient MDCK cells ensuring the safety for influenza vaccine production
Source: PLoS One. 2024 Dec 16;19(12):e0311069. doi: 10.1371/journal.pone.0311069 (PMC11649150; doi:10.1371/journal.pone.0311069)
Supplement: S1 File — (ZIP) [file pone.0311069.s002.zip › S2_File/1_DEA/subcluster/matrix/union.DE_transcript.subcluster2.xls]

	MDCK-WT1	MDCK-WT2	MDCK-WT3	MDCK-KO1	MDCK-KO2	MDCK-KO3
XM_014119895.3	0.281689952280983	0.0542794561779108	0.397167169700919	-0.244378859386604	-0.244378859386604	-0.244378859386604
XM_022418963.2	0.0504525052553297	0.236865629486211	0.203698765551012	-0.163672300097518	-0.163672300097518	-0.163672300097518
XM_022416366.1	-0.27293373439475	0.690906602309831	0.44389421420038	-0.28728902737182	-0.28728902737182	-0.28728902737182
XR_005313909.1	0.367889643301564	0.194558040416003	0.312394530709861	-0.301137122208066	-0.301137122208066	-0.272567970011295
XM_014115925.1	1.21343550081302	0.297733735119677	0.258205370933039	-0.589791535621911	-0.589791535621911	-0.589791535621911
XM_038458076.1	0.852521734088286	-0.0152304676132741	0.471699950147355	-0.469406360799076	-0.412822832432709	-0.426762023390583
NM_001197148.1	0.579209404484558	0.0646362316548004	0.11787825293178	-0.235758701682921	-0.290206485705297	-0.235758701682921
XM_038458078.1	0.892331343366772	0.218206622770798	0.674050338437527	-0.477314253098057	-0.65363702573852	-0.65363702573852
XR_002629666.2	0.0381347969389986	0.761294591580174	0.0720821288623363	-0.295288936786193	-0.280933643809123	-0.295288936786193
XM_038464592.1	0.154688449744483	0.132145881093395	0.251985651099398	-0.212682615904046	-0.170038278495552	-0.156099087537679
XM_038454526.1	0.499845750603552	0.4377847824713	0.129662487108968	-0.355764340061273	-0.355764340061273	-0.355764340061273
XM_038455490.1	1.54842939123828	0.614374703062134	-0.307945933115991	-0.618286053728141	-0.618286053728141	-0.618286053728141
XM_022425669.2	0.935593742620274	2.86628670663326	-0.912944614509952	-0.942488890123968	-0.932573421258885	-1.01387352336073
XM_038462469.1	0.218084878273797	0.2290559960948	0.067304926098188	-0.171481933488928	-0.171481933488928	-0.171481933488928
XM_038454804.1	0.185016697792881	0.61724395836924	0.280594357775112	-0.360951671312411	-0.360951671312411	-0.360951671312411
XR_005314290.1	0.897760871936663	0.0102356011950758	0.517577204793758	-0.475191225975166	-0.475191225975166	-0.475191225975166
XR_296151.4	0.208831556127937	0.240309787601105	0.198184311928428	-0.192130757939184	-0.234775095347678	-0.220419802370608
XM_022425668.2	1.4251998031796	1.35189567120187	-0.65368536106143	-0.664912616484684	-0.676227929712518	-0.782269567122843
XR_005316153.1	0.546790742627729	0.0881639748012019	1.21516925153652	-0.616707989655151	-0.616707989655151	-0.616707989655151
XR_002627678.2	-0.0416395401924166	0.494793066601081	0.575989149449062	-0.360817024063744	-0.293702828205207	-0.374622823588775
XM_038614352.1	1.90962935154481	1.40820574187087	0.87847276187011	-1.20088502974317	-1.28486342238253	-1.71055940316009
XM_022424789.2	-0.0011431444351846	0.595693456574263	0.219544970689014	-0.261794898957984	-0.276150191935054	-0.276150191935054
XM_038462925.1	1.03202293007016	-0.125078031014565	-0.00274248809051314	-0.301400803655028	-0.301400803655028	-0.301400803655028
XM_014106888.3	1.14518405800797	0.168145206451281	0.960233371855575	-0.757854212104942	-0.757854212104942	-0.757854212104942
XM_038537904.1	0.300213694121187	0.666641249175409	0.326053699056446	-0.430969547451014	-0.430969547451014	-0.430969547451014
XM_005638316.4	1.29497054293391	0.0168686890111715	-0.32795980798627	-0.32795980798627	-0.32795980798627	-0.32795980798627
XM_038454259.1	0.510043776381834	0.177724075647876	0.972609645743263	-0.553459165924324	-0.553459165924324	-0.553459165924324
XM_038622881.1	1.4929476844877	2.17263502051154	0.722972734442663	-1.47237486387956	-1.47237486387956	-1.44380571168279
XM_545739.6	0.246889389502375	0.316013750157195	0.549212926450226	-0.457982574953978	-0.333654439951776	-0.320479051204043
XM_005629267.3	1.04259904949037	-0.317803193211628	0.595140072519148	-0.46836286978701	-0.439793717590239	-0.411779341420642
XM_038457508.1	0.18451797049164	0.299160536432763	0.140462790413705	-0.226908275234825	-0.170324746868457	-0.226908275234825
NM_001308549.1	1.23253394213394	0.404300290400419	0.96285116029078	-0.92500733485254	-0.761949052898495	-0.912729005074104
XM_038457612.1	1.44443916442006	-0.659252138622169	1.15206079700412	-0.604804354599793	-0.659252138622169	-0.673191329580043
XM_005617872.4	-0.0210980226547142	0.197542263820626	0.285005105070965	-0.144246253427579	-0.158601546404649	-0.158601546404649
NM_001110769.2	0.148913813568074	0.297557894923209	0.13768655814482	-0.218457252080456	-0.189888099883685	-0.175812914671962
XR_005318863.1	0.290378044228076	0.530692373561786	0.29936682745533	-0.387693860884562	-0.387693860884562	-0.345049523476068
XR_005317651.1	0.888577690660297	0.324448693356306	0.499535399914398	-0.570853927977	-0.570853927977	-0.570853927977
XM_005635065.3	0.907697230591068	0.117489615147882	-0.143376954003201	-0.293936630578583	-0.293936630578583	-0.293936630578583
XM_038687975.1	1.95786297429521	0.835435388796321	1.17152660095625	-1.32160832134926	-1.32160832134926	-1.32160832134926
NM_001195403.1	0.482872784777792	0.647932031048289	0.377078120755196	-0.502627645527092	-0.502627645527092	-0.502627645527092
XM_038576249.1	0.121800420306816	0.0839983875944313	0.0711743472368479	-0.0923243850460316	-0.0923243850460316	-0.0923243850460316
XM_038514587.1	-0.0387475902155656	0.119681772388917	0.511449492344914	-0.202246322498445	-0.187891029521375	-0.202246322498445
XM_038659990.1	0.51967891442327	0.0753768206392315	0.0394572463842887	-0.21150432714893	-0.21150432714893	-0.21150432714893
XM_038569388.1	0.251896193284505	0.198654172007525	0.187765855864789	-0.21277207371894	-0.21277207371894	-0.21277207371894
XM_022420475.2	0.468802493143667	0.729038265624788	-0.257022543417338	-0.313606071783706	-0.313606071783706	-0.313606071783706
XR_002618320.2	0.795544672792095	0.515831525811671	0.454139203405429	-0.588505134003065	-0.588505134003065	-0.588505134003065
NM_001313802.1	0.700872358343554	0.472603370670437	0.358270695191442	-0.421463184580498	-0.555141619812467	-0.555141619812467
XM_038610324.1	1.03031304916962	0.391987322849739	0.253856403986246	-0.570859678732795	-0.558684964786693	-0.546612132486118
XR_005318952.1	0.229700112414954	0.11866880002621	0.261408972142292	-0.203259294861152	-0.203259294861152	-0.203259294861152
XM_038458803.1	0.784155325256389	0.0646067841675922	0.712305040236711	-0.520355716553564	-0.520355716553564	-0.520355716553564
XM_005641441.4	1.63156213566277	1.92275355398452	0.415953076021716	-1.31385272657162	-1.32820801954869	-1.32820801954869
XM_038456148.1	0.583711200861686	0.604272523344002	0.251391500127728	-0.479791741444472	-0.479791741444472	-0.479791741444472
XM_022404003.2	0.371899027473151	0.303593014082242	0.581126989611152	-0.418873010388848	-0.418873010388848	-0.418873010388848
XM_005621255.4	0.476976152508072	0.338647995960099	0.175512160180425	-0.330378769549532	-0.330378769549532	-0.330378769549532
XM_022424366.2	2.72007178238861	0.451862446442444	0.0476464404171144	-1.0001820846735	-1.09221122316585	-1.12718736140882
XM_022405761.2	0.806832242586681	0.305494896913617	1.1417326346198	-0.811080679935762	-0.687932449162897	-0.755046645021434
XR_002619463.2	0.0776390094669146	0.256236312923678	0.492676508745758	-0.247087718773121	-0.289732056181615	-0.289732056181615
NM_001195825.1	0.216359313130813	0.591286599035504	0.440080794939781	-0.4159089023687	-0.4159089023687	-0.4159089023687
NM_001002950.2	0.327355909501379	0.137384965857309	0.336693774080716	-0.295574441418797	-0.252930104010304	-0.252930104010304
XM_849050.4	0.839455037989254	0.567375492552453	0.143235786166357	-0.516688772236021	-0.516688772236021	-0.516688772236021
XM_038499672.1	2.17266374346638	2.21298119865387	-1.1174920053665	-1.06145797045217	-1.1174920053665	-1.08920296093508
XM_005639891.3	1.71952497515409	0.819707340629408	1.06851409942731	-1.2962341390764	-1.12563858450052	-1.18587369163389
XM_005621602.4	1.06473255412164	0.185227846308203	0.118994147908116	-0.456318182779321	-0.456318182779321	-0.456318182779321
XM_003433230.6	0.0473993480454949	0.383002379829934	0.427671429163662	-0.286024385679697	-0.286024385679697	-0.286024385679697
XM_038454449.1	0.676495568639687	-0.280435709468427	0.530954725824334	-0.309004861665198	-0.309004861665198	-0.309004861665198
XM_005639268.4	0.567960511894892	0.141482072079334	0.818404877138479	-0.509282487037568	-0.509282487037568	-0.509282487037568
XM_850298.6	0.150589323501566	0.0272069079962845	0.231079241361934	-0.136291824286595	-0.136291824286595	-0.136291824286595
XR_005298312.1	0.107247470653337	0.119738414836534	0.0561732860590682	-0.0943863905163132	-0.0943863905163132	-0.0943863905163132
XM_038459306.1	0.436705500876476	0.281427275398565	0.635776847978304	-0.423116841075264	-0.534148153464008	-0.396644629714073
NM_001346035.1	0.75677344902933	0.235136883677003	0.304261244331824	-0.427090743370856	-0.46973508077935	-0.399345752887952
XM_541947.4	0.194300863943309	0.396793727842052	0.463907923700589	-0.351667505161983	-0.351667505161983	-0.351667505161983
XR_005318907.1	0.831721914609732	-0.362656130557119	0.788653192717846	-0.419239658923487	-0.419239658923487	-0.419239658923487
XR_002619386.2	0.273095408039575	0.0409219659105422	0.563487929493831	-0.29250176781465	-0.29250176781465	-0.29250176781465
XM_038456236.1	0.0537629338812171	0.668940047649381	0.0877102658045548	-0.251091647647204	-0.279660799843975	-0.279660799843975
XM_038441760.1	0.366033686202407	0.119239921375824	0.3385529497803	-0.302993079307223	-0.274423927110452	-0.246409550940856
XM_005641730.4	0.322167294261214	0.140328971275401	0.368860529709255	-0.281904029407647	-0.281904029407647	-0.267548736430577
XM_038524858.1	-0.0221935552632954	0.369493456738168	0.0922651693216193	-0.146521690265497	-0.146521690265497	-0.146521690265497
XM_005619316.4	0.115685149498332	0.0646109649040628	0.077550020611561	-0.0859487116713186	-0.0859487116713186	-0.0859487116713186
XM_038459846.1	1.41731294853185	-0.628828833112869	1.09800238391962	-0.628828833112869	-0.628828833112869	-0.628828833112869
XM_022427194.2	0.124970011448402	-0.0174742535718037	0.197119797204237	-0.101538518360278	-0.101538518360278	-0.101538518360278
XM_022405764.2	0.955347777798035	0.900523753053514	-0.0397700008222185	-0.605367176676444	-0.605367176676444	-0.605367176676444
XM_022403550.2	0.170297821558698	0.137130957623499	0.383291544892896	-0.230240108025031	-0.230240108025031	-0.230240108025031
XM_038489234.1	0.184587214954161	0.0482657437413804	0.0740288398064619	-0.102293932834001	-0.102293932834001	-0.102293932834001
NM_001363554.1	2.14415692476712	1.23594940068661	0.549950579802339	-1.31001896841869	-1.31001896841869	-1.31001896841869
XR_001315159.3	0.173106263547635	-0.00428998732581243	0.136886075634882	-0.101900783952235	-0.101900783952235	-0.101900783952235
XR_005324441.1	0.173708683341206	0.300157018582145	0.173708683341206	-0.215858128421519	-0.215858128421519	-0.215858128421519
XM_038671293.1	0.18994723492192	0.373254448284979	0.498785330368838	-0.317992845575392	-0.385737452211226	-0.358256715789119
XM_022419569.1	0.709530462702103	0.448821109814553	0.644077401213487	-0.600809657910048	-0.600809657910048	-0.600809657910048
XM_014110516.3	0.0343930098299615	0.00885791772282399	0.420671516127381	-0.154640814560056	-0.154640814560056	-0.154640814560056
XR_005315052.1	0.188680187359899	0.579139663918077	0.362931114205002	-0.376916988494326	-0.376916988494326	-0.376916988494326
XM_038560576.1	1.69877737413557	0.866425980488894	0.847112505432059	-1.39354212229712	-0.688162871188744	-1.33061086657066
XM_038610068.1	0.816785864231467	1.73277425158587	-0.637390028954335	-0.637390028954335	-0.637390028954335	-0.637390028954335
XM_022413830.2	0.585909329769294	0.100482502599052	0.549930032663728	-0.435570397641157	-0.365181069749759	-0.435570397641157
XM_003433791.5	0.0288069818941225	0.195916967729381	0.184601654501547	-0.145871549518825	-0.117582505087401	-0.145871549518825
XM_005633719.4	0.384408583766114	-0.0335822329020768	0.470308657171762	-0.277819043281745	-0.222852584063816	-0.320463380690238
XM_038489281.1	1.96090809410672	2.22424153508323	-1.04628740729749	-1.04628740729749	-1.04628740729749	-1.04628740729749
XM_022405766.2	0.502578087588397	0.590450843613732	0.42380097420428	-0.547052680136204	-0.547052680136204	-0.422724545134002
XM_014113305.3	0.457273892838887	-0.127688607882269	0.465991109939996	-0.265192131632204	-0.265192131632204	-0.265192131632204
XR_002618579.2	0.199870530020833	0.211097785444087	0.0578515251484053	-0.156273280204442	-0.156273280204442	-0.156273280204442
XM_038455267.1	1.72382309711864	-0.080452432006995	-0.135314367041513	-0.502685432690043	-0.502685432690043	-0.502685432690043
XM_014120482.3	0.379106893597686	0.741676972982395	-0.196922482353462	-0.307953794742206	-0.307953794742206	-0.307953794742206
XM_038586462.1	-0.179797201948339	0.371444680928817	0.390810005795748	-0.194152494925409	-0.194152494925409	-0.194152494925409
XM_547754.8	0.451217252761525	0.235488561706088	0.475063994715893	-0.368210501596654	-0.396779653793425	-0.396779653793425
NM_001003255.1	0.300565586208753	0.317947664436989	0.409976802929335	-0.393331286065567	-0.310869125873594	-0.324289641635916
XM_038483280.1	0.351181551856666	0.119008109727633	0.130412872999883	-0.171771286589065	-0.214415623997559	-0.214415623997559
XM_038620278.1	0.754336883522419	-0.389572527876294	1.52737173239615	-0.630580627380089	-0.65462610134674	-0.606929359315444
XM_005617205.4	0.141256080490432	0.445162767739754	0.597971611019147	-0.394796819749778	-0.394796819749778	-0.394796819749778
XM_038456454.1	0.55949597127957	0.475179685346094	0.508194742574057	-0.421726821689802	-0.63585162704265	-0.485291950467268
XR_005399075.1	1.3053109422922	0.768442729772089	-0.518438418016072	-0.518438418016072	-0.518438418016072	-0.518438418016072
XM_005627723.4	0.643565885092362	0.390279455810131	0.625108980384801	-0.552576637086261	-0.595220974494754	-0.51115670970628
XM_038455158.1	1.07937226523368	0.396683732050668	0.181670841079817	-0.566790391924218	-0.524146054515724	-0.566790391924218
XR_001316691.3	0.245037177508818	0.200643058150364	0.0208220205655517	-0.155500752074911	-0.155500752074911	-0.155500752074911
XM_038468001.1	0.19551252730597	0.643608315164109	0.357987224263075	-0.399036022244385	-0.399036022244385	-0.399036022244385
XM_038660010.1	0.44028841789249	0.638617134338469	0.378227449760239	-0.485711000663733	-0.485711000663733	-0.485711000663733
XM_022417453.2	0.0398910313991577	0.113353193340179	0.979426390135264	-0.38234196928389	-0.38234196928389	-0.36798667630682
XM_022417451.2	0.102792503419717	-0.240509242260212	2.12594346767027	-0.66274224294326	-0.66274224294326	-0.66274224294326
XM_005625514.4	0.30648302824619	0.833730031111059	0.236942094993113	-0.459051718116787	-0.459051718116787	-0.459051718116787
XM_014121307.3	1.38690173193369	-0.666209604525872	1.26358139319273	-0.666209604525872	-0.666209604525872	-0.651854311548802
XM_022406284.1	0.480027475697417	0.320960989729798	0.294160930386083	-0.383910974726555	-0.383910974726555	-0.327327446360187
XM_038620297.1	0.684588903056688	-0.273991169563332	0.5372471869815	-0.343700141374736	-0.343700141374736	-0.260444637725384
XM_038463565.1	0.33005461140842	0.0629505412655791	0.134503802290613	-0.175836318321537	-0.175836318321537	-0.175836318321537
XM_038447452.1	0.125620219324388	0.292914964722028	0.0652476013449058	-0.161260928463774	-0.161260928463774	-0.161260928463774
XM_038634222.1	0.473691680745801	0.30888081100013	0.243078752604384	-0.341883748116772	-0.341883748116772	-0.341883748116772
XM_038448396.1	0.523784463412698	0.530804891090471	0.480928984450901	-0.511839446318023	-0.511839446318023	-0.511839446318023
XM_038461431.1	2.28602445423799	1.25293121910598	0.92179497743608	-1.48691688359335	-1.48691688359335	-1.48691688359335
XM_539058.6	0.0798401201765581	0.130466193246526	0.0406695228958803	-0.0836586121063214	-0.0836586121063214	-0.0836586121063214
XM_538655.6	0.197542633816453	0.0131180626790252	0.162495686717252	-0.12438546107091	-0.12438546107091	-0.12438546107091
XM_038554298.1	1.04279269238014	-0.469657308556644	0.794555288474431	-0.469657308556644	-0.483871167776345	-0.414162195964941
XM_003639261.5	0.393559537939277	0.278082320519341	0.507816717196957	-0.427734575076201	-0.281345088094678	-0.470378912484695
XM_038586572.1	0.0619355035390539	0.528811934337516	0.119420998199814	-0.236722812025461	-0.236722812025461	-0.236722812025461
XM_038455980.1	0.320252597098092	0.432952729847454	0.320252597098092	-0.357819308014546	-0.357819308014546	-0.357819308014546
XM_022424244.2	0.508053433590364	0.296549328396652	0.362512590775011	-0.379836200088098	-0.366415684325777	-0.420863468348153
XM_005633573.4	1.59144911031759	0.27106483049556	-0.0663762637631266	-0.603404287420581	-0.589329102208858	-0.603404287420581
XM_014107594.3	0.448200325929863	0.239613704118446	-0.150701365749167	-0.16477655096089	-0.193345703157661	-0.178990410180591
XM_005641728.4	0.457382064554611	0.116891518640821	0.457382064554611	-0.358193364307961	-0.329624212111191	-0.343838071330891
XM_533027.7	1.85459185811939	0.463978741552879	0.855728285937812	-1.07118020324766	-0.979151064755318	-1.1239676176071
XM_005624970.4	0.438358987441488	0.263525185615553	0.622156163465358	-0.4413467788408	-0.4413467788408	-0.4413467788408
XM_014107391.3	1.0215464419937	1.01654576093533	-0.509523050732257	-0.509523050732257	-0.509523050732257	-0.509523050732257
XM_014119523.3	0.11954889821101	0.0823958997935443	0.155769086123764	-0.119237961376106	-0.119237961376106	-0.119237961376106
XM_038454343.1	0.840387703048522	0.489480541189394	0.350582435367706	-0.560150226535207	-0.560150226535207	-0.560150226535207
XM_022409637.2	0.190197803532981	0.683237814813098	-0.145150807116703	-0.242761603743125	-0.242761603743125	-0.242761603743125
XM_022417392.2	-0.274552418257856	0.565407169231676	0.532802503799748	-0.274552418257856	-0.274552418257856	-0.274552418257856
XR_005311032.1	0.174197722527018	0.419954136928976	0.339535454473678	-0.311229104643224	-0.311229104643224	-0.311229104643224
XM_022405623.2	0.485111099845514	0.255910289087595	0.274893392455168	-0.338638260462759	-0.338638260462759	-0.338638260462759
XM_022414228.2	-0.0205066559208472	0.602423694999329	1.23449043084753	-0.605469156642003	-0.605469156642003	-0.605469156642003
XM_038459658.1	0.580838959831999	0.817672893556933	0.13153155846841	-0.510014470619114	-0.510014470619114	-0.510014470619114
XM_038455874.1	0.252138697349296	-0.0385384635536264	0.392511353713848	-0.202037195836506	-0.202037195836506	-0.202037195836506
XM_005618905.4	1.07939985912378	-0.0702362197773557	1.8170759655136	-0.942079868286674	-0.942079868286674	-0.942079868286674
XM_038633519.1	0.478835517862954	0.464262716775681	0.570131351882504	-0.51393291290597	-0.51393291290597	-0.485363760709199
XM_038678102.1	0.31364821955011	0.224990599729713	0.304062170720912	-0.280900330000245	-0.280900330000245	-0.280900330000245
XM_005637075.4	0.291554098585395	0.498650332825331	0.0610702648953993	-0.283758232102042	-0.283758232102042	-0.283758232102042
XR_005310539.1	0.419012379866222	0.49576957885026	0.387128318846436	-0.452831268643095	-0.396247740276728	-0.452831268643095
XM_022410564.2	-0.126088531792929	0.422115418918109	0.305862350422261	-0.210152796581404	-0.210152796581404	-0.181583644384633
XR_005316901.1	0.552783256188431	0.196954754682778	0.0257681046765544	-0.234996127532412	-0.319060392320887	-0.221449595694464
XM_544935.7	0.495929010313087	0.429586515484391	0.0536185808841397	-0.321592937901516	-0.321592937901516	-0.335948230878586
XM_014109975.3	0.0771972381850037	0.616356049293035	0.143286428642776	-0.278946572040272	-0.278946572040272	-0.278946572040272
XM_038537769.1	2.34182679482965	0.549706386467204	-0.663287336866994	-0.747679524157366	-0.800790860616929	-0.679775459655563
XR_005317536.1	0.206844209618665	0.184301640967576	0.0904347175033539	-0.160526856029865	-0.160526856029865	-0.160526856029865
XM_038423652.1	0.428741679967217	0.753982508895415	-0.0716873105422715	-0.370345626106787	-0.370345626106787	-0.370345626106787
XM_038458662.1	0.932854225702916	0.132022427226646	1.31705432105917	-0.793976991329577	-0.793976991329577	-0.793976991329577
XM_022403547.2	0.170285639206651	0.244832592571705	0.275638639352879	-0.230252290377078	-0.230252290377078	-0.230252290377078
XM_038522673.1	0.187687264861154	0.23075598675304	0.220108742553531	-0.212850664722575	-0.212850664722575	-0.212850664722575
XM_022410742.2	0.337601040461342	0.101303017099676	-0.0264525300986966	-0.137483842487441	-0.137483842487441	-0.137483842487441
XM_022403545.2	0.232457679969887	0.583144767838673	0.21296150434409	-0.34285465071755	-0.34285465071755	-0.34285465071755
XM_038454801.1	0.0849331719511578	0.413555919412529	0.263530475407921	-0.225854365331004	-0.268082600720302	-0.268082600720302
NM_001048085.1	0.609016341006645	0.423224934105311	0.707750294592004	-0.542986752438405	-0.542986752438405	-0.654018064827149
XM_038464303.1	0.422613779057251	0.668774366326648	-0.209235109294741	-0.275730521081648	-0.303211257503755	-0.303211257503755
XM_038457048.1	0.184800703403703	0.531125452598533	-0.168215069267756	-0.182570362244826	-0.182570362244826	-0.182570362244826
XR_002626886.2	0.379685125915422	0.256453359921151	0.54679511175068	-0.394311199195751	-0.394311199195751	-0.394311199195751
XM_038457554.1	0.540902902967252	0.18685060502425	0.495340325586808	-0.407697944526104	-0.407697944526104	-0.407697944526104
XM_005640056.3	0.446333724006681	0.27968385459723	0.10237932278932	-0.27613230046441	-0.27613230046441	-0.27613230046441
XM_038479133.1	0.124509962823158	0.0204868982799303	0.0863748339363875	-0.0771238983464921	-0.0771238983464921	-0.0771238983464921
XR_005405425.1	1.58653801907652	0.49409177031193	-0.50590822968807	-0.534477381884841	-0.520122088907771	-0.520122088907771
XR_005311693.1	0.930377659491553	-0.113714924691617	1.13264073999555	-0.649767824931827	-0.649767824931827	-0.649767824931827
XM_005625471.4	0.0299669443394994	0.123681379161693	1.12821103764221	-0.530990093370867	-0.381846654065058	-0.369022613707474
XM_038449826.1	-0.116367391327079	0.322744242930622	0.312475907476795	-0.172950919693446	-0.172950919693446	-0.172950919693446
XR_002631482.2	0.0888190729442364	0.272265214040168	0.0888190729442364	-0.14996778664288	-0.14996778664288	-0.14996778664288
XM_038604381.1	-0.0744543321649819	0.297514445221976	0.0860103400282643	-0.103023484361753	-0.103023484361753	-0.103023484361753
XM_038464925.1	0.30640396709091	0.414386647963922	1.2058000261525	-0.642196880402446	-0.642196880402446	-0.642196880402446
XM_038463416.1	0.909080018451025	-0.539820932694103	1.16505103176225	-0.511251780497332	-0.539820932694103	-0.483237404327736
XM_847792.6	0.205028382834828	0.237943005307563	0.0774783331143165	-0.173483240418902	-0.173483240418902	-0.173483240418902
XM_038476828.1	1.36834446089014	-0.746022564061859	1.61574579535729	-0.746022564061859	-0.746022564061859	-0.746022564061859
XM_005620019.4	0.108902189114641	0.020092922156785	0.810997323433795	-0.313330811568407	-0.313330811568407	-0.313330811568407
XM_005631694.4	0.40525563598242	0.469385973402136	0.258706972629478	-0.410319792880152	-0.410319792880152	-0.31270899625373
XM_014121019.3	0.533646503009339	0.0628995711442075	0.107637885909492	-0.211539597961836	-0.253359773656463	-0.23928458844474
XM_022423076.2	0.254729094506709	0.0579283870730017	0.620523074765703	-0.292014083983957	-0.320583236180728	-0.320583236180728
XM_038569393.1	0.457119686873082	0.153727543423147	0.415055627306538	-0.341967619200922	-0.341967619200922	-0.341967619200922
XM_022406157.2	0.0284237980512664	0.425759295596651	0.285581637548391	-0.255879224536179	-0.270234517513249	-0.213650989146881
XM_038452110.1	1.37979786900864	0.396008096189898	-0.443951491299634	-0.443951491299634	-0.443951491299634	-0.443951491299634
XM_005625074.4	1.27754485920668	-0.369574117577049	0.410300068058448	-0.453638382365523	-0.41099404495703	-0.453638382365523
XM_038455250.1	0.516614702062061	0.389124966940145	0.566002729024224	-0.490580799342143	-0.490580799342143	-0.490580799342143
XM_014118400.3	0.133153925027283	0.328410216426217	0.434020404386816	-0.261125014084763	-0.331514341976161	-0.302945189779391
XM_038455020.1	0.125425690855337	0.328054857370354	0.170513580383875	-0.207998042869855	-0.207998042869855	-0.207998042869855
XM_022417501.2	0.0868741295180867	0.0593933930959799	1.40698637137669	-0.53950829858305	-0.582152635991544	-0.431592959416162
XM_038454336.1	-0.181394326593453	0.54149608236103	0.312014236238263	-0.224038664001947	-0.224038664001947	-0.224038664001947
XM_005631645.4	0.117093144735581	0.322725239524453	1.63074515437077	-0.419573798944793	-0.737055988800964	-0.913933750885043
XR_005313928.1	0.506342240704687	0.499110671473611	0.228808265175778	-0.493657759295313	-0.423268431403915	-0.31733498665485
XM_005635673.4	0.310536721888994	0.1548858514288	0.89549922261015	-0.505038706973578	-0.448455178607211	-0.407427910347156
XM_005627675.3	1.83260307156006	1.05701862468352	0.380240036592399	-1.20472246412876	-0.704962285944486	-1.36017698276274
XM_022406791.2	0.493774994327411	0.328188928609436	-0.167018919353391	-0.208839095048018	-0.223052954267719	-0.223052954267719
XM_038457237.1	2.04459730424135	2.04359299160707	-0.605043254119039	-1.43301978679273	-1.36743144516515	-0.682695809771503
XR_005359595.1	0.205330809717464	0.044866137524218	0.268989446939782	-0.191740143031931	-0.135706108117603	-0.191740143031931
XM_848058.4	-0.205869965400163	-0.0428116834461172	1.54581713447281	-0.432378495208843	-0.432378495208843	-0.432378495208843
XM_005621373.4	1.39704039262481	0.227515195824344	1.40977950445548	-1.20077471016841	-0.960511611993279	-0.873048770742939
XM_005629007.4	1.40017621390177	1.15506371606524	-0.586017986573202	-0.6564073144646	-0.6564073144646	-0.6564073144646
XM_038540139.1	0.399129938742844	0.558196424710462	-0.194710713324765	-0.208131229087087	-0.291386732736439	-0.263097688305015
XM_022425656.2	0.429440322022393	0.429440322022393	0.468329335415988	-0.442403326486925	-0.442403326486925	-0.442403326486925
XM_038538191.1	0.566038440916382	0.856764580619224	-0.193469721900912	-0.42726690650961	-0.374799486615474	-0.42726690650961
XM_038437247.1	0.356680056182515	0.0916264827120687	0.029698733568867	-0.15933509082115	-0.15933509082115	-0.15933509082115
XM_005631228.4	0.135866040685694	0.347841846076804	0.338853062849549	-0.255154577474614	-0.339218842263089	-0.228187529874345
XM_038453610.1	0.448260662879195	0.271020277935122	0.308253184134097	-0.342511374982805	-0.342511374982805	-0.342511374982805
XM_022422901.2	0.714516558489328	0.301541525667377	0.501382105013977	-0.505813396390227	-0.505813396390227	-0.505813396390227
XR_002618330.2	0.291930591918326	0.31731591033824	0.414613111693154	-0.35406134220039	-0.288769881948671	-0.381028389800659
XM_014117364.3	1.19560512933431	0.390906289722343	0.901759576414987	-0.829423665157213	-0.829423665157213	-0.829423665157213
XM_038590975.1	1.55974767507389	-0.796396135151387	1.62583686553166	-0.796396135151387	-0.796396135151387	-0.796396135151387
XM_038456852.1	0.335590541946986	0.482139205299928	0.18257892344102	-0.333436223562645	-0.333436223562645	-0.333436223562645
XM_038458246.1	1.08217558912566	0.0665787340746366	0.00244839665492114	-0.383734239951738	-0.383734239951738	-0.383734239951738
XM_005637742.4	-0.195729260815154	0.635999256595047	0.519902191672176	-0.320057395817356	-0.320057395817356	-0.320057395817356
XM_014113440.3	0.295917979427003	0.100367170309197	0.233633701172661	-0.209972950302954	-0.209972950302954	-0.209972950302954
XM_005621821.4	0.475248402159131	0.834576468851687	0.220931213426446	-0.510252028145754	-0.510252028145754	-0.510252028145754
XM_003433296.5	1.94287078032931	1.32478258201502	-0.920430546731528	-0.739100782016967	-0.66169627833136	-0.946425755264473
XM_022421118.2	3.37151297356534	0.137181639668587	-0.877173653308483	-0.877173653308483	-0.877173653308483	-0.877173653308483
XM_022419192.2	0.239240092800101	0.518762621422464	0.10372512214362	-0.296812807440109	-0.282457514463038	-0.282457514463038
XM_022413717.2	0.356709109073832	0.406749791573428	0.463018011220173	-0.408825637289145	-0.408825637289145	-0.408825637289145
XM_022424602.2	1.33907693001386	1.1891015179158	-0.642775723275876	-0.614206571079105	-0.628420430298806	-0.642775723275876
XM_038685801.1	0.289443327249434	0.532557038959967	0.289443327249434	-0.370481231152945	-0.370481231152945	-0.370481231152945
XM_005624969.4	1.08243310551133	0.113797276420661	1.14828565280595	-0.781505344912646	-0.781505344912646	-0.781505344912646
XR_005401896.1	0.583341853499058	0.308834663221316	0.400863801713661	-0.431013439478012	-0.431013439478012	-0.431013439478012
XM_038456971.1	1.11469806939948	-0.131462517869919	0.373010064990869	-0.456189246109955	-0.498833583518448	-0.401222786892026
XM_022405765.2	0.0917292362084166	0.424972644323613	0.242595901835044	-0.253099260789025	-0.253099260789025	-0.253099260789025
XM_038454346.1	0.162271047808719	0.611718577873394	0.304290052681147	-0.35942655945442	-0.35942655945442	-0.35942655945442
XM_038546786.1	0.337577640230577	0.409279105584766	0.192704010843632	-0.313186918886325	-0.313186918886325	-0.313186918886325
XM_022407890.2	0.217960815633112	0.32331381577934	0.00645671043939991	-0.182577113950617	-0.182577113950617	-0.182577113950617
XM_014122201.3	0.454967160519371	0.868269608427467	0.189155670015003	-0.517552103058523	-0.477288232844795	-0.517552103058523
XM_005617255.4	0.454234345084745	0.385192700655094	0.526548549900635	-0.492816774966296	-0.380342045707883	-0.492816774966296
XM_014118453.3	1.02705177089853	0.258677472013015	1.12874716796788	-0.804825470293142	-0.804825470293142	-0.804825470293142
XM_548412.6	0.0731009950695413	0.13199468412311	0.336135400903335	-0.189933410764252	-0.189933410764252	-0.161364258567482
XM_014114112.3	0.0406713381521419	0.168221387872653	0.421977980118436	-0.210290235381077	-0.210290235381077	-0.210290235381077
XM_038453497.1	1.0988001800074	-0.0682073380526131	1.28742406050296	-1.0946795494138	-0.573442646303035	-0.649894706740909
XM_005627567.3	1.44535084585899	-0.635306817486238	1.09587642408596	-0.635306817486238	-0.635306817486238	-0.635306817486238
XM_022417770.2	1.36872101003529	1.82726014795072	0.140592219149702	-1.10303088023787	-1.13051161665998	-1.10303088023787
XM_038464176.1	0.422051126263777	0.405468242068173	0.328392019049532	-0.385303795793827	-0.385303795793827	-0.385303795793827
