# Supplementary material for: Tumorigenicity decrease in Bcl-xL deficient MDCK cells ensuring the safety for influenza vaccine production
Source: PLoS One. 2024 Dec 16;19(12):e0311069. doi: 10.1371/journal.pone.0311069 (PMC11649150; doi:10.1371/journal.pone.0311069)
Supplement: S1 File — (ZIP) [file pone.0311069.s002.zip › S2_File/1_DEA/subcluster/matrix/union.DE_transcript.subcluster3.xls]

	MDCK-WT1	MDCK-WT2	MDCK-WT3	MDCK-KO1	MDCK-KO2	MDCK-KO3
XM_022423683.2	-0.306903967262929	-0.292828782051206	-0.278889591093332	0.575259542443213	-0.184913442884318	0.488276240848573
XR_005428449.1	-0.414755929111781	-0.414755929111781	-0.414755929111781	0.824030930475336	0.121296971128429	0.298939885731578
XM_022422319.1	-0.973122665508816	-1.32926647573409	-1.16576774345121	1.81477989388262	-0.0423853279459296	1.69576231875743
XM_038435664.1	-0.323611625609423	-0.323611625609423	-0.323611625609423	0.654584004072229	-0.323611625609423	0.639862498365463
XM_038511167.1	-0.800982541965801	-0.842402469345781	-0.828463278387908	0.199017458034199	2.1435223454425	0.129308486222795
XM_038460632.1	-1.27322477805451	-1.27322477805451	-1.27322477805451	1.11909264472425	1.18095111513129	1.51963057430798
XM_038459822.1	-0.195319411511376	-0.195319411511376	-0.195319411511376	0.320695735492288	0.446226617576147	-0.180964118534306
XM_022419136.2	-0.329132011882556	-0.245876508233204	-0.300842967451133	0.422047441503351	0.212328850202013	0.24147519586153
XM_038456925.1	-0.261148520295821	-0.261148520295821	-0.261148520295821	0.434845292814079	0.0836799767016197	0.264920291371766
XM_038516149.1	-0.233221801174346	-0.233221801174346	-0.233221801174346	0.292847010493242	0.272669128555611	0.134149264474184
XM_014118537.3	-0.134377992870204	-0.134377992870204	-0.134377992870204	0.0921305369384759	0.361317169753865	-0.0503137280817293
XM_022421879.2	-0.4537728148994	-0.524162142790798	-0.524162142790798	1.04143503306343	0.315797444698734	0.144864622718833
XM_014107620.3	-0.219071618524755	-0.219071618524755	-0.219071618524755	0.316981281715454	0.203161382158292	0.13707219170052
XR_002629335.2	-0.347662041130818	-0.362017334107888	-0.347662041130818	0.870643422682387	0.548715327795025	-0.362017334107888
XM_845849.6	-0.155630489861113	-0.155630489861113	-0.127061337664343	0.131250657927048	0.211740575787416	0.0953310836721054
XM_038644042.1	-0.354454351754282	-0.354454351754282	-0.354454351754282	-0.0794473042544119	0.314572413755349	0.828237945761908
XR_002630121.2	-0.270548278064992	-0.200158950173594	-0.270548278064992	0.4165124102749	0.151684722618056	0.173058373410623
XM_014122525.3	-0.217735119653528	-0.217735119653528	-0.217735119653528	0.265689354605566	0.183227194413593	0.204288809941423
XM_022408256.2	-0.450965988589756	-0.450965988589756	-0.422396836392985	-0.366901723801282	0.965873753323073	0.725356784050706
XM_533579.7	-0.595128366261417	-0.651711894627785	-0.609067557219291	0.511786837655095	0.617321251827452	0.726799728625945
XR_291923.4	-0.909590579264952	-0.463526184365483	-1.17262498509875	1.28338115893943	0.927328800334791	0.335031789454962
XM_022419162.2	-0.239090916605022	-0.239090916605022	-0.239090916605022	0.193868490671084	0.266800013124935	0.256604246019047
XR_002630133.2	-0.140326959761451	-0.154682252738521	-0.140326959761451	-0.140326959761451	0.541311560371379	0.0343515716514959
XM_022403622.2	-0.143098429849731	-0.143098429849731	-0.143098429849731	0.190325303875461	0.155559885714784	0.0834100999589486
XM_022408485.2	-0.252901793070447	-0.252901793070447	-0.252901793070447	0.351169530598414	0.293066576034845	0.114469272578082
XM_038457156.1	-0.502522974981525	-0.502522974981525	-0.502522974981525	0.660975757301355	0.400515295131388	0.446077872511831
XM_022420209.2	-0.525270965630664	-0.721413487809286	-0.525270965630664	1.50197906877754	0.154328409228568	0.115647941064508
XM_533109.7	-0.355321498108425	-0.328354450508155	-0.410816610700128	0.392491478294774	0.31763748361056	0.384363597411374
XM_038458352.1	-1.08454284517414	-1.11889434996492	-0.879223937196634	0.779861817902422	1.12077606280337	1.18202325162991
XM_022406717.2	-1.11586904229488	-1.14443819449165	-1.14443819449165	0.901703587153066	1.28852121278445	1.21452063134067
XM_038586883.1	-0.493018938090617	-0.493018938090617	-0.493018938090617	0.721105867262231	0.591045326697858	0.166905620311762
XM_022422399.2	-0.486404983564198	-0.673683551756779	-0.673683551756779	1.3334408826766	-0.265805844050801	0.766137048451953
XM_005635922.3	-0.654480137682418	-0.683049289879189	-0.668693996902119	0.561837769244345	0.882547885975036	0.561837769244345
XM_005630524.4	-0.249988342520524	-0.249988342520524	-0.249988342520524	0.139578469242202	0.0948401544769172	0.515546403842453
XM_533138.6	-0.141332817759158	-0.141332817759158	-0.141332817759158	0.121701588074635	0.180595277128204	0.121701588074635
XM_022421680.2	-1.11930744547947	-1.10659639372991	-1.21156595333145	1.00302809744459	1.17425575815453	1.26018593694171
XM_022417991.2	-0.487050464757204	-0.543633993123572	-0.529278700146502	0.619864739159308	0.35940427698934	0.58069414187863
XM_005634876.3	-0.283244983529768	-0.283244983529768	-0.283244983529768	0.45660311916956	0.232770163473897	0.160361667945847
XM_005638682.4	-0.441634340526333	-0.441634340526333	-0.441634340526333	1.07941639637463	-0.291074663950951	0.536561289155319
XM_038461649.1	-1.04419335631858	-1.04419335631858	-1.04419335631858	0.750742306484955	1.03646430702664	1.34537345544414
XM_005624861.4	-0.291264930322368	-0.262695778125597	-0.291264930322368	0.23480388134522	0.214625999407589	0.395795758017524
XM_038577943.1	-0.338914523244982	-0.338914523244982	-0.338914523244982	0.31185003587192	0.330112242264649	0.374781291598377
XR_002630542.2	-0.0831886744558371	-0.0831886744558371	-0.0831886744558371	0.167772899077382	0.0673710021195443	0.0144221221705852
XR_002627838.2	-0.285169035381362	-0.327813372789856	-0.313458079812786	0.628243279622547	0.0506982504638743	0.247498957897581
XM_038615524.1	-0.203849204380541	-0.189493911403471	-0.189493911403471	0.456075354021837	0.302041725349416	-0.17528005218377
XM_038454391.1	-0.0772442533202979	-0.0772442533202979	-0.0772442533202979	0.0470838816819039	0.124389607849353	0.0602592704296371
XR_005313746.1	-0.344707731965147	-0.302063394556653	-0.274318404073749	0.0448590797975785	0.171307415038518	0.704923035759454
XM_038463143.1	-0.594679478163657	-0.594679478163657	-0.594679478163657	0.600668120158562	0.46190405020271	0.721466264129699
XM_003431468.5	-0.423356399028207	-0.423356399028207	-0.423356399028207	0.272637414081693	0.517749911918224	0.479681871084705
XM_038507158.1	-0.540159006193252	-0.444400023387821	-0.568728158390023	0.452751569020429	0.473916179018471	0.626619439932196
XM_846519.6	-0.272486103153557	-0.272486103153557	-0.272486103153557	0.518285934708443	-0.243916950956786	0.543089325709015
XM_022413400.2	-0.364156836870082	-0.364156836870082	-0.364156836870082	0.295767721532297	0.304869928639549	0.491832860438399
XM_846892.5	-0.443293974030111	-0.443293974030111	-0.443293974030111	0.0827748376374771	0.640770290758364	0.60633679369449
XM_022426924.2	-1.10822142937895	-1.07965227718218	-1.01061063275253	0.844112136990736	0.618609787653543	1.73576241466938
XM_022415421.2	-0.420219148904681	-0.501902946498389	-0.393987607331501	0.599499085709824	0.657086577262768	0.0595240397619783
XM_014107697.3	-0.333923152501581	-0.333923152501581	-0.263533824610183	0.344148752611057	0.279608500416346	0.307622876585943
XM_543945.7	-0.427865636663537	-0.454582975039316	-0.468129506877264	0.455001729738465	0.440574659103186	0.455001729738465
XM_005639761.4	-0.259008689760482	-0.301653027168976	-0.245069498802608	0.194042135455093	0.244315341936317	0.367373738340655
XR_005302469.1	-0.155353610072238	-0.155353610072238	-0.155353610072238	0.288253041403377	0.131527537715924	0.0462802510974127
XR_002631764.2	-0.116668629326289	-0.116668629326289	-0.131023922303359	0.00647960144657625	0.312582729172256	0.0452988503371041
XM_022426889.2	-0.241296256158841	-0.241296256158841	-0.241296256158841	0.233788626789942	0.0806318387285211	0.409468302958061
XM_022417022.2	-0.929854958650098	-0.929854958650098	-0.929854958650098	1.40642842921433	0.586160188353567	0.796976258382395
XM_534901.7	-1.03242476686793	-1.22161979524056	-1.0084459039335	0.955434670259853	1.15087099794284	1.1561847978393
XM_005619600.4	-0.459275770024396	-0.515859298390763	-0.515859298390763	0.402526936055585	0.716801458399512	0.371665972350824
XM_038447683.1	-0.157825897773853	-0.157825897773853	-0.157825897773853	0.427136602947303	-0.0467945853851092	0.0931356757593657
XM_542136.6	-0.533584160367283	-0.684143836942665	-0.684143836942665	0.608637912285181	0.826818082334715	0.466415839632716
NM_001008718.1	-0.984001080666293	-0.996601117445927	-0.984001080666293	0.977863790446936	0.955143713946852	1.03159577438473
XM_005616114.4	-0.301197557421763	-0.620375041293091	-0.593153572558067	0.731468631498559	0.548022490402628	0.235235049371734
XR_005310462.1	-0.316599696570508	-0.330674881782231	-0.330674881782231	0.676379875751719	0.604230089995884	-0.302660505612634
XR_005317792.1	-0.617460220681864	-0.617460220681864	-0.617460220681864	0.526586148934843	-0.617460220681864	1.94325473379261
XM_005622573.3	-1.03055823073728	-1.03055823073728	-1.03055823073728	1.01208610667122	1.02948915293266	1.05009943260795
XM_038550880.1	-0.353341703374164	-0.423731031265562	-0.409375738288492	-0.125072715701046	0.112321868974648	1.19919931965462
XM_014119207.3	-0.647776890780843	-0.647776890780843	-0.647776890780843	0.578731639027837	-0.577387562889444	1.94198659620413
XM_022424339.2	-0.321461375495578	-0.321461375495578	-0.321461375495578	0.163965451674664	0.234354779566061	0.566063895246009
XM_014112442.3	-0.665226399270792	-0.665226399270792	-0.665226399270792	0.724340412491934	0.773066452308355	0.498272333012088
XM_038459242.1	-0.346306599579285	-0.346306599579285	-0.331951306602215	-0.303662262170791	0.696337737829209	0.631889030102367
XR_002631750.1	-1.4358124337031	-0.912777682125147	-0.887686701162317	1.70691675695113	0.780505473223662	0.74885458681577
XM_038460496.1	-0.802586709584321	-0.321053798518571	-0.844006636964302	0.634399762528168	0.93301720912366	0.400230173415366
XR_005363030.1	-0.316182981980512	-0.316182981980512	-0.316182981980512	0.52377660550902	0.127423669495102	0.297348670937415
XM_038536974.1	-0.429561986261133	-0.499951314152531	-0.457306976744037	0.492817116616393	0.204920650303822	0.689082510237486
XM_022427770.2	-0.199055579172128	-0.293031727381142	-0.293031727381142	0.553423014365403	-0.0509569401829943	0.282652959752003
XM_038451777.1	-0.37305649663729	-0.450362222804739	-0.411191625524061	1.05291648032271	0.28129933950154	-0.099605474858158
XM_038645328.1	-0.882872280687142	-0.882872280687142	-0.882872280687142	1.17371124767923	0.856975822012185	0.617929772370015
XM_038463908.1	-0.827141697414037	-1.02877555858369	-1.02877555858369	1.15709098672765	0.70674661871285	1.02085520914091
XM_005633339.3	-0.158655646792656	-0.158655646792656	-0.158655646792656	0.186172850204785	0.0923059267405629	0.197488163432619
XM_038629353.1	-0.236815083885584	-0.265384236082355	-0.236815083885584	0.113127387171375	0.385380323034547	0.240506693647602
XM_038456775.1	-1.22821872086214	-1.15895605842502	-1.17027137165286	1.22474823404903	1.16747342869728	1.16522448819372
XM_022406130.2	-0.65415618408233	-0.572472386488622	-0.65415618408233	1.12694883881745	0.39405290896029	0.359783006875544
XM_014109630.3	-0.690035550257483	-0.79043744721532	-0.843386327164279	0.667812118884822	0.737074781321936	0.918972424430324
XM_005640312.4	-0.52019051368561	-0.52019051368561	-0.52019051368561	0.824637983311831	0.112077701813903	0.623855855931097
XM_038459035.1	-0.138742907422433	-0.138742907422433	-0.138742907422433	0.228628158226097	0.0753818979304147	0.112218666110786
XM_005632502.4	-1.10059384903067	-1.10059384903067	-0.519970284033847	0.655737070002471	1.14664943625644	0.918771475836265
XM_003639481.5	-0.823760110214177	-1.08679451604797	-1.08679451604797	0.920400985356233	0.955849821360523	1.12109833559336
XR_002624598.2	-0.309884584528811	-0.295945393570937	-0.352528921937304	0.446558384136699	0.222783408750133	0.289017107150219
XM_548022.6	-0.628903188608071	-0.628903188608071	-0.628903188608071	0.560130635781946	0.622058384925148	0.70452054511712
XM_005635694.3	-0.488373714997394	-0.488373714997394	-0.488373714997394	0.939232457784505	0.391332051284894	0.134556635922783
XM_038461284.1	-0.792733944915947	-0.625836636171203	-0.820214681338054	0.875950381702713	0.669170159400871	0.69366472132162
XM_022424530.2	-0.625580937851308	-0.668225275259802	-0.668225275259802	0.737767084416035	0.570561584327315	0.653702819627561
XM_022408140.2	-0.387857445139174	-0.387857445139174	-0.387857445139174	0.597642985165711	0.597642985165711	-0.0317136349138988
XM_022421673.2	-1.03687443900973	-1.03687443900973	-1.03687443900973	1.18035627721094	0.866163831103178	1.06410320871509
XM_038538831.1	-0.206263558524885	-0.191908265547815	-0.206263558524885	0.20516268720158	0.183303253237841	0.215969442158163
XM_038444304.1	-1.13491818526009	-1.13491818526009	-1.13491818526009	1.21557906182405	1.07920662009276	1.10996887386345
XM_022421439.2	-0.312027524078857	-0.297672231101787	-0.312027524078857	1.30150412883907	-0.269383186670363	-0.110393662909206
XR_005408704.1	-0.400113773017651	-0.359471788520305	-0.413919572542681	0.749826853970507	0.328584205164955	0.0950940749451761
XM_022426363.2	-0.289902057165659	-0.289902057165659	-0.275546764188588	0.449946045533669	-0.275546764188588	0.680951597174825
XM_038477691.1	-0.299974432327861	-0.299974432327861	-0.299974432327861	0.0448540646695801	0.275337898359576	0.579731333954427
XR_005317115.1	-0.116185318943719	-0.116185318943719	-0.116185318943719	0.273381492819007	0.1347762545895	-0.0596017905773511
XM_003434873.6	-0.517219709564273	-0.648464242842525	-0.844384452817782	1.0145007698799	0.45640487501143	0.539162760333246
XM_005622170.4	-0.488292440981585	-0.488292440981585	-0.488292440981585	0.725832364371262	-0.237330867448366	0.976375826021859
XM_846786.7	-0.556423497845299	-0.46416498999331	-0.451453938243756	0.516555947511807	0.388081389562998	0.56740508900756
XR_005310236.1	-0.708389371626807	-0.708389371626807	-0.624325106838333	1.11942965299051	0.50573543372604	0.415938763375394
XM_022416743.2	-0.245542833951252	-0.245542833951252	-0.245542833951252	0.239883993218989	0.320054341902973	0.176690166731795
XM_003435535.5	-0.539661142988176	-0.539661142988176	-0.539661142988176	0.68066881189138	0.393911495272848	0.544403121800299
NM_001003293.2	-0.583993338922983	-0.583993338922983	-0.583993338922983	0.401507091381902	0.843612833858916	0.50686009152813
XM_848798.6	-0.351997317665852	-0.338450785827904	-0.311733447452125	0.403898005035205	0.268810382002026	0.32947316390865
XR_005313593.1	-0.551129933947368	-0.551129933947368	-0.551129933947368	0.0904160951401559	0.918756042327096	0.644217664374852
XM_038477572.1	-0.591610679107439	-0.633838914496736	-0.619625055277035	0.960615035201718	0.547153390848413	0.337306222831079
XM_038681008.1	-0.322628292081546	-0.322628292081546	-0.322628292081546	0.300302058838631	0.233187862980094	0.434394954425914
XM_014114641.2	-0.375607834580673	-0.375607834580673	-0.361252541603603	0.448141525727599	0.26593819450685	0.3983884905305
XM_005618643.4	-0.674957336387486	-0.674957336387486	-0.674957336387486	1.37118444525723	-0.674957336387486	1.32864490029271
XM_022412330.1	-0.310071220434588	-0.310071220434588	-0.310071220434588	0.704284072542482	-0.212460423808166	0.438390012569448
XM_535897.8	-0.603185217289953	-0.692981887640598	-0.774665685234306	0.657774860305983	0.786761301026061	0.626296628832815
XM_022423530.2	-0.890758935189399	-0.890758935189399	-0.701725110799382	1.14837945871756	1.14837945871756	0.186484063743062
XM_005628421.4	-0.22872088475393	-0.22872088475393	-0.22872088475393	0.346591445933506	0.093207210133432	0.246363998194853
XM_038461634.1	-0.830576199599389	-0.679897287101721	-0.778581561961128	0.7675616898695	0.620407996085846	0.90108536270689
XM_005640787.4	-1.14745635621099	-1.09952187914729	-1.05312897366284	0.891017791603644	0.933109125092677	1.4759802923248
XM_022410949.2	-0.184558849741383	-0.184558849741383	-0.184558849741383	0.2905260332074	-0.184558849741383	0.44770936575813
XM_038464281.1	-0.862273879777328	-0.660640018607677	-0.764663083150905	1.58398235011224	0.339359981392323	0.364234650031352
XM_038684055.1	-0.538525392032301	-0.538525392032301	-0.538525392032301	0.706361667091234	0.952044738413901	-0.0428302294082319
XM_014113875.3	-0.524040383619274	-0.524040383619274	-0.509685090642204	0.417065927327158	0.951044499329509	0.189655431224085
XM_038455328.1	-1.26335945854011	-1.25301751431866	-1.29483769001328	1.35579172835687	1.15297484535718	1.302448089158
XM_022406122.2	-0.42393165256209	-0.42393165256209	-0.42393165256209	0.399817707746183	0.447911995947228	0.42406525399286
XM_038454442.1	-0.245787360682804	-0.245787360682804	-0.245787360682804	0.386480854816709	0.229297522265979	0.121583704965725
XR_002628811.2	-0.913876843998802	-0.852476299334659	-0.94558570372614	1.52834548460627	0.742470289959119	0.441123072494209
XM_003435081.5	-0.23545455643194	-0.23545455643194	-0.23545455643194	0.442617348680697	0.120689253793335	0.143057066821789
XM_014120587.3	-1.1521671967285	-1.1521671967285	-0.988668464445621	0.413429979125725	1.02096023675216	1.85861264202474
XM_038463456.1	-1.19866416778245	-1.19866416778245	-1.19866416778245	1.1659082645134	1.25023678336268	1.17984745547128
XR_005312593.1	-0.130816981041612	-0.172637156736239	-0.158561971524517	0.314808838070654	0.0974520066315049	0.0497552646002086
XR_002629272.2	-0.119273397110233	-0.119273397110233	-0.119273397110233	0.107235132698447	0.0948514082426145	0.155733650389637
XM_005629603.4	-0.654366137746054	-0.654366137746054	-0.654366137746054	0.45666517464269	1.13223022414475	0.374203014450717
XM_014119166.3	-0.329161627135453	-0.329161627135453	-0.329161627135453	-0.165662894852573	0.518835279419497	0.634312496839433
XR_005310429.1	-0.617501116740409	-0.565033696846273	-0.617501116740409	0.812486724004406	0.638838636519377	0.348710569803308
XM_022411513.2	-0.509934367404493	-0.509934367404493	-0.509934367404493	0.12233384809502	0.212531657066598	1.19493759705186
XM_038615097.1	-0.818567009202163	-0.818567009202163	-0.818567009202163	1.11500562905886	0.780750784496063	0.559944614051566
XR_002626364.2	-0.691396235478354	-0.691396235478354	-0.691396235478354	0.720030010248111	0.607262080086161	0.746896616100792
XM_022419198.2	-0.184491837197478	-0.227136174605972	-0.227136174605972	0.216470476869643	0.216470476869643	0.205823232670135
XM_014116125.3	-0.365352223947549	-0.350996930970479	-0.365352223947549	0.583248623545807	-0.114390650414331	0.612843405734102
XM_038452914.1	-0.395531179517463	-0.381725379992433	-0.452114707883831	0.419728940625487	0.0229701750649524	0.786672151703286
XM_038458759.1	-0.552283055485352	-0.605722314446813	-0.488152718065637	0.716205780440549	0.591169734595769	0.338782572961484
XM_038460629.1	-0.679632716046446	-0.679632716046446	-0.679632716046446	0.490292285395867	0.747973456735454	0.800632406008017
XM_005627500.3	-0.236139956985472	-0.236139956985472	-0.236139956985472	0.348822543735685	-0.236139956985472	0.595737284206202
XM_005628997.4	-0.611517434183187	-0.688921937868793	-0.770716029032441	0.253130712921927	0.526964519608244	1.29106016855425
XM_005637657.4	-1.30694076025792	-1.27837160806115	-0.917373948495193	1.0350449869707	1.26109134451336	1.2065499853302
XM_038452720.1	-0.282635948602607	-0.282635948602607	-0.282635948602607	0.549241292589066	-0.282635948602607	0.581302501821364
XM_038564199.1	-0.259938471778002	-0.316522000144369	-0.316522000144369	0.414661241427831	0.258790330543068	0.219530900095841
XM_038577633.1	-0.294036174845573	-0.294036174845573	-0.294036174845573	0.300512374704781	0.271561001008652	0.310035148823287
XM_022427491.2	-0.782682866321105	-0.442990491957903	-0.732497109152888	0.616306691725869	0.673262576537945	0.668601199168082
XM_005638017.4	-0.667082876455987	-0.632594500070697	-0.632594500070697	0.668739660089756	0.450183175713762	0.813349040793862
XM_038589869.1	-0.315417933770124	-0.315417933770124	-0.315417933770124	-0.315417933770124	0.935543639763095	0.3261280953174
XM_038452457.1	-0.951048988893078	-0.951048988893078	-0.951048988893078	0.75824164683028	1.2059947212525	0.888910598596454
XM_005631306.4	-0.217392550930932	-0.231331741888805	-0.231331741888805	0.404095825815339	0.465872023402028	-0.189911814508825
XM_005637676.4	-0.986586403645993	-0.721241837124998	-0.972780604120962	1.93868272127738	0.373669809900469	0.368256313714105
XM_038460329.1	-0.250965720932191	-0.264640657829267	-0.237419189094243	0.191038825946922	0.360963827389235	0.201022914519544
XM_022420773.2	-0.144367293868044	-0.144367293868044	-0.144367293868044	0.234144329385686	0.0446665305219734	0.154291021696471
XR_005315802.1	-0.66074535394585	-0.523241830195915	-0.66074535394585	0.528288470444168	0.528288470444168	0.788155597199278
XM_038686718.1	-0.451771284581634	-0.451771284581634	-0.451771284581634	0.625471714350827	-0.288272552298754	1.01811469169283
XM_022424340.2	-1.01336364653863	-0.915752849912211	-1.01336364653863	0.950110477436253	1.18198395178359	0.81038571376964
XM_022425060.2	-0.4394745380359	-0.468043690232671	-0.468043690232671	0.689000019912909	0.322728347629329	0.363833550959002
XR_005353477.1	-0.823858782816588	-0.823858782816588	-0.673299106241207	1.24653054507481	0.402649746992092	0.671836379807481
XM_038461137.1	-0.124719492714332	-0.124719492714332	-0.124719492714332	-0.110364199737262	0.498210858205845	-0.0136881803255878
XM_038550861.1	-0.370015429927965	-0.412659767336458	-0.384090615139687	-0.186151237527779	0.133308601768834	1.21960844816305
XM_022411051.2	-0.492863808907278	-0.492863808907278	-0.492863808907278	0.604746987719144	0.433135609648945	0.440708829353746
XM_038586971.1	-0.372661946535459	-0.441048921515709	-0.372661946535459	0.14857495657531	0.464907588569153	0.572890269442165
XR_002628780.2	-0.254680865599911	-0.283250017796682	-0.283250017796682	0.564746888758268	0.252802882443528	0.00363112999147952
XM_538749.7	-0.28878379392239	-0.260214641725619	-0.28878379392239	0.217107135807567	0.334146556997786	0.286528536765047
XM_014118085.3	-0.685715620364503	-0.685715620364503	-0.685715620364503	1.06274561263953	0.923093622311021	0.0713076261429564
XM_022413004.2	-0.502422067510097	-0.502422067510097	-0.502422067510097	0.608609244878647	0.490346363258827	0.408310594392816
XM_022422134.2	-0.156671502516527	-0.185240654713298	-0.170885361736228	0.170903155511977	-0.00891788207283525	0.350812245526912
XM_014109375.3	-0.318496500678341	-0.318496500678341	-0.304141207701271	0.323049528409183	0.323049528409183	0.295035152239586
XM_022425827.2	-0.620005779191341	-0.620005779191341	-0.549616451299944	0.50432235581086	0.394349513785729	0.890956140086038
XM_005635880.4	-0.700606503695907	-0.634111091909	-0.621172036201502	0.577097590934772	0.508110980743464	0.870681060128173
XM_005635232.4	-0.585668522274516	-0.585668522274516	-0.585668522274516	1.73047722001884	-0.275328401662365	0.301856748467072
XR_005315709.1	-0.268643055885795	-0.225998718477301	-0.225998718477301	0.513765509041578	0.153589944797253	0.0532850390015672
XR_005312697.1	-0.776745482357609	-0.883660686274121	-0.883660686274121	1.26452253601412	0.62047073983399	0.659073579057737
XM_014118770.3	-0.90671118358975	-0.935280335786521	-0.935280335786521	1.07191516561768	0.386647759100842	1.31870893044427
XM_038452236.1	-0.253745604690984	-0.253745604690984	-0.253745604690984	0.056594515921166	0.102398205534291	0.602244092617496
XM_005622504.4	-0.816513852419204	-0.967073528994585	-0.952718236017515	1.12038931225575	0.400297536653944	1.21561876852161
XR_002633526.2	-0.904199035566131	-0.904199035566131	-0.904199035566131	0.800672928890222	0.826984206006069	1.0849399718021
XM_022418603.2	-1.04159673986806	-1.04159673986806	-0.986101627276356	-0.321704659060795	1.26897149285475	2.12202827321851
XM_005623410.3	-0.50209251445333	-0.50209251445333	-0.50209251445333	0.65495119569225	0.22909072711887	0.622235620548871
XM_022408828.2	-0.278005903273237	-0.263930718061514	-0.306575055470008	0.0607960101785216	0.398296908986345	0.389418757639892
XM_038454000.1	-0.998524498526455	-0.908677881143975	-1.02778909303165	-1.08816171101113	2.15195687922169	1.87119630449152
XM_038461013.1	-0.772295104680397	-0.772295104680397	-0.772295104680397	0.773673264424896	0.606216518573333	0.936995531042961
XM_038611303.1	-0.326173114885506	-0.311817821908436	-0.326173114885506	0.25878938583565	0.456235450041867	0.249139215801931
XR_002630516.2	-0.5717516352599	-0.557812444302026	-0.614395972668393	0.951201203185832	0.399959320308677	0.39279952873581
XM_038458130.1	-0.433653794426857	-0.433653794426857	-0.433653794426857	0.297529447145344	0.723389915718723	0.280042020416503
XM_038574420.1	-0.149218654835537	-0.149218654835537	-0.149218654835537	0.125788392664333	0.137662492952624	0.184205078889655
XR_005311039.1	-0.505431393673184	-0.531194489738266	-0.455245636504967	0.707812645449079	0.402310098474828	0.381748775992511
XR_005372664.1	-1.27329380486813	-1.27329380486813	-1.27329380486813	0.704901824813519	1.54228162399444	1.57269796579644
XR_005386166.1	-0.324516136733415	-0.324516136733415	-0.310160843756345	-0.310160843756345	0.745873191157983	0.523480769821535
XM_022421364.2	-1.16667430852964	-1.19125233125031	-1.40458412020782	0.853892761547042	1.23489712314876	1.67372087529197
XM_547325.7	-0.720898402859804	-0.763542740268298	-0.679478475479824	0.742348189461659	0.664063432513601	0.757507996632665
XM_014116255.3	-0.644145017332574	-0.728209282121048	-0.551886509480585	1.17482898799186	0.257291148183837	0.492120672758507
XR_005381807.1	-0.226361862494926	-0.226361862494926	-0.226361862494926	0.309691037745284	0.217244788980689	0.152149760758804
NM_001077439.1	-1.21576460219715	-0.868665931574882	-1.23903438152	1.09690057136124	1.22571887738549	1.00084546654529
XM_038473388.1	-1.30409031215886	-1.14059157987598	-1.30409031215886	0.919332237776079	1.53183376209552	1.2976062043221
XM_038452154.1	-0.92186862640093	-0.92186862640093	-0.92186862640093	0.292256178951917	1.76295011115229	0.710399589098582
XM_038579257.1	-0.167205529683715	-0.209849867092208	-0.209849867092208	0.306165279911456	0.112078227795154	0.168661756161521
XM_546003.7	-1.0478956957685	-1.090540033177	-1.090540033177	1.10480756514522	1.00369603666877	1.12047216030851
XR_005317832.1	-0.275284889068044	-0.246715736871273	-0.275284889068044	0.65828774919298	0.0581388446571481	0.0808589211572316
XM_532852.6	-0.573643782488446	-0.573643782488446	-0.573643782488446	0.290294667935526	0.665143077098671	0.76549360243114
XM_022408540.2	-0.544769905791123	-0.544769905791123	-0.544769905791123	0.195078196908204	0.788653827934069	0.650577692531096
XM_038664609.1	-0.518088948332814	-0.47544461092432	-0.518088948332814	0.632470728242567	0.517534961397907	0.361616817949474
XM_005617607.4	-0.914697419235911	-1.41534363402359	-0.654634579933408	0.113959039387156	0.00989517810606655	2.86082141569969
XM_022404954.2	-0.302953590948771	-0.302953590948771	-0.246370062582403	0.528923650242902	0.172131292000012	0.151222302237031
XM_038485226.1	-0.856010017813378	-0.856010017813378	-0.856010017813378	0.866456006657713	1.03151525292821	0.67005879385421
XM_038440859.1	-1.08043705767408	-1.43889102858655	-1.10958340333359	0.970935044046948	1.40498976949616	1.25298667605111
XR_005415344.1	-0.572853125808196	-0.488788861019721	-0.572853125808196	0.551475009194006	0.322449495525111	0.760570607916996
XM_038461690.1	-0.247020910679998	-0.247020910679998	-0.247020910679998	-0.247020910679998	0.709035741732404	0.279047900987589
XM_014119403.3	-0.511581226932834	-0.511581226932834	-0.511581226932834	0.558808100958564	0.451892897042052	0.524042682797887
XM_038619094.1	-0.506892231390329	-0.506892231390329	-0.506892231390329	0.485876199378595	0.471303398291323	0.563497096501069
XM_022410444.2	-0.511353408754873	-0.511353408754873	-0.511353408754873	-0.511353408754873	0.28773389731913	1.75767973770036
XR_005400327.1	-0.370854520437925	-0.316406736415549	-0.398868896607522	0.558062381500592	0.27743391565206	0.250633856308345
XM_546797.7	-0.642631319553925	-0.615913981178145	-0.656177851391873	0.627128949468182	0.649324695582378	0.638269507073383
XM_539472.7	-0.841191540458877	-0.951749915606576	-0.865038282413245	0.786491835246901	0.871927311752961	0.999560591478835
XM_038452668.1	-0.891466493268685	-0.891466493268685	-0.891466493268685	-0.891466493268685	2.19429806050963	1.37156791256511
XR_005310979.1	-0.713975259001513	-0.576471735251578	-0.576471735251578	1.07262110288929	0.493917592639819	0.300380033975557
XM_532467.5	-0.42581854044122	-0.42581854044122	-0.42581854044122	0.279053424015132	0.446025108068097	0.552377089240431
XM_022426346.2	-0.535865758818239	-0.550221051795309	-0.550221051795309	0.435279378509575	0.0913249772922142	1.10970350660707
NM_001287149.1	-1.00203899538952	-1.00203899538952	-1.00203899538952	0.939067315556908	1.1933086029327	0.873741067678965
XM_038452725.1	-0.247250699785707	-0.273722911146898	-0.314364895644244	0.494951542746646	-0.208431450895179	0.548818414725382
XM_022409746.2	-0.712298756891688	-0.669654419483195	-0.712298756891688	0.747132861745609	0.621124976833503	0.725994094687459
XM_014110643.3	-0.246901092059869	-0.327071440743853	-0.354816431226757	0.368073977727726	0.307411195821102	0.253303790481651
XM_844773.6	-0.304639555523573	-0.358078814485034	-0.304639555523573	0.468589582629404	0.253850733836392	0.244917609066384
XM_038456923.1	-0.264686824580681	-0.264686824580681	-0.264686824580681	0.271366075659529	0.271366075659529	0.251328322422984
XM_038458752.1	-0.853554382186104	-0.853554382186104	-0.853554382186104	-0.853554382186104	1.71933528623448	1.69488224250994
XM_038579879.1	-0.80259490021082	-1.06562930604461	-0.892792709182398	0.849978506665014	0.960365902488331	0.950672506284487
XR_005317713.1	-0.569417974325617	-0.569417974325617	-0.660020523106524	0.550876259392095	0.497981310959969	0.749998901405695
XR_005325710.1	-0.771256635500688	-0.664341431584176	-0.988613466939838	0.833743618457013	0.892239267767157	0.698228647800532
XM_038460870.1	-0.583894848418248	-0.583894848418248	-0.583894848418248	0.472688679948119	0.648765908372027	0.630229956934599
XM_022427533.2	-0.234997138142799	-0.234997138142799	-0.234997138142799	0.330600037711426	0.197962269133307	0.176429107583666
NM_001003278.1	-0.451200750003252	-0.451200750003252	-0.451200750003252	0.314333996359725	0.512273373971634	0.526994879678399
XM_038584210.1	-1.09238104217171	-1.09238104217171	-1.09238104217171	1.0871300080998	1.19154073013591	0.998472388279407
XM_014121422.3	-0.335599672746641	-0.335599672746641	-0.335599672746641	0.38686635172445	0.26847165092222	0.351461015593252
XM_038456959.1	-0.10831491460281	-0.10831491460281	-0.10831491460281	-0.0107041179763874	-0.0517313862364423	0.387380248021259
XM_845262.5	-1.21758669388687	-1.21758669388687	-1.23194198686394	1.80544023513914	1.27394894286602	0.587726196632516
XM_546147.6	-0.886866173397984	-0.886866173397984	-0.886866173397984	0.308481424924235	0.763898385718918	1.5882187095508
XM_003639401.5	-0.315227457416093	-0.315227457416093	-0.315227457416093	0.407238567054998	0.230740911689199	0.307702893504083
XR_005398049.1	-0.916624444085288	-0.916624444085288	-0.916624444085288	1.50021529782754	0.548043822918156	0.701614211510167
XM_038460351.1	-0.63230153924136	-0.494798015491425	-0.521270226852616	0.612585519882175	0.550390758274831	0.485393503428395
XM_038461776.1	-0.191576980330044	-0.220146132526814	-0.220146132526814	0.124682364470627	0.191280113199651	0.315906767713395
XM_038443232.1	-0.585290000904441	-0.585290000904441	-0.585290000904441	0.485099326986957	0.505563429546673	0.765207246179692
XM_014121424.3	-0.351374036758372	-0.351374036758372	-0.308729699349878	0.414160709604605	0.252697286910489	0.344619776351528
XR_005314060.1	-0.799214758749215	-1.14404325574666	-1.14404325574666	1.2205291765492	1.08861750104362	0.778154592649711
XR_005311239.1	-0.409724901636931	-0.507335698263353	-0.450752169896986	0.820351665912694	0.106195954654574	0.441265149230002
XM_038452540.1	-1.38346154475652	-1.38346154475652	-1.38346154475652	0.73755385620485	1.80715331545298	1.60567746261172
XM_038463145.1	-0.586979819627027	-0.586979819627027	-0.586979819627027	0.639528710181652	0.46960370873934	0.651807039960089
XM_005641519.2	-0.226680549318889	-0.226680549318889	-0.226680549318889	0.367868000231466	0.538854197044089	-0.226680549318889
XR_002625423.2	-0.892548220929531	-1.0713513737183	-0.937495626983505	1.47640004790579	0.677586862113986	0.747408311611558
XR_001316917.3	-0.510684699169535	-0.510684699169535	-0.510684699169535	0.78797361639498	0.321192542022138	0.422887939091489
XM_038586522.1	-0.573496682529639	-0.573496682529639	-0.573496682529639	0.55743418729681	0.352502736026584	0.810553124265521
XM_038451978.1	-0.277479030148391	-0.277479030148391	-0.277479030148391	0.345451320771786	0.258573870091819	0.228411899581567
XM_038500557.1	-0.528671297918406	-0.621780702309888	-0.465661500392606	0.438760839625163	0.606488285363229	0.570864375632508
XM_038458651.1	-0.255633090940428	-0.255633090940428	-0.255633090940428	0.309964084913798	0.16659990974262	0.290335278164865
XM_005633371.4	-0.242462450559731	-0.200234215170433	-0.22824859134003	0.456878071306558	0.00621666229699286	0.207850523466643
XR_005405313.1	-0.278886268887106	-0.278886268887106	-0.278886268887106	0.624152001225806	-0.222302740520739	0.434809545956253
XM_014108398.3	-0.528795812298389	-0.528795812298389	-0.528795812298389	0.381936849604524	0.909497039280758	0.294953548009884
XM_038571349.1	-0.193647947062816	-0.193647947062816	-0.193647947062816	0.646311640426716	0.128280147824547	-0.193647947062816
XM_038451952.1	-0.327827521059369	-0.327827521059369	-0.327827521059369	0.693031083838296	0.114954968702379	0.17549651063743
XM_038454166.1	-0.626080301060351	-0.544396503466643	-0.544396503466643	0.715325168326315	0.435612021345891	0.56393611832143
XM_022415592.2	-0.420367209085195	-0.434722502062265	-0.310394367060063	0.372632419995339	0.278973312781094	0.513878345431091
XM_022426900.2	-0.101076514036637	-0.129365558468061	-0.143720851445131	0.245845960317594	0.0579130097245192	0.0704039539077161
XM_038589789.1	-1.08898264653374	-1.16427077383798	-1.1514467334804	1.2571929946003	1.00278889390994	1.14471826534188
XR_005388357.1	-0.668285500145435	-0.792613635147637	-0.629114902864757	0.758287029499886	0.718348284129743	0.6133787245282
XM_038440707.1	-0.415128166301483	-0.320268979960042	-0.373708238921502	0.1651578472102	0.460613730736371	0.483333807236455
XM_038470027.1	-0.287238499302792	-0.287238499302792	-0.287238499302792	0.238830312364796	0.354307529784732	0.268577655758848
XR_002621455.2	-0.14869398129432	-0.176983025725743	-0.134754790336446	0.0227864866500339	-0.0670101837006117	0.504655494407087
XM_038453023.1	-0.822171291340917	-0.822171291340917	-0.822171291340917	0.68371963838904	1.0056477332764	0.777146502357309
XM_022404607.1	-0.952682106049378	-1.08392663932763	-1.41735037305282	1.41452686813885	1.31600396756101	0.723428282729974
XM_038463926.1	-0.269520451953766	-0.283875744930836	-0.283875744930836	-0.241231407522342	0.866683931644546	0.211819417693233
XM_038654293.1	-0.815382473839647	-0.815382473839647	-0.815382473839647	0.59060988583619	1.17011795646524	0.685419579217511
XM_022415367.2	-0.278741177849658	-0.278741177849658	-0.278741177849658	0.196343705099125	0.362804851237866	0.277074977211982
XM_847165.6	-0.544878053893829	-0.935898672054137	-1.00560764386554	1.00860621535416	0.579354856855614	0.898423297603736
XM_022427285.2	-0.39647778408106	-0.39647778408106	-0.39647778408106	0.521908450365288	0.385930780846313	0.281594121031578
XR_005317790.1	-0.638221321446563	-0.69480484981293	-0.69480484981293	0.375584478078468	0.161184847495551	1.4910616954984
XM_038456729.1	-0.89273542737799	-1.25383411954603	-1.22760257797285	1.0278301051276	1.12518648061927	1.22115553914999
NM_001308483.1	-0.0772041416889626	-0.0772041416889626	-0.0772041416889626	0.124429719480688	0.0338271706997813	0.0733555348864188
XM_038556941.1	-0.153441576491424	-0.153441576491424	-0.153441576491424	0.22941551703827	0.17413308153708	0.0567761308989216
XM_038499861.1	-0.490546664371151	-0.490546664371151	-0.490546664371151	0.300225373490849	0.698487160018867	0.472927459603735
XR_002623147.2	-0.0817493661414398	-0.0817493661414398	-0.0817493661414398	0.0817493661414398	0.0817493661414398	0.0817493661414398
XM_038456739.1	-0.404758203496927	-0.686529171912306	-0.686529171912306	0.382512472517345	1.68816939823022	-0.292865323426029
XM_547917.6	-0.849458386048859	-0.849458386048859	-0.849458386048859	0.837602302291034	0.8642374287945	0.846535427061042
XR_005301590.1	-0.528263520973231	-0.471679992606864	-0.457874193081833	0.514380816435263	0.478931980430973	0.464504909795693
XM_038453474.1	-0.728735429230242	-0.688471559016514	-0.715188897392294	0.914031523013777	0.636101257126412	0.582263105498862
XM_038460540.1	-0.91352969201991	-0.91352969201991	-0.91352969201991	0.0499444319549759	0.419894041705282	2.27075060239947
XM_038456731.1	-0.670668965424864	-0.973596098382171	-1.0285625576001	0.727880411065411	0.792731555415379	1.15221565492634
XM_022408930.2	-0.208253026110592	-0.208253026110592	-0.208253026110592	0.357344149743633	0.0427085474226271	0.224706381165515
XR_005381137.1	-0.436416417369381	-0.450771710346451	-0.353160913720028	0.124540620340986	1.35245532608848	-0.236646904993603
XM_014119595.3	-0.500754422230243	-0.403143625603821	-0.416690157441768	0.756256195975781	0.13151379326927	0.432818216030781
XR_005310931.1	-0.270079280381777	-0.270079280381777	-0.270079280381777	0.3528510705384	0.152153720301271	0.30523305030566
XM_038642898.1	-1.01210506460088	-0.842180063158572	-0.924642223350545	0.861339047914492	0.915672897481458	1.00191540571405
XM_539403.7	-1.13423324464461	-1.04496590654752	-1.40959845238912	1.19280174067584	0.599659515471977	1.79633634743342
XM_038463355.1	-0.330627281405408	-0.330627281405408	-0.316271988428338	0.301640934094105	0.374244683050945	0.301640934094105
XR_005313499.1	-0.778417988060471	-0.575601105060784	-0.711922576273564	0.833511560260954	0.683486116256347	0.548943992877519
XM_022409775.2	-0.291650534529657	-0.291650534529657	-0.291650534529657	0.193776292640585	0.456810698474379	0.224364612474008
XM_014121963.3	-0.550806160990604	-0.536592301770903	-0.565161453967674	1.13083235914223	0.130832359142226	0.390895198444729
XM_022418962.2	-0.685797241208309	-0.685797241208309	-0.685797241208309	1.1215576808493	0.162199665346641	0.773634377428989
XR_005318269.1	-0.532304455782848	-0.465809043995942	-0.465809043995942	1.123479382128	0.16603984435605	0.174403317290677
XM_022406120.2	-0.445107135459351	-0.377362528823517	-0.325367891185256	0.370152984683599	0.338268923663813	0.439415647120713
XM_022409431.2	-0.36799463248195	-0.36799463248195	-0.36799463248195	0.511711133800338	0.264273583017563	0.32799918062795
XM_014117456.2	-0.270986377370032	-0.355050642158506	-0.355050642158506	0.492946264396444	0.26787970876167	0.22026168852893
XM_005631173.4	-0.792481041894395	-0.764191997462971	-0.806836334871465	1.3141790660899	0.450174283334559	0.599156024804372
XR_005317262.1	-0.221434452904569	-0.221434452904569	-0.221434452904569	0.243233814098875	0.263992374265672	0.157077170349161
XM_022417592.2	-0.290262474569799	-0.290262474569799	-0.290262474569799	0.773240467736359	0.387809430542838	-0.290262474569799
XM_038663319.1	-0.503021713705343	-0.503021713705343	-0.503021713705343	0.236826388993984	0.482478716599542	0.789760035522503
XM_543254.7	-1.31110430870857	-1.16525344224512	-1.13098354016037	1.1441354569819	1.18551578052855	1.27769005360361
XM_038593848.1	-0.75696579141665	-0.647088173644277	-1.00554214455675	0.682513849128507	0.988279280514123	0.738802979975051
XM_038457173.1	-0.790145887603175	-0.735698103580798	-0.846729415969542	0.723733515056499	0.844804748949658	0.80403514314736
XM_038451851.1	-0.959374366915501	-0.959374366915501	-0.959374366915501	0.649434875760023	1.09720916145087	1.13147906353561
XM_038456918.1	-0.326237388873517	-0.326237388873517	-0.326237388873517	0.19983142279407	0.306030826625996	0.472849917200486
XR_005315218.1	-0.858602105480076	-0.796541137347824	-1.45950615007025	1.01514620550581	1.00646831443382	1.09303487295853
XM_005639841.4	-0.56869123549502	-0.56869123549502	-0.56869123549502	-0.157264989768555	0.895977031508424	0.96736166474519
XM_038463804.1	-0.954404921567788	-1.09190844531772	-1.09190844531772	1.60631003290669	0.419053473959656	1.11285830533689
XM_014114877.3	-0.49308359727879	-0.49308359727879	-0.49308359727879	1.10623419641944	-0.478728304301719	0.851744899718652
XM_022408257.2	-0.198764786927774	-0.198764786927774	-0.198764786927774	0.00286907424187655	0.123163307959588	0.470261978581857
XM_014111092.3	-0.559244329805469	-0.559244329805469	-0.559244329805469	0.673416426984806	0.312599318703849	0.69171724372775
XR_005313407.1	-0.623524601276363	-0.52043110831226	-0.734555913665107	1.18000860982883	0.322027614701261	0.376475398723637
XM_548189.7	-0.476820612793364	-0.476820612793364	-0.476820612793364	0.280202633714096	0.940019129119466	0.210240075546529
XM_022420208.2	-0.550344411372974	-0.487334613847174	-0.629778878867379	0.390493516158882	0.692149216019983	0.584815171908662
XM_005620070.4	-0.192641707282621	-0.192641707282621	-0.192641707282621	0.401906842267734	0.0583198662505982	0.11769841332953
XR_005311148.1	-0.19526830362194	-0.22383745581871	-0.20948216284164	0.261589371351531	0.292177691184954	0.0748208597458047
XR_005314868.1	-0.257334264495872	-0.243259079284149	-0.148399892942708	0.279693759161582	0.299059084028513	0.0702403935326326
XR_002623256.2	-0.535256125431297	-0.640438362123353	-0.640438362123353	0.831066088814519	0.583684947292211	0.401381813571274
XM_038455493.1	-0.223883191881265	-0.223883191881265	-0.209527898904195	0.16568361988146	0.120945305116176	0.370665357669089
XM_038461231.1	-0.115142514968488	-0.115142514968488	-0.115142514968488	0.147891890865306	0.123644344618629	0.0738913094215292
XM_536046.7	-0.585845088056782	-0.585845088056782	-0.585845088056782	1.00870346149357	0.278093362367189	0.470738440309585
XM_038456206.1	-0.48981732621736	-0.48981732621736	-0.48981732621736	0.0854950044700767	1.37807913777529	0.00587783640670875
XR_005317477.1	-0.243765302912988	-0.270986771648013	-0.270986771648013	0.553926521793896	0.194676800700799	0.0371355237143191
XM_038462917.1	-1.18824765157808	-1.25295334096589	-1.23977795221816	1.21965366641914	1.15378801675786	1.30753726158513
XM_005630523.4	-0.534107188415086	-0.534107188415086	-0.534107188415086	1.08413146718037	0.188358836056005	0.329831262008885
XM_022406515.2	-0.436467703881598	-0.436467703881598	-0.436467703881598	0.577887589095472	0.419521993426883	0.311993529122438
XM_022413658.2	-0.19619440644562	-0.19619440644562	-0.19619440644562	0.257981486740182	0.137229327279572	0.193372405317106
XR_002630229.2	-0.321364410284359	-0.405428675072833	-0.405428675072833	0.777263622443357	0.254495883329545	0.100462254657124
XM_038462919.1	-0.0838675369760512	-0.0838675369760512	-0.0838675369760512	0.0924552356644117	0.0666921395993302	0.0924552356644117
XR_002624932.2	-0.718866260909415	-0.816477057535838	-0.577690197948721	0.714592435190116	0.729491311569455	0.668949769634404
XM_005623317.4	-0.196473682696394	-0.196473682696394	-0.196473682696394	0.170897382952135	0.236485724579712	0.182037940557336
XM_038463443.1	-0.925232176719765	-0.882587839311271	-0.925232176719765	0.408191557005427	1.38219634847248	0.94266428727289
XM_038452623.1	-0.198475859591791	-0.241120197000285	-0.212551044803514	0.400425832087239	0.092303536724907	0.159417732583444
XM_022420453.2	-0.504561568872236	-0.504561568872236	-0.504561568872236	0.975703553182227	0.429011069388788	0.108970084045691
XM_022424215.2	-0.212257245346347	-0.198318054388473	-0.198318054388473	0.12361004049889	0.339646966795514	0.145636346828889
XM_038461461.1	-0.24055541889565	-0.24055541889565	-0.211986266698879	0.224112848107794	0.224112848107794	0.244871408274591
XM_038454930.1	-0.172163164184692	-0.129518826776198	-0.157807871207622	0.102843883315178	0.183980646040584	0.172665332812749
XM_022409125.2	-0.486779195527068	-0.486779195527068	-0.402714930738594	0.416259074585844	0.446793442733956	0.513220804472932
XM_856900.5	-0.565481777694607	-0.52521790748088	-0.52521790748088	0.601415531050138	0.407037485883286	0.607464575722942
XM_022417744.2	-0.420040198847051	-0.420040198847051	-0.420040198847051	0.427956707707899	0.230724360269852	0.601439528563401
XR_005379746.1	-0.195870729052706	-0.195870729052706	-0.195870729052706	0.0671636767810878	0.102787586511809	0.417660923865221
XM_014113809.3	-0.364240666485849	-0.364240666485849	-0.335671514289078	-0.0194121694884081	0.491749030822631	0.591815985926554
XM_014119853.3	-0.849909874126116	-0.849909874126116	-0.849909874126116	1.01005967409491	0.720553056899925	0.819116891383514
XM_005616368.4	-0.764929264813949	-0.764929264813949	-0.764929264813949	1.39211444533163	0.504103881641288	0.39856946746893
NM_001313879.1	-0.415085951685548	-0.428632483523496	-0.51269674831197	0.472803681992915	0.374828522429617	0.508782979098481
XM_038435240.1	-1.17138841223161	-1.17138841223161	-1.17138841223161	1.11253336007601	0.98565529791397	1.41597657870485
XM_038615306.1	-0.538710685768754	-0.538710685768754	-0.538710685768754	-0.149143874006029	1.33313296274056	0.432142968571729
XM_014121084.3	-0.301226919536643	-0.301226919536643	-0.301226919536643	0.358697638865735	0.204664010193314	0.34031910955088
XM_038455701.1	-0.587605238073179	-0.587605238073179	-0.587605238073179	0.987707092614258	0.588717534567284	0.186391087037994
XM_038452101.1	-0.276222266672156	-0.276222266672156	-0.276222266672156	0.259830633568053	0.29909006401528	0.269746102433136
XM_022426174.2	-0.709175382498587	-0.709175382498587	-0.709175382498587	1.08991192357542	0.964381041491558	0.0732331824287863
XR_005392185.1	-0.459390025375309	-0.459390025375309	-0.459390025375309	0.576233884355412	0.583254312033185	0.218681879737329
XM_038454049.1	-0.415873205915173	-0.401934014957299	-0.458517543323666	-0.374453278535192	0.618725455608794	1.03205258712254
XM_014119186.3	-0.926742948612773	-0.926742948612773	-0.926742948612773	1.49549005207027	0.537925318390672	0.746813475377372
XM_022422133.2	-0.100582355034353	-0.100582355034353	-0.100582355034353	0.150379218498866	0.062916377248527	0.0884514693556645
XM_533311.7	-1.25826228100697	-1.25826228100697	-1.25826228100697	0.794849055452591	0.515734044104202	2.46420374346412
XR_002631749.2	-0.416058309059172	-0.416058309059172	-0.416058309059172	0.779289289263047	0.3995171198034	0.0693685181110694
XM_038570711.1	-0.445250171436332	-0.445250171436332	-0.416681019239561	0.823782975018905	0.223776594073299	0.259621793020021
XR_005314156.1	-0.531556727092557	-0.518259904479099	-0.544977242854878	1.11443520702616	0.122946706881676	0.357411960518699
XM_038551519.1	-0.489303254676087	-0.489303254676087	-0.489303254676087	0.687019517964376	0.284693070435086	0.496197175628798
XM_038459935.1	-0.938669473279402	-0.98375736280794	-0.751583920678907	1.04739133576272	-0.0362247827020761	1.6628442037056
XM_038550372.1	-0.663488419837659	-0.718454879055588	-0.650067904075337	0.956988367496435	0.52578193132408	0.549240904148069
XM_005623454.4	-0.328189115103222	-0.300174738933626	-0.232430132297792	0.0546679784264716	0.806740464982886	-0.000614457074718022
XM_038491060.1	-0.782440108685949	-0.782440108685949	-0.782440108685949	0.650519298590157	0.692644774262834	1.00415625320486
XR_005317793.1	-1.0673534236794	-1.0673534236794	-1.0673534236794	0.812352342602889	0.30001764196913	2.08969028646618
XR_002632473.2	-0.368623351125067	-0.483082075709982	-0.456850534136802	0.523520659114265	0.406945082264886	0.378090219592701
XM_038461686.1	-0.818932798282781	-0.818932798282781	-0.818932798282781	0.877061014827119	0.955063526828392	0.624673853192833
XM_022405334.2	-0.871342175181367	-0.871342175181367	-0.871342175181367	0.952407185126906	0.74218947773656	0.919429862680633
XM_038652794.1	-0.249121541039505	-0.277690693236276	-0.277690693236276	0.764953644172218	-0.0389038336491596	0.0784531169889993
XM_022419201.2	-0.184565735534825	-0.198921028511895	-0.198921028511895	0.223311972171152	0.19064578325083	0.168450037136634
XM_536389.7	-0.223169795187223	-0.223169795187223	-0.223169795187223	0.472824017922677	0.0637113526009387	0.132974015038053
XM_038642398.1	-0.86838610312972	-0.86838610312972	-0.86838610312972	0.543040142596745	0.884362488277414	1.177755678515
XM_005641677.3	-0.356147285626911	-0.356147285626911	-0.299563757260544	0.294617273489991	0.209449890227314	0.50779116479706
XM_005635766.4	-1.25925724015034	-1.05762337898069	-0.984250192650469	1.37533602829542	1.19228359286749	0.733511190618585
XM_038454323.1	-0.360988538053767	-0.360988538053767	-0.360988538053767	0.271279677445746	0.26194181286641	0.549744123849146
XR_005318973.1	-0.134996804490316	-0.149071989702039	-0.149071989702039	0.265965509576805	0.0113926824912073	0.155782591826382
XM_022419154.2	-0.215161072204628	-0.296081067588196	-0.282275268063165	0.438107441907437	0.222647734732874	0.132762231215678
XM_022412100.2	-1.06078048477812	-0.87691629237793	-0.93992608990373	0.286141989576116	1.29163797733097	1.29984290015269
XM_038661395.1	-0.498643957354219	-0.498643957354219	-0.498643957354219	0.702989903815431	0.373199691155098	0.419742277092129
XM_014108663.3	-0.995192632554547	-0.866608426493134	-0.900555758416472	0.887035908819702	0.843263506790797	1.03205740185365
XR_005381410.1	-0.732874658558767	-0.732874658558767	-0.732874658558767	1.3409455747329	0.223181993853636	0.634496407089762
XM_005618889.4	-0.716108965236825	-0.716108965236825	-0.716108965236825	0.576672783991021	0.678953834280753	0.892700277438699
XM_022427757.2	-0.367574803048148	-0.367574803048148	-0.367574803048148	0.414833761879226	0.264693412451365	0.423197234813852
XM_005623563.4	-0.28264002186439	-0.28264002186439	-0.239995684455896	0.340290329055787	0.282957153989835	0.182028245139054
XM_038454335.1	-0.162849452082826	-0.162849452082826	-0.162849452082826	0.159078642804537	0.147490668529325	0.181979044914616
XM_005622598.4	-0.886035157690804	-0.844615230310823	-0.928679495099298	1.68485215781863	0.0273771573131052	0.94710056796919
XM_022427105.2	-0.680132196577742	-0.720024923701254	-0.747246392436279	0.97729994247586	0.625970931147938	0.544132639091477
XM_022423973.2	-1.0280853987577	-1.0280853987577	-1.0280853987577	1.13541333352518	0.681205236965657	1.26763762578227
XM_005638298.3	-0.3034842013472	-0.31783949432427	-0.31783949432427	-0.154340762041391	1.13633639886153	-0.0428324468244004
XM_538528.7	-0.197437178719748	-0.197437178719748	-0.197437178719748	0.287989648450494	0.101221136844768	0.203100750863981
XM_038525584.1	-0.684854416584683	-0.684854416584683	-0.684854416584683	-0.684854416584683	1.44607645324177	1.29334121309697
XM_014114142.2	-0.989693711364185	-0.989693711364185	-0.989693711364185	1.09776912988615	0.665658117248369	1.20565388695803
XM_022414199.2	-0.37034534734448	-0.426928875710848	-0.398359723514077	0.148383454976589	0.742996125731464	0.304254365861352
XM_022413039.2	-1.08434787582907	-1.08434787582907	-1.08434787582907	0.867985690540614	1.13598207905048	1.24907585789612
XM_038644579.1	-1.2239281314768	-0.780321480001182	-1.1812837940683	1.29208701552687	0.818716205931697	1.07473018408772
XM_038456635.1	-0.163538602152016	-0.163538602152016	-0.163538602152016	-0.0659278055255933	0.421423898569141	0.1351197134125
XR_005397333.1	-0.707937900277062	-0.707937900277062	-0.707937900277062	0.681628911485663	0.376126364511412	1.06605842483411
XM_038458560.1	-0.917156928000743	-0.917156928000743	-0.917156928000743	0.970368342740844	0.760914977111895	1.02018746414949
XR_005314604.1	-0.157588299757009	-0.157588299757009	-0.157588299757009	0.286018351718606	0.0933732737762101	0.0933732737762101
XM_038540963.1	-0.166474831946549	-0.166474831946549	-0.166474831946549	0.223091979816176	0.266484575329557	0.00984794069391376
XM_022406117.2	-0.414478133557358	-0.414478133557358	-0.414478133557358	0.392876788500246	0.401097295305214	0.449460316866613
XM_005627131.3	-0.707090128801289	-0.707090128801289	-0.707090128801289	0.997781835655064	0.585691620426557	0.537796930322246
NM_001313848.1	-0.263602505024234	-0.263602505024234	-0.235033352827463	0.252412641979431	0.169356902251873	0.340468818644627
XM_022420341.2	-0.113448963919314	-0.0990936709422435	-0.113448963919314	0.265062659334416	0.050049768363566	0.0108791710828882
XR_002620309.2	-0.681479088212897	-0.781783994008582	-0.69228584316948	0.931911820834777	0.88905634187298	0.334580762683202
XM_038616466.1	-0.91416969624238	-0.91416969624238	-0.91416969624238	1.43065880075506	0.745754862159998	0.566095425812082
XM_014118071.3	-0.550719780629457	-0.579288932826228	-0.579288932826228	0.203119632101145	0.354283705434796	1.15189430874597
XM_022415750.1	-0.973656308062086	-0.959301015085016	-0.931011970653592	-0.379107758511732	2.02453919509117	1.21853785722126
XM_022427326.2	-0.399961745673111	-0.399961745673111	-0.399961745673111	0.313734069170248	0.390810292188889	0.495340875660196
XR_002620586.2	-0.416938284741239	-0.416938284741239	-0.416938284741239	0.539118367671164	0.29675753010212	0.414938956450434
XM_022404191.2	-0.555010047374709	-0.378687274734246	-0.526440895177938	0.69595152615851	0.0865359817128151	0.677650709415566
XR_005322223.1	-0.601762746122836	-0.559118408714343	-0.545179217756469	0.574560026517626	0.649198827410383	0.482301518665638
XR_005318002.1	-0.233906553089379	-0.219692693869678	-0.233906553089379	0.517272900296528	0.0736662488209137	0.0965666509309926
XR_005318714.1	-0.420880152288785	-0.489267127269036	-0.461522136786131	0.725099153528494	0.371126805435383	0.275443457380075
XM_038452158.1	-0.842929953168746	-0.842929953168746	-0.842929953168746	0.455728362395769	1.20670081455586	0.866360682554612
XM_038556346.1	-1.02237932978173	-1.11999012640815	-0.982486602658216	1.09102206707736	1.14304427942564	0.890789712345091
XR_005401587.1	-0.310560209493538	-0.310560209493538	-0.310560209493538	0.553378240930434	0.245255945568102	0.133046441982077
XM_014117084.3	-0.681765975985818	-0.681765975985818	-0.681765975985818	1.14198338432245	-0.106453645298382	1.00976818893338
XM_038573051.1	-0.100014504323833	-0.100014504323833	-0.100014504323833	-0.0856592113467629	0.0634842279590467	0.322218496359215
XR_002628150.2	-1.11407095952975	-1.11407095952975	-1.11407095952975	0.9074087678807	1.60401662443077	0.830787486277788
XR_001314257.3	-0.254440962383185	-0.254440962383185	-0.254440962383185	0.617402686126133	0.101702847842091	0.0442173531813305
XR_005432253.1	-0.118708732995615	-0.118708732995615	-0.118708732995615	0.0318509435797664	0.144325672838179	0.1799495825689
XM_022406127.2	-0.556496969395222	-0.499913441028854	-0.486107641503824	0.500086558971146	0.613428032047091	0.429003460909663
XM_014116830.3	-0.268721641593389	-0.268721641593389	-0.268721641593389	-0.226077304184895	0.44497417324997	0.587268055715092
XM_022426364.2	-0.96268048777966	-0.96268048777966	-0.96268048777966	0.141656172035076	2.14835082460908	0.598034466694819
XM_022427979.2	-0.565013802223193	-0.565013802223193	-0.565013802223193	0.715942511607863	0.413181827458459	0.565917067603256
XR_002622775.2	-0.442153825461535	-0.470722977658306	-0.346394842656104	0.962236429617801	0.49275114631658	-0.195715930158436
XM_038452259.1	-0.202910254827114	-0.202910254827114	-0.202910254827114	0.107429865785036	0.208515990899351	0.292784907796955
XM_544659.4	-1.15394015152106	-1.21381160749846	-1.2260899372769	1.1081164873889	1.34856018900812	1.1371650198994
XM_005631575.4	-0.436715232436126	-0.422359939459056	-0.422359939459056	0.570480268968078	0.119100922625514	0.591853919760645
XM_038451882.1	-0.454994063463365	-0.497638400871859	-0.483283107894789	0.801019914692656	0.537985508858862	0.0969101486784952
XM_038455794.1	-0.161760111528491	-0.161760111528491	-0.161760111528491	-0.0374319765262891	-0.147404818551421	0.670117129663182
XM_014117827.3	-0.203155732730276	-0.245800070138769	-0.203155732730276	0.339162430582387	0.260090859591188	0.0528582454257458
XM_022417725.2	-0.298274021121262	-0.298274021121262	-0.298274021121262	0.370752744388368	0.227794790546326	0.296274528429092
XM_022407194.2	-0.807903285515367	-0.807903285515367	-0.807903285515367	1.04009362103958	0.355595446767512	1.02802078873901
XM_038453439.1	-0.578803199087831	-0.564447906110761	-0.578803199087831	0.0902235664217996	0.996509131599606	0.635321606265017
XM_038437493.1	-0.435777122489429	-0.435777122489429	-0.435777122489429	0.363310183584574	0.564222877510571	0.379798306373143
XM_038464385.1	-0.303299962906485	-0.303299962906485	-0.303299962906485	0.427883278665715	0.171784920042298	0.310231690011442
XM_538946.7	-1.10508443360483	-1.10508443360483	-1.10508443360483	1.21395538195771	1.11214628261584	0.989151636240937
XM_537467.6	-0.63367332364049	-0.63367332364049	-0.63367332364049	0.820502569545312	0.457180106810624	0.623337294565534
XM_038645474.1	-0.911279661437023	-0.911279661437023	-0.760719984861642	0.79359230301933	1.12082118173	0.668865822986357
XM_533419.7	-0.360335828201786	-0.345980535224716	-0.360335828201786	-0.331766676005015	0.737274968424636	0.661143899208666
XR_005310709.1	-0.762729335855183	-0.777084628832253	-0.777084628832253	0.171516218661103	1.90098727628039	0.244395098578199
XM_022411754.2	-0.959391342062951	-0.959391342062951	-0.959391342062951	0.916388721005537	0.732142822856249	1.22964248232707
XM_014115953.2	-0.696007243804282	-0.696007243804282	-0.696007243804282	0.736952163471824	0.346637093604212	1.00443247433681
XM_022404236.2	-0.201243877965682	-0.159015642576384	-0.215599170942752	0.184938758640977	0.162912452310978	0.228007480532863
XM_005628918.3	-1.1461986330143	-1.1461986330143	-1.1461986330143	0.971496409655453	1.21276019281803	1.25433929656943
XR_002621169.2	-0.0942283809075806	-0.0798730879305106	-0.0798730879305106	0.156733192625638	-0.0101641161191061	0.10740548026207
XM_005641436.4	-0.436918865147929	-0.436918865147929	-0.436918865147929	0.294264376424271	-0.273420132865049	1.28991235188456
XM_038452723.1	-0.29522877205513	-0.29522877205513	-0.29522877205513	0.551225969691415	-0.201252623846116	0.53571297032009
XM_014108271.3	-0.906668088685134	-1.00427888531156	-1.00427888531156	0.859659565112415	1.0172008420989	1.03836545209694
XM_003433808.5	-0.284597035808374	-0.284597035808374	-0.284597035808374	-0.241952698399881	0.30995151374198	0.785792292083024
XM_022421399.2	-0.994742872166747	-0.994742872166747	-0.994742872166747	0.979786440317135	0.942601519983486	1.06184065619962
XM_038452721.1	-0.299905581767034	-0.299905581767034	-0.313711381292065	0.578305937834924	-0.27268411303201	0.607900720023219
XR_002618632.2	-0.310033159679412	-0.295677866702342	-0.281464007482641	0.235935209425881	0.265279171008025	0.385960653430488
XM_005635968.4	-0.203357777540044	-0.203357777540044	-0.203357777540044	0.438188251547479	0.186209034222681	-0.0143239531500273
XM_038455024.1	-0.354236391246961	-0.354236391246961	-0.354236391246961	0.0131346744015689	0.240312158303394	0.809262341035919
XM_022418906.2	-0.251009416288218	-0.222440264091447	-0.19442588792185	0.265005730715447	0.0593307043239325	0.343539133262136
NM_001313827.1	-0.457478224925965	-0.457478224925965	-0.457478224925965	0.414365423583353	0.693081451649416	0.264987799545126
XR_005303400.1	-0.822783270786214	-0.876222529747675	-0.758652933366499	0.822121770391224	0.79673645197131	0.838800511537854
XR_005315598.1	-0.532100315260105	-0.473206626206536	-0.606100896703881	1.04078935316048	0.387557576422292	0.183060908587753
XM_005634114.4	-0.113183994085258	-0.113183994085258	-0.113183994085258	0.113324535723422	0.0884498670843923	0.137777579447961
XR_005372534.1	-0.224656017098379	-0.308720281886854	-0.280151129690083	0.586582339446453	0.102705963839611	0.124239125389252
XM_022420382.2	-0.475517805249584	-0.526143878319552	-0.488008749432781	0.567368007603592	0.0758921357605458	0.846410289637778
XM_038456159.1	-0.0766006137580642	-0.0766006137580642	-0.0766006137580642	0.0344306986306798	0.0210101828683582	0.174360959775155
XM_038452735.1	-0.33558299862483	-0.33558299862483	-0.33558299862483	0.635270655715654	-0.33558299862483	0.707061338783664
XM_014107361.3	-0.308619843837637	-0.308619843837637	-0.308619843837637	0.874072453678553	-0.308619843837637	0.360406921671994
XM_022424343.2	-0.664393344226166	-0.678748637203236	-0.664393344226166	0.0261233272531171	1.34982051499354	0.631591483408915
XR_005372499.1	-0.352732429921269	-0.392996300134997	-0.477060564923471	0.839085177369885	0.210000123416421	0.173703994193431
XR_005347462.1	-0.417277877225151	-0.417277877225151	-0.417277877225151	0.972288934537575	0.0368980159606511	0.242646681177227
XM_038430884.1	-0.509706448501716	-0.467062111093222	-0.481137296304945	0.297648473555888	0.634339921114991	0.525917461229005
XM_038492878.1	-0.321676258302414	-0.321676258302414	-0.321676258302414	0.329088300814488	0.243920917551811	0.392019556540945
XM_005621899.4	-0.357060192254558	-0.357060192254558	-0.357060192254558	0.208536983599667	0.568939226301665	0.293704366862344
XR_002619945.2	-0.867860655558045	-1.10664751514516	-0.717080703382436	1.61800275658781	0.571424389967476	0.502161727530362
XM_014111025.3	-0.697413102607569	-0.599802305981147	-0.697413102607569	-0.0014192894976689	0.957938726004985	1.03810907468897
XR_005311105.1	-0.687196356851273	-0.410356151492448	-0.51727135540896	0.710396007968162	0.367251427171104	0.537176428613416
XM_014118090.3	-0.414375726196088	-0.442944878392859	-0.442944878392859	0.122652297461366	-0.442944878392859	1.6205580639133
XM_038452352.1	-0.55256345621878	-0.55256345621878	-0.55256345621878	0.973505355448807	0.0797047592807328	0.6044802539268
XM_022411407.2	-0.769863820286143	-0.72721948287765	-0.769863820286143	1.02922348578786	0.517017327502018	0.720706310160058
XM_038460613.1	-0.182333933024234	-0.182333933024234	-0.182333933024234	0.758772377922197	-0.153764780827463	-0.0580057980220323
XR_005355473.1	-0.228904062982659	-0.228904062982659	-0.228904062982659	0.127239747242616	-0.00239553317397942	0.561867974879341
XM_005625967.4	-0.799019812425851	-0.799019812425851	-0.799019812425851	0.716995334577814	0.696675350198218	0.983388752501522
XM_038547834.1	-0.276319016907056	-0.304888169103827	-0.262243831695333	0.494199136970177	0.128071238172279	0.221180642563761
XR_005361043.1	-0.265578085444575	-0.265578085444575	-0.265578085444575	0.516830479482798	0.00942896205529437	0.270474814795634
XM_038451678.1	-0.942405949803106	-0.956761242780176	-0.956761242780176	1.52091608478513	0.443776686803553	0.891235663774774
XM_005618392.4	-0.182766730306094	-0.154752354136497	-0.140946554611466	0.274090944667377	0.189202047080864	0.0151726473058153
XM_005630448.4	-0.451413180718562	-0.451413180718562	-0.46495971255651	0.56867106532477	0.392082333601447	0.407032675067418
XM_038523042.1	-0.861922952341931	-0.861922952341931	-0.861922952341931	0.756315703253524	1.28538374643836	0.544069407333906
XR_005379608.1	-0.545449905083421	-0.545449905083421	-0.434418592694677	0.410606747328982	0.403150942409935	0.711560713122603
XM_038505892.1	-0.0465266403276155	-0.0465266403276155	-0.0465266403276155	0.037537624460859	0.037537624460859	0.0645046720611284
XM_005638019.3	-0.335168752123041	-0.335168752123041	-0.335168752123041	0.628305371851845	0.628305371851845	-0.251104487334567
XR_005414150.1	-0.272161426127715	-0.243592273930944	-0.243592273930944	0.583828271180766	0.0147197216604464	0.160797981148391
XM_022427825.2	-0.495182092318507	-0.495182092318507	-0.551765620684874	0.668564334194682	0.793062876312567	0.0805025948146388
XM_038452360.1	-0.656266312898287	-0.656266312898287	-0.656266312898287	0.551626538743046	0.386378024510207	1.03079437544161
XM_038463394.1	-0.17928138031071	-0.150712228113939	-0.16492608733364	0.188089685337819	0.19923024294302	0.107599767477451
XM_038549520.1	-0.364832643038582	-0.364832643038582	-0.364832643038582	0.295091915363797	0.276713386048942	0.522692627703006
XR_005310651.1	-0.199458005596562	-0.199458005596562	-0.199458005596562	0.156685804628714	0.0755490419033081	0.366139170257663
XR_002618921.2	-0.371960048211786	-0.540357579907505	-0.526682643010428	0.571945389717287	0.360106746541581	0.506948134870852
XR_005373689.1	-0.699808988981719	-0.523486216341256	-0.699808988981719	0.826259822685869	0.733150418294387	0.363693953324439
XM_038603519.1	-0.508803400697462	-0.508803400697462	-0.452219872331095	1.05191155377702	0.370902365584826	0.0470127543641773
XR_005310671.1	-0.232234582154012	-0.326210730363026	-0.298729993940919	0.143274552938194	0.339671765741697	0.374228987778066
XR_005298062.1	-0.278932067301767	-0.307501219498538	-0.264856882090044	0.633605091447893	0.0710104037551918	0.146674673687264
XM_005619187.4	-0.830440228630959	-0.830440228630959	-0.816084935653889	0.690610508270005	1.06097895821512	0.725375926430681
XM_845468.6	-0.435063369184931	-0.435063369184931	-0.435063369184931	0.396813872006742	0.586416358225521	0.321959877322529
XR_005374930.1	-0.139136658318102	-0.125061473106379	-0.125061473106379	0.165717923210319	0.0464189948379742	0.177122686482568
XM_038454782.1	-0.630361538523887	-0.511717042025268	-0.56324734266535	0.879394618008096	0.456292843730295	0.369638461476113
XM_038461035.1	-0.308001761536199	-0.308001761536199	-0.266974493276144	0.779461079714141	0.0139263333511638	0.089590603283236
XM_005618418.2	-0.632099183752042	-0.632099183752042	-0.632099183752042	0.689828911135321	0.569534677417609	0.636933962703195
XM_014110866.3	-0.599398467204232	-0.723726602206433	-0.639662337417959	0.325904165518167	0.756538519848029	0.880344721462427
XM_005622927.4	-0.332780627281389	-0.332780627281389	-0.332780627281389	0.242531703406048	-0.221749314892645	0.977559493330762
XM_005638246.4	-0.627075854460536	-0.627075854460536	-0.627075854460536	1.09975536257196	-0.627075854460536	1.40854805527019
XM_038566160.1	-0.265560555522687	-0.265560555522687	-0.265560555522687	0.456905468948404	0.0792679414747545	0.260508256144901
XR_005372606.1	-0.586837600437013	-0.586837600437013	-0.586837600437013	0.819154759238824	0.33916181811921	0.602196223953004
XM_038499090.1	-0.921237038208349	-1.02163893516619	-0.945690081932888	1.48772594666081	0.997726389700744	0.403113718945869
XM_038459570.1	-0.217820054540847	-0.203464761563777	-0.217820054540847	0.386251269128014	-0.189250902344076	0.442104503861532
XM_038460011.1	-0.834014147189581	-0.834014147189581	-0.834014147189581	1.01798468992287	0.923009099317879	0.561048652327997
XM_038551251.1	-0.512489516892031	-0.498134223914961	-0.48392036469526	1.00856122000893	-0.512489516892031	0.998472402385349
XM_038464534.1	-0.879970068723967	-0.879970068723967	-0.879970068723967	-0.879970068723967	1.88131520463765	1.63856507025821
XM_038452793.1	-0.446944491048067	-0.446944491048067	-0.446944491048067	0.609639037318301	0.222082274461564	0.509112161364336
XR_005310939.1	-0.244911542211211	-0.244911542211211	-0.244911542211211	0.240515284959031	0.537497022716162	-0.0432776810415605
XM_022423269.2	-0.398334543681927	-0.398334543681927	-0.398334543681927	0.243211485405597	0.18662795703923	0.765164188600953
XM_022421850.2	-0.734010220009157	-1.0935526066963	-0.988583047094755	1.25534253579133	0.678372825823709	0.882430512185167
XM_038462035.1	-0.294383053997475	-0.294383053997475	-0.294383053997475	0.925946900882081	0.251585315107818	-0.294383053997475
XM_038460389.1	-0.371362036382829	-0.371362036382829	-0.371362036382829	0.0828138568029729	0.798562965059483	0.232709287286032
XM_539636.7	-0.26723604455997	-0.26723604455997	-0.26723604455997	0.365032170939543	0.48978720194749	-0.0531112392071226
XR_292893.4	-0.36532514230072	-0.614684611237437	-0.684393583048842	0.712677369700553	0.405587783788824	0.546138183097623
XM_022405516.1	-1.13160035898742	-0.849200628286693	-1.69719753484164	0.65329971224249	1.67575456307019	1.34894424680308
XM_022414368.2	-0.142158543480572	-0.142158543480572	-0.142158543480572	0.423438632373653	0.0341642291598909	-0.0311272310918281
XM_014110732.3	-1.18173477718148	-1.19609007015855	-0.921083022658682	1.00240408348053	0.83953383957217	1.45696994694601
XR_005390465.1	-0.463300862071628	-0.463300862071628	-0.463300862071628	0.368576379120045	0.470271776189396	0.551054430905442
XM_005629818.4	-0.228159526333759	-0.228159526333759	-0.228159526333759	0.13921153931477	0.26753563629031	0.277731403396198
XM_038593800.1	-0.925778672240763	-1.03680998462951	-0.925778672240763	0.919246667782896	0.966792252050688	1.00232840927745
XM_003432569.4	-1.00454014281419	-1.04406850700082	-0.804602572305435	1.01241868434565	0.910127803386051	0.930664734388746
XR_002633477.2	-0.398053268015763	-0.398053268015763	-0.398053268015763	0.580142361665889	0.417522160846809	0.196495281534591
XM_022411719.2	-0.38746831231222	-0.426996676498858	-0.374529256604722	0.599475534862333	0.084902362032575	0.504616348520892
XM_038437920.1	-1.25263759951251	-1.16810408930084	-1.17988125707719	1.21805633268787	1.08167421983069	1.30089239337199
XM_038452288.1	-1.19918651858587	-1.19918651858587	-1.1706173663891	1.17932510466786	1.3168286284178	1.07283667047518
XM_038462547.1	-0.575140316438514	-0.575140316438514	-0.630106775656443	0.547578841814619	-0.339327379339745	1.5721359460586
XM_545171.7	-1.08463835870916	-1.08463835870916	-1.08463835870916	1.06592131786622	1.00959771113661	1.17839604712464
XM_038430906.1	-0.251246170347331	-0.251246170347331	-0.251246170347331	0.254644759382627	0.244448992276738	0.254644759382627
XR_005316511.1	-1.03853566960644	-0.853617953688652	-0.632775983915604	1.50049054694786	0.634131431065396	0.390307629197437
XM_038452736.1	-0.306101818062323	-0.306101818062323	-0.306101818062323	0.596936452050589	-0.306101818062323	0.627470820198701
XM_022421244.2	-0.511282296753459	-0.511282296753459	-0.511282296753459	0.414717121802764	0.652216435529421	0.466913332928192
XM_546603.4	-0.755353197181001	-0.755353197181001	-0.755353197181001	0.785665955952558	0.760661949822664	0.719731685767782
XM_857118.6	-1.07495088446686	-1.07495088446686	-1.07495088446686	0.843435349979492	1.22370743109766	1.15770987232342
XM_005619317.4	-0.25339909141929	-0.25339909141929	-0.23904379844222	0.360132561498637	0.388146937668234	-0.00243751788607116
XM_038451480.1	-0.507177879866021	-0.507177879866021	-0.507177879866021	0.643381796709361	0.52139127233075	0.356760570557951
XM_038456922.1	-0.238585106955482	-0.238585106955482	-0.238585106955482	0.150981704807244	0.267305822774475	0.297467793284728
XR_002628843.2	-0.610133477735206	-0.610133477735206	-0.610133477735206	0.658899668720031	0.74601033249007	0.425490431995516
XM_547290.6	-0.778362360539304	-0.742442786284361	-0.523433004342565	0.67554803038383	0.693142090398569	0.67554803038383
XM_038660556.1	-0.358017108533426	-0.491695543765395	-0.423308568785145	0.305619706315643	0.384046353272459	0.583355161495865
XR_002622387.2	-0.0923980105756843	-0.0923980105756843	-0.0923980105756843	0.180127844235407	0.119755226255925	-0.0226890387642798
XM_022422189.2	-0.362075705335133	-0.362075705335133	-0.362075705335133	0.533226915998173	0.183892663770159	0.369107536237067
XM_038462953.1	-0.694484756852068	-0.694484756852068	-0.694484756852068	-0.665915604655297	1.51028199380254	1.23908788140896
XM_537138.7	-0.473862410341093	-0.473862410341093	-0.473862410341093	0.120686139209261	0.643832632328662	0.657068459485356
XM_038658973.1	-0.217859909940081	-0.217859909940081	-0.232073769159782	0.519105684226125	0.0166053436969417	0.132082561116878
XR_002631827.2	-0.507403336224194	-0.593376559334047	-0.51937597789027	0.999998181203309	0.239069343686388	0.381088348558815
XM_038465654.1	-0.181756519830907	-0.181756519830907	-0.181756519830907	0.163071977166534	0.207810291931819	0.174387290394368
XR_005326145.1	-0.803644061207728	-1.49454000667795	-1.04639419558717	0.862006285078989	0.915335787485116	1.56723619090874
XM_547457.6	-0.382779020956212	-0.382779020956212	-0.382779020956212	0.211769528594143	0.416308285117792	0.5202592491567
XR_005313970.1	-0.999400652969465	-1.60131628697182	-0.933512717313007	1.83656118866514	1.02068359307387	0.676984875515286
XM_022403897.2	-0.574570392682886	-0.574570392682886	-0.574570392682886	0.895315583591577	0.381486259729517	0.446909334727565
XM_038430934.1	-0.24440043997483	-0.24440043997483	-0.24440043997483	0.230684442973953	0.241026387195411	0.261490489755127
XR_005312618.1	-0.102682361164291	-0.102682361164291	-0.102682361164291	0.148279212368927	0.098951500005359	0.0608163711185881
XM_022406826.2	-0.310359829343106	-0.310359829343106	-0.352180005037733	0.451128083957169	0.491094491274814	0.0306770884919612
XM_543821.7	-0.779765489691923	-0.850154817583321	-0.850154817583321	0.836905870756571	0.749162976114905	0.894006277987089
XM_549210.7	-0.991270010002389	-1.03268993738237	-1.03268993738237	1.00872998999761	1.02564337293396	1.02227652183556
XM_038586890.1	-0.497631732906433	-0.497631732906433	-0.497631732906433	0.753329840626786	0.586432531882042	0.15313282621047
XM_038570608.1	-0.270856580768991	-0.299425732965762	-0.299425732965762	-0.215361468177287	0.618960501480586	0.466109013397215
XM_005620059.4	-0.272950186965145	-0.272950186965145	-0.272950186965145	0.282865968096495	0.0604735467600473	0.475511046038891
XR_005313093.1	-0.3572107997053	-0.314566462296806	-0.3572107997053	0.82548149781089	0.0650222009777477	0.138484362918769
XM_005629521.3	-0.466630049423001	-0.466630049423001	-0.466630049423001	0.84371007118915	0.547725243554069	0.0084548335257823
XM_014115303.3	-0.54765037774553	-0.54765037774553	-0.54765037774553	0.653983483424121	0.316288072678442	0.672679577134026
XM_038458644.1	-0.199481711322749	-0.199481711322749	-0.199481711322749	0.432786504176764	-0.170912559125978	0.336571188917461
XM_005624274.4	-0.303875457580168	-0.360458985946536	-0.331889833749765	0.370724255625664	0.344412978509817	0.281087043140988
XM_005631826.4	-0.290519318494123	-0.236071534471746	-0.290519318494123	0.266428806057437	0.237859653860666	0.312821711541888
XM_038481526.1	-1.21243814311615	-1.21243814311615	-1.21243814311615	1.07739632206136	1.32610002051366	1.23381808677342
XM_022412378.2	-0.350554233165687	-0.307909895757194	-0.350554233165687	0.309370325236691	0.336506455174205	0.363141581677672
XM_022405615.2	-0.369345179662544	-0.609295972383296	-0.516186567991815	0.99387112371545	-0.123869145213055	0.624825741535259
XM_005632747.4	-0.357060192254558	-0.357060192254558	-0.357060192254558	0.568939226301665	0.293704366862344	0.208536983599667
XM_022421702.2	-0.0923610696404245	-0.0923610696404245	-0.0923610696404245	0.109272791529226	0.0966727547495926	0.071137662642455
NM_001003139.1	-0.69123966822865	-0.677564731331574	-0.572595171730031	0.779390157013511	0.660604004562999	0.501405409713745
XR_002629953.2	-0.64187462609348	-1.05691212537232	-0.938856363850612	1.5243176564725	0.60781765214617	0.505507806697744
XM_539513.7	-0.846253872311621	-0.78324407478582	-0.859192928019119	0.862091043914818	0.858143859398155	0.768455971803587
XM_005633497.4	-1.08267987976643	-1.15042448640226	-1.15042448640226	1.13212937015096	1.04698125146216	1.20441823095784
XM_005635337.4	-0.659763317423172	-0.659763317423172	-0.659763317423172	0.396820210943195	0.751662928303293	0.830806813023029
XM_022409285.2	-0.824337284682851	-0.979988155143045	-1.00764449804591	1.36548727419717	0.730251566994787	0.716231096679852
XM_038462773.1	-0.141328201090707	-0.126972908113637	-0.141328201090707	0.500217827996816	0.0221705311921722	-0.112759048893936
XM_022414737.2	-0.418551227568839	-0.418551227568839	-0.418551227568839	0.453292420940479	0.213716987930674	0.588644273835365
XR_005317791.1	-0.624087851014813	-0.624087851014813	-0.624087851014813	0.703599513161234	-0.624087851014813	1.79275189089802
XM_538457.7	-0.786477529989382	-0.786477529989382	-0.786477529989382	0.905056634929818	0.845790685510131	0.608585269528196
XM_005621681.4	-0.567492933926255	-0.567492933926255	-0.567492933926255	0.388563718486148	-0.567492933926255	1.88140801721887
XM_005630746.4	-0.464641269738197	-0.464641269738197	-0.464641269738197	0.468931368522827	0.598861672567961	0.326130768123803
XM_038449327.1	-0.31079740671017	-0.283830359109901	-0.366292519301874	0.246684357588879	0.404225634575359	0.310010292957708
XM_022420210.1	-0.648677075404702	-0.564612810616228	-0.634321782427632	0.16689835345787	0.65583396640525	1.02487934858544
XM_038462091.1	-0.637306027320645	-0.637306027320645	-0.637306027320645	0.990300810809005	0.136690297790528	0.784926973362403
XM_005624041.4	-0.501259384913757	-0.501259384913757	-0.501259384913757	0.999542668143401	0.149505174203145	0.354730312394724
XM_038518901.1	-0.491809433689616	-0.544758313638576	-0.642369110264998	0.620665295568796	-0.0478205607146437	1.10609212273904
XM_038590905.1	-1.41279371777589	-0.57847174811802	-0.791986018108015	1.65694735351467	0.42152825188198	0.704775878605282
XR_002617258.2	-0.318190154447628	-0.360834491856122	-0.360834491856122	0.454740937006451	0.429937546005878	0.155180655147543
XM_003639339.4	-1.28954874708098	-1.15438916379935	-1.22653894955518	1.23625168117203	1.21824589311771	1.21597928614577
XM_847346.5	-0.478052826365509	-0.478052826365509	-0.478052826365509	0.181871732036869	0.646275308636692	0.606011438422966
XM_022413495.2	-0.826166658672735	-0.755777330781337	-0.826166658672735	0.878705305783618	0.552344964580995	0.977060377762193
XM_014119574.3	-0.750412999900828	-0.778982152097599	-0.778982152097599	1.21378627867133	0.796330178589838	0.298260846834862
XM_022413056.2	-0.317332434411659	-0.317332434411659	-0.317332434411659	0.3963633804317	0.168094392758583	0.387539530044694
XM_038447470.1	-1.53420892071891	-1.53420892071891	-1.53420892071891	0.838743177192923	1.92653364307074	1.83734994189306
XR_005401384.1	-0.336488395552436	-0.336488395552436	-0.336488395552436	0.4119728374516	0.368383568903917	0.229108780301789
XR_292955.4	-0.143129457551365	-0.143129457551365	-0.143129457551365	0.0833790722573143	0.167210663060785	0.178798637335997
NM_001008720.1	-0.381598939300784	-0.424243276709278	-0.424243276709278	0.531813375703125	0.306939964862922	0.391332152153294
XM_038455502.1	-0.723906439728436	-0.752475591925207	-0.738120298948137	0.884438988430671	0.338377838525906	0.991685503645203
XM_038460128.1	-0.358065993645436	-0.358065993645436	-0.358065993645436	0.441021312428568	0.415930331465738	0.217246337042001
XM_038461136.1	-0.343133558936031	-0.343133558936031	-0.343133558936031	0.820365173346849	0.552169062397276	-0.343133558936031
XM_038460493.1	-0.758946048120988	-0.758946048120988	-0.758946048120988	1.01505027699019	0.31144327977041	0.95034458760237
XM_005635685.4	-0.351459211586697	-0.351459211586697	-0.351459211586697	0.574540206969526	0.335601476753195	0.144235951037371
XM_005640444.4	-0.607195461259367	-0.607195461259367	-0.607195461259367	0.497141198555369	0.575496836256823	0.748948348965909
XR_002615055.2	-0.773231736042174	-0.806914862298462	-0.988244627013024	0.830109293993837	0.720100289213414	1.01818164214641
XM_038456953.1	-0.410704000653798	-0.369676732393743	-0.410704000653798	0.603101798871233	0.298247217342812	0.289735717487294
XM_537201.6	-0.756463291894286	-0.756463291894286	-0.756463291894286	0.912563473615345	0.426229005621905	0.930597396445607
XR_002630715.2	-0.35452778349757	-0.326238739066147	-0.34031392427787	-0.218323399899259	0.65968607572213	0.579717771018715
XM_038670801.1	-0.429377131614674	-0.429377131614674	-0.625519653793297	0.857904820465797	0.422689439249323	0.203679657307527
XM_014108102.3	-0.227270597227763	-0.227270597227763	-0.227270597227763	0.386261055690164	0.0477364502721065	0.24781428572102
XM_005620108.3	-1.30858602798258	-1.30858602798258	-1.30858602798258	0.782267402468531	1.40070460774077	1.74278607373844
XM_014110060.3	-0.943739744305985	-0.943739744305985	-0.943739744305985	0.947679442540094	0.955435886174528	0.928103904203333
XM_038458299.1	-0.63969285717525	-0.728697863233995	-0.741873251981728	0.694513567490549	1.71635461603013	-0.300604211129705
XM_846968.6	-0.584617614493222	-0.823404474080338	-0.501476379192976	0.352918298560125	0.775913319617888	0.780666849588523
XM_038456750.1	-0.534698350605151	-0.534698350605151	-0.534698350605151	0.876727895121314	0.479656942371919	0.247710214322222
XM_022424759.2	-0.885293867877334	-0.885293867877334	-0.885293867877334	0.998326948408338	0.75625216121019	0.901302494013473
XM_005622548.4	-0.623348904397656	-0.623348904397656	-0.623348904397656	0.627612669135563	0.590775900955192	0.651658143102214
XM_548943.7	-0.87409220505167	-0.884818611644729	-0.906513682744048	0.958985281667541	0.849992097817803	0.856447119955103
XR_005316380.1	-0.697380049069897	-0.683024756092827	-0.697380049069897	1.20951054653862	-0.697380049069897	1.5656543567639
XM_543247.7	-0.263579289518679	-0.304606557778734	-0.277125821356627	0.223772414576055	0.242881237523759	0.378658016554226
XM_022409432.2	-0.343633973629618	-0.343633973629618	-0.343633973629618	0.520304476794353	0.288634241869895	0.221963202224607
XM_038455815.1	-0.346205149135007	-0.360560442112077	-0.331991289915306	0.660919285298375	-0.0271367083868851	0.4049743042509
XM_005638053.2	-0.531599752191997	-0.531599752191997	-0.517244459214927	0.651092545324193	0.482755540785073	0.446595877489655
XM_038455656.1	-0.423167485904848	-0.423167485904848	-0.423167485904848	0.209100729594665	0.359241079022525	0.701160649097353
XM_547799.7	-0.757578005465106	-0.757578005465106	-0.757578005465106	0.701853613172192	0.748312924264851	0.822567478958275
XR_002628380.1	-0.907332829162451	-0.907332829162451	-0.907332829162451	1.00339983274046	0.514900171520597	1.20369848322629
XM_038459438.1	-0.251423149431637	-0.208778812023143	-0.251423149431637	-0.000461575898418332	0.48842495326769	0.223661733517146
XM_022421922.2	-0.506053116526513	-0.463408779118019	-0.506053116526513	0.31769624378176	0.663871884915799	0.493946883473487
XM_005630773.4	-1.04445357074725	-0.348129961078391	-1.07142061834752	0.851710618268208	0.952202986178378	0.660090545726577
XM_038653381.1	-0.537078789430809	-0.474068991905009	-0.537078789430809	0.694485277803889	0.403759138101047	0.449982154861692
XM_022413629.2	-1.05910733949664	-0.975043074708168	-1.05910733949664	0.274316394228549	0.828417931244945	1.99052342822796
XM_022404456.2	-0.0621029740210487	-0.0621029740210487	-0.0621029740210487	0.0754005497288863	0.0754005497288863	0.0355078226053736
XM_022422437.2	-0.681601867322139	-0.53786638986069	-0.430063100326175	-0.00352996220950152	1.40505251493204	0.248008804786463
XM_005618950.4	-0.887680712944209	-0.887680712944209	-0.887680712944209	1.17236667072573	0.677916462910016	0.812759005196883
XM_541087.5	-0.105438339832298	-0.0910830468552277	-0.0910830468552277	0.0580603924505818	0.0961955213373527	0.133348519754819
XR_005311285.1	-0.695902757102948	-0.506868932712931	-0.545343080527567	0.428425377899253	0.626025337784414	0.693664054659778
XM_022424757.2	-0.240793391015331	-0.240793391015331	-0.240793391015331	0.285275420652257	0.202813260460284	0.234291491933452
XM_038451497.1	-0.414496935607863	-0.263937259032481	-0.414496935607863	0.425462651881669	0.307969088863228	0.35949938950331
XM_014107624.3	-0.233819402448359	-0.233819402448359	-0.233819402448359	0.282195744555305	0.230848864555085	0.188413598234688
XM_038473220.1	-0.616516027181162	-1.25541733501312	-1.37347309653483	1.32610608174126	1.11912538603766	0.800174990950195
XM_038430955.1	-0.249534781105026	-0.249534781105026	-0.249534781105026	0.235892046065216	0.256356148624931	0.256356148624931
XM_038457069.1	-0.428998747365609	-0.428998747365609	-0.428998747365609	0.240028018144021	0.378356174691995	0.668612049260813
XM_005635066.4	-0.454956637450422	-0.454956637450422	-0.454956637450422	0.861189104842934	0.0711121742171657	0.432568633291166
XM_014111778.3	-0.40160869318326	-0.40160869318326	-0.40160869318326	0.26741807232637	0.716086349486494	0.221321657736916
XM_022412295.2	-0.441512127620401	-0.441512127620401	-0.441512127620401	0.0845566840471863	0.695991396129534	0.543988302684484
XM_038454522.1	-0.201778024859351	-0.201778024859351	-0.201778024859351	0.241828626616264	0.143050472138091	0.220454975823697
XM_852926.6	-0.922132622619246	-1.1816525442768	-1.08986006835731	-0.24626162569988	0.714668809621527	2.72523805133171
XM_535696.6	-0.925516521651414	-0.925516521651414	-0.925516521651414	0.811449072514792	0.937333512997894	1.02776697944156
XM_038452253.1	-0.515748804407021	-0.515748804407021	-0.515748804407021	0.862762818846709	0.417823833854003	0.266659760520352
XM_005620804.4	-0.663059964553376	-0.663059964553376	-0.648704671576306	1.57572689503374	-0.620415627144883	1.0195133327942
XM_022412357.1	-0.187028845373218	-0.187028845373218	-0.187028845373218	0.328986301630446	0.180342220275311	0.0517580142138981
XM_038460071.1	-0.306972403395357	-0.306972403395357	-0.25038887502899	0.21909640827223	0.596065866717555	0.0491714068299183
XM_038463442.1	-0.860536490244511	-0.860536490244511	-0.860536490244511	0.598895128392786	1.06925450747409	0.913459834866662
XM_845222.6	-0.700869817612585	-0.757453345978953	-0.757453345978953	0.581684038940633	0.991007887025083	0.643084583604776
XM_038634353.1	-0.676809976832834	-0.553661746059969	-0.335021459584629	0.196360000931683	0.681786828101925	0.687346353443825
XR_005427049.1	-0.227325253271601	-0.227325253271601	-0.227325253271601	-0.0382914288815837	0.44170151223803	0.278565676458356
XM_535920.7	-0.840616306898394	-0.840616306898394	-0.7979719694899	0.634468576050389	1.06242196321452	0.782314044021783
XM_038456203.1	-0.783056269945241	-0.873658818726147	-0.721655725281098	1.10277271013545	0.0649406366097095	1.21065746720733
XM_038460455.1	-0.508801505684281	-0.508801505684281	-0.48023235348751	0.661123495758032	0.331158081805251	0.505553787292789
XM_038456205.1	-0.213421860133603	-0.213421860133603	-0.213421860133603	0.302593286870062	0.0969182604785476	0.240754033052199
XR_002623688.2	-0.76328376598725	-0.76328376598725	-0.76328376598725	1.32756966446386	0.517672547843806	0.444609085654082
XM_014119163.3	-0.213127909546333	-0.213127909546333	-0.213127909546333	0.0256589500407836	0.251540357457111	0.362184421141104
XM_005615642.4	-0.244389997996579	-0.244389997996579	-0.244389997996579	0.433681907116059	-0.106886474246644	0.406374561120323
XR_005311076.1	-0.611616084431275	-0.72607480901619	-0.648769082848741	1.13144970927135	0.442378805209454	0.412631461815402
XM_038460705.1	-0.0685728488361367	-0.0685728488361367	-0.0685728488361367	0.0290379477902856	0.0689306749137983	0.107749923804326
XM_005628440.4	-0.127976359902705	-0.127976359902705	-0.127976359902705	0.110810499684412	0.0225833166726768	0.250535263351025
XM_038458762.1	-1.05017760905403	-1.05017760905403	-1.05017760905403	0.894680836753504	1.19166257451064	1.06418941589797
NM_001194957.1	-0.580409461428614	-0.608154451911518	-0.487300057037132	0.727712833933718	0.563326016032836	0.384825120410709
XM_038458302.1	-0.466101182982974	-0.466101182982974	-0.466101182982974	0.421424087758613	1.34536984754686	-0.368490386356552
XM_038462837.1	-0.644595418823894	-0.644595418823894	-0.644595418823894	0.954722374874333	0.505964257751488	0.473099623845861
XR_002627408.2	-0.402265680401529	-0.402265680401529	-0.402265680401529	0.860768725432265	0.182696820319627	0.163331495452696
XM_038460459.1	-0.531271612906212	-0.531271612906212	-0.531271612906212	0.225751633601248	0.348434153376076	1.01962905174131
XM_038464477.1	-0.525115411450959	-0.55368456364773	-0.55368456364773	-0.0579894010236613	0.372314854908493	1.31815908486159
XM_022406984.2	-0.144675759816034	-0.144675759816034	-0.144675759816034	0.233835863437696	-0.03364444742729	0.233835863437696
XM_038456161.1	-0.0576909387941835	-0.0576909387941835	-0.0576909387941835	0.0798125849557515	0.0399198578322388	0.0533403735945604
XM_038456275.1	-0.528219182239232	-0.528219182239232	-0.528219182239232	0.549023816693229	0.37481908787368	0.660814642150786
XM_038549203.1	-0.681049291022728	-1.25636162171016	-1.01757476212305	0.479160555586373	1.14963073796567	1.3261943813039
XM_038456277.1	-0.314039997772857	-0.314039997772857	-0.257456469406489	0.45149474859012	0.212028813894731	0.222012902467353
XM_038462839.1	-0.502184148616581	-0.502184148616581	-0.502184148616581	0.667740852825731	0.461289975358305	0.377521617665707
XM_038462730.1	-0.282622885198446	-0.282622885198446	-0.282622885198446	0.243445926469142	0.28297429065578	0.321448438470415
XR_005316507.1	-0.646654296683456	-0.646654296683456	-0.646654296683456	0.360541204720748	0.864307622593923	0.715114062735698
XM_038523022.1	-0.219785994650961	-0.219785994650961	-0.219785994650961	0.0788723209135537	0.421760034436562	0.158725628602768
XM_022424619.2	-0.211783925039944	-0.211783925039944	-0.211783925039944	0.2528843419635	0.283911237584125	0.0985561955722065
XM_038461706.1	-0.120250067875959	-0.120250067875959	-0.120250067875959	0.0560727047645037	0.235893742349316	0.0687837565140579
XR_002625576.2	-0.348628259276845	-0.348628259276845	-0.348628259276845	0.347365553833055	0.491331328212687	0.207187895784794
XR_005392188.1	-0.714822041874813	-0.798886306663288	-0.798886306663288	0.655289586522514	0.814645346254639	0.842659722424236
XM_038464483.1	-0.338236257805849	-0.338236257805849	-0.338236257805849	0.772795054582895	-0.00481252408065685	0.246726242915308
XM_022405788.2	-0.653620451429537	-0.653620451429537	-0.653620451429537	0.389023885978956	0.409882490876621	1.16195497743304
XM_014115437.3	-0.264083460737721	-0.264083460737721	-0.264083460737721	0.551491968124852	0.241807468992237	-0.00104905490392682
XM_005629688.4	-0.793569887144607	-0.793569887144607	-0.793569887144607	0.870912953220076	0.408063974025044	1.1017327341887
XR_005311139.1	-0.341001627355945	-0.341001627355945	-0.341001627355945	0.404425545558457	0.412837785374657	0.205741551134721
XM_014108478.3	-0.499154567161026	-0.512451389774484	-0.55309337427183	1.53356100798235	0.158925862764146	-0.127787539539159
XR_002630710.2	-0.24245389692796	-0.24245389692796	-0.24245389692796	0.283614914739627	0.253241265696108	0.190505510348146
XM_038445413.1	-0.354672081200799	-0.284282753309401	-0.326102929004028	0.286873947886725	0.419324243910374	0.258859571717128
XR_002632430.2	-0.909827111899264	-0.974532801287079	-0.847899362756062	0.968089307635346	0.830930061429316	0.933239906877743
XM_038464336.1	-0.437010120765365	-0.437010120765365	-0.437010120765365	0.91913368945991	0.0890586909022225	0.302837981933962
XR_005311109.1	-0.418770794608238	-0.418770794608238	-0.334706529819763	0.380316511465766	0.445167655815734	0.346763951754739
XM_547845.5	-0.617895384033205	-0.416261522863554	-0.603540091056134	0.539148326112375	0.360300245648447	0.738248426192071
XM_038599708.1	-0.662776690516349	-1.96377894654916	-0.890644241918948	0.245362451289429	1.65257875044753	1.6192586772475
XM_038488911.1	-0.777713233538184	-0.777713233538184	-0.777713233538184	1.14828618501804	0.600798389715545	0.584055125880969
XM_850360.6	-0.685434065777483	-0.685434065777483	-0.685434065777483	0.742172107004416	0.779234201225961	0.534895889102072
XM_844878.4	-0.425371480162933	-0.891035052511745	-0.628000646677951	0.618721104020237	0.609038550622898	0.716647524709495
XM_038435880.1	-0.447248309842948	-0.447248309842948	-0.447248309842948	0.0586426198870088	0.516225814131938	0.766876495509899
XM_038456269.1	-0.090344307123393	-0.090344307123393	-0.090344307123393	0.0206870052653509	0.00726648950302933	0.243079426601799
XM_038452507.1	-0.244842461032022	-0.216273308835251	-0.216273308835251	0.711214191380381	0.0999860359654195	-0.133811148643278
XM_038672877.1	-0.568713627514333	-0.484649362725859	-0.568713627514333	1.28727606979415	0.0635545879851797	0.271245959975199
XM_038456771.1	-1.19488408485989	-1.19488408485989	-1.19488408485989	1.02544587001967	1.11254444033236	1.44666194422764
XM_005639108.4	-0.278884274677814	-0.293098133897515	-0.293098133897515	0.20856172012908	0.458081319488392	0.198437502855372
XM_038457238.1	-1.1786841213871	-1.1786841213871	-1.1786841213871	-1.1786841213871	2.35612453984465	2.35861194570374
XM_022421977.2	-1.18877041458932	-1.14612607718082	-1.18877041458932	0.789425215092335	0.987552358051147	1.74668933321597
NM_001284455.1	-0.713065779110819	-0.664567261419629	-0.713065779110819	1.1308150189719	0.488031863862401	0.471851936806966
XM_003640110.5	-1.045873577733	-1.045873577733	-1.045873577733	0.794086009756533	1.11440125367559	1.22913346976687
XM_038456632.1	-0.233354851344949	-0.233354851344949	-0.233354851344949	0.0416521961549208	0.48034096349841	0.178071394381516
XM_038507037.1	-0.351068172853712	-0.420777144665117	-0.435132437642187	0.296050803930013	0.572063063762017	0.338863887468986
XM_038557545.1	-0.442182088546161	-0.358117823757686	-0.442182088546161	0.306279144457875	0.579297638864291	0.356905217527843
XR_002630180.2	-0.0791131671684139	-0.0791131671684139	-0.0791131671684139	0.147395362640266	0.0184976294580084	0.0714465094069675
XM_014109293.3	-0.416957474910819	-0.416957474910819	-0.416957474910819	0.215310740588694	0.653431852980579	0.382129831163184
XR_005370006.1	-0.328531277505934	-0.27459247039513	-0.27459247039513	0.527078813158891	0.0446860460782826	0.305951359059021
XM_003433503.5	-0.919084401277666	-0.989473729169064	-0.87844241678032	0.898051541572523	0.878422734823591	1.01052627083094
NM_001003157.2	-0.813778249285015	-0.581962574061942	-0.736472523117567	0.622608570187262	0.536978498661566	0.972626277615696
XM_022416894.2	-0.711745691471511	-0.711745691471511	-0.711745691471511	0.432300678145196	0.934416965686383	0.768519430582952
XM_844609.6	-0.449666027670175	-0.449666027670175	-0.449666027670175	0.357688894387429	0.592978309738319	0.398330878884775
NM_001031815.2	-0.222132133836413	-0.250701286033184	-0.194117757666816	0.324611044654253	0.203474607152618	0.138865525729542
XM_538328.6	-0.256915227612588	-0.296807954736101	-0.324029423471125	0.5315806671937	0.265505807039855	0.0806661315862596
XM_038446000.1	-0.457180675924931	-0.457180675924931	-0.457180675924931	-0.414536338516437	0.864747418962431	0.921330947328799
XR_005317978.1	-0.569430486111691	-0.639819814003089	-0.476321081720209	0.793139593273017	0.263218456109823	0.629213332452148
XR_002622397.1	-0.459592592618576	-0.380158125124171	-0.380158125124171	0.719377548426743	0.304340049147899	0.196191245292277
NM_001313797.1	-1.32143679074802	-1.08605872781709	-1.20736502403922	1.18374663599414	1.21870351236391	1.21241039424628
XM_038461057.1	-0.315268934506534	-0.315268934506534	-0.315268934506534	0.540720762801947	-0.315268934506534	0.720354975224188
XM_038654656.1	-0.300411036211438	-0.300411036211438	-0.300411036211438	0.75617249215493	0.078100587042292	0.0669600294370916
XM_022418561.2	-0.495803826829472	-0.495803826829472	-0.495803826829472	1.16867901353521	-0.495803826829472	0.814536293782678
XM_038460407.1	-0.43151193443961	-0.417298075219909	-0.44586722741668	0.561328273987524	0.510189424995723	0.223159538092951
XM_545549.7	-0.535204139398472	-0.844154380287624	-0.78096055380043	-0.720419011865379	1.32337610601431	1.5573619793376
XM_038650319.1	-0.740384426703142	-0.704164238790388	-0.802848513649795	0.615377263260096	0.743294738180833	0.888725177702397
XM_005630838.3	-0.699199352603429	-1.0553431628287	-0.879020390188242	0.78058091142567	0.933795844539528	0.919186149655177
XM_548433.8	-0.906012842483	-1.0986579204254	-0.779480436554068	-0.918085674783575	2.48171731080011	1.22051956344593
XM_038516730.1	-0.148689087332363	-0.148689087332363	-0.148689087332363	-0.0111855635824279	0.00187058924301853	0.455382236336498
XM_022407584.2	-0.575479480501116	-0.575479480501116	-0.575479480501116	1.87869641268469	-0.532835143092623	0.380577171911286
XM_003434008.5	-0.643438757085803	-0.928168234018916	-0.915112081193469	1.40160772269113	0.634767960372242	0.450343389234814
XR_005398705.1	-0.493764339726147	-0.493764339726147	-0.493764339726147	0.305322966347856	0.506235660273853	0.669734392556732
XM_014122723.3	-0.170333072635948	-0.170333072635948	-0.170333072635948	0.174495424361493	0.128325242928567	0.208178550617782
XM_005625822.4	-1.20807974662715	-1.20807974662715	-1.20807974662715	1.06394344243389	1.36238318439889	1.19791261304868
XM_005629380.4	-0.573767512254913	-0.436263988504978	-0.503378184363515	0.468876825153581	0.589731220027967	0.454801639941858
XM_005616215.4	-0.296793131553392	-0.296793131553392	-0.282437838576322	-0.240209603187025	0.502294174520611	0.61393953034952
XM_005622053.4	-0.225605918653156	-0.225605918653156	-0.225605918653156	-0.075046242077775	0.461454769686736	0.290409228350508
XM_014119325.3	-1.44921707210498	-1.44921707210498	-1.44921707210498	0.698089626675316	1.85237057449821	1.79719101514141
XM_038576275.1	-0.184939338781443	-0.184939338781443	-0.184939338781443	0.258667312694171	0.113718976783072	0.182431726867086
XR_002625654.2	-0.61377457544391	-0.61377457544391	-0.61377457544391	1.36807807784583	0.168633989483463	0.304611659002438
XM_014109322.3	-0.176137711521467	-0.176137711521467	-0.176137711521467	0.256821695754639	0.025496149648183	0.24609528916158
XM_038683515.1	-0.833294166984506	-0.833294166984506	-0.833294166984506	0.998583074207167	0.539657930927323	0.96164149581903
XM_038478012.1	-0.480135688006266	-0.508704840203037	-0.508704840203037	0.132841188884487	1.49489739647716	-0.130193216949307
XM_848247.6	-0.426646178250395	-0.497035506141793	-0.676005647187113	0.760980824925376	0.403428820307293	0.435277686346632
XR_005390404.1	-0.917385768119551	-0.997556116803535	-1.06794544469493	1.57360058439259	0.873160866251499	0.536125878973928
XM_022423688.2	-0.37553759849583	-0.403551974665426	-0.37553759849583	0.665489669764225	0.30772697583713	0.18141052605573
XM_038623173.1	-0.625878694925722	-0.625878694925722	-0.625878694925722	-0.488375171175787	1.09658732954537	1.26942392640758
XM_022426718.2	-0.414193660878218	-0.414193660878218	-0.414193660878218	0.481108960455088	0.384893645195785	0.376578376983782
XM_038562655.1	-0.42204550064019	-0.611079325030207	-0.611079325030207	0.565243447610256	0.539480351545174	0.539480351545174
XM_014110736.3	-0.283838300626172	-0.283838300626172	-0.283838300626172	0.20158852654407	0.320233023042689	0.329693352291756
XM_038649122.1	-0.247627058692466	-0.261840917912167	-0.247627058692466	0.893728790553075	-0.0620714055363897	-0.0745623497195866
XR_293244.4	-0.192053017930042	-0.192053017930042	-0.163483865733271	0.383259312757395	0.129875076957321	0.0344555118786381
XR_005339024.1	-0.287972224302966	-0.287972224302966	-0.287972224302966	0.568017473005514	0.583871424206351	-0.287972224302966
XM_038430853.1	-0.294036174845573	-0.294036174845573	-0.294036174845573	0.310035148823287	0.271561001008652	0.300512374704781
XM_005632121.4	-0.706531966098946	-0.706531966098946	-0.706531966098946	1.26063664143368	-0.706531966098946	1.5654912229621
XM_005629797.4	-0.355116301057601	-0.355116301057601	-0.32654714886083	1.3760669405146	-0.271052036269127	-0.0682351532694396
XM_022404201.2	-0.212863760726145	-0.212863760726145	-0.212863760726145	0.0740173870620169	0.410066590194032	0.154507304922385
XM_005632123.4	-0.553524997320624	-0.553524997320624	-0.553524997320624	0.0505463263482372	0.937045133125578	0.672983532488056
XM_005623290.4	-0.758303662573372	-0.930256345362667	-1.41812015797874	-0.27210513437329	1.65572035226556	1.72306494802252
XR_002621607.2	-0.302080890043301	-0.275113842443032	-0.315755826940378	0.628210138145294	0.217926168837085	0.0468142524443307
XM_038455894.1	-1.52907540829787	-1.5428812078229	-1.52907540829787	1.01642233772679	1.88982128643661	1.69478840025525
XM_038430928.1	-0.254331973488706	-0.239976680511636	-0.239976680511636	0.241363189135363	0.241363189135363	0.251558956241251
XM_005638254.4	-0.288320127622424	-0.288320127622424	-0.288320127622424	0.362444431494478	0.315751196046437	0.186764755326359
XM_022422666.2	-0.131387956388549	-0.117312771176826	-0.131387956388549	0.15038301202683	0.138701206979195	0.0910044649478988
XM_038458227.1	-0.339900831746567	-0.326095032221537	-0.353840022704441	0.552116487380421	0.159331794948705	0.308387604343418
XM_038637073.1	-0.381879406558569	-0.381879406558569	-0.381879406558569	0.340586617912522	0.322992557897784	0.482059043865402
XM_014111719.3	-0.477257257721526	-0.421223222807199	-0.435029022332229	0.372325899725375	1.00918950235856	-0.0480058992229819
XM_038473284.1	-1.09561529286759	-1.10942109239262	-0.976970796368968	0.681992285795965	1.81402067947975	0.685994216353461
XM_014112959.3	-0.52871591412617	-0.52871591412617	-0.52871591412617	-0.52871591412617	2.3332394500187	-0.21837579351402
NM_001313828.1	-0.986205857380239	-0.918642573567605	-1.1536626032318	0.857392585277194	0.963520936138537	1.23759751276392
XM_005619342.4	-0.277080967754727	-0.277080967754727	-0.277080967754727	0.112485844007998	0.155878439521379	0.562878619734805
XM_005631863.4	-0.507553382421381	-0.507553382421381	-0.507553382421381	-0.0428851154179365	0.197318582034972	1.36822668064711
XM_038460321.1	-0.464274948933331	-0.464274948933331	-0.380210684144857	0.542920552470872	0.431027672399975	0.334812357140672
XM_038454630.1	-0.285018796952309	-0.285018796952309	-0.285018796952309	0.374905761450069	0.454829305747018	0.0253213236598411
XM_022403948.2	-0.379247315444548	-0.379247315444548	-0.379247315444548	0.452629925747125	0.386287430918429	0.29882458966809
XR_005311712.1	-0.949628069943683	-0.708619970439888	-0.728939954819483	1.32380150725249	0.350677213243884	0.71270927470668
XR_002627889.2	-0.68169007207453	-0.799047022712689	-1.03783388229981	0.818155815008675	0.785915478008468	0.91449968406988
XM_005622615.2	-0.480877308154738	-0.42429377978837	-0.480877308154738	1.03513783884893	-0.0479179008786315	0.39882845812755
XM_540764.5	-1.19603434792776	-1.19603434792776	-1.19603434792776	1.06399130803369	1.25286660321737	1.27124513253222
XM_022416523.2	-0.699903853304099	-0.699903853304099	-0.699903853304099	1.53582320653396	0.278291776377552	0.285596577000786
XM_038454612.1	-0.391234217131804	-0.391234217131804	-0.391234217131804	0.37833604246633	0.353951883839371	0.44141472508971
XM_541214.6	-0.303330038269159	-0.303330038269159	-0.246746509902792	0.328938177230353	0.25248611679248	0.271982292418277
XM_014114573.3	-1.49572510458209	-1.25693824499497	-0.680149675719517	0.574664223309308	1.26980964178089	1.58833916020638
XM_005623603.4	-0.705825929736115	-0.705825929736115	-0.705825929736115	-0.649242401369748	1.02100528729638	1.74571490328172
XR_005313761.1	-0.533293903036677	-0.533293903036677	-0.533293903036677	0.604209620713258	0.550770361751798	0.444901726644975
XM_538305.7	-1.06445582463662	-1.06445582463662	-1.06445582463662	1.45155932236705	0.853930409809731	0.887877741733069
XM_038457311.1	-0.32667827535791	-0.34048407488294	-0.368498451052537	0.351393629754728	0.385340961678066	0.298926209860593
XR_005426673.1	-0.923999065460629	-0.869551281438253	-0.47469166409704	1.45237681344911	0.352841139898195	0.463024057648618
XM_005639661.4	-0.855349895787973	-0.855349895787973	-0.855349895787973	1.05538276611494	0.413683250667265	1.09698367058171
XM_038461142.1	-0.210252046871977	-0.181682894675206	-0.210252046871977	0.494619917584376	0.275174780298265	-0.167607709463483
XM_038464323.1	-0.752202384638562	-0.752202384638562	-0.752202384638562	0.498759188894657	0.778867108087392	0.978980856933638
XM_543300.7	-1.06784624391509	-1.06784624391509	-0.943518108912888	1.14004660772624	0.899322363617538	1.03984162539928
XM_022420242.2	-0.350755878057395	-0.350755878057395	-0.350755878057395	0.354116086398958	0.605300774355008	0.0928507734182196
XM_847441.6	-0.948998955330132	-1.06618249470047	-0.793929558837299	0.908629173208696	0.931040420628956	0.96944141503025
XM_038460626.1	-1.31068230153615	-1.31068230153615	-1.31068230153615	0.999657819076001	1.02274143218904	1.90964765334341
XM_005633534.4	-0.37732944313745	-0.37732944313745	-0.37732944313745	-0.320745914771083	0.950357921038597	0.502376323144838
XM_005618415.2	-0.125279229196979	-0.125279229196979	-0.125279229196979	0.173379086367536	0.101229300611701	0.101229300611701
XM_022427389.2	-0.346953791638993	-0.346953791638993	-0.346953791638993	0.199014577466299	0.777374343363208	0.0644724540874719
XM_022423632.2	-1.88788878090225	-1.22182785488686	-0.94800977333982	0.375452287711079	1.84502274355068	1.83725137786717
XR_005419559.1	-0.76043811315261	-0.76043811315261	-0.76043811315261	0.890326445964293	0.459891841726946	0.93109605176659
XM_038611313.1	-0.33777782263651	-0.33777782263651	-0.33777782263651	0.051788989126216	0.358215990473391	0.603328488309922
XM_014108568.3	-0.480028282425602	-0.451459130228831	-0.480028282425602	0.847659081750445	0.468572565067754	0.095284048261835
XM_022404713.2	-0.323191387956589	-0.323191387956589	-0.323191387956589	-0.294622235759818	0.945841758498648	0.318354641130935
XR_002623805.2	-0.305909944989334	-0.305909944989334	-0.305909944989334	0.517839415318938	0.189785217634734	0.21010520201433
XM_005618837.4	-0.619409000375088	-0.576764662966595	-0.619409000375088	-0.263265190149813	0.911660492350866	1.16718736151572
XM_038454783.1	-0.279354105691098	-0.334320564909027	-0.362609609340451	0.438610526545052	0.236566750600407	0.301107002795117
XM_022412170.2	-0.0816726800704719	-0.0816726800704719	-0.0816726800704719	0.0558308436794631	0.0818260522124076	0.107361144319545
XM_038463418.1	-0.408274314499345	-0.408274314499345	-0.408274314499345	0.423602926692328	0.223993901000168	0.57722611580554
XR_005331570.1	-0.351094549959279	-0.267839046309927	-0.308866314569982	-0.176416018546332	0.791593867209231	0.312622062176289
XM_038460531.1	-0.106176818016634	-0.07788777358521	-0.120532110993704	0.14250229484009	0.0935926943591437	0.0685017133963134
XM_038456699.1	-0.387852477129722	-0.359283324932951	-0.387852477129722	0.723178835259022	0.253693551957802	0.158115891975571
XR_005381497.1	-0.71546474944467	-0.787614535200505	-0.787614535200505	1.20310765121148	0.575640421975792	0.511945746658403
XM_038430864.1	-0.259671425510855	-0.259671425510855	-0.259671425510855	0.246219504219102	0.266397386156732	0.266397386156732
XM_005628494.4	-0.381693356860149	-0.381693356860149	-0.381693356860149	0.314300456249751	0.646875795336622	0.183903818994076
XM_038514898.1	-0.375686937649271	-0.349455396076091	-0.362511548901537	0.492753358117452	0.738771786935644	-0.143871262426197
XM_014114033.3	-0.75756667874991	-0.75756667874991	-0.75756667874991	0.827395821971246	0.529314469038251	0.915989745240234
XM_005629890.4	-0.251730787635772	-0.251730787635772	-0.251730787635772	0.361800865282155	0.159695458090693	0.233696039534469
XM_022407564.2	-0.409879780809555	-0.409879780809555	-0.409879780809555	0.00154646491691007	0.430079806679977	0.798013070831778
XM_038451878.1	-0.534025784957776	-0.442602757194181	-0.547572316795723	0.492691553418003	0.167450724489806	0.864058581039871
XM_022417496.2	-0.041450952942947	-0.0558062459200171	-0.041450952942947	0.0552250664687269	0.0282580188684575	0.0552250664687269
XR_005407512.1	-0.259276529411409	-0.163517546605978	-0.259276529411409	0.344422533891333	0.0795253840403497	0.258122687497113
XM_022424033.2	-0.179935541945592	-0.165580248968522	-0.179935541945592	0.176208268279683	0.242297458737455	0.106945605842569
XM_038462840.1	-0.600636491434384	-0.600636491434384	-0.600636491434384	0.837656360144763	0.543409878182323	0.420843235976067
XM_005616661.4	-0.176854401093738	-0.176854401093738	-0.176854401093738	0.349214410573849	0.0247794600759121	0.156569332631454
XM_038458995.1	-0.709943856337938	-0.794008121126412	-0.794008121126412	0.545129263793173	0.971526625236565	0.781304209561025
XM_014110733.3	-0.280653496801554	-0.280653496801554	-0.280653496801554	0.204773330368688	0.304309003919602	0.332878156116373
XM_005634324.4	-0.229985798986538	-0.229985798986538	-0.229985798986538	0.38354585393139	0.103437934738654	0.202973608289569
XM_038506233.1	-0.363721876801749	-0.363721876801749	-0.363721876801749	0.539316393311163	0.201875299052476	0.34997393804161
XM_038584676.1	-0.770105007086691	-0.770105007086691	-0.770105007086691	1.1056750559818	0.785711147974949	0.418928817303326
NM_001020811.1	-1.07057003715968	-1.07057003715968	-1.04820222413123	1.13888332846927	0.973824082198773	1.07663488778255
XM_014108630.3	-0.494969497295639	-0.509324790272709	-0.509324790272709	0.330634797216823	1.69230907089694	-0.509324790272709
XM_538448.7	-0.386880847784046	-0.386880847784046	-0.386880847784046	0.469108849524435	0.254665181303477	0.436868512524227
