# Supplementary material for: Tumorigenicity decrease in Bcl-xL deficient MDCK cells ensuring the safety for influenza vaccine production
Source: PLoS One. 2024 Dec 16;19(12):e0311069. doi: 10.1371/journal.pone.0311069 (PMC11649150; doi:10.1371/journal.pone.0311069)
Supplement: S1 File — (ZIP) [file pone.0311069.s002.zip › S2_File/1_DEA/subcluster/matrix/union.DE_transcript.subcluster4.xls]

	MDCK-WT1	MDCK-WT2	MDCK-WT3	MDCK-KO1	MDCK-KO2	MDCK-KO3
XM_022424529.1	-1.9498478520917	-1.9498478520917	-1.9498478520917	2.02100580224879	2.21767065164352	1.61086710238278
XM_038463805.1	-2.41645166908964	-2.82114722414702	-2.58119643142627	2.78822502147843	2.24883311861311	2.7817371845714
XM_845632.6	-1.84773468394894	-1.75793801359829	-1.90167349105974	1.76454205636311	1.80509384705336	1.9377102851905
NM_001048115.1	-2.62930444433329	-2.03474117332986	-2.36589959427076	2.33617748734531	2.33717323430716	2.35659449028145
XM_038664230.1	-1.56531510498112	-1.70649116794181	-1.54106755873444	1.53646030445818	1.45290865363779	1.82350487356141
NM_001033996.2	-1.59628877822124	-1.72654516417258	-1.82648660204649	1.81004624692237	1.69283446896992	1.64643982854802
XM_536561.7	-2.1802937496877	-1.95577815645828	-2.55138790137894	2.25436313497607	2.26737178395091	2.16572488859794
XM_022427547.2	-2.10805666909653	-2.85651790210057	-2.85651790210057	2.44835814794432	2.70694533458251	2.66578899077082
XM_038567924.1	-1.60300494572769	-1.60300494572769	-1.60300494572769	1.5954892079114	1.57012248775297	1.6434031415187
XM_038453775.1	-1.80872864814946	-1.80872864814946	-1.80872864814946	0.998626273908142	2.36839185469705	2.05916781584319
XM_014120599.3	-1.65279743125834	-1.65279743125834	-1.65279743125834	1.65463109393391	1.37400262808538	1.92975857175572
XM_038458761.1	-1.66068641770748	-1.71726994607385	-1.70291465309678	1.38538818528989	1.93119549695347	1.76428733463474
XM_038453507.1	-2.87267518818686	-0.415506621058127	-2.97576868115096	2.28092051986175	1.89231076147608	2.09071920905811
XM_038453501.1	-2.05170641377221	-2.62107205944235	-2.43776484607929	2.1451469150771	2.56095378334097	2.40444262087578
XM_003433890.5	-1.90519575556289	-1.86212703367101	-1.86212703367101	1.85200301758656	1.90594606216011	1.87150074315823
XM_022420853.2	-2.36015233209556	-2.44925035824144	-1.51544347667137	2.26073906150228	1.72443201311793	2.33967509238816
XM_541178.7	-1.98605263103992	-2.04592408701732	-2.09567712221442	1.99401726633451	1.97606748528899	2.15756908864815
XM_845815.2	-2.07872974093235	-2.15828591547301	-2.19977201798312	2.11383134756821	2.16489121695251	2.15806510986775
XR_005382296.1	-1.64930330315819	-1.70511416612669	-1.67858109568043	1.94715270657024	1.37524276098063	1.71060309741444
XM_038595387.1	-1.9121539358661	-1.9121539358661	-1.9121539358661	1.76366199530617	1.85550086237125	2.11729894992087
XM_005628486.4	-1.97104301828604	-2.43100986046532	-2.79021897143215	2.50233153343207	2.36388337699405	2.32605693975739
XM_022427221.2	-1.73531754904017	-1.83848334848423	-1.78496783915723	1.72002635686052	1.78373877080601	1.8550036090151
XM_038457545.1	-2.35405675952872	-2.46163664672854	-2.66094545495194	2.5337019759016	2.42714587467291	2.51579101063469
XM_038427596.1	-2.28343967188368	-2.06771098082824	-2.16724665437916	2.19574081110448	2.0829389516226	2.239717544364
NM_001003187.1	-2.20413162506522	-2.30846828487995	-2.17918526793499	2.20998817094435	2.28286705086145	2.19892995607435
XM_038661279.1	-1.82328268238714	-1.82328268238714	-1.82328268238714	1.99842753264753	1.69776805451382	1.77365246000009
XM_846426.5	-1.75935710687531	-1.80087637631358	-1.70908390039409	1.63539442318053	1.83325896638928	1.80066399401317
XM_532410.6	-1.88743551733105	-1.8532605843154	-2.17534799619711	1.98636610853532	1.91838052987036	2.01129745943788
NM_001003227.1	-3.2580514360693	-2.92010132345759	-2.86887600010242	2.93177312281072	3.05211149644271	3.06314414037588
XM_005618064.3	-1.45040738901036	-1.74376633170096	-1.77233548389773	1.14414116053999	1.78837947057675	2.0339885734923
XM_038473379.1	-2.09511509806234	-2.09511509806234	-2.09511509806234	1.74080897619203	2.19471936711516	2.34981695087984
XM_038456166.1	-1.63072834957425	-1.81551130974367	-1.74554875157611	1.70297691308947	1.54182212127489	1.94698937652967
NM_001097559.1	-1.97411498867633	-1.82803672918839	-1.52114803376517	1.5890031230016	1.82136583309298	1.91293079553531
XM_005640854.4	-2.15241726176082	-1.01664048273036	-2.31642229165932	1.90761494770503	1.76916271935006	1.80870236909541
XM_014111511.3	-2.20325545798011	-1.93174527007897	-2.0060635907688	2.04121649682726	2.03234783708288	2.06749998491774
NM_001003200.1	-2.85740070135781	-2.77939818935653	-3.01609844737686	2.86027572170859	2.81502464061369	2.97759697576893
NM_001003220.1	-1.70970738522242	-1.71964802501427	-1.59042500911075	1.60786049403025	1.68739394914285	1.72452597617434
XM_038690026.1	-2.08839490799888	-2.18525644725147	-1.86332835236411	2.23774270693385	2.03767259117909	1.86156440950152
XM_005622477.2	-1.89582210021238	-1.8580200675	-2.02950053544435	1.91790234672095	1.91699413451539	1.9484462219204
XM_038460359.1	-1.78163257341722	-1.78163257341722	-1.43680407641978	1.4888963689635	1.77049853483656	1.74067431945417
NM_001002951.3	-1.66181316661021	-1.77383978434433	-1.9430521678216	1.76132799671832	1.83782448468186	1.77955263737596
NM_001286964.1	-1.78415325667472	-1.8433094687098	-1.50831339460995	1.55698727550434	1.81507096995457	1.76371787453556
XM_022420854.2	-1.85478667843433	-2.56097221975588	-1.9014070649506	2.26151167768718	1.78450642359047	2.27114786186316
XM_014118966.3	-2.45593079726707	-2.45593079726707	-2.45593079726707	2.4695939724805	2.40552836909444	2.49267005022628
XM_038456555.1	-2.29057682553974	-2.29057682553974	-2.29057682553974	2.77076736274865	3.43734362902345	0.663619484847131
XM_038456733.1	-0.885247188013731	-1.99140074032915	-2.34839762737492	1.36840290476418	2.28486121075177	1.57178144020186
XM_845695.4	-1.7285870556884	-1.7285870556884	-1.7285870556884	1.85997768171295	1.37742618193372	1.94835730341851
NM_001284475.1	-2.48286561383521	-2.57719299638337	-1.76983807432576	2.14335170059671	2.33844417729094	2.3481008066567
XM_038689025.1	-2.12138077503669	-2.19177010292809	-2.19177010292809	2.19297048436429	2.07276632807094	2.23918416845764
XM_539408.7	-2.51632069572513	-1.8472939302155	-1.5903212771689	1.89849136484072	1.95941273524127	2.09603180302754
XM_005625994.4	-2.90577075145905	-2.90003438190991	-2.91153002074774	2.91902955178652	2.86193890715746	2.93636669517271
XM_547291.7	-2.27378228948563	-2.40675615475505	-2.24681524188536	2.26117511086073	2.26273985617778	2.40343871908752
XM_038555608.1	-1.86704869140792	-2.07469015696923	-2.35479807616196	2.06387885403161	2.08527488057283	2.14738318993467
XM_003434049.4	-3.33542770495491	-2.93332926138356	-2.99982467317047	2.95409720929127	2.99068071951093	3.32380371070674
XM_038637058.1	-1.80687782815912	-1.90448862478554	-1.74098989250267	1.79816891860537	1.87161536328762	1.78257206355435
XM_038462817.1	-1.97109702008691	-1.97109702008691	-1.97109702008691	2.09326852017672	1.8434534033749	1.9765691367091
XM_005628485.4	-2.13470240577424	-2.10153554183904	-2.11165975911275	2.10587135074229	2.1229721695122	2.11905418647154
XM_038461420.1	-2.00451634750663	-2.00451634750663	-2.00451634750663	2.1484782579858	1.86239163063653	2.00267915389757
XM_038453238.1	-2.8162805392302	-2.70080332181026	-2.59962448744289	2.53670287288595	2.80590689098352	2.77409858461387
XM_038461520.1	-2.42969314190064	-2.59068501857294	-2.63132700307029	2.50119108718006	2.60051131471954	2.55000276164427
XM_038456843.1	-2.10218178073469	-1.37869941593211	-2.51721928001353	1.90383436177737	1.94829966850268	2.14596644640028
XM_862018.6	-1.82571398330383	-1.82571398330383	-1.82571398330383	1.64807292831054	2.06861875897387	1.76045026262708
XM_537394.6	-1.7993079440113	-1.7993079440113	-1.7993079440113	1.79762719837593	1.83644644726646	1.76385018639151
NM_001271778.1	-2.99966185363327	-2.94719443373913	-2.8597315924888	2.85993044844859	2.9843873258794	2.96227010553321
XM_539385.7	-2.12202540830313	-2.33972613431486	-2.17466688804436	2.43645762898246	2.50993959260071	1.69002120907919
