# Supplementary material for: Tumorigenicity decrease in Bcl-xL deficient MDCK cells ensuring the safety for influenza vaccine production
Source: PLoS One. 2024 Dec 16;19(12):e0311069. doi: 10.1371/journal.pone.0311069 (PMC11649150; doi:10.1371/journal.pone.0311069)
Supplement: S1 File — (ZIP) [file pone.0311069.s002.zip › S2_File/1_DEA/subcluster/matrix/union.DE_transcript.subcluster5.xls]

	MDCK-WT1	MDCK-WT2	MDCK-WT3	MDCK-KO1	MDCK-KO2	MDCK-KO3
XM_005620945.4	2.47400324333762	-1.1821149062761	2.54865009166079	-1.2437779261599	-1.28856584790674	-1.30819465465567
XM_005620947.4	1.89980142219063	-0.902119613816344	1.80414918312695	-0.864644908397681	-0.93281641103926	-1.00436967206429
XM_005631321.4	2.8110721026797	-1.41851582006095	2.65273199940049	-1.30748450767221	-1.36193229169458	-1.37587148265246
XM_022426277.2	2.12193758229576	-0.658372516747615	0.511552484694698	-0.658372516747615	-0.658372516747615	-0.658372516747615
XM_014122284.3	1.67479186869622	-0.946534033243763	2.12787265518113	-0.999482913192722	-0.986062397430401	-0.870585180010465
XM_038455889.1	2.80835746480776	-1.67313414083845	2.8525525505671	-1.11283369435157	-0.985921581869346	-1.88902059831549
XM_038667758.1	2.63453699075789	-0.839108487099108	0.750607543592683	-0.839108487099108	-0.853463780076178	-0.853463780076178
XM_038464504.1	3.02215549297222	-1.37222145198483	2.46673031496711	-1.37222145198483	-1.37222145198483	-1.37222145198483
XM_014116928.3	2.30733010905033	-0.319178837160495	0.680821162839505	-0.977839435826912	-0.713293563075518	-0.977839435826912
XM_535540.5	1.87695269104064	-0.75594428674422	2.48704952554153	-1.44183569631616	-1.51914142248361	-0.647080811038186
NM_001252321.1	2.11017977992263	-1.56789212519001	4.1613887208374	-1.56789212519001	-1.56789212519001	-1.56789212519001
XM_005629256.3	2.41750479118938	0.244073846245535	2.13401628758116	-1.41101474086626	-1.8881739520529	-1.49640623209691
XM_038525430.1	2.75335484874565	-0.740184624211913	0.974783867681762	-0.87958768087733	-1.14262208671112	-0.965744324627044
XM_014118182.3	1.96781795434404	0.405464261715712	1.74495072798738	-1.37274431468238	-1.37274431468238	-1.37274431468238
