# Supplementary material for: Tumorigenicity decrease in Bcl-xL deficient MDCK cells ensuring the safety for influenza vaccine production
Source: PLoS One. 2024 Dec 16;19(12):e0311069. doi: 10.1371/journal.pone.0311069 (PMC11649150; doi:10.1371/journal.pone.0311069)
Supplement: S1 File — (ZIP) [file pone.0311069.s002.zip › S2_File/1_DEA/subcluster/matrix/union.DE_transcript.subcluster6.xls]

	MDCK-WT1	MDCK-WT2	MDCK-WT3	MDCK-KO1	MDCK-KO2	MDCK-KO3
NM_001003143.1	-1.39176520832447	-1.80680270760332	-1.55088771366969	1.51755826314033	1.67241475313999	1.55948261331715
XM_005622344.4	-0.933121905150302	-0.933121905150302	-0.933121905150302	1.97184381353372	-0.933121905150302	1.76064380706748
XM_038429649.1	-0.9474980217519	-2.7548529438095	-1.26533722857138	1.8720889616822	1.75346656089125	1.34213267155934
XM_022408712.2	-1.68883162965258	-0.601709649606632	-1.79085256659309	1.38458943981679	1.44326285327013	1.25354155276537
XM_022410970.2	-1.4647561406975	-1.55961532703894	-1.55961532703894	1.02767974499211	2.18955440671439	1.36675264306888
XM_536606.7	-1.39334855166666	-0.558407797937157	-1.19341098115791	1.59932190653485	0.264476822414052	1.28136860181282
XR_005311668.1	-1.19469523121798	-1.18504506118426	-1.36946963232169	1.30723543702704	1.37403880771129	1.06793567998561
NM_001048018.1	-1.14592967792161	-1.68004303714701	-0.771903895341233	1.21178011037257	1.31055826485074	1.07553823518654
XM_005615443.4	-1.43025429804116	-1.43025429804116	-1.43025429804116	1.44158935046816	1.403647778628	1.44552576502733
XR_005382260.1	-1.59540442240496	-1.66592871404975	-1.32429520981483	1.56186924173369	1.39783187537574	1.62592722916011
XM_546319.7	-1.46426386437683	-1.44516376518229	-1.6037245746495	1.49373435386251	1.46425451088106	1.55516333946505
XM_546230.7	-1.47643556321898	-1.74664162445503	-1.42567244953709	1.62521821684694	1.55258160974655	1.4709498106176
XR_005311676.1	-1.40535847488273	-0.983531809941252	-1.48942273967121	1.28878583672688	1.4213099222317	1.16821726553661
XM_003435003.5	-1.70364631291366	-1.39333157488079	-1.63114152739537	1.59739777601414	1.54905652681889	1.58166511235679
XM_845190.5	-1.20381987502908	-1.25444594809905	-1.39883585743422	1.33551723368047	1.27656411454138	1.2450203323405
XM_005628525.4	-1.2876643987156	-1.47287927118251	-1.35892308188543	1.34852342536073	1.3554963487507	1.41544697767212
XM_022406124.2	-1.41081058678906	-1.41081058678906	-1.41081058678906	1.53217301139804	1.45114477735581	1.24911397161332
XM_038453424.1	-1.34057471627695	-1.34057471627695	-1.34057471627695	1.88284783365799	0.89208604051333	1.24679027465952
XM_003433661.3	-1.36961042824693	-1.10309545367817	-1.42647276520261	1.38605125962918	1.2509193181551	1.26220806934343
XM_038462648.1	-1.42054453539184	-1.55804805914177	-1.70117300124037	1.61721038660358	1.58400225387707	1.47855295529334
XR_005406212.1	-1.3555257723419	-1.45313656896832	-1.22662803915964	1.27587230136954	1.50105974141855	1.25835833768177
XM_005638363.4	-1.38236747086756	-1.38236747086756	-1.38236747086756	1.14870202185839	1.39162885424361	1.60677153650067
XM_014110865.3	-1.68825701952731	-1.68825701952731	-1.68825701952731	2.25566430702617	0.996561718025911	1.81254503352985
XM_005634518.4	-1.58010358903831	-1.58010358903831	-1.58010358903831	2.58661185592811	1.56067506674448	0.593023844442344
XM_543547.6	-1.50195994190913	-1.23247313847297	-1.37378595366756	1.31893680253716	1.35248936224819	1.43679286926433
unassigned_transcript_1007	-0.754023651414219	-1.81462366241819	-2.41460319878007	2.26916247986697	1.22996445882866	1.48412357391685
XM_038603618.1	-1.31243715097423	-1.22104860651009	-1.59845372705775	1.3252735315454	1.36145195668377	1.44521399631291
XM_005638513.2	-1.99245749143361	-1.85495396768367	-0.845150792653312	1.55659553790368	1.53985946789916	1.59610724596775
XM_843213.3	-1.53343962396504	-1.78462431192109	-1.58004316670111	1.52887083916567	1.71618295366482	1.65305330975675
XM_022424783.2	-1.47643212832039	-1.51907646572888	-1.47643212832039	1.76928209646478	1.03428403760644	1.66837458829844
XM_005639670.4	-1.31998024371641	-1.31998024371641	-1.31998024371641	1.33765976149142	1.6117028133434	1.0105781563144
XM_038617897.1	-0.81336105597924	-0.81336105597924	-0.81336105597924	1.87145768157398	-0.81336105597924	1.38198654234298
XM_022408570.2	-1.26887375214387	-1.30913762235759	-1.39320188714607	1.28712246969795	1.37020968732394	1.31388110462564
XM_003431622.5	-1.23117732855622	-0.479856441412943	-1.78051591954665	1.7897100379176	0.607886453228724	1.09395319836949
XM_022417495.2	-1.04699297294602	-1.04699297294602	-1.04699297294602	2.51249884025902	-1.04699297294602	1.67547305152507
XM_005625789.4	-1.44705759845261	-2.51056054075877	-1.31521294243655	1.73432651836476	1.75996840162195	1.77853616166122
XR_002626220.2	-1.65885223528851	-1.62598760138289	-1.48376552873042	1.6716929472578	1.57040961142062	1.52650280672341
XM_005637842.4	-1.53780674468903	-1.44334206068554	-1.55966617865277	1.84674170379117	1.76556202070267	0.928511259533505
XM_038453943.1	-1.33628320878217	-1.33628320878217	-1.33628320878217	1.4792922200804	1.22198442527356	1.30757298099255
XM_038628545.1	-1.48738514303973	-1.3897743464133	-1.31106237039926	1.55700897631873	1.17937144884508	1.45184143468848
XM_038557635.1	-0.609490630440054	-1.69987686689716	-1.85049872994385	2.31096469275027	1.28134592607221	0.567555608458583
XM_038458259.1	-1.26318636159548	-1.26318636159548	-1.24883106861841	1.36442047653417	0.887373314979896	1.52341000029532
XM_546998.7	-1.38334398452906	-1.18608227851629	-1.46487387002566	1.28711124136549	1.45758952950332	1.28959936220219
XM_038660577.1	-1.80247086819398	-1.31704404102374	-1.80247086819398	1.38656295619604	2.07035789134091	1.46506492987475
XM_005625283.4	-0.859576013473566	-0.859576013473566	-0.859576013473566	1.924927969456	-0.859576013473566	1.51337608443826
XM_038506958.1	-1.63837509278542	-2.06060809346846	-1.08975443912798	1.60501207059792	1.53394045608189	1.64978509870205
XM_005626916.4	-1.4588764221875	-1.47741237362492	-1.46502864916909	1.44186194643943	1.38570581995469	1.5737496785874
XM_038672957.1	-1.53354780186116	-1.53354780186116	-1.5473536013862	2.07863616759502	1.6829440180356	0.852869019477911
XM_038457746.1	-0.707168365755873	-1.02909646064324	-1.53811010813109	2.07886278749268	0.689228135810157	0.50628401122736
XR_001318222.3	-0.889737734938611	-1.656760562961	-1.5668184376482	1.66601096664252	1.25630380026772	1.19100196863756
XM_546641.7	-1.50534143638933	-1.55687173702941	-1.4927413996097	1.38115737038801	1.39308758047099	1.78070962216944
XM_022423006.2	-1.42738873268553	-1.42738873268553	-1.38474439527703	1.06061203814854	-0.501389314129303	3.68029913662885
NM_001048122.1	-1.41551906875053	-1.2780155450006	-1.34512974085914	1.30913120298243	1.373166641863	1.35636650976483
XM_038443356.1	-1.34571662117227	-1.47430082723368	-1.19707253981713	1.28871455581319	1.31548146537597	1.41289396703392
XR_005435850.1	-1.64033267488377	-1.85606136593921	-1.70592101651135	1.95328668796784	1.77018934327258	1.47883902609391
NM_001006953.2	-1.46911730903949	-1.43545799768826	-1.35030987899946	1.30286798794215	1.5031414576476	1.44887574013744
XM_038452924.1	-1.0387455300547	-1.9106804912664	-1.32757593676583	1.47392409976122	1.44863661032322	1.35444124800249
XM_005637660.4	-1.03731935376273	-2.14165601357747	-1.77428494792894	2.02425592535822	1.26433634609837	1.66466804381256
XR_292641.3	-1.22894508023652	-1.22894508023652	-1.22894508023652	1.45587365731671	1.403323135263	0.82763844812985
XM_547236.6	-1.57949848863917	-1.41052231659041	-1.27301879284047	1.31997463540687	1.44063493085787	1.50243003180531
XM_541585.6	-1.6754589495061	-1.27690957301583	-1.40394876160496	1.48471807538465	1.43074045432582	1.44085875441642
XM_038459775.1	-1.65071307722857	-1.88059106136994	-1.65993160725795	2.05800839396592	0.745755360116336	2.3874719917742
XM_547893.6	-1.58959225250757	-1.6424441347733	-1.35098132061299	1.56875407489928	1.54413210721918	1.4701315257754
XM_005616766.4	-1.95434328471705	-0.650793719144545	-1.66566699562607	1.75729101949253	1.37396237994103	1.13955060005411
XM_547009.6	-1.26277174889899	-1.81714592978672	-1.28701929514567	1.50931498620355	1.4870178856248	1.37060410200302
XR_005362390.1	-1.62487512399992	-1.66751946140841	-1.58345519661994	2.07016730000145	1.48952424873717	1.31615823328965
XM_038664240.1	-1.67286869315964	-1.68017349378288	-1.38933597700929	1.5573094731434	1.65124364898959	1.53382504181882
XM_014115958.3	-1.23458030610942	-1.23458030610942	-1.23458030610942	1.57483413812647	0.815050461615177	1.31385631858662
XM_005621992.4	-1.47094493533482	-1.47094493533482	-1.47094493533482	1.37504683532976	1.54341035764225	1.49437761303244
XM_038457546.1	-1.59684866387827	-0.849333150371154	-1.42251848331596	1.30207855341983	1.27701870427278	1.28960303987277
XR_005314404.1	-1.7262906332708	-0.943647464709945	-1.13796912045972	1.77739613416809	0.851930289571305	1.17858079470107
NM_001013844.1	-1.63754032891231	-1.44533840718317	-1.41009290926862	1.46939069949447	1.49790741300906	1.52567353286057
XM_038456738.1	-2.26314867547225	-0.441745978929012	-1.05209379807008	2.51317167899334	-1.42506723778238	2.66888401126039
NR_110394.1	-1.39711814126454	-1.3866257674469	-1.56441288666218	2.76164816185432	0.236168806799996	1.35033982671931
XM_038622008.1	-1.45306632721638	-1.40097781606793	-1.14821174568796	1.20598515267174	1.37535021036905	1.42092052593148
XM_003638813.5	-1.8511937700611	-0.989691619187489	-1.35606267956901	1.60202824770898	1.8210088134693	0.773911007639317
XM_022413489.2	-1.46562730532555	-1.63366519722359	-1.81423744286541	1.68741400382293	1.71266602028099	1.51344992131063
XM_005615460.4	-1.42688803450823	-1.34318515118723	-1.36442394756157	1.41426575587177	1.32705343808633	1.39317793929893
XM_005640548.4	-1.0558808659985	-1.47283556827163	-1.43496738268119	1.1437523777025	1.35951582537504	1.46041561387378
XM_022424755.2	-1.04871207321106	-1.31341529940547	-1.83948411107306	1.53068016946715	1.29473682868757	1.37619448553487
XM_022404489.2	-1.62130413980375	-1.62130413980375	-1.62130413980375	1.62206028588991	1.97563100258349	1.26622113093784
XM_005639749.4	-1.32383312924737	-1.32383312924737	-1.03695198145921	2.36770103567183	-1.06079872341358	2.3777159276957
XM_038507743.1	-1.03105735027858	-1.44172965699602	-1.47256706091861	1.4025091241392	1.31428740903995	1.22855753501407
XM_022409171.2	-1.0747337273735	-1.58434254609129	-1.72902229873048	1.91410322754881	1.19921807562664	1.27477726901981
XM_022427108.2	-1.64784774831775	-2.2410778650225	-0.884739739349309	1.77053498309071	1.52664998291439	1.47648038668446
XM_038462726.1	-1.27803425223278	-0.555388329383641	-1.99339339020961	1.5436675652999	1.29000786433619	0.993140542189947
XM_005619251.4	-1.54285479545513	-1.42200040058075	-1.57114383988656	1.50873693698214	1.61456572865068	1.41269637028962
XM_038454772.1	-1.44690950983701	-1.51729883772841	-1.51729883772841	1.47002202820084	1.53058849166814	1.48089666542484
XR_002628149.2	-1.45960696190622	-1.45960696190622	-1.45960696190622	1.29528054025725	2.05514653653354	1.02839380892785
XM_038453652.1	-0.870737702937479	-0.870737702937479	-0.870737702937479	1.76153051256203	-0.870737702937479	1.72142029918788
XM_543280.6	-1.3879859816247	-1.31894433719505	-1.3879859816247	1.39696955547634	1.34473013954015	1.35321660542797
XM_843636.5	-1.62265235560106	-1.39568720447479	-2.0412564699001	2.29347038351392	0.411667717582815	2.35445792887921
XM_005615461.3	-1.20540335464375	-1.34241373361333	-1.8240489816212	1.4738240932146	1.36758992960916	1.53045204705452
XM_544209.6	-1.42465594167916	-1.45636480140649	-1.45636480140649	1.42101591192955	1.47944414040773	1.43692549215486
XM_005639371.3	-1.34508398202784	-1.87054547100033	-1.14345012085818	1.35360240994134	1.97570469326031	1.0297724706847
XM_022421263.2	-0.922170736194031	-0.922170736194031	-0.922170736194031	2.02829767795609	-0.922170736194031	1.66038526682003
XM_005641690.4	-1.32980281524542	-1.32980281524542	-1.32980281524542	2.63828793679983	0.77788505406895	0.573235454867489
XR_005319145.1	-1.13454171621778	-1.66615479234601	-1.54300656157314	1.19133356318624	1.30681078060618	1.84555872634451
XM_038452966.1	-1.54092132868118	-1.4442453092695	-1.25661830609373	1.15180637011346	1.78528564736817	1.30469292656278
NM_001362600.1	-1.61992967045323	-2.60993174380932	-1.70074033982116	1.96556223408395	2.01234933280143	1.95269018719833
XM_003638967.5	-1.44693044303456	-1.31917489583619	-1.50137822705694	1.44743823231929	1.42753867488158	1.39250665872682
NM_001031632.1	-1.51294541834418	-1.19655550699825	-1.79938442851292	1.42529349843154	1.51984451677349	1.56374733865031
XM_005617684.4	-1.27131230718823	-1.53434671302202	-1.31861802196658	1.33800546388202	1.30327104775293	1.48300053054188
XM_014113705.3	-2.08996742718233	-1.13676163866127	-1.53793385932618	1.56755316921462	1.63199114211614	1.56511861383903
XM_022423587.2	-1.64974387730527	-2.57135597862055	-0.820584584929316	2.80167645721481	-0.841343145096114	3.08135112873644
XM_014107550.3	-1.66449452624855	-0.85195315747561	-1.48784992699987	1.25045583915392	1.29009281139127	1.46374896017884
XM_005628256.4	-1.25221214502081	-1.58478748410768	-1.64851308171806	1.56420685946503	1.5296618066276	1.39164404475392
XM_845319.6	-1.84837872149347	-0.932036650540379	-0.932036650540379	1.16048384721633	1.09066239771876	1.46130577763915
XM_022418447.2	-1.85010953789962	-2.2026259526204	-0.706200126500906	2.58154147189273	-0.139616155094604	2.31701030022281
