# Supplementary material for: Tumorigenicity decrease in Bcl-xL deficient MDCK cells ensuring the safety for influenza vaccine production
Source: PLoS One. 2024 Dec 16;19(12):e0311069. doi: 10.1371/journal.pone.0311069 (PMC11649150; doi:10.1371/journal.pone.0311069)
Supplement: S1 File — (ZIP) [file pone.0311069.s002.zip › S2_File/1_DEA/subcluster/matrix/union.DE_transcript.subcluster7.xls]

	MDCK-WT1	MDCK-WT2	MDCK-WT3	MDCK-KO1	MDCK-KO2	MDCK-KO3
XM_005637729.4	-0.983465744363008	-0.983465744363008	-0.940821406954514	1.90015507192266	1.99106356812087	-0.983465744363008
XM_005623849.3	-0.913237337690204	-1.13004872676335	-1.01757399750494	1.60066465809052	1.49591674808318	-0.0357213442151989
XM_038462663.1	-1.26433314487935	-1.20883803228765	-1.29290229707612	1.99840656275285	2.03908948115594	-0.27142256966567
XM_038456372.1	-0.697229584437103	-0.603253436228089	-0.527304582994791	1.24618688719653	1.22438251687818	-0.642781800414727
XM_022424072.2	-0.483892960839859	-0.470218023942782	-0.554282288731257	0.941412873892812	0.846255640852472	-0.279275241231387
XM_005617360.4	-0.936906898952593	-0.936906898952593	-0.936906898952593	1.0666953377276	1.30798016017094	0.436045198959236
XM_038452910.1	-1.35681279916076	-1.35681279916076	-1.35681279916076	2.51503084934856	2.91222034729448	-1.35681279916076
XM_038462672.1	-0.819314790978136	-0.819314790978136	-0.819314790978136	1.80361555994204	1.37603280734408	-0.721703994351714
XM_038458879.1	-0.540122104924806	-0.596705633291174	-0.596705633291174	1.51432567909757	0.787344173503986	-0.568136481094403
XM_038462113.1	-0.827553758061209	-0.827553758061209	-0.827553758061209	1.63187786057609	1.67833717166875	-0.827553758061209
XM_038460638.1	-0.893646771173073	-0.893646771173073	-0.893646771173073	1.61224415855688	1.96234292613541	-0.893646771173073
XM_005624255.3	-0.9279434260436	-0.872448313451896	-0.899929049874003	1.25449961524514	2.23883502008185	-0.793013845957491
XM_038426441.1	-1.19181783187679	-1.20603169109649	-1.17774264666507	1.12444151292388	2.83966039959637	-0.388509742881892
XM_038464235.1	-0.623214410896939	-0.623214410896939	-0.623214410896939	1.22076943315139	1.27208821043637	-0.623214410896939
XM_022424877.2	-0.660517126910682	-1.19893704169481	-1.08875412394439	1.35126004086567	1.28934943961467	0.307598812069532
XM_022411468.2	-0.984058464614011	-0.984058464614011	-0.927474936247643	1.84781877657766	2.00326240131524	-0.95548931241724
XM_022426176.2	-0.561682419339524	-0.561682419339524	-0.561682419339524	1.1996028540221	1.047126823336	-0.561682419339524
XM_005625475.4	-0.858058468655658	-0.858058468655658	-0.872413761632729	1.1596870815343	1.60526356593258	-0.176419948522828
XM_014108799.3	-0.85133500215375	-0.85133500215375	-0.85133500215375	1.99063811677343	1.41470189184157	-0.85133500215375
XM_547551.7	-0.513234368244801	-0.597298633033276	-0.597298633033276	0.872587343241188	1.13388460853892	-0.29864031746876
XM_022408178.2	-0.698073254988679	-0.712428547965749	-0.698073254988679	1.25842510637473	1.56257849953412	-0.712428547965749
XM_038460461.1	-0.571603776471127	-0.571603776471127	-0.571603776471127	0.882572116714675	1.12883594166996	-0.296596728971258
XM_038454832.1	-1.24830933409659	-1.19358614775576	-1.1547352187844	2.10379098860576	2.64062217017361	-1.14778245814263
XM_014115295.3	-0.546306001364192	-0.546306001364192	-0.546306001364192	1.06250324131133	1.12272076414544	-0.546306001364192
XM_014118121.3	-0.633596462876705	-0.633596462876705	-0.633596462876705	1.19015289743157	1.32987766109818	-0.619241169899635
XM_038500211.1	-1.15554703027864	-1.15554703027864	-1.15554703027864	2.24088650097235	1.48599899880889	-0.26024440894533
XM_038604798.1	-0.735942473442452	-0.735942473442452	-0.735942473442452	1.34812179134602	1.53906457405742	-0.679358945076085
XM_536395.7	-1.53507296920972	-1.53507296920972	-1.53507296920972	3.11281712184949	3.0274747549894	-1.53507296920972
XM_014108497.3	-0.661297352032397	-0.661297352032397	-0.661297352032397	1.39875003163754	0.700471007386756	-0.115328982927105
XM_005640848.4	-1.14464539595419	-1.14464539595419	-1.11607624375741	1.59304136545567	1.59520270674514	0.217122963464968
XM_005623852.3	-1.16101897858361	-1.43894924447097	-1.47101045370327	2.37142229142149	1.83680007611687	-0.137243690780509
XM_005623850.3	-1.05832801939032	-1.30695198229995	-1.34721585251367	1.96515341394884	2.02157884741166	-0.274236407156568
XM_038462707.1	-1.51317951614639	-1.51317951614639	-1.51317951614639	1.25659222310306	2.95214199743416	0.330804327901939
XM_038460830.1	-0.706451740605187	-0.706451740605187	-0.706451740605187	1.51077897561548	1.31502798680526	-0.706451740605187
XM_038650353.1	-0.636527907440846	-0.636527907440846	-0.636527907440846	1.2154709296716	1.33064070009178	-0.636527907440846
XM_022423235.2	-0.580471064368723	-0.63705459273509	-0.63705459273509	1.22291495548594	1.25436459411099	-0.62269929975802
XM_038672887.1	-0.536011130514506	-0.536011130514506	-0.536011130514506	1.11934069809805	1.02470382395997	-0.536011130514506
XM_022403796.2	-0.571138273955905	-0.571138273955905	-0.571138273955905	1.06112994154361	1.04710038163955	-0.394815501315442
XM_005620480.3	-1.03231358634403	-1.03231358634403	-1.03231358634403	1.22771206961743	1.36548937551846	0.503739313896184
XM_038460865.1	-0.921196743450316	-0.921196743450316	-0.921196743450316	1.06794226391792	1.35381030404955	0.341837662383478
XM_022408084.2	-0.919692903446931	-0.919692903446931	-0.919692903446931	2.00630651510929	1.67246509867843	-0.919692903446931
XM_005637712.4	-0.667647499449108	-0.667647499449108	-0.667647499449108	1.07220060325022	1.59838939454621	-0.667647499449108
XM_022423589.2	-0.680112223882735	-1.28779480110398	-0.914577477519758	1.32214022784864	1.66151778544718	-0.101173510789349
XM_022426203.2	-0.684346710037522	-0.684346710037522	-0.684346710037522	1.5110008882847	1.22638595186539	-0.684346710037522
