# Supplementary material for: Tumorigenicity decrease in Bcl-xL deficient MDCK cells ensuring the safety for influenza vaccine production
Source: PLoS One. 2024 Dec 16;19(12):e0311069. doi: 10.1371/journal.pone.0311069 (PMC11649150; doi:10.1371/journal.pone.0311069)
Supplement: S1 File — (ZIP) [file pone.0311069.s002.zip › S2_File/1_DEA/subcluster/matrix/union.DE_transcript.subcluster8.xls]

	MDCK-WT1	MDCK-WT2	MDCK-WT3	MDCK-KO1	MDCK-KO2	MDCK-KO3
XM_005630458.4	-1.76138844616711	2.00520671556216	5.02599177612922	-1.74703315319004	-1.76138844616711	-1.76138844616711
XM_014121608.2	-0.567012472540821	2.36653924208599	3.10893478925499	-2.41901130965327	-1.16804973612005	-1.32140051302684
XM_014116434.3	-1.66013628606853	3.5891227411206	2.75687723740759	-1.66859786481673	-1.47065848720482	-1.54660734043812
XM_005624278.3	-1.5282946488765	2.79843443227468	3.19295647443573	-1.77222023176259	-1.40543790109097	-1.28543812498034
XM_005621771.4	-1.85575603112716	4.29966940062003	3.12335472388862	-1.85575603112716	-1.85575603112716	-1.85575603112716
XM_014122521.3	-1.27197125741426	2.07427651666851	2.98503936079176	-1.24340210521749	-1.27197125741426	-1.27197125741426
XM_038458542.1	-1.57129393186531	1.62329312381127	4.64413027902464	-1.60145590237556	-1.67438742482941	-1.42028614376563
XM_038457562.1	-0.394954074423536	1.68943811286684	3.4333544972093	-1.1850310050493	-1.1651314476116	-2.3776760829917
