# Supplementary material for: Tumorigenicity decrease in Bcl-xL deficient MDCK cells ensuring the safety for influenza vaccine production
Source: PLoS One. 2024 Dec 16;19(12):e0311069. doi: 10.1371/journal.pone.0311069 (PMC11649150; doi:10.1371/journal.pone.0311069)
Supplement: S1 File — (ZIP) [file pone.0311069.s002.zip › S2_File/1_DEA/subcluster/matrix/union.DE_transcript.subcluster9.xls]

	MDCK-WT1	MDCK-WT2	MDCK-WT3	MDCK-KO1	MDCK-KO2	MDCK-KO3
NM_001003161.3	3.11075530724397	1.97523026275735	2.38270094894204	-2.51686630586062	-2.29708509798071	-2.65473511510203
NM_001195827.1	1.87525520567477	2.89751432064019	2.88721616942922	-2.58135313409501	-2.53554944448188	-2.54308311716729
XM_859888.5	1.56061643472995	3.36899174875742	2.75281486414287	-2.64948664720852	-2.27097502395479	-2.76196137646693
NM_001005253.1	2.83984813691243	2.4685335963767	2.68498160546308	-2.66445444625074	-2.66445444625074	-2.66445444625074
NM_001115118.1	3.42743348942568	3.89061634963062	3.46050594144224	-3.7431592718253	-3.65004986743382	-3.38534664123941
XM_005631626.4	2.93118268251161	3.68712330748254	3.65639830985745	-3.52177609160699	-3.15254228194127	-3.60038592630335
NM_001003072.1	1.91621221104296	2.44455191101334	2.23234700063692	-2.17857813470138	-2.14359083514181	-2.27094215285004
NM_001195826.1	2.11895440293534	3.28905817921287	2.95719242392656	-3.11647661780741	-2.56835088526662	-2.68037750300073
XM_038615470.1	2.79321469387257	2.13148442868827	2.94189483026615	-2.63466219088988	-2.54068604268087	-2.69124571925625
XM_022421822.2	2.06463928784071	2.48905263806994	2.44912590769291	-2.19077528253882	-2.72189963163242	-2.09014291943233
XM_038462500.1	1.75665182698194	2.68647506128539	2.08480210185324	-2.17597633004019	-2.17597633004019	-2.17597633004019
XM_014121234.3	2.39456952218848	2.47429671465921	2.41271686889874	-2.42612833928668	-2.31336040912473	-2.54209435733501
XM_005637105.4	1.93083020260236	2.49834555958572	2.15875673943093	-2.19597750053967	-2.19597750053967	-2.19597750053967
