# Supplementary material for: Tumorigenicity decrease in Bcl-xL deficient MDCK cells ensuring the safety for influenza vaccine production
Source: PLoS One. 2024 Dec 16;19(12):e0311069. doi: 10.1371/journal.pone.0311069 (PMC11649150; doi:10.1371/journal.pone.0311069)
Supplement: S1 File — (ZIP) [file pone.0311069.s002.zip › S2_File/2_GO_enrichment/barplot/B_vs_A.down_GO_categorie.xls]

Ontology	Term	GO.ID	Significant	Annotated	Qvalue
biological process	positive regulation of biological process	GO:0048518	92	6185	0.131284705882353
biological process	immune system process	GO:0002376	45	2777	0.389668421052632
biological process	biological regulation	GO:0065007	139	11370	0.505229714285714
biological process	regulation of biological process	GO:0050789	131	10727	0.641811880108992
biological process	locomotion	GO:0040011	35	2334	0.847282168674699
biological process	growth	GO:0040007	24	1474	0.847282168674699
biological process	response to stimulus	GO:0050896	106	8578	0.912155937940762
biological process	multicellular organismal process	GO:0032501	102	8274	0.970426760895171
biological process	multi-organism process	GO:0051704	42	3021	0.991968837696335
biological process	localization	GO:0051179	81	6438	1
biological process	signaling	GO:0023052	77	6154	1
biological process	negative regulation of biological process	GO:0048519	70	5576	1
biological process	establishment of localization	GO:0051234	63	5000	1
biological process	developmental process	GO:0032502	88	7259	1
biological process	cell killing	GO:0001906	3	157	1
biological process	biological adhesion	GO:0022610	16	1216	1
biological process	cell aggregation	GO:0098743	1	31	1
biological process	metabolic process	GO:0008152	118	10539	1
biological process	cellular process	GO:0009987	159	14388	1
biological process	cellular component organization or biogenesis	GO:0071840	77	6938	1
biological process	behavior	GO:0007610	14	1266	1
biological process	reproductive process	GO:0022414	27	2493	1
biological process	reproduction	GO:0000003	27	2538	1
biological process	rhythmic process	GO:0048511	4	428	1
biological process	detoxification	GO:0098754	1	108	1
biological process	biological phase	GO:0044848	0	10	1
cellular component	extracellular region	GO:0005576	43	2028	0.034714
cellular component	extracellular region part	GO:0044421	33	1423	0.037777
cellular component	extracellular matrix	GO:0031012	12	307	0.076575
cellular component	membrane part	GO:0044425	74	4555	0.0794111111111111
cellular component	extracellular matrix component	GO:0044420	6	139	0.379812
cellular component	membrane	GO:0016020	98	7014	0.379812
cellular component	synapse	GO:0045202	15	989	1
cellular component	synapse part	GO:0044456	12	802	1
cellular component	cell junction	GO:0030054	8	712	1
cellular component	cell part	GO:0044464	167	14601	1
cellular component	cell	GO:0005623	167	14606	1
cellular component	organelle	GO:0043226	121	11315	1
cellular component	supramolecular fiber	GO:0099512	4	694	1
cellular component	organelle part	GO:0044422	85	8608	1
cellular component	membrane-enclosed lumen	GO:0031974	42	4901	1
cellular component	protein-containing complex	GO:0032991	37	5115	1
cellular component	nucleoid	GO:0009295	0	42	1
cellular component	other organism	GO:0044215	0	17	1
cellular component	other organism part	GO:0044217	0	17	1
molecular function	receptor regulator activity	GO:0030545	9	384	1
molecular function	molecular function regulator	GO:0098772	27	1642	1
molecular function	channel regulator activity	GO:0016247	4	142	1
molecular function	chemorepellent activity	GO:0045499	1	9	1
molecular function	enzyme regulator activity	GO:0030234	15	970	1
molecular function	binding	GO:0005488	119	9643	1
molecular function	transporter activity	GO:0005215	16	1187	1
molecular function	antioxidant activity	GO:0016209	1	71	1
molecular function	molecular transducer activity	GO:0060089	14	1200	1
molecular function	signal transducer activity	GO:0004871	15	1330	1
molecular function	catalytic activity	GO:0003824	52	4922	1
molecular function	structural molecule activity	GO:0005198	4	732	1
molecular function	transcription factor activity, protein binding	GO:0000988	2	604	1
molecular function	electron transfer activity	GO:0009055	0	85	1
molecular function	morphogen activity	GO:0016015	0	12	1
molecular function	metallochaperone activity	GO:0016530	0	10	1
molecular function	protein tag	GO:0031386	0	15	1
molecular function	chemoattractant activity	GO:0042056	0	37	1
molecular function	translation regulator activity	GO:0045182	0	61	1
