# Supplementary material for: Tumorigenicity decrease in Bcl-xL deficient MDCK cells ensuring the safety for influenza vaccine production
Source: PLoS One. 2024 Dec 16;19(12):e0311069. doi: 10.1371/journal.pone.0311069 (PMC11649150; doi:10.1371/journal.pone.0311069)
Supplement: S1 File — (ZIP) [file pone.0311069.s002.zip › S2_File/2_GO_enrichment/barplot/B_vs_A.sign_GO_categorie.xls]

Ontology	Term	GO.ID	Significant	Annotated	Qvalue
biological process	locomotion	GO:0040011	121	2334	0.000358967272727273
biological process	multicellular organismal process	GO:0032501	330	8274	0.00103008
biological process	developmental process	GO:0032502	294	7259	0.001924
biological process	positive regulation of biological process	GO:0048518	256	6185	0.00269782857142857
biological process	signaling	GO:0023052	254	6154	0.00347706329113924
biological process	immune system process	GO:0002376	128	2777	0.0110051282051282
biological process	localization	GO:0051179	256	6438	0.0272668235294118
biological process	growth	GO:0040007	71	1474	0.0851847328244275
biological process	biological adhesion	GO:0022610	60	1216	0.107673867595819
biological process	response to stimulus	GO:0050896	321	8578	0.129040522875817
biological process	biological regulation	GO:0065007	410	11370	0.159691173184358
biological process	regulation of biological process	GO:0050789	387	10727	0.260300993520518
biological process	establishment of localization	GO:0051234	189	5000	0.549767293447293
biological process	cell killing	GO:0001906	10	157	0.610620709219858
biological process	cell aggregation	GO:0098743	3	31	0.855396851311953
biological process	negative regulation of biological process	GO:0048519	199	5576	1
biological process	rhythmic process	GO:0048511	17	428	1
biological process	behavior	GO:0007610	45	1266	1
biological process	multi-organism process	GO:0051704	105	3021	1
biological process	reproductive process	GO:0022414	82	2493	1
biological process	cellular component organization or biogenesis	GO:0071840	231	6938	1
biological process	reproduction	GO:0000003	82	2538	1
biological process	detoxification	GO:0098754	3	108	1
biological process	metabolic process	GO:0008152	349	10539	1
biological process	cellular process	GO:0009987	480	14388	1
biological process	biological phase	GO:0044848	0	10	1
cellular component	extracellular region	GO:0005576	124	2028	3.1651e-08
cellular component	extracellular region part	GO:0044421	89	1423	5.3092e-06
cellular component	membrane part	GO:0044425	210	4555	6.126e-05
cellular component	membrane	GO:0016020	294	7014	0.000196032
cellular component	synapse part	GO:0044456	50	802	0.00360352941176471
cellular component	synapse	GO:0045202	57	989	0.00795305263157895
cellular component	extracellular matrix	GO:0031012	22	307	0.0606012903225807
cellular component	extracellular matrix component	GO:0044420	9	139	0.848796692913386
cellular component	cell junction	GO:0030054	31	712	1
cellular component	supramolecular fiber	GO:0099512	26	694	1
cellular component	other organism	GO:0044215	1	17	1
cellular component	other organism part	GO:0044217	1	17	1
cellular component	cell part	GO:0044464	496	14601	1
cellular component	cell	GO:0005623	496	14606	1
cellular component	organelle	GO:0043226	368	11315	1
cellular component	organelle part	GO:0044422	256	8608	1
cellular component	membrane-enclosed lumen	GO:0031974	118	4901	1
cellular component	protein-containing complex	GO:0032991	115	5115	1
cellular component	nucleoid	GO:0009295	0	42	1
molecular function	receptor regulator activity	GO:0030545	23	384	0.6654925
molecular function	molecular function regulator	GO:0098772	67	1642	1
molecular function	channel regulator activity	GO:0016247	8	142	1
molecular function	transporter activity	GO:0005215	47	1187	1
molecular function	binding	GO:0005488	346	9643	1
molecular function	chemorepellent activity	GO:0045499	1	9	1
molecular function	enzyme regulator activity	GO:0030234	37	970	1
molecular function	signal transducer activity	GO:0004871	49	1330	1
molecular function	molecular transducer activity	GO:0060089	43	1200	1
molecular function	antioxidant activity	GO:0016209	2	71	1
molecular function	chemoattractant activity	GO:0042056	1	37	1
molecular function	transcription factor activity, protein binding	GO:0000988	18	604	1
molecular function	catalytic activity	GO:0003824	159	4922	1
molecular function	structural molecule activity	GO:0005198	17	732	1
molecular function	electron transfer activity	GO:0009055	0	85	1
molecular function	morphogen activity	GO:0016015	0	12	1
molecular function	metallochaperone activity	GO:0016530	0	10	1
molecular function	protein tag	GO:0031386	0	15	1
molecular function	translation regulator activity	GO:0045182	0	61	1
