# Supplementary material for: Tumorigenicity decrease in Bcl-xL deficient MDCK cells ensuring the safety for influenza vaccine production
Source: PLoS One. 2024 Dec 16;19(12):e0311069. doi: 10.1371/journal.pone.0311069 (PMC11649150; doi:10.1371/journal.pone.0311069)
Supplement: S1 File — (ZIP) [file pone.0311069.s002.zip › S2_File/2_GO_enrichment/barplot/B_vs_A.up_GO_categorie.xls]

Ontology	Term	GO.ID	Significant	Annotated	Qvalue
biological process	locomotion	GO:0040011	86	2334	0.00377696
biological process	developmental process	GO:0032502	206	7259	0.0071891
biological process	multicellular organismal process	GO:0032501	228	8274	0.00734408888888889
biological process	signaling	GO:0023052	177	6154	0.0131754418604651
biological process	localization	GO:0051179	175	6438	0.130573521126761
biological process	biological adhesion	GO:0022610	44	1216	0.155381265822785
biological process	immune system process	GO:0002376	83	2777	0.282045714285714
biological process	positive regulation of biological process	GO:0048518	164	6185	0.345071096345515
biological process	growth	GO:0040007	47	1474	0.462312727272727
biological process	response to stimulus	GO:0050896	215	8578	0.568860317460317
biological process	cell killing	GO:0001906	7	157	0.923049937106918
biological process	biological regulation	GO:0065007	271	11370	0.923049937106918
biological process	regulation of biological process	GO:0050789	256	10727	1
biological process	establishment of localization	GO:0051234	126	5000	1
biological process	cell aggregation	GO:0098743	2	31	1
biological process	rhythmic process	GO:0048511	13	428	1
biological process	behavior	GO:0007610	31	1266	1
biological process	negative regulation of biological process	GO:0048519	129	5576	1
biological process	reproductive process	GO:0022414	55	2493	1
biological process	reproduction	GO:0000003	55	2538	1
biological process	cellular component organization or biogenesis	GO:0071840	154	6938	1
biological process	detoxification	GO:0098754	2	108	1
biological process	multi-organism process	GO:0051704	63	3021	1
biological process	metabolic process	GO:0008152	231	10539	1
biological process	cellular process	GO:0009987	321	14388	1
biological process	biological phase	GO:0044848	0	10	1
cellular component	extracellular region	GO:0005576	81	2028	8.6785e-05
cellular component	synapse part	GO:0044456	38	802	0.004084
cellular component	extracellular region part	GO:0044421	56	1423	0.00703355555555556
cellular component	membrane	GO:0016020	196	7014	0.0083722
cellular component	synapse	GO:0045202	42	989	0.00962657142857143
cellular component	membrane part	GO:0044425	136	4555	0.0127625
cellular component	cell junction	GO:0030054	23	712	1
cellular component	supramolecular fiber	GO:0099512	22	694	1
cellular component	extracellular matrix	GO:0031012	10	307	1
cellular component	other organism	GO:0044215	1	17	1
cellular component	other organism part	GO:0044217	1	17	1
cellular component	extracellular matrix component	GO:0044420	3	139	1
cellular component	cell part	GO:0044464	329	14601	1
cellular component	cell	GO:0005623	329	14606	1
cellular component	organelle	GO:0043226	247	11315	1
cellular component	organelle part	GO:0044422	171	8608	1
cellular component	membrane-enclosed lumen	GO:0031974	76	4901	1
cellular component	protein-containing complex	GO:0032991	78	5115	1
cellular component	nucleoid	GO:0009295	0	42	1
molecular function	receptor regulator activity	GO:0030545	14	384	1
molecular function	transporter activity	GO:0005215	31	1187	1
molecular function	signal transducer activity	GO:0004871	34	1330	1
molecular function	transcription factor activity, protein binding	GO:0000988	16	604	1
molecular function	binding	GO:0005488	227	9643	1
molecular function	molecular function regulator	GO:0098772	40	1642	1
molecular function	channel regulator activity	GO:0016247	4	142	1
molecular function	molecular transducer activity	GO:0060089	29	1200	1
molecular function	enzyme regulator activity	GO:0030234	22	970	1
molecular function	chemoattractant activity	GO:0042056	1	37	1
molecular function	antioxidant activity	GO:0016209	1	71	1
molecular function	catalytic activity	GO:0003824	107	4922	1
molecular function	structural molecule activity	GO:0005198	13	732	1
molecular function	electron transfer activity	GO:0009055	0	85	1
molecular function	morphogen activity	GO:0016015	0	12	1
molecular function	metallochaperone activity	GO:0016530	0	10	1
molecular function	protein tag	GO:0031386	0	15	1
molecular function	translation regulator activity	GO:0045182	0	61	1
molecular function	chemorepellent activity	GO:0045499	0	9	1
