# Supplementary material for: Tumorigenicity decrease in Bcl-xL deficient MDCK cells ensuring the safety for influenza vaccine production
Source: PLoS One. 2024 Dec 16;19(12):e0311069. doi: 10.1371/journal.pone.0311069 (PMC11649150; doi:10.1371/journal.pone.0311069)
Supplement: S1 File — (ZIP) [file pone.0311069.s002.zip › S2_File/2_GO_enrichment/barplot/union.DE_gene.subcluster1_GO_categorie.xls]

Ontology	Term	GO.ID	Significant	Annotated	Qvalue
biological process	multicellular organismal process	GO:0032501	183	8274	0.0981028571428572
biological process	developmental process	GO:0032502	164	7259	0.104682926829268
biological process	signaling	GO:0023052	143	6154	0.104682926829268
biological process	biological regulation	GO:0065007	233	11370	0.152390112359551
biological process	regulation of biological process	GO:0050789	220	10727	0.253117948717949
biological process	positive regulation of biological process	GO:0048518	138	6185	0.267650186335404
biological process	locomotion	GO:0040011	61	2334	0.271904
biological process	response to stimulus	GO:0050896	181	8578	0.309340460829493
biological process	growth	GO:0040007	40	1474	0.465688562691131
biological process	immune system process	GO:0002376	67	2777	0.505296
biological process	cell killing	GO:0001906	7	157	0.701875920852359
biological process	localization	GO:0051179	135	6438	0.749547574468085
biological process	establishment of localization	GO:0051234	105	5000	0.963273089937667
biological process	negative regulation of biological process	GO:0048519	113	5576	1
biological process	behavior	GO:0007610	29	1266	1
biological process	rhythmic process	GO:0048511	11	428	1
biological process	biological adhesion	GO:0022610	27	1216	1
biological process	cellular component organization or biogenesis	GO:0071840	133	6938	1
biological process	multi-organism process	GO:0051704	59	3021	1
biological process	cell aggregation	GO:0098743	1	31	1
biological process	cellular process	GO:0009987	267	14388	1
biological process	metabolic process	GO:0008152	194	10539	1
biological process	detoxification	GO:0098754	2	108	1
biological process	reproductive process	GO:0022414	40	2493	1
biological process	reproduction	GO:0000003	40	2538	1
biological process	biological phase	GO:0044848	0	10	1
cellular component	extracellular region	GO:0005576	64	2028	0.0065344
cellular component	synapse	GO:0045202	37	989	0.01199675
cellular component	synapse part	GO:0044456	32	802	0.01199675
cellular component	extracellular region part	GO:0044421	47	1423	0.0187864
cellular component	membrane part	GO:0044425	111	4555	0.0784557894736842
cellular component	membrane	GO:0016020	151	7014	0.513302745098039
cellular component	extracellular matrix	GO:0031012	11	307	0.851293243243243
cellular component	extracellular matrix component	GO:0044420	5	139	1
cellular component	other organism	GO:0044215	1	17	1
cellular component	other organism part	GO:0044217	1	17	1
cellular component	supramolecular fiber	GO:0099512	15	694	1
cellular component	cell junction	GO:0030054	14	712	1
cellular component	cell part	GO:0044464	275	14601	1
cellular component	cell	GO:0005623	275	14606	1
cellular component	organelle	GO:0043226	199	11315	1
cellular component	organelle part	GO:0044422	138	8608	1
cellular component	membrane-enclosed lumen	GO:0031974	63	4901	1
cellular component	protein-containing complex	GO:0032991	63	5115	1
cellular component	nucleoid	GO:0009295	0	42	1
molecular function	enzyme regulator activity	GO:0030234	24	970	1
molecular function	chemorepellent activity	GO:0045499	1	9	1
molecular function	receptor regulator activity	GO:0030545	10	384	1
molecular function	transporter activity	GO:0005215	27	1187	1
molecular function	molecular function regulator	GO:0098772	36	1642	1
molecular function	channel regulator activity	GO:0016247	4	142	1
molecular function	binding	GO:0005488	191	9643	1
molecular function	chemoattractant activity	GO:0042056	1	37	1
molecular function	molecular transducer activity	GO:0060089	23	1200	1
molecular function	signal transducer activity	GO:0004871	25	1330	1
molecular function	antioxidant activity	GO:0016209	1	71	1
molecular function	transcription factor activity, protein binding	GO:0000988	9	604	1
molecular function	structural molecule activity	GO:0005198	11	732	1
molecular function	catalytic activity	GO:0003824	82	4922	1
molecular function	electron transfer activity	GO:0009055	0	85	1
molecular function	morphogen activity	GO:0016015	0	12	1
molecular function	metallochaperone activity	GO:0016530	0	10	1
molecular function	protein tag	GO:0031386	0	15	1
molecular function	translation regulator activity	GO:0045182	0	61	1
