# Supplementary material for: Tumorigenicity decrease in Bcl-xL deficient MDCK cells ensuring the safety for influenza vaccine production
Source: PLoS One. 2024 Dec 16;19(12):e0311069. doi: 10.1371/journal.pone.0311069 (PMC11649150; doi:10.1371/journal.pone.0311069)
Supplement: S1 File — (ZIP) [file pone.0311069.s002.zip › S2_File/2_GO_enrichment/enrichmap/B_vs_A.down_BP_enrichment_map.graphml]

<?xml version="1.0" encoding="UTF-8"?>
<graphml xmlns="http://graphml.graphdrawing.org/xmlns"
         xmlns:xsi="http://www.w3.org/2001/XMLSchema-instance"
         xsi:schemaLocation="http://graphml.graphdrawing.org/xmlns
         http://graphml.graphdrawing.org/xmlns/1.0/graphml.xsd">
<!-- Created by igraph -->
  <key id="v_name" for="node" attr.name="name" attr.type="string"/>
  <key id="v_color" for="node" attr.name="color" attr.type="string"/>
  <key id="v_size" for="node" attr.name="size" attr.type="double"/>
  <key id="e_value" for="edge" attr.name="value" attr.type="double"/>
  <graph id="G" edgedefault="undirected">
    <node id="n0">
      <data key="v_name">negative regulation of coagulation</data>
      <data key="v_color">#FF7100</data>
      <data key="v_size">5.8073549220576</data>
    </node>
    <node id="n1">
      <data key="v_name">regulation of coagulation</data>
      <data key="v_color">#FF7300</data>
      <data key="v_size">6</data>
    </node>
    <node id="n2">
      <data key="v_name">regulation of immune system process</data>
      <data key="v_color">#FF8300</data>
      <data key="v_size">8.08746284125034</data>
    </node>
    <node id="n3">
      <data key="v_name">response to cytokine</data>
      <data key="v_color">#FF8D00</data>
      <data key="v_size">7.8073549220576</data>
    </node>
    <node id="n4">
      <data key="v_name">positive regulation of response to stimulus</data>
      <data key="v_color">#FF9000</data>
      <data key="v_size">8.52356195605701</data>
    </node>
    <node id="n5">
      <data key="v_name">regulation of defense response</data>
      <data key="v_color">#FF9500</data>
      <data key="v_size">7.39231742277876</data>
    </node>
    <node id="n6">
      <data key="v_name">response to lipid</data>
      <data key="v_color">#FF9500</data>
      <data key="v_size">7.75488750216347</data>
    </node>
    <node id="n7">
      <data key="v_name">hair cycle process</data>
      <data key="v_color">#FF9700</data>
      <data key="v_size">5.8073549220576</data>
    </node>
    <node id="n8">
      <data key="v_name">defense response</data>
      <data key="v_color">#FF9700</data>
      <data key="v_size">8.08746284125034</data>
    </node>
    <node id="n9">
      <data key="v_name">negative regulation of response to wounding</data>
      <data key="v_color">#FF9A00</data>
      <data key="v_size">5.8073549220576</data>
    </node>
    <node id="n10">
      <data key="v_name">positive regulation of biological process</data>
      <data key="v_color">#FF9A00</data>
      <data key="v_size">9.52356195605701</data>
    </node>
    <node id="n11">
      <data key="v_name">pressure natriuresis</data>
      <data key="v_color">#FF9D00</data>
      <data key="v_size">4</data>
    </node>
    <node id="n12">
      <data key="v_name">pronephric proximal tubule development</data>
      <data key="v_color">#FF9D00</data>
      <data key="v_size">4</data>
    </node>
    <node id="n13">
      <data key="v_name">lauric acid metabolic process</data>
      <data key="v_color">#FF9D00</data>
      <data key="v_size">4</data>
    </node>
    <node id="n14">
      <data key="v_name">cellular response to cytokine stimulus</data>
      <data key="v_color">#FF9D00</data>
      <data key="v_size">7.64385618977472</data>
    </node>
    <node id="n15">
      <data key="v_name">negative regulation of wound healing</data>
      <data key="v_color">#FF9D00</data>
      <data key="v_size">5.58496250072116</data>
    </node>
    <node id="n16">
      <data key="v_name">cytokine-mediated signaling pathway</data>
      <data key="v_color">#FF9D00</data>
      <data key="v_size">7.24792751344359</data>
    </node>
    <node id="n17">
      <data key="v_name">response to interferon-gamma</data>
      <data key="v_color">#FF9F00</data>
      <data key="v_size">6.16992500144231</data>
    </node>
    <node id="n18">
      <data key="v_name">positive regulation of transport</data>
      <data key="v_color">#FF9F00</data>
      <data key="v_size">7.75488750216347</data>
    </node>
    <node id="n19">
      <data key="v_name">leukotriene metabolic process</data>
      <data key="v_color">#FF9F00</data>
      <data key="v_size">5</data>
    </node>
    <node id="n20">
      <data key="v_name">response to organic substance</data>
      <data key="v_color">#FFA200</data>
      <data key="v_size">8.85798099512757</data>
    </node>
    <node id="n21">
      <data key="v_name">hair cycle</data>
      <data key="v_color">#FFA200</data>
      <data key="v_size">5.8073549220576</data>
    </node>
    <node id="n22">
      <data key="v_name">regulation of blood coagulation</data>
      <data key="v_color">#FFA200</data>
      <data key="v_size">5.58496250072116</data>
    </node>
    <node id="n23">
      <data key="v_name">response to nicotine</data>
      <data key="v_color">#FFA200</data>
      <data key="v_size">5.58496250072116</data>
    </node>
    <node id="n24">
      <data key="v_name">regulation of hemostasis</data>
      <data key="v_color">#FFA200</data>
      <data key="v_size">5.58496250072116</data>
    </node>
    <node id="n25">
      <data key="v_name">positive regulation of transcription by RNA polymerase II</data>
      <data key="v_color">#FFA200</data>
      <data key="v_size">7.8073549220576</data>
    </node>
    <node id="n26">
      <data key="v_name">coagulation</data>
      <data key="v_color">#FFA200</data>
      <data key="v_size">6.4594316186373</data>
    </node>
    <node id="n27">
      <data key="v_name">response to lipopolysaccharide</data>
      <data key="v_color">#FFA200</data>
      <data key="v_size">6.70043971814109</data>
    </node>
    <node id="n28">
      <data key="v_name">response to interferon-beta</data>
      <data key="v_color">#FFA200</data>
      <data key="v_size">5</data>
    </node>
    <node id="n29">
      <data key="v_name">positive regulation of ion transport</data>
      <data key="v_color">#FFA400</data>
      <data key="v_size">6.58496250072116</data>
    </node>
    <node id="n30">
      <data key="v_name">positive regulation of immune system process</data>
      <data key="v_color">#FFA400</data>
      <data key="v_size">7.52356195605701</data>
    </node>
    <node id="n31">
      <data key="v_name">negative regulation of blood coagulation</data>
      <data key="v_color">#FFA400</data>
      <data key="v_size">5.32192809488736</data>
    </node>
    <node id="n32">
      <data key="v_name">negative regulation of hemostasis</data>
      <data key="v_color">#FFA400</data>
      <data key="v_size">5.32192809488736</data>
    </node>
    <node id="n33">
      <data key="v_name">water homeostasis</data>
      <data key="v_color">#FFA700</data>
      <data key="v_size">5.58496250072116</data>
    </node>
    <node id="n34">
      <data key="v_name">innate immune response</data>
      <data key="v_color">#FFA700</data>
      <data key="v_size">7.32192809488736</data>
    </node>
    <node id="n35">
      <data key="v_name">GPI anchor release</data>
      <data key="v_color">#FFA700</data>
      <data key="v_size">4</data>
    </node>
    <node id="n36">
      <data key="v_name">leukotriene catabolic process</data>
      <data key="v_color">#FFA700</data>
      <data key="v_size">4</data>
    </node>
    <node id="n37">
      <data key="v_name">leukotriene B4 catabolic process</data>
      <data key="v_color">#FFA700</data>
      <data key="v_size">4</data>
    </node>
    <node id="n38">
      <data key="v_name">leukotriene B4 metabolic process</data>
      <data key="v_color">#FFA700</data>
      <data key="v_size">4</data>
    </node>
    <node id="n39">
      <data key="v_name">response to molecule of bacterial origin</data>
      <data key="v_color">#FFAA00</data>
      <data key="v_size">6.70043971814109</data>
    </node>
    <node id="n40">
      <data key="v_name">positive regulation of signal transduction</data>
      <data key="v_color">#FFAA00</data>
      <data key="v_size">8.08746284125034</data>
    </node>
    <node id="n41">
      <data key="v_name">leukocyte chemotaxis</data>
      <data key="v_color">#FFAA00</data>
      <data key="v_size">6.16992500144231</data>
    </node>
    <node id="n42">
      <data key="v_name">positive regulation of anion transport</data>
      <data key="v_color">#FFAC00</data>
      <data key="v_size">5.32192809488736</data>
    </node>
    <node id="n43">
      <data key="v_name">positive regulation of cell migration</data>
      <data key="v_color">#FFAC00</data>
      <data key="v_size">6.90689059560852</data>
    </node>
    <node id="n44">
      <data key="v_name">hair follicle development</data>
      <data key="v_color">#FFAC00</data>
      <data key="v_size">5.58496250072116</data>
    </node>
    <node id="n45">
      <data key="v_name">regulation of immune response</data>
      <data key="v_color">#FFAC00</data>
      <data key="v_size">7.39231742277876</data>
    </node>
    <node id="n46">
      <data key="v_name">regulation of response to external stimulus</data>
      <data key="v_color">#FFAC00</data>
      <data key="v_size">7.4594316186373</data>
    </node>
    <node id="n47">
      <data key="v_name">regulation of response to stimulus</data>
      <data key="v_color">#FFAF00</data>
      <data key="v_size">9.04439411935845</data>
    </node>
    <node id="n48">
      <data key="v_name">angiogenesis</data>
      <data key="v_color">#FFAF00</data>
      <data key="v_size">6.8073549220576</data>
    </node>
    <node id="n49">
      <data key="v_name">regulation of cell migration</data>
      <data key="v_color">#FFAF00</data>
      <data key="v_size">7.39231742277876</data>
    </node>
    <edge source="n0" target="n1">
      <data key="e_value">0.682926829268293</data>
    </edge>
    <edge source="n2" target="n3">
      <data key="e_value">0.219256434699714</data>
    </edge>
    <edge source="n2" target="n4">
      <data key="e_value">0.346590909090909</data>
    </edge>
    <edge source="n2" target="n5">
      <data key="e_value">0.3856416772554</data>
    </edge>
    <edge source="n4" target="n5">
      <data key="e_value">0.225742574257426</data>
    </edge>
    <edge source="n2" target="n8">
      <data key="e_value">0.363143631436314</data>
    </edge>
    <edge source="n3" target="n8">
      <data key="e_value">0.263700234192037</data>
    </edge>
    <edge source="n4" target="n8">
      <data key="e_value">0.274554294975689</data>
    </edge>
    <edge source="n5" target="n8">
      <data key="e_value">0.46991766941102</data>
    </edge>
    <edge source="n0" target="n9">
      <data key="e_value">0.524752475247525</data>
    </edge>
    <edge source="n1" target="n9">
      <data key="e_value">0.417322834645669</data>
    </edge>
    <edge source="n4" target="n10">
      <data key="e_value">0.380436540016168</data>
    </edge>
    <edge source="n11" target="n13">
      <data key="e_value">1</data>
    </edge>
    <edge source="n2" target="n14">
      <data key="e_value">0.2114342040414</data>
    </edge>
    <edge source="n3" target="n14">
      <data key="e_value">0.910634495084897</data>
    </edge>
    <edge source="n8" target="n14">
      <data key="e_value">0.250240615976901</data>
    </edge>
    <edge source="n0" target="n15">
      <data key="e_value">0.716216216216216</data>
    </edge>
    <edge source="n1" target="n15">
      <data key="e_value">0.53</data>
    </edge>
    <edge source="n9" target="n15">
      <data key="e_value">0.724489795918367</data>
    </edge>
    <edge source="n3" target="n16">
      <data key="e_value">0.593386952636282</data>
    </edge>
    <edge source="n8" target="n16">
      <data key="e_value">0.21308815575987</data>
    </edge>
    <edge source="n14" target="n16">
      <data key="e_value">0.65161923454367</data>
    </edge>
    <edge source="n4" target="n18">
      <data key="e_value">0.210816396830865</data>
    </edge>
    <edge source="n2" target="n20">
      <data key="e_value">0.201780415430267</data>
    </edge>
    <edge source="n3" target="n20">
      <data key="e_value">0.327097339959076</data>
    </edge>
    <edge source="n4" target="n20">
      <data key="e_value">0.302797833935018</data>
    </edge>
    <edge source="n6" target="n20">
      <data key="e_value">0.323589593686057</data>
    </edge>
    <edge source="n8" target="n20">
      <data key="e_value">0.227596366314756</data>
    </edge>
    <edge source="n10" target="n20">
      <data key="e_value">0.342933035090172</data>
    </edge>
    <edge source="n14" target="n20">
      <data key="e_value">0.297866121017246</data>
    </edge>
    <edge source="n7" target="n21">
      <data key="e_value">0.862385321100917</data>
    </edge>
    <edge source="n0" target="n22">
      <data key="e_value">0.6625</data>
    </edge>
    <edge source="n1" target="n22">
      <data key="e_value">0.939024390243902</data>
    </edge>
    <edge source="n9" target="n22">
      <data key="e_value">0.434426229508197</data>
    </edge>
    <edge source="n15" target="n22">
      <data key="e_value">0.557894736842105</data>
    </edge>
    <edge source="n0" target="n24">
      <data key="e_value">0.6625</data>
    </edge>
    <edge source="n1" target="n24">
      <data key="e_value">0.939024390243902</data>
    </edge>
    <edge source="n9" target="n24">
      <data key="e_value">0.434426229508197</data>
    </edge>
    <edge source="n15" target="n24">
      <data key="e_value">0.557894736842105</data>
    </edge>
    <edge source="n22" target="n24">
      <data key="e_value">1</data>
    </edge>
    <edge source="n10" target="n25">
      <data key="e_value">0.201778496362167</data>
    </edge>
    <edge source="n0" target="n26">
      <data key="e_value">0.205128205128205</data>
    </edge>
    <edge source="n1" target="n26">
      <data key="e_value">0.3003663003663</data>
    </edge>
    <edge source="n22" target="n26">
      <data key="e_value">0.282051282051282</data>
    </edge>
    <edge source="n24" target="n26">
      <data key="e_value">0.282051282051282</data>
    </edge>
    <edge source="n6" target="n27">
      <data key="e_value">0.335140018066847</data>
    </edge>
    <edge source="n18" target="n29">
      <data key="e_value">0.282271944922547</data>
    </edge>
    <edge source="n2" target="n30">
      <data key="e_value">0.658095899930507</data>
    </edge>
    <edge source="n3" target="n30">
      <data key="e_value">0.208894090111176</data>
    </edge>
    <edge source="n4" target="n30">
      <data key="e_value">0.322115384615385</data>
    </edge>
    <edge source="n5" target="n30">
      <data key="e_value">0.382160392798691</data>
    </edge>
    <edge source="n8" target="n30">
      <data key="e_value">0.314940135346174</data>
    </edge>
    <edge source="n14" target="n30">
      <data key="e_value">0.206134969325153</data>
    </edge>
    <edge source="n0" target="n31">
      <data key="e_value">0.946428571428571</data>
    </edge>
    <edge source="n1" target="n31">
      <data key="e_value">0.646341463414634</data>
    </edge>
    <edge source="n9" target="n31">
      <data key="e_value">0.540816326530612</data>
    </edge>
    <edge source="n15" target="n31">
      <data key="e_value">0.746478873239437</data>
    </edge>
    <edge source="n22" target="n31">
      <data key="e_value">0.688311688311688</data>
    </edge>
    <edge source="n24" target="n31">
      <data key="e_value">0.688311688311688</data>
    </edge>
    <edge source="n0" target="n32">
      <data key="e_value">0.946428571428571</data>
    </edge>
    <edge source="n1" target="n32">
      <data key="e_value">0.646341463414634</data>
    </edge>
    <edge source="n9" target="n32">
      <data key="e_value">0.540816326530612</data>
    </edge>
    <edge source="n15" target="n32">
      <data key="e_value">0.746478873239437</data>
    </edge>
    <edge source="n22" target="n32">
      <data key="e_value">0.688311688311688</data>
    </edge>
    <edge source="n24" target="n32">
      <data key="e_value">0.688311688311688</data>
    </edge>
    <edge source="n31" target="n32">
      <data key="e_value">1</data>
    </edge>
    <edge source="n2" target="n34">
      <data key="e_value">0.297423887587822</data>
    </edge>
    <edge source="n3" target="n34">
      <data key="e_value">0.237597911227154</data>
    </edge>
    <edge source="n5" target="n34">
      <data key="e_value">0.379654859218892</data>
    </edge>
    <edge source="n8" target="n34">
      <data key="e_value">0.492083597213426</data>
    </edge>
    <edge source="n14" target="n34">
      <data key="e_value">0.230980123372173</data>
    </edge>
    <edge source="n16" target="n34">
      <data key="e_value">0.212962962962963</data>
    </edge>
    <edge source="n17" target="n34">
      <data key="e_value">0.229086229086229</data>
    </edge>
    <edge source="n30" target="n34">
      <data key="e_value">0.323100537221796</data>
    </edge>
    <edge source="n11" target="n36">
      <data key="e_value">0.666666666666667</data>
    </edge>
    <edge source="n13" target="n36">
      <data key="e_value">0.666666666666667</data>
    </edge>
    <edge source="n11" target="n37">
      <data key="e_value">0.666666666666667</data>
    </edge>
    <edge source="n13" target="n37">
      <data key="e_value">0.666666666666667</data>
    </edge>
    <edge source="n36" target="n37">
      <data key="e_value">1</data>
    </edge>
    <edge source="n11" target="n38">
      <data key="e_value">0.666666666666667</data>
    </edge>
    <edge source="n13" target="n38">
      <data key="e_value">0.666666666666667</data>
    </edge>
    <edge source="n36" target="n38">
      <data key="e_value">1</data>
    </edge>
    <edge source="n37" target="n38">
      <data key="e_value">1</data>
    </edge>
    <edge source="n6" target="n39">
      <data key="e_value">0.329495128432241</data>
    </edge>
    <edge source="n27" target="n39">
      <data key="e_value">0.941624365482233</data>
    </edge>
    <edge source="n2" target="n40">
      <data key="e_value">0.215360864531069</data>
    </edge>
    <edge source="n4" target="n40">
      <data key="e_value">0.726731831704207</data>
    </edge>
    <edge source="n10" target="n40">
      <data key="e_value">0.276475343573161</data>
    </edge>
    <edge source="n20" target="n40">
      <data key="e_value">0.248722316865417</data>
    </edge>
    <edge source="n7" target="n44">
      <data key="e_value">0.98936170212766</data>
    </edge>
    <edge source="n21" target="n44">
      <data key="e_value">0.853211009174312</data>
    </edge>
    <edge source="n2" target="n45">
      <data key="e_value">0.604586518415566</data>
    </edge>
    <edge source="n4" target="n45">
      <data key="e_value">0.288684526189524</data>
    </edge>
    <edge source="n5" target="n45">
      <data key="e_value">0.456187895212285</data>
    </edge>
    <edge source="n8" target="n45">
      <data key="e_value">0.337520480611688</data>
    </edge>
    <edge source="n30" target="n45">
      <data key="e_value">0.615111111111111</data>
    </edge>
    <edge source="n34" target="n45">
      <data key="e_value">0.396946564885496</data>
    </edge>
    <edge source="n2" target="n46">
      <data key="e_value">0.286876355748373</data>
    </edge>
    <edge source="n4" target="n46">
      <data key="e_value">0.245075757575758</data>
    </edge>
    <edge source="n5" target="n46">
      <data key="e_value">0.457391304347826</data>
    </edge>
    <edge source="n8" target="n46">
      <data key="e_value">0.32124079915878</data>
    </edge>
    <edge source="n30" target="n46">
      <data key="e_value">0.250664893617021</data>
    </edge>
    <edge source="n45" target="n46">
      <data key="e_value">0.229720518064076</data>
    </edge>
    <edge source="n2" target="n47">
      <data key="e_value">0.283605812897366</data>
    </edge>
    <edge source="n4" target="n47">
      <data key="e_value">0.558376839107736</data>
    </edge>
    <edge source="n8" target="n47">
      <data key="e_value">0.249838187702265</data>
    </edge>
    <edge source="n10" target="n47">
      <data key="e_value">0.467541631385831</data>
    </edge>
    <edge source="n20" target="n47">
      <data key="e_value">0.365831842576029</data>
    </edge>
    <edge source="n40" target="n47">
      <data key="e_value">0.405790223065971</data>
    </edge>
    <edge source="n45" target="n47">
      <data key="e_value">0.206454674893213</data>
    </edge>
    <edge source="n46" target="n47">
      <data key="e_value">0.221642145230185</data>
    </edge>
    <edge source="n43" target="n49">
      <data key="e_value">0.585616438356164</data>
    </edge>
    <edge source="n46" target="n49">
      <data key="e_value">0.205059920106525</data>
    </edge>
    <edge source="n48" target="n49">
      <data key="e_value">0.206120612061206</data>
    </edge>
  </graph>
</graphml>
