# Supplementary material for: Tumorigenicity decrease in Bcl-xL deficient MDCK cells ensuring the safety for influenza vaccine production
Source: PLoS One. 2024 Dec 16;19(12):e0311069. doi: 10.1371/journal.pone.0311069 (PMC11649150; doi:10.1371/journal.pone.0311069)
Supplement: S1 File — (ZIP) [file pone.0311069.s002.zip › S2_File/2_GO_enrichment/enrichmap/B_vs_A.down_CC_enrichment_map.graphml]

<?xml version="1.0" encoding="UTF-8"?>
<graphml xmlns="http://graphml.graphdrawing.org/xmlns"
         xmlns:xsi="http://www.w3.org/2001/XMLSchema-instance"
         xsi:schemaLocation="http://graphml.graphdrawing.org/xmlns
         http://graphml.graphdrawing.org/xmlns/1.0/graphml.xsd">
<!-- Created by igraph -->
  <key id="v_name" for="node" attr.name="name" attr.type="string"/>
  <key id="v_color" for="node" attr.name="color" attr.type="string"/>
  <key id="v_size" for="node" attr.name="size" attr.type="double"/>
  <key id="e_value" for="edge" attr.name="value" attr.type="double"/>
  <graph id="G" edgedefault="undirected">
    <node id="n0">
      <data key="v_name">extracellular region</data>
      <data key="v_color">#FF9000</data>
      <data key="v_size">8.4262647547021</data>
    </node>
    <node id="n1">
      <data key="v_name">endomembrane system</data>
      <data key="v_color">#FF9200</data>
      <data key="v_size">9.14974711950468</data>
    </node>
    <node id="n2">
      <data key="v_name">Golgi lumen</data>
      <data key="v_color">#FF9200</data>
      <data key="v_size">5.8073549220576</data>
    </node>
    <node id="n3">
      <data key="v_name">extracellular region part</data>
      <data key="v_color">#FF9700</data>
      <data key="v_size">8.04439411935845</data>
    </node>
    <node id="n4">
      <data key="v_name">secretory vesicle</data>
      <data key="v_color">#FF9A00</data>
      <data key="v_size">7.64385618977472</data>
    </node>
    <node id="n5">
      <data key="v_name">extracellular matrix</data>
      <data key="v_color">#FFA200</data>
      <data key="v_size">6.58496250072116</data>
    </node>
    <node id="n6">
      <data key="v_name">plasma membrane part</data>
      <data key="v_color">#FFA700</data>
      <data key="v_size">8.61470984411521</data>
    </node>
    <node id="n7">
      <data key="v_name">secretory granule</data>
      <data key="v_color">#FFA700</data>
      <data key="v_size">7.39231742277876</data>
    </node>
    <node id="n8">
      <data key="v_name">membrane part</data>
      <data key="v_color">#FFA700</data>
      <data key="v_size">9.20945336562895</data>
    </node>
    <node id="n9">
      <data key="v_name">extracellular space</data>
      <data key="v_color">#FFAA00</data>
      <data key="v_size">7.75488750216347</data>
    </node>
    <node id="n10">
      <data key="v_name">inward rectifying potassium channel</data>
      <data key="v_color">#FFB100</data>
      <data key="v_size">4</data>
    </node>
    <node id="n11">
      <data key="v_name">plasma membrane region</data>
      <data key="v_color">#FFB400</data>
      <data key="v_size">7.64385618977472</data>
    </node>
    <node id="n12">
      <data key="v_name">plasma membrane</data>
      <data key="v_color">#FFB400</data>
      <data key="v_size">9.18982455888002</data>
    </node>
    <node id="n13">
      <data key="v_name">cell periphery</data>
      <data key="v_color">#FFBC00</data>
      <data key="v_size">9.20945336562895</data>
    </node>
    <node id="n14">
      <data key="v_name">Weibel-Palade body</data>
      <data key="v_color">#FFBE00</data>
      <data key="v_size">4</data>
    </node>
    <node id="n15">
      <data key="v_name">cell surface</data>
      <data key="v_color">#FFBE00</data>
      <data key="v_size">7.16992500144231</data>
    </node>
    <node id="n16">
      <data key="v_name">basal lamina</data>
      <data key="v_color">#FFC100</data>
      <data key="v_size">4.58496250072116</data>
    </node>
    <node id="n17">
      <data key="v_name">apical plasma membrane</data>
      <data key="v_color">#FFC100</data>
      <data key="v_size">6.4594316186373</data>
    </node>
    <node id="n18">
      <data key="v_name">intrinsic component of plasma membrane</data>
      <data key="v_color">#FFC100</data>
      <data key="v_size">7.90689059560852</data>
    </node>
    <node id="n19">
      <data key="v_name">intrinsic component of membrane</data>
      <data key="v_color">#FFC100</data>
      <data key="v_size">8.52356195605701</data>
    </node>
    <node id="n20">
      <data key="v_name">cytoplasmic vesicle</data>
      <data key="v_color">#FFC300</data>
      <data key="v_size">8.20945336562895</data>
    </node>
    <node id="n21">
      <data key="v_name">endoplasmic reticulum</data>
      <data key="v_color">#FFC300</data>
      <data key="v_size">7.95419631038687</data>
    </node>
    <node id="n22">
      <data key="v_name">intracellular vesicle</data>
      <data key="v_color">#FFC300</data>
      <data key="v_size">8.20945336562895</data>
    </node>
    <node id="n23">
      <data key="v_name">proteinaceous extracellular matrix</data>
      <data key="v_color">#FFC300</data>
      <data key="v_size">5.58496250072116</data>
    </node>
    <node id="n24">
      <data key="v_name">primary lysosome</data>
      <data key="v_color">#FFC300</data>
      <data key="v_size">5.58496250072116</data>
    </node>
    <node id="n25">
      <data key="v_name">azurophil granule</data>
      <data key="v_color">#FFC300</data>
      <data key="v_size">5.58496250072116</data>
    </node>
    <node id="n26">
      <data key="v_name">integral component of membrane</data>
      <data key="v_color">#FFC600</data>
      <data key="v_size">8.4594316186373</data>
    </node>
    <node id="n27">
      <data key="v_name">ion channel complex</data>
      <data key="v_color">#FFC600</data>
      <data key="v_size">6</data>
    </node>
    <node id="n28">
      <data key="v_name">extracellular matrix component</data>
      <data key="v_color">#FFC600</data>
      <data key="v_size">5.58496250072116</data>
    </node>
    <node id="n29">
      <data key="v_name">membrane</data>
      <data key="v_color">#FFC600</data>
      <data key="v_size">9.61470984411521</data>
    </node>
    <node id="n30">
      <data key="v_name">integral component of plasma membrane</data>
      <data key="v_color">#FFC800</data>
      <data key="v_size">7.8073549220576</data>
    </node>
    <node id="n31">
      <data key="v_name">vesicle</data>
      <data key="v_color">#FFC800</data>
      <data key="v_size">8.24792751344359</data>
    </node>
    <node id="n32">
      <data key="v_name">apical part of cell</data>
      <data key="v_color">#FFC800</data>
      <data key="v_size">6.70043971814109</data>
    </node>
    <node id="n33">
      <data key="v_name">endoplasmic reticulum part</data>
      <data key="v_color">#FFC800</data>
      <data key="v_size">7.4594316186373</data>
    </node>
    <node id="n34">
      <data key="v_name">transmembrane transporter complex</data>
      <data key="v_color">#FFCB00</data>
      <data key="v_size">6</data>
    </node>
    <node id="n35">
      <data key="v_name">transporter complex</data>
      <data key="v_color">#FFCE00</data>
      <data key="v_size">6</data>
    </node>
    <node id="n36">
      <data key="v_name">basement membrane</data>
      <data key="v_color">#FFCE00</data>
      <data key="v_size">5.32192809488736</data>
    </node>
    <node id="n37">
      <data key="v_name">platelet dense granule lumen</data>
      <data key="v_color">#FFCE00</data>
      <data key="v_size">4</data>
    </node>
    <node id="n38">
      <data key="v_name">Golgi apparatus</data>
      <data key="v_color">#FFCE00</data>
      <data key="v_size">7.64385618977472</data>
    </node>
    <node id="n39">
      <data key="v_name">cytoplasmic chromatin</data>
      <data key="v_color">#FFCE00</data>
      <data key="v_size">3</data>
    </node>
    <node id="n40">
      <data key="v_name">mucus layer</data>
      <data key="v_color">#FFCE00</data>
      <data key="v_size">3</data>
    </node>
    <node id="n41">
      <data key="v_name">synaptic membrane</data>
      <data key="v_color">#FFCE00</data>
      <data key="v_size">6</data>
    </node>
    <node id="n42">
      <data key="v_name">bounding membrane of organelle</data>
      <data key="v_color">#FFCE00</data>
      <data key="v_size">7.85798099512757</data>
    </node>
    <node id="n43">
      <data key="v_name">potassium channel complex</data>
      <data key="v_color">#FFD000</data>
      <data key="v_size">5</data>
    </node>
    <node id="n44">
      <data key="v_name">acetylcholine-gated channel complex</data>
      <data key="v_color">#FFD000</data>
      <data key="v_size">4</data>
    </node>
    <node id="n45">
      <data key="v_name">azurophil granule membrane</data>
      <data key="v_color">#FFD000</data>
      <data key="v_size">4.58496250072116</data>
    </node>
    <node id="n46">
      <data key="v_name">postsynapse</data>
      <data key="v_color">#FFD000</data>
      <data key="v_size">6.4594316186373</data>
    </node>
    <node id="n47">
      <data key="v_name">external side of plasma membrane</data>
      <data key="v_color">#FFD300</data>
      <data key="v_size">6</data>
    </node>
    <node id="n48">
      <data key="v_name">postsynaptic membrane</data>
      <data key="v_color">#FFD300</data>
      <data key="v_size">5.58496250072116</data>
    </node>
    <node id="n49">
      <data key="v_name">organelle subcompartment</data>
      <data key="v_color">#FFD500</data>
      <data key="v_size">7.58496250072116</data>
    </node>
    <edge source="n0" target="n3">
      <data key="e_value">0.701676528599605</data>
    </edge>
    <edge source="n1" target="n4">
      <data key="e_value">0.234340456890199</data>
    </edge>
    <edge source="n3" target="n5">
      <data key="e_value">0.215741391426564</data>
    </edge>
    <edge source="n4" target="n7">
      <data key="e_value">0.827044025157233</data>
    </edge>
    <edge source="n1" target="n8">
      <data key="e_value">0.305980317940954</data>
    </edge>
    <edge source="n6" target="n8">
      <data key="e_value">0.578704720087816</data>
    </edge>
    <edge source="n0" target="n9">
      <data key="e_value">0.580867850098619</data>
    </edge>
    <edge source="n3" target="n9">
      <data key="e_value">0.827828531271961</data>
    </edge>
    <edge source="n6" target="n11">
      <data key="e_value">0.422230652503794</data>
    </edge>
    <edge source="n8" target="n11">
      <data key="e_value">0.244346871569704</data>
    </edge>
    <edge source="n1" target="n12">
      <data key="e_value">0.215271004598021</data>
    </edge>
    <edge source="n6" target="n12">
      <data key="e_value">0.566759836594281</data>
    </edge>
    <edge source="n8" target="n12">
      <data key="e_value">0.541269044031475</data>
    </edge>
    <edge source="n11" target="n12">
      <data key="e_value">0.239303375618147</data>
    </edge>
    <edge source="n1" target="n13">
      <data key="e_value">0.217825848849945</data>
    </edge>
    <edge source="n6" target="n13">
      <data key="e_value">0.546434494195688</data>
    </edge>
    <edge source="n8" target="n13">
      <data key="e_value">0.52901858493642</data>
    </edge>
    <edge source="n11" target="n13">
      <data key="e_value">0.230721393034826</data>
    </edge>
    <edge source="n12" target="n13">
      <data key="e_value">0.964137645107794</data>
    </edge>
    <edge source="n11" target="n17">
      <data key="e_value">0.32973944294699</data>
    </edge>
    <edge source="n6" target="n18">
      <data key="e_value">0.593323216995448</data>
    </edge>
    <edge source="n8" target="n18">
      <data key="e_value">0.343358946212953</data>
    </edge>
    <edge source="n12" target="n18">
      <data key="e_value">0.336271769511933</data>
    </edge>
    <edge source="n13" target="n18">
      <data key="e_value">0.324212271973466</data>
    </edge>
    <edge source="n6" target="n19">
      <data key="e_value">0.475089457748417</data>
    </edge>
    <edge source="n8" target="n19">
      <data key="e_value">0.597804610318332</data>
    </edge>
    <edge source="n12" target="n19">
      <data key="e_value">0.41345600920069</data>
    </edge>
    <edge source="n13" target="n19">
      <data key="e_value">0.400965286801559</data>
    </edge>
    <edge source="n18" target="n19">
      <data key="e_value">0.574366507528461</data>
    </edge>
    <edge source="n1" target="n20">
      <data key="e_value">0.442957746478873</data>
    </edge>
    <edge source="n4" target="n20">
      <data key="e_value">0.459537572254335</data>
    </edge>
    <edge source="n7" target="n20">
      <data key="e_value">0.380057803468208</data>
    </edge>
    <edge source="n1" target="n21">
      <data key="e_value">0.405797101449275</data>
    </edge>
    <edge source="n8" target="n21">
      <data key="e_value">0.212067955477446</data>
    </edge>
    <edge source="n1" target="n22">
      <data key="e_value">0.443115177105325</data>
    </edge>
    <edge source="n4" target="n22">
      <data key="e_value">0.458433445458914</data>
    </edge>
    <edge source="n7" target="n22">
      <data key="e_value">0.379144641999039</data>
    </edge>
    <edge source="n20" target="n22">
      <data key="e_value">0.997597308986064</data>
    </edge>
    <edge source="n5" target="n23">
      <data key="e_value">0.433224755700326</data>
    </edge>
    <edge source="n24" target="n25">
      <data key="e_value">1</data>
    </edge>
    <edge source="n6" target="n26">
      <data key="e_value">0.458102108768036</data>
    </edge>
    <edge source="n8" target="n26">
      <data key="e_value">0.574972557628979</data>
    </edge>
    <edge source="n12" target="n26">
      <data key="e_value">0.398883971522032</data>
    </edge>
    <edge source="n13" target="n26">
      <data key="e_value">0.386808272778088</data>
    </edge>
    <edge source="n18" target="n26">
      <data key="e_value">0.556175595238095</data>
    </edge>
    <edge source="n19" target="n26">
      <data key="e_value">0.961806830701432</data>
    </edge>
    <edge source="n5" target="n28">
      <data key="e_value">0.452768729641694</data>
    </edge>
    <edge source="n23" target="n28">
      <data key="e_value">0.850340136054422</data>
    </edge>
    <edge source="n1" target="n29">
      <data key="e_value">0.355300158943636</data>
    </edge>
    <edge source="n6" target="n29">
      <data key="e_value">0.375819788993442</data>
    </edge>
    <edge source="n8" target="n29">
      <data key="e_value">0.649415454804676</data>
    </edge>
    <edge source="n12" target="n29">
      <data key="e_value">0.663102366695181</data>
    </edge>
    <edge source="n13" target="n29">
      <data key="e_value">0.655895929500629</data>
    </edge>
    <edge source="n18" target="n29">
      <data key="e_value">0.222982606216139</data>
    </edge>
    <edge source="n19" target="n29">
      <data key="e_value">0.388223552894212</data>
    </edge>
    <edge source="n20" target="n29">
      <data key="e_value">0.206690561529271</data>
    </edge>
    <edge source="n22" target="n29">
      <data key="e_value">0.207033842070338</data>
    </edge>
    <edge source="n26" target="n29">
      <data key="e_value">0.373396065012831</data>
    </edge>
    <edge source="n6" target="n30">
      <data key="e_value">0.562594840667678</data>
    </edge>
    <edge source="n8" target="n30">
      <data key="e_value">0.325576289791438</data>
    </edge>
    <edge source="n12" target="n30">
      <data key="e_value">0.318856159965599</data>
    </edge>
    <edge source="n13" target="n30">
      <data key="e_value">0.307421227197347</data>
    </edge>
    <edge source="n18" target="n30">
      <data key="e_value">0.948209718670077</data>
    </edge>
    <edge source="n19" target="n30">
      <data key="e_value">0.544619904517077</data>
    </edge>
    <edge source="n26" target="n30">
      <data key="e_value">0.566246659030164</data>
    </edge>
    <edge source="n29" target="n30">
      <data key="e_value">0.211434274308526</data>
    </edge>
    <edge source="n1" target="n31">
      <data key="e_value">0.445057471264368</data>
    </edge>
    <edge source="n4" target="n31">
      <data key="e_value">0.430699774266366</data>
    </edge>
    <edge source="n7" target="n31">
      <data key="e_value">0.356207674943567</data>
    </edge>
    <edge source="n8" target="n31">
      <data key="e_value">0.202486678507993</data>
    </edge>
    <edge source="n12" target="n31">
      <data key="e_value">0.204772767152132</data>
    </edge>
    <edge source="n13" target="n31">
      <data key="e_value">0.205927702586945</data>
    </edge>
    <edge source="n20" target="n31">
      <data key="e_value">0.9372460496614</data>
    </edge>
    <edge source="n22" target="n31">
      <data key="e_value">0.939503386004515</data>
    </edge>
    <edge source="n29" target="n31">
      <data key="e_value">0.217225006594566</data>
    </edge>
    <edge source="n11" target="n32">
      <data key="e_value">0.330618892508143</data>
    </edge>
    <edge source="n17" target="n32">
      <data key="e_value">0.704414587332054</data>
    </edge>
    <edge source="n1" target="n33">
      <data key="e_value">0.268730041758782</data>
    </edge>
    <edge source="n21" target="n33">
      <data key="e_value">0.662227602905569</data>
    </edge>
    <edge source="n27" target="n34">
      <data key="e_value">0.919678714859438</data>
    </edge>
    <edge source="n27" target="n35">
      <data key="e_value">0.884169884169884</data>
    </edge>
    <edge source="n34" target="n35">
      <data key="e_value">0.961389961389961</data>
    </edge>
    <edge source="n5" target="n36">
      <data key="e_value">0.374592833876221</data>
    </edge>
    <edge source="n16" target="n36">
      <data key="e_value">0.226086956521739</data>
    </edge>
    <edge source="n23" target="n36">
      <data key="e_value">0.864661654135338</data>
    </edge>
    <edge source="n28" target="n36">
      <data key="e_value">0.827338129496403</data>
    </edge>
    <edge source="n1" target="n38">
      <data key="e_value">0.329648734954557</data>
    </edge>
    <edge source="n11" target="n41">
      <data key="e_value">0.238095238095238</data>
    </edge>
    <edge source="n1" target="n42">
      <data key="e_value">0.313680331644404</data>
    </edge>
    <edge source="n8" target="n42">
      <data key="e_value">0.218350068911203</data>
    </edge>
    <edge source="n20" target="n42">
      <data key="e_value">0.354143848119752</data>
    </edge>
    <edge source="n22" target="n42">
      <data key="e_value">0.353498542274052</data>
    </edge>
    <edge source="n29" target="n42">
      <data key="e_value">0.232820074137439</data>
    </edge>
    <edge source="n31" target="n42">
      <data key="e_value">0.343575418994413</data>
    </edge>
    <edge source="n38" target="n42">
      <data key="e_value">0.280120481927711</data>
    </edge>
    <edge source="n27" target="n43">
      <data key="e_value">0.344978165938865</data>
    </edge>
    <edge source="n34" target="n43">
      <data key="e_value">0.317269076305221</data>
    </edge>
    <edge source="n35" target="n43">
      <data key="e_value">0.305019305019305</data>
    </edge>
    <edge source="n24" target="n45">
      <data key="e_value">0.338345864661654</data>
    </edge>
    <edge source="n25" target="n45">
      <data key="e_value">0.338345864661654</data>
    </edge>
    <edge source="n41" target="n46">
      <data key="e_value">0.416666666666667</data>
    </edge>
    <edge source="n15" target="n47">
      <data key="e_value">0.373509933774834</data>
    </edge>
    <edge source="n41" target="n48">
      <data key="e_value">0.667924528301887</data>
    </edge>
    <edge source="n46" target="n48">
      <data key="e_value">0.394209354120267</data>
    </edge>
    <edge source="n1" target="n49">
      <data key="e_value">0.328911815278801</data>
    </edge>
    <edge source="n8" target="n49">
      <data key="e_value">0.214506490830414</data>
    </edge>
    <edge source="n21" target="n49">
      <data key="e_value">0.431785543322164</data>
    </edge>
    <edge source="n33" target="n49">
      <data key="e_value">0.523481527864746</data>
    </edge>
    <edge source="n38" target="n49">
      <data key="e_value">0.347913524384113</data>
    </edge>
    <edge source="n42" target="n49">
      <data key="e_value">0.315044247787611</data>
    </edge>
  </graph>
</graphml>
