# Supplementary material for: Tumorigenicity decrease in Bcl-xL deficient MDCK cells ensuring the safety for influenza vaccine production
Source: PLoS One. 2024 Dec 16;19(12):e0311069. doi: 10.1371/journal.pone.0311069 (PMC11649150; doi:10.1371/journal.pone.0311069)
Supplement: S1 File — (ZIP) [file pone.0311069.s002.zip › S2_File/2_GO_enrichment/enrichmap/B_vs_A.down_MF_enrichment_map.graphml]

<?xml version="1.0" encoding="UTF-8"?>
<graphml xmlns="http://graphml.graphdrawing.org/xmlns"
         xmlns:xsi="http://www.w3.org/2001/XMLSchema-instance"
         xsi:schemaLocation="http://graphml.graphdrawing.org/xmlns
         http://graphml.graphdrawing.org/xmlns/1.0/graphml.xsd">
<!-- Created by igraph -->
  <key id="v_name" for="node" attr.name="name" attr.type="string"/>
  <key id="v_color" for="node" attr.name="color" attr.type="string"/>
  <key id="v_size" for="node" attr.name="size" attr.type="double"/>
  <key id="e_value" for="edge" attr.name="value" attr.type="double"/>
  <graph id="G" edgedefault="undirected">
    <node id="n0">
      <data key="v_name">laurate hydroxylase activity</data>
      <data key="v_color">#FF9D00</data>
      <data key="v_size">4</data>
    </node>
    <node id="n1">
      <data key="v_name">16-hydroxypalmitate dehydrogenase activity</data>
      <data key="v_color">#FF9D00</data>
      <data key="v_size">4</data>
    </node>
    <node id="n2">
      <data key="v_name">ligand-gated cation channel activity</data>
      <data key="v_color">#FFA200</data>
      <data key="v_size">5.8073549220576</data>
    </node>
    <node id="n3">
      <data key="v_name">acetylcholine binding</data>
      <data key="v_color">#FFA700</data>
      <data key="v_size">4.58496250072116</data>
    </node>
    <node id="n4">
      <data key="v_name">protein heterodimerization activity</data>
      <data key="v_color">#FFAA00</data>
      <data key="v_size">7.08746284125034</data>
    </node>
    <node id="n5">
      <data key="v_name">arachidonic acid 11,12-epoxygenase activity</data>
      <data key="v_color">#FFAA00</data>
      <data key="v_size">4</data>
    </node>
    <node id="n6">
      <data key="v_name">alkane 1-monooxygenase activity</data>
      <data key="v_color">#FFAA00</data>
      <data key="v_size">4</data>
    </node>
    <node id="n7">
      <data key="v_name">CCR3 chemokine receptor binding</data>
      <data key="v_color">#FFAA00</data>
      <data key="v_size">4</data>
    </node>
    <node id="n8">
      <data key="v_name">leukotriene-B4 20-monooxygenase activity</data>
      <data key="v_color">#FFAA00</data>
      <data key="v_size">4</data>
    </node>
    <node id="n9">
      <data key="v_name">amyloid-beta binding</data>
      <data key="v_color">#FFAF00</data>
      <data key="v_size">5.32192809488736</data>
    </node>
    <node id="n10">
      <data key="v_name">ligand-gated ion channel activity</data>
      <data key="v_color">#FFB100</data>
      <data key="v_size">5.8073549220576</data>
    </node>
    <node id="n11">
      <data key="v_name">ligand-gated channel activity</data>
      <data key="v_color">#FFB100</data>
      <data key="v_size">5.8073549220576</data>
    </node>
    <node id="n12">
      <data key="v_name">protein dimerization activity</data>
      <data key="v_color">#FFB400</data>
      <data key="v_size">7.85798099512757</data>
    </node>
    <node id="n13">
      <data key="v_name">inward rectifier potassium channel activity</data>
      <data key="v_color">#FFB600</data>
      <data key="v_size">4.58496250072116</data>
    </node>
    <node id="n14">
      <data key="v_name">oxidoreductase activity, acting on paired donors, with incorporation or reduction of molecular oxyge...</data>
      <data key="v_color">#FFB600</data>
      <data key="v_size">4</data>
    </node>
    <node id="n15">
      <data key="v_name">ammonium ion binding</data>
      <data key="v_color">#FFB900</data>
      <data key="v_size">5.32192809488736</data>
    </node>
    <node id="n16">
      <data key="v_name">lipid binding</data>
      <data key="v_color">#FFB900</data>
      <data key="v_size">7.08746284125034</data>
    </node>
    <node id="n17">
      <data key="v_name">serine hydrolase activity</data>
      <data key="v_color">#FFBC00</data>
      <data key="v_size">5.8073549220576</data>
    </node>
    <node id="n18">
      <data key="v_name">G-protein activated inward rectifier potassium channel activity</data>
      <data key="v_color">#FFBE00</data>
      <data key="v_size">4</data>
    </node>
    <node id="n19">
      <data key="v_name">BH3 domain binding</data>
      <data key="v_color">#FFBE00</data>
      <data key="v_size">4</data>
    </node>
    <node id="n20">
      <data key="v_name">monocarboxylate:sodium symporter activity</data>
      <data key="v_color">#FFC300</data>
      <data key="v_size">4</data>
    </node>
    <node id="n21">
      <data key="v_name">neurotransmitter binding</data>
      <data key="v_color">#FFC300</data>
      <data key="v_size">5</data>
    </node>
    <node id="n22">
      <data key="v_name">selenium binding</data>
      <data key="v_color">#FFC600</data>
      <data key="v_size">4</data>
    </node>
    <node id="n23">
      <data key="v_name">icosanoid binding</data>
      <data key="v_color">#FFC600</data>
      <data key="v_size">4</data>
    </node>
    <node id="n24">
      <data key="v_name">arachidonic acid binding</data>
      <data key="v_color">#FFC600</data>
      <data key="v_size">4</data>
    </node>
    <node id="n25">
      <data key="v_name">cation channel activity</data>
      <data key="v_color">#FFC600</data>
      <data key="v_size">6.32192809488736</data>
    </node>
    <node id="n26">
      <data key="v_name">lipopolysaccharide binding</data>
      <data key="v_color">#FFC600</data>
      <data key="v_size">4.58496250072116</data>
    </node>
    <node id="n27">
      <data key="v_name">icosatetraenoic acid binding</data>
      <data key="v_color">#FFC600</data>
      <data key="v_size">4.58496250072116</data>
    </node>
    <node id="n28">
      <data key="v_name">nucleotide diphosphatase activity</data>
      <data key="v_color">#FFC800</data>
      <data key="v_size">4</data>
    </node>
    <node id="n29">
      <data key="v_name">death domain binding</data>
      <data key="v_color">#FFC800</data>
      <data key="v_size">4</data>
    </node>
    <node id="n30">
      <data key="v_name">amide binding</data>
      <data key="v_color">#FFC800</data>
      <data key="v_size">4</data>
    </node>
    <node id="n31">
      <data key="v_name">serine-type peptidase activity</data>
      <data key="v_color">#FFCB00</data>
      <data key="v_size">6.32192809488736</data>
    </node>
    <node id="n32">
      <data key="v_name">secondary active monocarboxylate transmembrane transporter activity</data>
      <data key="v_color">#FFCB00</data>
      <data key="v_size">5.58496250072116</data>
    </node>
    <node id="n33">
      <data key="v_name">acetylcholine receptor regulator activity</data>
      <data key="v_color">#FFCB00</data>
      <data key="v_size">4</data>
    </node>
    <node id="n34">
      <data key="v_name">neurotransmitter receptor regulator activity</data>
      <data key="v_color">#FFCB00</data>
      <data key="v_size">4</data>
    </node>
    <node id="n35">
      <data key="v_name">ion binding</data>
      <data key="v_color">#FFCB00</data>
      <data key="v_size">4</data>
    </node>
    <node id="n36">
      <data key="v_name">BH domain binding</data>
      <data key="v_color">#FFCB00</data>
      <data key="v_size">8.28540221886225</data>
    </node>
    <node id="n37">
      <data key="v_name">serine-type endopeptidase activity</data>
      <data key="v_color">#FFCE00</data>
      <data key="v_size">4</data>
    </node>
    <node id="n38">
      <data key="v_name">chemokine activity</data>
      <data key="v_color">#FFCE00</data>
      <data key="v_size">5.32192809488736</data>
    </node>
    <node id="n39">
      <data key="v_name">signaling pattern recognition receptor activity</data>
      <data key="v_color">#FFCE00</data>
      <data key="v_size">4.58496250072116</data>
    </node>
    <node id="n40">
      <data key="v_name">arachidonic acid epoxygenase activity</data>
      <data key="v_color">#FFCE00</data>
      <data key="v_size">4</data>
    </node>
    <node id="n41">
      <data key="v_name">oxidoreductase activity, acting on the CH-NH2 group of donors, oxygen as acceptor</data>
      <data key="v_color">#FFCE00</data>
      <data key="v_size">4</data>
    </node>
    <node id="n42">
      <data key="v_name">pattern recognition receptor activity</data>
      <data key="v_color">#FFCE00</data>
      <data key="v_size">4</data>
    </node>
    <node id="n43">
      <data key="v_name">polymeric immunoglobulin receptor activity</data>
      <data key="v_color">#FFCE00</data>
      <data key="v_size">4</data>
    </node>
    <node id="n44">
      <data key="v_name">methylated-DNA-[protein]-cysteine S-methyltransferase activity</data>
      <data key="v_color">#FFCE00</data>
      <data key="v_size">3</data>
    </node>
    <node id="n45">
      <data key="v_name">glycosylphosphatidylinositol phospholipase D activity</data>
      <data key="v_color">#FFCE00</data>
      <data key="v_size">3</data>
    </node>
    <node id="n46">
      <data key="v_name">saccharopine dehydrogenase activity</data>
      <data key="v_color">#FFCE00</data>
      <data key="v_size">3</data>
    </node>
    <node id="n47">
      <data key="v_name">osmosensor activity</data>
      <data key="v_color">#FFCE00</data>
      <data key="v_size">3</data>
    </node>
    <node id="n48">
      <data key="v_name">choline dehydrogenase activity</data>
      <data key="v_color">#FFCE00</data>
      <data key="v_size">3</data>
    </node>
    <edge source="n0" target="n1">
      <data key="e_value">1</data>
    </edge>
    <edge source="n0" target="n5">
      <data key="e_value">0.666666666666667</data>
    </edge>
    <edge source="n1" target="n5">
      <data key="e_value">0.666666666666667</data>
    </edge>
    <edge source="n0" target="n6">
      <data key="e_value">0.666666666666667</data>
    </edge>
    <edge source="n1" target="n6">
      <data key="e_value">0.666666666666667</data>
    </edge>
    <edge source="n5" target="n6">
      <data key="e_value">0.5</data>
    </edge>
    <edge source="n0" target="n8">
      <data key="e_value">0.666666666666667</data>
    </edge>
    <edge source="n1" target="n8">
      <data key="e_value">0.666666666666667</data>
    </edge>
    <edge source="n5" target="n8">
      <data key="e_value">0.5</data>
    </edge>
    <edge source="n6" target="n8">
      <data key="e_value">1</data>
    </edge>
    <edge source="n2" target="n10">
      <data key="e_value">0.796875</data>
    </edge>
    <edge source="n2" target="n11">
      <data key="e_value">0.796875</data>
    </edge>
    <edge source="n10" target="n11">
      <data key="e_value">1</data>
    </edge>
    <edge source="n4" target="n12">
      <data key="e_value">0.420497362471741</data>
    </edge>
    <edge source="n0" target="n14">
      <data key="e_value">0.4</data>
    </edge>
    <edge source="n1" target="n14">
      <data key="e_value">0.4</data>
    </edge>
    <edge source="n5" target="n14">
      <data key="e_value">0.333333333333333</data>
    </edge>
    <edge source="n6" target="n14">
      <data key="e_value">0.6</data>
    </edge>
    <edge source="n8" target="n14">
      <data key="e_value">0.6</data>
    </edge>
    <edge source="n13" target="n18">
      <data key="e_value">0.388888888888889</data>
    </edge>
    <edge source="n3" target="n21">
      <data key="e_value">0.222222222222222</data>
    </edge>
    <edge source="n15" target="n21">
      <data key="e_value">0.347826086956522</data>
    </edge>
    <edge source="n0" target="n23">
      <data key="e_value">0.222222222222222</data>
    </edge>
    <edge source="n1" target="n23">
      <data key="e_value">0.222222222222222</data>
    </edge>
    <edge source="n5" target="n23">
      <data key="e_value">0.2</data>
    </edge>
    <edge source="n6" target="n23">
      <data key="e_value">0.2</data>
    </edge>
    <edge source="n8" target="n23">
      <data key="e_value">0.2</data>
    </edge>
    <edge source="n0" target="n24">
      <data key="e_value">0.222222222222222</data>
    </edge>
    <edge source="n1" target="n24">
      <data key="e_value">0.222222222222222</data>
    </edge>
    <edge source="n5" target="n24">
      <data key="e_value">0.2</data>
    </edge>
    <edge source="n6" target="n24">
      <data key="e_value">0.2</data>
    </edge>
    <edge source="n8" target="n24">
      <data key="e_value">0.2</data>
    </edge>
    <edge source="n23" target="n24">
      <data key="e_value">1</data>
    </edge>
    <edge source="n2" target="n25">
      <data key="e_value">0.320754716981132</data>
    </edge>
    <edge source="n10" target="n25">
      <data key="e_value">0.323442136498516</data>
    </edge>
    <edge source="n11" target="n25">
      <data key="e_value">0.323442136498516</data>
    </edge>
    <edge source="n0" target="n27">
      <data key="e_value">0.2</data>
    </edge>
    <edge source="n1" target="n27">
      <data key="e_value">0.2</data>
    </edge>
    <edge source="n23" target="n27">
      <data key="e_value">0.9</data>
    </edge>
    <edge source="n24" target="n27">
      <data key="e_value">0.9</data>
    </edge>
    <edge source="n19" target="n29">
      <data key="e_value">0.636363636363636</data>
    </edge>
    <edge source="n17" target="n31">
      <data key="e_value">0.966887417218543</data>
    </edge>
    <edge source="n20" target="n32">
      <data key="e_value">0.666666666666667</data>
    </edge>
    <edge source="n33" target="n34">
      <data key="e_value">1</data>
    </edge>
    <edge source="n16" target="n35">
      <data key="e_value">0.212400502723083</data>
    </edge>
    <edge source="n19" target="n36">
      <data key="e_value">0.538461538461538</data>
    </edge>
    <edge source="n29" target="n36">
      <data key="e_value">0.411764705882353</data>
    </edge>
    <edge source="n17" target="n37">
      <data key="e_value">0.741721854304636</data>
    </edge>
    <edge source="n31" target="n37">
      <data key="e_value">0.767123287671233</data>
    </edge>
    <edge source="n5" target="n40">
      <data key="e_value">0.214285714285714</data>
    </edge>
    <edge source="n6" target="n40">
      <data key="e_value">0.214285714285714</data>
    </edge>
    <edge source="n8" target="n40">
      <data key="e_value">0.214285714285714</data>
    </edge>
    <edge source="n39" target="n42">
      <data key="e_value">1</data>
    </edge>
  </graph>
</graphml>
