# Supplementary material for: Tumorigenicity decrease in Bcl-xL deficient MDCK cells ensuring the safety for influenza vaccine production
Source: PLoS One. 2024 Dec 16;19(12):e0311069. doi: 10.1371/journal.pone.0311069 (PMC11649150; doi:10.1371/journal.pone.0311069)
Supplement: S1 File — (ZIP) [file pone.0311069.s002.zip › S2_File/2_GO_enrichment/enrichmap/B_vs_A.sign_BP_enrichment_map.graphml]

<?xml version="1.0" encoding="UTF-8"?>
<graphml xmlns="http://graphml.graphdrawing.org/xmlns"
         xmlns:xsi="http://www.w3.org/2001/XMLSchema-instance"
         xsi:schemaLocation="http://graphml.graphdrawing.org/xmlns
         http://graphml.graphdrawing.org/xmlns/1.0/graphml.xsd">
<!-- Created by igraph -->
  <key id="v_name" for="node" attr.name="name" attr.type="string"/>
  <key id="v_color" for="node" attr.name="color" attr.type="string"/>
  <key id="v_size" for="node" attr.name="size" attr.type="double"/>
  <key id="e_value" for="edge" attr.name="value" attr.type="double"/>
  <graph id="G" edgedefault="undirected">
    <node id="n0">
      <data key="v_name">system development</data>
      <data key="v_color">#FF0C00</data>
      <data key="v_size">11.0168082876866</data>
    </node>
    <node id="n1">
      <data key="v_name">cytokine-mediated signaling pathway</data>
      <data key="v_color">#FF2B00</data>
      <data key="v_size">8.7279204545632</data>
    </node>
    <node id="n2">
      <data key="v_name">response to cytokine</data>
      <data key="v_color">#FF3000</data>
      <data key="v_size">9.22881869049588</data>
    </node>
    <node id="n3">
      <data key="v_name">regulation of multicellular organismal process</data>
      <data key="v_color">#FF3B00</data>
      <data key="v_size">10.4512111118323</data>
    </node>
    <node id="n4">
      <data key="v_name">cellular response to cytokine stimulus</data>
      <data key="v_color">#FF3B00</data>
      <data key="v_size">9.10852445677817</data>
    </node>
    <node id="n5">
      <data key="v_name">animal organ development</data>
      <data key="v_color">#FF4200</data>
      <data key="v_size">10.6653359171852</data>
    </node>
    <node id="n6">
      <data key="v_name">blood vessel development</data>
      <data key="v_color">#FF4D00</data>
      <data key="v_size">8.64385618977472</data>
    </node>
    <node id="n7">
      <data key="v_name">blood vessel morphogenesis</data>
      <data key="v_color">#FF4D00</data>
      <data key="v_size">8.49185309632967</data>
    </node>
    <node id="n8">
      <data key="v_name">positive regulation of cell migration</data>
      <data key="v_color">#FF4D00</data>
      <data key="v_size">8.39231742277876</data>
    </node>
    <node id="n9">
      <data key="v_name">multicellular organism development</data>
      <data key="v_color">#FF4F00</data>
      <data key="v_size">11.0980320829605</data>
    </node>
    <node id="n10">
      <data key="v_name">response to wounding</data>
      <data key="v_color">#FF4F00</data>
      <data key="v_size">8.78135971352466</data>
    </node>
    <node id="n11">
      <data key="v_name">vasculature development</data>
      <data key="v_color">#FF5200</data>
      <data key="v_size">8.6724253419715</data>
    </node>
    <node id="n12">
      <data key="v_name">positive regulation of leukocyte migration</data>
      <data key="v_color">#FF5700</data>
      <data key="v_size">7.24792751344359</data>
    </node>
    <node id="n13">
      <data key="v_name">regulation of cell migration</data>
      <data key="v_color">#FF5A00</data>
      <data key="v_size">8.88264304936184</data>
    </node>
    <node id="n14">
      <data key="v_name">positive regulation of cell motility</data>
      <data key="v_color">#FF5A00</data>
      <data key="v_size">8.39231742277876</data>
    </node>
    <node id="n15">
      <data key="v_name">cardiovascular system development</data>
      <data key="v_color">#FF5A00</data>
      <data key="v_size">8.6724253419715</data>
    </node>
    <node id="n16">
      <data key="v_name">regulation of leukocyte migration</data>
      <data key="v_color">#FF5C00</data>
      <data key="v_size">7.4594316186373</data>
    </node>
    <node id="n17">
      <data key="v_name">angiogenesis</data>
      <data key="v_color">#FF5C00</data>
      <data key="v_size">8.24792751344359</data>
    </node>
    <node id="n18">
      <data key="v_name">locomotion</data>
      <data key="v_color">#FF5C00</data>
      <data key="v_size">9.91886323727459</data>
    </node>
    <node id="n19">
      <data key="v_name">leukocyte chemotaxis</data>
      <data key="v_color">#FF5F00</data>
      <data key="v_size">7.52356195605701</data>
    </node>
    <node id="n20">
      <data key="v_name">cell migration</data>
      <data key="v_color">#FF5F00</data>
      <data key="v_size">9.52356195605701</data>
    </node>
    <node id="n21">
      <data key="v_name">granulocyte migration</data>
      <data key="v_color">#FF5F00</data>
      <data key="v_size">7.16992500144231</data>
    </node>
    <node id="n22">
      <data key="v_name">response to interleukin-1</data>
      <data key="v_color">#FF6100</data>
      <data key="v_size">7.39231742277876</data>
    </node>
    <node id="n23">
      <data key="v_name">neutrophil migration</data>
      <data key="v_color">#FF6100</data>
      <data key="v_size">7</data>
    </node>
    <node id="n24">
      <data key="v_name">positive regulation of cellular component movement</data>
      <data key="v_color">#FF6700</data>
      <data key="v_size">8.4262647547021</data>
    </node>
    <node id="n25">
      <data key="v_name">response to organic substance</data>
      <data key="v_color">#FF6700</data>
      <data key="v_size">10.3398500028846</data>
    </node>
    <node id="n26">
      <data key="v_name">response to lipid</data>
      <data key="v_color">#FF6700</data>
      <data key="v_size">9.08746284125034</data>
    </node>
    <node id="n27">
      <data key="v_name">cell chemotaxis</data>
      <data key="v_color">#FF6900</data>
      <data key="v_size">7.75488750216347</data>
    </node>
    <node id="n28">
      <data key="v_name">positive regulation of response to stimulus</data>
      <data key="v_color">#FF6900</data>
      <data key="v_size">9.90689059560852</data>
    </node>
    <node id="n29">
      <data key="v_name">regulation of granulocyte chemotaxis</data>
      <data key="v_color">#FF6900</data>
      <data key="v_size">6.4594316186373</data>
    </node>
    <node id="n30">
      <data key="v_name">response to external stimulus</data>
      <data key="v_color">#FF6C00</data>
      <data key="v_size">10.1497471195047</data>
    </node>
    <node id="n31">
      <data key="v_name">cell motility</data>
      <data key="v_color">#FF6C00</data>
      <data key="v_size">9.58496250072116</data>
    </node>
    <node id="n32">
      <data key="v_name">regulation of leukocyte chemotaxis</data>
      <data key="v_color">#FF6C00</data>
      <data key="v_size">7</data>
    </node>
    <node id="n33">
      <data key="v_name">localization of cell</data>
      <data key="v_color">#FF6C00</data>
      <data key="v_size">9.58496250072116</data>
    </node>
    <node id="n34">
      <data key="v_name">regulation of cell motility</data>
      <data key="v_color">#FF6E00</data>
      <data key="v_size">8.88264304936184</data>
    </node>
    <node id="n35">
      <data key="v_name">positive regulation of leukocyte chemotaxis</data>
      <data key="v_color">#FF6E00</data>
      <data key="v_size">6.8073549220576</data>
    </node>
    <node id="n36">
      <data key="v_name">cellular response to chemical stimulus</data>
      <data key="v_color">#FF6E00</data>
      <data key="v_size">10.2384047393251</data>
    </node>
    <node id="n37">
      <data key="v_name">circulatory system development</data>
      <data key="v_color">#FF7100</data>
      <data key="v_size">9.10852445677817</data>
    </node>
    <node id="n38">
      <data key="v_name">cellular response to interleukin-1</data>
      <data key="v_color">#FF7100</data>
      <data key="v_size">7.16992500144231</data>
    </node>
    <node id="n39">
      <data key="v_name">multicellular organismal process</data>
      <data key="v_color">#FF7100</data>
      <data key="v_size">11.3663222142458</data>
    </node>
    <node id="n40">
      <data key="v_name">leukocyte migration</data>
      <data key="v_color">#FF7100</data>
      <data key="v_size">8</data>
    </node>
    <node id="n41">
      <data key="v_name">regulation of cellular component movement</data>
      <data key="v_color">#FF7300</data>
      <data key="v_size">9</data>
    </node>
    <node id="n42">
      <data key="v_name">hair cycle process</data>
      <data key="v_color">#FF7300</data>
      <data key="v_size">6.8073549220576</data>
    </node>
    <node id="n43">
      <data key="v_name">regulation of coagulation</data>
      <data key="v_color">#FF7300</data>
      <data key="v_size">6.70043971814109</data>
    </node>
    <node id="n44">
      <data key="v_name">tissue development</data>
      <data key="v_color">#FF7300</data>
      <data key="v_size">10.0334230015375</data>
    </node>
    <node id="n45">
      <data key="v_name">cell differentiation</data>
      <data key="v_color">#FF7600</data>
      <data key="v_size">10.7142455176661</data>
    </node>
    <node id="n46">
      <data key="v_name">cellular response to organic substance</data>
      <data key="v_color">#FF7600</data>
      <data key="v_size">10.0334230015375</data>
    </node>
    <node id="n47">
      <data key="v_name">anatomical structure morphogenesis</data>
      <data key="v_color">#FF7600</data>
      <data key="v_size">10.3837042924741</data>
    </node>
    <node id="n48">
      <data key="v_name">regulation of neutrophil migration</data>
      <data key="v_color">#FF7600</data>
      <data key="v_size">6.32192809488736</data>
    </node>
    <node id="n49">
      <data key="v_name">regulation of neutrophil chemotaxis</data>
      <data key="v_color">#FF7900</data>
      <data key="v_size">6.16992500144231</data>
    </node>
    <edge source="n1" target="n2">
      <data key="e_value">0.593386952636282</data>
    </edge>
    <edge source="n0" target="n3">
      <data key="e_value">0.457635156496997</data>
    </edge>
    <edge source="n1" target="n4">
      <data key="e_value">0.65161923454367</data>
    </edge>
    <edge source="n2" target="n4">
      <data key="e_value">0.910634495084897</data>
    </edge>
    <edge source="n0" target="n5">
      <data key="e_value">0.770088495575221</data>
    </edge>
    <edge source="n3" target="n5">
      <data key="e_value">0.38593421973408</data>
    </edge>
    <edge source="n6" target="n7">
      <data key="e_value">0.858433734939759</data>
    </edge>
    <edge source="n0" target="n9">
      <data key="e_value">0.881160324391765</data>
    </edge>
    <edge source="n3" target="n9">
      <data key="e_value">0.440964203233256</data>
    </edge>
    <edge source="n5" target="n9">
      <data key="e_value">0.678571428571429</data>
    </edge>
    <edge source="n6" target="n11">
      <data key="e_value">0.949928469241774</data>
    </edge>
    <edge source="n7" target="n11">
      <data key="e_value">0.815450643776824</data>
    </edge>
    <edge source="n8" target="n12">
      <data key="e_value">0.272904483430799</data>
    </edge>
    <edge source="n6" target="n13">
      <data key="e_value">0.223193010325655</data>
    </edge>
    <edge source="n7" target="n13">
      <data key="e_value">0.218197135636057</data>
    </edge>
    <edge source="n8" target="n13">
      <data key="e_value">0.585616438356164</data>
    </edge>
    <edge source="n11" target="n13">
      <data key="e_value">0.221877424359969</data>
    </edge>
    <edge source="n8" target="n14">
      <data key="e_value">0.962476547842402</data>
    </edge>
    <edge source="n12" target="n14">
      <data key="e_value">0.26266416510319</data>
    </edge>
    <edge source="n13" target="n14">
      <data key="e_value">0.574301675977654</data>
    </edge>
    <edge source="n6" target="n15">
      <data key="e_value">0.932584269662921</data>
    </edge>
    <edge source="n7" target="n15">
      <data key="e_value">0.800561797752809</data>
    </edge>
    <edge source="n11" target="n15">
      <data key="e_value">0.981741573033708</data>
    </edge>
    <edge source="n13" target="n15">
      <data key="e_value">0.22247882986913</data>
    </edge>
    <edge source="n8" target="n16">
      <data key="e_value">0.249110320284698</data>
    </edge>
    <edge source="n12" target="n16">
      <data key="e_value">0.740740740740741</data>
    </edge>
    <edge source="n13" target="n16">
      <data key="e_value">0.215753424657534</data>
    </edge>
    <edge source="n14" target="n16">
      <data key="e_value">0.240549828178694</data>
    </edge>
    <edge source="n6" target="n17">
      <data key="e_value">0.698795180722892</data>
    </edge>
    <edge source="n7" target="n17">
      <data key="e_value">0.814035087719298</data>
    </edge>
    <edge source="n11" target="n17">
      <data key="e_value">0.663805436337625</data>
    </edge>
    <edge source="n13" target="n17">
      <data key="e_value">0.206120612061206</data>
    </edge>
    <edge source="n15" target="n17">
      <data key="e_value">0.651685393258427</data>
    </edge>
    <edge source="n0" target="n18">
      <data key="e_value">0.2792821663195</data>
    </edge>
    <edge source="n3" target="n18">
      <data key="e_value">0.298658456124918</data>
    </edge>
    <edge source="n5" target="n18">
      <data key="e_value">0.266098484848485</data>
    </edge>
    <edge source="n8" target="n18">
      <data key="e_value">0.219794344473008</data>
    </edge>
    <edge source="n9" target="n18">
      <data key="e_value">0.268455402465555</data>
    </edge>
    <edge source="n13" target="n18">
      <data key="e_value">0.375321336760925</data>
    </edge>
    <edge source="n14" target="n18">
      <data key="e_value">0.228363324764353</data>
    </edge>
    <edge source="n12" target="n19">
      <data key="e_value">0.385542168674699</data>
    </edge>
    <edge source="n16" target="n19">
      <data key="e_value">0.453874538745387</data>
    </edge>
    <edge source="n0" target="n20">
      <data key="e_value">0.211209047064693</data>
    </edge>
    <edge source="n3" target="n20">
      <data key="e_value">0.255488540410133</data>
    </edge>
    <edge source="n5" target="n20">
      <data key="e_value">0.219482372121459</data>
    </edge>
    <edge source="n6" target="n20">
      <data key="e_value">0.200731834814428</data>
    </edge>
    <edge source="n8" target="n20">
      <data key="e_value">0.314145744029394</data>
    </edge>
    <edge source="n11" target="n20">
      <data key="e_value">0.204545454545455</data>
    </edge>
    <edge source="n13" target="n20">
      <data key="e_value">0.536436007348438</data>
    </edge>
    <edge source="n14" target="n20">
      <data key="e_value">0.312727272727273</data>
    </edge>
    <edge source="n15" target="n20">
      <data key="e_value">0.205655526992288</data>
    </edge>
    <edge source="n18" target="n20">
      <data key="e_value">0.699657240788346</data>
    </edge>
    <edge source="n12" target="n21">
      <data key="e_value">0.320388349514563</data>
    </edge>
    <edge source="n16" target="n21">
      <data key="e_value">0.320987654320988</data>
    </edge>
    <edge source="n19" target="n21">
      <data key="e_value">0.524886877828054</data>
    </edge>
    <edge source="n12" target="n23">
      <data key="e_value">0.271794871794872</data>
    </edge>
    <edge source="n16" target="n23">
      <data key="e_value">0.269230769230769</data>
    </edge>
    <edge source="n19" target="n23">
      <data key="e_value">0.429223744292237</data>
    </edge>
    <edge source="n21" target="n23">
      <data key="e_value">0.818181818181818</data>
    </edge>
    <edge source="n8" target="n24">
      <data key="e_value">0.892173913043478</data>
    </edge>
    <edge source="n12" target="n24">
      <data key="e_value">0.243478260869565</data>
    </edge>
    <edge source="n13" target="n24">
      <data key="e_value">0.550213675213675</data>
    </edge>
    <edge source="n14" target="n24">
      <data key="e_value">0.92695652173913</data>
    </edge>
    <edge source="n16" target="n24">
      <data key="e_value">0.224358974358974</data>
    </edge>
    <edge source="n18" target="n24">
      <data key="e_value">0.241570635936833</data>
    </edge>
    <edge source="n20" target="n24">
      <data key="e_value">0.316636851520572</data>
    </edge>
    <edge source="n0" target="n25">
      <data key="e_value">0.286119381823338</data>
    </edge>
    <edge source="n2" target="n25">
      <data key="e_value">0.327097339959076</data>
    </edge>
    <edge source="n3" target="n25">
      <data key="e_value">0.312805107022155</data>
    </edge>
    <edge source="n4" target="n25">
      <data key="e_value">0.297866121017246</data>
    </edge>
    <edge source="n5" target="n25">
      <data key="e_value">0.272637956443426</data>
    </edge>
    <edge source="n9" target="n25">
      <data key="e_value">0.291267235718976</data>
    </edge>
    <edge source="n18" target="n25">
      <data key="e_value">0.221868365180467</data>
    </edge>
    <edge source="n25" target="n26">
      <data key="e_value">0.323589593686057</data>
    </edge>
    <edge source="n8" target="n27">
      <data key="e_value">0.223076923076923</data>
    </edge>
    <edge source="n12" target="n27">
      <data key="e_value">0.302469135802469</data>
    </edge>
    <edge source="n14" target="n27">
      <data key="e_value">0.216417910447761</data>
    </edge>
    <edge source="n16" target="n27">
      <data key="e_value">0.365217391304348</data>
    </edge>
    <edge source="n19" target="n27">
      <data key="e_value">0.726950354609929</data>
    </edge>
    <edge source="n21" target="n27">
      <data key="e_value">0.389261744966443</data>
    </edge>
    <edge source="n23" target="n27">
      <data key="e_value">0.317567567567568</data>
    </edge>
    <edge source="n24" target="n27">
      <data key="e_value">0.205344585091421</data>
    </edge>
    <edge source="n0" target="n28">
      <data key="e_value">0.240198357353169</data>
    </edge>
    <edge source="n3" target="n28">
      <data key="e_value">0.320847268673356</data>
    </edge>
    <edge source="n5" target="n28">
      <data key="e_value">0.232126447344238</data>
    </edge>
    <edge source="n9" target="n28">
      <data key="e_value">0.227762992015688</data>
    </edge>
    <edge source="n18" target="n28">
      <data key="e_value">0.255558532011787</data>
    </edge>
    <edge source="n20" target="n28">
      <data key="e_value">0.24135783245095</data>
    </edge>
    <edge source="n25" target="n28">
      <data key="e_value">0.302797833935018</data>
    </edge>
    <edge source="n12" target="n29">
      <data key="e_value">0.312925170068027</data>
    </edge>
    <edge source="n16" target="n29">
      <data key="e_value">0.28042328042328</data>
    </edge>
    <edge source="n19" target="n29">
      <data key="e_value">0.258536585365854</data>
    </edge>
    <edge source="n21" target="n29">
      <data key="e_value">0.401515151515151</data>
    </edge>
    <edge source="n23" target="n29">
      <data key="e_value">0.341666666666667</data>
    </edge>
    <edge source="n0" target="n30">
      <data key="e_value">0.278067690472641</data>
    </edge>
    <edge source="n3" target="n30">
      <data key="e_value">0.307227702838736</data>
    </edge>
    <edge source="n5" target="n30">
      <data key="e_value">0.259393939393939</data>
    </edge>
    <edge source="n9" target="n30">
      <data key="e_value">0.272355507088332</data>
    </edge>
    <edge source="n18" target="n30">
      <data key="e_value">0.335705209656925</data>
    </edge>
    <edge source="n20" target="n30">
      <data key="e_value">0.239793140990746</data>
    </edge>
    <edge source="n25" target="n30">
      <data key="e_value">0.324217118997912</data>
    </edge>
    <edge source="n26" target="n30">
      <data key="e_value">0.220909090909091</data>
    </edge>
    <edge source="n28" target="n30">
      <data key="e_value">0.292892156862745</data>
    </edge>
    <edge source="n0" target="n31">
      <data key="e_value">0.216521881658744</data>
    </edge>
    <edge source="n3" target="n31">
      <data key="e_value">0.257472346434455</data>
    </edge>
    <edge source="n5" target="n31">
      <data key="e_value">0.224110355857657</data>
    </edge>
    <edge source="n8" target="n31">
      <data key="e_value">0.289503386004515</data>
    </edge>
    <edge source="n9" target="n31">
      <data key="e_value">0.204060614977196</data>
    </edge>
    <edge source="n13" target="n31">
      <data key="e_value">0.494356659142212</data>
    </edge>
    <edge source="n14" target="n31">
      <data key="e_value">0.30079006772009</data>
    </edge>
    <edge source="n18" target="n31">
      <data key="e_value">0.759211653813196</data>
    </edge>
    <edge source="n20" target="n31">
      <data key="e_value">0.921557562076749</data>
    </edge>
    <edge source="n24" target="n31">
      <data key="e_value">0.30461367426348</data>
    </edge>
    <edge source="n28" target="n31">
      <data key="e_value">0.237623762376238</data>
    </edge>
    <edge source="n30" target="n31">
      <data key="e_value">0.236564805057956</data>
    </edge>
    <edge source="n12" target="n32">
      <data key="e_value">0.56441717791411</data>
    </edge>
    <edge source="n16" target="n32">
      <data key="e_value">0.608465608465608</data>
    </edge>
    <edge source="n19" target="n32">
      <data key="e_value">0.560975609756098</data>
    </edge>
    <edge source="n21" target="n32">
      <data key="e_value">0.335135135135135</data>
    </edge>
    <edge source="n23" target="n32">
      <data key="e_value">0.281609195402299</data>
    </edge>
    <edge source="n27" target="n32">
      <data key="e_value">0.407801418439716</data>
    </edge>
    <edge source="n29" target="n32">
      <data key="e_value">0.460869565217391</data>
    </edge>
    <edge source="n0" target="n33">
      <data key="e_value">0.216579292267366</data>
    </edge>
    <edge source="n3" target="n33">
      <data key="e_value">0.25782168901435</data>
    </edge>
    <edge source="n5" target="n33">
      <data key="e_value">0.224175824175824</data>
    </edge>
    <edge source="n8" target="n33">
      <data key="e_value">0.288851351351351</data>
    </edge>
    <edge source="n9" target="n33">
      <data key="e_value">0.204649109901427</data>
    </edge>
    <edge source="n13" target="n33">
      <data key="e_value">0.493243243243243</data>
    </edge>
    <edge source="n14" target="n33">
      <data key="e_value">0.300112612612613</data>
    </edge>
    <edge source="n18" target="n33">
      <data key="e_value">0.757912745936698</data>
    </edge>
    <edge source="n20" target="n33">
      <data key="e_value">0.919481981981982</data>
    </edge>
    <edge source="n24" target="n33">
      <data key="e_value">0.30393788130893</data>
    </edge>
    <edge source="n28" target="n33">
      <data key="e_value">0.237709832134293</data>
    </edge>
    <edge source="n30" target="n33">
      <data key="e_value">0.236315789473684</data>
    </edge>
    <edge source="n31" target="n33">
      <data key="e_value">0.997747747747748</data>
    </edge>
    <edge source="n6" target="n34">
      <data key="e_value">0.216959511077158</data>
    </edge>
    <edge source="n7" target="n34">
      <data key="e_value">0.211802748585287</data>
    </edge>
    <edge source="n8" target="n34">
      <data key="e_value">0.552206673842842</data>
    </edge>
    <edge source="n11" target="n34">
      <data key="e_value">0.215832710978342</data>
    </edge>
    <edge source="n13" target="n34">
      <data key="e_value">0.942949407965554</data>
    </edge>
    <edge source="n14" target="n34">
      <data key="e_value">0.573735199138859</data>
    </edge>
    <edge source="n15" target="n34">
      <data key="e_value">0.216456634544107</data>
    </edge>
    <edge source="n16" target="n34">
      <data key="e_value">0.203444564047363</data>
    </edge>
    <edge source="n18" target="n34">
      <data key="e_value">0.398029134532991</data>
    </edge>
    <edge source="n20" target="n34">
      <data key="e_value">0.533213644524237</data>
    </edge>
    <edge source="n24" target="n34">
      <data key="e_value">0.550515463917526</data>
    </edge>
    <edge source="n31" target="n34">
      <data key="e_value">0.524266365688488</data>
    </edge>
    <edge source="n33" target="n34">
      <data key="e_value">0.523085585585586</data>
    </edge>
    <edge source="n12" target="n35">
      <data key="e_value">0.65</data>
    </edge>
    <edge source="n16" target="n35">
      <data key="e_value">0.481481481481481</data>
    </edge>
    <edge source="n19" target="n35">
      <data key="e_value">0.44390243902439</data>
    </edge>
    <edge source="n21" target="n35">
      <data key="e_value">0.311764705882353</data>
    </edge>
    <edge source="n23" target="n35">
      <data key="e_value">0.251572327044025</data>
    </edge>
    <edge source="n27" target="n35">
      <data key="e_value">0.322695035460993</data>
    </edge>
    <edge source="n29" target="n35">
      <data key="e_value">0.454545454545455</data>
    </edge>
    <edge source="n32" target="n35">
      <data key="e_value">0.791304347826087</data>
    </edge>
    <edge source="n0" target="n36">
      <data key="e_value">0.272819033886085</data>
    </edge>
    <edge source="n1" target="n36">
      <data key="e_value">0.209002203336481</data>
    </edge>
    <edge source="n2" target="n36">
      <data key="e_value">0.333747283452344</data>
    </edge>
    <edge source="n3" target="n36">
      <data key="e_value">0.308766485647789</data>
    </edge>
    <edge source="n4" target="n36">
      <data key="e_value">0.320742839156437</data>
    </edge>
    <edge source="n5" target="n36">
      <data key="e_value">0.259705488621151</data>
    </edge>
    <edge source="n9" target="n36">
      <data key="e_value">0.273947123688056</data>
    </edge>
    <edge source="n18" target="n36">
      <data key="e_value">0.24317617866005</data>
    </edge>
    <edge source="n20" target="n36">
      <data key="e_value">0.226415094339623</data>
    </edge>
    <edge source="n25" target="n36">
      <data key="e_value">0.734490010515247</data>
    </edge>
    <edge source="n26" target="n36">
      <data key="e_value">0.265583456425406</data>
    </edge>
    <edge source="n28" target="n36">
      <data key="e_value">0.31042654028436</data>
    </edge>
    <edge source="n30" target="n36">
      <data key="e_value">0.315857605177994</data>
    </edge>
    <edge source="n31" target="n36">
      <data key="e_value">0.227430555555556</data>
    </edge>
    <edge source="n33" target="n36">
      <data key="e_value">0.227509293680297</data>
    </edge>
    <edge source="n0" target="n37">
      <data key="e_value">0.204778761061947</data>
    </edge>
    <edge source="n3" target="n37">
      <data key="e_value">0.210135653954441</data>
    </edge>
    <edge source="n5" target="n37">
      <data key="e_value">0.225906966392166</data>
    </edge>
    <edge source="n6" target="n37">
      <data key="e_value">0.573898012100259</data>
    </edge>
    <edge source="n7" target="n37">
      <data key="e_value">0.492653414001729</data>
    </edge>
    <edge source="n11" target="n37">
      <data key="e_value">0.604148660328436</data>
    </edge>
    <edge source="n13" target="n37">
      <data key="e_value">0.205097806757558</data>
    </edge>
    <edge source="n15" target="n37">
      <data key="e_value">0.615384615384615</data>
    </edge>
    <edge source="n17" target="n37">
      <data key="e_value">0.401037165082109</data>
    </edge>
    <edge source="n18" target="n37">
      <data key="e_value">0.214260869565217</data>
    </edge>
    <edge source="n20" target="n37">
      <data key="e_value">0.234513274336283</data>
    </edge>
    <edge source="n31" target="n37">
      <data key="e_value">0.228607382550336</data>
    </edge>
    <edge source="n33" target="n37">
      <data key="e_value">0.22822445561139</data>
    </edge>
    <edge source="n34" target="n37">
      <data key="e_value">0.207175925925926</data>
    </edge>
    <edge source="n22" target="n38">
      <data key="e_value">0.825842696629214</data>
    </edge>
    <edge source="n0" target="n39">
      <data key="e_value">0.682861977278221</data>
    </edge>
    <edge source="n3" target="n39">
      <data key="e_value">0.431592941745226</data>
    </edge>
    <edge source="n5" target="n39">
      <data key="e_value">0.525864152767706</data>
    </edge>
    <edge source="n9" target="n39">
      <data key="e_value">0.774957698815567</data>
    </edge>
    <edge source="n18" target="n39">
      <data key="e_value">0.242445537596627</data>
    </edge>
    <edge source="n25" target="n39">
      <data key="e_value">0.288137460072695</data>
    </edge>
    <edge source="n28" target="n39">
      <data key="e_value">0.220652423615897</data>
    </edge>
    <edge source="n30" target="n39">
      <data key="e_value">0.271839145745769</data>
    </edge>
    <edge source="n36" target="n39">
      <data key="e_value">0.266983845983625</data>
    </edge>
    <edge source="n8" target="n40">
      <data key="e_value">0.23489010989011</data>
    </edge>
    <edge source="n12" target="n40">
      <data key="e_value">0.362694300518135</data>
    </edge>
    <edge source="n13" target="n40">
      <data key="e_value">0.221684414327202</data>
    </edge>
    <edge source="n14" target="n40">
      <data key="e_value">0.230254350736278</data>
    </edge>
    <edge source="n16" target="n40">
      <data key="e_value">0.489637305699482</data>
    </edge>
    <edge source="n19" target="n40">
      <data key="e_value">0.531088082901554</data>
    </edge>
    <edge source="n20" target="n40">
      <data key="e_value">0.236374770361298</data>
    </edge>
    <edge source="n21" target="n40">
      <data key="e_value">0.341968911917098</data>
    </edge>
    <edge source="n23" target="n40">
      <data key="e_value">0.27979274611399</data>
    </edge>
    <edge source="n24" target="n40">
      <data key="e_value">0.219543147208122</data>
    </edge>
    <edge source="n27" target="n40">
      <data key="e_value">0.464912280701754</data>
    </edge>
    <edge source="n31" target="n40">
      <data key="e_value">0.217832957110609</data>
    </edge>
    <edge source="n32" target="n40">
      <data key="e_value">0.297927461139896</data>
    </edge>
    <edge source="n33" target="n40">
      <data key="e_value">0.217342342342342</data>
    </edge>
    <edge source="n34" target="n40">
      <data key="e_value">0.214219759926131</data>
    </edge>
    <edge source="n35" target="n40">
      <data key="e_value">0.235751295336788</data>
    </edge>
    <edge source="n3" target="n41">
      <data key="e_value">0.208888888888889</data>
    </edge>
    <edge source="n6" target="n41">
      <data key="e_value">0.203223545900491</data>
    </edge>
    <edge source="n8" target="n41">
      <data key="e_value">0.487179487179487</data>
    </edge>
    <edge source="n11" target="n41">
      <data key="e_value">0.202470830473576</data>
    </edge>
    <edge source="n13" target="n41">
      <data key="e_value">0.831908831908832</data>
    </edge>
    <edge source="n14" target="n41">
      <data key="e_value">0.506172839506173</data>
    </edge>
    <edge source="n15" target="n41">
      <data key="e_value">0.203135650988412</data>
    </edge>
    <edge source="n18" target="n41">
      <data key="e_value">0.420125786163522</data>
    </edge>
    <edge source="n20" target="n41">
      <data key="e_value">0.523539421440726</data>
    </edge>
    <edge source="n24" target="n41">
      <data key="e_value">0.546058879392213</data>
    </edge>
    <edge source="n31" target="n41">
      <data key="e_value">0.518817204301075</data>
    </edge>
    <edge source="n33" target="n41">
      <data key="e_value">0.517703862660944</data>
    </edge>
    <edge source="n34" target="n41">
      <data key="e_value">0.882241215574549</data>
    </edge>
    <edge source="n37" target="n41">
      <data key="e_value">0.219646799116998</data>
    </edge>
    <edge source="n0" target="n44">
      <data key="e_value">0.419860330437745</data>
    </edge>
    <edge source="n3" target="n44">
      <data key="e_value">0.312290268456376</data>
    </edge>
    <edge source="n5" target="n44">
      <data key="e_value">0.495642933049947</data>
    </edge>
    <edge source="n9" target="n44">
      <data key="e_value">0.392195868400918</data>
    </edge>
    <edge source="n18" target="n44">
      <data key="e_value">0.269921578547938</data>
    </edge>
    <edge source="n20" target="n44">
      <data key="e_value">0.246464646464646</data>
    </edge>
    <edge source="n25" target="n44">
      <data key="e_value">0.210505450941526</data>
    </edge>
    <edge source="n28" target="n44">
      <data key="e_value">0.208103572284824</data>
    </edge>
    <edge source="n30" target="n44">
      <data key="e_value">0.203175284273761</data>
    </edge>
    <edge source="n31" target="n44">
      <data key="e_value">0.246993006993007</data>
    </edge>
    <edge source="n33" target="n44">
      <data key="e_value">0.247762863534676</data>
    </edge>
    <edge source="n36" target="n44">
      <data key="e_value">0.214626061736068</data>
    </edge>
    <edge source="n37" target="n44">
      <data key="e_value">0.259174311926606</data>
    </edge>
    <edge source="n39" target="n44">
      <data key="e_value">0.313991128162091</data>
    </edge>
    <edge source="n0" target="n45">
      <data key="e_value">0.622401489295687</data>
    </edge>
    <edge source="n3" target="n45">
      <data key="e_value">0.440185630800963</data>
    </edge>
    <edge source="n5" target="n45">
      <data key="e_value">0.515637928181367</data>
    </edge>
    <edge source="n9" target="n45">
      <data key="e_value">0.606989401317674</data>
    </edge>
    <edge source="n18" target="n45">
      <data key="e_value">0.297130403196513</data>
    </edge>
    <edge source="n20" target="n45">
      <data key="e_value">0.223361823361823</data>
    </edge>
    <edge source="n25" target="n45">
      <data key="e_value">0.269515581610614</data>
    </edge>
    <edge source="n28" target="n45">
      <data key="e_value">0.239356178608515</data>
    </edge>
    <edge source="n30" target="n45">
      <data key="e_value">0.27515671395579</data>
    </edge>
    <edge source="n31" target="n45">
      <data key="e_value">0.233595800524934</data>
    </edge>
    <edge source="n33" target="n45">
      <data key="e_value">0.234345706786652</data>
    </edge>
    <edge source="n36" target="n45">
      <data key="e_value">0.266254360926102</data>
    </edge>
    <edge source="n39" target="n45">
      <data key="e_value">0.534545454545455</data>
    </edge>
    <edge source="n44" target="n45">
      <data key="e_value">0.400224215246637</data>
    </edge>
    <edge source="n0" target="n46">
      <data key="e_value">0.250112393226435</data>
    </edge>
    <edge source="n1" target="n46">
      <data key="e_value">0.24665676077266</data>
    </edge>
    <edge source="n2" target="n46">
      <data key="e_value">0.388342440801457</data>
    </edge>
    <edge source="n3" target="n46">
      <data key="e_value">0.298300165837479</data>
    </edge>
    <edge source="n4" target="n46">
      <data key="e_value">0.37852897473997</data>
    </edge>
    <edge source="n5" target="n46">
      <data key="e_value">0.24566678457729</data>
    </edge>
    <edge source="n9" target="n46">
      <data key="e_value">0.250034326513799</data>
    </edge>
    <edge source="n18" target="n46">
      <data key="e_value">0.225853658536585</data>
    </edge>
    <edge source="n20" target="n46">
      <data key="e_value">0.212163677130045</data>
    </edge>
    <edge source="n25" target="n46">
      <data key="e_value">0.78690441391406</data>
    </edge>
    <edge source="n26" target="n46">
      <data key="e_value">0.286052809749492</data>
    </edge>
    <edge source="n28" target="n46">
      <data key="e_value">0.309029579657499</data>
    </edge>
    <edge source="n30" target="n46">
      <data key="e_value">0.290574712643678</data>
    </edge>
    <edge source="n31" target="n46">
      <data key="e_value">0.212384573601304</data>
    </edge>
    <edge source="n33" target="n46">
      <data key="e_value">0.212483039348711</data>
    </edge>
    <edge source="n36" target="n46">
      <data key="e_value">0.847340258105131</data>
    </edge>
    <edge source="n39" target="n46">
      <data key="e_value">0.238396386222473</data>
    </edge>
    <edge source="n44" target="n46">
      <data key="e_value">0.211261261261261</data>
    </edge>
    <edge source="n45" target="n46">
      <data key="e_value">0.252086811352254</data>
    </edge>
    <edge source="n0" target="n47">
      <data key="e_value">0.520956123117223</data>
    </edge>
    <edge source="n3" target="n47">
      <data key="e_value">0.380095693779904</data>
    </edge>
    <edge source="n5" target="n47">
      <data key="e_value">0.471097201767305</data>
    </edge>
    <edge source="n9" target="n47">
      <data key="e_value">0.507046476761619</data>
    </edge>
    <edge source="n18" target="n47">
      <data key="e_value">0.337961926091825</data>
    </edge>
    <edge source="n20" target="n47">
      <data key="e_value">0.262389274598994</data>
    </edge>
    <edge source="n25" target="n47">
      <data key="e_value">0.233793464965927</data>
    </edge>
    <edge source="n28" target="n47">
      <data key="e_value">0.223061224489796</data>
    </edge>
    <edge source="n30" target="n47">
      <data key="e_value">0.260710854947166</data>
    </edge>
    <edge source="n31" target="n47">
      <data key="e_value">0.265668849391955</data>
    </edge>
    <edge source="n33" target="n47">
      <data key="e_value">0.266604303086997</data>
    </edge>
    <edge source="n36" target="n47">
      <data key="e_value">0.237429660555455</data>
    </edge>
    <edge source="n37" target="n47">
      <data key="e_value">0.265365338960696</data>
    </edge>
    <edge source="n39" target="n47">
      <data key="e_value">0.409107037256062</data>
    </edge>
    <edge source="n44" target="n47">
      <data key="e_value">0.460632648349111</data>
    </edge>
    <edge source="n45" target="n47">
      <data key="e_value">0.505077498663816</data>
    </edge>
    <edge source="n46" target="n47">
      <data key="e_value">0.228322017458778</data>
    </edge>
    <edge source="n12" target="n48">
      <data key="e_value">0.268456375838926</data>
    </edge>
    <edge source="n16" target="n48">
      <data key="e_value">0.259259259259259</data>
    </edge>
    <edge source="n21" target="n48">
      <data key="e_value">0.371212121212121</data>
    </edge>
    <edge source="n23" target="n48">
      <data key="e_value">0.453703703703704</data>
    </edge>
    <edge source="n29" target="n48">
      <data key="e_value">0.619047619047619</data>
    </edge>
    <edge source="n32" target="n48">
      <data key="e_value">0.32258064516129</data>
    </edge>
    <edge source="n35" target="n48">
      <data key="e_value">0.284403669724771</data>
    </edge>
    <edge source="n12" target="n49">
      <data key="e_value">0.217687074829932</data>
    </edge>
    <edge source="n16" target="n49">
      <data key="e_value">0.206349206349206</data>
    </edge>
    <edge source="n21" target="n49">
      <data key="e_value">0.295454545454545</data>
    </edge>
    <edge source="n23" target="n49">
      <data key="e_value">0.361111111111111</data>
    </edge>
    <edge source="n29" target="n49">
      <data key="e_value">0.735849056603774</data>
    </edge>
    <edge source="n32" target="n49">
      <data key="e_value">0.339130434782609</data>
    </edge>
    <edge source="n35" target="n49">
      <data key="e_value">0.313131313131313</data>
    </edge>
    <edge source="n48" target="n49">
      <data key="e_value">0.795918367346939</data>
    </edge>
  </graph>
</graphml>
