# Supplementary material for: Tumorigenicity decrease in Bcl-xL deficient MDCK cells ensuring the safety for influenza vaccine production
Source: PLoS One. 2024 Dec 16;19(12):e0311069. doi: 10.1371/journal.pone.0311069 (PMC11649150; doi:10.1371/journal.pone.0311069)
Supplement: S1 File — (ZIP) [file pone.0311069.s002.zip › S2_File/2_GO_enrichment/enrichmap/B_vs_A.sign_MF_enrichment_map.graphml]

<?xml version="1.0" encoding="UTF-8"?>
<graphml xmlns="http://graphml.graphdrawing.org/xmlns"
         xmlns:xsi="http://www.w3.org/2001/XMLSchema-instance"
         xsi:schemaLocation="http://graphml.graphdrawing.org/xmlns
         http://graphml.graphdrawing.org/xmlns/1.0/graphml.xsd">
<!-- Created by igraph -->
  <key id="v_name" for="node" attr.name="name" attr.type="string"/>
  <key id="v_color" for="node" attr.name="color" attr.type="string"/>
  <key id="v_size" for="node" attr.name="size" attr.type="double"/>
  <key id="e_value" for="edge" attr.name="value" attr.type="double"/>
  <graph id="G" edgedefault="undirected">
    <node id="n0">
      <data key="v_name">calcium ion binding</data>
      <data key="v_color">#FF8D00</data>
      <data key="v_size">7.8073549220576</data>
    </node>
    <node id="n1">
      <data key="v_name">serine hydrolase activity</data>
      <data key="v_color">#FF9700</data>
      <data key="v_size">7</data>
    </node>
    <node id="n2">
      <data key="v_name">monooxygenase activity</data>
      <data key="v_color">#FF9A00</data>
      <data key="v_size">6.4594316186373</data>
    </node>
    <node id="n3">
      <data key="v_name">serine-type peptidase activity</data>
      <data key="v_color">#FFA200</data>
      <data key="v_size">6.90689059560852</data>
    </node>
    <node id="n4">
      <data key="v_name">CXCR chemokine receptor binding</data>
      <data key="v_color">#FFA400</data>
      <data key="v_size">5</data>
    </node>
    <node id="n5">
      <data key="v_name">UDP-glycosyltransferase activity</data>
      <data key="v_color">#FFA700</data>
      <data key="v_size">6.70043971814109</data>
    </node>
    <node id="n6">
      <data key="v_name">chemokine activity</data>
      <data key="v_color">#FFAA00</data>
      <data key="v_size">5.8073549220576</data>
    </node>
    <node id="n7">
      <data key="v_name">transcriptional activator activity, RNA polymerase II transcription regulatory region sequence-speci...</data>
      <data key="v_color">#FFAC00</data>
      <data key="v_size">7.90689059560852</data>
    </node>
    <node id="n8">
      <data key="v_name">N-acetylglucosamine 6-O-sulfotransferase activity</data>
      <data key="v_color">#FFB100</data>
      <data key="v_size">4.58496250072116</data>
    </node>
    <node id="n9">
      <data key="v_name">monocarboxylic acid transmembrane transporter activity</data>
      <data key="v_color">#FFB100</data>
      <data key="v_size">6</data>
    </node>
    <node id="n10">
      <data key="v_name">calcium-dependent phospholipid binding</data>
      <data key="v_color">#FFB600</data>
      <data key="v_size">5.8073549220576</data>
    </node>
    <node id="n11">
      <data key="v_name">oxysterol 7-alpha-hydroxylase activity</data>
      <data key="v_color">#FFB600</data>
      <data key="v_size">4</data>
    </node>
    <node id="n12">
      <data key="v_name">laurate hydroxylase activity</data>
      <data key="v_color">#FFB600</data>
      <data key="v_size">4</data>
    </node>
    <node id="n13">
      <data key="v_name">16-hydroxypalmitate dehydrogenase activity</data>
      <data key="v_color">#FFB600</data>
      <data key="v_size">4</data>
    </node>
    <node id="n14">
      <data key="v_name">lipid binding</data>
      <data key="v_color">#FFB600</data>
      <data key="v_size">8.24792751344359</data>
    </node>
    <node id="n15">
      <data key="v_name">transcriptional activator activity, RNA polymerase II proximal promoter sequence-specific DNA bindin...</data>
      <data key="v_color">#FFB600</data>
      <data key="v_size">7.4594316186373</data>
    </node>
    <node id="n16">
      <data key="v_name">neurotransmitter:sodium symporter activity</data>
      <data key="v_color">#FFBC00</data>
      <data key="v_size">5</data>
    </node>
    <node id="n17">
      <data key="v_name">syndecan binding</data>
      <data key="v_color">#FFBC00</data>
      <data key="v_size">4.58496250072116</data>
    </node>
    <node id="n18">
      <data key="v_name">monocarboxylate:sodium symporter activity</data>
      <data key="v_color">#FFBC00</data>
      <data key="v_size">4.58496250072116</data>
    </node>
    <node id="n19">
      <data key="v_name">nuclear receptor activity</data>
      <data key="v_color">#FFBC00</data>
      <data key="v_size">5.8073549220576</data>
    </node>
    <node id="n20">
      <data key="v_name">transcription factor activity, direct ligand regulated sequence-specific DNA binding</data>
      <data key="v_color">#FFBC00</data>
      <data key="v_size">5.8073549220576</data>
    </node>
    <node id="n21">
      <data key="v_name">glucocorticoid receptor binding</data>
      <data key="v_color">#FFBE00</data>
      <data key="v_size">5</data>
    </node>
    <node id="n22">
      <data key="v_name">protein heterodimerization activity</data>
      <data key="v_color">#FFBE00</data>
      <data key="v_size">8.04439411935845</data>
    </node>
    <node id="n23">
      <data key="v_name">signaling receptor binding</data>
      <data key="v_color">#FFBE00</data>
      <data key="v_size">9.20945336562895</data>
    </node>
    <node id="n24">
      <data key="v_name">spectrin binding</data>
      <data key="v_color">#FFBE00</data>
      <data key="v_size">5.32192809488736</data>
    </node>
    <node id="n25">
      <data key="v_name">chemokine receptor binding</data>
      <data key="v_color">#FFBE00</data>
      <data key="v_size">5.8073549220576</data>
    </node>
    <node id="n26">
      <data key="v_name">dipeptidase activity</data>
      <data key="v_color">#FFC100</data>
      <data key="v_size">4.58496250072116</data>
    </node>
    <node id="n27">
      <data key="v_name">UDP-xylosyltransferase activity</data>
      <data key="v_color">#FFC100</data>
      <data key="v_size">4.58496250072116</data>
    </node>
    <node id="n28">
      <data key="v_name">xylosyltransferase activity</data>
      <data key="v_color">#FFC100</data>
      <data key="v_size">4.58496250072116</data>
    </node>
    <node id="n29">
      <data key="v_name">phospholipid binding</data>
      <data key="v_color">#FFC100</data>
      <data key="v_size">7.70043971814109</data>
    </node>
    <node id="n30">
      <data key="v_name">arachidonic acid 11,12-epoxygenase activity</data>
      <data key="v_color">#FFC100</data>
      <data key="v_size">4</data>
    </node>
    <node id="n31">
      <data key="v_name">alkane 1-monooxygenase activity</data>
      <data key="v_color">#FFC100</data>
      <data key="v_size">4</data>
    </node>
    <node id="n32">
      <data key="v_name">CCR3 chemokine receptor binding</data>
      <data key="v_color">#FFC100</data>
      <data key="v_size">4</data>
    </node>
    <node id="n33">
      <data key="v_name">microsatellite binding</data>
      <data key="v_color">#FFC100</data>
      <data key="v_size">4</data>
    </node>
    <node id="n34">
      <data key="v_name">leukotriene-B4 20-monooxygenase activity</data>
      <data key="v_color">#FFC100</data>
      <data key="v_size">4</data>
    </node>
    <node id="n35">
      <data key="v_name">organic acid:sodium symporter activity</data>
      <data key="v_color">#FFC100</data>
      <data key="v_size">5.32192809488736</data>
    </node>
    <node id="n36">
      <data key="v_name">amyloid-beta binding</data>
      <data key="v_color">#FFC300</data>
      <data key="v_size">5.8073549220576</data>
    </node>
    <node id="n37">
      <data key="v_name">clathrin binding</data>
      <data key="v_color">#FFC300</data>
      <data key="v_size">5.8073549220576</data>
    </node>
    <node id="n38">
      <data key="v_name">lipopolysaccharide binding</data>
      <data key="v_color">#FFC300</data>
      <data key="v_size">5.32192809488736</data>
    </node>
    <node id="n39">
      <data key="v_name">phospholipase activity</data>
      <data key="v_color">#FFC300</data>
      <data key="v_size">6.16992500144231</data>
    </node>
    <node id="n40">
      <data key="v_name">amino acid:sodium symporter activity</data>
      <data key="v_color">#FFC300</data>
      <data key="v_size">5</data>
    </node>
    <node id="n41">
      <data key="v_name">cytokine activity</data>
      <data key="v_color">#FFC600</data>
      <data key="v_size">6.70043971814109</data>
    </node>
    <node id="n42">
      <data key="v_name">HMG box domain binding</data>
      <data key="v_color">#FFC600</data>
      <data key="v_size">5</data>
    </node>
    <node id="n43">
      <data key="v_name">protein dimerization activity</data>
      <data key="v_color">#FFC600</data>
      <data key="v_size">9</data>
    </node>
    <node id="n44">
      <data key="v_name">glycosphingolipid binding</data>
      <data key="v_color">#FFC600</data>
      <data key="v_size">4.58496250072116</data>
    </node>
    <node id="n45">
      <data key="v_name">serine-type endopeptidase activity</data>
      <data key="v_color">#FFC800</data>
      <data key="v_size">6.32192809488736</data>
    </node>
    <node id="n46">
      <data key="v_name">lipase activity</data>
      <data key="v_color">#FFC800</data>
      <data key="v_size">6.32192809488736</data>
    </node>
    <node id="n47">
      <data key="v_name">oxidoreductase activity, acting on paired donors, with incorporation or reduction of molecular oxyge...</data>
      <data key="v_color">#FFC800</data>
      <data key="v_size">6.4594316186373</data>
    </node>
    <node id="n48">
      <data key="v_name">growth factor receptor binding</data>
      <data key="v_color">#FFC800</data>
      <data key="v_size">6.4594316186373</data>
    </node>
    <node id="n49">
      <data key="v_name">transcription factor activity, RNA polymerase II proximal promoter sequence-specific DNA binding</data>
      <data key="v_color">#FFC800</data>
      <data key="v_size">7.70043971814109</data>
    </node>
    <edge source="n1" target="n3">
      <data key="e_value">0.966887417218543</data>
    </edge>
    <edge source="n12" target="n13">
      <data key="e_value">1</data>
    </edge>
    <edge source="n7" target="n15">
      <data key="e_value">0.687640449438202</data>
    </edge>
    <edge source="n16" target="n18">
      <data key="e_value">0.2</data>
    </edge>
    <edge source="n19" target="n20">
      <data key="e_value">1</data>
    </edge>
    <edge source="n6" target="n25">
      <data key="e_value">0.722222222222222</data>
    </edge>
    <edge source="n27" target="n28">
      <data key="e_value">1</data>
    </edge>
    <edge source="n14" target="n29">
      <data key="e_value">0.64696734059098</data>
    </edge>
    <edge source="n12" target="n30">
      <data key="e_value">0.666666666666667</data>
    </edge>
    <edge source="n13" target="n30">
      <data key="e_value">0.666666666666667</data>
    </edge>
    <edge source="n12" target="n31">
      <data key="e_value">0.666666666666667</data>
    </edge>
    <edge source="n13" target="n31">
      <data key="e_value">0.666666666666667</data>
    </edge>
    <edge source="n30" target="n31">
      <data key="e_value">0.5</data>
    </edge>
    <edge source="n12" target="n34">
      <data key="e_value">0.666666666666667</data>
    </edge>
    <edge source="n13" target="n34">
      <data key="e_value">0.666666666666667</data>
    </edge>
    <edge source="n30" target="n34">
      <data key="e_value">0.5</data>
    </edge>
    <edge source="n31" target="n34">
      <data key="e_value">1</data>
    </edge>
    <edge source="n16" target="n35">
      <data key="e_value">0.393939393939394</data>
    </edge>
    <edge source="n18" target="n35">
      <data key="e_value">0.266666666666667</data>
    </edge>
    <edge source="n10" target="n37">
      <data key="e_value">0.296296296296296</data>
    </edge>
    <edge source="n16" target="n40">
      <data key="e_value">0.565217391304348</data>
    </edge>
    <edge source="n35" target="n40">
      <data key="e_value">0.666666666666667</data>
    </edge>
    <edge source="n6" target="n41">
      <data key="e_value">0.240740740740741</data>
    </edge>
    <edge source="n25" target="n41">
      <data key="e_value">0.220338983050847</data>
    </edge>
    <edge source="n22" target="n43">
      <data key="e_value">0.420497362471741</data>
    </edge>
    <edge source="n1" target="n45">
      <data key="e_value">0.741721854304636</data>
    </edge>
    <edge source="n3" target="n45">
      <data key="e_value">0.767123287671233</data>
    </edge>
    <edge source="n39" target="n46">
      <data key="e_value">0.8125</data>
    </edge>
    <edge source="n2" target="n47">
      <data key="e_value">0.510791366906475</data>
    </edge>
    <edge source="n7" target="n49">
      <data key="e_value">0.555555555555556</data>
    </edge>
    <edge source="n15" target="n49">
      <data key="e_value">0.700228832951945</data>
    </edge>
  </graph>
</graphml>
