# Supplementary material for: Tumorigenicity decrease in Bcl-xL deficient MDCK cells ensuring the safety for influenza vaccine production
Source: PLoS One. 2024 Dec 16;19(12):e0311069. doi: 10.1371/journal.pone.0311069 (PMC11649150; doi:10.1371/journal.pone.0311069)
Supplement: S1 File — (ZIP) [file pone.0311069.s002.zip › S2_File/2_GO_enrichment/enrichmap/B_vs_A.up_BP_enrichment_map.graphml]

<?xml version="1.0" encoding="UTF-8"?>
<graphml xmlns="http://graphml.graphdrawing.org/xmlns"
         xmlns:xsi="http://www.w3.org/2001/XMLSchema-instance"
         xsi:schemaLocation="http://graphml.graphdrawing.org/xmlns
         http://graphml.graphdrawing.org/xmlns/1.0/graphml.xsd">
<!-- Created by igraph -->
  <key id="v_name" for="node" attr.name="name" attr.type="string"/>
  <key id="v_color" for="node" attr.name="color" attr.type="string"/>
  <key id="v_size" for="node" attr.name="size" attr.type="double"/>
  <key id="e_value" for="edge" attr.name="value" attr.type="double"/>
  <graph id="G" edgedefault="undirected">
    <node id="n0">
      <data key="v_name">system development</data>
      <data key="v_color">#FF0000</data>
      <data key="v_size">10.5468944598876</data>
    </node>
    <node id="n1">
      <data key="v_name">multicellular organism development</data>
      <data key="v_color">#FF4000</data>
      <data key="v_size">10.6147098441152</data>
    </node>
    <node id="n2">
      <data key="v_name">animal organ development</data>
      <data key="v_color">#FF4800</data>
      <data key="v_size">10.1799090900149</data>
    </node>
    <node id="n3">
      <data key="v_name">generation of neurons</data>
      <data key="v_color">#FF4A00</data>
      <data key="v_size">9.4594316186373</data>
    </node>
    <node id="n4">
      <data key="v_name">neurogenesis</data>
      <data key="v_color">#FF5400</data>
      <data key="v_size">9.49185309632967</data>
    </node>
    <node id="n5">
      <data key="v_name">nervous system development</data>
      <data key="v_color">#FF5F00</data>
      <data key="v_size">9.76818432477693</data>
    </node>
    <node id="n6">
      <data key="v_name">neuron differentiation</data>
      <data key="v_color">#FF6700</data>
      <data key="v_size">9.28540221886225</data>
    </node>
    <node id="n7">
      <data key="v_name">regulation of multicellular organismal process</data>
      <data key="v_color">#FF6900</data>
      <data key="v_size">9.90689059560852</data>
    </node>
    <node id="n8">
      <data key="v_name">anatomical structure development</data>
      <data key="v_color">#FF6E00</data>
      <data key="v_size">10.6510516911789</data>
    </node>
    <node id="n9">
      <data key="v_name">locomotion</data>
      <data key="v_color">#FF6E00</data>
      <data key="v_size">9.4262647547021</data>
    </node>
    <node id="n10">
      <data key="v_name">response to interleukin-1</data>
      <data key="v_color">#FF7300</data>
      <data key="v_size">7</data>
    </node>
    <node id="n11">
      <data key="v_name">chemotaxis</data>
      <data key="v_color">#FF7300</data>
      <data key="v_size">8.4262647547021</data>
    </node>
    <node id="n12">
      <data key="v_name">developmental process</data>
      <data key="v_color">#FF7B00</data>
      <data key="v_size">10.6865005271832</data>
    </node>
    <node id="n13">
      <data key="v_name">movement of cell or subcellular component</data>
      <data key="v_color">#FF7B00</data>
      <data key="v_size">9.4093909361377</data>
    </node>
    <node id="n14">
      <data key="v_name">taxis</data>
      <data key="v_color">#FF7B00</data>
      <data key="v_size">8.4594316186373</data>
    </node>
    <node id="n15">
      <data key="v_name">cell differentiation</data>
      <data key="v_color">#FF7B00</data>
      <data key="v_size">10.2094533656289</data>
    </node>
    <node id="n16">
      <data key="v_name">neuron development</data>
      <data key="v_color">#FF7E00</data>
      <data key="v_size">9.04439411935845</data>
    </node>
    <node id="n17">
      <data key="v_name">multicellular organismal process</data>
      <data key="v_color">#FF7E00</data>
      <data key="v_size">10.8328900141647</data>
    </node>
    <node id="n18">
      <data key="v_name">blood vessel development</data>
      <data key="v_color">#FF7E00</data>
      <data key="v_size">8.08746284125034</data>
    </node>
    <node id="n19">
      <data key="v_name">cytokine-mediated signaling pathway</data>
      <data key="v_color">#FF7E00</data>
      <data key="v_size">8.08746284125034</data>
    </node>
    <node id="n20">
      <data key="v_name">cell migration</data>
      <data key="v_color">#FF8000</data>
      <data key="v_size">9</data>
    </node>
    <node id="n21">
      <data key="v_name">cellular developmental process</data>
      <data key="v_color">#FF8000</data>
      <data key="v_size">10.2384047393251</data>
    </node>
    <node id="n22">
      <data key="v_name">vasculature development</data>
      <data key="v_color">#FF8000</data>
      <data key="v_size">8.12928301694497</data>
    </node>
    <node id="n23">
      <data key="v_name">tissue development</data>
      <data key="v_color">#FF8000</data>
      <data key="v_size">9.53915881110803</data>
    </node>
    <node id="n24">
      <data key="v_name">regulation of neutrophil migration</data>
      <data key="v_color">#FF8300</data>
      <data key="v_size">6</data>
    </node>
    <node id="n25">
      <data key="v_name">cell morphogenesis</data>
      <data key="v_color">#FF8300</data>
      <data key="v_size">8.88264304936184</data>
    </node>
    <node id="n26">
      <data key="v_name">cardiovascular system development</data>
      <data key="v_color">#FF8500</data>
      <data key="v_size">8.12928301694497</data>
    </node>
    <node id="n27">
      <data key="v_name">tube morphogenesis</data>
      <data key="v_color">#FF8500</data>
      <data key="v_size">8.7279204545632</data>
    </node>
    <node id="n28">
      <data key="v_name">response to wounding</data>
      <data key="v_color">#FF8500</data>
      <data key="v_size">8.20945336562895</data>
    </node>
    <node id="n29">
      <data key="v_name">anatomical structure morphogenesis</data>
      <data key="v_color">#FF8500</data>
      <data key="v_size">9.8703647195834</data>
    </node>
    <node id="n30">
      <data key="v_name">blood vessel morphogenesis</data>
      <data key="v_color">#FF8800</data>
      <data key="v_size">7.90689059560852</data>
    </node>
    <node id="n31">
      <data key="v_name">plasma membrane bounded cell projection morphogenesis</data>
      <data key="v_color">#FF8800</data>
      <data key="v_size">8.55458885167764</data>
    </node>
    <node id="n32">
      <data key="v_name">regulation of granulocyte chemotaxis</data>
      <data key="v_color">#FF8B00</data>
      <data key="v_size">6</data>
    </node>
    <node id="n33">
      <data key="v_name">regulation of neutrophil chemotaxis</data>
      <data key="v_color">#FF8B00</data>
      <data key="v_size">5.8073549220576</data>
    </node>
    <node id="n34">
      <data key="v_name">cell projection morphogenesis</data>
      <data key="v_color">#FF8B00</data>
      <data key="v_size">8.55458885167764</data>
    </node>
    <node id="n35">
      <data key="v_name">neuron projection development</data>
      <data key="v_color">#FF8B00</data>
      <data key="v_size">8.83289001416474</data>
    </node>
    <node id="n36">
      <data key="v_name">positive regulation of neutrophil migration</data>
      <data key="v_color">#FF8D00</data>
      <data key="v_size">5.8073549220576</data>
    </node>
    <node id="n37">
      <data key="v_name">cellular response to cytokine stimulus</data>
      <data key="v_color">#FF8D00</data>
      <data key="v_size">8.4594316186373</data>
    </node>
    <node id="n38">
      <data key="v_name">signaling</data>
      <data key="v_color">#FF8D00</data>
      <data key="v_size">10.467605550083</data>
    </node>
    <node id="n39">
      <data key="v_name">cellular response to interleukin-1</data>
      <data key="v_color">#FF8D00</data>
      <data key="v_size">6.70043971814109</data>
    </node>
    <node id="n40">
      <data key="v_name">response to cytokine</data>
      <data key="v_color">#FF8D00</data>
      <data key="v_size">8.55458885167764</data>
    </node>
    <node id="n41">
      <data key="v_name">regulation of multicellular organismal development</data>
      <data key="v_color">#FF8D00</data>
      <data key="v_size">9.44294349584873</data>
    </node>
    <node id="n42">
      <data key="v_name">cell motility</data>
      <data key="v_color">#FF8D00</data>
      <data key="v_size">9.04439411935845</data>
    </node>
    <node id="n43">
      <data key="v_name">neutrophil migration</data>
      <data key="v_color">#FF8D00</data>
      <data key="v_size">6.4594316186373</data>
    </node>
    <node id="n44">
      <data key="v_name">neuron projection morphogenesis</data>
      <data key="v_color">#FF8D00</data>
      <data key="v_size">8.52356195605701</data>
    </node>
    <node id="n45">
      <data key="v_name">localization of cell</data>
      <data key="v_color">#FF9000</data>
      <data key="v_size">9.04439411935845</data>
    </node>
    <node id="n46">
      <data key="v_name">cell morphogenesis involved in differentiation</data>
      <data key="v_color">#FF9000</data>
      <data key="v_size">8.61470984411521</data>
    </node>
    <node id="n47">
      <data key="v_name">cell part morphogenesis</data>
      <data key="v_color">#FF9000</data>
      <data key="v_size">8.55458885167764</data>
    </node>
    <node id="n48">
      <data key="v_name">response to corticotropin-releasing hormone</data>
      <data key="v_color">#FF9200</data>
      <data key="v_size">4.58496250072116</data>
    </node>
    <node id="n49">
      <data key="v_name">cellular response to corticotropin-releasing hormone stimulus</data>
      <data key="v_color">#FF9200</data>
      <data key="v_size">4.58496250072116</data>
    </node>
    <edge source="n0" target="n1">
      <data key="e_value">0.881160324391765</data>
    </edge>
    <edge source="n0" target="n2">
      <data key="e_value">0.770088495575221</data>
    </edge>
    <edge source="n1" target="n2">
      <data key="e_value">0.678571428571429</data>
    </edge>
    <edge source="n0" target="n3">
      <data key="e_value">0.394159292035398</data>
    </edge>
    <edge source="n1" target="n3">
      <data key="e_value">0.34731752963194</data>
    </edge>
    <edge source="n2" target="n3">
      <data key="e_value">0.283512195121951</data>
    </edge>
    <edge source="n0" target="n4">
      <data key="e_value">0.415398230088496</data>
    </edge>
    <edge source="n1" target="n4">
      <data key="e_value">0.366032439176544</data>
    </edge>
    <edge source="n2" target="n4">
      <data key="e_value">0.297307766802247</data>
    </edge>
    <edge source="n3" target="n4">
      <data key="e_value">0.948870899020026</data>
    </edge>
    <edge source="n0" target="n5">
      <data key="e_value">0.547433628318584</data>
    </edge>
    <edge source="n1" target="n5">
      <data key="e_value">0.482376793512165</data>
    </edge>
    <edge source="n2" target="n5">
      <data key="e_value">0.374446085672083</data>
    </edge>
    <edge source="n3" target="n5">
      <data key="e_value">0.720012932428063</data>
    </edge>
    <edge source="n4" target="n5">
      <data key="e_value">0.75881021661817</data>
    </edge>
    <edge source="n0" target="n6">
      <data key="e_value">0.355221238938053</data>
    </edge>
    <edge source="n1" target="n6">
      <data key="e_value">0.3130068621335</data>
    </edge>
    <edge source="n2" target="n6">
      <data key="e_value">0.266786212392907</data>
    </edge>
    <edge source="n3" target="n6">
      <data key="e_value">0.901212393354288</data>
    </edge>
    <edge source="n4" target="n6">
      <data key="e_value">0.855134213890072</data>
    </edge>
    <edge source="n5" target="n6">
      <data key="e_value">0.648884578079534</data>
    </edge>
    <edge source="n0" target="n7">
      <data key="e_value">0.457635156496997</data>
    </edge>
    <edge source="n1" target="n7">
      <data key="e_value">0.440964203233256</data>
    </edge>
    <edge source="n2" target="n7">
      <data key="e_value">0.38593421973408</data>
    </edge>
    <edge source="n3" target="n7">
      <data key="e_value">0.359756097560976</data>
    </edge>
    <edge source="n4" target="n7">
      <data key="e_value">0.3626525443242</data>
    </edge>
    <edge source="n5" target="n7">
      <data key="e_value">0.383146533831465</data>
    </edge>
    <edge source="n6" target="n7">
      <data key="e_value">0.323055028462998</data>
    </edge>
    <edge source="n0" target="n8">
      <data key="e_value">0.813183649971215</data>
    </edge>
    <edge source="n1" target="n8">
      <data key="e_value">0.922855497985032</data>
    </edge>
    <edge source="n2" target="n8">
      <data key="e_value">0.6262233736327</data>
    </edge>
    <edge source="n3" target="n8">
      <data key="e_value">0.320523891767415</data>
    </edge>
    <edge source="n4" target="n8">
      <data key="e_value">0.337795048934945</data>
    </edge>
    <edge source="n5" target="n8">
      <data key="e_value">0.445164075993092</data>
    </edge>
    <edge source="n6" target="n8">
      <data key="e_value">0.288860103626943</data>
    </edge>
    <edge source="n7" target="n8">
      <data key="e_value">0.419185105234754</data>
    </edge>
    <edge source="n0" target="n9">
      <data key="e_value">0.2792821663195</data>
    </edge>
    <edge source="n1" target="n9">
      <data key="e_value">0.268455402465555</data>
    </edge>
    <edge source="n2" target="n9">
      <data key="e_value">0.266098484848485</data>
    </edge>
    <edge source="n3" target="n9">
      <data key="e_value">0.313652073732719</data>
    </edge>
    <edge source="n4" target="n9">
      <data key="e_value">0.31636670416198</data>
    </edge>
    <edge source="n5" target="n9">
      <data key="e_value">0.306137184115523</data>
    </edge>
    <edge source="n6" target="n9">
      <data key="e_value">0.301258992805755</data>
    </edge>
    <edge source="n7" target="n9">
      <data key="e_value">0.298658456124918</data>
    </edge>
    <edge source="n8" target="n9">
      <data key="e_value">0.264233178970308</data>
    </edge>
    <edge source="n3" target="n11">
      <data key="e_value">0.24780526735834</data>
    </edge>
    <edge source="n4" target="n11">
      <data key="e_value">0.240733664501337</data>
    </edge>
    <edge source="n6" target="n11">
      <data key="e_value">0.263363754889179</data>
    </edge>
    <edge source="n9" target="n11">
      <data key="e_value">0.38560411311054</data>
    </edge>
    <edge source="n0" target="n12">
      <data key="e_value">0.77834412453506</data>
    </edge>
    <edge source="n1" target="n12">
      <data key="e_value">0.883317261330762</data>
    </edge>
    <edge source="n2" target="n12">
      <data key="e_value">0.599393855903017</data>
    </edge>
    <edge source="n3" target="n12">
      <data key="e_value">0.306791569086651</data>
    </edge>
    <edge source="n4" target="n12">
      <data key="e_value">0.323322771731643</data>
    </edge>
    <edge source="n5" target="n12">
      <data key="e_value">0.42609174817468</data>
    </edge>
    <edge source="n6" target="n12">
      <data key="e_value">0.276484364237498</data>
    </edge>
    <edge source="n7" target="n12">
      <data key="e_value">0.415686274509804</data>
    </edge>
    <edge source="n8" target="n12">
      <data key="e_value">0.957156633145061</data>
    </edge>
    <edge source="n9" target="n12">
      <data key="e_value">0.259585084033613</data>
    </edge>
    <edge source="n0" target="n13">
      <data key="e_value">0.280825203902127</data>
    </edge>
    <edge source="n1" target="n13">
      <data key="e_value">0.267302412946106</data>
    </edge>
    <edge source="n2" target="n13">
      <data key="e_value">0.270592690778262</data>
    </edge>
    <edge source="n3" target="n13">
      <data key="e_value">0.3087899543379</data>
    </edge>
    <edge source="n4" target="n13">
      <data key="e_value">0.31195985503206</data>
    </edge>
    <edge source="n5" target="n13">
      <data key="e_value">0.301503938887563</data>
    </edge>
    <edge source="n6" target="n13">
      <data key="e_value">0.298245614035088</data>
    </edge>
    <edge source="n7" target="n13">
      <data key="e_value">0.288850249945664</data>
    </edge>
    <edge source="n8" target="n13">
      <data key="e_value">0.263336500610832</data>
    </edge>
    <edge source="n9" target="n13">
      <data key="e_value">0.778999241849886</data>
    </edge>
    <edge source="n11" target="n13">
      <data key="e_value">0.348365742656185</data>
    </edge>
    <edge source="n12" target="n13">
      <data key="e_value">0.257583682008368</data>
    </edge>
    <edge source="n3" target="n14">
      <data key="e_value">0.252457727093984</data>
    </edge>
    <edge source="n4" target="n14">
      <data key="e_value">0.245290128108515</data>
    </edge>
    <edge source="n5" target="n14">
      <data key="e_value">0.200296296296296</data>
    </edge>
    <edge source="n6" target="n14">
      <data key="e_value">0.267635741769987</data>
    </edge>
    <edge source="n9" target="n14">
      <data key="e_value">0.410454155955441</data>
    </edge>
    <edge source="n11" target="n14">
      <data key="e_value">0.939457202505219</data>
    </edge>
    <edge source="n13" target="n14">
      <data key="e_value">0.342914979757085</data>
    </edge>
    <edge source="n0" target="n15">
      <data key="e_value">0.622401489295687</data>
    </edge>
    <edge source="n1" target="n15">
      <data key="e_value">0.606989401317674</data>
    </edge>
    <edge source="n2" target="n15">
      <data key="e_value">0.515637928181367</data>
    </edge>
    <edge source="n3" target="n15">
      <data key="e_value">0.463186356073211</data>
    </edge>
    <edge source="n4" target="n15">
      <data key="e_value">0.488144758735441</data>
    </edge>
    <edge source="n5" target="n15">
      <data key="e_value">0.487107095802748</data>
    </edge>
    <edge source="n6" target="n15">
      <data key="e_value">0.41742928452579</data>
    </edge>
    <edge source="n7" target="n15">
      <data key="e_value">0.440185630800963</data>
    </edge>
    <edge source="n8" target="n15">
      <data key="e_value">0.648345485137409</data>
    </edge>
    <edge source="n9" target="n15">
      <data key="e_value">0.297130403196513</data>
    </edge>
    <edge source="n12" target="n15">
      <data key="e_value">0.66235018597603</data>
    </edge>
    <edge source="n13" target="n15">
      <data key="e_value">0.296256104177971</data>
    </edge>
    <edge source="n0" target="n16">
      <data key="e_value">0.299115044247788</data>
    </edge>
    <edge source="n1" target="n16">
      <data key="e_value">0.263568309419838</data>
    </edge>
    <edge source="n2" target="n16">
      <data key="e_value">0.2231220894918</data>
    </edge>
    <edge source="n3" target="n16">
      <data key="e_value">0.758868432869331</data>
    </edge>
    <edge source="n4" target="n16">
      <data key="e_value">0.72006817213464</data>
    </edge>
    <edge source="n5" target="n16">
      <data key="e_value">0.546395085677336</data>
    </edge>
    <edge source="n6" target="n16">
      <data key="e_value">0.842052815146986</data>
    </edge>
    <edge source="n7" target="n16">
      <data key="e_value">0.278804083616918</data>
    </edge>
    <edge source="n8" target="n16">
      <data key="e_value">0.243235463442717</data>
    </edge>
    <edge source="n9" target="n16">
      <data key="e_value">0.298902517753389</data>
    </edge>
    <edge source="n11" target="n16">
      <data key="e_value">0.298245614035088</data>
    </edge>
    <edge source="n12" target="n16">
      <data key="e_value">0.23281443725031</data>
    </edge>
    <edge source="n13" target="n16">
      <data key="e_value">0.298172491183071</data>
    </edge>
    <edge source="n14" target="n16">
      <data key="e_value">0.299950908198331</data>
    </edge>
    <edge source="n15" target="n16">
      <data key="e_value">0.351497504159734</data>
    </edge>
    <edge source="n0" target="n17">
      <data key="e_value">0.682861977278221</data>
    </edge>
    <edge source="n1" target="n17">
      <data key="e_value">0.774957698815567</data>
    </edge>
    <edge source="n2" target="n17">
      <data key="e_value">0.525864152767706</data>
    </edge>
    <edge source="n3" target="n17">
      <data key="e_value">0.269156393521876</data>
    </edge>
    <edge source="n4" target="n17">
      <data key="e_value">0.283659656756103</data>
    </edge>
    <edge source="n5" target="n17">
      <data key="e_value">0.373821609862219</data>
    </edge>
    <edge source="n6" target="n17">
      <data key="e_value">0.242567077592458</data>
    </edge>
    <edge source="n7" target="n17">
      <data key="e_value">0.431592941745226</data>
    </edge>
    <edge source="n8" target="n17">
      <data key="e_value">0.783270852858482</data>
    </edge>
    <edge source="n9" target="n17">
      <data key="e_value">0.242445537596627</data>
    </edge>
    <edge source="n12" target="n17">
      <data key="e_value">0.783966923165269</data>
    </edge>
    <edge source="n13" target="n17">
      <data key="e_value">0.240868246003034</data>
    </edge>
    <edge source="n15" target="n17">
      <data key="e_value">0.534545454545455</data>
    </edge>
    <edge source="n16" target="n17">
      <data key="e_value">0.204254290548707</data>
    </edge>
    <edge source="n0" target="n20">
      <data key="e_value">0.211209047064693</data>
    </edge>
    <edge source="n2" target="n20">
      <data key="e_value">0.219482372121459</data>
    </edge>
    <edge source="n3" target="n20">
      <data key="e_value">0.236783082345402</data>
    </edge>
    <edge source="n4" target="n20">
      <data key="e_value">0.241035235422513</data>
    </edge>
    <edge source="n5" target="n20">
      <data key="e_value">0.226895119418484</data>
    </edge>
    <edge source="n6" target="n20">
      <data key="e_value">0.22229684351914</data>
    </edge>
    <edge source="n7" target="n20">
      <data key="e_value">0.255488540410133</data>
    </edge>
    <edge source="n9" target="n20">
      <data key="e_value">0.699657240788346</data>
    </edge>
    <edge source="n11" target="n20">
      <data key="e_value">0.291687914329424</data>
    </edge>
    <edge source="n13" target="n20">
      <data key="e_value">0.692242475625265</data>
    </edge>
    <edge source="n14" target="n20">
      <data key="e_value">0.284581060981656</data>
    </edge>
    <edge source="n15" target="n20">
      <data key="e_value">0.223361823361823</data>
    </edge>
    <edge source="n16" target="n20">
      <data key="e_value">0.219002201027146</data>
    </edge>
    <edge source="n18" target="n20">
      <data key="e_value">0.200731834814428</data>
    </edge>
    <edge source="n0" target="n21">
      <data key="e_value">0.621675328645674</data>
    </edge>
    <edge source="n1" target="n21">
      <data key="e_value">0.609711211778029</data>
    </edge>
    <edge source="n2" target="n21">
      <data key="e_value">0.514067328020816</data>
    </edge>
    <edge source="n3" target="n21">
      <data key="e_value">0.449082476305707</data>
    </edge>
    <edge source="n4" target="n21">
      <data key="e_value">0.473280903407945</data>
    </edge>
    <edge source="n5" target="n21">
      <data key="e_value">0.477973568281938</data>
    </edge>
    <edge source="n6" target="n21">
      <data key="e_value">0.404718693284936</data>
    </edge>
    <edge source="n7" target="n21">
      <data key="e_value">0.434336640322852</data>
    </edge>
    <edge source="n8" target="n21">
      <data key="e_value">0.665547629039026</data>
    </edge>
    <edge source="n9" target="n21">
      <data key="e_value">0.296302879488091</data>
    </edge>
    <edge source="n12" target="n21">
      <data key="e_value">0.683151949304312</data>
    </edge>
    <edge source="n13" target="n21">
      <data key="e_value">0.295450522216321</data>
    </edge>
    <edge source="n15" target="n21">
      <data key="e_value">0.969550312563017</data>
    </edge>
    <edge source="n16" target="n21">
      <data key="e_value">0.34079451502319</data>
    </edge>
    <edge source="n17" target="n21">
      <data key="e_value">0.539436947417403</data>
    </edge>
    <edge source="n20" target="n21">
      <data key="e_value">0.22277870524949</data>
    </edge>
    <edge source="n18" target="n22">
      <data key="e_value">0.949928469241774</data>
    </edge>
    <edge source="n20" target="n22">
      <data key="e_value">0.204545454545455</data>
    </edge>
    <edge source="n0" target="n23">
      <data key="e_value">0.419860330437745</data>
    </edge>
    <edge source="n1" target="n23">
      <data key="e_value">0.392195868400918</data>
    </edge>
    <edge source="n2" target="n23">
      <data key="e_value">0.495642933049947</data>
    </edge>
    <edge source="n3" target="n23">
      <data key="e_value">0.257164790174002</data>
    </edge>
    <edge source="n4" target="n23">
      <data key="e_value">0.263937719738825</data>
    </edge>
    <edge source="n5" target="n23">
      <data key="e_value">0.293709424669801</data>
    </edge>
    <edge source="n6" target="n23">
      <data key="e_value">0.249467518636848</data>
    </edge>
    <edge source="n7" target="n23">
      <data key="e_value">0.312290268456376</data>
    </edge>
    <edge source="n8" target="n23">
      <data key="e_value">0.386586067933218</data>
    </edge>
    <edge source="n9" target="n23">
      <data key="e_value">0.269921578547938</data>
    </edge>
    <edge source="n12" target="n23">
      <data key="e_value">0.370023419203747</data>
    </edge>
    <edge source="n13" target="n23">
      <data key="e_value">0.276245889198077</data>
    </edge>
    <edge source="n15" target="n23">
      <data key="e_value">0.400224215246637</data>
    </edge>
    <edge source="n16" target="n23">
      <data key="e_value">0.215555555555556</data>
    </edge>
    <edge source="n17" target="n23">
      <data key="e_value">0.313991128162091</data>
    </edge>
    <edge source="n20" target="n23">
      <data key="e_value">0.246464646464646</data>
    </edge>
    <edge source="n21" target="n23">
      <data key="e_value">0.394818463783981</data>
    </edge>
    <edge source="n0" target="n25">
      <data key="e_value">0.238707435719249</data>
    </edge>
    <edge source="n1" target="n25">
      <data key="e_value">0.214153846153846</data>
    </edge>
    <edge source="n3" target="n25">
      <data key="e_value">0.489353153877059</data>
    </edge>
    <edge source="n4" target="n25">
      <data key="e_value">0.471923076923077</data>
    </edge>
    <edge source="n5" target="n25">
      <data key="e_value">0.377409638554217</data>
    </edge>
    <edge source="n6" target="n25">
      <data key="e_value">0.526707530647986</data>
    </edge>
    <edge source="n7" target="n25">
      <data key="e_value">0.231650816873933</data>
    </edge>
    <edge source="n8" target="n25">
      <data key="e_value">0.213010938399539</data>
    </edge>
    <edge source="n9" target="n25">
      <data key="e_value">0.305717220130092</data>
    </edge>
    <edge source="n11" target="n25">
      <data key="e_value">0.334080717488789</data>
    </edge>
    <edge source="n12" target="n25">
      <data key="e_value">0.203884832621573</data>
    </edge>
    <edge source="n13" target="n25">
      <data key="e_value">0.308898738493011</data>
    </edge>
    <edge source="n14" target="n25">
      <data key="e_value">0.329334787350055</data>
    </edge>
    <edge source="n15" target="n25">
      <data key="e_value">0.280390959071472</data>
    </edge>
    <edge source="n16" target="n25">
      <data key="e_value">0.588176352705411</data>
    </edge>
    <edge source="n20" target="n25">
      <data key="e_value">0.230921312771847</data>
    </edge>
    <edge source="n21" target="n25">
      <data key="e_value">0.298447267594273</data>
    </edge>
    <edge source="n23" target="n25">
      <data key="e_value">0.214577259475219</data>
    </edge>
    <edge source="n18" target="n26">
      <data key="e_value">0.932584269662921</data>
    </edge>
    <edge source="n20" target="n26">
      <data key="e_value">0.205655526992288</data>
    </edge>
    <edge source="n22" target="n26">
      <data key="e_value">0.981741573033708</data>
    </edge>
    <edge source="n0" target="n27">
      <data key="e_value">0.226999292285916</data>
    </edge>
    <edge source="n1" target="n27">
      <data key="e_value">0.2004054897068</data>
    </edge>
    <edge source="n2" target="n27">
      <data key="e_value">0.247178579331711</data>
    </edge>
    <edge source="n3" target="n27">
      <data key="e_value">0.206458261765716</data>
    </edge>
    <edge source="n4" target="n27">
      <data key="e_value">0.204244031830239</data>
    </edge>
    <edge source="n5" target="n27">
      <data key="e_value">0.208057395143488</data>
    </edge>
    <edge source="n6" target="n27">
      <data key="e_value">0.205860805860806</data>
    </edge>
    <edge source="n7" target="n27">
      <data key="e_value">0.227192317412181</data>
    </edge>
    <edge source="n9" target="n27">
      <data key="e_value">0.238959260527217</data>
    </edge>
    <edge source="n13" target="n27">
      <data key="e_value">0.236511706820495</data>
    </edge>
    <edge source="n18" target="n27">
      <data key="e_value">0.451228592702904</data>
    </edge>
    <edge source="n20" target="n27">
      <data key="e_value">0.251823251823252</data>
    </edge>
    <edge source="n22" target="n27">
      <data key="e_value">0.445010924981792</data>
    </edge>
    <edge source="n23" target="n27">
      <data key="e_value">0.3566791937137</data>
    </edge>
    <edge source="n26" target="n27">
      <data key="e_value">0.443962400578453</data>
    </edge>
    <edge source="n0" target="n29">
      <data key="e_value">0.520956123117223</data>
    </edge>
    <edge source="n1" target="n29">
      <data key="e_value">0.507046476761619</data>
    </edge>
    <edge source="n2" target="n29">
      <data key="e_value">0.471097201767305</data>
    </edge>
    <edge source="n3" target="n29">
      <data key="e_value">0.407629558541267</data>
    </edge>
    <edge source="n4" target="n29">
      <data key="e_value">0.412361405991979</data>
    </edge>
    <edge source="n5" target="n29">
      <data key="e_value">0.430118946474087</data>
    </edge>
    <edge source="n6" target="n29">
      <data key="e_value">0.402632886239444</data>
    </edge>
    <edge source="n7" target="n29">
      <data key="e_value">0.380095693779904</data>
    </edge>
    <edge source="n8" target="n29">
      <data key="e_value">0.523891767415083</data>
    </edge>
    <edge source="n9" target="n29">
      <data key="e_value">0.337961926091825</data>
    </edge>
    <edge source="n12" target="n29">
      <data key="e_value">0.501446480231437</data>
    </edge>
    <edge source="n13" target="n29">
      <data key="e_value">0.337867975022302</data>
    </edge>
    <edge source="n15" target="n29">
      <data key="e_value">0.505077498663816</data>
    </edge>
    <edge source="n16" target="n29">
      <data key="e_value">0.366316329146373</data>
    </edge>
    <edge source="n17" target="n29">
      <data key="e_value">0.409107037256062</data>
    </edge>
    <edge source="n20" target="n29">
      <data key="e_value">0.262389274598994</data>
    </edge>
    <edge source="n21" target="n29">
      <data key="e_value">0.524645390070922</data>
    </edge>
    <edge source="n23" target="n29">
      <data key="e_value">0.460632648349111</data>
    </edge>
    <edge source="n25" target="n29">
      <data key="e_value">0.406593406593407</data>
    </edge>
    <edge source="n27" target="n29">
      <data key="e_value">0.353021978021978</data>
    </edge>
    <edge source="n18" target="n30">
      <data key="e_value">0.858433734939759</data>
    </edge>
    <edge source="n22" target="n30">
      <data key="e_value">0.815450643776824</data>
    </edge>
    <edge source="n26" target="n30">
      <data key="e_value">0.800561797752809</data>
    </edge>
    <edge source="n27" target="n30">
      <data key="e_value">0.443579766536965</data>
    </edge>
    <edge source="n3" target="n31">
      <data key="e_value">0.489266547406082</data>
    </edge>
    <edge source="n4" target="n31">
      <data key="e_value">0.464346349745331</data>
    </edge>
    <edge source="n5" target="n31">
      <data key="e_value">0.353111899387294</data>
    </edge>
    <edge source="n6" target="n31">
      <data key="e_value">0.541893901834408</data>
    </edge>
    <edge source="n7" target="n31">
      <data key="e_value">0.2</data>
    </edge>
    <edge source="n9" target="n31">
      <data key="e_value">0.271079881656805</data>
    </edge>
    <edge source="n11" target="n31">
      <data key="e_value">0.390972222222222</data>
    </edge>
    <edge source="n13" target="n31">
      <data key="e_value">0.271858927259368</data>
    </edge>
    <edge source="n14" target="n31">
      <data key="e_value">0.380442062960482</data>
    </edge>
    <edge source="n15" target="n31">
      <data key="e_value">0.228387364921031</data>
    </edge>
    <edge source="n16" target="n31">
      <data key="e_value">0.642941176470588</data>
    </edge>
    <edge source="n21" target="n31">
      <data key="e_value">0.222423875781408</data>
    </edge>
    <edge source="n25" target="n31">
      <data key="e_value">0.74527027027027</data>
    </edge>
    <edge source="n29" target="n31">
      <data key="e_value">0.303021978021978</data>
    </edge>
    <edge source="n24" target="n32">
      <data key="e_value">0.619047619047619</data>
    </edge>
    <edge source="n24" target="n33">
      <data key="e_value">0.795918367346939</data>
    </edge>
    <edge source="n32" target="n33">
      <data key="e_value">0.735849056603774</data>
    </edge>
    <edge source="n3" target="n34">
      <data key="e_value">0.490169794459339</data>
    </edge>
    <edge source="n4" target="n34">
      <data key="e_value">0.465224766751484</data>
    </edge>
    <edge source="n5" target="n34">
      <data key="e_value">0.354287556415216</data>
    </edge>
    <edge source="n6" target="n34">
      <data key="e_value">0.54284299157999</data>
    </edge>
    <edge source="n7" target="n34">
      <data key="e_value">0.200051295203898</data>
    </edge>
    <edge source="n9" target="n34">
      <data key="e_value">0.271518285925379</data>
    </edge>
    <edge source="n11" target="n34">
      <data key="e_value">0.38961937716263</data>
    </edge>
    <edge source="n13" target="n34">
      <data key="e_value">0.272760646108664</data>
    </edge>
    <edge source="n14" target="n34">
      <data key="e_value">0.379172229639519</data>
    </edge>
    <edge source="n15" target="n34">
      <data key="e_value">0.228915662650602</data>
    </edge>
    <edge source="n16" target="n34">
      <data key="e_value">0.642982971227246</data>
    </edge>
    <edge source="n21" target="n34">
      <data key="e_value">0.223432143577334</data>
    </edge>
    <edge source="n25" target="n34">
      <data key="e_value">0.748648648648649</data>
    </edge>
    <edge source="n29" target="n34">
      <data key="e_value">0.304395604395604</data>
    </edge>
    <edge source="n31" target="n34">
      <data key="e_value">0.995487364620939</data>
    </edge>
    <edge source="n0" target="n35">
      <data key="e_value">0.256283185840708</data>
    </edge>
    <edge source="n1" target="n35">
      <data key="e_value">0.225826575171553</data>
    </edge>
    <edge source="n3" target="n35">
      <data key="e_value">0.650202065559048</data>
    </edge>
    <edge source="n4" target="n35">
      <data key="e_value">0.616957818491692</data>
    </edge>
    <edge source="n5" target="n35">
      <data key="e_value">0.468153895893954</data>
    </edge>
    <edge source="n6" target="n35">
      <data key="e_value">0.721474838066766</data>
    </edge>
    <edge source="n7" target="n35">
      <data key="e_value">0.259473023839398</data>
    </edge>
    <edge source="n8" target="n35">
      <data key="e_value">0.208405296488198</data>
    </edge>
    <edge source="n9" target="n35">
      <data key="e_value">0.290784982935154</data>
    </edge>
    <edge source="n11" target="n35">
      <data key="e_value">0.337129840546697</data>
    </edge>
    <edge source="n13" target="n35">
      <data key="e_value">0.291822192059722</data>
    </edge>
    <edge source="n14" target="n35">
      <data key="e_value">0.332225913621262</data>
    </edge>
    <edge source="n15" target="n35">
      <data key="e_value">0.301164725457571</data>
    </edge>
    <edge source="n16" target="n35">
      <data key="e_value">0.856804733727811</data>
    </edge>
    <edge source="n20" target="n35">
      <data key="e_value">0.213947990543735</data>
    </edge>
    <edge source="n21" target="n35">
      <data key="e_value">0.291994353700343</data>
    </edge>
    <edge source="n25" target="n35">
      <data key="e_value">0.642176107683679</data>
    </edge>
    <edge source="n29" target="n35">
      <data key="e_value">0.32845953002611</data>
    </edge>
    <edge source="n31" target="n35">
      <data key="e_value">0.749657064471879</data>
    </edge>
    <edge source="n34" target="n35">
      <data key="e_value">0.749486652977413</data>
    </edge>
    <edge source="n24" target="n36">
      <data key="e_value">0.816326530612245</data>
    </edge>
    <edge source="n32" target="n36">
      <data key="e_value">0.524590163934426</data>
    </edge>
    <edge source="n33" target="n36">
      <data key="e_value">0.680851063829787</data>
    </edge>
    <edge source="n19" target="n37">
      <data key="e_value">0.65161923454367</data>
    </edge>
    <edge source="n0" target="n38">
      <data key="e_value">0.375276709775137</data>
    </edge>
    <edge source="n1" target="n38">
      <data key="e_value">0.386363636363636</data>
    </edge>
    <edge source="n2" target="n38">
      <data key="e_value">0.314110582937203</data>
    </edge>
    <edge source="n3" target="n38">
      <data key="e_value">0.213933951332561</data>
    </edge>
    <edge source="n4" target="n38">
      <data key="e_value">0.221232581525643</data>
    </edge>
    <edge source="n5" target="n38">
      <data key="e_value">0.269320521619767</data>
    </edge>
    <edge source="n7" target="n38">
      <data key="e_value">0.358429948316804</data>
    </edge>
    <edge source="n8" target="n38">
      <data key="e_value">0.39190481249336</data>
    </edge>
    <edge source="n9" target="n38">
      <data key="e_value">0.244574780058651</data>
    </edge>
    <edge source="n12" target="n38">
      <data key="e_value">0.400396742534976</data>
    </edge>
    <edge source="n13" target="n38">
      <data key="e_value">0.235379480481788</data>
    </edge>
    <edge source="n15" target="n38">
      <data key="e_value">0.338298132096203</data>
    </edge>
    <edge source="n17" target="n38">
      <data key="e_value">0.45869982812658</data>
    </edge>
    <edge source="n21" target="n38">
      <data key="e_value">0.343447775628627</data>
    </edge>
    <edge source="n23" target="n38">
      <data key="e_value">0.231369271486279</data>
    </edge>
    <edge source="n29" target="n38">
      <data key="e_value">0.295845461762371</data>
    </edge>
    <edge source="n10" target="n39">
      <data key="e_value">0.825842696629214</data>
    </edge>
    <edge source="n19" target="n40">
      <data key="e_value">0.593386952636282</data>
    </edge>
    <edge source="n37" target="n40">
      <data key="e_value">0.910634495084897</data>
    </edge>
    <edge source="n0" target="n41">
      <data key="e_value">0.428870658055507</data>
    </edge>
    <edge source="n1" target="n41">
      <data key="e_value">0.395508421709295</data>
    </edge>
    <edge source="n2" target="n41">
      <data key="e_value">0.365926219754066</data>
    </edge>
    <edge source="n3" target="n41">
      <data key="e_value">0.425194494314782</data>
    </edge>
    <edge source="n4" target="n41">
      <data key="e_value">0.419476744186047</data>
    </edge>
    <edge source="n5" target="n41">
      <data key="e_value">0.41042345276873</data>
    </edge>
    <edge source="n6" target="n41">
      <data key="e_value">0.38169099756691</data>
    </edge>
    <edge source="n7" target="n41">
      <data key="e_value">0.710165219826379</data>
    </edge>
    <edge source="n8" target="n41">
      <data key="e_value">0.364997121473805</data>
    </edge>
    <edge source="n9" target="n41">
      <data key="e_value">0.28394410756657</data>
    </edge>
    <edge source="n12" target="n41">
      <data key="e_value">0.349359415897507</data>
    </edge>
    <edge source="n13" target="n41">
      <data key="e_value">0.273081924577373</data>
    </edge>
    <edge source="n15" target="n41">
      <data key="e_value">0.418034369569415</data>
    </edge>
    <edge source="n16" target="n41">
      <data key="e_value">0.333964646464646</data>
    </edge>
    <edge source="n17" target="n41">
      <data key="e_value">0.306502296350012</data>
    </edge>
    <edge source="n20" target="n41">
      <data key="e_value">0.259897249924448</data>
    </edge>
    <edge source="n21" target="n41">
      <data key="e_value">0.409894657637321</data>
    </edge>
    <edge source="n23" target="n41">
      <data key="e_value">0.331124139689013</data>
    </edge>
    <edge source="n25" target="n41">
      <data key="e_value">0.272900158478605</data>
    </edge>
    <edge source="n27" target="n41">
      <data key="e_value">0.276645506181089</data>
    </edge>
    <edge source="n29" target="n41">
      <data key="e_value">0.381037567084079</data>
    </edge>
    <edge source="n31" target="n41">
      <data key="e_value">0.249227600411946</data>
    </edge>
    <edge source="n34" target="n41">
      <data key="e_value">0.249228659581762</data>
    </edge>
    <edge source="n35" target="n41">
      <data key="e_value">0.320079522862823</data>
    </edge>
    <edge source="n38" target="n41">
      <data key="e_value">0.26565685988931</data>
    </edge>
    <edge source="n0" target="n42">
      <data key="e_value">0.216521881658744</data>
    </edge>
    <edge source="n1" target="n42">
      <data key="e_value">0.204060614977196</data>
    </edge>
    <edge source="n2" target="n42">
      <data key="e_value">0.224110355857657</data>
    </edge>
    <edge source="n3" target="n42">
      <data key="e_value">0.233878432582536</data>
    </edge>
    <edge source="n4" target="n42">
      <data key="e_value">0.238052299368801</data>
    </edge>
    <edge source="n5" target="n42">
      <data key="e_value">0.22791519434629</data>
    </edge>
    <edge source="n6" target="n42">
      <data key="e_value">0.219032258064516</data>
    </edge>
    <edge source="n7" target="n42">
      <data key="e_value">0.257472346434455</data>
    </edge>
    <edge source="n8" target="n42">
      <data key="e_value">0.202261133324142</data>
    </edge>
    <edge source="n9" target="n42">
      <data key="e_value">0.759211653813196</data>
    </edge>
    <edge source="n11" target="n42">
      <data key="e_value">0.274809160305344</data>
    </edge>
    <edge source="n13" target="n42">
      <data key="e_value">0.751165748198389</data>
    </edge>
    <edge source="n14" target="n42">
      <data key="e_value">0.268587360594796</data>
    </edge>
    <edge source="n15" target="n42">
      <data key="e_value">0.233595800524934</data>
    </edge>
    <edge source="n16" target="n42">
      <data key="e_value">0.213884992987377</data>
    </edge>
    <edge source="n20" target="n42">
      <data key="e_value">0.921557562076749</data>
    </edge>
    <edge source="n21" target="n42">
      <data key="e_value">0.233235617442287</data>
    </edge>
    <edge source="n23" target="n42">
      <data key="e_value">0.246993006993007</data>
    </edge>
    <edge source="n25" target="n42">
      <data key="e_value">0.225782133433848</data>
    </edge>
    <edge source="n27" target="n42">
      <data key="e_value">0.243694060211554</data>
    </edge>
    <edge source="n29" target="n42">
      <data key="e_value">0.265668849391955</data>
    </edge>
    <edge source="n35" target="n42">
      <data key="e_value">0.207349081364829</data>
    </edge>
    <edge source="n41" target="n42">
      <data key="e_value">0.257443082311734</data>
    </edge>
    <edge source="n24" target="n43">
      <data key="e_value">0.453703703703704</data>
    </edge>
    <edge source="n32" target="n43">
      <data key="e_value">0.341666666666667</data>
    </edge>
    <edge source="n33" target="n43">
      <data key="e_value">0.361111111111111</data>
    </edge>
    <edge source="n36" target="n43">
      <data key="e_value">0.37037037037037</data>
    </edge>
    <edge source="n3" target="n44">
      <data key="e_value">0.489896722047598</data>
    </edge>
    <edge source="n4" target="n44">
      <data key="e_value">0.464848743076268</data>
    </edge>
    <edge source="n5" target="n44">
      <data key="e_value">0.352731975428387</data>
    </edge>
    <edge source="n6" target="n44">
      <data key="e_value">0.543597409068261</data>
    </edge>
    <edge source="n9" target="n44">
      <data key="e_value">0.267579570688379</data>
    </edge>
    <edge source="n11" target="n44">
      <data key="e_value">0.391334730957372</data>
    </edge>
    <edge source="n13" target="n44">
      <data key="e_value">0.268382352941176</data>
    </edge>
    <edge source="n14" target="n44">
      <data key="e_value">0.380727762803235</data>
    </edge>
    <edge source="n15" target="n44">
      <data key="e_value">0.226913477537438</data>
    </edge>
    <edge source="n16" target="n44">
      <data key="e_value">0.645562130177515</data>
    </edge>
    <edge source="n21" target="n44">
      <data key="e_value">0.220004033071184</data>
    </edge>
    <edge source="n25" target="n44">
      <data key="e_value">0.737162162162162</data>
    </edge>
    <edge source="n29" target="n44">
      <data key="e_value">0.299725274725275</data>
    </edge>
    <edge source="n31" target="n44">
      <data key="e_value">0.989120580235721</data>
    </edge>
    <edge source="n34" target="n44">
      <data key="e_value">0.984657039711191</data>
    </edge>
    <edge source="n35" target="n44">
      <data key="e_value">0.753453038674033</data>
    </edge>
    <edge source="n41" target="n44">
      <data key="e_value">0.24896694214876</data>
    </edge>
    <edge source="n0" target="n45">
      <data key="e_value">0.216579292267366</data>
    </edge>
    <edge source="n1" target="n45">
      <data key="e_value">0.204649109901427</data>
    </edge>
    <edge source="n2" target="n45">
      <data key="e_value">0.224175824175824</data>
    </edge>
    <edge source="n3" target="n45">
      <data key="e_value">0.233970406905055</data>
    </edge>
    <edge source="n4" target="n45">
      <data key="e_value">0.238138138138138</data>
    </edge>
    <edge source="n5" target="n45">
      <data key="e_value">0.227994955863808</data>
    </edge>
    <edge source="n6" target="n45">
      <data key="e_value">0.219142765066065</data>
    </edge>
    <edge source="n7" target="n45">
      <data key="e_value">0.25782168901435</data>
    </edge>
    <edge source="n8" target="n45">
      <data key="e_value">0.202812629256859</data>
    </edge>
    <edge source="n9" target="n45">
      <data key="e_value">0.757912745936698</data>
    </edge>
    <edge source="n11" target="n45">
      <data key="e_value">0.274285714285714</data>
    </edge>
    <edge source="n13" target="n45">
      <data key="e_value">0.749894202285231</data>
    </edge>
    <edge source="n14" target="n45">
      <data key="e_value">0.26808905380334</data>
    </edge>
    <edge source="n15" target="n45">
      <data key="e_value">0.234345706786652</data>
    </edge>
    <edge source="n16" target="n45">
      <data key="e_value">0.214010507880911</data>
    </edge>
    <edge source="n20" target="n45">
      <data key="e_value">0.919481981981982</data>
    </edge>
    <edge source="n21" target="n45">
      <data key="e_value">0.233968486625137</data>
    </edge>
    <edge source="n23" target="n45">
      <data key="e_value">0.247762863534676</data>
    </edge>
    <edge source="n25" target="n45">
      <data key="e_value">0.225442228076778</data>
    </edge>
    <edge source="n27" target="n45">
      <data key="e_value">0.24380333197887</data>
    </edge>
    <edge source="n29" target="n45">
      <data key="e_value">0.266604303086997</data>
    </edge>
    <edge source="n35" target="n45">
      <data key="e_value">0.20749063670412</data>
    </edge>
    <edge source="n41" target="n45">
      <data key="e_value">0.257876312718786</data>
    </edge>
    <edge source="n42" target="n45">
      <data key="e_value">0.997747747747748</data>
    </edge>
    <edge source="n0" target="n46">
      <data key="e_value">0.204469470350167</data>
    </edge>
    <edge source="n3" target="n46">
      <data key="e_value">0.468039468039468</data>
    </edge>
    <edge source="n4" target="n46">
      <data key="e_value">0.446304614128216</data>
    </edge>
    <edge source="n5" target="n46">
      <data key="e_value">0.346310832025118</data>
    </edge>
    <edge source="n6" target="n46">
      <data key="e_value">0.512517713745867</data>
    </edge>
    <edge source="n7" target="n46">
      <data key="e_value">0.206582278481013</data>
    </edge>
    <edge source="n9" target="n46">
      <data key="e_value">0.290782735918069</data>
    </edge>
    <edge source="n11" target="n46">
      <data key="e_value">0.371073298429319</data>
    </edge>
    <edge source="n13" target="n46">
      <data key="e_value">0.29095532146749</data>
    </edge>
    <edge source="n14" target="n46">
      <data key="e_value">0.363521215959468</data>
    </edge>
    <edge source="n15" target="n46">
      <data key="e_value">0.248544093178037</data>
    </edge>
    <edge source="n16" target="n46">
      <data key="e_value">0.586908690869087</data>
    </edge>
    <edge source="n20" target="n46">
      <data key="e_value">0.212173167595371</data>
    </edge>
    <edge source="n21" target="n46">
      <data key="e_value">0.240976003226457</data>
    </edge>
    <edge source="n25" target="n46">
      <data key="e_value">0.807432432432432</data>
    </edge>
    <edge source="n29" target="n46">
      <data key="e_value">0.328296703296703</data>
    </edge>
    <edge source="n31" target="n46">
      <data key="e_value">0.788326848249027</data>
    </edge>
    <edge source="n34" target="n46">
      <data key="e_value">0.785271317829457</data>
    </edge>
    <edge source="n35" target="n46">
      <data key="e_value">0.653942428035044</data>
    </edge>
    <edge source="n41" target="n46">
      <data key="e_value">0.250754274220583</data>
    </edge>
    <edge source="n42" target="n46">
      <data key="e_value">0.20609756097561</data>
    </edge>
    <edge source="n44" target="n46">
      <data key="e_value">0.79153605015674</data>
    </edge>
    <edge source="n45" target="n46">
      <data key="e_value">0.205762987012987</data>
    </edge>
    <edge source="n3" target="n47">
      <data key="e_value">0.48562582927908</data>
    </edge>
    <edge source="n4" target="n47">
      <data key="e_value">0.461764705882353</data>
    </edge>
    <edge source="n5" target="n47">
      <data key="e_value">0.352432778489117</data>
    </edge>
    <edge source="n6" target="n47">
      <data key="e_value">0.536465981399902</data>
    </edge>
    <edge source="n7" target="n47">
      <data key="e_value">0.200357325165901</data>
    </edge>
    <edge source="n9" target="n47">
      <data key="e_value">0.270527859237537</data>
    </edge>
    <edge source="n11" target="n47">
      <data key="e_value">0.383253914227366</data>
    </edge>
    <edge source="n13" target="n47">
      <data key="e_value">0.271766848816029</data>
    </edge>
    <edge source="n14" target="n47">
      <data key="e_value">0.373193166885677</data>
    </edge>
    <edge source="n15" target="n47">
      <data key="e_value">0.229559097495343</data>
    </edge>
    <edge source="n16" target="n47">
      <data key="e_value">0.634047481181239</data>
    </edge>
    <edge source="n21" target="n47">
      <data key="e_value">0.228271828997782</data>
    </edge>
    <edge source="n25" target="n47">
      <data key="e_value">0.737857618097139</data>
    </edge>
    <edge source="n29" target="n47">
      <data key="e_value">0.310989010989011</data>
    </edge>
    <edge source="n31" target="n47">
      <data key="e_value">0.974381625441696</data>
    </edge>
    <edge source="n34" target="n47">
      <data key="e_value">0.978798586572438</data>
    </edge>
    <edge source="n35" target="n47">
      <data key="e_value">0.737373737373737</data>
    </edge>
    <edge source="n41" target="n47">
      <data key="e_value">0.24889342866871</data>
    </edge>
    <edge source="n44" target="n47">
      <data key="e_value">0.963780918727915</data>
    </edge>
    <edge source="n46" target="n47">
      <data key="e_value">0.770928462709285</data>
    </edge>
    <edge source="n48" target="n49">
      <data key="e_value">1</data>
    </edge>
  </graph>
</graphml>
