# Supplementary material for: Tumorigenicity decrease in Bcl-xL deficient MDCK cells ensuring the safety for influenza vaccine production
Source: PLoS One. 2024 Dec 16;19(12):e0311069. doi: 10.1371/journal.pone.0311069 (PMC11649150; doi:10.1371/journal.pone.0311069)
Supplement: S1 File — (ZIP) [file pone.0311069.s002.zip › S2_File/2_GO_enrichment/enrichmap/B_vs_A.up_CC_enrichment_map.graphml]

<?xml version="1.0" encoding="UTF-8"?>
<graphml xmlns="http://graphml.graphdrawing.org/xmlns"
         xmlns:xsi="http://www.w3.org/2001/XMLSchema-instance"
         xsi:schemaLocation="http://graphml.graphdrawing.org/xmlns
         http://graphml.graphdrawing.org/xmlns/1.0/graphml.xsd">
<!-- Created by igraph -->
  <key id="v_name" for="node" attr.name="name" attr.type="string"/>
  <key id="v_color" for="node" attr.name="color" attr.type="string"/>
  <key id="v_size" for="node" attr.name="size" attr.type="double"/>
  <key id="e_value" for="edge" attr.name="value" attr.type="double"/>
  <graph id="G" edgedefault="undirected">
    <node id="n0">
      <data key="v_name">plasma membrane part</data>
      <data key="v_color">#FF3600</data>
      <data key="v_size">9.6724253419715</data>
    </node>
    <node id="n1">
      <data key="v_name">cell periphery</data>
      <data key="v_color">#FF3800</data>
      <data key="v_size">10.3128829552844</data>
    </node>
    <node id="n2">
      <data key="v_name">plasma membrane</data>
      <data key="v_color">#FF3D00</data>
      <data key="v_size">10.2667865406949</data>
    </node>
    <node id="n3">
      <data key="v_name">extracellular region</data>
      <data key="v_color">#FF5200</data>
      <data key="v_size">9.33985000288462</data>
    </node>
    <node id="n4">
      <data key="v_name">postsynaptic specialization</data>
      <data key="v_color">#FF6E00</data>
      <data key="v_size">7.24792751344359</data>
    </node>
    <node id="n5">
      <data key="v_name">postsynapse</data>
      <data key="v_color">#FF7600</data>
      <data key="v_size">7.75488750216347</data>
    </node>
    <node id="n6">
      <data key="v_name">synapse part</data>
      <data key="v_color">#FF8300</data>
      <data key="v_size">8.24792751344359</data>
    </node>
    <node id="n7">
      <data key="v_name">intrinsic component of plasma membrane</data>
      <data key="v_color">#FF8500</data>
      <data key="v_size">8.93073733756289</data>
    </node>
    <node id="n8">
      <data key="v_name">extracellular region part</data>
      <data key="v_color">#FF8D00</data>
      <data key="v_size">8.8073549220576</data>
    </node>
    <node id="n9">
      <data key="v_name">membrane</data>
      <data key="v_color">#FF9000</data>
      <data key="v_size">10.6147098441152</data>
    </node>
    <node id="n10">
      <data key="v_name">postsynaptic density</data>
      <data key="v_color">#FF9200</data>
      <data key="v_size">7</data>
    </node>
    <node id="n11">
      <data key="v_name">integral component of plasma membrane</data>
      <data key="v_color">#FF9200</data>
      <data key="v_size">8.83289001416474</data>
    </node>
    <node id="n12">
      <data key="v_name">asymmetric synapse</data>
      <data key="v_color">#FF9500</data>
      <data key="v_size">7</data>
    </node>
    <node id="n13">
      <data key="v_name">synapse</data>
      <data key="v_color">#FF9500</data>
      <data key="v_size">8.39231742277876</data>
    </node>
    <node id="n14">
      <data key="v_name">neuron to neuron synapse</data>
      <data key="v_color">#FF9700</data>
      <data key="v_size">7</data>
    </node>
    <node id="n15">
      <data key="v_name">membrane part</data>
      <data key="v_color">#FF9A00</data>
      <data key="v_size">10.0874628412503</data>
    </node>
    <node id="n16">
      <data key="v_name">extracellular space</data>
      <data key="v_color">#FF9A00</data>
      <data key="v_size">8.55458885167764</data>
    </node>
    <node id="n17">
      <data key="v_name">cell surface</data>
      <data key="v_color">#FFB400</data>
      <data key="v_size">7.95419631038687</data>
    </node>
    <node id="n18">
      <data key="v_name">intrinsic component of membrane</data>
      <data key="v_color">#FFB900</data>
      <data key="v_size">9.39231742277876</data>
    </node>
    <node id="n19">
      <data key="v_name">cell leading edge</data>
      <data key="v_color">#FFB900</data>
      <data key="v_size">7.24792751344359</data>
    </node>
    <node id="n20">
      <data key="v_name">integral component of membrane</data>
      <data key="v_color">#FFB900</data>
      <data key="v_size">9.33985000288462</data>
    </node>
    <node id="n21">
      <data key="v_name">postsynapse of neuromuscular junction</data>
      <data key="v_color">#FFBC00</data>
      <data key="v_size">5</data>
    </node>
    <node id="n22">
      <data key="v_name">external side of plasma membrane</data>
      <data key="v_color">#FFBC00</data>
      <data key="v_size">6.90689059560852</data>
    </node>
    <node id="n23">
      <data key="v_name">plasma membrane region</data>
      <data key="v_color">#FFBE00</data>
      <data key="v_size">8.32192809488736</data>
    </node>
    <node id="n24">
      <data key="v_name">endomembrane system</data>
      <data key="v_color">#FFBE00</data>
      <data key="v_size">9.85798099512757</data>
    </node>
    <node id="n25">
      <data key="v_name">platelet alpha granule membrane</data>
      <data key="v_color">#FFC100</data>
      <data key="v_size">4.58496250072116</data>
    </node>
    <node id="n26">
      <data key="v_name">neuron part</data>
      <data key="v_color">#FFC300</data>
      <data key="v_size">8.85798099512757</data>
    </node>
    <node id="n27">
      <data key="v_name">cornified envelope</data>
      <data key="v_color">#FFC300</data>
      <data key="v_size">5</data>
    </node>
    <node id="n28">
      <data key="v_name">neuromuscular junction</data>
      <data key="v_color">#FFC600</data>
      <data key="v_size">6.16992500144231</data>
    </node>
    <node id="n29">
      <data key="v_name">vesicle</data>
      <data key="v_color">#FFC600</data>
      <data key="v_size">9.08746284125034</data>
    </node>
    <node id="n30">
      <data key="v_name">muscle cell postsynaptic specialization</data>
      <data key="v_color">#FFC600</data>
      <data key="v_size">4.58496250072116</data>
    </node>
    <node id="n31">
      <data key="v_name">Golgi apparatus part</data>
      <data key="v_color">#FFCB00</data>
      <data key="v_size">7.8073549220576</data>
    </node>
    <node id="n32">
      <data key="v_name">brush border</data>
      <data key="v_color">#FFCB00</data>
      <data key="v_size">6</data>
    </node>
    <node id="n33">
      <data key="v_name">endoplasmic reticulum lumen</data>
      <data key="v_color">#FFCE00</data>
      <data key="v_size">6.70043971814109</data>
    </node>
    <node id="n34">
      <data key="v_name">subapical complex</data>
      <data key="v_color">#FFCE00</data>
      <data key="v_size">4.58496250072116</data>
    </node>
    <node id="n35">
      <data key="v_name">connexin complex</data>
      <data key="v_color">#FFCE00</data>
      <data key="v_size">4</data>
    </node>
    <node id="n36">
      <data key="v_name">dendrite</data>
      <data key="v_color">#FFCE00</data>
      <data key="v_size">7.64385618977472</data>
    </node>
    <node id="n37">
      <data key="v_name">cell-cell junction</data>
      <data key="v_color">#FFCE00</data>
      <data key="v_size">7.24792751344359</data>
    </node>
    <node id="n38">
      <data key="v_name">dendritic tree</data>
      <data key="v_color">#FFCE00</data>
      <data key="v_size">7.64385618977472</data>
    </node>
    <node id="n39">
      <data key="v_name">cell projection part</data>
      <data key="v_color">#FFD000</data>
      <data key="v_size">8.58496250072116</data>
    </node>
    <node id="n40">
      <data key="v_name">plasma membrane bounded cell projection part</data>
      <data key="v_color">#FFD000</data>
      <data key="v_size">8.58496250072116</data>
    </node>
    <node id="n41">
      <data key="v_name">cell projection</data>
      <data key="v_color">#FFD000</data>
      <data key="v_size">9.02236781302845</data>
    </node>
    <node id="n42">
      <data key="v_name">tetraspanin-enriched microdomain</data>
      <data key="v_color">#FFD000</data>
      <data key="v_size">4</data>
    </node>
    <node id="n43">
      <data key="v_name">Golgi subcompartment</data>
      <data key="v_color">#FFD000</data>
      <data key="v_size">7.58496250072116</data>
    </node>
    <node id="n44">
      <data key="v_name">side of membrane</data>
      <data key="v_color">#FFD000</data>
      <data key="v_size">7.39231742277876</data>
    </node>
    <node id="n45">
      <data key="v_name">cell body</data>
      <data key="v_color">#FFD000</data>
      <data key="v_size">7.90689059560852</data>
    </node>
    <node id="n46">
      <data key="v_name">somatodendritic compartment</data>
      <data key="v_color">#FFD000</data>
      <data key="v_size">8.12928301694497</data>
    </node>
    <node id="n47">
      <data key="v_name">contractile fiber</data>
      <data key="v_color">#FFD300</data>
      <data key="v_size">6.8073549220576</data>
    </node>
    <node id="n48">
      <data key="v_name">cell projection membrane</data>
      <data key="v_color">#FFD300</data>
      <data key="v_size">6.8073549220576</data>
    </node>
    <node id="n49">
      <data key="v_name">presynaptic active zone</data>
      <data key="v_color">#FFD300</data>
      <data key="v_size">5.32192809488736</data>
    </node>
    <edge source="n0" target="n1">
      <data key="e_value">0.546434494195688</data>
    </edge>
    <edge source="n0" target="n2">
      <data key="e_value">0.566759836594281</data>
    </edge>
    <edge source="n1" target="n2">
      <data key="e_value">0.964137645107794</data>
    </edge>
    <edge source="n4" target="n5">
      <data key="e_value">0.527839643652561</data>
    </edge>
    <edge source="n4" target="n6">
      <data key="e_value">0.295511221945137</data>
    </edge>
    <edge source="n5" target="n6">
      <data key="e_value">0.559850374064838</data>
    </edge>
    <edge source="n0" target="n7">
      <data key="e_value">0.593323216995448</data>
    </edge>
    <edge source="n1" target="n7">
      <data key="e_value">0.324212271973466</data>
    </edge>
    <edge source="n2" target="n7">
      <data key="e_value">0.336271769511933</data>
    </edge>
    <edge source="n3" target="n8">
      <data key="e_value">0.701676528599605</data>
    </edge>
    <edge source="n0" target="n9">
      <data key="e_value">0.375819788993442</data>
    </edge>
    <edge source="n1" target="n9">
      <data key="e_value">0.655895929500629</data>
    </edge>
    <edge source="n2" target="n9">
      <data key="e_value">0.663102366695181</data>
    </edge>
    <edge source="n7" target="n9">
      <data key="e_value">0.222982606216139</data>
    </edge>
    <edge source="n4" target="n10">
      <data key="e_value">0.932489451476793</data>
    </edge>
    <edge source="n5" target="n10">
      <data key="e_value">0.492204899777283</data>
    </edge>
    <edge source="n6" target="n10">
      <data key="e_value">0.275561097256858</data>
    </edge>
    <edge source="n0" target="n11">
      <data key="e_value">0.562594840667678</data>
    </edge>
    <edge source="n1" target="n11">
      <data key="e_value">0.307421227197347</data>
    </edge>
    <edge source="n2" target="n11">
      <data key="e_value">0.318856159965599</data>
    </edge>
    <edge source="n7" target="n11">
      <data key="e_value">0.948209718670077</data>
    </edge>
    <edge source="n9" target="n11">
      <data key="e_value">0.211434274308526</data>
    </edge>
    <edge source="n4" target="n12">
      <data key="e_value">0.909465020576132</data>
    </edge>
    <edge source="n5" target="n12">
      <data key="e_value">0.502222222222222</data>
    </edge>
    <edge source="n6" target="n12">
      <data key="e_value">0.283042394014963</data>
    </edge>
    <edge source="n10" target="n12">
      <data key="e_value">0.973568281938326</data>
    </edge>
    <edge source="n4" target="n13">
      <data key="e_value">0.239635995955511</data>
    </edge>
    <edge source="n5" target="n13">
      <data key="e_value">0.453993933265925</data>
    </edge>
    <edge source="n6" target="n13">
      <data key="e_value">0.810920121334681</data>
    </edge>
    <edge source="n10" target="n13">
      <data key="e_value">0.223458038422649</data>
    </edge>
    <edge source="n12" target="n13">
      <data key="e_value">0.229524772497472</data>
    </edge>
    <edge source="n4" target="n14">
      <data key="e_value">0.891129032258065</data>
    </edge>
    <edge source="n5" target="n14">
      <data key="e_value">0.506637168141593</data>
    </edge>
    <edge source="n6" target="n14">
      <data key="e_value">0.28927680798005</data>
    </edge>
    <edge source="n10" target="n14">
      <data key="e_value">0.952586206896552</data>
    </edge>
    <edge source="n12" target="n14">
      <data key="e_value">0.978448275862069</data>
    </edge>
    <edge source="n13" target="n14">
      <data key="e_value">0.234580384226491</data>
    </edge>
    <edge source="n0" target="n15">
      <data key="e_value">0.578704720087816</data>
    </edge>
    <edge source="n1" target="n15">
      <data key="e_value">0.52901858493642</data>
    </edge>
    <edge source="n2" target="n15">
      <data key="e_value">0.541269044031475</data>
    </edge>
    <edge source="n7" target="n15">
      <data key="e_value">0.343358946212953</data>
    </edge>
    <edge source="n9" target="n15">
      <data key="e_value">0.649415454804676</data>
    </edge>
    <edge source="n11" target="n15">
      <data key="e_value">0.325576289791438</data>
    </edge>
    <edge source="n3" target="n16">
      <data key="e_value">0.580867850098619</data>
    </edge>
    <edge source="n8" target="n16">
      <data key="e_value">0.827828531271961</data>
    </edge>
    <edge source="n0" target="n18">
      <data key="e_value">0.475089457748417</data>
    </edge>
    <edge source="n1" target="n18">
      <data key="e_value">0.400965286801559</data>
    </edge>
    <edge source="n2" target="n18">
      <data key="e_value">0.41345600920069</data>
    </edge>
    <edge source="n7" target="n18">
      <data key="e_value">0.574366507528461</data>
    </edge>
    <edge source="n9" target="n18">
      <data key="e_value">0.388223552894212</data>
    </edge>
    <edge source="n11" target="n18">
      <data key="e_value">0.544619904517077</data>
    </edge>
    <edge source="n15" target="n18">
      <data key="e_value">0.597804610318332</data>
    </edge>
    <edge source="n0" target="n20">
      <data key="e_value">0.458102108768036</data>
    </edge>
    <edge source="n1" target="n20">
      <data key="e_value">0.386808272778088</data>
    </edge>
    <edge source="n2" target="n20">
      <data key="e_value">0.398883971522032</data>
    </edge>
    <edge source="n7" target="n20">
      <data key="e_value">0.556175595238095</data>
    </edge>
    <edge source="n9" target="n20">
      <data key="e_value">0.373396065012831</data>
    </edge>
    <edge source="n11" target="n20">
      <data key="e_value">0.566246659030164</data>
    </edge>
    <edge source="n15" target="n20">
      <data key="e_value">0.574972557628979</data>
    </edge>
    <edge source="n18" target="n20">
      <data key="e_value">0.961806830701432</data>
    </edge>
    <edge source="n17" target="n22">
      <data key="e_value">0.373509933774834</data>
    </edge>
    <edge source="n0" target="n23">
      <data key="e_value">0.422230652503794</data>
    </edge>
    <edge source="n1" target="n23">
      <data key="e_value">0.230721393034826</data>
    </edge>
    <edge source="n2" target="n23">
      <data key="e_value">0.239303375618147</data>
    </edge>
    <edge source="n6" target="n23">
      <data key="e_value">0.225207933461292</data>
    </edge>
    <edge source="n13" target="n23">
      <data key="e_value">0.229239766081871</data>
    </edge>
    <edge source="n15" target="n23">
      <data key="e_value">0.244346871569704</data>
    </edge>
    <edge source="n1" target="n24">
      <data key="e_value">0.217825848849945</data>
    </edge>
    <edge source="n2" target="n24">
      <data key="e_value">0.215271004598021</data>
    </edge>
    <edge source="n9" target="n24">
      <data key="e_value">0.355300158943636</data>
    </edge>
    <edge source="n15" target="n24">
      <data key="e_value">0.305980317940954</data>
    </edge>
    <edge source="n0" target="n26">
      <data key="e_value">0.223933975240715</data>
    </edge>
    <edge source="n1" target="n26">
      <data key="e_value">0.20453720508167</data>
    </edge>
    <edge source="n2" target="n26">
      <data key="e_value">0.200371402042711</data>
    </edge>
    <edge source="n5" target="n26">
      <data key="e_value">0.212868632707775</data>
    </edge>
    <edge source="n6" target="n26">
      <data key="e_value">0.395410885805763</data>
    </edge>
    <edge source="n13" target="n26">
      <data key="e_value">0.421613394216134</data>
    </edge>
    <edge source="n23" target="n26">
      <data key="e_value">0.208591491119372</data>
    </edge>
    <edge source="n1" target="n29">
      <data key="e_value">0.205927702586945</data>
    </edge>
    <edge source="n2" target="n29">
      <data key="e_value">0.204772767152132</data>
    </edge>
    <edge source="n9" target="n29">
      <data key="e_value">0.217225006594566</data>
    </edge>
    <edge source="n15" target="n29">
      <data key="e_value">0.202486678507993</data>
    </edge>
    <edge source="n24" target="n29">
      <data key="e_value">0.445057471264368</data>
    </edge>
    <edge source="n21" target="n30">
      <data key="e_value">0.666666666666667</data>
    </edge>
    <edge source="n5" target="n36">
      <data key="e_value">0.302325581395349</data>
    </edge>
    <edge source="n6" target="n36">
      <data key="e_value">0.279756733275413</data>
    </edge>
    <edge source="n13" target="n36">
      <data key="e_value">0.274961597542243</data>
    </edge>
    <edge source="n26" target="n36">
      <data key="e_value">0.370104798676227</data>
    </edge>
    <edge source="n5" target="n38">
      <data key="e_value">0.301624129930394</data>
    </edge>
    <edge source="n6" target="n38">
      <data key="e_value">0.279271465741544</data>
    </edge>
    <edge source="n13" target="n38">
      <data key="e_value">0.274539877300614</data>
    </edge>
    <edge source="n26" target="n38">
      <data key="e_value">0.371207942636514</data>
    </edge>
    <edge source="n36" target="n38">
      <data key="e_value">0.99702823179792</data>
    </edge>
    <edge source="n0" target="n39">
      <data key="e_value">0.21832016388645</data>
    </edge>
    <edge source="n6" target="n39">
      <data key="e_value">0.270594653573377</data>
    </edge>
    <edge source="n13" target="n39">
      <data key="e_value">0.288934426229508</data>
    </edge>
    <edge source="n23" target="n39">
      <data key="e_value">0.264367816091954</data>
    </edge>
    <edge source="n26" target="n39">
      <data key="e_value">0.50994575045208</data>
    </edge>
    <edge source="n36" target="n39">
      <data key="e_value">0.439423706614276</data>
    </edge>
    <edge source="n38" target="n39">
      <data key="e_value">0.438848920863309</data>
    </edge>
    <edge source="n0" target="n40">
      <data key="e_value">0.21832016388645</data>
    </edge>
    <edge source="n6" target="n40">
      <data key="e_value">0.270594653573377</data>
    </edge>
    <edge source="n13" target="n40">
      <data key="e_value">0.288934426229508</data>
    </edge>
    <edge source="n23" target="n40">
      <data key="e_value">0.264367816091954</data>
    </edge>
    <edge source="n26" target="n40">
      <data key="e_value">0.50994575045208</data>
    </edge>
    <edge source="n36" target="n40">
      <data key="e_value">0.439423706614276</data>
    </edge>
    <edge source="n38" target="n40">
      <data key="e_value">0.438848920863309</data>
    </edge>
    <edge source="n39" target="n40">
      <data key="e_value">1</data>
    </edge>
    <edge source="n0" target="n41">
      <data key="e_value">0.253506493506494</data>
    </edge>
    <edge source="n1" target="n41">
      <data key="e_value">0.23117430226435</data>
    </edge>
    <edge source="n2" target="n41">
      <data key="e_value">0.224668814894379</data>
    </edge>
    <edge source="n6" target="n41">
      <data key="e_value">0.231782626595307</data>
    </edge>
    <edge source="n13" target="n41">
      <data key="e_value">0.258511480601742</data>
    </edge>
    <edge source="n15" target="n41">
      <data key="e_value">0.203389830508475</data>
    </edge>
    <edge source="n23" target="n41">
      <data key="e_value">0.2478277295051</data>
    </edge>
    <edge source="n26" target="n41">
      <data key="e_value">0.591017488076312</data>
    </edge>
    <edge source="n36" target="n41">
      <data key="e_value">0.306392694063927</data>
    </edge>
    <edge source="n38" target="n41">
      <data key="e_value">0.307305936073059</data>
    </edge>
    <edge source="n39" target="n41">
      <data key="e_value">0.697260273972603</data>
    </edge>
    <edge source="n40" target="n41">
      <data key="e_value">0.697260273972603</data>
    </edge>
    <edge source="n31" target="n43">
      <data key="e_value">0.85978835978836</data>
    </edge>
    <edge source="n17" target="n44">
      <data key="e_value">0.287549407114625</data>
    </edge>
    <edge source="n22" target="n44">
      <data key="e_value">0.514598540145985</data>
    </edge>
    <edge source="n6" target="n45">
      <data key="e_value">0.225972120322817</data>
    </edge>
    <edge source="n13" target="n45">
      <data key="e_value">0.23784143904064</data>
    </edge>
    <edge source="n26" target="n45">
      <data key="e_value">0.448946515397083</data>
    </edge>
    <edge source="n36" target="n45">
      <data key="e_value">0.383647798742138</data>
    </edge>
    <edge source="n38" target="n45">
      <data key="e_value">0.38544474393531</data>
    </edge>
    <edge source="n39" target="n45">
      <data key="e_value">0.305722070844687</data>
    </edge>
    <edge source="n40" target="n45">
      <data key="e_value">0.305722070844687</data>
    </edge>
    <edge source="n41" target="n45">
      <data key="e_value">0.305034129692833</data>
    </edge>
    <edge source="n5" target="n46">
      <data key="e_value">0.249584026622296</data>
    </edge>
    <edge source="n6" target="n46">
      <data key="e_value">0.291782729805014</data>
    </edge>
    <edge source="n13" target="n46">
      <data key="e_value">0.302295918367347</data>
    </edge>
    <edge source="n26" target="n46">
      <data key="e_value">0.580805295091009</data>
    </edge>
    <edge source="n36" target="n46">
      <data key="e_value">0.637226970560304</data>
    </edge>
    <edge source="n38" target="n46">
      <data key="e_value">0.639126305792972</data>
    </edge>
    <edge source="n39" target="n46">
      <data key="e_value">0.438929168990519</data>
    </edge>
    <edge source="n40" target="n46">
      <data key="e_value">0.438929168990519</data>
    </edge>
    <edge source="n41" target="n46">
      <data key="e_value">0.397242567858682</data>
    </edge>
    <edge source="n45" target="n46">
      <data key="e_value">0.722222222222222</data>
    </edge>
    <edge source="n19" target="n48">
      <data key="e_value">0.225641025641026</data>
    </edge>
    <edge source="n23" target="n48">
      <data key="e_value">0.293800539083558</data>
    </edge>
    <edge source="n39" target="n48">
      <data key="e_value">0.214145383104126</data>
    </edge>
    <edge source="n40" target="n48">
      <data key="e_value">0.214145383104126</data>
    </edge>
  </graph>
</graphml>
