# Supplementary material for: Tumorigenicity decrease in Bcl-xL deficient MDCK cells ensuring the safety for influenza vaccine production
Source: PLoS One. 2024 Dec 16;19(12):e0311069. doi: 10.1371/journal.pone.0311069 (PMC11649150; doi:10.1371/journal.pone.0311069)
Supplement: S1 File — (ZIP) [file pone.0311069.s002.zip › S2_File/2_GO_enrichment/enrichmap/B_vs_A.up_GO_enrichment_map.graphml]

<?xml version="1.0" encoding="UTF-8"?>
<graphml xmlns="http://graphml.graphdrawing.org/xmlns"
         xmlns:xsi="http://www.w3.org/2001/XMLSchema-instance"
         xsi:schemaLocation="http://graphml.graphdrawing.org/xmlns
         http://graphml.graphdrawing.org/xmlns/1.0/graphml.xsd">
<!-- Created by igraph -->
  <key id="v_name" for="node" attr.name="name" attr.type="string"/>
  <key id="v_color" for="node" attr.name="color" attr.type="string"/>
  <key id="v_size" for="node" attr.name="size" attr.type="double"/>
  <key id="e_value" for="edge" attr.name="value" attr.type="double"/>
  <graph id="G" edgedefault="undirected">
    <node id="n0">
      <data key="v_name">system development</data>
      <data key="v_color">#FF0000</data>
      <data key="v_size">10.5468944598876</data>
    </node>
    <node id="n1">
      <data key="v_name">plasma membrane part</data>
      <data key="v_color">#FF3600</data>
      <data key="v_size">9.6724253419715</data>
    </node>
    <node id="n2">
      <data key="v_name">cell periphery</data>
      <data key="v_color">#FF3800</data>
      <data key="v_size">10.3128829552844</data>
    </node>
    <node id="n3">
      <data key="v_name">plasma membrane</data>
      <data key="v_color">#FF3D00</data>
      <data key="v_size">10.2667865406949</data>
    </node>
    <node id="n4">
      <data key="v_name">extracellular region</data>
      <data key="v_color">#FF5200</data>
      <data key="v_size">9.33985000288462</data>
    </node>
    <node id="n5">
      <data key="v_name">multicellular organism development</data>
      <data key="v_color">#FF4000</data>
      <data key="v_size">10.6147098441152</data>
    </node>
    <node id="n6">
      <data key="v_name">animal organ development</data>
      <data key="v_color">#FF4800</data>
      <data key="v_size">10.1799090900149</data>
    </node>
    <node id="n7">
      <data key="v_name">generation of neurons</data>
      <data key="v_color">#FF4A00</data>
      <data key="v_size">9.4594316186373</data>
    </node>
    <node id="n8">
      <data key="v_name">neurogenesis</data>
      <data key="v_color">#FF5400</data>
      <data key="v_size">9.49185309632967</data>
    </node>
    <node id="n9">
      <data key="v_name">postsynaptic specialization</data>
      <data key="v_color">#FF6E00</data>
      <data key="v_size">7.24792751344359</data>
    </node>
    <node id="n10">
      <data key="v_name">nervous system development</data>
      <data key="v_color">#FF5F00</data>
      <data key="v_size">9.76818432477693</data>
    </node>
    <node id="n11">
      <data key="v_name">postsynapse</data>
      <data key="v_color">#FF7600</data>
      <data key="v_size">7.75488750216347</data>
    </node>
    <node id="n12">
      <data key="v_name">neuron differentiation</data>
      <data key="v_color">#FF6700</data>
      <data key="v_size">9.28540221886225</data>
    </node>
    <node id="n13">
      <data key="v_name">regulation of multicellular organismal process</data>
      <data key="v_color">#FF6900</data>
      <data key="v_size">9.90689059560852</data>
    </node>
    <node id="n14">
      <data key="v_name">anatomical structure development</data>
      <data key="v_color">#FF6E00</data>
      <data key="v_size">10.6510516911789</data>
    </node>
    <node id="n15">
      <data key="v_name">locomotion</data>
      <data key="v_color">#FF6E00</data>
      <data key="v_size">9.4262647547021</data>
    </node>
    <node id="n16">
      <data key="v_name">synapse part</data>
      <data key="v_color">#FF8300</data>
      <data key="v_size">8.24792751344359</data>
    </node>
    <node id="n17">
      <data key="v_name">intrinsic component of plasma membrane</data>
      <data key="v_color">#FF8500</data>
      <data key="v_size">8.93073733756289</data>
    </node>
    <node id="n18">
      <data key="v_name">response to interleukin-1</data>
      <data key="v_color">#FF7300</data>
      <data key="v_size">7</data>
    </node>
    <node id="n19">
      <data key="v_name">chemotaxis</data>
      <data key="v_color">#FF7300</data>
      <data key="v_size">8.4262647547021</data>
    </node>
    <node id="n20">
      <data key="v_name">extracellular region part</data>
      <data key="v_color">#FF8D00</data>
      <data key="v_size">8.8073549220576</data>
    </node>
    <node id="n21">
      <data key="v_name">developmental process</data>
      <data key="v_color">#FF7B00</data>
      <data key="v_size">10.6865005271832</data>
    </node>
    <node id="n22">
      <data key="v_name">movement of cell or subcellular component</data>
      <data key="v_color">#FF7B00</data>
      <data key="v_size">9.4093909361377</data>
    </node>
    <node id="n23">
      <data key="v_name">taxis</data>
      <data key="v_color">#FF7B00</data>
      <data key="v_size">8.4594316186373</data>
    </node>
    <node id="n24">
      <data key="v_name">cell differentiation</data>
      <data key="v_color">#FF7B00</data>
      <data key="v_size">10.2094533656289</data>
    </node>
    <node id="n25">
      <data key="v_name">neuron development</data>
      <data key="v_color">#FF7E00</data>
      <data key="v_size">9.04439411935845</data>
    </node>
    <node id="n26">
      <data key="v_name">multicellular organismal process</data>
      <data key="v_color">#FF7E00</data>
      <data key="v_size">10.8328900141647</data>
    </node>
    <node id="n27">
      <data key="v_name">blood vessel development</data>
      <data key="v_color">#FF7E00</data>
      <data key="v_size">8.08746284125034</data>
    </node>
    <node id="n28">
      <data key="v_name">cytokine-mediated signaling pathway</data>
      <data key="v_color">#FF7E00</data>
      <data key="v_size">8.08746284125034</data>
    </node>
    <node id="n29">
      <data key="v_name">cell migration</data>
      <data key="v_color">#FF8000</data>
      <data key="v_size">9</data>
    </node>
    <node id="n30">
      <data key="v_name">cellular developmental process</data>
      <data key="v_color">#FF8000</data>
      <data key="v_size">10.2384047393251</data>
    </node>
    <node id="n31">
      <data key="v_name">vasculature development</data>
      <data key="v_color">#FF8000</data>
      <data key="v_size">8.12928301694497</data>
    </node>
    <node id="n32">
      <data key="v_name">tissue development</data>
      <data key="v_color">#FF8000</data>
      <data key="v_size">9.53915881110803</data>
    </node>
    <node id="n33">
      <data key="v_name">membrane</data>
      <data key="v_color">#FF9000</data>
      <data key="v_size">10.6147098441152</data>
    </node>
    <node id="n34">
      <data key="v_name">postsynaptic density</data>
      <data key="v_color">#FF9200</data>
      <data key="v_size">7</data>
    </node>
    <node id="n35">
      <data key="v_name">regulation of neutrophil migration</data>
      <data key="v_color">#FF8300</data>
      <data key="v_size">6</data>
    </node>
    <node id="n36">
      <data key="v_name">cell morphogenesis</data>
      <data key="v_color">#FF8300</data>
      <data key="v_size">8.88264304936184</data>
    </node>
    <node id="n37">
      <data key="v_name">integral component of plasma membrane</data>
      <data key="v_color">#FF9200</data>
      <data key="v_size">8.83289001416474</data>
    </node>
    <node id="n38">
      <data key="v_name">cardiovascular system development</data>
      <data key="v_color">#FF8500</data>
      <data key="v_size">8.12928301694497</data>
    </node>
    <node id="n39">
      <data key="v_name">tube morphogenesis</data>
      <data key="v_color">#FF8500</data>
      <data key="v_size">8.7279204545632</data>
    </node>
    <node id="n40">
      <data key="v_name">response to wounding</data>
      <data key="v_color">#FF8500</data>
      <data key="v_size">8.20945336562895</data>
    </node>
    <node id="n41">
      <data key="v_name">asymmetric synapse</data>
      <data key="v_color">#FF9500</data>
      <data key="v_size">7</data>
    </node>
    <node id="n42">
      <data key="v_name">synapse</data>
      <data key="v_color">#FF9500</data>
      <data key="v_size">8.39231742277876</data>
    </node>
    <node id="n43">
      <data key="v_name">anatomical structure morphogenesis</data>
      <data key="v_color">#FF8500</data>
      <data key="v_size">9.8703647195834</data>
    </node>
    <node id="n44">
      <data key="v_name">blood vessel morphogenesis</data>
      <data key="v_color">#FF8800</data>
      <data key="v_size">7.90689059560852</data>
    </node>
    <node id="n45">
      <data key="v_name">neuron to neuron synapse</data>
      <data key="v_color">#FF9700</data>
      <data key="v_size">7</data>
    </node>
    <node id="n46">
      <data key="v_name">plasma membrane bounded cell projection morphogenesis</data>
      <data key="v_color">#FF8800</data>
      <data key="v_size">8.55458885167764</data>
    </node>
    <node id="n47">
      <data key="v_name">regulation of granulocyte chemotaxis</data>
      <data key="v_color">#FF8B00</data>
      <data key="v_size">6</data>
    </node>
    <node id="n48">
      <data key="v_name">regulation of neutrophil chemotaxis</data>
      <data key="v_color">#FF8B00</data>
      <data key="v_size">5.8073549220576</data>
    </node>
    <node id="n49">
      <data key="v_name">cell projection morphogenesis</data>
      <data key="v_color">#FF8B00</data>
      <data key="v_size">8.55458885167764</data>
    </node>
    <edge source="n0" target="n2">
      <data key="e_value">0.255423708498142</data>
    </edge>
    <edge source="n1" target="n2">
      <data key="e_value">0.546434494195688</data>
    </edge>
    <edge source="n0" target="n3">
      <data key="e_value">0.246038466190879</data>
    </edge>
    <edge source="n1" target="n3">
      <data key="e_value">0.566759836594281</data>
    </edge>
    <edge source="n2" target="n3">
      <data key="e_value">0.964137645107794</data>
    </edge>
    <edge source="n0" target="n5">
      <data key="e_value">0.881160324391765</data>
    </edge>
    <edge source="n2" target="n5">
      <data key="e_value">0.257104497650481</data>
    </edge>
    <edge source="n3" target="n5">
      <data key="e_value">0.246254365213473</data>
    </edge>
    <edge source="n0" target="n6">
      <data key="e_value">0.770088495575221</data>
    </edge>
    <edge source="n2" target="n6">
      <data key="e_value">0.207872564507636</data>
    </edge>
    <edge source="n3" target="n6">
      <data key="e_value">0.200746965452848</data>
    </edge>
    <edge source="n5" target="n6">
      <data key="e_value">0.678571428571429</data>
    </edge>
    <edge source="n0" target="n7">
      <data key="e_value">0.394159292035398</data>
    </edge>
    <edge source="n5" target="n7">
      <data key="e_value">0.34731752963194</data>
    </edge>
    <edge source="n6" target="n7">
      <data key="e_value">0.283512195121951</data>
    </edge>
    <edge source="n0" target="n8">
      <data key="e_value">0.415398230088496</data>
    </edge>
    <edge source="n5" target="n8">
      <data key="e_value">0.366032439176544</data>
    </edge>
    <edge source="n6" target="n8">
      <data key="e_value">0.297307766802247</data>
    </edge>
    <edge source="n7" target="n8">
      <data key="e_value">0.948870899020026</data>
    </edge>
    <edge source="n0" target="n10">
      <data key="e_value">0.547433628318584</data>
    </edge>
    <edge source="n5" target="n10">
      <data key="e_value">0.482376793512165</data>
    </edge>
    <edge source="n6" target="n10">
      <data key="e_value">0.374446085672083</data>
    </edge>
    <edge source="n7" target="n10">
      <data key="e_value">0.720012932428063</data>
    </edge>
    <edge source="n8" target="n10">
      <data key="e_value">0.75881021661817</data>
    </edge>
    <edge source="n9" target="n11">
      <data key="e_value">0.527839643652561</data>
    </edge>
    <edge source="n0" target="n12">
      <data key="e_value">0.355221238938053</data>
    </edge>
    <edge source="n5" target="n12">
      <data key="e_value">0.3130068621335</data>
    </edge>
    <edge source="n6" target="n12">
      <data key="e_value">0.266786212392907</data>
    </edge>
    <edge source="n7" target="n12">
      <data key="e_value">0.901212393354288</data>
    </edge>
    <edge source="n8" target="n12">
      <data key="e_value">0.855134213890072</data>
    </edge>
    <edge source="n10" target="n12">
      <data key="e_value">0.648884578079534</data>
    </edge>
    <edge source="n0" target="n13">
      <data key="e_value">0.457635156496997</data>
    </edge>
    <edge source="n1" target="n13">
      <data key="e_value">0.203606748109366</data>
    </edge>
    <edge source="n2" target="n13">
      <data key="e_value">0.228956228956229</data>
    </edge>
    <edge source="n3" target="n13">
      <data key="e_value">0.224787725309102</data>
    </edge>
    <edge source="n5" target="n13">
      <data key="e_value">0.440964203233256</data>
    </edge>
    <edge source="n6" target="n13">
      <data key="e_value">0.38593421973408</data>
    </edge>
    <edge source="n7" target="n13">
      <data key="e_value">0.359756097560976</data>
    </edge>
    <edge source="n8" target="n13">
      <data key="e_value">0.3626525443242</data>
    </edge>
    <edge source="n10" target="n13">
      <data key="e_value">0.383146533831465</data>
    </edge>
    <edge source="n12" target="n13">
      <data key="e_value">0.323055028462998</data>
    </edge>
    <edge source="n0" target="n14">
      <data key="e_value">0.813183649971215</data>
    </edge>
    <edge source="n2" target="n14">
      <data key="e_value">0.262277503752949</data>
    </edge>
    <edge source="n3" target="n14">
      <data key="e_value">0.250296432036219</data>
    </edge>
    <edge source="n5" target="n14">
      <data key="e_value">0.922855497985032</data>
    </edge>
    <edge source="n6" target="n14">
      <data key="e_value">0.6262233736327</data>
    </edge>
    <edge source="n7" target="n14">
      <data key="e_value">0.320523891767415</data>
    </edge>
    <edge source="n8" target="n14">
      <data key="e_value">0.337795048934945</data>
    </edge>
    <edge source="n10" target="n14">
      <data key="e_value">0.445164075993092</data>
    </edge>
    <edge source="n12" target="n14">
      <data key="e_value">0.288860103626943</data>
    </edge>
    <edge source="n13" target="n14">
      <data key="e_value">0.419185105234754</data>
    </edge>
    <edge source="n0" target="n15">
      <data key="e_value">0.2792821663195</data>
    </edge>
    <edge source="n5" target="n15">
      <data key="e_value">0.268455402465555</data>
    </edge>
    <edge source="n6" target="n15">
      <data key="e_value">0.266098484848485</data>
    </edge>
    <edge source="n7" target="n15">
      <data key="e_value">0.313652073732719</data>
    </edge>
    <edge source="n8" target="n15">
      <data key="e_value">0.31636670416198</data>
    </edge>
    <edge source="n10" target="n15">
      <data key="e_value">0.306137184115523</data>
    </edge>
    <edge source="n12" target="n15">
      <data key="e_value">0.301258992805755</data>
    </edge>
    <edge source="n13" target="n15">
      <data key="e_value">0.298658456124918</data>
    </edge>
    <edge source="n14" target="n15">
      <data key="e_value">0.264233178970308</data>
    </edge>
    <edge source="n9" target="n16">
      <data key="e_value">0.295511221945137</data>
    </edge>
    <edge source="n11" target="n16">
      <data key="e_value">0.559850374064838</data>
    </edge>
    <edge source="n1" target="n17">
      <data key="e_value">0.593323216995448</data>
    </edge>
    <edge source="n2" target="n17">
      <data key="e_value">0.324212271973466</data>
    </edge>
    <edge source="n3" target="n17">
      <data key="e_value">0.336271769511933</data>
    </edge>
    <edge source="n7" target="n19">
      <data key="e_value">0.24780526735834</data>
    </edge>
    <edge source="n8" target="n19">
      <data key="e_value">0.240733664501337</data>
    </edge>
    <edge source="n12" target="n19">
      <data key="e_value">0.263363754889179</data>
    </edge>
    <edge source="n15" target="n19">
      <data key="e_value">0.38560411311054</data>
    </edge>
    <edge source="n4" target="n20">
      <data key="e_value">0.701676528599605</data>
    </edge>
    <edge source="n0" target="n21">
      <data key="e_value">0.77834412453506</data>
    </edge>
    <edge source="n2" target="n21">
      <data key="e_value">0.264176605984516</data>
    </edge>
    <edge source="n3" target="n21">
      <data key="e_value">0.251970987070325</data>
    </edge>
    <edge source="n5" target="n21">
      <data key="e_value">0.883317261330762</data>
    </edge>
    <edge source="n6" target="n21">
      <data key="e_value">0.599393855903017</data>
    </edge>
    <edge source="n7" target="n21">
      <data key="e_value">0.306791569086651</data>
    </edge>
    <edge source="n8" target="n21">
      <data key="e_value">0.323322771731643</data>
    </edge>
    <edge source="n10" target="n21">
      <data key="e_value">0.42609174817468</data>
    </edge>
    <edge source="n12" target="n21">
      <data key="e_value">0.276484364237498</data>
    </edge>
    <edge source="n13" target="n21">
      <data key="e_value">0.415686274509804</data>
    </edge>
    <edge source="n14" target="n21">
      <data key="e_value">0.957156633145061</data>
    </edge>
    <edge source="n15" target="n21">
      <data key="e_value">0.259585084033613</data>
    </edge>
    <edge source="n0" target="n22">
      <data key="e_value">0.280825203902127</data>
    </edge>
    <edge source="n5" target="n22">
      <data key="e_value">0.267302412946106</data>
    </edge>
    <edge source="n6" target="n22">
      <data key="e_value">0.270592690778262</data>
    </edge>
    <edge source="n7" target="n22">
      <data key="e_value">0.3087899543379</data>
    </edge>
    <edge source="n8" target="n22">
      <data key="e_value">0.31195985503206</data>
    </edge>
    <edge source="n10" target="n22">
      <data key="e_value">0.301503938887563</data>
    </edge>
    <edge source="n12" target="n22">
      <data key="e_value">0.298245614035088</data>
    </edge>
    <edge source="n13" target="n22">
      <data key="e_value">0.288850249945664</data>
    </edge>
    <edge source="n14" target="n22">
      <data key="e_value">0.263336500610832</data>
    </edge>
    <edge source="n15" target="n22">
      <data key="e_value">0.778999241849886</data>
    </edge>
    <edge source="n19" target="n22">
      <data key="e_value">0.348365742656185</data>
    </edge>
    <edge source="n21" target="n22">
      <data key="e_value">0.257583682008368</data>
    </edge>
    <edge source="n7" target="n23">
      <data key="e_value">0.252457727093984</data>
    </edge>
    <edge source="n8" target="n23">
      <data key="e_value">0.245290128108515</data>
    </edge>
    <edge source="n10" target="n23">
      <data key="e_value">0.200296296296296</data>
    </edge>
    <edge source="n12" target="n23">
      <data key="e_value">0.267635741769987</data>
    </edge>
    <edge source="n15" target="n23">
      <data key="e_value">0.410454155955441</data>
    </edge>
    <edge source="n19" target="n23">
      <data key="e_value">0.939457202505219</data>
    </edge>
    <edge source="n22" target="n23">
      <data key="e_value">0.342914979757085</data>
    </edge>
    <edge source="n0" target="n24">
      <data key="e_value">0.622401489295687</data>
    </edge>
    <edge source="n2" target="n24">
      <data key="e_value">0.220476431829701</data>
    </edge>
    <edge source="n3" target="n24">
      <data key="e_value">0.210829493087558</data>
    </edge>
    <edge source="n5" target="n24">
      <data key="e_value">0.606989401317674</data>
    </edge>
    <edge source="n6" target="n24">
      <data key="e_value">0.515637928181367</data>
    </edge>
    <edge source="n7" target="n24">
      <data key="e_value">0.463186356073211</data>
    </edge>
    <edge source="n8" target="n24">
      <data key="e_value">0.488144758735441</data>
    </edge>
    <edge source="n10" target="n24">
      <data key="e_value">0.487107095802748</data>
    </edge>
    <edge source="n12" target="n24">
      <data key="e_value">0.41742928452579</data>
    </edge>
    <edge source="n13" target="n24">
      <data key="e_value">0.440185630800963</data>
    </edge>
    <edge source="n14" target="n24">
      <data key="e_value">0.648345485137409</data>
    </edge>
    <edge source="n15" target="n24">
      <data key="e_value">0.297130403196513</data>
    </edge>
    <edge source="n21" target="n24">
      <data key="e_value">0.66235018597603</data>
    </edge>
    <edge source="n22" target="n24">
      <data key="e_value">0.296256104177971</data>
    </edge>
    <edge source="n0" target="n25">
      <data key="e_value">0.299115044247788</data>
    </edge>
    <edge source="n5" target="n25">
      <data key="e_value">0.263568309419838</data>
    </edge>
    <edge source="n6" target="n25">
      <data key="e_value">0.2231220894918</data>
    </edge>
    <edge source="n7" target="n25">
      <data key="e_value">0.758868432869331</data>
    </edge>
    <edge source="n8" target="n25">
      <data key="e_value">0.72006817213464</data>
    </edge>
    <edge source="n10" target="n25">
      <data key="e_value">0.546395085677336</data>
    </edge>
    <edge source="n12" target="n25">
      <data key="e_value">0.842052815146986</data>
    </edge>
    <edge source="n13" target="n25">
      <data key="e_value">0.278804083616918</data>
    </edge>
    <edge source="n14" target="n25">
      <data key="e_value">0.243235463442717</data>
    </edge>
    <edge source="n15" target="n25">
      <data key="e_value">0.298902517753389</data>
    </edge>
    <edge source="n19" target="n25">
      <data key="e_value">0.298245614035088</data>
    </edge>
    <edge source="n21" target="n25">
      <data key="e_value">0.23281443725031</data>
    </edge>
    <edge source="n22" target="n25">
      <data key="e_value">0.298172491183071</data>
    </edge>
    <edge source="n23" target="n25">
      <data key="e_value">0.299950908198331</data>
    </edge>
    <edge source="n24" target="n25">
      <data key="e_value">0.351497504159734</data>
    </edge>
    <edge source="n0" target="n26">
      <data key="e_value">0.682861977278221</data>
    </edge>
    <edge source="n1" target="n26">
      <data key="e_value">0.208462560921577</data>
    </edge>
    <edge source="n2" target="n26">
      <data key="e_value">0.326917232296627</data>
    </edge>
    <edge source="n3" target="n26">
      <data key="e_value">0.315521628498728</data>
    </edge>
    <edge source="n5" target="n26">
      <data key="e_value">0.774957698815567</data>
    </edge>
    <edge source="n6" target="n26">
      <data key="e_value">0.525864152767706</data>
    </edge>
    <edge source="n7" target="n26">
      <data key="e_value">0.269156393521876</data>
    </edge>
    <edge source="n8" target="n26">
      <data key="e_value">0.283659656756103</data>
    </edge>
    <edge source="n10" target="n26">
      <data key="e_value">0.373821609862219</data>
    </edge>
    <edge source="n12" target="n26">
      <data key="e_value">0.242567077592458</data>
    </edge>
    <edge source="n13" target="n26">
      <data key="e_value">0.431592941745226</data>
    </edge>
    <edge source="n14" target="n26">
      <data key="e_value">0.783270852858482</data>
    </edge>
    <edge source="n15" target="n26">
      <data key="e_value">0.242445537596627</data>
    </edge>
    <edge source="n21" target="n26">
      <data key="e_value">0.783966923165269</data>
    </edge>
    <edge source="n22" target="n26">
      <data key="e_value">0.240868246003034</data>
    </edge>
    <edge source="n24" target="n26">
      <data key="e_value">0.534545454545455</data>
    </edge>
    <edge source="n25" target="n26">
      <data key="e_value">0.204254290548707</data>
    </edge>
    <edge source="n0" target="n29">
      <data key="e_value">0.211209047064693</data>
    </edge>
    <edge source="n6" target="n29">
      <data key="e_value">0.219482372121459</data>
    </edge>
    <edge source="n7" target="n29">
      <data key="e_value">0.236783082345402</data>
    </edge>
    <edge source="n8" target="n29">
      <data key="e_value">0.241035235422513</data>
    </edge>
    <edge source="n10" target="n29">
      <data key="e_value">0.226895119418484</data>
    </edge>
    <edge source="n12" target="n29">
      <data key="e_value">0.22229684351914</data>
    </edge>
    <edge source="n13" target="n29">
      <data key="e_value">0.255488540410133</data>
    </edge>
    <edge source="n15" target="n29">
      <data key="e_value">0.699657240788346</data>
    </edge>
    <edge source="n19" target="n29">
      <data key="e_value">0.291687914329424</data>
    </edge>
    <edge source="n22" target="n29">
      <data key="e_value">0.692242475625265</data>
    </edge>
    <edge source="n23" target="n29">
      <data key="e_value">0.284581060981656</data>
    </edge>
    <edge source="n24" target="n29">
      <data key="e_value">0.223361823361823</data>
    </edge>
    <edge source="n25" target="n29">
      <data key="e_value">0.219002201027146</data>
    </edge>
    <edge source="n27" target="n29">
      <data key="e_value">0.200731834814428</data>
    </edge>
    <edge source="n0" target="n30">
      <data key="e_value">0.621675328645674</data>
    </edge>
    <edge source="n2" target="n30">
      <data key="e_value">0.225018782870023</data>
    </edge>
    <edge source="n3" target="n30">
      <data key="e_value">0.214917825537295</data>
    </edge>
    <edge source="n5" target="n30">
      <data key="e_value">0.609711211778029</data>
    </edge>
    <edge source="n6" target="n30">
      <data key="e_value">0.514067328020816</data>
    </edge>
    <edge source="n7" target="n30">
      <data key="e_value">0.449082476305707</data>
    </edge>
    <edge source="n8" target="n30">
      <data key="e_value">0.473280903407945</data>
    </edge>
    <edge source="n10" target="n30">
      <data key="e_value">0.477973568281938</data>
    </edge>
    <edge source="n12" target="n30">
      <data key="e_value">0.404718693284936</data>
    </edge>
    <edge source="n13" target="n30">
      <data key="e_value">0.434336640322852</data>
    </edge>
    <edge source="n14" target="n30">
      <data key="e_value">0.665547629039026</data>
    </edge>
    <edge source="n15" target="n30">
      <data key="e_value">0.296302879488091</data>
    </edge>
    <edge source="n21" target="n30">
      <data key="e_value">0.683151949304312</data>
    </edge>
    <edge source="n22" target="n30">
      <data key="e_value">0.295450522216321</data>
    </edge>
    <edge source="n24" target="n30">
      <data key="e_value">0.969550312563017</data>
    </edge>
    <edge source="n25" target="n30">
      <data key="e_value">0.34079451502319</data>
    </edge>
    <edge source="n26" target="n30">
      <data key="e_value">0.539436947417403</data>
    </edge>
    <edge source="n29" target="n30">
      <data key="e_value">0.22277870524949</data>
    </edge>
    <edge source="n27" target="n31">
      <data key="e_value">0.949928469241774</data>
    </edge>
    <edge source="n29" target="n31">
      <data key="e_value">0.204545454545455</data>
    </edge>
    <edge source="n0" target="n32">
      <data key="e_value">0.419860330437745</data>
    </edge>
    <edge source="n5" target="n32">
      <data key="e_value">0.392195868400918</data>
    </edge>
    <edge source="n6" target="n32">
      <data key="e_value">0.495642933049947</data>
    </edge>
    <edge source="n7" target="n32">
      <data key="e_value">0.257164790174002</data>
    </edge>
    <edge source="n8" target="n32">
      <data key="e_value">0.263937719738825</data>
    </edge>
    <edge source="n10" target="n32">
      <data key="e_value">0.293709424669801</data>
    </edge>
    <edge source="n12" target="n32">
      <data key="e_value">0.249467518636848</data>
    </edge>
    <edge source="n13" target="n32">
      <data key="e_value">0.312290268456376</data>
    </edge>
    <edge source="n14" target="n32">
      <data key="e_value">0.386586067933218</data>
    </edge>
    <edge source="n15" target="n32">
      <data key="e_value">0.269921578547938</data>
    </edge>
    <edge source="n21" target="n32">
      <data key="e_value">0.370023419203747</data>
    </edge>
    <edge source="n22" target="n32">
      <data key="e_value">0.276245889198077</data>
    </edge>
    <edge source="n24" target="n32">
      <data key="e_value">0.400224215246637</data>
    </edge>
    <edge source="n25" target="n32">
      <data key="e_value">0.215555555555556</data>
    </edge>
    <edge source="n26" target="n32">
      <data key="e_value">0.313991128162091</data>
    </edge>
    <edge source="n29" target="n32">
      <data key="e_value">0.246464646464646</data>
    </edge>
    <edge source="n30" target="n32">
      <data key="e_value">0.394818463783981</data>
    </edge>
    <edge source="n0" target="n33">
      <data key="e_value">0.268937875751503</data>
    </edge>
    <edge source="n1" target="n33">
      <data key="e_value">0.375819788993442</data>
    </edge>
    <edge source="n2" target="n33">
      <data key="e_value">0.655895929500629</data>
    </edge>
    <edge source="n3" target="n33">
      <data key="e_value">0.663102366695181</data>
    </edge>
    <edge source="n5" target="n33">
      <data key="e_value">0.285153632621805</data>
    </edge>
    <edge source="n6" target="n33">
      <data key="e_value">0.212008104937613</data>
    </edge>
    <edge source="n13" target="n33">
      <data key="e_value">0.216666666666667</data>
    </edge>
    <edge source="n14" target="n33">
      <data key="e_value">0.298428345577978</data>
    </edge>
    <edge source="n17" target="n33">
      <data key="e_value">0.222982606216139</data>
    </edge>
    <edge source="n21" target="n33">
      <data key="e_value">0.30490034741269</data>
    </edge>
    <edge source="n24" target="n33">
      <data key="e_value">0.227239696875324</data>
    </edge>
    <edge source="n26" target="n33">
      <data key="e_value">0.364390896921017</data>
    </edge>
    <edge source="n30" target="n33">
      <data key="e_value">0.233566865856171</data>
    </edge>
    <edge source="n9" target="n34">
      <data key="e_value">0.932489451476793</data>
    </edge>
    <edge source="n11" target="n34">
      <data key="e_value">0.492204899777283</data>
    </edge>
    <edge source="n16" target="n34">
      <data key="e_value">0.275561097256858</data>
    </edge>
    <edge source="n0" target="n36">
      <data key="e_value">0.238707435719249</data>
    </edge>
    <edge source="n5" target="n36">
      <data key="e_value">0.214153846153846</data>
    </edge>
    <edge source="n7" target="n36">
      <data key="e_value">0.489353153877059</data>
    </edge>
    <edge source="n8" target="n36">
      <data key="e_value">0.471923076923077</data>
    </edge>
    <edge source="n10" target="n36">
      <data key="e_value">0.377409638554217</data>
    </edge>
    <edge source="n12" target="n36">
      <data key="e_value">0.526707530647986</data>
    </edge>
    <edge source="n13" target="n36">
      <data key="e_value">0.231650816873933</data>
    </edge>
    <edge source="n14" target="n36">
      <data key="e_value">0.213010938399539</data>
    </edge>
    <edge source="n15" target="n36">
      <data key="e_value">0.305717220130092</data>
    </edge>
    <edge source="n19" target="n36">
      <data key="e_value">0.334080717488789</data>
    </edge>
    <edge source="n21" target="n36">
      <data key="e_value">0.203884832621573</data>
    </edge>
    <edge source="n22" target="n36">
      <data key="e_value">0.308898738493011</data>
    </edge>
    <edge source="n23" target="n36">
      <data key="e_value">0.329334787350055</data>
    </edge>
    <edge source="n24" target="n36">
      <data key="e_value">0.280390959071472</data>
    </edge>
    <edge source="n25" target="n36">
      <data key="e_value">0.588176352705411</data>
    </edge>
    <edge source="n29" target="n36">
      <data key="e_value">0.230921312771847</data>
    </edge>
    <edge source="n30" target="n36">
      <data key="e_value">0.298447267594273</data>
    </edge>
    <edge source="n32" target="n36">
      <data key="e_value">0.214577259475219</data>
    </edge>
    <edge source="n1" target="n37">
      <data key="e_value">0.562594840667678</data>
    </edge>
    <edge source="n2" target="n37">
      <data key="e_value">0.307421227197347</data>
    </edge>
    <edge source="n3" target="n37">
      <data key="e_value">0.318856159965599</data>
    </edge>
    <edge source="n17" target="n37">
      <data key="e_value">0.948209718670077</data>
    </edge>
    <edge source="n33" target="n37">
      <data key="e_value">0.211434274308526</data>
    </edge>
    <edge source="n27" target="n38">
      <data key="e_value">0.932584269662921</data>
    </edge>
    <edge source="n29" target="n38">
      <data key="e_value">0.205655526992288</data>
    </edge>
    <edge source="n31" target="n38">
      <data key="e_value">0.981741573033708</data>
    </edge>
    <edge source="n0" target="n39">
      <data key="e_value">0.226999292285916</data>
    </edge>
    <edge source="n5" target="n39">
      <data key="e_value">0.2004054897068</data>
    </edge>
    <edge source="n6" target="n39">
      <data key="e_value">0.247178579331711</data>
    </edge>
    <edge source="n7" target="n39">
      <data key="e_value">0.206458261765716</data>
    </edge>
    <edge source="n8" target="n39">
      <data key="e_value">0.204244031830239</data>
    </edge>
    <edge source="n10" target="n39">
      <data key="e_value">0.208057395143488</data>
    </edge>
    <edge source="n12" target="n39">
      <data key="e_value">0.205860805860806</data>
    </edge>
    <edge source="n13" target="n39">
      <data key="e_value">0.227192317412181</data>
    </edge>
    <edge source="n15" target="n39">
      <data key="e_value">0.238959260527217</data>
    </edge>
    <edge source="n22" target="n39">
      <data key="e_value">0.236511706820495</data>
    </edge>
    <edge source="n27" target="n39">
      <data key="e_value">0.451228592702904</data>
    </edge>
    <edge source="n29" target="n39">
      <data key="e_value">0.251823251823252</data>
    </edge>
    <edge source="n31" target="n39">
      <data key="e_value">0.445010924981792</data>
    </edge>
    <edge source="n32" target="n39">
      <data key="e_value">0.3566791937137</data>
    </edge>
    <edge source="n38" target="n39">
      <data key="e_value">0.443962400578453</data>
    </edge>
    <edge source="n9" target="n41">
      <data key="e_value">0.909465020576132</data>
    </edge>
    <edge source="n11" target="n41">
      <data key="e_value">0.502222222222222</data>
    </edge>
    <edge source="n16" target="n41">
      <data key="e_value">0.283042394014963</data>
    </edge>
    <edge source="n34" target="n41">
      <data key="e_value">0.973568281938326</data>
    </edge>
    <edge source="n9" target="n42">
      <data key="e_value">0.239635995955511</data>
    </edge>
    <edge source="n11" target="n42">
      <data key="e_value">0.453993933265925</data>
    </edge>
    <edge source="n16" target="n42">
      <data key="e_value">0.810920121334681</data>
    </edge>
    <edge source="n34" target="n42">
      <data key="e_value">0.223458038422649</data>
    </edge>
    <edge source="n41" target="n42">
      <data key="e_value">0.229524772497472</data>
    </edge>
    <edge source="n0" target="n43">
      <data key="e_value">0.520956123117223</data>
    </edge>
    <edge source="n2" target="n43">
      <data key="e_value">0.206385404789054</data>
    </edge>
    <edge source="n5" target="n43">
      <data key="e_value">0.507046476761619</data>
    </edge>
    <edge source="n6" target="n43">
      <data key="e_value">0.471097201767305</data>
    </edge>
    <edge source="n7" target="n43">
      <data key="e_value">0.407629558541267</data>
    </edge>
    <edge source="n8" target="n43">
      <data key="e_value">0.412361405991979</data>
    </edge>
    <edge source="n10" target="n43">
      <data key="e_value">0.430118946474087</data>
    </edge>
    <edge source="n12" target="n43">
      <data key="e_value">0.402632886239444</data>
    </edge>
    <edge source="n13" target="n43">
      <data key="e_value">0.380095693779904</data>
    </edge>
    <edge source="n14" target="n43">
      <data key="e_value">0.523891767415083</data>
    </edge>
    <edge source="n15" target="n43">
      <data key="e_value">0.337961926091825</data>
    </edge>
    <edge source="n21" target="n43">
      <data key="e_value">0.501446480231437</data>
    </edge>
    <edge source="n22" target="n43">
      <data key="e_value">0.337867975022302</data>
    </edge>
    <edge source="n24" target="n43">
      <data key="e_value">0.505077498663816</data>
    </edge>
    <edge source="n25" target="n43">
      <data key="e_value">0.366316329146373</data>
    </edge>
    <edge source="n26" target="n43">
      <data key="e_value">0.409107037256062</data>
    </edge>
    <edge source="n29" target="n43">
      <data key="e_value">0.262389274598994</data>
    </edge>
    <edge source="n30" target="n43">
      <data key="e_value">0.524645390070922</data>
    </edge>
    <edge source="n32" target="n43">
      <data key="e_value">0.460632648349111</data>
    </edge>
    <edge source="n36" target="n43">
      <data key="e_value">0.406593406593407</data>
    </edge>
    <edge source="n39" target="n43">
      <data key="e_value">0.353021978021978</data>
    </edge>
    <edge source="n27" target="n44">
      <data key="e_value">0.858433734939759</data>
    </edge>
    <edge source="n31" target="n44">
      <data key="e_value">0.815450643776824</data>
    </edge>
    <edge source="n38" target="n44">
      <data key="e_value">0.800561797752809</data>
    </edge>
    <edge source="n39" target="n44">
      <data key="e_value">0.443579766536965</data>
    </edge>
    <edge source="n9" target="n45">
      <data key="e_value">0.891129032258065</data>
    </edge>
    <edge source="n11" target="n45">
      <data key="e_value">0.506637168141593</data>
    </edge>
    <edge source="n16" target="n45">
      <data key="e_value">0.28927680798005</data>
    </edge>
    <edge source="n34" target="n45">
      <data key="e_value">0.952586206896552</data>
    </edge>
    <edge source="n41" target="n45">
      <data key="e_value">0.978448275862069</data>
    </edge>
    <edge source="n42" target="n45">
      <data key="e_value">0.234580384226491</data>
    </edge>
    <edge source="n7" target="n46">
      <data key="e_value">0.489266547406082</data>
    </edge>
    <edge source="n8" target="n46">
      <data key="e_value">0.464346349745331</data>
    </edge>
    <edge source="n10" target="n46">
      <data key="e_value">0.353111899387294</data>
    </edge>
    <edge source="n12" target="n46">
      <data key="e_value">0.541893901834408</data>
    </edge>
    <edge source="n13" target="n46">
      <data key="e_value">0.2</data>
    </edge>
    <edge source="n15" target="n46">
      <data key="e_value">0.271079881656805</data>
    </edge>
    <edge source="n19" target="n46">
      <data key="e_value">0.390972222222222</data>
    </edge>
    <edge source="n22" target="n46">
      <data key="e_value">0.271858927259368</data>
    </edge>
    <edge source="n23" target="n46">
      <data key="e_value">0.380442062960482</data>
    </edge>
    <edge source="n24" target="n46">
      <data key="e_value">0.228387364921031</data>
    </edge>
    <edge source="n25" target="n46">
      <data key="e_value">0.642941176470588</data>
    </edge>
    <edge source="n30" target="n46">
      <data key="e_value">0.222423875781408</data>
    </edge>
    <edge source="n36" target="n46">
      <data key="e_value">0.74527027027027</data>
    </edge>
    <edge source="n43" target="n46">
      <data key="e_value">0.303021978021978</data>
    </edge>
    <edge source="n35" target="n47">
      <data key="e_value">0.619047619047619</data>
    </edge>
    <edge source="n35" target="n48">
      <data key="e_value">0.795918367346939</data>
    </edge>
    <edge source="n47" target="n48">
      <data key="e_value">0.735849056603774</data>
    </edge>
    <edge source="n7" target="n49">
      <data key="e_value">0.490169794459339</data>
    </edge>
    <edge source="n8" target="n49">
      <data key="e_value">0.465224766751484</data>
    </edge>
    <edge source="n10" target="n49">
      <data key="e_value">0.354287556415216</data>
    </edge>
    <edge source="n12" target="n49">
      <data key="e_value">0.54284299157999</data>
    </edge>
    <edge source="n13" target="n49">
      <data key="e_value">0.200051295203898</data>
    </edge>
    <edge source="n15" target="n49">
      <data key="e_value">0.271518285925379</data>
    </edge>
    <edge source="n19" target="n49">
      <data key="e_value">0.38961937716263</data>
    </edge>
    <edge source="n22" target="n49">
      <data key="e_value">0.272760646108664</data>
    </edge>
    <edge source="n23" target="n49">
      <data key="e_value">0.379172229639519</data>
    </edge>
    <edge source="n24" target="n49">
      <data key="e_value">0.228915662650602</data>
    </edge>
    <edge source="n25" target="n49">
      <data key="e_value">0.642982971227246</data>
    </edge>
    <edge source="n30" target="n49">
      <data key="e_value">0.223432143577334</data>
    </edge>
    <edge source="n36" target="n49">
      <data key="e_value">0.748648648648649</data>
    </edge>
    <edge source="n43" target="n49">
      <data key="e_value">0.304395604395604</data>
    </edge>
    <edge source="n46" target="n49">
      <data key="e_value">0.995487364620939</data>
    </edge>
  </graph>
</graphml>
