# Supplementary material for: Tumorigenicity decrease in Bcl-xL deficient MDCK cells ensuring the safety for influenza vaccine production
Source: PLoS One. 2024 Dec 16;19(12):e0311069. doi: 10.1371/journal.pone.0311069 (PMC11649150; doi:10.1371/journal.pone.0311069)
Supplement: S1 File — (ZIP) [file pone.0311069.s002.zip › S2_File/2_GO_enrichment/enrichmap/B_vs_A.up_MF_enrichment_map.graphml]

<?xml version="1.0" encoding="UTF-8"?>
<graphml xmlns="http://graphml.graphdrawing.org/xmlns"
         xmlns:xsi="http://www.w3.org/2001/XMLSchema-instance"
         xsi:schemaLocation="http://graphml.graphdrawing.org/xmlns
         http://graphml.graphdrawing.org/xmlns/1.0/graphml.xsd">
<!-- Created by igraph -->
  <key id="v_name" for="node" attr.name="name" attr.type="string"/>
  <key id="v_color" for="node" attr.name="color" attr.type="string"/>
  <key id="v_size" for="node" attr.name="size" attr.type="double"/>
  <key id="e_value" for="edge" attr.name="value" attr.type="double"/>
  <graph id="G" edgedefault="undirected">
    <node id="n0">
      <data key="v_name">calcium ion binding</data>
      <data key="v_color">#FFAA00</data>
      <data key="v_size">7.24792751344359</data>
    </node>
    <node id="n1">
      <data key="v_name">glucocorticoid receptor binding</data>
      <data key="v_color">#FFAC00</data>
      <data key="v_size">5</data>
    </node>
    <node id="n2">
      <data key="v_name">oxysterol 7-alpha-hydroxylase activity</data>
      <data key="v_color">#FFAC00</data>
      <data key="v_size">4</data>
    </node>
    <node id="n3">
      <data key="v_name">syndecan binding</data>
      <data key="v_color">#FFAF00</data>
      <data key="v_size">4.58496250072116</data>
    </node>
    <node id="n4">
      <data key="v_name">actin binding</data>
      <data key="v_color">#FFB400</data>
      <data key="v_size">7.16992500144231</data>
    </node>
    <node id="n5">
      <data key="v_name">nuclear receptor activity</data>
      <data key="v_color">#FFB600</data>
      <data key="v_size">5.58496250072116</data>
    </node>
    <node id="n6">
      <data key="v_name">transcription factor activity, direct ligand regulated sequence-specific DNA binding</data>
      <data key="v_color">#FFB600</data>
      <data key="v_size">5.58496250072116</data>
    </node>
    <node id="n7">
      <data key="v_name">CXCR chemokine receptor binding</data>
      <data key="v_color">#FFB600</data>
      <data key="v_size">4.58496250072116</data>
    </node>
    <node id="n8">
      <data key="v_name">microsatellite binding</data>
      <data key="v_color">#FFB900</data>
      <data key="v_size">4</data>
    </node>
    <node id="n9">
      <data key="v_name">transcription factor activity, RNA polymerase II transcription factor binding</data>
      <data key="v_color">#FFBC00</data>
      <data key="v_size">5.8073549220576</data>
    </node>
    <node id="n10">
      <data key="v_name">transcription factor activity, transcription factor recruiting</data>
      <data key="v_color">#FFBC00</data>
      <data key="v_size">4.58496250072116</data>
    </node>
    <node id="n11">
      <data key="v_name">monooxygenase activity</data>
      <data key="v_color">#FFBE00</data>
      <data key="v_size">5.8073549220576</data>
    </node>
    <node id="n12">
      <data key="v_name">gap junction hemi-channel activity</data>
      <data key="v_color">#FFC100</data>
      <data key="v_size">4</data>
    </node>
    <node id="n13">
      <data key="v_name">gap junction channel activity involved in cardiac conduction electrical coupling</data>
      <data key="v_color">#FFC100</data>
      <data key="v_size">4</data>
    </node>
    <node id="n14">
      <data key="v_name">growth factor receptor binding</data>
      <data key="v_color">#FFC100</data>
      <data key="v_size">6.16992500144231</data>
    </node>
    <node id="n15">
      <data key="v_name">cytokine binding</data>
      <data key="v_color">#FFC100</data>
      <data key="v_size">6</data>
    </node>
    <node id="n16">
      <data key="v_name">spectrin binding</data>
      <data key="v_color">#FFC300</data>
      <data key="v_size">5</data>
    </node>
    <node id="n17">
      <data key="v_name">transcriptional activator activity, RNA polymerase II transcription regulatory region sequence-speci...</data>
      <data key="v_color">#FFC300</data>
      <data key="v_size">7.32192809488736</data>
    </node>
    <node id="n18">
      <data key="v_name">calcium-dependent phospholipid binding</data>
      <data key="v_color">#FFC300</data>
      <data key="v_size">5.32192809488736</data>
    </node>
    <node id="n19">
      <data key="v_name">signaling receptor binding</data>
      <data key="v_color">#FFC600</data>
      <data key="v_size">8.6724253419715</data>
    </node>
    <node id="n20">
      <data key="v_name">alpha-N-acetylneuraminate alpha-2,8-sialyltransferase activity</data>
      <data key="v_color">#FFC600</data>
      <data key="v_size">4</data>
    </node>
    <node id="n21">
      <data key="v_name">thyroid hormone receptor activity</data>
      <data key="v_color">#FFC600</data>
      <data key="v_size">4</data>
    </node>
    <node id="n22">
      <data key="v_name">gap junction channel activity involved in cell communication by electrical coupling</data>
      <data key="v_color">#FFC600</data>
      <data key="v_size">4</data>
    </node>
    <node id="n23">
      <data key="v_name">transcriptional activator activity, RNA polymerase II proximal promoter sequence-specific DNA bindin...</data>
      <data key="v_color">#FFC600</data>
      <data key="v_size">6.90689059560852</data>
    </node>
    <node id="n24">
      <data key="v_name">neurotransmitter:sodium symporter activity</data>
      <data key="v_color">#FFC600</data>
      <data key="v_size">4.58496250072116</data>
    </node>
    <node id="n25">
      <data key="v_name">oligosaccharide binding</data>
      <data key="v_color">#FFC800</data>
      <data key="v_size">4.58496250072116</data>
    </node>
    <node id="n26">
      <data key="v_name">serine-type peptidase activity</data>
      <data key="v_color">#FFC800</data>
      <data key="v_size">6.16992500144231</data>
    </node>
    <node id="n27">
      <data key="v_name">N-acetylglucosamine 6-O-sulfotransferase activity</data>
      <data key="v_color">#FFCB00</data>
      <data key="v_size">4</data>
    </node>
    <node id="n28">
      <data key="v_name">UDP-glycosyltransferase activity</data>
      <data key="v_color">#FFCB00</data>
      <data key="v_size">6</data>
    </node>
    <node id="n29">
      <data key="v_name">serine hydrolase activity</data>
      <data key="v_color">#FFCB00</data>
      <data key="v_size">6.16992500144231</data>
    </node>
    <node id="n30">
      <data key="v_name">monocarboxylic acid transmembrane transporter activity</data>
      <data key="v_color">#FFCE00</data>
      <data key="v_size">5.32192809488736</data>
    </node>
    <node id="n31">
      <data key="v_name">proteoglycan binding</data>
      <data key="v_color">#FFCE00</data>
      <data key="v_size">5</data>
    </node>
    <node id="n32">
      <data key="v_name">high-affinity glutamate transmembrane transporter activity</data>
      <data key="v_color">#FFCE00</data>
      <data key="v_size">4</data>
    </node>
    <node id="n33">
      <data key="v_name">connexin binding</data>
      <data key="v_color">#FFCE00</data>
      <data key="v_size">4</data>
    </node>
    <node id="n34">
      <data key="v_name">amino acid:sodium symporter activity</data>
      <data key="v_color">#FFCE00</data>
      <data key="v_size">4.58496250072116</data>
    </node>
    <node id="n35">
      <data key="v_name">glucose transmembrane transporter activity</data>
      <data key="v_color">#FFCE00</data>
      <data key="v_size">4.58496250072116</data>
    </node>
    <node id="n36">
      <data key="v_name">hexose transmembrane transporter activity</data>
      <data key="v_color">#FFCE00</data>
      <data key="v_size">4.58496250072116</data>
    </node>
    <node id="n37">
      <data key="v_name">RNA polymerase II regulatory region sequence-specific DNA binding</data>
      <data key="v_color">#FFCE00</data>
      <data key="v_size">7.70043971814109</data>
    </node>
    <node id="n38">
      <data key="v_name">cytokine receptor binding</data>
      <data key="v_color">#FFCE00</data>
      <data key="v_size">6.70043971814109</data>
    </node>
    <node id="n39">
      <data key="v_name">clathrin binding</data>
      <data key="v_color">#FFCE00</data>
      <data key="v_size">5.32192809488736</data>
    </node>
    <node id="n40">
      <data key="v_name">RNA polymerase II regulatory region DNA binding</data>
      <data key="v_color">#FFCE00</data>
      <data key="v_size">7.70043971814109</data>
    </node>
    <node id="n41">
      <data key="v_name">sialyltransferase activity</data>
      <data key="v_color">#FFD000</data>
      <data key="v_size">4.58496250072116</data>
    </node>
    <node id="n42">
      <data key="v_name">monosaccharide transmembrane transporter activity</data>
      <data key="v_color">#FFD000</data>
      <data key="v_size">4.58496250072116</data>
    </node>
    <node id="n43">
      <data key="v_name">HMG box domain binding</data>
      <data key="v_color">#FFD000</data>
      <data key="v_size">4.58496250072116</data>
    </node>
    <node id="n44">
      <data key="v_name">chemokine activity</data>
      <data key="v_color">#FFD000</data>
      <data key="v_size">5</data>
    </node>
    <node id="n45">
      <data key="v_name">cytokine activity</data>
      <data key="v_color">#FFD000</data>
      <data key="v_size">6.16992500144231</data>
    </node>
    <node id="n46">
      <data key="v_name">transcription factor activity, RNA polymerase II transcription factor recruiting</data>
      <data key="v_color">#FFD000</data>
      <data key="v_size">4</data>
    </node>
    <node id="n47">
      <data key="v_name">transcription factor activity, RNA polymerase II proximal promoter sequence-specific DNA binding</data>
      <data key="v_color">#FFD000</data>
      <data key="v_size">7.16992500144231</data>
    </node>
    <node id="n48">
      <data key="v_name">lipase activity</data>
      <data key="v_color">#FFD300</data>
      <data key="v_size">5.8073549220576</data>
    </node>
    <node id="n49">
      <data key="v_name">sequence-specific double-stranded DNA binding</data>
      <data key="v_color">#FFD300</data>
      <data key="v_size">7.8073549220576</data>
    </node>
    <edge source="n5" target="n6">
      <data key="e_value">1</data>
    </edge>
    <edge source="n12" target="n13">
      <data key="e_value">0.333333333333333</data>
    </edge>
    <edge source="n12" target="n22">
      <data key="e_value">0.285714285714286</data>
    </edge>
    <edge source="n13" target="n22">
      <data key="e_value">0.8</data>
    </edge>
    <edge source="n17" target="n23">
      <data key="e_value">0.687640449438202</data>
    </edge>
    <edge source="n26" target="n29">
      <data key="e_value">0.966887417218543</data>
    </edge>
    <edge source="n3" target="n31">
      <data key="e_value">0.216216216216216</data>
    </edge>
    <edge source="n24" target="n32">
      <data key="e_value">0.4375</data>
    </edge>
    <edge source="n12" target="n33">
      <data key="e_value">0.222222222222222</data>
    </edge>
    <edge source="n13" target="n33">
      <data key="e_value">0.222222222222222</data>
    </edge>
    <edge source="n22" target="n33">
      <data key="e_value">0.2</data>
    </edge>
    <edge source="n24" target="n34">
      <data key="e_value">0.565217391304348</data>
    </edge>
    <edge source="n32" target="n34">
      <data key="e_value">0.35</data>
    </edge>
    <edge source="n35" target="n36">
      <data key="e_value">1</data>
    </edge>
    <edge source="n17" target="n37">
      <data key="e_value">0.502645502645503</data>
    </edge>
    <edge source="n23" target="n37">
      <data key="e_value">0.38857938718663</data>
    </edge>
    <edge source="n18" target="n39">
      <data key="e_value">0.296296296296296</data>
    </edge>
    <edge source="n17" target="n40">
      <data key="e_value">0.503293807641634</data>
    </edge>
    <edge source="n23" target="n40">
      <data key="e_value">0.389736477115118</data>
    </edge>
    <edge source="n37" target="n40">
      <data key="e_value">0.992816091954023</data>
    </edge>
    <edge source="n20" target="n41">
      <data key="e_value">0.238095238095238</data>
    </edge>
    <edge source="n35" target="n42">
      <data key="e_value">0.952380952380952</data>
    </edge>
    <edge source="n36" target="n42">
      <data key="e_value">0.952380952380952</data>
    </edge>
    <edge source="n38" target="n45">
      <data key="e_value">0.396774193548387</data>
    </edge>
    <edge source="n44" target="n45">
      <data key="e_value">0.240740740740741</data>
    </edge>
    <edge source="n10" target="n46">
      <data key="e_value">0.666666666666667</data>
    </edge>
    <edge source="n17" target="n47">
      <data key="e_value">0.555555555555556</data>
    </edge>
    <edge source="n23" target="n47">
      <data key="e_value">0.700228832951945</data>
    </edge>
    <edge source="n37" target="n47">
      <data key="e_value">0.532608695652174</data>
    </edge>
    <edge source="n40" target="n47">
      <data key="e_value">0.533152909336942</data>
    </edge>
    <edge source="n17" target="n49">
      <data key="e_value">0.454652532391048</data>
    </edge>
    <edge source="n23" target="n49">
      <data key="e_value">0.348093480934809</data>
    </edge>
    <edge source="n37" target="n49">
      <data key="e_value">0.874683544303797</data>
    </edge>
    <edge source="n40" target="n49">
      <data key="e_value">0.869182389937107</data>
    </edge>
    <edge source="n47" target="n49">
      <data key="e_value">0.481884057971014</data>
    </edge>
  </graph>
</graphml>
