# Supplementary material for: Tumorigenicity decrease in Bcl-xL deficient MDCK cells ensuring the safety for influenza vaccine production
Source: PLoS One. 2024 Dec 16;19(12):e0311069. doi: 10.1371/journal.pone.0311069 (PMC11649150; doi:10.1371/journal.pone.0311069)
Supplement: S1 File — (ZIP) [file pone.0311069.s002.zip › S2_File/2_GO_enrichment/enrichmap/union.DE_gene.subcluster1_BP_enrichment_map.graphml]

<?xml version="1.0" encoding="UTF-8"?>
<graphml xmlns="http://graphml.graphdrawing.org/xmlns"
         xmlns:xsi="http://www.w3.org/2001/XMLSchema-instance"
         xsi:schemaLocation="http://graphml.graphdrawing.org/xmlns
         http://graphml.graphdrawing.org/xmlns/1.0/graphml.xsd">
<!-- Created by igraph -->
  <key id="v_name" for="node" attr.name="name" attr.type="string"/>
  <key id="v_color" for="node" attr.name="color" attr.type="string"/>
  <key id="v_size" for="node" attr.name="size" attr.type="double"/>
  <key id="e_value" for="edge" attr.name="value" attr.type="double"/>
  <graph id="G" edgedefault="undirected">
    <node id="n0">
      <data key="v_name">system development</data>
      <data key="v_color">#FF6700</data>
      <data key="v_size">10.1699250014423</data>
    </node>
    <node id="n1">
      <data key="v_name">cellular response to cytokine stimulus</data>
      <data key="v_color">#FF6E00</data>
      <data key="v_size">8.35755200461808</data>
    </node>
    <node id="n2">
      <data key="v_name">cytokine-mediated signaling pathway</data>
      <data key="v_color">#FF6E00</data>
      <data key="v_size">7.95419631038687</data>
    </node>
    <node id="n3">
      <data key="v_name">neurogenesis</data>
      <data key="v_color">#FF7300</data>
      <data key="v_size">9.18982455888002</data>
    </node>
    <node id="n4">
      <data key="v_name">generation of neurons</data>
      <data key="v_color">#FF7600</data>
      <data key="v_size">9.12928301694497</data>
    </node>
    <node id="n5">
      <data key="v_name">cellular response to interleukin-1</data>
      <data key="v_color">#FF8800</data>
      <data key="v_size">6.58496250072116</data>
    </node>
    <node id="n6">
      <data key="v_name">response to cytokine</data>
      <data key="v_color">#FF8800</data>
      <data key="v_size">8.35755200461808</data>
    </node>
    <node id="n7">
      <data key="v_name">neuron projection morphogenesis</data>
      <data key="v_color">#FF8B00</data>
      <data key="v_size">8.32192809488736</data>
    </node>
    <node id="n8">
      <data key="v_name">regulation of multicellular organismal process</data>
      <data key="v_color">#FF8D00</data>
      <data key="v_size">9.58496250072116</data>
    </node>
    <node id="n9">
      <data key="v_name">plasma membrane bounded cell projection morphogenesis</data>
      <data key="v_color">#FF8D00</data>
      <data key="v_size">8.32192809488736</data>
    </node>
    <node id="n10">
      <data key="v_name">cell projection morphogenesis</data>
      <data key="v_color">#FF8D00</data>
      <data key="v_size">8.32192809488736</data>
    </node>
    <node id="n11">
      <data key="v_name">cardiac atrium development</data>
      <data key="v_color">#FF9200</data>
      <data key="v_size">5.58496250072116</data>
    </node>
    <node id="n12">
      <data key="v_name">nervous system development</data>
      <data key="v_color">#FF9200</data>
      <data key="v_size">9.4093909361377</data>
    </node>
    <node id="n13">
      <data key="v_name">neuron differentiation</data>
      <data key="v_color">#FF9200</data>
      <data key="v_size">8.93073733756289</data>
    </node>
    <node id="n14">
      <data key="v_name">cellular developmental process</data>
      <data key="v_color">#FF9200</data>
      <data key="v_size">9.94251450533924</data>
    </node>
    <node id="n15">
      <data key="v_name">cell part morphogenesis</data>
      <data key="v_color">#FF9200</data>
      <data key="v_size">8.32192809488736</data>
    </node>
    <node id="n16">
      <data key="v_name">cell differentiation</data>
      <data key="v_color">#FF9200</data>
      <data key="v_size">9.90689059560852</data>
    </node>
    <node id="n17">
      <data key="v_name">neuron development</data>
      <data key="v_color">#FF9700</data>
      <data key="v_size">8.7279204545632</data>
    </node>
    <node id="n18">
      <data key="v_name">cell morphogenesis</data>
      <data key="v_color">#FF9700</data>
      <data key="v_size">8.58496250072116</data>
    </node>
    <node id="n19">
      <data key="v_name">multicellular organism development</data>
      <data key="v_color">#FF9A00</data>
      <data key="v_size">10.2288186904959</data>
    </node>
    <node id="n20">
      <data key="v_name">response to external stimulus</data>
      <data key="v_color">#FF9A00</data>
      <data key="v_size">9.32192809488736</data>
    </node>
    <node id="n21">
      <data key="v_name">cytokine production</data>
      <data key="v_color">#FF9A00</data>
      <data key="v_size">7.8073549220576</data>
    </node>
    <node id="n22">
      <data key="v_name">positive regulation of anion transport</data>
      <data key="v_color">#FF9A00</data>
      <data key="v_size">5.8073549220576</data>
    </node>
    <node id="n23">
      <data key="v_name">response to interleukin-1</data>
      <data key="v_color">#FF9D00</data>
      <data key="v_size">6.58496250072116</data>
    </node>
    <node id="n24">
      <data key="v_name">cytokine secretion</data>
      <data key="v_color">#FF9F00</data>
      <data key="v_size">6.70043971814109</data>
    </node>
    <node id="n25">
      <data key="v_name">multicellular organismal process</data>
      <data key="v_color">#FF9F00</data>
      <data key="v_size">10.515699838284</data>
    </node>
    <node id="n26">
      <data key="v_name">renal system process involved in regulation of blood volume</data>
      <data key="v_color">#FF9F00</data>
      <data key="v_size">5</data>
    </node>
    <node id="n27">
      <data key="v_name">pulmonary valve morphogenesis</data>
      <data key="v_color">#FF9F00</data>
      <data key="v_size">5</data>
    </node>
    <node id="n28">
      <data key="v_name">cell morphogenesis involved in differentiation</data>
      <data key="v_color">#FF9F00</data>
      <data key="v_size">8.32192809488736</data>
    </node>
    <node id="n29">
      <data key="v_name">cytokine production involved in immune response</data>
      <data key="v_color">#FFA200</data>
      <data key="v_size">6</data>
    </node>
    <node id="n30">
      <data key="v_name">positive regulation of organic acid transport</data>
      <data key="v_color">#FFA200</data>
      <data key="v_size">5.58496250072116</data>
    </node>
    <node id="n31">
      <data key="v_name">cell morphogenesis involved in neuron differentiation</data>
      <data key="v_color">#FFA200</data>
      <data key="v_size">8.16992500144231</data>
    </node>
    <node id="n32">
      <data key="v_name">cellular component morphogenesis</data>
      <data key="v_color">#FFA200</data>
      <data key="v_size">8.6724253419715</data>
    </node>
    <node id="n33">
      <data key="v_name">interferon-gamma production</data>
      <data key="v_color">#FFA200</data>
      <data key="v_size">6.16992500144231</data>
    </node>
    <node id="n34">
      <data key="v_name">cardiac atrium morphogenesis</data>
      <data key="v_color">#FFA200</data>
      <data key="v_size">5.32192809488736</data>
    </node>
    <node id="n35">
      <data key="v_name">developmental process</data>
      <data key="v_color">#FFA200</data>
      <data key="v_size">10.3575520046181</data>
    </node>
    <node id="n36">
      <data key="v_name">blood circulation</data>
      <data key="v_color">#FFA400</data>
      <data key="v_size">7.4594316186373</data>
    </node>
    <node id="n37">
      <data key="v_name">response to wounding</data>
      <data key="v_color">#FFA400</data>
      <data key="v_size">7.85798099512757</data>
    </node>
    <node id="n38">
      <data key="v_name">anatomical structure development</data>
      <data key="v_color">#FFA400</data>
      <data key="v_size">10.3037807481771</data>
    </node>
    <node id="n39">
      <data key="v_name">axon development</data>
      <data key="v_color">#FFA400</data>
      <data key="v_size">8</data>
    </node>
    <node id="n40">
      <data key="v_name">signaling</data>
      <data key="v_color">#FFA400</data>
      <data key="v_size">10.1598713367784</data>
    </node>
    <node id="n41">
      <data key="v_name">positive regulation of icosanoid secretion</data>
      <data key="v_color">#FFA400</data>
      <data key="v_size">5</data>
    </node>
    <node id="n42">
      <data key="v_name">membrane depolarization during cardiac muscle cell action potential</data>
      <data key="v_color">#FFA400</data>
      <data key="v_size">5</data>
    </node>
    <node id="n43">
      <data key="v_name">secretion</data>
      <data key="v_color">#FFA400</data>
      <data key="v_size">8.70043971814109</data>
    </node>
    <node id="n44">
      <data key="v_name">B cell chemotaxis</data>
      <data key="v_color">#FFA700</data>
      <data key="v_size">4.58496250072116</data>
    </node>
    <node id="n45">
      <data key="v_name">axonogenesis</data>
      <data key="v_color">#FFA700</data>
      <data key="v_size">7.90689059560852</data>
    </node>
    <node id="n46">
      <data key="v_name">response to lipid</data>
      <data key="v_color">#FFA700</data>
      <data key="v_size">8.20945336562895</data>
    </node>
    <node id="n47">
      <data key="v_name">negative regulation of tumor necrosis factor production</data>
      <data key="v_color">#FFA700</data>
      <data key="v_size">5.58496250072116</data>
    </node>
    <node id="n48">
      <data key="v_name">pressure natriuresis</data>
      <data key="v_color">#FFA700</data>
      <data key="v_size">4</data>
    </node>
    <node id="n49">
      <data key="v_name">pulmonary valve formation</data>
      <data key="v_color">#FFA700</data>
      <data key="v_size">4</data>
    </node>
    <edge source="n1" target="n2">
      <data key="e_value">0.65161923454367</data>
    </edge>
    <edge source="n0" target="n3">
      <data key="e_value">0.415398230088496</data>
    </edge>
    <edge source="n0" target="n4">
      <data key="e_value">0.394159292035398</data>
    </edge>
    <edge source="n3" target="n4">
      <data key="e_value">0.948870899020026</data>
    </edge>
    <edge source="n1" target="n6">
      <data key="e_value">0.910634495084897</data>
    </edge>
    <edge source="n2" target="n6">
      <data key="e_value">0.593386952636282</data>
    </edge>
    <edge source="n3" target="n7">
      <data key="e_value">0.464848743076268</data>
    </edge>
    <edge source="n4" target="n7">
      <data key="e_value">0.489896722047598</data>
    </edge>
    <edge source="n0" target="n8">
      <data key="e_value">0.457635156496997</data>
    </edge>
    <edge source="n3" target="n8">
      <data key="e_value">0.3626525443242</data>
    </edge>
    <edge source="n4" target="n8">
      <data key="e_value">0.359756097560976</data>
    </edge>
    <edge source="n3" target="n9">
      <data key="e_value">0.464346349745331</data>
    </edge>
    <edge source="n4" target="n9">
      <data key="e_value">0.489266547406082</data>
    </edge>
    <edge source="n7" target="n9">
      <data key="e_value">0.989120580235721</data>
    </edge>
    <edge source="n8" target="n9">
      <data key="e_value">0.2</data>
    </edge>
    <edge source="n3" target="n10">
      <data key="e_value">0.465224766751484</data>
    </edge>
    <edge source="n4" target="n10">
      <data key="e_value">0.490169794459339</data>
    </edge>
    <edge source="n7" target="n10">
      <data key="e_value">0.984657039711191</data>
    </edge>
    <edge source="n8" target="n10">
      <data key="e_value">0.200051295203898</data>
    </edge>
    <edge source="n9" target="n10">
      <data key="e_value">0.995487364620939</data>
    </edge>
    <edge source="n0" target="n12">
      <data key="e_value">0.547433628318584</data>
    </edge>
    <edge source="n3" target="n12">
      <data key="e_value">0.75881021661817</data>
    </edge>
    <edge source="n4" target="n12">
      <data key="e_value">0.720012932428063</data>
    </edge>
    <edge source="n7" target="n12">
      <data key="e_value">0.352731975428387</data>
    </edge>
    <edge source="n8" target="n12">
      <data key="e_value">0.383146533831465</data>
    </edge>
    <edge source="n9" target="n12">
      <data key="e_value">0.353111899387294</data>
    </edge>
    <edge source="n10" target="n12">
      <data key="e_value">0.354287556415216</data>
    </edge>
    <edge source="n0" target="n13">
      <data key="e_value">0.355221238938053</data>
    </edge>
    <edge source="n3" target="n13">
      <data key="e_value">0.855134213890072</data>
    </edge>
    <edge source="n4" target="n13">
      <data key="e_value">0.901212393354288</data>
    </edge>
    <edge source="n7" target="n13">
      <data key="e_value">0.543597409068261</data>
    </edge>
    <edge source="n8" target="n13">
      <data key="e_value">0.323055028462998</data>
    </edge>
    <edge source="n9" target="n13">
      <data key="e_value">0.541893901834408</data>
    </edge>
    <edge source="n10" target="n13">
      <data key="e_value">0.54284299157999</data>
    </edge>
    <edge source="n12" target="n13">
      <data key="e_value">0.648884578079534</data>
    </edge>
    <edge source="n0" target="n14">
      <data key="e_value">0.621675328645674</data>
    </edge>
    <edge source="n3" target="n14">
      <data key="e_value">0.473280903407945</data>
    </edge>
    <edge source="n4" target="n14">
      <data key="e_value">0.449082476305707</data>
    </edge>
    <edge source="n7" target="n14">
      <data key="e_value">0.220004033071184</data>
    </edge>
    <edge source="n8" target="n14">
      <data key="e_value">0.434336640322852</data>
    </edge>
    <edge source="n9" target="n14">
      <data key="e_value">0.222423875781408</data>
    </edge>
    <edge source="n10" target="n14">
      <data key="e_value">0.223432143577334</data>
    </edge>
    <edge source="n12" target="n14">
      <data key="e_value">0.477973568281938</data>
    </edge>
    <edge source="n13" target="n14">
      <data key="e_value">0.404718693284936</data>
    </edge>
    <edge source="n3" target="n15">
      <data key="e_value">0.461764705882353</data>
    </edge>
    <edge source="n4" target="n15">
      <data key="e_value">0.48562582927908</data>
    </edge>
    <edge source="n7" target="n15">
      <data key="e_value">0.963780918727915</data>
    </edge>
    <edge source="n8" target="n15">
      <data key="e_value">0.200357325165901</data>
    </edge>
    <edge source="n9" target="n15">
      <data key="e_value">0.974381625441696</data>
    </edge>
    <edge source="n10" target="n15">
      <data key="e_value">0.978798586572438</data>
    </edge>
    <edge source="n12" target="n15">
      <data key="e_value">0.352432778489117</data>
    </edge>
    <edge source="n13" target="n15">
      <data key="e_value">0.536465981399902</data>
    </edge>
    <edge source="n14" target="n15">
      <data key="e_value">0.228271828997782</data>
    </edge>
    <edge source="n0" target="n16">
      <data key="e_value">0.622401489295687</data>
    </edge>
    <edge source="n3" target="n16">
      <data key="e_value">0.488144758735441</data>
    </edge>
    <edge source="n4" target="n16">
      <data key="e_value">0.463186356073211</data>
    </edge>
    <edge source="n7" target="n16">
      <data key="e_value">0.226913477537438</data>
    </edge>
    <edge source="n8" target="n16">
      <data key="e_value">0.440185630800963</data>
    </edge>
    <edge source="n9" target="n16">
      <data key="e_value">0.228387364921031</data>
    </edge>
    <edge source="n10" target="n16">
      <data key="e_value">0.228915662650602</data>
    </edge>
    <edge source="n12" target="n16">
      <data key="e_value">0.487107095802748</data>
    </edge>
    <edge source="n13" target="n16">
      <data key="e_value">0.41742928452579</data>
    </edge>
    <edge source="n14" target="n16">
      <data key="e_value">0.969550312563017</data>
    </edge>
    <edge source="n15" target="n16">
      <data key="e_value">0.229559097495343</data>
    </edge>
    <edge source="n0" target="n17">
      <data key="e_value">0.299115044247788</data>
    </edge>
    <edge source="n3" target="n17">
      <data key="e_value">0.72006817213464</data>
    </edge>
    <edge source="n4" target="n17">
      <data key="e_value">0.758868432869331</data>
    </edge>
    <edge source="n7" target="n17">
      <data key="e_value">0.645562130177515</data>
    </edge>
    <edge source="n8" target="n17">
      <data key="e_value">0.278804083616918</data>
    </edge>
    <edge source="n9" target="n17">
      <data key="e_value">0.642941176470588</data>
    </edge>
    <edge source="n10" target="n17">
      <data key="e_value">0.642982971227246</data>
    </edge>
    <edge source="n12" target="n17">
      <data key="e_value">0.546395085677336</data>
    </edge>
    <edge source="n13" target="n17">
      <data key="e_value">0.842052815146986</data>
    </edge>
    <edge source="n14" target="n17">
      <data key="e_value">0.34079451502319</data>
    </edge>
    <edge source="n15" target="n17">
      <data key="e_value">0.634047481181239</data>
    </edge>
    <edge source="n16" target="n17">
      <data key="e_value">0.351497504159734</data>
    </edge>
    <edge source="n0" target="n18">
      <data key="e_value">0.238707435719249</data>
    </edge>
    <edge source="n3" target="n18">
      <data key="e_value">0.471923076923077</data>
    </edge>
    <edge source="n4" target="n18">
      <data key="e_value">0.489353153877059</data>
    </edge>
    <edge source="n7" target="n18">
      <data key="e_value">0.737162162162162</data>
    </edge>
    <edge source="n8" target="n18">
      <data key="e_value">0.231650816873933</data>
    </edge>
    <edge source="n9" target="n18">
      <data key="e_value">0.74527027027027</data>
    </edge>
    <edge source="n10" target="n18">
      <data key="e_value">0.748648648648649</data>
    </edge>
    <edge source="n12" target="n18">
      <data key="e_value">0.377409638554217</data>
    </edge>
    <edge source="n13" target="n18">
      <data key="e_value">0.526707530647986</data>
    </edge>
    <edge source="n14" target="n18">
      <data key="e_value">0.298447267594273</data>
    </edge>
    <edge source="n15" target="n18">
      <data key="e_value">0.737857618097139</data>
    </edge>
    <edge source="n16" target="n18">
      <data key="e_value">0.280390959071472</data>
    </edge>
    <edge source="n17" target="n18">
      <data key="e_value">0.588176352705411</data>
    </edge>
    <edge source="n0" target="n19">
      <data key="e_value">0.881160324391765</data>
    </edge>
    <edge source="n3" target="n19">
      <data key="e_value">0.366032439176544</data>
    </edge>
    <edge source="n4" target="n19">
      <data key="e_value">0.34731752963194</data>
    </edge>
    <edge source="n8" target="n19">
      <data key="e_value">0.440964203233256</data>
    </edge>
    <edge source="n12" target="n19">
      <data key="e_value">0.482376793512165</data>
    </edge>
    <edge source="n13" target="n19">
      <data key="e_value">0.3130068621335</data>
    </edge>
    <edge source="n14" target="n19">
      <data key="e_value">0.609711211778029</data>
    </edge>
    <edge source="n16" target="n19">
      <data key="e_value">0.606989401317674</data>
    </edge>
    <edge source="n17" target="n19">
      <data key="e_value">0.263568309419838</data>
    </edge>
    <edge source="n18" target="n19">
      <data key="e_value">0.214153846153846</data>
    </edge>
    <edge source="n0" target="n20">
      <data key="e_value">0.278067690472641</data>
    </edge>
    <edge source="n3" target="n20">
      <data key="e_value">0.256917938931298</data>
    </edge>
    <edge source="n4" target="n20">
      <data key="e_value">0.250364254492472</data>
    </edge>
    <edge source="n7" target="n20">
      <data key="e_value">0.209099126242844</data>
    </edge>
    <edge source="n8" target="n20">
      <data key="e_value">0.307227702838736</data>
    </edge>
    <edge source="n9" target="n20">
      <data key="e_value">0.211619506321493</data>
    </edge>
    <edge source="n10" target="n20">
      <data key="e_value">0.211665664461816</data>
    </edge>
    <edge source="n12" target="n20">
      <data key="e_value">0.263655462184874</data>
    </edge>
    <edge source="n13" target="n20">
      <data key="e_value">0.244382731633426</data>
    </edge>
    <edge source="n14" target="n20">
      <data key="e_value">0.274005819592629</data>
    </edge>
    <edge source="n15" target="n20">
      <data key="e_value">0.210510600179158</data>
    </edge>
    <edge source="n16" target="n20">
      <data key="e_value">0.27515671395579</data>
    </edge>
    <edge source="n17" target="n20">
      <data key="e_value">0.241453566621804</data>
    </edge>
    <edge source="n18" target="n20">
      <data key="e_value">0.225842383737121</data>
    </edge>
    <edge source="n19" target="n20">
      <data key="e_value">0.272355507088332</data>
    </edge>
    <edge source="n5" target="n23">
      <data key="e_value">0.825842696629214</data>
    </edge>
    <edge source="n21" target="n24">
      <data key="e_value">0.301428571428571</data>
    </edge>
    <edge source="n0" target="n25">
      <data key="e_value">0.682861977278221</data>
    </edge>
    <edge source="n3" target="n25">
      <data key="e_value">0.283659656756103</data>
    </edge>
    <edge source="n4" target="n25">
      <data key="e_value">0.269156393521876</data>
    </edge>
    <edge source="n8" target="n25">
      <data key="e_value">0.431592941745226</data>
    </edge>
    <edge source="n12" target="n25">
      <data key="e_value">0.373821609862219</data>
    </edge>
    <edge source="n13" target="n25">
      <data key="e_value">0.242567077592458</data>
    </edge>
    <edge source="n14" target="n25">
      <data key="e_value">0.539436947417403</data>
    </edge>
    <edge source="n16" target="n25">
      <data key="e_value">0.534545454545455</data>
    </edge>
    <edge source="n17" target="n25">
      <data key="e_value">0.204254290548707</data>
    </edge>
    <edge source="n19" target="n25">
      <data key="e_value">0.774957698815567</data>
    </edge>
    <edge source="n20" target="n25">
      <data key="e_value">0.271839145745769</data>
    </edge>
    <edge source="n0" target="n28">
      <data key="e_value">0.204469470350167</data>
    </edge>
    <edge source="n3" target="n28">
      <data key="e_value">0.446304614128216</data>
    </edge>
    <edge source="n4" target="n28">
      <data key="e_value">0.468039468039468</data>
    </edge>
    <edge source="n7" target="n28">
      <data key="e_value">0.79153605015674</data>
    </edge>
    <edge source="n8" target="n28">
      <data key="e_value">0.206582278481013</data>
    </edge>
    <edge source="n9" target="n28">
      <data key="e_value">0.788326848249027</data>
    </edge>
    <edge source="n10" target="n28">
      <data key="e_value">0.785271317829457</data>
    </edge>
    <edge source="n12" target="n28">
      <data key="e_value">0.346310832025118</data>
    </edge>
    <edge source="n13" target="n28">
      <data key="e_value">0.512517713745867</data>
    </edge>
    <edge source="n14" target="n28">
      <data key="e_value">0.240976003226457</data>
    </edge>
    <edge source="n15" target="n28">
      <data key="e_value">0.770928462709285</data>
    </edge>
    <edge source="n16" target="n28">
      <data key="e_value">0.248544093178037</data>
    </edge>
    <edge source="n17" target="n28">
      <data key="e_value">0.586908690869087</data>
    </edge>
    <edge source="n18" target="n28">
      <data key="e_value">0.807432432432432</data>
    </edge>
    <edge source="n20" target="n28">
      <data key="e_value">0.21732702542874</data>
    </edge>
    <edge source="n22" target="n30">
      <data key="e_value">0.766666666666667</data>
    </edge>
    <edge source="n3" target="n31">
      <data key="e_value">0.442266723476779</data>
    </edge>
    <edge source="n4" target="n31">
      <data key="e_value">0.466097889537494</data>
    </edge>
    <edge source="n7" target="n31">
      <data key="e_value">0.889086069210293</data>
    </edge>
    <edge source="n9" target="n31">
      <data key="e_value">0.879719051799824</data>
    </edge>
    <edge source="n10" target="n31">
      <data key="e_value">0.875874125874126</data>
    </edge>
    <edge source="n12" target="n31">
      <data key="e_value">0.335596508244423</data>
    </edge>
    <edge source="n13" target="n31">
      <data key="e_value">0.517189835575486</data>
    </edge>
    <edge source="n14" target="n31">
      <data key="e_value">0.209316394434362</data>
    </edge>
    <edge source="n15" target="n31">
      <data key="e_value">0.857876712328767</data>
    </edge>
    <edge source="n16" target="n31">
      <data key="e_value">0.215890183028286</data>
    </edge>
    <edge source="n17" target="n31">
      <data key="e_value">0.614201183431953</data>
    </edge>
    <edge source="n18" target="n31">
      <data key="e_value">0.701351351351351</data>
    </edge>
    <edge source="n20" target="n31">
      <data key="e_value">0.211009174311927</data>
    </edge>
    <edge source="n28" target="n31">
      <data key="e_value">0.868619246861925</data>
    </edge>
    <edge source="n0" target="n32">
      <data key="e_value">0.254716981132075</data>
    </edge>
    <edge source="n3" target="n32">
      <data key="e_value">0.453623188405797</data>
    </edge>
    <edge source="n4" target="n32">
      <data key="e_value">0.467018469656992</data>
    </edge>
    <edge source="n7" target="n32">
      <data key="e_value">0.655255255255255</data>
    </edge>
    <edge source="n8" target="n32">
      <data key="e_value">0.242524916943522</data>
    </edge>
    <edge source="n9" target="n32">
      <data key="e_value">0.662462462462462</data>
    </edge>
    <edge source="n10" target="n32">
      <data key="e_value">0.665465465465465</data>
    </edge>
    <edge source="n12" target="n32">
      <data key="e_value">0.372368041534468</data>
    </edge>
    <edge source="n13" target="n32">
      <data key="e_value">0.498775510204082</data>
    </edge>
    <edge source="n14" target="n32">
      <data key="e_value">0.335753176043557</data>
    </edge>
    <edge source="n15" target="n32">
      <data key="e_value">0.67987987987988</data>
    </edge>
    <edge source="n16" target="n32">
      <data key="e_value">0.31351461038961</data>
    </edge>
    <edge source="n17" target="n32">
      <data key="e_value">0.546082949308756</data>
    </edge>
    <edge source="n18" target="n32">
      <data key="e_value">0.888888888888889</data>
    </edge>
    <edge source="n19" target="n32">
      <data key="e_value">0.232189168573608</data>
    </edge>
    <edge source="n20" target="n32">
      <data key="e_value">0.226470588235294</data>
    </edge>
    <edge source="n28" target="n32">
      <data key="e_value">0.717717717717718</data>
    </edge>
    <edge source="n31" target="n32">
      <data key="e_value">0.623423423423423</data>
    </edge>
    <edge source="n11" target="n34">
      <data key="e_value">0.833333333333333</data>
    </edge>
    <edge source="n0" target="n35">
      <data key="e_value">0.77834412453506</data>
    </edge>
    <edge source="n3" target="n35">
      <data key="e_value">0.323322771731643</data>
    </edge>
    <edge source="n4" target="n35">
      <data key="e_value">0.306791569086651</data>
    </edge>
    <edge source="n8" target="n35">
      <data key="e_value">0.415686274509804</data>
    </edge>
    <edge source="n12" target="n35">
      <data key="e_value">0.42609174817468</data>
    </edge>
    <edge source="n13" target="n35">
      <data key="e_value">0.276484364237498</data>
    </edge>
    <edge source="n14" target="n35">
      <data key="e_value">0.683151949304312</data>
    </edge>
    <edge source="n16" target="n35">
      <data key="e_value">0.66235018597603</data>
    </edge>
    <edge source="n17" target="n35">
      <data key="e_value">0.23281443725031</data>
    </edge>
    <edge source="n18" target="n35">
      <data key="e_value">0.203884832621573</data>
    </edge>
    <edge source="n19" target="n35">
      <data key="e_value">0.883317261330762</data>
    </edge>
    <edge source="n20" target="n35">
      <data key="e_value">0.265663848831427</data>
    </edge>
    <edge source="n25" target="n35">
      <data key="e_value">0.783966923165269</data>
    </edge>
    <edge source="n32" target="n35">
      <data key="e_value">0.22937043669927</data>
    </edge>
    <edge source="n0" target="n38">
      <data key="e_value">0.813183649971215</data>
    </edge>
    <edge source="n3" target="n38">
      <data key="e_value">0.337795048934945</data>
    </edge>
    <edge source="n4" target="n38">
      <data key="e_value">0.320523891767415</data>
    </edge>
    <edge source="n8" target="n38">
      <data key="e_value">0.419185105234754</data>
    </edge>
    <edge source="n12" target="n38">
      <data key="e_value">0.445164075993092</data>
    </edge>
    <edge source="n13" target="n38">
      <data key="e_value">0.288860103626943</data>
    </edge>
    <edge source="n14" target="n38">
      <data key="e_value">0.665547629039026</data>
    </edge>
    <edge source="n16" target="n38">
      <data key="e_value">0.648345485137409</data>
    </edge>
    <edge source="n17" target="n38">
      <data key="e_value">0.243235463442717</data>
    </edge>
    <edge source="n18" target="n38">
      <data key="e_value">0.213010938399539</data>
    </edge>
    <edge source="n19" target="n38">
      <data key="e_value">0.922855497985032</data>
    </edge>
    <edge source="n20" target="n38">
      <data key="e_value">0.263602611701447</data>
    </edge>
    <edge source="n25" target="n38">
      <data key="e_value">0.783270852858482</data>
    </edge>
    <edge source="n32" target="n38">
      <data key="e_value">0.239637305699482</data>
    </edge>
    <edge source="n35" target="n38">
      <data key="e_value">0.957156633145061</data>
    </edge>
    <edge source="n3" target="n39">
      <data key="e_value">0.37963357477631</data>
    </edge>
    <edge source="n4" target="n39">
      <data key="e_value">0.400089806915132</data>
    </edge>
    <edge source="n7" target="n39">
      <data key="e_value">0.721980886185925</data>
    </edge>
    <edge source="n9" target="n39">
      <data key="e_value">0.714531384350817</data>
    </edge>
    <edge source="n10" target="n39">
      <data key="e_value">0.714408233276158</data>
    </edge>
    <edge source="n12" target="n39">
      <data key="e_value">0.288069835111542</data>
    </edge>
    <edge source="n13" target="n39">
      <data key="e_value">0.443946188340807</data>
    </edge>
    <edge source="n15" target="n39">
      <data key="e_value">0.7</data>
    </edge>
    <edge source="n17" target="n39">
      <data key="e_value">0.527218934911243</data>
    </edge>
    <edge source="n18" target="n39">
      <data key="e_value">0.545632333767927</data>
    </edge>
    <edge source="n20" target="n39">
      <data key="e_value">0.212400635930048</data>
    </edge>
    <edge source="n28" target="n39">
      <data key="e_value">0.66347687400319</data>
    </edge>
    <edge source="n31" target="n39">
      <data key="e_value">0.752043596730245</data>
    </edge>
    <edge source="n32" target="n39">
      <data key="e_value">0.487776484284051</data>
    </edge>
    <edge source="n0" target="n40">
      <data key="e_value">0.375276709775137</data>
    </edge>
    <edge source="n3" target="n40">
      <data key="e_value">0.221232581525643</data>
    </edge>
    <edge source="n4" target="n40">
      <data key="e_value">0.213933951332561</data>
    </edge>
    <edge source="n8" target="n40">
      <data key="e_value">0.358429948316804</data>
    </edge>
    <edge source="n12" target="n40">
      <data key="e_value">0.269320521619767</data>
    </edge>
    <edge source="n14" target="n40">
      <data key="e_value">0.343447775628627</data>
    </edge>
    <edge source="n16" target="n40">
      <data key="e_value">0.338298132096203</data>
    </edge>
    <edge source="n19" target="n40">
      <data key="e_value">0.386363636363636</data>
    </edge>
    <edge source="n20" target="n40">
      <data key="e_value">0.281739867250388</data>
    </edge>
    <edge source="n25" target="n40">
      <data key="e_value">0.45869982812658</data>
    </edge>
    <edge source="n35" target="n40">
      <data key="e_value">0.400396742534976</data>
    </edge>
    <edge source="n38" target="n40">
      <data key="e_value">0.39190481249336</data>
    </edge>
    <edge source="n22" target="n41">
      <data key="e_value">0.3</data>
    </edge>
    <edge source="n30" target="n41">
      <data key="e_value">0.391304347826087</data>
    </edge>
    <edge source="n8" target="n43">
      <data key="e_value">0.206731862633614</data>
    </edge>
    <edge source="n3" target="n45">
      <data key="e_value">0.352364720920324</data>
    </edge>
    <edge source="n4" target="n45">
      <data key="e_value">0.371351594072744</data>
    </edge>
    <edge source="n7" target="n45">
      <data key="e_value">0.758020164986251</data>
    </edge>
    <edge source="n9" target="n45">
      <data key="e_value">0.749773345421577</data>
    </edge>
    <edge source="n10" target="n45">
      <data key="e_value">0.746389891696751</data>
    </edge>
    <edge source="n12" target="n45">
      <data key="e_value">0.267377950210152</data>
    </edge>
    <edge source="n13" target="n45">
      <data key="e_value">0.412057797708022</data>
    </edge>
    <edge source="n15" target="n45">
      <data key="e_value">0.730565371024735</data>
    </edge>
    <edge source="n17" target="n45">
      <data key="e_value">0.489349112426036</data>
    </edge>
    <edge source="n18" target="n45">
      <data key="e_value">0.558783783783784</data>
    </edge>
    <edge source="n20" target="n45">
      <data key="e_value">0.200832799487508</data>
    </edge>
    <edge source="n28" target="n45">
      <data key="e_value">0.692050209205021</data>
    </edge>
    <edge source="n31" target="n45">
      <data key="e_value">0.796724470134875</data>
    </edge>
    <edge source="n32" target="n45">
      <data key="e_value">0.496696696696697</data>
    </edge>
    <edge source="n39" target="n45">
      <data key="e_value">0.928170594837261</data>
    </edge>
    <edge source="n20" target="n46">
      <data key="e_value">0.220909090909091</data>
    </edge>
  </graph>
</graphml>
