# Supplementary material for: Tumorigenicity decrease in Bcl-xL deficient MDCK cells ensuring the safety for influenza vaccine production
Source: PLoS One. 2024 Dec 16;19(12):e0311069. doi: 10.1371/journal.pone.0311069 (PMC11649150; doi:10.1371/journal.pone.0311069)
Supplement: S1 File — (ZIP) [file pone.0311069.s002.zip › S2_File/2_GO_enrichment/enrichmap/union.DE_gene.subcluster1_CC_enrichment_map.graphml]

<?xml version="1.0" encoding="UTF-8"?>
<graphml xmlns="http://graphml.graphdrawing.org/xmlns"
         xmlns:xsi="http://www.w3.org/2001/XMLSchema-instance"
         xsi:schemaLocation="http://graphml.graphdrawing.org/xmlns
         http://graphml.graphdrawing.org/xmlns/1.0/graphml.xsd">
<!-- Created by igraph -->
  <key id="v_name" for="node" attr.name="name" attr.type="string"/>
  <key id="v_color" for="node" attr.name="color" attr.type="string"/>
  <key id="v_size" for="node" attr.name="size" attr.type="double"/>
  <key id="e_value" for="edge" attr.name="value" attr.type="double"/>
  <graph id="G" edgedefault="undirected">
    <node id="n0">
      <data key="v_name">plasma membrane part</data>
      <data key="v_color">#FF5700</data>
      <data key="v_size">9.39231742277876</data>
    </node>
    <node id="n1">
      <data key="v_name">cell periphery</data>
      <data key="v_color">#FF6900</data>
      <data key="v_size">10.0112272554233</data>
    </node>
    <node id="n2">
      <data key="v_name">postsynapse</data>
      <data key="v_color">#FF6900</data>
      <data key="v_size">7.64385618977472</data>
    </node>
    <node id="n3">
      <data key="v_name">plasma membrane</data>
      <data key="v_color">#FF7100</data>
      <data key="v_size">9.95419631038687</data>
    </node>
    <node id="n4">
      <data key="v_name">extracellular region</data>
      <data key="v_color">#FF8500</data>
      <data key="v_size">9</data>
    </node>
    <node id="n5">
      <data key="v_name">postsynaptic specialization</data>
      <data key="v_color">#FF9000</data>
      <data key="v_size">6.90689059560852</data>
    </node>
    <node id="n6">
      <data key="v_name">synapse</data>
      <data key="v_color">#FF9200</data>
      <data key="v_size">8.20945336562895</data>
    </node>
    <node id="n7">
      <data key="v_name">synapse part</data>
      <data key="v_color">#FF9200</data>
      <data key="v_size">8</data>
    </node>
    <node id="n8">
      <data key="v_name">plasma membrane region</data>
      <data key="v_color">#FF9200</data>
      <data key="v_size">8.32192809488736</data>
    </node>
    <node id="n9">
      <data key="v_name">extracellular region part</data>
      <data key="v_color">#FF9A00</data>
      <data key="v_size">8.55458885167764</data>
    </node>
    <node id="n10">
      <data key="v_name">postsynaptic membrane</data>
      <data key="v_color">#FF9D00</data>
      <data key="v_size">6.58496250072116</data>
    </node>
    <node id="n11">
      <data key="v_name">postsynaptic density</data>
      <data key="v_color">#FFA400</data>
      <data key="v_size">6.70043971814109</data>
    </node>
    <node id="n12">
      <data key="v_name">asymmetric synapse</data>
      <data key="v_color">#FFAA00</data>
      <data key="v_size">6.70043971814109</data>
    </node>
    <node id="n13">
      <data key="v_name">extracellular space</data>
      <data key="v_color">#FFAA00</data>
      <data key="v_size">8.28540221886225</data>
    </node>
    <node id="n14">
      <data key="v_name">neuron to neuron synapse</data>
      <data key="v_color">#FFAA00</data>
      <data key="v_size">6.70043971814109</data>
    </node>
    <node id="n15">
      <data key="v_name">cell surface</data>
      <data key="v_color">#FFAC00</data>
      <data key="v_size">7.8073549220576</data>
    </node>
    <node id="n16">
      <data key="v_name">synaptic membrane</data>
      <data key="v_color">#FFAC00</data>
      <data key="v_size">6.8073549220576</data>
    </node>
    <node id="n17">
      <data key="v_name">sarcolemma</data>
      <data key="v_color">#FFAC00</data>
      <data key="v_size">6.16992500144231</data>
    </node>
    <node id="n18">
      <data key="v_name">membrane part</data>
      <data key="v_color">#FFAF00</data>
      <data key="v_size">9.79441586635011</data>
    </node>
    <node id="n19">
      <data key="v_name">Golgi lumen</data>
      <data key="v_color">#FFB400</data>
      <data key="v_size">5.8073549220576</data>
    </node>
    <node id="n20">
      <data key="v_name">neuromuscular junction</data>
      <data key="v_color">#FFB600</data>
      <data key="v_size">6.16992500144231</data>
    </node>
    <node id="n21">
      <data key="v_name">intrinsic component of plasma membrane</data>
      <data key="v_color">#FFB600</data>
      <data key="v_size">8.52356195605701</data>
    </node>
    <node id="n22">
      <data key="v_name">integral component of plasma membrane</data>
      <data key="v_color">#FFB900</data>
      <data key="v_size">8.4594316186373</data>
    </node>
    <node id="n23">
      <data key="v_name">cell projection part</data>
      <data key="v_color">#FFB900</data>
      <data key="v_size">8.49185309632967</data>
    </node>
    <node id="n24">
      <data key="v_name">plasma membrane bounded cell projection part</data>
      <data key="v_color">#FFB900</data>
      <data key="v_size">8.49185309632967</data>
    </node>
    <node id="n25">
      <data key="v_name">presynaptic active zone</data>
      <data key="v_color">#FFB900</data>
      <data key="v_size">5.58496250072116</data>
    </node>
    <node id="n26">
      <data key="v_name">T-tubule</data>
      <data key="v_color">#FFBC00</data>
      <data key="v_size">5.32192809488736</data>
    </node>
    <node id="n27">
      <data key="v_name">inward rectifying potassium channel</data>
      <data key="v_color">#FFBC00</data>
      <data key="v_size">4</data>
    </node>
    <node id="n28">
      <data key="v_name">neuron projection membrane</data>
      <data key="v_color">#FFBE00</data>
      <data key="v_size">5.32192809488736</data>
    </node>
    <node id="n29">
      <data key="v_name">external side of plasma membrane</data>
      <data key="v_color">#FFBE00</data>
      <data key="v_size">6.70043971814109</data>
    </node>
    <node id="n30">
      <data key="v_name">main axon</data>
      <data key="v_color">#FFC100</data>
      <data key="v_size">5.58496250072116</data>
    </node>
    <node id="n31">
      <data key="v_name">neuron part</data>
      <data key="v_color">#FFC100</data>
      <data key="v_size">8.64385618977472</data>
    </node>
    <node id="n32">
      <data key="v_name">cell projection membrane</data>
      <data key="v_color">#FFC100</data>
      <data key="v_size">6.8073549220576</data>
    </node>
    <node id="n33">
      <data key="v_name">cell projection</data>
      <data key="v_color">#FFC100</data>
      <data key="v_size">8.85798099512757</data>
    </node>
    <node id="n34">
      <data key="v_name">cell body</data>
      <data key="v_color">#FFC300</data>
      <data key="v_size">7.8073549220576</data>
    </node>
    <node id="n35">
      <data key="v_name">axolemma</data>
      <data key="v_color">#FFC300</data>
      <data key="v_size">4.58496250072116</data>
    </node>
    <node id="n36">
      <data key="v_name">somatodendritic compartment</data>
      <data key="v_color">#FFC600</data>
      <data key="v_size">8</data>
    </node>
    <node id="n37">
      <data key="v_name">neuron projection</data>
      <data key="v_color">#FFC600</data>
      <data key="v_size">8.35755200461808</data>
    </node>
    <node id="n38">
      <data key="v_name">neuronal cell body</data>
      <data key="v_color">#FFC800</data>
      <data key="v_size">7.64385618977472</data>
    </node>
    <node id="n39">
      <data key="v_name">plasma membrane bounded cell projection</data>
      <data key="v_color">#FFC800</data>
      <data key="v_size">8.8073549220576</data>
    </node>
    <node id="n40">
      <data key="v_name">presynaptic membrane</data>
      <data key="v_color">#FFC800</data>
      <data key="v_size">5.58496250072116</data>
    </node>
    <node id="n41">
      <data key="v_name">endomembrane system</data>
      <data key="v_color">#FFCB00</data>
      <data key="v_size">9.56985560833095</data>
    </node>
    <node id="n42">
      <data key="v_name">integral component of membrane</data>
      <data key="v_color">#FFCB00</data>
      <data key="v_size">9.02236781302845</data>
    </node>
    <node id="n43">
      <data key="v_name">apical part of cell</data>
      <data key="v_color">#FFCE00</data>
      <data key="v_size">7.16992500144231</data>
    </node>
    <node id="n44">
      <data key="v_name">postsynapse of neuromuscular junction</data>
      <data key="v_color">#FFCE00</data>
      <data key="v_size">4.58496250072116</data>
    </node>
    <node id="n45">
      <data key="v_name">intrinsic component of membrane</data>
      <data key="v_color">#FFCE00</data>
      <data key="v_size">9.06608919045777</data>
    </node>
    <node id="n46">
      <data key="v_name">axon part</data>
      <data key="v_color">#FFCE00</data>
      <data key="v_size">7.08746284125034</data>
    </node>
    <node id="n47">
      <data key="v_name">terminal bouton</data>
      <data key="v_color">#FFCE00</data>
      <data key="v_size">6</data>
    </node>
    <node id="n48">
      <data key="v_name">basal lamina</data>
      <data key="v_color">#FFD000</data>
      <data key="v_size">4.58496250072116</data>
    </node>
    <node id="n49">
      <data key="v_name">membrane</data>
      <data key="v_color">#FFD000</data>
      <data key="v_size">10.2384047393251</data>
    </node>
    <edge source="n0" target="n1">
      <data key="e_value">0.546434494195688</data>
    </edge>
    <edge source="n0" target="n3">
      <data key="e_value">0.566759836594281</data>
    </edge>
    <edge source="n1" target="n3">
      <data key="e_value">0.964137645107794</data>
    </edge>
    <edge source="n2" target="n5">
      <data key="e_value">0.527839643652561</data>
    </edge>
    <edge source="n2" target="n6">
      <data key="e_value">0.453993933265925</data>
    </edge>
    <edge source="n5" target="n6">
      <data key="e_value">0.239635995955511</data>
    </edge>
    <edge source="n2" target="n7">
      <data key="e_value">0.559850374064838</data>
    </edge>
    <edge source="n5" target="n7">
      <data key="e_value">0.295511221945137</data>
    </edge>
    <edge source="n6" target="n7">
      <data key="e_value">0.810920121334681</data>
    </edge>
    <edge source="n0" target="n8">
      <data key="e_value">0.422230652503794</data>
    </edge>
    <edge source="n1" target="n8">
      <data key="e_value">0.230721393034826</data>
    </edge>
    <edge source="n3" target="n8">
      <data key="e_value">0.239303375618147</data>
    </edge>
    <edge source="n6" target="n8">
      <data key="e_value">0.229239766081871</data>
    </edge>
    <edge source="n7" target="n8">
      <data key="e_value">0.225207933461292</data>
    </edge>
    <edge source="n4" target="n9">
      <data key="e_value">0.701676528599605</data>
    </edge>
    <edge source="n2" target="n10">
      <data key="e_value">0.394209354120267</data>
    </edge>
    <edge source="n5" target="n10">
      <data key="e_value">0.2</data>
    </edge>
    <edge source="n7" target="n10">
      <data key="e_value">0.22069825436409</data>
    </edge>
    <edge source="n2" target="n11">
      <data key="e_value">0.492204899777283</data>
    </edge>
    <edge source="n5" target="n11">
      <data key="e_value">0.932489451476793</data>
    </edge>
    <edge source="n6" target="n11">
      <data key="e_value">0.223458038422649</data>
    </edge>
    <edge source="n7" target="n11">
      <data key="e_value">0.275561097256858</data>
    </edge>
    <edge source="n2" target="n12">
      <data key="e_value">0.502222222222222</data>
    </edge>
    <edge source="n5" target="n12">
      <data key="e_value">0.909465020576132</data>
    </edge>
    <edge source="n6" target="n12">
      <data key="e_value">0.229524772497472</data>
    </edge>
    <edge source="n7" target="n12">
      <data key="e_value">0.283042394014963</data>
    </edge>
    <edge source="n11" target="n12">
      <data key="e_value">0.973568281938326</data>
    </edge>
    <edge source="n4" target="n13">
      <data key="e_value">0.580867850098619</data>
    </edge>
    <edge source="n9" target="n13">
      <data key="e_value">0.827828531271961</data>
    </edge>
    <edge source="n2" target="n14">
      <data key="e_value">0.506637168141593</data>
    </edge>
    <edge source="n5" target="n14">
      <data key="e_value">0.891129032258065</data>
    </edge>
    <edge source="n6" target="n14">
      <data key="e_value">0.234580384226491</data>
    </edge>
    <edge source="n7" target="n14">
      <data key="e_value">0.28927680798005</data>
    </edge>
    <edge source="n10" target="n14">
      <data key="e_value">0.202941176470588</data>
    </edge>
    <edge source="n11" target="n14">
      <data key="e_value">0.952586206896552</data>
    </edge>
    <edge source="n12" target="n14">
      <data key="e_value">0.978448275862069</data>
    </edge>
    <edge source="n2" target="n16">
      <data key="e_value">0.416666666666667</data>
    </edge>
    <edge source="n5" target="n16">
      <data key="e_value">0.233415233415233</data>
    </edge>
    <edge source="n6" target="n16">
      <data key="e_value">0.267947421638018</data>
    </edge>
    <edge source="n7" target="n16">
      <data key="e_value">0.330423940149626</data>
    </edge>
    <edge source="n8" target="n16">
      <data key="e_value">0.238095238095238</data>
    </edge>
    <edge source="n10" target="n16">
      <data key="e_value">0.667924528301887</data>
    </edge>
    <edge source="n11" target="n16">
      <data key="e_value">0.224181360201511</data>
    </edge>
    <edge source="n12" target="n16">
      <data key="e_value">0.233082706766917</data>
    </edge>
    <edge source="n14" target="n16">
      <data key="e_value">0.236318407960199</data>
    </edge>
    <edge source="n0" target="n18">
      <data key="e_value">0.578704720087816</data>
    </edge>
    <edge source="n1" target="n18">
      <data key="e_value">0.52901858493642</data>
    </edge>
    <edge source="n3" target="n18">
      <data key="e_value">0.541269044031475</data>
    </edge>
    <edge source="n8" target="n18">
      <data key="e_value">0.244346871569704</data>
    </edge>
    <edge source="n0" target="n21">
      <data key="e_value">0.593323216995448</data>
    </edge>
    <edge source="n1" target="n21">
      <data key="e_value">0.324212271973466</data>
    </edge>
    <edge source="n3" target="n21">
      <data key="e_value">0.336271769511933</data>
    </edge>
    <edge source="n18" target="n21">
      <data key="e_value">0.343358946212953</data>
    </edge>
    <edge source="n0" target="n22">
      <data key="e_value">0.562594840667678</data>
    </edge>
    <edge source="n1" target="n22">
      <data key="e_value">0.307421227197347</data>
    </edge>
    <edge source="n3" target="n22">
      <data key="e_value">0.318856159965599</data>
    </edge>
    <edge source="n18" target="n22">
      <data key="e_value">0.325576289791438</data>
    </edge>
    <edge source="n21" target="n22">
      <data key="e_value">0.948209718670077</data>
    </edge>
    <edge source="n0" target="n23">
      <data key="e_value">0.21832016388645</data>
    </edge>
    <edge source="n6" target="n23">
      <data key="e_value">0.288934426229508</data>
    </edge>
    <edge source="n7" target="n23">
      <data key="e_value">0.270594653573377</data>
    </edge>
    <edge source="n8" target="n23">
      <data key="e_value">0.264367816091954</data>
    </edge>
    <edge source="n0" target="n24">
      <data key="e_value">0.21832016388645</data>
    </edge>
    <edge source="n6" target="n24">
      <data key="e_value">0.288934426229508</data>
    </edge>
    <edge source="n7" target="n24">
      <data key="e_value">0.270594653573377</data>
    </edge>
    <edge source="n8" target="n24">
      <data key="e_value">0.264367816091954</data>
    </edge>
    <edge source="n23" target="n24">
      <data key="e_value">1</data>
    </edge>
    <edge source="n17" target="n26">
      <data key="e_value">0.390243902439024</data>
    </edge>
    <edge source="n15" target="n29">
      <data key="e_value">0.373509933774834</data>
    </edge>
    <edge source="n0" target="n31">
      <data key="e_value">0.223933975240715</data>
    </edge>
    <edge source="n1" target="n31">
      <data key="e_value">0.20453720508167</data>
    </edge>
    <edge source="n2" target="n31">
      <data key="e_value">0.212868632707775</data>
    </edge>
    <edge source="n3" target="n31">
      <data key="e_value">0.200371402042711</data>
    </edge>
    <edge source="n6" target="n31">
      <data key="e_value">0.421613394216134</data>
    </edge>
    <edge source="n7" target="n31">
      <data key="e_value">0.395410885805763</data>
    </edge>
    <edge source="n8" target="n31">
      <data key="e_value">0.208591491119372</data>
    </edge>
    <edge source="n23" target="n31">
      <data key="e_value">0.50994575045208</data>
    </edge>
    <edge source="n24" target="n31">
      <data key="e_value">0.50994575045208</data>
    </edge>
    <edge source="n8" target="n32">
      <data key="e_value">0.293800539083558</data>
    </edge>
    <edge source="n23" target="n32">
      <data key="e_value">0.214145383104126</data>
    </edge>
    <edge source="n24" target="n32">
      <data key="e_value">0.214145383104126</data>
    </edge>
    <edge source="n0" target="n33">
      <data key="e_value">0.253506493506494</data>
    </edge>
    <edge source="n1" target="n33">
      <data key="e_value">0.23117430226435</data>
    </edge>
    <edge source="n3" target="n33">
      <data key="e_value">0.224668814894379</data>
    </edge>
    <edge source="n6" target="n33">
      <data key="e_value">0.258511480601742</data>
    </edge>
    <edge source="n7" target="n33">
      <data key="e_value">0.231782626595307</data>
    </edge>
    <edge source="n8" target="n33">
      <data key="e_value">0.2478277295051</data>
    </edge>
    <edge source="n18" target="n33">
      <data key="e_value">0.203389830508475</data>
    </edge>
    <edge source="n23" target="n33">
      <data key="e_value">0.697260273972603</data>
    </edge>
    <edge source="n24" target="n33">
      <data key="e_value">0.697260273972603</data>
    </edge>
    <edge source="n31" target="n33">
      <data key="e_value">0.591017488076312</data>
    </edge>
    <edge source="n6" target="n34">
      <data key="e_value">0.23784143904064</data>
    </edge>
    <edge source="n7" target="n34">
      <data key="e_value">0.225972120322817</data>
    </edge>
    <edge source="n23" target="n34">
      <data key="e_value">0.305722070844687</data>
    </edge>
    <edge source="n24" target="n34">
      <data key="e_value">0.305722070844687</data>
    </edge>
    <edge source="n31" target="n34">
      <data key="e_value">0.448946515397083</data>
    </edge>
    <edge source="n33" target="n34">
      <data key="e_value">0.305034129692833</data>
    </edge>
    <edge source="n28" target="n35">
      <data key="e_value">0.36</data>
    </edge>
    <edge source="n30" target="n35">
      <data key="e_value">0.236842105263158</data>
    </edge>
    <edge source="n2" target="n36">
      <data key="e_value">0.249584026622296</data>
    </edge>
    <edge source="n6" target="n36">
      <data key="e_value">0.302295918367347</data>
    </edge>
    <edge source="n7" target="n36">
      <data key="e_value">0.291782729805014</data>
    </edge>
    <edge source="n23" target="n36">
      <data key="e_value">0.438929168990519</data>
    </edge>
    <edge source="n24" target="n36">
      <data key="e_value">0.438929168990519</data>
    </edge>
    <edge source="n31" target="n36">
      <data key="e_value">0.580805295091009</data>
    </edge>
    <edge source="n33" target="n36">
      <data key="e_value">0.397242567858682</data>
    </edge>
    <edge source="n34" target="n36">
      <data key="e_value">0.722222222222222</data>
    </edge>
    <edge source="n0" target="n37">
      <data key="e_value">0.203643843667352</data>
    </edge>
    <edge source="n2" target="n37">
      <data key="e_value">0.215149586250796</data>
    </edge>
    <edge source="n6" target="n37">
      <data key="e_value">0.346344145134689</data>
    </edge>
    <edge source="n7" target="n37">
      <data key="e_value">0.320490367775832</data>
    </edge>
    <edge source="n8" target="n37">
      <data key="e_value">0.205716963448922</data>
    </edge>
    <edge source="n23" target="n37">
      <data key="e_value">0.597326203208556</data>
    </edge>
    <edge source="n24" target="n37">
      <data key="e_value">0.597326203208556</data>
    </edge>
    <edge source="n31" target="n37">
      <data key="e_value">0.805295091009377</data>
    </edge>
    <edge source="n33" target="n37">
      <data key="e_value">0.666666666666667</data>
    </edge>
    <edge source="n34" target="n37">
      <data key="e_value">0.418392204628502</data>
    </edge>
    <edge source="n36" target="n37">
      <data key="e_value">0.566708229426434</data>
    </edge>
    <edge source="n6" target="n38">
      <data key="e_value">0.232217573221757</data>
    </edge>
    <edge source="n7" target="n38">
      <data key="e_value">0.226708074534162</data>
    </edge>
    <edge source="n23" target="n38">
      <data key="e_value">0.289149888143177</data>
    </edge>
    <edge source="n24" target="n38">
      <data key="e_value">0.289149888143177</data>
    </edge>
    <edge source="n31" target="n38">
      <data key="e_value">0.429123000551572</data>
    </edge>
    <edge source="n33" target="n38">
      <data key="e_value">0.279862009486848</data>
    </edge>
    <edge source="n34" target="n38">
      <data key="e_value">0.895281933256617</data>
    </edge>
    <edge source="n36" target="n38">
      <data key="e_value">0.738841405508072</data>
    </edge>
    <edge source="n37" target="n38">
      <data key="e_value">0.397003745318352</data>
    </edge>
    <edge source="n0" target="n39">
      <data key="e_value">0.252483010977522</data>
    </edge>
    <edge source="n1" target="n39">
      <data key="e_value">0.228440689897923</data>
    </edge>
    <edge source="n3" target="n39">
      <data key="e_value">0.222302029089603</data>
    </edge>
    <edge source="n6" target="n39">
      <data key="e_value">0.260521042084168</data>
    </edge>
    <edge source="n7" target="n39">
      <data key="e_value">0.234042553191489</data>
    </edge>
    <edge source="n8" target="n39">
      <data key="e_value">0.249617737003058</data>
    </edge>
    <edge source="n18" target="n39">
      <data key="e_value">0.202257255463991</data>
    </edge>
    <edge source="n23" target="n39">
      <data key="e_value">0.708256029684601</data>
    </edge>
    <edge source="n24" target="n39">
      <data key="e_value">0.708256029684601</data>
    </edge>
    <edge source="n31" target="n39">
      <data key="e_value">0.595257234726688</data>
    </edge>
    <edge source="n33" target="n39">
      <data key="e_value">0.984474885844749</data>
    </edge>
    <edge source="n34" target="n39">
      <data key="e_value">0.305004314063848</data>
    </edge>
    <edge source="n36" target="n39">
      <data key="e_value">0.399476668120366</data>
    </edge>
    <edge source="n37" target="n39">
      <data key="e_value">0.677179962894249</data>
    </edge>
    <edge source="n38" target="n39">
      <data key="e_value">0.280663465735487</data>
    </edge>
    <edge source="n16" target="n40">
      <data key="e_value">0.343396226415094</data>
    </edge>
    <edge source="n1" target="n41">
      <data key="e_value">0.217825848849945</data>
    </edge>
    <edge source="n3" target="n41">
      <data key="e_value">0.215271004598021</data>
    </edge>
    <edge source="n18" target="n41">
      <data key="e_value">0.305980317940954</data>
    </edge>
    <edge source="n0" target="n42">
      <data key="e_value">0.458102108768036</data>
    </edge>
    <edge source="n1" target="n42">
      <data key="e_value">0.386808272778088</data>
    </edge>
    <edge source="n3" target="n42">
      <data key="e_value">0.398883971522032</data>
    </edge>
    <edge source="n18" target="n42">
      <data key="e_value">0.574972557628979</data>
    </edge>
    <edge source="n21" target="n42">
      <data key="e_value">0.556175595238095</data>
    </edge>
    <edge source="n22" target="n42">
      <data key="e_value">0.566246659030164</data>
    </edge>
    <edge source="n8" target="n43">
      <data key="e_value">0.330618892508143</data>
    </edge>
    <edge source="n0" target="n45">
      <data key="e_value">0.475089457748417</data>
    </edge>
    <edge source="n1" target="n45">
      <data key="e_value">0.400965286801559</data>
    </edge>
    <edge source="n3" target="n45">
      <data key="e_value">0.41345600920069</data>
    </edge>
    <edge source="n18" target="n45">
      <data key="e_value">0.597804610318332</data>
    </edge>
    <edge source="n21" target="n45">
      <data key="e_value">0.574366507528461</data>
    </edge>
    <edge source="n22" target="n45">
      <data key="e_value">0.544619904517077</data>
    </edge>
    <edge source="n42" target="n45">
      <data key="e_value">0.961806830701432</data>
    </edge>
    <edge source="n6" target="n46">
      <data key="e_value">0.280138768430182</data>
    </edge>
    <edge source="n7" target="n46">
      <data key="e_value">0.307302231237323</data>
    </edge>
    <edge source="n23" target="n46">
      <data key="e_value">0.318925998690242</data>
    </edge>
    <edge source="n24" target="n46">
      <data key="e_value">0.318925998690242</data>
    </edge>
    <edge source="n31" target="n46">
      <data key="e_value">0.26861555432984</data>
    </edge>
    <edge source="n33" target="n46">
      <data key="e_value">0.222374429223744</data>
    </edge>
    <edge source="n34" target="n46">
      <data key="e_value">0.23049001814882</data>
    </edge>
    <edge source="n36" target="n46">
      <data key="e_value">0.229050279329609</data>
    </edge>
    <edge source="n37" target="n46">
      <data key="e_value">0.333561643835616</data>
    </edge>
    <edge source="n38" target="n46">
      <data key="e_value">0.23898139079334</data>
    </edge>
    <edge source="n39" target="n46">
      <data key="e_value">0.225881261595547</data>
    </edge>
    <edge source="n7" target="n47">
      <data key="e_value">0.203241895261845</data>
    </edge>
    <edge source="n46" target="n47">
      <data key="e_value">0.334702258726899</data>
    </edge>
    <edge source="n0" target="n49">
      <data key="e_value">0.375819788993442</data>
    </edge>
    <edge source="n1" target="n49">
      <data key="e_value">0.655895929500629</data>
    </edge>
    <edge source="n3" target="n49">
      <data key="e_value">0.663102366695181</data>
    </edge>
    <edge source="n18" target="n49">
      <data key="e_value">0.649415454804676</data>
    </edge>
    <edge source="n21" target="n49">
      <data key="e_value">0.222982606216139</data>
    </edge>
    <edge source="n22" target="n49">
      <data key="e_value">0.211434274308526</data>
    </edge>
    <edge source="n41" target="n49">
      <data key="e_value">0.355300158943636</data>
    </edge>
    <edge source="n42" target="n49">
      <data key="e_value">0.373396065012831</data>
    </edge>
    <edge source="n45" target="n49">
      <data key="e_value">0.388223552894212</data>
    </edge>
  </graph>
</graphml>
