# Supplementary material for: Tumorigenicity decrease in Bcl-xL deficient MDCK cells ensuring the safety for influenza vaccine production
Source: PLoS One. 2024 Dec 16;19(12):e0311069. doi: 10.1371/journal.pone.0311069 (PMC11649150; doi:10.1371/journal.pone.0311069)
Supplement: S1 File — (ZIP) [file pone.0311069.s002.zip › S2_File/2_GO_enrichment/enrichmap/union.DE_gene.subcluster1_MF_enrichment_map.graphml]

<?xml version="1.0" encoding="UTF-8"?>
<graphml xmlns="http://graphml.graphdrawing.org/xmlns"
         xmlns:xsi="http://www.w3.org/2001/XMLSchema-instance"
         xsi:schemaLocation="http://graphml.graphdrawing.org/xmlns
         http://graphml.graphdrawing.org/xmlns/1.0/graphml.xsd">
<!-- Created by igraph -->
  <key id="v_name" for="node" attr.name="name" attr.type="string"/>
  <key id="v_color" for="node" attr.name="color" attr.type="string"/>
  <key id="v_size" for="node" attr.name="size" attr.type="double"/>
  <key id="e_value" for="edge" attr.name="value" attr.type="double"/>
  <graph id="G" edgedefault="undirected">
    <node id="n0">
      <data key="v_name">spectrin binding</data>
      <data key="v_color">#FF9F00</data>
      <data key="v_size">5.32192809488736</data>
    </node>
    <node id="n1">
      <data key="v_name">laurate hydroxylase activity</data>
      <data key="v_color">#FFAA00</data>
      <data key="v_size">4</data>
    </node>
    <node id="n2">
      <data key="v_name">16-hydroxypalmitate dehydrogenase activity</data>
      <data key="v_color">#FFAA00</data>
      <data key="v_size">4</data>
    </node>
    <node id="n3">
      <data key="v_name">calcium ion binding</data>
      <data key="v_color">#FFAA00</data>
      <data key="v_size">7.08746284125034</data>
    </node>
    <node id="n4">
      <data key="v_name">monooxygenase activity</data>
      <data key="v_color">#FFB100</data>
      <data key="v_size">5.8073549220576</data>
    </node>
    <node id="n5">
      <data key="v_name">arachidonic acid 11,12-epoxygenase activity</data>
      <data key="v_color">#FFB400</data>
      <data key="v_size">4</data>
    </node>
    <node id="n6">
      <data key="v_name">alkane 1-monooxygenase activity</data>
      <data key="v_color">#FFB400</data>
      <data key="v_size">4</data>
    </node>
    <node id="n7">
      <data key="v_name">microsatellite binding</data>
      <data key="v_color">#FFB400</data>
      <data key="v_size">4</data>
    </node>
    <node id="n8">
      <data key="v_name">leukotriene-B4 20-monooxygenase activity</data>
      <data key="v_color">#FFB400</data>
      <data key="v_size">4</data>
    </node>
    <node id="n9">
      <data key="v_name">lipid binding</data>
      <data key="v_color">#FFB900</data>
      <data key="v_size">7.58496250072116</data>
    </node>
    <node id="n10">
      <data key="v_name">calcium-dependent phospholipid binding</data>
      <data key="v_color">#FFBC00</data>
      <data key="v_size">5.32192809488736</data>
    </node>
    <node id="n11">
      <data key="v_name">organic acid:sodium symporter activity</data>
      <data key="v_color">#FFBE00</data>
      <data key="v_size">5</data>
    </node>
    <node id="n12">
      <data key="v_name">protein heterodimerization activity</data>
      <data key="v_color">#FFBE00</data>
      <data key="v_size">7.39231742277876</data>
    </node>
    <node id="n13">
      <data key="v_name">phosphatidylserine binding</data>
      <data key="v_color">#FFC100</data>
      <data key="v_size">5.32192809488736</data>
    </node>
    <node id="n14">
      <data key="v_name">neurotransmitter:sodium symporter activity</data>
      <data key="v_color">#FFC100</data>
      <data key="v_size">4.58496250072116</data>
    </node>
    <node id="n15">
      <data key="v_name">oxidoreductase activity, acting on paired donors, with incorporation or reduction of molecular oxyge...</data>
      <data key="v_color">#FFC100</data>
      <data key="v_size">4</data>
    </node>
    <node id="n16">
      <data key="v_name">metal ion transmembrane transporter activity</data>
      <data key="v_color">#FFC300</data>
      <data key="v_size">6</data>
    </node>
    <node id="n17">
      <data key="v_name">monocarboxylic acid transmembrane transporter activity</data>
      <data key="v_color">#FFC300</data>
      <data key="v_size">7.08746284125034</data>
    </node>
    <node id="n18">
      <data key="v_name">ion binding</data>
      <data key="v_color">#FFC600</data>
      <data key="v_size">5.32192809488736</data>
    </node>
    <node id="n19">
      <data key="v_name">clathrin binding</data>
      <data key="v_color">#FFC600</data>
      <data key="v_size">8.90689059560852</data>
    </node>
    <node id="n20">
      <data key="v_name">amino acid:sodium symporter activity</data>
      <data key="v_color">#FFC600</data>
      <data key="v_size">5.32192809488736</data>
    </node>
    <node id="n21">
      <data key="v_name">peptidase regulator activity</data>
      <data key="v_color">#FFC800</data>
      <data key="v_size">4.58496250072116</data>
    </node>
    <node id="n22">
      <data key="v_name">high-affinity glutamate transmembrane transporter activity</data>
      <data key="v_color">#FFC800</data>
      <data key="v_size">6.16992500144231</data>
    </node>
    <node id="n23">
      <data key="v_name">cAMP-dependent protein kinase regulator activity</data>
      <data key="v_color">#FFC800</data>
      <data key="v_size">4</data>
    </node>
    <node id="n24">
      <data key="v_name">serine hydrolase activity</data>
      <data key="v_color">#FFC800</data>
      <data key="v_size">4</data>
    </node>
    <node id="n25">
      <data key="v_name">monocarboxylate:sodium symporter activity</data>
      <data key="v_color">#FFCB00</data>
      <data key="v_size">6</data>
    </node>
    <node id="n26">
      <data key="v_name">solute:sodium symporter activity</data>
      <data key="v_color">#FFCE00</data>
      <data key="v_size">4</data>
    </node>
    <node id="n27">
      <data key="v_name">anion binding</data>
      <data key="v_color">#FFCE00</data>
      <data key="v_size">5.32192809488736</data>
    </node>
    <node id="n28">
      <data key="v_name">protein tyrosine kinase binding</data>
      <data key="v_color">#FFCE00</data>
      <data key="v_size">8.32192809488736</data>
    </node>
    <node id="n29">
      <data key="v_name">amino acid:cation symporter activity</data>
      <data key="v_color">#FFCE00</data>
      <data key="v_size">5.58496250072116</data>
    </node>
    <node id="n30">
      <data key="v_name">fibroblast growth factor receptor binding</data>
      <data key="v_color">#FFCE00</data>
      <data key="v_size">4.58496250072116</data>
    </node>
    <node id="n31">
      <data key="v_name">UDP-xylosyltransferase activity</data>
      <data key="v_color">#FFD000</data>
      <data key="v_size">4.58496250072116</data>
    </node>
    <node id="n32">
      <data key="v_name">xylosyltransferase activity</data>
      <data key="v_color">#FFD000</data>
      <data key="v_size">4</data>
    </node>
    <node id="n33">
      <data key="v_name">chromatin insulator sequence binding</data>
      <data key="v_color">#FFD000</data>
      <data key="v_size">4</data>
    </node>
    <node id="n34">
      <data key="v_name">icosanoid binding</data>
      <data key="v_color">#FFD000</data>
      <data key="v_size">4</data>
    </node>
    <node id="n35">
      <data key="v_name">arachidonic acid binding</data>
      <data key="v_color">#FFD000</data>
      <data key="v_size">4</data>
    </node>
    <node id="n36">
      <data key="v_name">endopeptidase inhibitor activity</data>
      <data key="v_color">#FFD000</data>
      <data key="v_size">4</data>
    </node>
    <node id="n37">
      <data key="v_name">growth factor receptor binding</data>
      <data key="v_color">#FFD000</data>
      <data key="v_size">5.8073549220576</data>
    </node>
    <node id="n38">
      <data key="v_name">peptidase inhibitor activity</data>
      <data key="v_color">#FFD000</data>
      <data key="v_size">5.8073549220576</data>
    </node>
    <node id="n39">
      <data key="v_name">satellite DNA binding</data>
      <data key="v_color">#FFD000</data>
      <data key="v_size">5.8073549220576</data>
    </node>
    <node id="n40">
      <data key="v_name">glutamate:sodium symporter activity</data>
      <data key="v_color">#FFD000</data>
      <data key="v_size">4</data>
    </node>
    <node id="n41">
      <data key="v_name">CXCR chemokine receptor binding</data>
      <data key="v_color">#FFD000</data>
      <data key="v_size">4</data>
    </node>
    <node id="n42">
      <data key="v_name">icosatetraenoic acid binding</data>
      <data key="v_color">#FFD000</data>
      <data key="v_size">4</data>
    </node>
    <node id="n43">
      <data key="v_name">phospholipid binding</data>
      <data key="v_color">#FFD000</data>
      <data key="v_size">4</data>
    </node>
    <node id="n44">
      <data key="v_name">endopeptidase regulator activity</data>
      <data key="v_color">#FFD300</data>
      <data key="v_size">6.90689059560852</data>
    </node>
    <node id="n45">
      <data key="v_name">carboxylic ester hydrolase activity</data>
      <data key="v_color">#FFD300</data>
      <data key="v_size">5.8073549220576</data>
    </node>
    <node id="n46">
      <data key="v_name">nuclear receptor activity</data>
      <data key="v_color">#FFD300</data>
      <data key="v_size">5.58496250072116</data>
    </node>
    <node id="n47">
      <data key="v_name">transcription factor activity, direct ligand regulated sequence-specific DNA binding</data>
      <data key="v_color">#FFD300</data>
      <data key="v_size">5</data>
    </node>
    <node id="n48">
      <data key="v_name">phospholipase A2 activity</data>
      <data key="v_color">#FFD300</data>
      <data key="v_size">5</data>
    </node>
    <edge source="n1" target="n2">
      <data key="e_value">1</data>
    </edge>
    <edge source="n1" target="n5">
      <data key="e_value">0.666666666666667</data>
    </edge>
    <edge source="n2" target="n5">
      <data key="e_value">0.666666666666667</data>
    </edge>
    <edge source="n1" target="n6">
      <data key="e_value">0.666666666666667</data>
    </edge>
    <edge source="n2" target="n6">
      <data key="e_value">0.666666666666667</data>
    </edge>
    <edge source="n5" target="n6">
      <data key="e_value">0.5</data>
    </edge>
    <edge source="n1" target="n8">
      <data key="e_value">0.666666666666667</data>
    </edge>
    <edge source="n2" target="n8">
      <data key="e_value">0.666666666666667</data>
    </edge>
    <edge source="n5" target="n8">
      <data key="e_value">0.5</data>
    </edge>
    <edge source="n6" target="n8">
      <data key="e_value">1</data>
    </edge>
    <edge source="n11" target="n14">
      <data key="e_value">0.393939393939394</data>
    </edge>
    <edge source="n1" target="n15">
      <data key="e_value">0.4</data>
    </edge>
    <edge source="n2" target="n15">
      <data key="e_value">0.4</data>
    </edge>
    <edge source="n5" target="n15">
      <data key="e_value">0.333333333333333</data>
    </edge>
    <edge source="n6" target="n15">
      <data key="e_value">0.6</data>
    </edge>
    <edge source="n8" target="n15">
      <data key="e_value">0.6</data>
    </edge>
    <edge source="n4" target="n15">
      <data key="e_value">0.510791366906475</data>
    </edge>
    <edge source="n9" target="n18">
      <data key="e_value">0.212400502723083</data>
    </edge>
    <edge source="n10" target="n19">
      <data key="e_value">0.296296296296296</data>
    </edge>
    <edge source="n11" target="n20">
      <data key="e_value">0.666666666666667</data>
    </edge>
    <edge source="n14" target="n20">
      <data key="e_value">0.565217391304348</data>
    </edge>
    <edge source="n11" target="n22">
      <data key="e_value">0.233333333333333</data>
    </edge>
    <edge source="n14" target="n22">
      <data key="e_value">0.4375</data>
    </edge>
    <edge source="n20" target="n22">
      <data key="e_value">0.35</data>
    </edge>
    <edge source="n11" target="n25">
      <data key="e_value">0.266666666666667</data>
    </edge>
    <edge source="n14" target="n25">
      <data key="e_value">0.2</data>
    </edge>
    <edge source="n11" target="n26">
      <data key="e_value">0.441176470588235</data>
    </edge>
    <edge source="n14" target="n26">
      <data key="e_value">0.235294117647059</data>
    </edge>
    <edge source="n20" target="n26">
      <data key="e_value">0.294117647058824</data>
    </edge>
    <edge source="n9" target="n27">
      <data key="e_value">0.318239795918367</data>
    </edge>
    <edge source="n18" target="n27">
      <data key="e_value">0.632607729897823</data>
    </edge>
    <edge source="n11" target="n29">
      <data key="e_value">0.588235294117647</data>
    </edge>
    <edge source="n14" target="n29">
      <data key="e_value">0.481481481481481</data>
    </edge>
    <edge source="n20" target="n29">
      <data key="e_value">0.833333333333333</data>
    </edge>
    <edge source="n22" target="n29">
      <data key="e_value">0.291666666666667</data>
    </edge>
    <edge source="n26" target="n29">
      <data key="e_value">0.277777777777778</data>
    </edge>
    <edge source="n31" target="n32">
      <data key="e_value">1</data>
    </edge>
    <edge source="n1" target="n34">
      <data key="e_value">0.222222222222222</data>
    </edge>
    <edge source="n2" target="n34">
      <data key="e_value">0.222222222222222</data>
    </edge>
    <edge source="n5" target="n34">
      <data key="e_value">0.2</data>
    </edge>
    <edge source="n6" target="n34">
      <data key="e_value">0.2</data>
    </edge>
    <edge source="n8" target="n34">
      <data key="e_value">0.2</data>
    </edge>
    <edge source="n1" target="n35">
      <data key="e_value">0.222222222222222</data>
    </edge>
    <edge source="n2" target="n35">
      <data key="e_value">0.222222222222222</data>
    </edge>
    <edge source="n5" target="n35">
      <data key="e_value">0.2</data>
    </edge>
    <edge source="n6" target="n35">
      <data key="e_value">0.2</data>
    </edge>
    <edge source="n8" target="n35">
      <data key="e_value">0.2</data>
    </edge>
    <edge source="n34" target="n35">
      <data key="e_value">1</data>
    </edge>
    <edge source="n21" target="n36">
      <data key="e_value">0.745664739884393</data>
    </edge>
    <edge source="n21" target="n38">
      <data key="e_value">0.76878612716763</data>
    </edge>
    <edge source="n36" target="n38">
      <data key="e_value">0.969924812030075</data>
    </edge>
    <edge source="n7" target="n39">
      <data key="e_value">0.3</data>
    </edge>
    <edge source="n11" target="n40">
      <data key="e_value">0.333333333333333</data>
    </edge>
    <edge source="n14" target="n40">
      <data key="e_value">0.368421052631579</data>
    </edge>
    <edge source="n20" target="n40">
      <data key="e_value">0.5</data>
    </edge>
    <edge source="n22" target="n40">
      <data key="e_value">0.7</data>
    </edge>
    <edge source="n29" target="n40">
      <data key="e_value">0.416666666666667</data>
    </edge>
    <edge source="n1" target="n42">
      <data key="e_value">0.2</data>
    </edge>
    <edge source="n2" target="n42">
      <data key="e_value">0.2</data>
    </edge>
    <edge source="n34" target="n42">
      <data key="e_value">0.9</data>
    </edge>
    <edge source="n35" target="n42">
      <data key="e_value">0.9</data>
    </edge>
    <edge source="n9" target="n43">
      <data key="e_value">0.64696734059098</data>
    </edge>
    <edge source="n27" target="n43">
      <data key="e_value">0.292134831460674</data>
    </edge>
    <edge source="n21" target="n44">
      <data key="e_value">0.780346820809249</data>
    </edge>
    <edge source="n36" target="n44">
      <data key="e_value">0.955555555555556</data>
    </edge>
    <edge source="n38" target="n44">
      <data key="e_value">0.928057553956835</data>
    </edge>
    <edge source="n46" target="n47">
      <data key="e_value">1</data>
    </edge>
    <edge source="n45" target="n48">
      <data key="e_value">0.271028037383178</data>
    </edge>
  </graph>
</graphml>
