# Supplementary material for: Tumorigenicity decrease in Bcl-xL deficient MDCK cells ensuring the safety for influenza vaccine production
Source: PLoS One. 2024 Dec 16;19(12):e0311069. doi: 10.1371/journal.pone.0311069 (PMC11649150; doi:10.1371/journal.pone.0311069)
Supplement: S1 File — (ZIP) [file pone.0311069.s002.zip › S2_File/2_GO_enrichment/enrichment/B_vs_A.down_GO_enrichment.xls]

GO.ID	Term	Ontology	Significant	Annotated	Pvalue	Qvalue	Signi_id	Signi_symbol
GO:0050819	negative regulation of coagulation	biological process	7/168	56/15302	2.5e-06	0.0274688	ADRB2(-3.89034642648),EDN1(-3.3688451926),F2(-5.34691837052),HS3ST5(-5.45766618501),PROS1(-11.4183955325),TFPI(-11.5496178357),TMPRSS6(-4.89098663614)	ADRB2(-3.89034642648),EDN1(-3.3688451926),F2(-5.34691837052),HS3ST5(-5.45766618501),PROS1(-11.4183955325),TFPI(-11.5496178357),TMPRSS6(-4.89098663614)
GO:0050818	regulation of coagulation	biological process	8/168	82/15302	3.2e-06	0.0274688	ADRB2(-3.89034642648),EDN1(-3.3688451926),F2(-5.34691837052),HS3ST5(-5.45766618501),PROS1(-11.4183955325),TFPI(-11.5496178357),TLR4(-4.58960504562),TMPRSS6(-4.89098663614)	ADRB2(-3.89034642648),EDN1(-3.3688451926),F2(-5.34691837052),HS3ST5(-5.45766618501),PROS1(-11.4183955325),TFPI(-11.5496178357),TLR4(-4.58960504562),TMPRSS6(-4.89098663614)
GO:0005576	extracellular region	cellular component	43/176	2028/15280	4.1e-05	0.034714	ABO(-12.257268006),ACHE(-4.08323111781),ACP5(-3.62216530046),CCL24(-3.04867073822),CCL26(-18.5884161779),CFB(-4.11851604102),CFD(-3.47954538609),COL18A1(-4.40164460747),COL27A1(-4.2594877359),CXCL10(-13.7388009038),CYP4A11(-3.00400294791),CYP4A38(-3.52448648571),DPEP1(-5.11208572671),DPP7(-3.37075820811),EDN1(-3.3688451926),ENTPD2(-4.88610872627),F2(-5.34691837052),FLRT3(-3.03888336167),GPLD1(-3.…	ABO(-12.257268006),ACHE(-4.08323111781),ACP5(-3.62216530046),CCL24(-3.04867073822),CCL26(-18.5884161779),CFB(-4.11851604102),CFD(-3.47954538609),COL18A1(-4.40164460747),COL27A1(-4.2594877359),CXCL10(-13.7388009038),CYP4A11(-3.00400294791),CYP4A38(-3.52448648571),DPEP1(-5.11208572671),DPP7(-3.37075820811),EDN1(-3.3688451926),ENTPD2(-4.88610872627),F2(-5.34691837052),FLRT3(-3.03888336167),GPLD1(-3.…
GO:0012505	endomembrane system	cellular component	71/176	4071/15280	4.9e-05	0.034714	ABCC8(-4.11329818101),ABO(-12.257268006),ACACB(-3.62155920976),ACHE(-4.08323111781),ADRB2(-3.89034642648),ANXA13(-3.61051677385),ATP2A3(-9.12817995224),ATP8B3(-3.35911365601),ATP8B4(-3.92192944354),B3GNT3(-12.6352147668),B4GALNT2(-4.42589679926),BMF(-3.2947157555),BST2(-3.1277922092),CHRNB4(-3.83664747871),CHST1(-3.10707221057),COL18A1(-4.40164460747),COL27A1(-4.2594877359),CYP4A11(-3.00400294791…	ABCC8(-4.11329818101),ABO(-12.257268006),ACACB(-3.62155920976),ACHE(-4.08323111781),ADRB2(-3.89034642648),ANXA13(-3.61051677385),ATP2A3(-9.12817995224),ATP8B3(-3.35911365601),ATP8B4(-3.92192944354),B3GNT3(-12.6352147668),B4GALNT2(-4.42589679926),BMF(-3.2947157555),BST2(-3.1277922092),CHRNB4(-3.83664747871),CHST1(-3.10707221057),COL18A1(-4.40164460747),COL27A1(-4.2594877359),CYP4A11(-3.00400294791…
GO:0005796	Golgi lumen	cellular component	7/176	84/15280	5.1e-05	0.034714	F2(-5.34691837052),GOLIM4(-3.94098198102),HS3ST5(-5.45766618501),MUC20(-3.71981294569),MUC5AC(-6.1826318192),MUC5B(-8.41006768099),PROS1(-11.4183955325)	F2(-5.34691837052),GOLIM4(-3.94098198102),HS3ST5(-5.45766618501),MUC20(-3.71981294569),MUC5AC(-6.1826318192),MUC5B(-8.41006768099),PROS1(-11.4183955325)
GO:0044421	extracellular region part	cellular component	33/176	1423/15280	7.4e-05	0.037777	ACHE(-4.08323111781),ACP5(-3.62216530046),CCL24(-3.04867073822),CCL26(-18.5884161779),COL18A1(-4.40164460747),COL27A1(-4.2594877359),CXCL10(-13.7388009038),CYP4A11(-3.00400294791),CYP4A38(-3.52448648571),DPEP1(-5.11208572671),EDN1(-3.3688451926),ENTPD2(-4.88610872627),F2(-5.34691837052),FLRT3(-3.03888336167),GPLD1(-3.23207073074),HABP2(-13.88889796),IGF2(-6.67109718089),IGFBP5(-11.4257124547),ITG…	ACHE(-4.08323111781),ACP5(-3.62216530046),CCL24(-3.04867073822),CCL26(-18.5884161779),COL18A1(-4.40164460747),COL27A1(-4.2594877359),CXCL10(-13.7388009038),CYP4A11(-3.00400294791),CYP4A38(-3.52448648571),DPEP1(-5.11208572671),EDN1(-3.3688451926),ENTPD2(-4.88610872627),F2(-5.34691837052),FLRT3(-3.03888336167),GPLD1(-3.23207073074),HABP2(-13.88889796),IGF2(-6.67109718089),IGFBP5(-11.4257124547),ITG…
GO:0099503	secretory vesicle	cellular component	25/176	954/15280	9.7e-05	0.0396148	ABCC8(-4.11329818101),ANXA13(-3.61051677385),ATP8B3(-3.35911365601),ATP8B4(-3.92192944354),BMF(-3.2947157555),BST2(-3.1277922092),CHRNB4(-3.83664747871),DPP7(-3.37075820811),EDN1(-3.3688451926),IGF2(-6.67109718089),ITGB2(-5.77788517684),KCNJ11(-3.99402330437),LOC611813(-3.50363862095),MGST1(-18.0793548796),MNDA(-3.63045865224),MUC5B(-8.41006768099),PADI2(-3.36443940662),PIGR(-5.80516062607),PROS1…	ABCC8(-4.11329818101),ANXA13(-3.61051677385),ATP8B3(-3.35911365601),ATP8B4(-3.92192944354),BMF(-3.2947157555),BST2(-3.1277922092),CHRNB4(-3.83664747871),DPP7(-3.37075820811),EDN1(-3.3688451926),IGF2(-6.67109718089),ITGB2(-5.77788517684),KCNJ11(-3.99402330437),LOC611813(-3.50363862095),MGST1(-18.0793548796),MNDA(-3.63045865224),MUC5B(-8.41006768099),PADI2(-3.36443940662),PIGR(-5.80516062607),PROS1…
GO:0031012	extracellular matrix	cellular component	12/176	307/15280	0.00023	0.076575	ACHE(-4.08323111781),COL18A1(-4.40164460747),COL27A1(-4.2594877359),ENTPD2(-4.88610872627),F2(-5.34691837052),FLRT3(-3.03888336167),GPLD1(-3.23207073074),ITGB2(-5.77788517684),MMP2(-10.0364209105),MUC5B(-8.41006768099),PODNL1(-11.7072685294),RARRES2(-3.23701706024)	ACHE(-4.08323111781),COL18A1(-4.40164460747),COL27A1(-4.2594877359),ENTPD2(-4.88610872627),F2(-5.34691837052),FLRT3(-3.03888336167),GPLD1(-3.23207073074),ITGB2(-5.77788517684),MMP2(-10.0364209105),MUC5B(-8.41006768099),PODNL1(-11.7072685294),RARRES2(-3.23701706024)
GO:0044459	plasma membrane part	cellular component	49/176	2636/15280	0.00030	0.076575	ABCC8(-4.11329818101),ACHE(-4.08323111781),ADRB2(-3.89034642648),ANXA13(-3.61051677385),ARL4C(-3.00925648286),B3GNT3(-12.6352147668),BST2(-3.1277922092),CHRNA7(-5.35407409728),CHRNB4(-3.83664747871),CXCL10(-13.7388009038),CYP4A11(-3.00400294791),CYP4A38(-3.52448648571),DLA-DRA(-3.27494942529),DOCK8(-3.40388242557),DPEP1(-5.11208572671),ENPP3(-3.17918151945),ENTPD2(-4.88610872627),FLRT3(-3.0388833…	ABCC8(-4.11329818101),ACHE(-4.08323111781),ADRB2(-3.89034642648),ANXA13(-3.61051677385),ARL4C(-3.00925648286),B3GNT3(-12.6352147668),BST2(-3.1277922092),CHRNA7(-5.35407409728),CHRNB4(-3.83664747871),CXCL10(-13.7388009038),CYP4A11(-3.00400294791),CYP4A38(-3.52448648571),DLA-DRA(-3.27494942529),DOCK8(-3.40388242557),DPEP1(-5.11208572671),ENPP3(-3.17918151945),ENTPD2(-4.88610872627),FLRT3(-3.0388833…
GO:0030141	secretory granule	cellular component	21/176	789/15280	0.00030	0.076575	ATP8B3(-3.35911365601),ATP8B4(-3.92192944354),BMF(-3.2947157555),BST2(-3.1277922092),CHRNB4(-3.83664747871),DPP7(-3.37075820811),EDN1(-3.3688451926),IGF2(-6.67109718089),ITGB2(-5.77788517684),KCNJ11(-3.99402330437),MGST1(-18.0793548796),MNDA(-3.63045865224),MUC5B(-8.41006768099),PADI2(-3.36443940662),PIGR(-5.80516062607),PROS1(-11.4183955325),RARRES2(-3.23701706024),SCGB1A1(-7.49611882365),SCNN1A…	ATP8B3(-3.35911365601),ATP8B4(-3.92192944354),BMF(-3.2947157555),BST2(-3.1277922092),CHRNB4(-3.83664747871),DPP7(-3.37075820811),EDN1(-3.3688451926),IGF2(-6.67109718089),ITGB2(-5.77788517684),KCNJ11(-3.99402330437),MGST1(-18.0793548796),MNDA(-3.63045865224),MUC5B(-8.41006768099),PADI2(-3.36443940662),PIGR(-5.80516062607),PROS1(-11.4183955325),RARRES2(-3.23701706024),SCGB1A1(-7.49611882365),SCNN1A…
GO:0044425	membrane part	cellular component	74/176	4555/15280	0.00035	0.0794111111111111	ABCC8(-4.11329818101),ACACB(-3.62155920976),ACHE(-4.08323111781),ACP5(-3.62216530046),ADGRF1(-3.34790806372),ADRB2(-3.89034642648),ANXA13(-3.61051677385),ARL4C(-3.00925648286),ATP2A3(-9.12817995224),ATP8B3(-3.35911365601),ATP8B4(-3.92192944354),B3GNT3(-12.6352147668),B4GALNT2(-4.42589679926),BST2(-3.1277922092),CHRNA7(-5.35407409728),CHRNB4(-3.83664747871),CHST1(-3.10707221057),CLEC7A(-14.8753820…	ABCC8(-4.11329818101),ACACB(-3.62155920976),ACHE(-4.08323111781),ACP5(-3.62216530046),ADGRF1(-3.34790806372),ADRB2(-3.89034642648),ANXA13(-3.61051677385),ARL4C(-3.00925648286),ATP2A3(-9.12817995224),ATP8B3(-3.35911365601),ATP8B4(-3.92192944354),B3GNT3(-12.6352147668),B4GALNT2(-4.42589679926),BST2(-3.1277922092),CHRNA7(-5.35407409728),CHRNB4(-3.83664747871),CHST1(-3.10707221057),CLEC7A(-14.8753820…
GO:0002682	regulation of immune system process	biological process	34/168	1439/15302	1.4e-05	0.0801173333333333	BST2(-3.1277922092),CCL24(-3.04867073822),CLEC7A(-14.8753820406),CXCL10(-13.7388009038),DLA-DRA(-3.27494942529),DOCK8(-3.40388242557),EDN1(-3.3688451926),ENPP3(-3.17918151945),F2(-5.34691837052),FOXN1(-3.64376000188),GPLD1(-3.23207073074),GPSM3(-3.43508451465),HERC5(-3.85830811562),IGF2(-6.67109718089),ITGB2(-5.77788517684),LOC100684769(-3.3890426366),LOC475935(-3.26665176019),LOC485869(-3.505808…	BST2(-3.1277922092),CCL24(-3.04867073822),CLEC7A(-14.8753820406),CXCL10(-13.7388009038),DLA-DRA(-3.27494942529),DOCK8(-3.40388242557),EDN1(-3.3688451926),ENPP3(-3.17918151945),F2(-5.34691837052),FOXN1(-3.64376000188),GPLD1(-3.23207073074),GPSM3(-3.43508451465),HERC5(-3.85830811562),IGF2(-6.67109718089),ITGB2(-5.77788517684),LOC100684769(-3.3890426366),LOC475935(-3.26665176019),LOC485869(-3.505808…
GO:0005615	extracellular space	cellular component	27/176	1178/15280	0.00044	0.089848	ACHE(-4.08323111781),ACP5(-3.62216530046),CCL24(-3.04867073822),CCL26(-18.5884161779),CXCL10(-13.7388009038),CYP4A11(-3.00400294791),CYP4A38(-3.52448648571),DPEP1(-5.11208572671),EDN1(-3.3688451926),F2(-5.34691837052),FLRT3(-3.03888336167),GPLD1(-3.23207073074),HABP2(-13.88889796),IGF2(-6.67109718089),IGFBP5(-11.4257124547),LOC485869(-3.50580800324),LRFN2(-9.80792372983),MMP2(-10.0364209105),MUC5…	ACHE(-4.08323111781),ACP5(-3.62216530046),CCL24(-3.04867073822),CCL26(-18.5884161779),CXCL10(-13.7388009038),CYP4A11(-3.00400294791),CYP4A38(-3.52448648571),DPEP1(-5.11208572671),EDN1(-3.3688451926),F2(-5.34691837052),FLRT3(-3.03888336167),GPLD1(-3.23207073074),HABP2(-13.88889796),IGF2(-6.67109718089),IGFBP5(-11.4257124547),LOC485869(-3.50580800324),LRFN2(-9.80792372983),MMP2(-10.0364209105),MUC5…
GO:0034097	response to cytokine	biological process	28/168	1119/15302	3.3e-05	0.131284705882353	ACP5(-3.62216530046),BCL2L1(-4.60342312305),BST2(-3.1277922092),CCL24(-3.04867073822),CCL26(-18.5884161779),CDKN2B_1(-3.21315980854),CXCL10(-13.7388009038),DLA-DRA(-3.27494942529),DOCK8(-3.40388242557),EDN1(-3.3688451926),ENTPD2(-4.88610872627),FLRT3(-3.03888336167),ITGB2(-5.77788517684),KCNJ11(-3.99402330437),LOC100684769(-3.3890426366),LOC475935(-3.26665176019),LOC485869(-3.50580800324),LOC4889…	ACP5(-3.62216530046),BCL2L1(-4.60342312305),BST2(-3.1277922092),CCL24(-3.04867073822),CCL26(-18.5884161779),CDKN2B_1(-3.21315980854),CXCL10(-13.7388009038),DLA-DRA(-3.27494942529),DOCK8(-3.40388242557),EDN1(-3.3688451926),ENTPD2(-4.88610872627),FLRT3(-3.03888336167),ITGB2(-5.77788517684),KCNJ11(-3.99402330437),LOC100684769(-3.3890426366),LOC475935(-3.26665176019),LOC485869(-3.50580800324),LOC4889…
GO:0048584	positive regulation of response to stimulus	biological process	46/168	2353/15302	4.4e-05	0.131284705882353	ADRB2(-3.89034642648),ARHGEF26(-3.04394991562),BCL2L1(-4.60342312305),BMF(-3.2947157555),CCL24(-3.04867073822),CCL26(-18.5884161779),CDKN2B_1(-3.21315980854),CHP2(-11.2127638639),CHRNA7(-5.35407409728),CLEC7A(-14.8753820406),CXCL10(-13.7388009038),DLA-DRA(-3.27494942529),EDN1(-3.3688451926),F2(-5.34691837052),FRMD1(-3.33910512166),GPLD1(-3.23207073074),GPSM3(-3.43508451465),IGF2(-6.67109718089),I…	ADRB2(-3.89034642648),ARHGEF26(-3.04394991562),BCL2L1(-4.60342312305),BMF(-3.2947157555),CCL24(-3.04867073822),CCL26(-18.5884161779),CDKN2B_1(-3.21315980854),CHP2(-11.2127638639),CHRNA7(-5.35407409728),CLEC7A(-14.8753820406),CXCL10(-13.7388009038),DLA-DRA(-3.27494942529),EDN1(-3.3688451926),F2(-5.34691837052),FRMD1(-3.33910512166),GPLD1(-3.23207073074),GPSM3(-3.43508451465),IGF2(-6.67109718089),I…
GO:0031347	regulation of defense response	biological process	21/168	742/15302	6.4e-05	0.131284705882353	ACP5(-3.62216530046),ADRB2(-3.89034642648),CCL24(-3.04867073822),CLEC7A(-14.8753820406),ENPP3(-3.17918151945),F2(-5.34691837052),GPSM3(-3.43508451465),HERC5(-3.85830811562),IGF2(-6.67109718089),ITGB2(-5.77788517684),LOC100684769(-3.3890426366),LOC485869(-3.50580800324),LOC488947(-11.0233986017),MMP2(-10.0364209105),MUC20(-3.71981294569),MUC5AC(-6.1826318192),MUC5B(-8.41006768099),PROS1(-11.418395…	ACP5(-3.62216530046),ADRB2(-3.89034642648),CCL24(-3.04867073822),CLEC7A(-14.8753820406),ENPP3(-3.17918151945),F2(-5.34691837052),GPSM3(-3.43508451465),HERC5(-3.85830811562),IGF2(-6.67109718089),ITGB2(-5.77788517684),LOC100684769(-3.3890426366),LOC485869(-3.50580800324),LOC488947(-11.0233986017),MMP2(-10.0364209105),MUC20(-3.71981294569),MUC5AC(-6.1826318192),MUC5B(-8.41006768099),PROS1(-11.418395…
GO:0033993	response to lipid	biological process	27/168	1107/15302	7.2e-05	0.131284705882353	ABCC8(-4.11329818101),ABO(-12.257268006),ACP5(-3.62216530046),ADRB2(-3.89034642648),ALDH1A1(-3.72431030208),ARNT2(-4.23069550209),CXCL10(-13.7388009038),CYP4A11(-3.00400294791),CYP4A38(-3.52448648571),EDN1(-3.3688451926),ENTPD2(-4.88610872627),FIBIN(-3.28746418271),GPLD1(-3.23207073074),IGF2(-6.67109718089),KCNJ11(-3.99402330437),LOC100684769(-3.3890426366),LOC485869(-3.50580800324),MGST1(-18.079…	ABCC8(-4.11329818101),ABO(-12.257268006),ACP5(-3.62216530046),ADRB2(-3.89034642648),ALDH1A1(-3.72431030208),ARNT2(-4.23069550209),CXCL10(-13.7388009038),CYP4A11(-3.00400294791),CYP4A38(-3.52448648571),EDN1(-3.3688451926),ENTPD2(-4.88610872627),FIBIN(-3.28746418271),GPLD1(-3.23207073074),IGF2(-6.67109718089),KCNJ11(-3.99402330437),LOC100684769(-3.3890426366),LOC485869(-3.50580800324),MGST1(-18.079…
GO:0022405	hair cycle process	biological process	7/168	94/15302	7.8e-05	0.131284705882353	FOXN1(-3.64376000188),IGFBP5(-11.4257124547),KRT25(-14.7311013727),KRT27(-14.8318478892),LRIG1(-3.04240571783),SOX18(-12.2716672785),TNFRSF19(-3.0319919345)	FOXN1(-3.64376000188),IGFBP5(-11.4257124547),KRT25(-14.7311013727),KRT27(-14.8318478892),LRIG1(-3.04240571783),SOX18(-12.2716672785),TNFRSF19(-3.0319919345)
GO:0006952	defense response	biological process	34/168	1579/15302	9.1e-05	0.131284705882353	ABO(-12.257268006),ACP5(-3.62216530046),ADRB2(-3.89034642648),ARHGEF26(-3.04394991562),ATP2A3(-9.12817995224),BST2(-3.1277922092),CCL24(-3.04867073822),CCL26(-18.5884161779),CLEC7A(-14.8753820406),CXCL10(-13.7388009038),DLA-DRA(-3.27494942529),EDN1(-3.3688451926),ENPP3(-3.17918151945),F2(-5.34691837052),FOXN1(-3.64376000188),GPSM3(-3.43508451465),HERC5(-3.85830811562),IGF2(-6.67109718089),ITGB2(-…	ABO(-12.257268006),ACP5(-3.62216530046),ADRB2(-3.89034642648),ARHGEF26(-3.04394991562),ATP2A3(-9.12817995224),BST2(-3.1277922092),CCL24(-3.04867073822),CCL26(-18.5884161779),CLEC7A(-14.8753820406),CXCL10(-13.7388009038),DLA-DRA(-3.27494942529),EDN1(-3.3688451926),ENPP3(-3.17918151945),F2(-5.34691837052),FOXN1(-3.64376000188),GPSM3(-3.43508451465),HERC5(-3.85830811562),IGF2(-6.67109718089),ITGB2(-…
GO:1903035	negative regulation of response to wounding	biological process	7/168	98/15302	0.00010	0.131284705882353	ABCC8(-4.11329818101),ADRB2(-3.89034642648),EDN1(-3.3688451926),F2(-5.34691837052),RTN4R(-3.78367321039),TFPI(-11.5496178357),TMPRSS6(-4.89098663614)	ABCC8(-4.11329818101),ADRB2(-3.89034642648),EDN1(-3.3688451926),F2(-5.34691837052),RTN4R(-3.78367321039),TFPI(-11.5496178357),TMPRSS6(-4.89098663614)
GO:0048518	positive regulation of biological process	biological process	92/168	6185/15302	0.00011	0.131284705882353	ABCC8(-4.11329818101),ABO(-12.257268006),ACACB(-3.62155920976),ACHE(-4.08323111781),ACP5(-3.62216530046),ADGRF1(-3.34790806372),ADRB2(-3.89034642648),ALDH1A1(-3.72431030208),ANXA13(-3.61051677385),ARHGEF26(-3.04394991562),ARNT2(-4.23069550209),ATP2A3(-9.12817995224),BCL2L1(-4.60342312305),BMF(-3.2947157555),CCL24(-3.04867073822),CCL26(-18.5884161779),CDKN2B_1(-3.21315980854),CHP2(-11.2127638639),…	ABCC8(-4.11329818101),ABO(-12.257268006),ACACB(-3.62155920976),ACHE(-4.08323111781),ACP5(-3.62216530046),ADGRF1(-3.34790806372),ADRB2(-3.89034642648),ALDH1A1(-3.72431030208),ANXA13(-3.61051677385),ARHGEF26(-3.04394991562),ARNT2(-4.23069550209),ATP2A3(-9.12817995224),BCL2L1(-4.60342312305),BMF(-3.2947157555),CCL24(-3.04867073822),CCL26(-18.5884161779),CDKN2B_1(-3.21315980854),CHP2(-11.2127638639),…
GO:0003095	pressure natriuresis	biological process	2/168	2/15302	0.00012	0.131284705882353	CYP4A11(-3.00400294791),CYP4A38(-3.52448648571)	CYP4A11(-3.00400294791),CYP4A38(-3.52448648571)
GO:0035776	pronephric proximal tubule development	biological process	2/168	2/15302	0.00012	0.131284705882353	OSR1(-3.26903718076),SIM1(-10.2776283675)	OSR1(-3.26903718076),SIM1(-10.2776283675)
GO:0048252	lauric acid metabolic process	biological process	2/168	2/15302	0.00012	0.131284705882353	CYP4A11(-3.00400294791),CYP4A38(-3.52448648571)	CYP4A11(-3.00400294791),CYP4A38(-3.52448648571)
GO:0071345	cellular response to cytokine stimulus	biological process	25/168	1019/15302	0.00013	0.131284705882353	BCL2L1(-4.60342312305),BST2(-3.1277922092),CCL24(-3.04867073822),CCL26(-18.5884161779),CXCL10(-13.7388009038),DLA-DRA(-3.27494942529),DOCK8(-3.40388242557),EDN1(-3.3688451926),ENTPD2(-4.88610872627),FLRT3(-3.03888336167),ITGB2(-5.77788517684),KCNJ11(-3.99402330437),LOC100684769(-3.3890426366),LOC475935(-3.26665176019),LOC485869(-3.50580800324),LOC488947(-11.0233986017),MMP2(-10.0364209105),NR5A2(…	BCL2L1(-4.60342312305),BST2(-3.1277922092),CCL24(-3.04867073822),CCL26(-18.5884161779),CXCL10(-13.7388009038),DLA-DRA(-3.27494942529),DOCK8(-3.40388242557),EDN1(-3.3688451926),ENTPD2(-4.88610872627),FLRT3(-3.03888336167),ITGB2(-5.77788517684),KCNJ11(-3.99402330437),LOC100684769(-3.3890426366),LOC475935(-3.26665176019),LOC485869(-3.50580800324),LOC488947(-11.0233986017),MMP2(-10.0364209105),NR5A2(…
GO:0061045	negative regulation of wound healing	biological process	6/168	71/15302	0.00013	0.131284705882353	ABCC8(-4.11329818101),ADRB2(-3.89034642648),EDN1(-3.3688451926),F2(-5.34691837052),TFPI(-11.5496178357),TMPRSS6(-4.89098663614)	ABCC8(-4.11329818101),ADRB2(-3.89034642648),EDN1(-3.3688451926),F2(-5.34691837052),TFPI(-11.5496178357),TMPRSS6(-4.89098663614)
GO:0019221	cytokine-mediated signaling pathway	biological process	19/168	664/15302	0.00013	0.131284705882353	BCL2L1(-4.60342312305),BST2(-3.1277922092),CCL24(-3.04867073822),CCL26(-18.5884161779),CXCL10(-13.7388009038),DLA-DRA(-3.27494942529),EDN1(-3.3688451926),FLRT3(-3.03888336167),ITGB2(-5.77788517684),LOC100684769(-3.3890426366),LOC475935(-3.26665176019),LOC485869(-3.50580800324),LOC488947(-11.0233986017),MMP2(-10.0364209105),PADI2(-3.36443940662),PODNL1(-11.7072685294),RTN4R(-3.78367321039),TNFRSF1…	BCL2L1(-4.60342312305),BST2(-3.1277922092),CCL24(-3.04867073822),CCL26(-18.5884161779),CXCL10(-13.7388009038),DLA-DRA(-3.27494942529),EDN1(-3.3688451926),FLRT3(-3.03888336167),ITGB2(-5.77788517684),LOC100684769(-3.3890426366),LOC475935(-3.26665176019),LOC485869(-3.50580800324),LOC488947(-11.0233986017),MMP2(-10.0364209105),PADI2(-3.36443940662),PODNL1(-11.7072685294),RTN4R(-3.78367321039),TNFRSF1…
GO:0034341	response to interferon-gamma	biological process	9/168	178/15302	0.00015	0.13616	BST2(-3.1277922092),CCL24(-3.04867073822),CCL26(-18.5884161779),DLA-DRA(-3.27494942529),EDN1(-3.3688451926),LOC100684769(-3.3890426366),LOC475935(-3.26665176019),TLR4(-4.58960504562),TRIM6(-13.7911652632)	BST2(-3.1277922092),CCL24(-3.04867073822),CCL26(-18.5884161779),DLA-DRA(-3.27494942529),EDN1(-3.3688451926),LOC100684769(-3.3890426366),LOC475935(-3.26665176019),TLR4(-4.58960504562),TRIM6(-13.7911652632)
GO:0051050	positive regulation of transport	biological process	27/168	1162/15302	0.00016	0.13616	ABCC8(-4.11329818101),ACHE(-4.08323111781),ADRB2(-3.89034642648),ANXA13(-3.61051677385),ATP2A3(-9.12817995224),CHP2(-11.2127638639),CXCL10(-13.7388009038),CYP4A11(-3.00400294791),CYP4A38(-3.52448648571),EDN1(-3.3688451926),F2(-5.34691837052),GPLD1(-3.23207073074),ITGB2(-5.77788517684),KCNJ11(-3.99402330437),KCNJ2(-3.03014045346),LOC485869(-3.50580800324),PROS1(-11.4183955325),PRR5L(-4.9111863202)…	ABCC8(-4.11329818101),ACHE(-4.08323111781),ADRB2(-3.89034642648),ANXA13(-3.61051677385),ATP2A3(-9.12817995224),CHP2(-11.2127638639),CXCL10(-13.7388009038),CYP4A11(-3.00400294791),CYP4A38(-3.52448648571),EDN1(-3.3688451926),F2(-5.34691837052),GPLD1(-3.23207073074),ITGB2(-5.77788517684),KCNJ11(-3.99402330437),KCNJ2(-3.03014045346),LOC485869(-3.50580800324),PROS1(-11.4183955325),PRR5L(-4.9111863202)…
GO:0006691	leukotriene metabolic process	biological process	4/168	26/15302	0.00017	0.13616	CYP4A11(-3.00400294791),CYP4A38(-3.52448648571),DPEP1(-5.11208572671),TLR4(-4.58960504562)	CYP4A11(-3.00400294791),CYP4A38(-3.52448648571),DPEP1(-5.11208572671),TLR4(-4.58960504562)
GO:0010033	response to organic substance	biological process	58/168	3421/15302	0.00020	0.13616	ABCC8(-4.11329818101),ABO(-12.257268006),ACACB(-3.62155920976),ACHE(-4.08323111781),ACP5(-3.62216530046),ADRB2(-3.89034642648),ALDH1A1(-3.72431030208),ARNT2(-4.23069550209),ATP2A3(-9.12817995224),BCL2L1(-4.60342312305),BST2(-3.1277922092),CCL24(-3.04867073822),CCL26(-18.5884161779),CDKN2B_1(-3.21315980854),CLEC7A(-14.8753820406),CXCL10(-13.7388009038),CYP4A11(-3.00400294791),CYP4A38(-3.5244864857…	ABCC8(-4.11329818101),ABO(-12.257268006),ACACB(-3.62155920976),ACHE(-4.08323111781),ACP5(-3.62216530046),ADRB2(-3.89034642648),ALDH1A1(-3.72431030208),ARNT2(-4.23069550209),ATP2A3(-9.12817995224),BCL2L1(-4.60342312305),BST2(-3.1277922092),CCL24(-3.04867073822),CCL26(-18.5884161779),CDKN2B_1(-3.21315980854),CLEC7A(-14.8753820406),CXCL10(-13.7388009038),CYP4A11(-3.00400294791),CYP4A38(-3.5244864857…
GO:0042633	hair cycle	biological process	7/168	109/15302	0.00020	0.13616	FOXN1(-3.64376000188),IGFBP5(-11.4257124547),KRT25(-14.7311013727),KRT27(-14.8318478892),LRIG1(-3.04240571783),SOX18(-12.2716672785),TNFRSF19(-3.0319919345)	FOXN1(-3.64376000188),IGFBP5(-11.4257124547),KRT25(-14.7311013727),KRT27(-14.8318478892),LRIG1(-3.04240571783),SOX18(-12.2716672785),TNFRSF19(-3.0319919345)
GO:0030193	regulation of blood coagulation	biological process	6/168	77/15302	0.00020	0.13616	ADRB2(-3.89034642648),EDN1(-3.3688451926),F2(-5.34691837052),TFPI(-11.5496178357),TLR4(-4.58960504562),TMPRSS6(-4.89098663614)	ADRB2(-3.89034642648),EDN1(-3.3688451926),F2(-5.34691837052),TFPI(-11.5496178357),TLR4(-4.58960504562),TMPRSS6(-4.89098663614)
GO:0035094	response to nicotine	biological process	6/168	77/15302	0.00020	0.13616	CHRNA7(-5.35407409728),CHRNB4(-3.83664747871),EDN1(-3.3688451926),IGF2(-6.67109718089),KCNJ11(-3.99402330437),MMP2(-10.0364209105)	CHRNA7(-5.35407409728),CHRNB4(-3.83664747871),EDN1(-3.3688451926),IGF2(-6.67109718089),KCNJ11(-3.99402330437),MMP2(-10.0364209105)
GO:1900046	regulation of hemostasis	biological process	6/168	77/15302	0.00020	0.13616	ADRB2(-3.89034642648),EDN1(-3.3688451926),F2(-5.34691837052),TFPI(-11.5496178357),TLR4(-4.58960504562),TMPRSS6(-4.89098663614)	ADRB2(-3.89034642648),EDN1(-3.3688451926),F2(-5.34691837052),TFPI(-11.5496178357),TLR4(-4.58960504562),TMPRSS6(-4.89098663614)
GO:0045944	positive regulation of transcription by RNA polymerase II	biological process	28/168	1248/15302	0.00022	0.13616	ADRB2(-3.89034642648),ARNT2(-4.23069550209),CDKN2B_1(-3.21315980854),CHP2(-11.2127638639),CXCL10(-13.7388009038),EDN1(-3.3688451926),ELF5(-4.90707362531),FOXN1(-3.64376000188),IGF2(-6.67109718089),KLF1(-10.9241295851),LOC484933(-3.07832882936),MAF(-16.799432316),MAFB(-5.11808307341),MCF2L(-4.08792406249),MCIDAS(-3.70106089563),MEOX1(-3.47573963733),NR5A2(-10.3716568685),OSR1(-3.26903718076),PBX1(…	ADRB2(-3.89034642648),ARNT2(-4.23069550209),CDKN2B_1(-3.21315980854),CHP2(-11.2127638639),CXCL10(-13.7388009038),EDN1(-3.3688451926),ELF5(-4.90707362531),FOXN1(-3.64376000188),IGF2(-6.67109718089),KLF1(-10.9241295851),LOC484933(-3.07832882936),MAF(-16.799432316),MAFB(-5.11808307341),MCF2L(-4.08792406249),MCIDAS(-3.70106089563),MEOX1(-3.47573963733),NR5A2(-10.3716568685),OSR1(-3.26903718076),PBX1(…
GO:0050817	coagulation	biological process	11/168	273/15302	0.00022	0.13616	ADRB2(-3.89034642648),DOCK8(-3.40388242557),EDN1(-3.3688451926),ENTPD2(-4.88610872627),F2(-5.34691837052),HS3ST5(-5.45766618501),MUC5B(-8.41006768099),PROS1(-11.4183955325),TFPI(-11.5496178357),TLR4(-4.58960504562),TMPRSS6(-4.89098663614)	ADRB2(-3.89034642648),DOCK8(-3.40388242557),EDN1(-3.3688451926),ENTPD2(-4.88610872627),F2(-5.34691837052),HS3ST5(-5.45766618501),MUC5B(-8.41006768099),PROS1(-11.4183955325),TFPI(-11.5496178357),TLR4(-4.58960504562),TMPRSS6(-4.89098663614)
GO:0032496	response to lipopolysaccharide	biological process	13/168	371/15302	0.00023	0.13616	ABCC8(-4.11329818101),ACP5(-3.62216530046),CXCL10(-13.7388009038),EDN1(-3.3688451926),ENTPD2(-4.88610872627),LOC100684769(-3.3890426366),LOC485869(-3.50580800324),MGST1(-18.0793548796),PROS1(-11.4183955325),SCGB1A1(-7.49611882365),TFPI(-11.5496178357),TLR4(-4.58960504562),TRIM6(-13.7911652632)	ABCC8(-4.11329818101),ACP5(-3.62216530046),CXCL10(-13.7388009038),EDN1(-3.3688451926),ENTPD2(-4.88610872627),LOC100684769(-3.3890426366),LOC485869(-3.50580800324),MGST1(-18.0793548796),PROS1(-11.4183955325),SCGB1A1(-7.49611882365),TFPI(-11.5496178357),TLR4(-4.58960504562),TRIM6(-13.7911652632)
GO:0035456	response to interferon-beta	biological process	4/168	28/15302	0.00023	0.13616	BST2(-3.1277922092),LOC100684769(-3.3890426366),LOC475935(-3.26665176019),TRIM6(-13.7911652632)	BST2(-3.1277922092),LOC100684769(-3.3890426366),LOC475935(-3.26665176019),TRIM6(-13.7911652632)
GO:0008282	inward rectifying potassium channel	cellular component	2/176	4/15280	0.00078	0.144796363636364	ABCC8(-4.11329818101),KCNJ11(-3.99402330437)	ABCC8(-4.11329818101),KCNJ11(-3.99402330437)
GO:0043270	positive regulation of ion transport	biological process	12/168	328/15302	0.00027	0.145667878787879	ABCC8(-4.11329818101),ADRB2(-3.89034642648),ATP2A3(-9.12817995224),CXCL10(-13.7388009038),CYP4A11(-3.00400294791),CYP4A38(-3.52448648571),EDN1(-3.3688451926),F2(-5.34691837052),KCNJ11(-3.99402330437),KCNJ2(-3.03014045346),SLC38A3(-3.21631323952),TRPA1(-9.67065624912)	ABCC8(-4.11329818101),ADRB2(-3.89034642648),ATP2A3(-9.12817995224),CXCL10(-13.7388009038),CYP4A11(-3.00400294791),CYP4A38(-3.52448648571),EDN1(-3.3688451926),F2(-5.34691837052),KCNJ11(-3.99402330437),KCNJ2(-3.03014045346),SLC38A3(-3.21631323952),TRPA1(-9.67065624912)
GO:0002684	positive regulation of immune system process	biological process	23/168	947/15302	0.00028	0.145667878787879	CCL24(-3.04867073822),CLEC7A(-14.8753820406),CXCL10(-13.7388009038),DLA-DRA(-3.27494942529),DOCK8(-3.40388242557),EDN1(-3.3688451926),ENPP3(-3.17918151945),F2(-5.34691837052),GPLD1(-3.23207073074),GPSM3(-3.43508451465),IGF2(-6.67109718089),ITGB2(-5.77788517684),LOC100684769(-3.3890426366),LOC485869(-3.50580800324),MMP2(-10.0364209105),MNDA(-3.63045865224),MUC20(-3.71981294569),MUC5AC(-6.182631819…	CCL24(-3.04867073822),CLEC7A(-14.8753820406),CXCL10(-13.7388009038),DLA-DRA(-3.27494942529),DOCK8(-3.40388242557),EDN1(-3.3688451926),ENPP3(-3.17918151945),F2(-5.34691837052),GPLD1(-3.23207073074),GPSM3(-3.43508451465),IGF2(-6.67109718089),ITGB2(-5.77788517684),LOC100684769(-3.3890426366),LOC485869(-3.50580800324),MMP2(-10.0364209105),MNDA(-3.63045865224),MUC20(-3.71981294569),MUC5AC(-6.182631819…
GO:0030195	negative regulation of blood coagulation	biological process	5/168	53/15302	0.00028	0.145667878787879	ADRB2(-3.89034642648),EDN1(-3.3688451926),F2(-5.34691837052),TFPI(-11.5496178357),TMPRSS6(-4.89098663614)	ADRB2(-3.89034642648),EDN1(-3.3688451926),F2(-5.34691837052),TFPI(-11.5496178357),TMPRSS6(-4.89098663614)
GO:1900047	negative regulation of hemostasis	biological process	5/168	53/15302	0.00028	0.145667878787879	ADRB2(-3.89034642648),EDN1(-3.3688451926),F2(-5.34691837052),TFPI(-11.5496178357),TMPRSS6(-4.89098663614)	ADRB2(-3.89034642648),EDN1(-3.3688451926),F2(-5.34691837052),TFPI(-11.5496178357),TMPRSS6(-4.89098663614)
GO:0030104	water homeostasis	biological process	6/168	84/15302	0.00032	0.158473846153846	ACACB(-3.62155920976),ATP2A3(-9.12817995224),CYP4A11(-3.00400294791),CYP4A38(-3.52448648571),SCNN1A(-3.01233527022),SLC6A12(-5.63584113238)	ACACB(-3.62155920976),ATP2A3(-9.12817995224),CYP4A11(-3.00400294791),CYP4A38(-3.52448648571),SCNN1A(-3.01233527022),SLC6A12(-5.63584113238)
GO:0045087	innate immune response	biological process	20/168	777/15302	0.00034	0.158473846153846	ARHGEF26(-3.04394991562),BST2(-3.1277922092),CCL24(-3.04867073822),CCL26(-18.5884161779),CLEC7A(-14.8753820406),DLA-DRA(-3.27494942529),EDN1(-3.3688451926),IGF2(-6.67109718089),ITGB2(-5.77788517684),LOC100684769(-3.3890426366),LOC475935(-3.26665176019),LOC485869(-3.50580800324),LOC488947(-11.0233986017),MMP2(-10.0364209105),MUC20(-3.71981294569),MUC5AC(-6.1826318192),MUC5B(-8.41006768099),RARRES2…	ARHGEF26(-3.04394991562),BST2(-3.1277922092),CCL24(-3.04867073822),CCL26(-18.5884161779),CLEC7A(-14.8753820406),DLA-DRA(-3.27494942529),EDN1(-3.3688451926),IGF2(-6.67109718089),ITGB2(-5.77788517684),LOC100684769(-3.3890426366),LOC475935(-3.26665176019),LOC485869(-3.50580800324),LOC488947(-11.0233986017),MMP2(-10.0364209105),MUC20(-3.71981294569),MUC5AC(-6.1826318192),MUC5B(-8.41006768099),RARRES2…
GO:0006507	GPI anchor release	biological process	2/168	3/15302	0.00036	0.158473846153846	DPEP1(-5.11208572671),GPLD1(-3.23207073074)	DPEP1(-5.11208572671),GPLD1(-3.23207073074)
GO:0036100	leukotriene catabolic process	biological process	2/168	3/15302	0.00036	0.158473846153846	CYP4A11(-3.00400294791),CYP4A38(-3.52448648571)	CYP4A11(-3.00400294791),CYP4A38(-3.52448648571)
GO:0036101	leukotriene B4 catabolic process	biological process	2/168	3/15302	0.00036	0.158473846153846	CYP4A11(-3.00400294791),CYP4A38(-3.52448648571)	CYP4A11(-3.00400294791),CYP4A38(-3.52448648571)
GO:0036102	leukotriene B4 metabolic process	biological process	2/168	3/15302	0.00036	0.158473846153846	CYP4A11(-3.00400294791),CYP4A38(-3.52448648571)	CYP4A11(-3.00400294791),CYP4A38(-3.52448648571)
GO:0098590	plasma membrane region	cellular component	25/176	1113/15280	0.00098	0.166763333333333	ACHE(-4.08323111781),ADRB2(-3.89034642648),ANXA13(-3.61051677385),ARL4C(-3.00925648286),BST2(-3.1277922092),CHRNA7(-5.35407409728),CHRNB4(-3.83664747871),CYP4A11(-3.00400294791),CYP4A38(-3.52448648571),DPEP1(-5.11208572671),ENTPD2(-4.88610872627),FLRT3(-3.03888336167),FRMD1(-3.33910512166),ITGB2(-5.77788517684),KCNJ11(-3.99402330437),MUC20(-3.71981294569),NPC1L1(-5.04542886326),PALM(-3.8655719549…	ACHE(-4.08323111781),ADRB2(-3.89034642648),ANXA13(-3.61051677385),ARL4C(-3.00925648286),BST2(-3.1277922092),CHRNA7(-5.35407409728),CHRNB4(-3.83664747871),CYP4A11(-3.00400294791),CYP4A38(-3.52448648571),DPEP1(-5.11208572671),ENTPD2(-4.88610872627),FLRT3(-3.03888336167),FRMD1(-3.33910512166),ITGB2(-5.77788517684),KCNJ11(-3.99402330437),MUC20(-3.71981294569),NPC1L1(-5.04542886326),PALM(-3.8655719549…
GO:0002237	response to molecule of bacterial origin	biological process	13/168	394/15302	0.00041	0.17168	ABCC8(-4.11329818101),ACP5(-3.62216530046),CXCL10(-13.7388009038),EDN1(-3.3688451926),ENTPD2(-4.88610872627),LOC100684769(-3.3890426366),LOC485869(-3.50580800324),MGST1(-18.0793548796),PROS1(-11.4183955325),SCGB1A1(-7.49611882365),TFPI(-11.5496178357),TLR4(-4.58960504562),TRIM6(-13.7911652632)	ABCC8(-4.11329818101),ACP5(-3.62216530046),CXCL10(-13.7388009038),EDN1(-3.3688451926),ENTPD2(-4.88610872627),LOC100684769(-3.3890426366),LOC485869(-3.50580800324),MGST1(-18.0793548796),PROS1(-11.4183955325),SCGB1A1(-7.49611882365),TFPI(-11.5496178357),TLR4(-4.58960504562),TRIM6(-13.7911652632)
GO:0009967	positive regulation of signal transduction	biological process	34/168	1710/15302	0.00041	0.17168	ADRB2(-3.89034642648),ARHGEF26(-3.04394991562),BCL2L1(-4.60342312305),BMF(-3.2947157555),CCL24(-3.04867073822),CCL26(-18.5884161779),CDKN2B_1(-3.21315980854),CHP2(-11.2127638639),CHRNA7(-5.35407409728),CXCL10(-13.7388009038),EDN1(-3.3688451926),F2(-5.34691837052),FRMD1(-3.33910512166),IGF2(-6.67109718089),IGFBP5(-11.4257124547),LOC100684769(-3.3890426366),LOC485869(-3.50580800324),LRIG1(-3.042405…	ADRB2(-3.89034642648),ARHGEF26(-3.04394991562),BCL2L1(-4.60342312305),BMF(-3.2947157555),CCL24(-3.04867073822),CCL26(-18.5884161779),CDKN2B_1(-3.21315980854),CHP2(-11.2127638639),CHRNA7(-5.35407409728),CXCL10(-13.7388009038),EDN1(-3.3688451926),F2(-5.34691837052),FRMD1(-3.33910512166),IGF2(-6.67109718089),IGFBP5(-11.4257124547),LOC100684769(-3.3890426366),LOC485869(-3.50580800324),LRIG1(-3.042405…
GO:0030595	leukocyte chemotaxis	biological process	9/168	205/15302	0.00044	0.179855238095238	CCL24(-3.04867073822),CCL26(-18.5884161779),CXCL10(-13.7388009038),EDN1(-3.3688451926),GPSM3(-3.43508451465),ITGB2(-5.77788517684),LOC485869(-3.50580800324),PADI2(-3.36443940662),RARRES2(-3.23701706024)	CCL24(-3.04867073822),CCL26(-18.5884161779),CXCL10(-13.7388009038),EDN1(-3.3688451926),GPSM3(-3.43508451465),ITGB2(-5.77788517684),LOC485869(-3.50580800324),PADI2(-3.36443940662),RARRES2(-3.23701706024)
GO:0005886	plasma membrane	cellular component	73/176	4651/15280	0.00116	0.182209230769231	ABCC8(-4.11329818101),ACHE(-4.08323111781),ADGRF1(-3.34790806372),ADRB2(-3.89034642648),ANXA13(-3.61051677385),ARL4C(-3.00925648286),ATP8B3(-3.35911365601),ATP8B4(-3.92192944354),B3GNT3(-12.6352147668),BMF(-3.2947157555),BST2(-3.1277922092),CHP2(-11.2127638639),CHRNA7(-5.35407409728),CHRNB4(-3.83664747871),CLEC7A(-14.8753820406),CXCL10(-13.7388009038),CYP4A11(-3.00400294791),CYP4A38(-3.5244864857…	ABCC8(-4.11329818101),ACHE(-4.08323111781),ADGRF1(-3.34790806372),ADRB2(-3.89034642648),ANXA13(-3.61051677385),ARL4C(-3.00925648286),ATP8B3(-3.35911365601),ATP8B4(-3.92192944354),B3GNT3(-12.6352147668),BMF(-3.2947157555),BST2(-3.1277922092),CHP2(-11.2127638639),CHRNA7(-5.35407409728),CHRNB4(-3.83664747871),CLEC7A(-14.8753820406),CXCL10(-13.7388009038),CYP4A11(-3.00400294791),CYP4A38(-3.5244864857…
GO:1903793	positive regulation of anion transport	biological process	5/168	60/15302	0.00050	0.199627906976744	CYP4A11(-3.00400294791),CYP4A38(-3.52448648571),EDN1(-3.3688451926),SLC38A3(-3.21631323952),TRPA1(-9.67065624912)	CYP4A11(-3.00400294791),CYP4A38(-3.52448648571),EDN1(-3.3688451926),SLC38A3(-3.21631323952),TRPA1(-9.67065624912)
GO:0102116	laurate hydroxylase activity	molecular function	2/160	2/13372	0.00014	0.206826666666667	CYP4A11(-3.00400294791),CYP4A38(-3.52448648571)	CYP4A11(-3.00400294791),CYP4A38(-3.52448648571)
GO:0103002	16-hydroxypalmitate dehydrogenase activity	molecular function	2/160	2/13372	0.00014	0.206826666666667	CYP4A11(-3.00400294791),CYP4A38(-3.52448648571)	CYP4A11(-3.00400294791),CYP4A38(-3.52448648571)
GO:0099094	ligand-gated cation channel activity	molecular function	7/160	102/13372	0.00022	0.206826666666667	CHRNA7(-5.35407409728),CHRNB4(-3.83664747871),KCNJ11(-3.99402330437),KCNJ16(-9.00358537216),KCNJ2(-3.03014045346),SCNN1A(-3.01233527022),TRPA1(-9.67065624912)	CHRNA7(-5.35407409728),CHRNB4(-3.83664747871),KCNJ11(-3.99402330437),KCNJ16(-9.00358537216),KCNJ2(-3.03014045346),SCNN1A(-3.01233527022),TRPA1(-9.67065624912)
GO:0042166	acetylcholine binding	molecular function	3/160	12/13372	0.00034	0.206826666666667	ACHE(-4.08323111781),CHRNA7(-5.35407409728),CHRNB4(-3.83664747871)	ACHE(-4.08323111781),CHRNA7(-5.35407409728),CHRNB4(-3.83664747871)
GO:0046982	protein heterodimerization activity	molecular function	17/160	558/13372	0.00037	0.206826666666667	ARNT2(-4.23069550209),BCL2L1(-4.60342312305),CHRNB4(-3.83664747871),ITGB2(-5.77788517684),KRT25(-14.7311013727),MAF(-16.799432316),MAFB(-5.11808307341),NR5A2(-10.3716568685),S100A4(-5.46531049352),SDCBP2(-7.82047427346),SIM1(-10.2776283675),SOX18(-12.2716672785),STX1B(-3.3774028585),SYT3(-3.2916150485),TLR4(-4.58960504562),UGT1A6(-11.4786129062),UNC13A(-8.97732763088)	ARNT2(-4.23069550209),BCL2L1(-4.60342312305),CHRNB4(-3.83664747871),ITGB2(-5.77788517684),KRT25(-14.7311013727),MAF(-16.799432316),MAFB(-5.11808307341),NR5A2(-10.3716568685),S100A4(-5.46531049352),SDCBP2(-7.82047427346),SIM1(-10.2776283675),SOX18(-12.2716672785),STX1B(-3.3774028585),SYT3(-3.2916150485),TLR4(-4.58960504562),UGT1A6(-11.4786129062),UNC13A(-8.97732763088)
GO:0008405	arachidonic acid 11,12-epoxygenase activity	molecular function	2/160	3/13372	0.00042	0.206826666666667	CYP4A11(-3.00400294791),CYP4A38(-3.52448648571)	CYP4A11(-3.00400294791),CYP4A38(-3.52448648571)
GO:0018685	alkane 1-monooxygenase activity	molecular function	2/160	3/13372	0.00042	0.206826666666667	CYP4A11(-3.00400294791),CYP4A38(-3.52448648571)	CYP4A11(-3.00400294791),CYP4A38(-3.52448648571)
GO:0031728	CCR3 chemokine receptor binding	molecular function	2/160	3/13372	0.00042	0.206826666666667	CCL24(-3.04867073822),CCL26(-18.5884161779)	CCL24(-3.04867073822),CCL26(-18.5884161779)
GO:0050051	leukotriene-B4 20-monooxygenase activity	molecular function	2/160	3/13372	0.00042	0.206826666666667	CYP4A11(-3.00400294791),CYP4A38(-3.52448648571)	CYP4A11(-3.00400294791),CYP4A38(-3.52448648571)
GO:0030335	positive regulation of cell migration	biological process	15/168	513/15302	0.00054	0.209001739130435	ACP5(-3.62216530046),CCL24(-3.04867073822),CCL26(-18.5884161779),COL18A1(-4.40164460747),CXCL10(-13.7388009038),DOCK8(-3.40388242557),EDN1(-3.3688451926),GPLD1(-3.23207073074),GPSM3(-3.43508451465),IGF2(-6.67109718089),IGFBP5(-11.4257124547),ITGB2(-5.77788517684),LOC485869(-3.50580800324),MMP2(-10.0364209105),RARRES2(-3.23701706024)	ACP5(-3.62216530046),CCL24(-3.04867073822),CCL26(-18.5884161779),COL18A1(-4.40164460747),CXCL10(-13.7388009038),DOCK8(-3.40388242557),EDN1(-3.3688451926),GPLD1(-3.23207073074),GPSM3(-3.43508451465),IGF2(-6.67109718089),IGFBP5(-11.4257124547),ITGB2(-5.77788517684),LOC485869(-3.50580800324),MMP2(-10.0364209105),RARRES2(-3.23701706024)
GO:0001942	hair follicle development	biological process	6/168	93/15302	0.00055	0.209001739130435	FOXN1(-3.64376000188),IGFBP5(-11.4257124547),KRT25(-14.7311013727),KRT27(-14.8318478892),SOX18(-12.2716672785),TNFRSF19(-3.0319919345)	FOXN1(-3.64376000188),IGFBP5(-11.4257124547),KRT25(-14.7311013727),KRT27(-14.8318478892),SOX18(-12.2716672785),TNFRSF19(-3.0319919345)
GO:0050776	regulation of immune response	biological process	21/168	870/15302	0.00056	0.209001739130435	BST2(-3.1277922092),CLEC7A(-14.8753820406),DLA-DRA(-3.27494942529),ENPP3(-3.17918151945),F2(-5.34691837052),GPLD1(-3.23207073074),IGF2(-6.67109718089),ITGB2(-5.77788517684),LOC100684769(-3.3890426366),LOC475935(-3.26665176019),LOC485869(-3.50580800324),MMP2(-10.0364209105),MNDA(-3.63045865224),MUC20(-3.71981294569),MUC5AC(-6.1826318192),MUC5B(-8.41006768099),PIGR(-5.80516062607),PROS1(-11.4183955…	BST2(-3.1277922092),CLEC7A(-14.8753820406),DLA-DRA(-3.27494942529),ENPP3(-3.17918151945),F2(-5.34691837052),GPLD1(-3.23207073074),IGF2(-6.67109718089),ITGB2(-5.77788517684),LOC100684769(-3.3890426366),LOC475935(-3.26665176019),LOC485869(-3.50580800324),MMP2(-10.0364209105),MNDA(-3.63045865224),MUC20(-3.71981294569),MUC5AC(-6.1826318192),MUC5B(-8.41006768099),PIGR(-5.80516062607),PROS1(-11.4183955…
GO:0032101	regulation of response to external stimulus	biological process	22/168	934/15302	0.00058	0.211860425531915	ABCC8(-4.11329818101),ACP5(-3.62216530046),ADRB2(-3.89034642648),CCL24(-3.04867073822),CCL26(-18.5884161779),CXCL10(-13.7388009038),EDN1(-3.3688451926),ENPP3(-3.17918151945),F2(-5.34691837052),GPSM3(-3.43508451465),HERC5(-3.85830811562),LOC485869(-3.50580800324),LOC488947(-11.0233986017),PADI2(-3.36443940662),PROS1(-11.4183955325),RARRES2(-3.23701706024),RTN4R(-3.78367321039),SCGB1A1(-7.496118823…	ABCC8(-4.11329818101),ACP5(-3.62216530046),ADRB2(-3.89034642648),CCL24(-3.04867073822),CCL26(-18.5884161779),CXCL10(-13.7388009038),EDN1(-3.3688451926),ENPP3(-3.17918151945),F2(-5.34691837052),GPSM3(-3.43508451465),HERC5(-3.85830811562),LOC485869(-3.50580800324),LOC488947(-11.0233986017),PADI2(-3.36443940662),PROS1(-11.4183955325),RARRES2(-3.23701706024),RTN4R(-3.78367321039),SCGB1A1(-7.496118823…
GO:0048583	regulation of response to stimulus	biological process	66/168	4214/15302	0.00060	0.2128832	ABCC8(-4.11329818101),ACP5(-3.62216530046),ADRB2(-3.89034642648),ARHGEF26(-3.04394991562),BCL2L1(-4.60342312305),BMF(-3.2947157555),BST2(-3.1277922092),CCL24(-3.04867073822),CCL26(-18.5884161779),CDKN2B_1(-3.21315980854),CHP2(-11.2127638639),CHRNA7(-5.35407409728),CLEC7A(-14.8753820406),CXCL10(-13.7388009038),DLA-DRA(-3.27494942529),EDN1(-3.3688451926),ENPP3(-3.17918151945),F2(-5.34691837052),FLR…	ABCC8(-4.11329818101),ACP5(-3.62216530046),ADRB2(-3.89034642648),ARHGEF26(-3.04394991562),BCL2L1(-4.60342312305),BMF(-3.2947157555),BST2(-3.1277922092),CCL24(-3.04867073822),CCL26(-18.5884161779),CDKN2B_1(-3.21315980854),CHP2(-11.2127638639),CHRNA7(-5.35407409728),CLEC7A(-14.8753820406),CXCL10(-13.7388009038),DLA-DRA(-3.27494942529),EDN1(-3.3688451926),ENPP3(-3.17918151945),F2(-5.34691837052),FLR…
GO:0001525	angiogenesis	biological process	14/168	464/15302	0.00061	0.2128832	ABCC8(-4.11329818101),ADRB2(-3.89034642648),CCL24(-3.04867073822),CHRNA7(-5.35407409728),COL18A1(-4.40164460747),CXCL10(-13.7388009038),EDN1(-3.3688451926),GPLD1(-3.23207073074),IGF2(-6.67109718089),ITGB2(-5.77788517684),ITGB8(-4.34248843593),MMP2(-10.0364209105),SOX18(-12.2716672785),TMPRSS6(-4.89098663614)	ABCC8(-4.11329818101),ADRB2(-3.89034642648),CCL24(-3.04867073822),CHRNA7(-5.35407409728),COL18A1(-4.40164460747),CXCL10(-13.7388009038),EDN1(-3.3688451926),GPLD1(-3.23207073074),IGF2(-6.67109718089),ITGB2(-5.77788517684),ITGB8(-4.34248843593),MMP2(-10.0364209105),SOX18(-12.2716672785),TMPRSS6(-4.89098663614)
GO:0030334	regulation of cell migration	biological process	21/168	876/15302	0.00062	0.2128832	ABCC8(-4.11329818101),ACP5(-3.62216530046),BST2(-3.1277922092),CCL24(-3.04867073822),CCL26(-18.5884161779),COL18A1(-4.40164460747),CXCL10(-13.7388009038),DOCK8(-3.40388242557),DPEP1(-5.11208572671),EDN1(-3.3688451926),GPLD1(-3.23207073074),GPSM3(-3.43508451465),IGF2(-6.67109718089),IGFBP5(-11.4257124547),ITGB2(-5.77788517684),LOC475935(-3.26665176019),LOC485869(-3.50580800324),MMP2(-10.0364209105…	ABCC8(-4.11329818101),ACP5(-3.62216530046),BST2(-3.1277922092),CCL24(-3.04867073822),CCL26(-18.5884161779),COL18A1(-4.40164460747),CXCL10(-13.7388009038),DOCK8(-3.40388242557),DPEP1(-5.11208572671),EDN1(-3.3688451926),GPLD1(-3.23207073074),GPSM3(-3.43508451465),IGF2(-6.67109718089),IGFBP5(-11.4257124547),ITGB2(-5.77788517684),LOC475935(-3.26665176019),LOC485869(-3.50580800324),MMP2(-10.0364209105…
GO:0032879	regulation of localization	biological process	50/168	2943/15302	0.00064	0.213790188679245	ABCC8(-4.11329818101),ACACB(-3.62155920976),ACHE(-4.08323111781),ACP5(-3.62216530046),ADRB2(-3.89034642648),ANXA13(-3.61051677385),ARHGEF26(-3.04394991562),ATP2A3(-9.12817995224),ATP8B4(-3.92192944354),BCL2L1(-4.60342312305),BST2(-3.1277922092),CCL24(-3.04867073822),CCL26(-18.5884161779),CHP2(-11.2127638639),CHRNB4(-3.83664747871),COL18A1(-4.40164460747),CXCL10(-13.7388009038),CYP4A11(-3.00400294…	ABCC8(-4.11329818101),ACACB(-3.62155920976),ACHE(-4.08323111781),ACP5(-3.62216530046),ADRB2(-3.89034642648),ANXA13(-3.61051677385),ARHGEF26(-3.04394991562),ATP2A3(-9.12817995224),ATP8B4(-3.92192944354),BCL2L1(-4.60342312305),BST2(-3.1277922092),CCL24(-3.04867073822),CCL26(-18.5884161779),CHP2(-11.2127638639),CHRNB4(-3.83664747871),COL18A1(-4.40164460747),CXCL10(-13.7388009038),CYP4A11(-3.00400294…
GO:0080134	regulation of response to stress	biological process	30/168	1473/15302	0.00065	0.213790188679245	ABCC8(-4.11329818101),ACP5(-3.62216530046),ADRB2(-3.89034642648),BCL2L1(-4.60342312305),CCL24(-3.04867073822),CLEC7A(-14.8753820406),EDN1(-3.3688451926),ENPP3(-3.17918151945),F2(-5.34691837052),GPSM3(-3.43508451465),HERC5(-3.85830811562),IGF2(-6.67109718089),ITGB2(-5.77788517684),LOC100684769(-3.3890426366),LOC485869(-3.50580800324),LOC488947(-11.0233986017),MGMT(-3.18834559881),MMP2(-10.03642091…	ABCC8(-4.11329818101),ACP5(-3.62216530046),ADRB2(-3.89034642648),BCL2L1(-4.60342312305),CCL24(-3.04867073822),CLEC7A(-14.8753820406),EDN1(-3.3688451926),ENPP3(-3.17918151945),F2(-5.34691837052),GPSM3(-3.43508451465),HERC5(-3.85830811562),IGF2(-6.67109718089),ITGB2(-5.77788517684),LOC100684769(-3.3890426366),LOC485869(-3.50580800324),LOC488947(-11.0233986017),MGMT(-3.18834559881),MMP2(-10.03642091…
GO:0098773	skin epidermis development	biological process	6/168	96/15302	0.00066	0.213790188679245	FOXN1(-3.64376000188),IGFBP5(-11.4257124547),KRT25(-14.7311013727),KRT27(-14.8318478892),SOX18(-12.2716672785),TNFRSF19(-3.0319919345)	FOXN1(-3.64376000188),IGFBP5(-11.4257124547),KRT25(-14.7311013727),KRT27(-14.8318478892),SOX18(-12.2716672785),TNFRSF19(-3.0319919345)
GO:0002933	lipid hydroxylation	biological process	2/168	4/15302	0.00071	0.220731428571429	CYP4A11(-3.00400294791),CYP4A38(-3.52448648571)	CYP4A11(-3.00400294791),CYP4A38(-3.52448648571)
GO:0097267	omega-hydroxylase P450 pathway	biological process	2/168	4/15302	0.00071	0.220731428571429	CYP4A11(-3.00400294791),CYP4A38(-3.52448648571)	CYP4A11(-3.00400294791),CYP4A38(-3.52448648571)
GO:0022404	molting cycle process	biological process	7/168	135/15302	0.00072	0.220731428571429	FOXN1(-3.64376000188),IGFBP5(-11.4257124547),KRT25(-14.7311013727),KRT27(-14.8318478892),LRIG1(-3.04240571783),SOX18(-12.2716672785),TNFRSF19(-3.0319919345)	FOXN1(-3.64376000188),IGFBP5(-11.4257124547),KRT25(-14.7311013727),KRT27(-14.8318478892),LRIG1(-3.04240571783),SOX18(-12.2716672785),TNFRSF19(-3.0319919345)
GO:0006955	immune response	biological process	34/168	1768/15302	0.00076	0.22496	ARHGEF26(-3.04394991562),ATP8B4(-3.92192944354),BST2(-3.1277922092),CCL24(-3.04867073822),CCL26(-18.5884161779),CHRNB4(-3.83664747871),CLEC7A(-14.8753820406),CXCL10(-13.7388009038),DLA-DRA(-3.27494942529),DPP7(-3.37075820811),EDN1(-3.3688451926),ENPP3(-3.17918151945),F2(-5.34691837052),GPLD1(-3.23207073074),GPSM3(-3.43508451465),IGF2(-6.67109718089),ITGB2(-5.77788517684),LOC100684769(-3.389042636…	ARHGEF26(-3.04394991562),ATP8B4(-3.92192944354),BST2(-3.1277922092),CCL24(-3.04867073822),CCL26(-18.5884161779),CHRNB4(-3.83664747871),CLEC7A(-14.8753820406),CXCL10(-13.7388009038),DLA-DRA(-3.27494942529),DPP7(-3.37075820811),EDN1(-3.3688451926),ENPP3(-3.17918151945),F2(-5.34691837052),GPLD1(-3.23207073074),GPSM3(-3.43508451465),IGF2(-6.67109718089),ITGB2(-5.77788517684),LOC100684769(-3.389042636…
GO:0007596	blood coagulation	biological process	10/168	268/15302	0.00076	0.22496	ADRB2(-3.89034642648),DOCK8(-3.40388242557),EDN1(-3.3688451926),ENTPD2(-4.88610872627),F2(-5.34691837052),MUC5B(-8.41006768099),PROS1(-11.4183955325),TFPI(-11.5496178357),TLR4(-4.58960504562),TMPRSS6(-4.89098663614)	ADRB2(-3.89034642648),DOCK8(-3.40388242557),EDN1(-3.3688451926),ENTPD2(-4.88610872627),F2(-5.34691837052),MUC5B(-8.41006768099),PROS1(-11.4183955325),TFPI(-11.5496178357),TLR4(-4.58960504562),TMPRSS6(-4.89098663614)
GO:0050878	regulation of body fluid levels	biological process	14/168	476/15302	0.00078	0.226966779661017	ADRB2(-3.89034642648),CYP4A11(-3.00400294791),CYP4A38(-3.52448648571),DOCK8(-3.40388242557),EDN1(-3.3688451926),ENTPD2(-4.88610872627),F2(-5.34691837052),MUC5B(-8.41006768099),PROS1(-11.4183955325),SCNN1A(-3.01233527022),TFPI(-11.5496178357),TLR4(-4.58960504562),TMPRSS6(-4.89098663614),TP73(-11.3272251469)	ADRB2(-3.89034642648),CYP4A11(-3.00400294791),CYP4A38(-3.52448648571),DOCK8(-3.40388242557),EDN1(-3.3688451926),ENTPD2(-4.88610872627),F2(-5.34691837052),MUC5B(-8.41006768099),PROS1(-11.4183955325),SCNN1A(-3.01233527022),TFPI(-11.5496178357),TLR4(-4.58960504562),TMPRSS6(-4.89098663614),TP73(-11.3272251469)
GO:2000147	positive regulation of cell motility	biological process	15/168	533/15302	0.00080	0.227223529411765	ACP5(-3.62216530046),CCL24(-3.04867073822),CCL26(-18.5884161779),COL18A1(-4.40164460747),CXCL10(-13.7388009038),DOCK8(-3.40388242557),EDN1(-3.3688451926),GPLD1(-3.23207073074),GPSM3(-3.43508451465),IGF2(-6.67109718089),IGFBP5(-11.4257124547),ITGB2(-5.77788517684),LOC485869(-3.50580800324),MMP2(-10.0364209105),RARRES2(-3.23701706024)	ACP5(-3.62216530046),CCL24(-3.04867073822),CCL26(-18.5884161779),COL18A1(-4.40164460747),CXCL10(-13.7388009038),DOCK8(-3.40388242557),EDN1(-3.3688451926),GPLD1(-3.23207073074),GPSM3(-3.43508451465),IGF2(-6.67109718089),IGFBP5(-11.4257124547),ITGB2(-5.77788517684),LOC485869(-3.50580800324),MMP2(-10.0364209105),RARRES2(-3.23701706024)
GO:0010647	positive regulation of cell communication	biological process	36/168	1927/15302	0.00088	0.227223529411765	ADRB2(-3.89034642648),ARHGEF26(-3.04394991562),BCL2L1(-4.60342312305),BMF(-3.2947157555),CCL24(-3.04867073822),CCL26(-18.5884161779),CDKN2B_1(-3.21315980854),CHP2(-11.2127638639),CHRNA7(-5.35407409728),CHRNB4(-3.83664747871),CXCL10(-13.7388009038),EDN1(-3.3688451926),F2(-5.34691837052),FRMD1(-3.33910512166),GPLD1(-3.23207073074),IGF2(-6.67109718089),IGFBP5(-11.4257124547),LOC100684769(-3.38904263…	ADRB2(-3.89034642648),ARHGEF26(-3.04394991562),BCL2L1(-4.60342312305),BMF(-3.2947157555),CCL24(-3.04867073822),CCL26(-18.5884161779),CDKN2B_1(-3.21315980854),CHP2(-11.2127638639),CHRNA7(-5.35407409728),CHRNB4(-3.83664747871),CXCL10(-13.7388009038),EDN1(-3.3688451926),F2(-5.34691837052),FRMD1(-3.33910512166),GPLD1(-3.23207073074),IGF2(-6.67109718089),IGFBP5(-11.4257124547),LOC100684769(-3.38904263…
GO:1901700	response to oxygen-containing compound	biological process	36/168	1927/15302	0.00088	0.227223529411765	ABCC8(-4.11329818101),ABO(-12.257268006),ACHE(-4.08323111781),ACP5(-3.62216530046),ADRB2(-3.89034642648),ALDH1A1(-3.72431030208),ARNT2(-4.23069550209),CLEC7A(-14.8753820406),CXCL10(-13.7388009038),CYP4A11(-3.00400294791),CYP4A38(-3.52448648571),DPEP1(-5.11208572671),EDN1(-3.3688451926),ENTPD2(-4.88610872627),F2(-5.34691837052),FIBIN(-3.28746418271),GPLD1(-3.23207073074),HABP2(-13.88889796),IGF2(-…	ABCC8(-4.11329818101),ABO(-12.257268006),ACHE(-4.08323111781),ACP5(-3.62216530046),ADRB2(-3.89034642648),ALDH1A1(-3.72431030208),ARNT2(-4.23069550209),CLEC7A(-14.8753820406),CXCL10(-13.7388009038),CYP4A11(-3.00400294791),CYP4A38(-3.52448648571),DPEP1(-5.11208572671),EDN1(-3.3688451926),ENTPD2(-4.88610872627),F2(-5.34691837052),FIBIN(-3.28746418271),GPLD1(-3.23207073074),HABP2(-13.88889796),IGF2(-…
GO:0006950	response to stress	biological process	63/168	4022/15302	0.00088	0.227223529411765	ABCC8(-4.11329818101),ABO(-12.257268006),ACHE(-4.08323111781),ACP5(-3.62216530046),ADRB2(-3.89034642648),ALDH1A1(-3.72431030208),ARHGEF26(-3.04394991562),ARNT2(-4.23069550209),ATP2A3(-9.12817995224),BCL2L1(-4.60342312305),BMF(-3.2947157555),BST2(-3.1277922092),CCL24(-3.04867073822),CCL26(-18.5884161779),CHRNA7(-5.35407409728),CLEC7A(-14.8753820406),CXCL10(-13.7388009038),DLA-DRA(-3.27494942529),D…	ABCC8(-4.11329818101),ABO(-12.257268006),ACHE(-4.08323111781),ACP5(-3.62216530046),ADRB2(-3.89034642648),ALDH1A1(-3.72431030208),ARHGEF26(-3.04394991562),ARNT2(-4.23069550209),ATP2A3(-9.12817995224),BCL2L1(-4.60342312305),BMF(-3.2947157555),BST2(-3.1277922092),CCL24(-3.04867073822),CCL26(-18.5884161779),CHRNA7(-5.35407409728),CLEC7A(-14.8753820406),CXCL10(-13.7388009038),DLA-DRA(-3.27494942529),D…
GO:0009410	response to xenobiotic stimulus	biological process	11/168	323/15302	0.00089	0.227223529411765	ACHE(-4.08323111781),ADRB2(-3.89034642648),ARNT2(-4.23069550209),DPEP1(-5.11208572671),EDN1(-3.3688451926),FIBIN(-3.28746418271),MGST1(-18.0793548796),SCGB1A1(-7.49611882365),TLR4(-4.58960504562),TRPA1(-9.67065624912),UGT1A6(-11.4786129062)	ACHE(-4.08323111781),ADRB2(-3.89034642648),ARNT2(-4.23069550209),DPEP1(-5.11208572671),EDN1(-3.3688451926),FIBIN(-3.28746418271),MGST1(-18.0793548796),SCGB1A1(-7.49611882365),TLR4(-4.58960504562),TRPA1(-9.67065624912),UGT1A6(-11.4786129062)
GO:0033574	response to testosterone	biological process	5/168	68/15302	0.00090	0.227223529411765	ADRB2(-3.89034642648),CYP4A11(-3.00400294791),CYP4A38(-3.52448648571),EDN1(-3.3688451926),KCNJ11(-3.99402330437)	ADRB2(-3.89034642648),CYP4A11(-3.00400294791),CYP4A38(-3.52448648571),EDN1(-3.3688451926),KCNJ11(-3.99402330437)
GO:0002687	positive regulation of leukocyte migration	biological process	7/168	140/15302	0.00090	0.227223529411765	CCL24(-3.04867073822),CXCL10(-13.7388009038),DOCK8(-3.40388242557),EDN1(-3.3688451926),GPSM3(-3.43508451465),LOC485869(-3.50580800324),RARRES2(-3.23701706024)	CCL24(-3.04867073822),CXCL10(-13.7388009038),DOCK8(-3.40388242557),EDN1(-3.3688451926),GPSM3(-3.43508451465),LOC485869(-3.50580800324),RARRES2(-3.23701706024)
GO:0071214	cellular response to abiotic stimulus	biological process	12/168	375/15302	0.00090	0.227223529411765	BMF(-3.2947157555),F2(-5.34691837052),GPLD1(-3.23207073074),IGF2(-6.67109718089),KCNJ2(-3.03014045346),MGMT(-3.18834559881),OSR1(-3.26903718076),PALM(-3.86557195491),SLC38A3(-3.21631323952),SLC6A12(-5.63584113238),TLR4(-4.58960504562),TP73(-11.3272251469)	BMF(-3.2947157555),F2(-5.34691837052),GPLD1(-3.23207073074),IGF2(-6.67109718089),KCNJ2(-3.03014045346),MGMT(-3.18834559881),OSR1(-3.26903718076),PALM(-3.86557195491),SLC38A3(-3.21631323952),SLC6A12(-5.63584113238),TLR4(-4.58960504562),TP73(-11.3272251469)
GO:0104004	cellular response to environmental stimulus	biological process	12/168	375/15302	0.00090	0.227223529411765	BMF(-3.2947157555),F2(-5.34691837052),GPLD1(-3.23207073074),IGF2(-6.67109718089),KCNJ2(-3.03014045346),MGMT(-3.18834559881),OSR1(-3.26903718076),PALM(-3.86557195491),SLC38A3(-3.21631323952),SLC6A12(-5.63584113238),TLR4(-4.58960504562),TP73(-11.3272251469)	BMF(-3.2947157555),F2(-5.34691837052),GPLD1(-3.23207073074),IGF2(-6.67109718089),KCNJ2(-3.03014045346),MGMT(-3.18834559881),OSR1(-3.26903718076),PALM(-3.86557195491),SLC38A3(-3.21631323952),SLC6A12(-5.63584113238),TLR4(-4.58960504562),TP73(-11.3272251469)
GO:0023056	positive regulation of signaling	biological process	36/168	1934/15302	0.00094	0.230541714285714	ADRB2(-3.89034642648),ARHGEF26(-3.04394991562),BCL2L1(-4.60342312305),BMF(-3.2947157555),CCL24(-3.04867073822),CCL26(-18.5884161779),CDKN2B_1(-3.21315980854),CHP2(-11.2127638639),CHRNA7(-5.35407409728),CHRNB4(-3.83664747871),CXCL10(-13.7388009038),EDN1(-3.3688451926),F2(-5.34691837052),FRMD1(-3.33910512166),GPLD1(-3.23207073074),IGF2(-6.67109718089),IGFBP5(-11.4257124547),LOC100684769(-3.38904263…	ADRB2(-3.89034642648),ARHGEF26(-3.04394991562),BCL2L1(-4.60342312305),BMF(-3.2947157555),CCL24(-3.04867073822),CCL26(-18.5884161779),CDKN2B_1(-3.21315980854),CHP2(-11.2127638639),CHRNA7(-5.35407409728),CHRNB4(-3.83664747871),CXCL10(-13.7388009038),EDN1(-3.3688451926),F2(-5.34691837052),FRMD1(-3.33910512166),GPLD1(-3.23207073074),IGF2(-6.67109718089),IGFBP5(-11.4257124547),LOC100684769(-3.38904263…
GO:0032305	positive regulation of icosanoid secretion	biological process	3/168	18/15302	0.00094	0.230541714285714	CYP4A11(-3.00400294791),CYP4A38(-3.52448648571),EDN1(-3.3688451926)	CYP4A11(-3.00400294791),CYP4A38(-3.52448648571),EDN1(-3.3688451926)
GO:0070098	chemokine-mediated signaling pathway	biological process	5/168	69/15302	0.00096	0.232130704225352	CCL24(-3.04867073822),CCL26(-18.5884161779),CXCL10(-13.7388009038),EDN1(-3.3688451926),PADI2(-3.36443940662)	CCL24(-3.04867073822),CCL26(-18.5884161779),CXCL10(-13.7388009038),EDN1(-3.3688451926),PADI2(-3.36443940662)
GO:0007599	hemostasis	biological process	10/168	277/15302	0.00098	0.232826301369863	ADRB2(-3.89034642648),DOCK8(-3.40388242557),EDN1(-3.3688451926),ENTPD2(-4.88610872627),F2(-5.34691837052),MUC5B(-8.41006768099),PROS1(-11.4183955325),TFPI(-11.5496178357),TLR4(-4.58960504562),TMPRSS6(-4.89098663614)	ADRB2(-3.89034642648),DOCK8(-3.40388242557),EDN1(-3.3688451926),ENTPD2(-4.88610872627),F2(-5.34691837052),MUC5B(-8.41006768099),PROS1(-11.4183955325),TFPI(-11.5496178357),TLR4(-4.58960504562),TMPRSS6(-4.89098663614)
GO:0051260	protein homooligomerization	biological process	11/168	327/15302	0.00099	0.232826301369863	ACACB(-3.62155920976),ALDH1A1(-3.72431030208),BMF(-3.2947157555),ENTPD2(-4.88610872627),KCNJ2(-3.03014045346),MGST1(-18.0793548796),MUC20(-3.71981294569),MUC5B(-8.41006768099),NPM2(-11.6361442464),TRPA1(-9.67065624912),TRPM8(-4.34051219603)	ACACB(-3.62155920976),ALDH1A1(-3.72431030208),BMF(-3.2947157555),ENTPD2(-4.88610872627),KCNJ2(-3.03014045346),MGST1(-18.0793548796),MUC20(-3.71981294569),MUC5B(-8.41006768099),NPM2(-11.6361442464),TRPA1(-9.67065624912),TRPM8(-4.34051219603)
GO:0042221	response to chemical	biological process	73/168	4884/15302	0.00106	0.242641066666667	ABCC8(-4.11329818101),ABO(-12.257268006),ACACB(-3.62155920976),ACHE(-4.08323111781),ACP5(-3.62216530046),ADRB2(-3.89034642648),ALDH1A1(-3.72431030208),ARNT2(-4.23069550209),ATP2A3(-9.12817995224),ATP8B4(-3.92192944354),BCL2L1(-4.60342312305),BST2(-3.1277922092),CCL24(-3.04867073822),CCL26(-18.5884161779),CDKN2B_1(-3.21315980854),CHP2(-11.2127638639),CHRNA7(-5.35407409728),CHRNB4(-3.83664747871),C…	ABCC8(-4.11329818101),ABO(-12.257268006),ACACB(-3.62155920976),ACHE(-4.08323111781),ACP5(-3.62216530046),ADRB2(-3.89034642648),ALDH1A1(-3.72431030208),ARNT2(-4.23069550209),ATP2A3(-9.12817995224),ATP8B4(-3.92192944354),BCL2L1(-4.60342312305),BST2(-3.1277922092),CCL24(-3.04867073822),CCL26(-18.5884161779),CDKN2B_1(-3.21315980854),CHP2(-11.2127638639),CHRNA7(-5.35407409728),CHRNB4(-3.83664747871),C…
GO:0032102	negative regulation of response to external stimulus	biological process	11/168	330/15302	0.00106	0.242641066666667	ABCC8(-4.11329818101),ACP5(-3.62216530046),ADRB2(-3.89034642648),EDN1(-3.3688451926),ENPP3(-3.17918151945),F2(-5.34691837052),LOC488947(-11.0233986017),PADI2(-3.36443940662),RTN4R(-3.78367321039),TFPI(-11.5496178357),TMPRSS6(-4.89098663614)	ABCC8(-4.11329818101),ACP5(-3.62216530046),ADRB2(-3.89034642648),EDN1(-3.3688451926),ENPP3(-3.17918151945),F2(-5.34691837052),LOC488947(-11.0233986017),PADI2(-3.36443940662),RTN4R(-3.78367321039),TFPI(-11.5496178357),TMPRSS6(-4.89098663614)
GO:0048522	positive regulation of cellular process	biological process	80/168	5495/15302	0.00114	0.25752	ABCC8(-4.11329818101),ABO(-12.257268006),ACACB(-3.62155920976),ACHE(-4.08323111781),ACP5(-3.62216530046),ADRB2(-3.89034642648),ALDH1A1(-3.72431030208),ANXA13(-3.61051677385),ARHGEF26(-3.04394991562),ARNT2(-4.23069550209),BCL2L1(-4.60342312305),BMF(-3.2947157555),CCL24(-3.04867073822),CCL26(-18.5884161779),CDKN2B_1(-3.21315980854),CHP2(-11.2127638639),CHRNA7(-5.35407409728),CHRNB4(-3.83664747871),…	ABCC8(-4.11329818101),ABO(-12.257268006),ACACB(-3.62155920976),ACHE(-4.08323111781),ACP5(-3.62216530046),ADRB2(-3.89034642648),ALDH1A1(-3.72431030208),ANXA13(-3.61051677385),ARHGEF26(-3.04394991562),ARNT2(-4.23069550209),BCL2L1(-4.60342312305),BMF(-3.2947157555),CCL24(-3.04867073822),CCL26(-18.5884161779),CDKN2B_1(-3.21315980854),CHP2(-11.2127638639),CHRNA7(-5.35407409728),CHRNB4(-3.83664747871),…
GO:0002685	regulation of leukocyte migration	biological process	8/168	189/15302	0.00116	0.25752	CCL24(-3.04867073822),CXCL10(-13.7388009038),DOCK8(-3.40388242557),EDN1(-3.3688451926),GPSM3(-3.43508451465),LOC485869(-3.50580800324),PADI2(-3.36443940662),RARRES2(-3.23701706024)	CCL24(-3.04867073822),CXCL10(-13.7388009038),DOCK8(-3.40388242557),EDN1(-3.3688451926),GPSM3(-3.43508451465),LOC485869(-3.50580800324),PADI2(-3.36443940662),RARRES2(-3.23701706024)
GO:0050955	thermoception	biological process	2/168	5/15302	0.00117	0.25752	TRPA1(-9.67065624912),TRPM8(-4.34051219603)	TRPA1(-9.67065624912),TRPM8(-4.34051219603)
GO:0014070	response to organic cyclic compound	biological process	25/168	1187/15302	0.00121	0.262952911392405	ACACB(-3.62155920976),ACP5(-3.62216530046),ADRB2(-3.89034642648),ALDH1A1(-3.72431030208),ARNT2(-4.23069550209),CDKN2B_1(-3.21315980854),CXCL10(-13.7388009038),CYP4A11(-3.00400294791),CYP4A38(-3.52448648571),EDN1(-3.3688451926),F2(-5.34691837052),FIBIN(-3.28746418271),GPLD1(-3.23207073074),IGF2(-6.67109718089),IGFBP5(-11.4257124547),KCNJ11(-3.99402330437),LOC488947(-11.0233986017),MGMT(-3.18834559…	ACACB(-3.62155920976),ACP5(-3.62216530046),ADRB2(-3.89034642648),ALDH1A1(-3.72431030208),ARNT2(-4.23069550209),CDKN2B_1(-3.21315980854),CXCL10(-13.7388009038),CYP4A11(-3.00400294791),CYP4A38(-3.52448648571),EDN1(-3.3688451926),F2(-5.34691837052),FIBIN(-3.28746418271),GPLD1(-3.23207073074),IGF2(-6.67109718089),IGFBP5(-11.4257124547),KCNJ11(-3.99402330437),LOC488947(-11.0233986017),MGMT(-3.18834559…
GO:2000145	regulation of cell motility	biological process	21/168	929/15302	0.00130	0.27898	ABCC8(-4.11329818101),ACP5(-3.62216530046),BST2(-3.1277922092),CCL24(-3.04867073822),CCL26(-18.5884161779),COL18A1(-4.40164460747),CXCL10(-13.7388009038),DOCK8(-3.40388242557),DPEP1(-5.11208572671),EDN1(-3.3688451926),GPLD1(-3.23207073074),GPSM3(-3.43508451465),IGF2(-6.67109718089),IGFBP5(-11.4257124547),ITGB2(-5.77788517684),LOC475935(-3.26665176019),LOC485869(-3.50580800324),MMP2(-10.0364209105…	ABCC8(-4.11329818101),ACP5(-3.62216530046),BST2(-3.1277922092),CCL24(-3.04867073822),CCL26(-18.5884161779),COL18A1(-4.40164460747),CXCL10(-13.7388009038),DOCK8(-3.40388242557),DPEP1(-5.11208572671),EDN1(-3.3688451926),GPLD1(-3.23207073074),GPSM3(-3.43508451465),IGF2(-6.67109718089),IGFBP5(-11.4257124547),ITGB2(-5.77788517684),LOC475935(-3.26665176019),LOC485869(-3.50580800324),MMP2(-10.0364209105…
GO:0001540	amyloid-beta binding	molecular function	5/160	58/13372	0.00063	0.279216	ACHE(-4.08323111781),ADRB2(-3.89034642648),CHRNA7(-5.35407409728),DLGAP3(-10.0646170342),ITGB2(-5.77788517684)	ACHE(-4.08323111781),ADRB2(-3.89034642648),CHRNA7(-5.35407409728),DLGAP3(-10.0646170342),ITGB2(-5.77788517684)
GO:0071944	cell periphery	cellular component	74/176	4824/15280	0.00208	0.303382857142857	ABCC8(-4.11329818101),ACHE(-4.08323111781),ADGRF1(-3.34790806372),ADRB2(-3.89034642648),ANXA13(-3.61051677385),ARL4C(-3.00925648286),ATP8B3(-3.35911365601),ATP8B4(-3.92192944354),B3GNT3(-12.6352147668),BMF(-3.2947157555),BST2(-3.1277922092),CHP2(-11.2127638639),CHRNA7(-5.35407409728),CHRNB4(-3.83664747871),CLEC7A(-14.8753820406),CXCL10(-13.7388009038),CYP4A11(-3.00400294791),CYP4A38(-3.5244864857…	ABCC8(-4.11329818101),ACHE(-4.08323111781),ADGRF1(-3.34790806372),ADRB2(-3.89034642648),ANXA13(-3.61051677385),ARL4C(-3.00925648286),ATP8B3(-3.35911365601),ATP8B4(-3.92192944354),B3GNT3(-12.6352147668),BMF(-3.2947157555),BST2(-3.1277922092),CHP2(-11.2127638639),CHRNA7(-5.35407409728),CHRNB4(-3.83664747871),CLEC7A(-14.8753820406),CXCL10(-13.7388009038),CYP4A11(-3.00400294791),CYP4A38(-3.5244864857…
GO:1902533	positive regulation of intracellular signal transduction	biological process	23/168	1070/15302	0.00148	0.310265060240964	ADRB2(-3.89034642648),ARHGEF26(-3.04394991562),BCL2L1(-4.60342312305),BMF(-3.2947157555),CCL24(-3.04867073822),CCL26(-18.5884161779),CHP2(-11.2127638639),CHRNA7(-5.35407409728),CXCL10(-13.7388009038),EDN1(-3.3688451926),F2(-5.34691837052),FRMD1(-3.33910512166),IGF2(-6.67109718089),IGFBP5(-11.4257124547),MCF2L(-4.08792406249),MUC20(-3.71981294569),PRR5L(-4.9111863202),RTN4R(-3.78367321039),S100A4(…	ADRB2(-3.89034642648),ARHGEF26(-3.04394991562),BCL2L1(-4.60342312305),BMF(-3.2947157555),CCL24(-3.04867073822),CCL26(-18.5884161779),CHP2(-11.2127638639),CHRNA7(-5.35407409728),CXCL10(-13.7388009038),EDN1(-3.3688451926),F2(-5.34691837052),FRMD1(-3.33910512166),IGF2(-6.67109718089),IGFBP5(-11.4257124547),MCF2L(-4.08792406249),MUC20(-3.71981294569),PRR5L(-4.9111863202),RTN4R(-3.78367321039),S100A4(…
GO:2000193	positive regulation of fatty acid transport	biological process	3/168	21/15302	0.00149	0.310265060240964	CYP4A11(-3.00400294791),CYP4A38(-3.52448648571),EDN1(-3.3688451926)	CYP4A11(-3.00400294791),CYP4A38(-3.52448648571),EDN1(-3.3688451926)
GO:0061041	regulation of wound healing	biological process	7/168	153/15302	0.00150	0.310265060240964	ABCC8(-4.11329818101),ADRB2(-3.89034642648),EDN1(-3.3688451926),F2(-5.34691837052),TFPI(-11.5496178357),TLR4(-4.58960504562),TMPRSS6(-4.89098663614)	ABCC8(-4.11329818101),ADRB2(-3.89034642648),EDN1(-3.3688451926),F2(-5.34691837052),TFPI(-11.5496178357),TLR4(-4.58960504562),TMPRSS6(-4.89098663614)
GO:0048514	blood vessel morphogenesis	biological process	15/168	570/15302	0.00155	0.314096363636364	ABCC8(-4.11329818101),ADRB2(-3.89034642648),CCL24(-3.04867073822),CHRNA7(-5.35407409728),COL18A1(-4.40164460747),CXCL10(-13.7388009038),EDN1(-3.3688451926),FOXN1(-3.64376000188),GPLD1(-3.23207073074),IGF2(-6.67109718089),ITGB2(-5.77788517684),ITGB8(-4.34248843593),MMP2(-10.0364209105),SOX18(-12.2716672785),TMPRSS6(-4.89098663614)	ABCC8(-4.11329818101),ADRB2(-3.89034642648),CCL24(-3.04867073822),CHRNA7(-5.35407409728),COL18A1(-4.40164460747),CXCL10(-13.7388009038),EDN1(-3.3688451926),FOXN1(-3.64376000188),GPLD1(-3.23207073074),IGF2(-6.67109718089),ITGB2(-5.77788517684),ITGB8(-4.34248843593),MMP2(-10.0364209105),SOX18(-12.2716672785),TMPRSS6(-4.89098663614)
GO:1904064	positive regulation of cation transmembrane transport	biological process	7/168	154/15302	0.00156	0.314096363636364	ABCC8(-4.11329818101),ADRB2(-3.89034642648),ATP2A3(-9.12817995224),CXCL10(-13.7388009038),F2(-5.34691837052),KCNJ11(-3.99402330437),KCNJ2(-3.03014045346)	ABCC8(-4.11329818101),ADRB2(-3.89034642648),ATP2A3(-9.12817995224),CXCL10(-13.7388009038),F2(-5.34691837052),KCNJ11(-3.99402330437),KCNJ2(-3.03014045346)
GO:0032892	positive regulation of organic acid transport	biological process	4/168	46/15302	0.00160	0.314096363636364	CYP4A11(-3.00400294791),CYP4A38(-3.52448648571),EDN1(-3.3688451926),SLC38A3(-3.21631323952)	CYP4A11(-3.00400294791),CYP4A38(-3.52448648571),EDN1(-3.3688451926),SLC38A3(-3.21631323952)
GO:0071621	granulocyte chemotaxis	biological process	6/168	114/15302	0.00161	0.314096363636364	CCL24(-3.04867073822),CCL26(-18.5884161779),EDN1(-3.3688451926),ITGB2(-5.77788517684),LOC485869(-3.50580800324),RARRES2(-3.23701706024)	CCL24(-3.04867073822),CCL26(-18.5884161779),EDN1(-3.3688451926),ITGB2(-5.77788517684),LOC485869(-3.50580800324),RARRES2(-3.23701706024)
GO:0045089	positive regulation of innate immune response	biological process	10/168	296/15302	0.00161	0.314096363636364	CLEC7A(-14.8753820406),ITGB2(-5.77788517684),LOC100684769(-3.3890426366),LOC485869(-3.50580800324),MMP2(-10.0364209105),MUC20(-3.71981294569),MUC5AC(-6.1826318192),MUC5B(-8.41006768099),TLR4(-4.58960504562),TRIM6(-13.7911652632)	CLEC7A(-14.8753820406),ITGB2(-5.77788517684),LOC100684769(-3.3890426366),LOC485869(-3.50580800324),MMP2(-10.0364209105),MUC20(-3.71981294569),MUC5AC(-6.1826318192),MUC5B(-8.41006768099),TLR4(-4.58960504562),TRIM6(-13.7911652632)
GO:0002688	regulation of leukocyte chemotaxis	biological process	6/168	115/15302	0.00168	0.319617021276596	CXCL10(-13.7388009038),EDN1(-3.3688451926),GPSM3(-3.43508451465),LOC485869(-3.50580800324),PADI2(-3.36443940662),RARRES2(-3.23701706024)	CXCL10(-13.7388009038),EDN1(-3.3688451926),GPSM3(-3.43508451465),LOC485869(-3.50580800324),PADI2(-3.36443940662),RARRES2(-3.23701706024)
GO:0051272	positive regulation of cellular component movement	biological process	15/168	575/15302	0.00169	0.319617021276596	ACP5(-3.62216530046),CCL24(-3.04867073822),CCL26(-18.5884161779),COL18A1(-4.40164460747),CXCL10(-13.7388009038),DOCK8(-3.40388242557),EDN1(-3.3688451926),GPLD1(-3.23207073074),GPSM3(-3.43508451465),IGF2(-6.67109718089),IGFBP5(-11.4257124547),ITGB2(-5.77788517684),LOC485869(-3.50580800324),MMP2(-10.0364209105),RARRES2(-3.23701706024)	ACP5(-3.62216530046),CCL24(-3.04867073822),CCL26(-18.5884161779),COL18A1(-4.40164460747),CXCL10(-13.7388009038),DOCK8(-3.40388242557),EDN1(-3.3688451926),GPLD1(-3.23207073074),GPSM3(-3.43508451465),IGF2(-6.67109718089),IGFBP5(-11.4257124547),ITGB2(-5.77788517684),LOC485869(-3.50580800324),MMP2(-10.0364209105),RARRES2(-3.23701706024)
GO:0002253	activation of immune response	biological process	13/168	461/15302	0.00174	0.319617021276596	CLEC7A(-14.8753820406),DLA-DRA(-3.27494942529),F2(-5.34691837052),GPLD1(-3.23207073074),ITGB2(-5.77788517684),LOC100684769(-3.3890426366),LOC485869(-3.50580800324),MNDA(-3.63045865224),MUC20(-3.71981294569),MUC5AC(-6.1826318192),MUC5B(-8.41006768099),PROS1(-11.4183955325),TLR4(-4.58960504562)	CLEC7A(-14.8753820406),DLA-DRA(-3.27494942529),F2(-5.34691837052),GPLD1(-3.23207073074),ITGB2(-5.77788517684),LOC100684769(-3.3890426366),LOC485869(-3.50580800324),MNDA(-3.63045865224),MUC20(-3.71981294569),MUC5AC(-6.1826318192),MUC5B(-8.41006768099),PROS1(-11.4183955325),TLR4(-4.58960504562)
GO:0045919	positive regulation of cytolysis	biological process	2/168	6/15302	0.00175	0.319617021276596	GPLD1(-3.23207073074),LOC485869(-3.50580800324)	GPLD1(-3.23207073074),LOC485869(-3.50580800324)
GO:0070099	regulation of chemokine-mediated signaling pathway	biological process	2/168	6/15302	0.00175	0.319617021276596	EDN1(-3.3688451926),PADI2(-3.36443940662)	EDN1(-3.3688451926),PADI2(-3.36443940662)
GO:1901523	icosanoid catabolic process	biological process	2/168	6/15302	0.00175	0.319617021276596	CYP4A11(-3.00400294791),CYP4A38(-3.52448648571)	CYP4A11(-3.00400294791),CYP4A38(-3.52448648571)
GO:0015276	ligand-gated ion channel activity	molecular function	7/160	128/13372	0.00087	0.32132	CHRNA7(-5.35407409728),CHRNB4(-3.83664747871),KCNJ11(-3.99402330437),KCNJ16(-9.00358537216),KCNJ2(-3.03014045346),SCNN1A(-3.01233527022),TRPA1(-9.67065624912)	CHRNA7(-5.35407409728),CHRNB4(-3.83664747871),KCNJ11(-3.99402330437),KCNJ16(-9.00358537216),KCNJ2(-3.03014045346),SCNN1A(-3.01233527022),TRPA1(-9.67065624912)
GO:0022834	ligand-gated channel activity	molecular function	7/160	128/13372	0.00087	0.32132	CHRNA7(-5.35407409728),CHRNB4(-3.83664747871),KCNJ11(-3.99402330437),KCNJ16(-9.00358537216),KCNJ2(-3.03014045346),SCNN1A(-3.01233527022),TRPA1(-9.67065624912)	CHRNA7(-5.35407409728),CHRNB4(-3.83664747871),KCNJ11(-3.99402330437),KCNJ16(-9.00358537216),KCNJ2(-3.03014045346),SCNN1A(-3.01233527022),TRPA1(-9.67065624912)
GO:0051707	response to other organism	biological process	23/168	1088/15302	0.00184	0.326692038834951	ABCC8(-4.11329818101),ABO(-12.257268006),ACP5(-3.62216530046),ATP2A3(-9.12817995224),BST2(-3.1277922092),CLEC7A(-14.8753820406),CXCL10(-13.7388009038),EDN1(-3.3688451926),ENTPD2(-4.88610872627),F2(-5.34691837052),HABP2(-13.88889796),HERC5(-3.85830811562),LOC100684769(-3.3890426366),LOC475935(-3.26665176019),LOC485869(-3.50580800324),LOC488947(-11.0233986017),MGST1(-18.0793548796),PROS1(-11.418395…	ABCC8(-4.11329818101),ABO(-12.257268006),ACP5(-3.62216530046),ATP2A3(-9.12817995224),BST2(-3.1277922092),CLEC7A(-14.8753820406),CXCL10(-13.7388009038),EDN1(-3.3688451926),ENTPD2(-4.88610872627),F2(-5.34691837052),HABP2(-13.88889796),HERC5(-3.85830811562),LOC100684769(-3.3890426366),LOC475935(-3.26665176019),LOC485869(-3.50580800324),LOC488947(-11.0233986017),MGST1(-18.0793548796),PROS1(-11.418395…
GO:0071310	cellular response to organic substance	biological process	45/168	2692/15302	0.00186	0.326692038834951	ABCC8(-4.11329818101),ACHE(-4.08323111781),ADRB2(-3.89034642648),ARNT2(-4.23069550209),ATP2A3(-9.12817995224),BCL2L1(-4.60342312305),BST2(-3.1277922092),CCL24(-3.04867073822),CCL26(-18.5884161779),CDKN2B_1(-3.21315980854),CLEC7A(-14.8753820406),CXCL10(-13.7388009038),DLA-DRA(-3.27494942529),DOCK8(-3.40388242557),DPEP1(-5.11208572671),EDN1(-3.3688451926),ENTPD2(-4.88610872627),FLRT3(-3.03888336167…	ABCC8(-4.11329818101),ACHE(-4.08323111781),ADRB2(-3.89034642648),ARNT2(-4.23069550209),ATP2A3(-9.12817995224),BCL2L1(-4.60342312305),BST2(-3.1277922092),CCL24(-3.04867073822),CCL26(-18.5884161779),CDKN2B_1(-3.21315980854),CLEC7A(-14.8753820406),CXCL10(-13.7388009038),DLA-DRA(-3.27494942529),DOCK8(-3.40388242557),DPEP1(-5.11208572671),EDN1(-3.3688451926),ENTPD2(-4.88610872627),FLRT3(-3.03888336167…
GO:0042493	response to drug	biological process	26/168	1293/15302	0.00186	0.326692038834951	ABCC8(-4.11329818101),ACHE(-4.08323111781),ADRB2(-3.89034642648),ALDH1A1(-3.72431030208),CHRNA7(-5.35407409728),CHRNB4(-3.83664747871),CYP4A11(-3.00400294791),CYP4A38(-3.52448648571),CYP4B1(-7.33442290424),DPEP1(-5.11208572671),EDN1(-3.3688451926),F2(-5.34691837052),FIBIN(-3.28746418271),GPLD1(-3.23207073074),IGF2(-6.67109718089),KCNJ11(-3.99402330437),MGMT(-3.18834559881),MGST1(-18.0793548796),M…	ABCC8(-4.11329818101),ACHE(-4.08323111781),ADRB2(-3.89034642648),ALDH1A1(-3.72431030208),CHRNA7(-5.35407409728),CHRNB4(-3.83664747871),CYP4A11(-3.00400294791),CYP4A38(-3.52448648571),CYP4B1(-7.33442290424),DPEP1(-5.11208572671),EDN1(-3.3688451926),F2(-5.34691837052),FIBIN(-3.28746418271),GPLD1(-3.23207073074),IGF2(-6.67109718089),KCNJ11(-3.99402330437),MGMT(-3.18834559881),MGST1(-18.0793548796),M…
GO:0043207	response to external biotic stimulus	biological process	23/168	1091/15302	0.00190	0.326692038834951	ABCC8(-4.11329818101),ABO(-12.257268006),ACP5(-3.62216530046),ATP2A3(-9.12817995224),BST2(-3.1277922092),CLEC7A(-14.8753820406),CXCL10(-13.7388009038),EDN1(-3.3688451926),ENTPD2(-4.88610872627),F2(-5.34691837052),HABP2(-13.88889796),HERC5(-3.85830811562),LOC100684769(-3.3890426366),LOC475935(-3.26665176019),LOC485869(-3.50580800324),LOC488947(-11.0233986017),MGST1(-18.0793548796),PROS1(-11.418395…	ABCC8(-4.11329818101),ABO(-12.257268006),ACP5(-3.62216530046),ATP2A3(-9.12817995224),BST2(-3.1277922092),CLEC7A(-14.8753820406),CXCL10(-13.7388009038),EDN1(-3.3688451926),ENTPD2(-4.88610872627),F2(-5.34691837052),HABP2(-13.88889796),HERC5(-3.85830811562),LOC100684769(-3.3890426366),LOC475935(-3.26665176019),LOC485869(-3.50580800324),LOC488947(-11.0233986017),MGST1(-18.0793548796),PROS1(-11.418395…
GO:0006939	smooth muscle contraction	biological process	6/168	118/15302	0.00192	0.326692038834951	ADRB2(-3.89034642648),CHRNB4(-3.83664747871),EDN1(-3.3688451926),HTR1D(-3.78541920625),ITGB2(-5.77788517684),TRPA1(-9.67065624912)	ADRB2(-3.89034642648),CHRNB4(-3.83664747871),EDN1(-3.3688451926),HTR1D(-3.78541920625),ITGB2(-5.77788517684),TRPA1(-9.67065624912)
GO:0071346	cellular response to interferon-gamma	biological process	7/168	160/15302	0.00194	0.326692038834951	CCL24(-3.04867073822),CCL26(-18.5884161779),DLA-DRA(-3.27494942529),EDN1(-3.3688451926),LOC100684769(-3.3890426366),TLR4(-4.58960504562),TRIM6(-13.7911652632)	CCL24(-3.04867073822),CCL26(-18.5884161779),DLA-DRA(-3.27494942529),EDN1(-3.3688451926),LOC100684769(-3.3890426366),TLR4(-4.58960504562),TRIM6(-13.7911652632)
GO:0032303	regulation of icosanoid secretion	biological process	3/168	23/15302	0.00196	0.326692038834951	CYP4A11(-3.00400294791),CYP4A38(-3.52448648571),EDN1(-3.3688451926)	CYP4A11(-3.00400294791),CYP4A38(-3.52448648571),EDN1(-3.3688451926)
GO:0043032	positive regulation of macrophage activation	biological process	3/168	23/15302	0.00196	0.326692038834951	ITGB2(-5.77788517684),LOC485869(-3.50580800324),TLR4(-4.58960504562)	ITGB2(-5.77788517684),LOC485869(-3.50580800324),TLR4(-4.58960504562)
GO:1903861	positive regulation of dendrite extension	biological process	3/168	23/15302	0.00196	0.326692038834951	CPNE5(-4.73867179794),SYT3(-3.2916150485),UNC13A(-8.97732763088)	CPNE5(-4.73867179794),SYT3(-3.2916150485),UNC13A(-8.97732763088)
GO:1905954	positive regulation of lipid localization	biological process	6/168	119/15302	0.00200	0.32856	ACACB(-3.62155920976),ATP2A3(-9.12817995224),CYP4A11(-3.00400294791),CYP4A38(-3.52448648571),EDN1(-3.3688451926),PLIN5(-11.1083218903)	ACACB(-3.62155920976),ATP2A3(-9.12817995224),CYP4A11(-3.00400294791),CYP4A38(-3.52448648571),EDN1(-3.3688451926),PLIN5(-11.1083218903)
GO:0045071	negative regulation of viral genome replication	biological process	4/168	49/15302	0.00202	0.32856	BST2(-3.1277922092),LOC475935(-3.26665176019),LOC488947(-11.0233986017),TRIM6(-13.7911652632)	BST2(-3.1277922092),LOC475935(-3.26665176019),LOC488947(-11.0233986017),TRIM6(-13.7911652632)
GO:0001818	negative regulation of cytokine production	biological process	9/168	256/15302	0.00210	0.32856	ACP5(-3.62216530046),BST2(-3.1277922092),CHRNA7(-5.35407409728),F2(-5.34691837052),HERC5(-3.85830811562),LOC485869(-3.50580800324),SCGB1A1(-7.49611882365),TLR4(-4.58960504562),VSIR(-3.29332325943)	ACP5(-3.62216530046),BST2(-3.1277922092),CHRNA7(-5.35407409728),F2(-5.34691837052),HERC5(-3.85830811562),LOC485869(-3.50580800324),SCGB1A1(-7.49611882365),TLR4(-4.58960504562),VSIR(-3.29332325943)
GO:0051216	cartilage development	biological process	8/168	208/15302	0.00212	0.32856	COL27A1(-4.2594877359),EDN1(-3.3688451926),GPLD1(-3.23207073074),ITGB8(-4.34248843593),MAF(-16.799432316),MMP2(-10.0364209105),OSR1(-3.26903718076),SHOX2(-3.26896508765)	COL27A1(-4.2594877359),EDN1(-3.3688451926),GPLD1(-3.23207073074),ITGB8(-4.34248843593),MAF(-16.799432316),MMP2(-10.0364209105),OSR1(-3.26903718076),SHOX2(-3.26896508765)
GO:0009611	response to wounding	biological process	18/168	774/15302	0.00214	0.32856	ABCC8(-4.11329818101),ACHE(-4.08323111781),ADRB2(-3.89034642648),DOCK8(-3.40388242557),EDN1(-3.3688451926),ENTPD2(-4.88610872627),F2(-5.34691837052),FLRT3(-3.03888336167),IGF2(-6.67109718089),LARGE1(-3.9918767669),MMP2(-10.0364209105),MUC5B(-8.41006768099),NREP(-6.12652283956),PROS1(-11.4183955325),RTN4R(-3.78367321039),TFPI(-11.5496178357),TLR4(-4.58960504562),TMPRSS6(-4.89098663614)	ABCC8(-4.11329818101),ACHE(-4.08323111781),ADRB2(-3.89034642648),DOCK8(-3.40388242557),EDN1(-3.3688451926),ENTPD2(-4.88610872627),F2(-5.34691837052),FLRT3(-3.03888336167),IGF2(-6.67109718089),LARGE1(-3.9918767669),MMP2(-10.0364209105),MUC5B(-8.41006768099),NREP(-6.12652283956),PROS1(-11.4183955325),RTN4R(-3.78367321039),TFPI(-11.5496178357),TLR4(-4.58960504562),TMPRSS6(-4.89098663614)
GO:0002252	immune effector process	biological process	23/168	1101/15302	0.00214	0.32856	ARHGEF26(-3.04394991562),ATP8B4(-3.92192944354),BST2(-3.1277922092),CHRNB4(-3.83664747871),CLEC7A(-14.8753820406),CXCL10(-13.7388009038),DPP7(-3.37075820811),ENPP3(-3.17918151945),F2(-5.34691837052),HERC5(-3.85830811562),IGF2(-6.67109718089),ITGB2(-5.77788517684),LOC475935(-3.26665176019),LOC485869(-3.50580800324),LOC488947(-11.0233986017),MGST1(-18.0793548796),MNDA(-3.63045865224),PADI2(-3.36443…	ARHGEF26(-3.04394991562),ATP8B4(-3.92192944354),BST2(-3.1277922092),CHRNB4(-3.83664747871),CLEC7A(-14.8753820406),CXCL10(-13.7388009038),DPP7(-3.37075820811),ENPP3(-3.17918151945),F2(-5.34691837052),HERC5(-3.85830811562),IGF2(-6.67109718089),ITGB2(-5.77788517684),LOC475935(-3.26665176019),LOC485869(-3.50580800324),LOC488947(-11.0233986017),MGST1(-18.0793548796),MNDA(-3.63045865224),PADI2(-3.36443…
GO:0044070	regulation of anion transport	biological process	6/168	121/15302	0.00218	0.32856	CYP4A11(-3.00400294791),CYP4A38(-3.52448648571),EDN1(-3.3688451926),OSR1(-3.26903718076),SLC38A3(-3.21631323952),TRPA1(-9.67065624912)	CYP4A11(-3.00400294791),CYP4A38(-3.52448648571),EDN1(-3.3688451926),OSR1(-3.26903718076),SLC38A3(-3.21631323952),TRPA1(-9.67065624912)
GO:0016266	O-glycan processing	biological process	4/168	50/15302	0.00218	0.32856	B3GNT3(-12.6352147668),MUC20(-3.71981294569),MUC5AC(-6.1826318192),MUC5B(-8.41006768099)	B3GNT3(-12.6352147668),MUC20(-3.71981294569),MUC5AC(-6.1826318192),MUC5B(-8.41006768099)
GO:0032890	regulation of organic acid transport	biological process	5/168	83/15302	0.00219	0.32856	CYP4A11(-3.00400294791),CYP4A38(-3.52448648571),EDN1(-3.3688451926),OSR1(-3.26903718076),SLC38A3(-3.21631323952)	CYP4A11(-3.00400294791),CYP4A38(-3.52448648571),EDN1(-3.3688451926),OSR1(-3.26903718076),SLC38A3(-3.21631323952)
GO:0002764	immune response-regulating signaling pathway	biological process	12/168	417/15302	0.00221	0.32856	CLEC7A(-14.8753820406),DLA-DRA(-3.27494942529),GPLD1(-3.23207073074),ITGB2(-5.77788517684),LOC100684769(-3.3890426366),LOC485869(-3.50580800324),MNDA(-3.63045865224),MUC20(-3.71981294569),MUC5AC(-6.1826318192),MUC5B(-8.41006768099),PIGR(-5.80516062607),TLR4(-4.58960504562)	CLEC7A(-14.8753820406),DLA-DRA(-3.27494942529),GPLD1(-3.23207073074),ITGB2(-5.77788517684),LOC100684769(-3.3890426366),LOC485869(-3.50580800324),MNDA(-3.63045865224),MUC20(-3.71981294569),MUC5AC(-6.1826318192),MUC5B(-8.41006768099),PIGR(-5.80516062607),TLR4(-4.58960504562)
GO:0031349	positive regulation of defense response	biological process	12/168	417/15302	0.00221	0.32856	CCL24(-3.04867073822),CLEC7A(-14.8753820406),GPSM3(-3.43508451465),ITGB2(-5.77788517684),LOC100684769(-3.3890426366),LOC485869(-3.50580800324),MMP2(-10.0364209105),MUC20(-3.71981294569),MUC5AC(-6.1826318192),MUC5B(-8.41006768099),TLR4(-4.58960504562),TRIM6(-13.7911652632)	CCL24(-3.04867073822),CLEC7A(-14.8753820406),GPSM3(-3.43508451465),ITGB2(-5.77788517684),LOC100684769(-3.3890426366),LOC485869(-3.50580800324),MMP2(-10.0364209105),MUC20(-3.71981294569),MUC5AC(-6.1826318192),MUC5B(-8.41006768099),TLR4(-4.58960504562),TRIM6(-13.7911652632)
GO:0009310	amine catabolic process	biological process	3/168	24/15302	0.00222	0.32856	ACHE(-4.08323111781),CHDH(-9.99072327716),IDO2(-3.76705098868)	ACHE(-4.08323111781),CHDH(-9.99072327716),IDO2(-3.76705098868)
GO:0042402	cellular biogenic amine catabolic process	biological process	3/168	24/15302	0.00222	0.32856	ACHE(-4.08323111781),CHDH(-9.99072327716),IDO2(-3.76705098868)	ACHE(-4.08323111781),CHDH(-9.99072327716),IDO2(-3.76705098868)
GO:0045069	regulation of viral genome replication	biological process	5/168	84/15302	0.00231	0.334776	BST2(-3.1277922092),LOC475935(-3.26665176019),LOC488947(-11.0233986017),NR5A2(-10.3716568685),TRIM6(-13.7911652632)	BST2(-3.1277922092),LOC475935(-3.26665176019),LOC488947(-11.0233986017),NR5A2(-10.3716568685),TRIM6(-13.7911652632)
GO:0032720	negative regulation of tumor necrosis factor production	biological process	4/168	51/15302	0.00234	0.334776	ACP5(-3.62216530046),CHRNA7(-5.35407409728),LOC485869(-3.50580800324),TLR4(-4.58960504562)	ACP5(-3.62216530046),CHRNA7(-5.35407409728),LOC485869(-3.50580800324),TLR4(-4.58960504562)
GO:0055078	sodium ion homeostasis	biological process	4/168	51/15302	0.00234	0.334776	CYP4A11(-3.00400294791),CYP4A38(-3.52448648571),EDN1(-3.3688451926),SCNN1A(-3.01233527022)	CYP4A11(-3.00400294791),CYP4A38(-3.52448648571),EDN1(-3.3688451926),SCNN1A(-3.01233527022)
GO:0060760	positive regulation of response to cytokine stimulus	biological process	4/168	51/15302	0.00234	0.334776	EDN1(-3.3688451926),LOC100684769(-3.3890426366),TLR4(-4.58960504562),TRIM6(-13.7911652632)	EDN1(-3.3688451926),LOC100684769(-3.3890426366),TLR4(-4.58960504562),TRIM6(-13.7911652632)
GO:0046983	protein dimerization activity	molecular function	29/160	1327/13372	0.00099	0.337513846153846	ACHE(-4.08323111781),ADRB2(-3.89034642648),ARNT2(-4.23069550209),BCL2L1(-4.60342312305),BST2(-3.1277922092),CHRNA7(-5.35407409728),CHRNB4(-3.83664747871),DAO(-13.9923418092),DMRTA1(-3.08391305537),FIBIN(-3.28746418271),FLRT3(-3.03888336167),ITGB2(-5.77788517684),KRT25(-14.7311013727),MAF(-16.799432316),MAFB(-5.11808307341),MGST1(-18.0793548796),MUC5B(-8.41006768099),NR5A2(-10.3716568685),S100A4(-…	ACHE(-4.08323111781),ADRB2(-3.89034642648),ARNT2(-4.23069550209),BCL2L1(-4.60342312305),BST2(-3.1277922092),CHRNA7(-5.35407409728),CHRNB4(-3.83664747871),DAO(-13.9923418092),DMRTA1(-3.08391305537),FIBIN(-3.28746418271),FLRT3(-3.03888336167),ITGB2(-5.77788517684),KRT25(-14.7311013727),MAF(-16.799432316),MAFB(-5.11808307341),MGST1(-18.0793548796),MUC5B(-8.41006768099),NR5A2(-10.3716568685),S100A4(-…
GO:0072676	lymphocyte migration	biological process	5/168	85/15302	0.00243	0.344744516129032	CCL24(-3.04867073822),CCL26(-18.5884161779),CXCL10(-13.7388009038),DOCK8(-3.40388242557),PADI2(-3.36443940662)	CCL24(-3.04867073822),CCL26(-18.5884161779),CXCL10(-13.7388009038),DOCK8(-3.40388242557),PADI2(-3.36443940662)
GO:0098542	defense response to other organism	biological process	15/168	598/15302	0.00247	0.344744516129032	ABO(-12.257268006),ACP5(-3.62216530046),ATP2A3(-9.12817995224),BST2(-3.1277922092),CLEC7A(-14.8753820406),CXCL10(-13.7388009038),F2(-5.34691837052),HERC5(-3.85830811562),LOC100684769(-3.3890426366),LOC475935(-3.26665176019),LOC485869(-3.50580800324),LOC488947(-11.0233986017),RARRES2(-3.23701706024),TLR4(-4.58960504562),TRIM6(-13.7911652632)	ABO(-12.257268006),ACP5(-3.62216530046),ATP2A3(-9.12817995224),BST2(-3.1277922092),CLEC7A(-14.8753820406),CXCL10(-13.7388009038),F2(-5.34691837052),HERC5(-3.85830811562),LOC100684769(-3.3890426366),LOC475935(-3.26665176019),LOC485869(-3.50580800324),LOC488947(-11.0233986017),RARRES2(-3.23701706024),TLR4(-4.58960504562),TRIM6(-13.7911652632)
GO:0034767	positive regulation of ion transmembrane transport	biological process	7/168	167/15302	0.00247	0.344744516129032	ABCC8(-4.11329818101),ADRB2(-3.89034642648),ATP2A3(-9.12817995224),CXCL10(-13.7388009038),F2(-5.34691837052),KCNJ11(-3.99402330437),KCNJ2(-3.03014045346)	ABCC8(-4.11329818101),ADRB2(-3.89034642648),ATP2A3(-9.12817995224),CXCL10(-13.7388009038),F2(-5.34691837052),KCNJ11(-3.99402330437),KCNJ2(-3.03014045346)
GO:0007166	cell surface receptor signaling pathway	biological process	47/168	2888/15302	0.00249	0.344744516129032	ADRB2(-3.89034642648),ARNT2(-4.23069550209),BCL2L1(-4.60342312305),BST2(-3.1277922092),CCL24(-3.04867073822),CCL26(-18.5884161779),CDKN2B_1(-3.21315980854),CHRNA7(-5.35407409728),CHRNB4(-3.83664747871),CXCL10(-13.7388009038),DLA-DRA(-3.27494942529),EDN1(-3.3688451926),F2(-5.34691837052),FLRT3(-3.03888336167),FRMD1(-3.33910512166),GPLD1(-3.23207073074),IGF2(-6.67109718089),IGFBP5(-11.4257124547),I…	ADRB2(-3.89034642648),ARNT2(-4.23069550209),BCL2L1(-4.60342312305),BST2(-3.1277922092),CCL24(-3.04867073822),CCL26(-18.5884161779),CDKN2B_1(-3.21315980854),CHRNA7(-5.35407409728),CHRNB4(-3.83664747871),CXCL10(-13.7388009038),DLA-DRA(-3.27494942529),EDN1(-3.3688451926),F2(-5.34691837052),FLRT3(-3.03888336167),FRMD1(-3.33910512166),GPLD1(-3.23207073074),IGF2(-6.67109718089),IGFBP5(-11.4257124547),I…
GO:0033093	Weibel-Palade body	cellular component	2/176	7/15280	0.00267	0.346354615384615	EDN1(-3.3688451926),MUC5B(-8.41006768099)	EDN1(-3.3688451926),MUC5B(-8.41006768099)
GO:0009986	cell surface	cellular component	18/176	755/15280	0.00277	0.346354615384615	ACHE(-4.08323111781),BST2(-3.1277922092),CXCL10(-13.7388009038),DLA-DRA(-3.27494942529),ENPP3(-3.17918151945),ENTPD2(-4.88610872627),ITGB2(-5.77788517684),ITGB8(-4.34248843593),LOC475935(-3.26665176019),LOC485869(-3.50580800324),LRFN2(-9.80792372983),RTN4R(-3.78367321039),SCNN1A(-3.01233527022),TFPI(-11.5496178357),TLR4(-4.58960504562),TMPRSS11D(-3.02081651824),TRPM8(-4.34051219603),VSIR(-3.29332…	ACHE(-4.08323111781),BST2(-3.1277922092),CXCL10(-13.7388009038),DLA-DRA(-3.27494942529),ENPP3(-3.17918151945),ENTPD2(-4.88610872627),ITGB2(-5.77788517684),ITGB8(-4.34248843593),LOC475935(-3.26665176019),LOC485869(-3.50580800324),LRFN2(-9.80792372983),RTN4R(-3.78367321039),SCNN1A(-3.01233527022),TFPI(-11.5496178357),TLR4(-4.58960504562),TMPRSS11D(-3.02081651824),TRPM8(-4.34051219603),VSIR(-3.29332…
GO:0005605	basal lamina	cellular component	3/176	26/15280	0.00321	0.346354615384615	ACHE(-4.08323111781),ENTPD2(-4.88610872627),ITGB2(-5.77788517684)	ACHE(-4.08323111781),ENTPD2(-4.88610872627),ITGB2(-5.77788517684)
GO:0016324	apical plasma membrane	cellular component	11/176	367/15280	0.00355	0.346354615384615	ADRB2(-3.89034642648),ANXA13(-3.61051677385),BST2(-3.1277922092),CYP4A11(-3.00400294791),CYP4A38(-3.52448648571),DPEP1(-5.11208572671),FRMD1(-3.33910512166),NPC1L1(-5.04542886326),SCNN1A(-3.01233527022),SLC5A8(-3.99566699062),TRPA1(-9.67065624912)	ADRB2(-3.89034642648),ANXA13(-3.61051677385),BST2(-3.1277922092),CYP4A11(-3.00400294791),CYP4A38(-3.52448648571),DPEP1(-5.11208572671),FRMD1(-3.33910512166),NPC1L1(-5.04542886326),SCNN1A(-3.01233527022),SLC5A8(-3.99566699062),TRPA1(-9.67065624912)
GO:0031226	intrinsic component of plasma membrane	cellular component	30/176	1564/15280	0.00358	0.346354615384615	ABCC8(-4.11329818101),ADRB2(-3.89034642648),B3GNT3(-12.6352147668),BST2(-3.1277922092),CHRNA7(-5.35407409728),CHRNB4(-3.83664747871),DLA-DRA(-3.27494942529),FLRT3(-3.03888336167),HTR1D(-3.78541920625),ITGB2(-5.77788517684),ITGB8(-4.34248843593),KCNJ11(-3.99402330437),KCNJ16(-9.00358537216),KCNJ2(-3.03014045346),KCNK5(-4.68794563243),LRIG1(-3.04240571783),LYPD6(-9.11284008118),NOXO1(-3.44880283582…	ABCC8(-4.11329818101),ADRB2(-3.89034642648),B3GNT3(-12.6352147668),BST2(-3.1277922092),CHRNA7(-5.35407409728),CHRNB4(-3.83664747871),DLA-DRA(-3.27494942529),FLRT3(-3.03888336167),HTR1D(-3.78541920625),ITGB2(-5.77788517684),ITGB8(-4.34248843593),KCNJ11(-3.99402330437),KCNJ16(-9.00358537216),KCNJ2(-3.03014045346),KCNK5(-4.68794563243),LRIG1(-3.04240571783),LYPD6(-9.11284008118),NOXO1(-3.44880283582…
GO:0031224	intrinsic component of membrane	cellular component	46/176	2723/15280	0.00364	0.346354615384615	ABCC8(-4.11329818101),ACP5(-3.62216530046),ADGRF1(-3.34790806372),ADRB2(-3.89034642648),ATP8B3(-3.35911365601),ATP8B4(-3.92192944354),B3GNT3(-12.6352147668),B4GALNT2(-4.42589679926),BST2(-3.1277922092),CHRNA7(-5.35407409728),CHRNB4(-3.83664747871),CHST1(-3.10707221057),CLEC7A(-14.8753820406),DLA-DRA(-3.27494942529),FLRT3(-3.03888336167),GOLIM4(-3.94098198102),HS3ST5(-5.45766618501),HTR1D(-3.78541…	ABCC8(-4.11329818101),ACP5(-3.62216530046),ADGRF1(-3.34790806372),ADRB2(-3.89034642648),ATP8B3(-3.35911365601),ATP8B4(-3.92192944354),B3GNT3(-12.6352147668),B4GALNT2(-4.42589679926),BST2(-3.1277922092),CHRNA7(-5.35407409728),CHRNB4(-3.83664747871),CHST1(-3.10707221057),CLEC7A(-14.8753820406),DLA-DRA(-3.27494942529),FLRT3(-3.03888336167),GOLIM4(-3.94098198102),HS3ST5(-5.45766618501),HTR1D(-3.78541…
GO:0031410	cytoplasmic vesicle	cellular component	37/176	2076/15280	0.00411	0.346354615384615	ABCC8(-4.11329818101),ABO(-12.257268006),ADRB2(-3.89034642648),ANXA13(-3.61051677385),ATP2A3(-9.12817995224),ATP8B3(-3.35911365601),ATP8B4(-3.92192944354),BMF(-3.2947157555),BST2(-3.1277922092),CHRNB4(-3.83664747871),CYTIP(-9.69584885913),DLA-DRA(-3.27494942529),DPP7(-3.37075820811),EDN1(-3.3688451926),GOLIM4(-3.94098198102),IGF2(-6.67109718089),ITGB2(-5.77788517684),KCNJ11(-3.99402330437),LOC100…	ABCC8(-4.11329818101),ABO(-12.257268006),ADRB2(-3.89034642648),ANXA13(-3.61051677385),ATP2A3(-9.12817995224),ATP8B3(-3.35911365601),ATP8B4(-3.92192944354),BMF(-3.2947157555),BST2(-3.1277922092),CHRNB4(-3.83664747871),CYTIP(-9.69584885913),DLA-DRA(-3.27494942529),DPP7(-3.37075820811),EDN1(-3.3688451926),GOLIM4(-3.94098198102),IGF2(-6.67109718089),ITGB2(-5.77788517684),KCNJ11(-3.99402330437),LOC100…
GO:0005783	endoplasmic reticulum	cellular component	31/176	1652/15280	0.00423	0.346354615384615	ACACB(-3.62155920976),ACHE(-4.08323111781),ATP2A3(-9.12817995224),COL18A1(-4.40164460747),COL27A1(-4.2594877359),CYP4A11(-3.00400294791),CYP4A38(-3.52448648571),CYP4B1(-7.33442290424),DLA-DRA(-3.27494942529),DPEP1(-5.11208572671),EDN1(-3.3688451926),ENTPD2(-4.88610872627),F2(-5.34691837052),FIBIN(-3.28746418271),FMO5(-3.94469650084),IGFBP5(-11.4257124547),KCNJ11(-3.99402330437),KCNJ2(-3.030140453…	ACACB(-3.62155920976),ACHE(-4.08323111781),ATP2A3(-9.12817995224),COL18A1(-4.40164460747),COL27A1(-4.2594877359),CYP4A11(-3.00400294791),CYP4A38(-3.52448648571),CYP4B1(-7.33442290424),DLA-DRA(-3.27494942529),DPEP1(-5.11208572671),EDN1(-3.3688451926),ENTPD2(-4.88610872627),F2(-5.34691837052),FIBIN(-3.28746418271),FMO5(-3.94469650084),IGFBP5(-11.4257124547),KCNJ11(-3.99402330437),KCNJ2(-3.030140453…
GO:0097708	intracellular vesicle	cellular component	37/176	2081/15280	0.00428	0.346354615384615	ABCC8(-4.11329818101),ABO(-12.257268006),ADRB2(-3.89034642648),ANXA13(-3.61051677385),ATP2A3(-9.12817995224),ATP8B3(-3.35911365601),ATP8B4(-3.92192944354),BMF(-3.2947157555),BST2(-3.1277922092),CHRNB4(-3.83664747871),CYTIP(-9.69584885913),DLA-DRA(-3.27494942529),DPP7(-3.37075820811),EDN1(-3.3688451926),GOLIM4(-3.94098198102),IGF2(-6.67109718089),ITGB2(-5.77788517684),KCNJ11(-3.99402330437),LOC100…	ABCC8(-4.11329818101),ABO(-12.257268006),ADRB2(-3.89034642648),ANXA13(-3.61051677385),ATP2A3(-9.12817995224),ATP8B3(-3.35911365601),ATP8B4(-3.92192944354),BMF(-3.2947157555),BST2(-3.1277922092),CHRNB4(-3.83664747871),CYTIP(-9.69584885913),DLA-DRA(-3.27494942529),DPP7(-3.37075820811),EDN1(-3.3688451926),GOLIM4(-3.94098198102),IGF2(-6.67109718089),ITGB2(-5.77788517684),KCNJ11(-3.99402330437),LOC100…
GO:0005578	proteinaceous extracellular matrix	cellular component	6/176	133/15280	0.00441	0.346354615384615	ACHE(-4.08323111781),COL18A1(-4.40164460747),COL27A1(-4.2594877359),ENTPD2(-4.88610872627),ITGB2(-5.77788517684),MMP2(-10.0364209105)	ACHE(-4.08323111781),COL18A1(-4.40164460747),COL27A1(-4.2594877359),ENTPD2(-4.88610872627),ITGB2(-5.77788517684),MMP2(-10.0364209105)
GO:0005766	primary lysosome	cellular component	6/176	133/15280	0.00441	0.346354615384615	BST2(-3.1277922092),DPP7(-3.37075820811),MGST1(-18.0793548796),MNDA(-3.63045865224),PADI2(-3.36443940662),PIGR(-5.80516062607)	BST2(-3.1277922092),DPP7(-3.37075820811),MGST1(-18.0793548796),MNDA(-3.63045865224),PADI2(-3.36443940662),PIGR(-5.80516062607)
GO:0042582	azurophil granule	cellular component	6/176	133/15280	0.00441	0.346354615384615	BST2(-3.1277922092),DPP7(-3.37075820811),MGST1(-18.0793548796),MNDA(-3.63045865224),PADI2(-3.36443940662),PIGR(-5.80516062607)	BST2(-3.1277922092),DPP7(-3.37075820811),MGST1(-18.0793548796),MNDA(-3.63045865224),PADI2(-3.36443940662),PIGR(-5.80516062607)
GO:0002697	regulation of immune effector process	biological process	12/168	424/15302	0.00253	0.34748032	BST2(-3.1277922092),ENPP3(-3.17918151945),F2(-5.34691837052),HERC5(-3.85830811562),IGF2(-6.67109718089),ITGB2(-5.77788517684),LOC485869(-3.50580800324),LOC488947(-11.0233986017),PROS1(-11.4183955325),TLR4(-4.58960504562),TRIM6(-13.7911652632),VSIR(-3.29332325943)	BST2(-3.1277922092),ENPP3(-3.17918151945),F2(-5.34691837052),HERC5(-3.85830811562),IGF2(-6.67109718089),ITGB2(-5.77788517684),LOC485869(-3.50580800324),LOC488947(-11.0233986017),PROS1(-11.4183955325),TLR4(-4.58960504562),TRIM6(-13.7911652632),VSIR(-3.29332325943)
GO:0001568	blood vessel development	biological process	16/168	664/15302	0.00266	0.357666666666667	ABCC8(-4.11329818101),ADRB2(-3.89034642648),CCL24(-3.04867073822),CHRNA7(-5.35407409728),COL18A1(-4.40164460747),CXCL10(-13.7388009038),EDN1(-3.3688451926),FOXN1(-3.64376000188),GPLD1(-3.23207073074),IGF2(-6.67109718089),ITGB2(-5.77788517684),ITGB8(-4.34248843593),MMP2(-10.0364209105),OSR1(-3.26903718076),SOX18(-12.2716672785),TMPRSS6(-4.89098663614)	ABCC8(-4.11329818101),ADRB2(-3.89034642648),CCL24(-3.04867073822),CHRNA7(-5.35407409728),COL18A1(-4.40164460747),CXCL10(-13.7388009038),EDN1(-3.3688451926),FOXN1(-3.64376000188),GPLD1(-3.23207073074),IGF2(-6.67109718089),ITGB2(-5.77788517684),ITGB8(-4.34248843593),MMP2(-10.0364209105),OSR1(-3.26903718076),SOX18(-12.2716672785),TMPRSS6(-4.89098663614)
GO:0051270	regulation of cellular component movement	biological process	22/168	1053/15302	0.00268	0.357666666666667	ABCC8(-4.11329818101),ACP5(-3.62216530046),BST2(-3.1277922092),CCL24(-3.04867073822),CCL26(-18.5884161779),COL18A1(-4.40164460747),CXCL10(-13.7388009038),DOCK8(-3.40388242557),DPEP1(-5.11208572671),EDN1(-3.3688451926),GPLD1(-3.23207073074),GPSM3(-3.43508451465),IGF2(-6.67109718089),IGFBP5(-11.4257124547),ITGB2(-5.77788517684),KCNJ2(-3.03014045346),LOC475935(-3.26665176019),LOC485869(-3.5058080032…	ABCC8(-4.11329818101),ACP5(-3.62216530046),BST2(-3.1277922092),CCL24(-3.04867073822),CCL26(-18.5884161779),COL18A1(-4.40164460747),CXCL10(-13.7388009038),DOCK8(-3.40388242557),DPEP1(-5.11208572671),EDN1(-3.3688451926),GPLD1(-3.23207073074),GPSM3(-3.43508451465),IGF2(-6.67109718089),IGFBP5(-11.4257124547),ITGB2(-5.77788517684),KCNJ2(-3.03014045346),LOC475935(-3.26665176019),LOC485869(-3.5058080032…
GO:0048247	lymphocyte chemotaxis	biological process	4/168	53/15302	0.00270	0.357666666666667	CCL24(-3.04867073822),CCL26(-18.5884161779),CXCL10(-13.7388009038),PADI2(-3.36443940662)	CCL24(-3.04867073822),CCL26(-18.5884161779),CXCL10(-13.7388009038),PADI2(-3.36443940662)
GO:1903556	negative regulation of tumor necrosis factor superfamily cytokine production	biological process	4/168	53/15302	0.00270	0.357666666666667	ACP5(-3.62216530046),CHRNA7(-5.35407409728),LOC485869(-3.50580800324),TLR4(-4.58960504562)	ACP5(-3.62216530046),CHRNA7(-5.35407409728),LOC485869(-3.50580800324),TLR4(-4.58960504562)
GO:0045055	regulated exocytosis	biological process	17/168	728/15302	0.00272	0.357666666666667	ATP8B4(-3.92192944354),BST2(-3.1277922092),CHRNB4(-3.83664747871),DPP7(-3.37075820811),IGF2(-6.67109718089),ITGB2(-5.77788517684),LOC611813(-3.50363862095),MGST1(-18.0793548796),MNDA(-3.63045865224),PADI2(-3.36443940662),PIGR(-5.80516062607),PROS1(-11.4183955325),RARRES2(-3.23701706024),SELENOP(-8.75870286625),STX1B(-3.3774028585),SYT3(-3.2916150485),UNC13A(-8.97732763088)	ATP8B4(-3.92192944354),BST2(-3.1277922092),CHRNB4(-3.83664747871),DPP7(-3.37075820811),IGF2(-6.67109718089),ITGB2(-5.77788517684),LOC611813(-3.50363862095),MGST1(-18.0793548796),MNDA(-3.63045865224),PADI2(-3.36443940662),PIGR(-5.80516062607),PROS1(-11.4183955325),RARRES2(-3.23701706024),SELENOP(-8.75870286625),STX1B(-3.3774028585),SYT3(-3.2916150485),UNC13A(-8.97732763088)
GO:0001505	regulation of neurotransmitter levels	biological process	12/168	428/15302	0.00274	0.357666666666667	ACHE(-4.08323111781),ACP5(-3.62216530046),ARHGEF26(-3.04394991562),CHDH(-9.99072327716),CHRNB4(-3.83664747871),EDN1(-3.3688451926),ITGB2(-5.77788517684),LOC611813(-3.50363862095),STX1B(-3.3774028585),SYT3(-3.2916150485),TLR4(-4.58960504562),UNC13A(-8.97732763088)	ACHE(-4.08323111781),ACP5(-3.62216530046),ARHGEF26(-3.04394991562),CHDH(-9.99072327716),CHRNB4(-3.83664747871),EDN1(-3.3688451926),ITGB2(-5.77788517684),LOC611813(-3.50363862095),STX1B(-3.3774028585),SYT3(-3.2916150485),TLR4(-4.58960504562),UNC13A(-8.97732763088)
GO:0002758	innate immune response-activating signal transduction	biological process	8/168	217/15302	0.00275	0.357666666666667	CLEC7A(-14.8753820406),ITGB2(-5.77788517684),LOC100684769(-3.3890426366),LOC485869(-3.50580800324),MUC20(-3.71981294569),MUC5AC(-6.1826318192),MUC5B(-8.41006768099),TLR4(-4.58960504562)	CLEC7A(-14.8753820406),ITGB2(-5.77788517684),LOC100684769(-3.3890426366),LOC485869(-3.50580800324),MUC20(-3.71981294569),MUC5AC(-6.1826318192),MUC5B(-8.41006768099),TLR4(-4.58960504562)
GO:0035455	response to interferon-alpha	biological process	3/168	26/15302	0.00281	0.362722406015038	BST2(-3.1277922092),ENTPD2(-4.88610872627),LOC475935(-3.26665176019)	BST2(-3.1277922092),ENTPD2(-4.88610872627),LOC475935(-3.26665176019)
GO:0009607	response to biotic stimulus	biological process	23/168	1127/15302	0.00287	0.367702686567164	ABCC8(-4.11329818101),ABO(-12.257268006),ACP5(-3.62216530046),ATP2A3(-9.12817995224),BST2(-3.1277922092),CLEC7A(-14.8753820406),CXCL10(-13.7388009038),EDN1(-3.3688451926),ENTPD2(-4.88610872627),F2(-5.34691837052),HABP2(-13.88889796),HERC5(-3.85830811562),LOC100684769(-3.3890426366),LOC475935(-3.26665176019),LOC485869(-3.50580800324),LOC488947(-11.0233986017),MGST1(-18.0793548796),PROS1(-11.418395…	ABCC8(-4.11329818101),ABO(-12.257268006),ACP5(-3.62216530046),ATP2A3(-9.12817995224),BST2(-3.1277922092),CLEC7A(-14.8753820406),CXCL10(-13.7388009038),EDN1(-3.3688451926),ENTPD2(-4.88610872627),F2(-5.34691837052),HABP2(-13.88889796),HERC5(-3.85830811562),LOC100684769(-3.3890426366),LOC475935(-3.26665176019),LOC485869(-3.50580800324),LOC488947(-11.0233986017),MGST1(-18.0793548796),PROS1(-11.418395…
GO:0045088	regulation of innate immune response	biological process	11/168	375/15302	0.00290	0.368794074074074	CLEC7A(-14.8753820406),IGF2(-6.67109718089),ITGB2(-5.77788517684),LOC100684769(-3.3890426366),LOC485869(-3.50580800324),MMP2(-10.0364209105),MUC20(-3.71981294569),MUC5AC(-6.1826318192),MUC5B(-8.41006768099),TLR4(-4.58960504562),TRIM6(-13.7911652632)	CLEC7A(-14.8753820406),IGF2(-6.67109718089),ITGB2(-5.77788517684),LOC100684769(-3.3890426366),LOC485869(-3.50580800324),MMP2(-10.0364209105),MUC20(-3.71981294569),MUC5AC(-6.1826318192),MUC5B(-8.41006768099),TLR4(-4.58960504562),TRIM6(-13.7911652632)
GO:0016021	integral component of membrane	cellular component	44/176	2619/15280	0.00505	0.371206428571429	ABCC8(-4.11329818101),ACP5(-3.62216530046),ADGRF1(-3.34790806372),ADRB2(-3.89034642648),ATP8B3(-3.35911365601),ATP8B4(-3.92192944354),B3GNT3(-12.6352147668),B4GALNT2(-4.42589679926),BST2(-3.1277922092),CHRNA7(-5.35407409728),CHRNB4(-3.83664747871),CHST1(-3.10707221057),CLEC7A(-14.8753820406),DLA-DRA(-3.27494942529),FLRT3(-3.03888336167),GOLIM4(-3.94098198102),HS3ST5(-5.45766618501),HTR1D(-3.78541…	ABCC8(-4.11329818101),ACP5(-3.62216530046),ADGRF1(-3.34790806372),ADRB2(-3.89034642648),ATP8B3(-3.35911365601),ATP8B4(-3.92192944354),B3GNT3(-12.6352147668),B4GALNT2(-4.42589679926),BST2(-3.1277922092),CHRNA7(-5.35407409728),CHRNB4(-3.83664747871),CHST1(-3.10707221057),CLEC7A(-14.8753820406),DLA-DRA(-3.27494942529),FLRT3(-3.03888336167),GOLIM4(-3.94098198102),HS3ST5(-5.45766618501),HTR1D(-3.78541…
GO:0034702	ion channel complex	cellular component	8/176	229/15280	0.00509	0.371206428571429	ABCC8(-4.11329818101),CHRNA7(-5.35407409728),CHRNB4(-3.83664747871),KCNJ11(-3.99402330437),KCNJ16(-9.00358537216),KCNJ2(-3.03014045346),SCNN1A(-3.01233527022),TRPA1(-9.67065624912)	ABCC8(-4.11329818101),CHRNA7(-5.35407409728),CHRNB4(-3.83664747871),KCNJ11(-3.99402330437),KCNJ16(-9.00358537216),KCNJ2(-3.03014045346),SCNN1A(-3.01233527022),TRPA1(-9.67065624912)
GO:0044420	extracellular matrix component	cellular component	6/176	139/15280	0.00546	0.379812	ACHE(-4.08323111781),COL18A1(-4.40164460747),COL27A1(-4.2594877359),ENTPD2(-4.88610872627),ITGB2(-5.77788517684),MMP2(-10.0364209105)	ACHE(-4.08323111781),COL18A1(-4.40164460747),COL27A1(-4.2594877359),ENTPD2(-4.88610872627),ITGB2(-5.77788517684),MMP2(-10.0364209105)
GO:0016020	membrane	cellular component	98/176	7014/15280	0.00558	0.379812	ABCC8(-4.11329818101),ABO(-12.257268006),ACACB(-3.62155920976),ACHE(-4.08323111781),ACP5(-3.62216530046),ADGRF1(-3.34790806372),ADRB2(-3.89034642648),ANXA13(-3.61051677385),ARL4C(-3.00925648286),ATP2A3(-9.12817995224),ATP8B3(-3.35911365601),ATP8B4(-3.92192944354),B3GNT3(-12.6352147668),B4GALNT2(-4.42589679926),BCL2L1(-4.60342312305),BMF(-3.2947157555),BST2(-3.1277922092),CHDH(-9.99072327716),CHP2…	ABCC8(-4.11329818101),ABO(-12.257268006),ACACB(-3.62155920976),ACHE(-4.08323111781),ACP5(-3.62216530046),ADGRF1(-3.34790806372),ADRB2(-3.89034642648),ANXA13(-3.61051677385),ARL4C(-3.00925648286),ATP2A3(-9.12817995224),ATP8B3(-3.35911365601),ATP8B4(-3.92192944354),B3GNT3(-12.6352147668),B4GALNT2(-4.42589679926),BCL2L1(-4.60342312305),BMF(-3.2947157555),BST2(-3.1277922092),CHDH(-9.99072327716),CHP2…
GO:0005242	inward rectifier potassium channel activity	molecular function	3/160	18/13372	0.00120	0.379885714285714	KCNJ11(-3.99402330437),KCNJ16(-9.00358537216),KCNJ2(-3.03014045346)	KCNJ11(-3.99402330437),KCNJ16(-9.00358537216),KCNJ2(-3.03014045346)
GO:0001775	cell activation	biological process	25/168	1270/15302	0.00304	0.383755294117647	ADRB2(-3.89034642648),ATP8B4(-3.92192944354),BST2(-3.1277922092),CHRNB4(-3.83664747871),CLEC7A(-14.8753820406),CXCL10(-13.7388009038),DOCK8(-3.40388242557),DPP7(-3.37075820811),EDN1(-3.3688451926),ENPP3(-3.17918151945),ENTPD2(-4.88610872627),F2(-5.34691837052),FOXN1(-3.64376000188),IGF2(-6.67109718089),ITGB2(-5.77788517684),LOC485869(-3.50580800324),MAFB(-5.11808307341),MGST1(-18.0793548796),MNDA…	ADRB2(-3.89034642648),ATP8B4(-3.92192944354),BST2(-3.1277922092),CHRNB4(-3.83664747871),CLEC7A(-14.8753820406),CXCL10(-13.7388009038),DOCK8(-3.40388242557),DPP7(-3.37075820811),EDN1(-3.3688451926),ENPP3(-3.17918151945),ENTPD2(-4.88610872627),F2(-5.34691837052),FOXN1(-3.64376000188),IGF2(-6.67109718089),ITGB2(-5.77788517684),LOC485869(-3.50580800324),MAFB(-5.11808307341),MGST1(-18.0793548796),MNDA…
GO:0009605	response to external stimulus	biological process	47/168	2922/15302	0.00316	0.384516164383562	ABCC8(-4.11329818101),ABO(-12.257268006),ACACB(-3.62155920976),ACHE(-4.08323111781),ACP5(-3.62216530046),ADRB2(-3.89034642648),ARNT2(-4.23069550209),ATP2A3(-9.12817995224),BMF(-3.2947157555),BST2(-3.1277922092),CCL24(-3.04867073822),CCL26(-18.5884161779),CDKN2B_1(-3.21315980854),CLEC7A(-14.8753820406),CXCL10(-13.7388009038),EDN1(-3.3688451926),ENPP3(-3.17918151945),ENTPD2(-4.88610872627),F2(-5.34…	ABCC8(-4.11329818101),ABO(-12.257268006),ACACB(-3.62155920976),ACHE(-4.08323111781),ACP5(-3.62216530046),ADRB2(-3.89034642648),ARNT2(-4.23069550209),ATP2A3(-9.12817995224),BMF(-3.2947157555),BST2(-3.1277922092),CCL24(-3.04867073822),CCL26(-18.5884161779),CDKN2B_1(-3.21315980854),CLEC7A(-14.8753820406),CXCL10(-13.7388009038),EDN1(-3.3688451926),ENPP3(-3.17918151945),ENTPD2(-4.88610872627),F2(-5.34…
GO:0010807	regulation of synaptic vesicle priming	biological process	2/168	8/15302	0.00321	0.384516164383562	STX1B(-3.3774028585),UNC13A(-8.97732763088)	STX1B(-3.3774028585),UNC13A(-8.97732763088)
GO:0039020	pronephric nephron tubule development	biological process	2/168	8/15302	0.00321	0.384516164383562	OSR1(-3.26903718076),SIM1(-10.2776283675)	OSR1(-3.26903718076),SIM1(-10.2776283675)
GO:0042426	choline catabolic process	biological process	2/168	8/15302	0.00321	0.384516164383562	ACHE(-4.08323111781),CHDH(-9.99072327716)	ACHE(-4.08323111781),CHDH(-9.99072327716)
GO:0042758	long-chain fatty acid catabolic process	biological process	2/168	8/15302	0.00321	0.384516164383562	CYP4A11(-3.00400294791),CYP4A38(-3.52448648571)	CYP4A11(-3.00400294791),CYP4A38(-3.52448648571)
GO:0051791	medium-chain fatty acid metabolic process	biological process	2/168	8/15302	0.00321	0.384516164383562	CYP4A11(-3.00400294791),CYP4A38(-3.52448648571)	CYP4A11(-3.00400294791),CYP4A38(-3.52448648571)
GO:0009617	response to bacterium	biological process	17/168	740/15302	0.00321	0.384516164383562	ABCC8(-4.11329818101),ABO(-12.257268006),ACP5(-3.62216530046),ATP2A3(-9.12817995224),CXCL10(-13.7388009038),EDN1(-3.3688451926),ENTPD2(-4.88610872627),F2(-5.34691837052),LOC100684769(-3.3890426366),LOC485869(-3.50580800324),MGST1(-18.0793548796),PROS1(-11.4183955325),RARRES2(-3.23701706024),SCGB1A1(-7.49611882365),TFPI(-11.5496178357),TLR4(-4.58960504562),TRIM6(-13.7911652632)	ABCC8(-4.11329818101),ABO(-12.257268006),ACP5(-3.62216530046),ATP2A3(-9.12817995224),CXCL10(-13.7388009038),EDN1(-3.3688451926),ENTPD2(-4.88610872627),F2(-5.34691837052),LOC100684769(-3.3890426366),LOC485869(-3.50580800324),MGST1(-18.0793548796),PROS1(-11.4183955325),RARRES2(-3.23701706024),SCGB1A1(-7.49611882365),TFPI(-11.5496178357),TLR4(-4.58960504562),TRIM6(-13.7911652632)
GO:1903900	regulation of viral life cycle	biological process	6/168	131/15302	0.00324	0.384516164383562	BST2(-3.1277922092),HS3ST5(-5.45766618501),LOC475935(-3.26665176019),LOC488947(-11.0233986017),NR5A2(-10.3716568685),TRIM6(-13.7911652632)	BST2(-3.1277922092),HS3ST5(-5.45766618501),LOC475935(-3.26665176019),LOC488947(-11.0233986017),NR5A2(-10.3716568685),TRIM6(-13.7911652632)
GO:0002690	positive regulation of leukocyte chemotaxis	biological process	5/168	91/15302	0.00327	0.384516164383562	CXCL10(-13.7388009038),EDN1(-3.3688451926),GPSM3(-3.43508451465),LOC485869(-3.50580800324),RARRES2(-3.23701706024)	CXCL10(-13.7388009038),EDN1(-3.3688451926),GPSM3(-3.43508451465),LOC485869(-3.50580800324),RARRES2(-3.23701706024)
GO:0006493	protein O-linked glycosylation	biological process	5/168	91/15302	0.00327	0.384516164383562	B3GNT3(-12.6352147668),LARGE1(-3.9918767669),MUC20(-3.71981294569),MUC5AC(-6.1826318192),MUC5B(-8.41006768099)	B3GNT3(-12.6352147668),LARGE1(-3.9918767669),MUC20(-3.71981294569),MUC5AC(-6.1826318192),MUC5B(-8.41006768099)
GO:0051930	regulation of sensory perception of pain	biological process	4/168	56/15302	0.00330	0.38512	ADRB2(-3.89034642648),EDN1(-3.3688451926),TLR4(-4.58960504562),TRPA1(-9.67065624912)	ADRB2(-3.89034642648),EDN1(-3.3688451926),TLR4(-4.58960504562),TRPA1(-9.67065624912)
GO:0051239	regulation of multicellular organismal process	biological process	55/168	3571/15302	0.00332	0.38512	ABCC8(-4.11329818101),ACACB(-3.62155920976),ACHE(-4.08323111781),ACP5(-3.62216530046),ADRB2(-3.89034642648),ARNT2(-4.23069550209),ATP2A3(-9.12817995224),BST2(-3.1277922092),CCL24(-3.04867073822),CDKN2B_1(-3.21315980854),CHRNA7(-5.35407409728),CHRNB4(-3.83664747871),CPNE5(-4.73867179794),CXCL10(-13.7388009038),EDN1(-3.3688451926),F2(-5.34691837052),FLRT3(-3.03888336167),FOXN1(-3.64376000188),FRMD1…	ABCC8(-4.11329818101),ACACB(-3.62155920976),ACHE(-4.08323111781),ACP5(-3.62216530046),ADRB2(-3.89034642648),ARNT2(-4.23069550209),ATP2A3(-9.12817995224),BST2(-3.1277922092),CCL24(-3.04867073822),CDKN2B_1(-3.21315980854),CHRNA7(-5.35407409728),CHRNB4(-3.83664747871),CPNE5(-4.73867179794),CXCL10(-13.7388009038),EDN1(-3.3688451926),F2(-5.34691837052),FLRT3(-3.03888336167),FOXN1(-3.64376000188),FRMD1…
GO:0097530	granulocyte migration	biological process	6/168	132/15302	0.00336	0.387144161073826	CCL24(-3.04867073822),CCL26(-18.5884161779),EDN1(-3.3688451926),ITGB2(-5.77788517684),LOC485869(-3.50580800324),RARRES2(-3.23701706024)	CCL24(-3.04867073822),CCL26(-18.5884161779),EDN1(-3.3688451926),ITGB2(-5.77788517684),LOC485869(-3.50580800324),RARRES2(-3.23701706024)
GO:0030593	neutrophil chemotaxis	biological process	5/168	92/15302	0.00343	0.389668421052632	CCL24(-3.04867073822),CCL26(-18.5884161779),EDN1(-3.3688451926),ITGB2(-5.77788517684),LOC485869(-3.50580800324)	CCL24(-3.04867073822),CCL26(-18.5884161779),EDN1(-3.3688451926),ITGB2(-5.77788517684),LOC485869(-3.50580800324)
GO:0051289	protein homotetramerization	biological process	5/168	92/15302	0.00343	0.389668421052632	ACACB(-3.62155920976),ALDH1A1(-3.72431030208),KCNJ2(-3.03014045346),TRPA1(-9.67065624912),TRPM8(-4.34051219603)	ACACB(-3.62155920976),ALDH1A1(-3.72431030208),KCNJ2(-3.03014045346),TRPA1(-9.67065624912),TRPM8(-4.34051219603)
GO:0002376	immune system process	biological process	45/168	2777/15302	0.00345	0.389668421052632	ACP5(-3.62216530046),ARHGEF26(-3.04394991562),ATP8B4(-3.92192944354),BST2(-3.1277922092),CCL24(-3.04867073822),CCL26(-18.5884161779),CDKN2B_1(-3.21315980854),CHRNB4(-3.83664747871),CLEC7A(-14.8753820406),CXCL10(-13.7388009038),DLA-DRA(-3.27494942529),DOCK8(-3.40388242557),DPP7(-3.37075820811),EDN1(-3.3688451926),ENPP3(-3.17918151945),F2(-5.34691837052),FOXN1(-3.64376000188),GPLD1(-3.23207073074),…	ACP5(-3.62216530046),ARHGEF26(-3.04394991562),ATP8B4(-3.92192944354),BST2(-3.1277922092),CCL24(-3.04867073822),CCL26(-18.5884161779),CDKN2B_1(-3.21315980854),CHRNB4(-3.83664747871),CLEC7A(-14.8753820406),CXCL10(-13.7388009038),DLA-DRA(-3.27494942529),DOCK8(-3.40388242557),DPP7(-3.37075820811),EDN1(-3.3688451926),ENPP3(-3.17918151945),F2(-5.34691837052),FOXN1(-3.64376000188),GPLD1(-3.23207073074),…
GO:0010107	potassium ion import	biological process	3/168	28/15302	0.00348	0.390487843137255	KCNJ11(-3.99402330437),KCNJ16(-9.00358537216),KCNJ2(-3.03014045346)	KCNJ11(-3.99402330437),KCNJ16(-9.00358537216),KCNJ2(-3.03014045346)
GO:0015718	monocarboxylic acid transport	biological process	7/168	178/15302	0.00353	0.39098735483871	ACACB(-3.62155920976),CYP4A11(-3.00400294791),CYP4A38(-3.52448648571),EDN1(-3.3688451926),SLC38A3(-3.21631323952),SLC5A8(-3.99566699062),SLC6A12(-5.63584113238)	ACACB(-3.62155920976),CYP4A11(-3.00400294791),CYP4A38(-3.52448648571),EDN1(-3.3688451926),SLC38A3(-3.21631323952),SLC5A8(-3.99566699062),SLC6A12(-5.63584113238)
GO:0070887	cellular response to chemical stimulus	biological process	50/168	3177/15302	0.00353	0.39098735483871	ABCC8(-4.11329818101),ACHE(-4.08323111781),ADRB2(-3.89034642648),ARNT2(-4.23069550209),ATP2A3(-9.12817995224),BCL2L1(-4.60342312305),BST2(-3.1277922092),CCL24(-3.04867073822),CCL26(-18.5884161779),CDKN2B_1(-3.21315980854),CHP2(-11.2127638639),CLEC7A(-14.8753820406),CXCL10(-13.7388009038),DLA-DRA(-3.27494942529),DOCK8(-3.40388242557),DPEP1(-5.11208572671),EDN1(-3.3688451926),ENTPD2(-4.88610872627)…	ABCC8(-4.11329818101),ACHE(-4.08323111781),ADRB2(-3.89034642648),ARNT2(-4.23069550209),ATP2A3(-9.12817995224),BCL2L1(-4.60342312305),BST2(-3.1277922092),CCL24(-3.04867073822),CCL26(-18.5884161779),CDKN2B_1(-3.21315980854),CHP2(-11.2127638639),CLEC7A(-14.8753820406),CXCL10(-13.7388009038),DLA-DRA(-3.27494942529),DOCK8(-3.40388242557),DPEP1(-5.11208572671),EDN1(-3.3688451926),ENTPD2(-4.88610872627)…
GO:0050900	leukocyte migration	biological process	11/168	386/15302	0.00361	0.397285128205128	CCL24(-3.04867073822),CCL26(-18.5884161779),CXCL10(-13.7388009038),DOCK8(-3.40388242557),EDN1(-3.3688451926),GPSM3(-3.43508451465),ITGB2(-5.77788517684),LOC485869(-3.50580800324),PADI2(-3.36443940662),PROS1(-11.4183955325),RARRES2(-3.23701706024)	CCL24(-3.04867073822),CCL26(-18.5884161779),CXCL10(-13.7388009038),DOCK8(-3.40388242557),EDN1(-3.3688451926),GPSM3(-3.43508451465),ITGB2(-5.77788517684),LOC485869(-3.50580800324),PADI2(-3.36443940662),PROS1(-11.4183955325),RARRES2(-3.23701706024)
GO:0005887	integral component of plasma membrane	cellular component	28/176	1483/15280	0.00609	0.401154193548387	ABCC8(-4.11329818101),ADRB2(-3.89034642648),B3GNT3(-12.6352147668),BST2(-3.1277922092),CHRNA7(-5.35407409728),CHRNB4(-3.83664747871),DLA-DRA(-3.27494942529),FLRT3(-3.03888336167),HTR1D(-3.78541920625),ITGB2(-5.77788517684),ITGB8(-4.34248843593),KCNJ11(-3.99402330437),KCNJ16(-9.00358537216),KCNJ2(-3.03014045346),KCNK5(-4.68794563243),LRIG1(-3.04240571783),NOXO1(-3.44880283582),NPC1L1(-5.0454288632…	ABCC8(-4.11329818101),ADRB2(-3.89034642648),B3GNT3(-12.6352147668),BST2(-3.1277922092),CHRNA7(-5.35407409728),CHRNB4(-3.83664747871),DLA-DRA(-3.27494942529),FLRT3(-3.03888336167),HTR1D(-3.78541920625),ITGB2(-5.77788517684),ITGB8(-4.34248843593),KCNJ11(-3.99402330437),KCNJ16(-9.00358537216),KCNJ2(-3.03014045346),KCNK5(-4.68794563243),LRIG1(-3.04240571783),NOXO1(-3.44880283582),NPC1L1(-5.0454288632…
GO:0007585	respiratory gaseous exchange	biological process	4/168	58/15302	0.00375	0.410063694267516	ADRB2(-3.89034642648),EDN1(-3.3688451926),MAFB(-5.11808307341),TMPRSS11D(-3.02081651824)	ADRB2(-3.89034642648),EDN1(-3.3688451926),MAFB(-5.11808307341),TMPRSS11D(-3.02081651824)
GO:0016713	oxidoreductase activity, acting on paired donors, with incorporation or reduction of molecular oxyge...	molecular function	2/160	5/13372	0.00139	0.410698666666667	CYP4A11(-3.00400294791),CYP4A38(-3.52448648571)	CYP4A11(-3.00400294791),CYP4A38(-3.52448648571)
GO:0070405	ammonium ion binding	molecular function	5/160	70/13372	0.00149	0.41273	ACHE(-4.08323111781),ADRB2(-3.89034642648),CHRNA7(-5.35407409728),CHRNB4(-3.83664747871),HTR1D(-3.78541920625)	ACHE(-4.08323111781),ADRB2(-3.89034642648),CHRNA7(-5.35407409728),CHRNB4(-3.83664747871),HTR1D(-3.78541920625)
GO:0034764	positive regulation of transmembrane transport	biological process	8/168	229/15302	0.00382	0.415074430379747	ABCC8(-4.11329818101),ADRB2(-3.89034642648),ATP2A3(-9.12817995224),CXCL10(-13.7388009038),F2(-5.34691837052),KCNJ11(-3.99402330437),KCNJ2(-3.03014045346),RARRES2(-3.23701706024)	ABCC8(-4.11329818101),ADRB2(-3.89034642648),ATP2A3(-9.12817995224),CXCL10(-13.7388009038),F2(-5.34691837052),KCNJ11(-3.99402330437),KCNJ2(-3.03014045346),RARRES2(-3.23701706024)
GO:0051259	protein complex oligomerization	biological process	14/168	566/15302	0.00388	0.418942389937107	ACACB(-3.62155920976),ACHE(-4.08323111781),ALDH1A1(-3.72431030208),BMF(-3.2947157555),CHRNB4(-3.83664747871),ENTPD2(-4.88610872627),KCNJ2(-3.03014045346),MGST1(-18.0793548796),MUC20(-3.71981294569),MUC5B(-8.41006768099),NPM2(-11.6361442464),TRIM6(-13.7911652632),TRPA1(-9.67065624912),TRPM8(-4.34051219603)	ACACB(-3.62155920976),ACHE(-4.08323111781),ALDH1A1(-3.72431030208),BMF(-3.2947157555),CHRNB4(-3.83664747871),ENTPD2(-4.88610872627),KCNJ2(-3.03014045346),MGST1(-18.0793548796),MUC20(-3.71981294569),MUC5B(-8.41006768099),NPM2(-11.6361442464),TRIM6(-13.7911652632),TRPA1(-9.67065624912),TRPM8(-4.34051219603)
GO:1903034	regulation of response to wounding	biological process	8/168	230/15302	0.00392	0.42024736196319	ABCC8(-4.11329818101),ADRB2(-3.89034642648),EDN1(-3.3688451926),F2(-5.34691837052),RTN4R(-3.78367321039),TFPI(-11.5496178357),TLR4(-4.58960504562),TMPRSS6(-4.89098663614)	ABCC8(-4.11329818101),ADRB2(-3.89034642648),EDN1(-3.3688451926),F2(-5.34691837052),RTN4R(-3.78367321039),TFPI(-11.5496178357),TLR4(-4.58960504562),TMPRSS6(-4.89098663614)
GO:0002757	immune response-activating signal transduction	biological process	11/168	391/15302	0.00397	0.42024736196319	CLEC7A(-14.8753820406),DLA-DRA(-3.27494942529),GPLD1(-3.23207073074),ITGB2(-5.77788517684),LOC100684769(-3.3890426366),LOC485869(-3.50580800324),MNDA(-3.63045865224),MUC20(-3.71981294569),MUC5AC(-6.1826318192),MUC5B(-8.41006768099),TLR4(-4.58960504562)	CLEC7A(-14.8753820406),DLA-DRA(-3.27494942529),GPLD1(-3.23207073074),ITGB2(-5.77788517684),LOC100684769(-3.3890426366),LOC485869(-3.50580800324),MNDA(-3.63045865224),MUC20(-3.71981294569),MUC5AC(-6.1826318192),MUC5B(-8.41006768099),TLR4(-4.58960504562)
GO:0051931	regulation of sensory perception	biological process	4/168	59/15302	0.00399	0.42024736196319	ADRB2(-3.89034642648),EDN1(-3.3688451926),TLR4(-4.58960504562),TRPA1(-9.67065624912)	ADRB2(-3.89034642648),EDN1(-3.3688451926),TLR4(-4.58960504562),TRPA1(-9.67065624912)
GO:0060326	cell chemotaxis	biological process	9/168	282/15302	0.00399	0.42024736196319	CCL24(-3.04867073822),CCL26(-18.5884161779),CXCL10(-13.7388009038),EDN1(-3.3688451926),GPSM3(-3.43508451465),ITGB2(-5.77788517684),LOC485869(-3.50580800324),PADI2(-3.36443940662),RARRES2(-3.23701706024)	CCL24(-3.04867073822),CCL26(-18.5884161779),CXCL10(-13.7388009038),EDN1(-3.3688451926),GPSM3(-3.43508451465),ITGB2(-5.77788517684),LOC485869(-3.50580800324),PADI2(-3.36443940662),RARRES2(-3.23701706024)
GO:0045893	positive regulation of transcription, DNA-templated	biological process	29/168	1585/15302	0.00406	0.422517844311377	ADRB2(-3.89034642648),ARNT2(-4.23069550209),CDKN2B_1(-3.21315980854),CHP2(-11.2127638639),CXCL10(-13.7388009038),EDN1(-3.3688451926),ELF5(-4.90707362531),FOXN1(-3.64376000188),IGF2(-6.67109718089),KLF1(-10.9241295851),LOC484933(-3.07832882936),MAF(-16.799432316),MAFB(-5.11808307341),MCF2L(-4.08792406249),MCIDAS(-3.70106089563),MEOX1(-3.47573963733),NR5A2(-10.3716568685),OSR1(-3.26903718076),PADI2…	ADRB2(-3.89034642648),ARNT2(-4.23069550209),CDKN2B_1(-3.21315980854),CHP2(-11.2127638639),CXCL10(-13.7388009038),EDN1(-3.3688451926),ELF5(-4.90707362531),FOXN1(-3.64376000188),IGF2(-6.67109718089),KLF1(-10.9241295851),LOC484933(-3.07832882936),MAF(-16.799432316),MAFB(-5.11808307341),MCF2L(-4.08792406249),MCIDAS(-3.70106089563),MEOX1(-3.47573963733),NR5A2(-10.3716568685),OSR1(-3.26903718076),PADI2…
GO:0002730	regulation of dendritic cell cytokine production	biological process	2/168	9/15302	0.00410	0.422517844311377	BST2(-3.1277922092),TLR4(-4.58960504562)	BST2(-3.1277922092),TLR4(-4.58960504562)
GO:0010193	response to ozone	biological process	2/168	9/15302	0.00410	0.422517844311377	EDN1(-3.3688451926),SCGB1A1(-7.49611882365)	EDN1(-3.3688451926),SCGB1A1(-7.49611882365)
GO:0006690	icosanoid metabolic process	biological process	5/168	96/15302	0.00411	0.422517844311377	CYP4A11(-3.00400294791),CYP4A38(-3.52448648571),DPEP1(-5.11208572671),EDN1(-3.3688451926),TLR4(-4.58960504562)	CYP4A11(-3.00400294791),CYP4A38(-3.52448648571),DPEP1(-5.11208572671),EDN1(-3.3688451926),TLR4(-4.58960504562)
GO:0031069	hair follicle morphogenesis	biological process	3/168	30/15302	0.00425	0.4292	IGFBP5(-11.4257124547),KRT25(-14.7311013727),KRT27(-14.8318478892)	IGFBP5(-11.4257124547),KRT25(-14.7311013727),KRT27(-14.8318478892)
GO:0050951	sensory perception of temperature stimulus	biological process	3/168	30/15302	0.00425	0.4292	TLR4(-4.58960504562),TRPA1(-9.67065624912),TRPM8(-4.34051219603)	TLR4(-4.58960504562),TRPA1(-9.67065624912),TRPM8(-4.34051219603)
GO:1903859	regulation of dendrite extension	biological process	3/168	30/15302	0.00425	0.4292	CPNE5(-4.73867179794),SYT3(-3.2916150485),UNC13A(-8.97732763088)	CPNE5(-4.73867179794),SYT3(-3.2916150485),UNC13A(-8.97732763088)
GO:0031982	vesicle	cellular component	38/176	2215/15280	0.00683	0.435839375	ABCC8(-4.11329818101),ABO(-12.257268006),ADRB2(-3.89034642648),ANXA13(-3.61051677385),ATP2A3(-9.12817995224),ATP8B3(-3.35911365601),ATP8B4(-3.92192944354),BMF(-3.2947157555),BST2(-3.1277922092),CHRNB4(-3.83664747871),CYTIP(-9.69584885913),DLA-DRA(-3.27494942529),DPP7(-3.37075820811),EDN1(-3.3688451926),GOLIM4(-3.94098198102),IGF2(-6.67109718089),ITGB2(-5.77788517684),KCNJ11(-3.99402330437),LOC100…	ABCC8(-4.11329818101),ABO(-12.257268006),ADRB2(-3.89034642648),ANXA13(-3.61051677385),ATP2A3(-9.12817995224),ATP8B3(-3.35911365601),ATP8B4(-3.92192944354),BMF(-3.2947157555),BST2(-3.1277922092),CHRNB4(-3.83664747871),CYTIP(-9.69584885913),DLA-DRA(-3.27494942529),DPP7(-3.37075820811),EDN1(-3.3688451926),GOLIM4(-3.94098198102),IGF2(-6.67109718089),ITGB2(-5.77788517684),KCNJ11(-3.99402330437),LOC100…
GO:0016042	lipid catabolic process	biological process	9/168	286/15302	0.00438	0.43718511627907	ACACB(-3.62155920976),ATP2A3(-9.12817995224),CYP4A11(-3.00400294791),CYP4A38(-3.52448648571),GPLD1(-3.23207073074),PLA2G2C(-5.29729082004),PLAAT3(-5.62033705272),PLIN5(-11.1083218903),RARRES2(-3.23701706024)	ACACB(-3.62155920976),ATP2A3(-9.12817995224),CYP4A11(-3.00400294791),CYP4A38(-3.52448648571),GPLD1(-3.23207073074),PLA2G2C(-5.29729082004),PLAAT3(-5.62033705272),PLIN5(-11.1083218903),RARRES2(-3.23701706024)
GO:0001944	vasculature development	biological process	16/168	699/15302	0.00438	0.43718511627907	ABCC8(-4.11329818101),ADRB2(-3.89034642648),CCL24(-3.04867073822),CHRNA7(-5.35407409728),COL18A1(-4.40164460747),CXCL10(-13.7388009038),EDN1(-3.3688451926),FOXN1(-3.64376000188),GPLD1(-3.23207073074),IGF2(-6.67109718089),ITGB2(-5.77788517684),ITGB8(-4.34248843593),MMP2(-10.0364209105),OSR1(-3.26903718076),SOX18(-12.2716672785),TMPRSS6(-4.89098663614)	ABCC8(-4.11329818101),ADRB2(-3.89034642648),CCL24(-3.04867073822),CHRNA7(-5.35407409728),COL18A1(-4.40164460747),CXCL10(-13.7388009038),EDN1(-3.3688451926),FOXN1(-3.64376000188),GPLD1(-3.23207073074),IGF2(-6.67109718089),ITGB2(-5.77788517684),ITGB8(-4.34248843593),MMP2(-10.0364209105),OSR1(-3.26903718076),SOX18(-12.2716672785),TMPRSS6(-4.89098663614)
GO:0016999	antibiotic metabolic process	biological process	6/168	140/15302	0.00448	0.438844943820225	ALDH1A1(-3.72431030208),CYP4A11(-3.00400294791),CYP4A38(-3.52448648571),CYP4B1(-7.33442290424),DPEP1(-5.11208572671),NOXO1(-3.44880283582)	ALDH1A1(-3.72431030208),CYP4A11(-3.00400294791),CYP4A38(-3.52448648571),CYP4B1(-7.33442290424),DPEP1(-5.11208572671),NOXO1(-3.44880283582)
GO:0060337	type I interferon signaling pathway	biological process	4/168	61/15302	0.00450	0.438844943820225	BST2(-3.1277922092),LOC475935(-3.26665176019),LOC488947(-11.0233986017),TRIM6(-13.7911652632)	BST2(-3.1277922092),LOC475935(-3.26665176019),LOC488947(-11.0233986017),TRIM6(-13.7911652632)
GO:0071357	cellular response to type I interferon	biological process	4/168	61/15302	0.00450	0.438844943820225	BST2(-3.1277922092),LOC475935(-3.26665176019),LOC488947(-11.0233986017),TRIM6(-13.7911652632)	BST2(-3.1277922092),LOC475935(-3.26665176019),LOC488947(-11.0233986017),TRIM6(-13.7911652632)
GO:0050778	positive regulation of immune response	biological process	15/168	638/15302	0.00452	0.438844943820225	CLEC7A(-14.8753820406),DLA-DRA(-3.27494942529),F2(-5.34691837052),GPLD1(-3.23207073074),ITGB2(-5.77788517684),LOC100684769(-3.3890426366),LOC485869(-3.50580800324),MMP2(-10.0364209105),MNDA(-3.63045865224),MUC20(-3.71981294569),MUC5AC(-6.1826318192),MUC5B(-8.41006768099),PROS1(-11.4183955325),TLR4(-4.58960504562),TRIM6(-13.7911652632)	CLEC7A(-14.8753820406),DLA-DRA(-3.27494942529),F2(-5.34691837052),GPLD1(-3.23207073074),ITGB2(-5.77788517684),LOC100684769(-3.3890426366),LOC485869(-3.50580800324),MMP2(-10.0364209105),MNDA(-3.63045865224),MUC20(-3.71981294569),MUC5AC(-6.1826318192),MUC5B(-8.41006768099),PROS1(-11.4183955325),TLR4(-4.58960504562),TRIM6(-13.7911652632)
GO:0010876	lipid localization	biological process	12/168	456/15302	0.00454	0.438844943820225	ACACB(-3.62155920976),ATP2A3(-9.12817995224),ATP8B3(-3.35911365601),ATP8B4(-3.92192944354),CYP4A11(-3.00400294791),CYP4A38(-3.52448648571),EDN1(-3.3688451926),LOC102151128(-3.14736282577),LOC485869(-3.50580800324),NPC1L1(-5.04542886326),PLIN5(-11.1083218903),SLC5A8(-3.99566699062)	ACACB(-3.62155920976),ATP2A3(-9.12817995224),ATP8B3(-3.35911365601),ATP8B4(-3.92192944354),CYP4A11(-3.00400294791),CYP4A38(-3.52448648571),EDN1(-3.3688451926),LOC102151128(-3.14736282577),LOC485869(-3.50580800324),NPC1L1(-5.04542886326),PLIN5(-11.1083218903),SLC5A8(-3.99566699062)
GO:0001503	ossification	biological process	10/168	342/15302	0.00455	0.438844943820225	ACHE(-4.08323111781),ACP5(-3.62216530046),ADRB2(-3.89034642648),GPLD1(-3.23207073074),IGF2(-6.67109718089),IGFBP5(-11.4257124547),LOC475935(-3.26665176019),MMP2(-10.0364209105),OSR1(-3.26903718076),SHOX2(-3.26896508765)	ACHE(-4.08323111781),ACP5(-3.62216530046),ADRB2(-3.89034642648),GPLD1(-3.23207073074),IGF2(-6.67109718089),IGFBP5(-11.4257124547),LOC475935(-3.26665176019),MMP2(-10.0364209105),OSR1(-3.26903718076),SHOX2(-3.26896508765)
GO:0097529	myeloid leukocyte migration	biological process	7/168	187/15302	0.00462	0.439576263736264	CCL24(-3.04867073822),CCL26(-18.5884161779),CXCL10(-13.7388009038),EDN1(-3.3688451926),ITGB2(-5.77788517684),LOC485869(-3.50580800324),RARRES2(-3.23701706024)	CCL24(-3.04867073822),CCL26(-18.5884161779),CXCL10(-13.7388009038),EDN1(-3.3688451926),ITGB2(-5.77788517684),LOC485869(-3.50580800324),RARRES2(-3.23701706024)
GO:0019835	cytolysis	biological process	3/168	31/15302	0.00466	0.439576263736264	F2(-5.34691837052),GPLD1(-3.23207073074),LOC485869(-3.50580800324)	F2(-5.34691837052),GPLD1(-3.23207073074),LOC485869(-3.50580800324)
GO:0045922	negative regulation of fatty acid metabolic process	biological process	3/168	31/15302	0.00466	0.439576263736264	ACACB(-3.62155920976),PLIN5(-11.1083218903),UGT1A6(-11.4786129062)	ACACB(-3.62155920976),PLIN5(-11.1083218903),UGT1A6(-11.4786129062)
GO:0048791	calcium ion-regulated exocytosis of neurotransmitter	biological process	3/168	31/15302	0.00466	0.439576263736264	LOC611813(-3.50363862095),STX1B(-3.3774028585),SYT3(-3.2916150485)	LOC611813(-3.50363862095),STX1B(-3.3774028585),SYT3(-3.2916150485)
GO:0006869	lipid transport	biological process	10/168	344/15302	0.00474	0.444679344262295	ACACB(-3.62155920976),ATP8B3(-3.35911365601),ATP8B4(-3.92192944354),CYP4A11(-3.00400294791),CYP4A38(-3.52448648571),EDN1(-3.3688451926),LOC102151128(-3.14736282577),LOC485869(-3.50580800324),NPC1L1(-5.04542886326),SLC5A8(-3.99566699062)	ACACB(-3.62155920976),ATP8B3(-3.35911365601),ATP8B4(-3.92192944354),CYP4A11(-3.00400294791),CYP4A38(-3.52448648571),EDN1(-3.3688451926),LOC102151128(-3.14736282577),LOC485869(-3.50580800324),NPC1L1(-5.04542886326),SLC5A8(-3.99566699062)
GO:0045177	apical part of cell	cellular component	13/176	521/15280	0.00736	0.448038823529412	ADRB2(-3.89034642648),ANXA13(-3.61051677385),BST2(-3.1277922092),CYP4A11(-3.00400294791),CYP4A38(-3.52448648571),DPEP1(-5.11208572671),FRMD1(-3.33910512166),LOC475935(-3.26665176019),MGST1(-18.0793548796),NPC1L1(-5.04542886326),SCNN1A(-3.01233527022),SLC5A8(-3.99566699062),TRPA1(-9.67065624912)	ADRB2(-3.89034642648),ANXA13(-3.61051677385),BST2(-3.1277922092),CYP4A11(-3.00400294791),CYP4A38(-3.52448648571),DPEP1(-5.11208572671),FRMD1(-3.33910512166),LOC475935(-3.26665176019),MGST1(-18.0793548796),NPC1L1(-5.04542886326),SCNN1A(-3.01233527022),SLC5A8(-3.99566699062),TRPA1(-9.67065624912)
GO:0044432	endoplasmic reticulum part	cellular component	22/176	1094/15280	0.00746	0.448038823529412	ACACB(-3.62155920976),ACHE(-4.08323111781),ATP2A3(-9.12817995224),COL18A1(-4.40164460747),COL27A1(-4.2594877359),CYP4A11(-3.00400294791),CYP4A38(-3.52448648571),CYP4B1(-7.33442290424),DLA-DRA(-3.27494942529),DPEP1(-5.11208572671),EDN1(-3.3688451926),ENTPD2(-4.88610872627),F2(-5.34691837052),FMO5(-3.94469650084),IGFBP5(-11.4257124547),LOC100684769(-3.3890426366),LOC486100(-5.2525973023),MGST1(-18.…	ACACB(-3.62155920976),ACHE(-4.08323111781),ATP2A3(-9.12817995224),COL18A1(-4.40164460747),COL27A1(-4.2594877359),CYP4A11(-3.00400294791),CYP4A38(-3.52448648571),CYP4B1(-7.33442290424),DLA-DRA(-3.27494942529),DPEP1(-5.11208572671),EDN1(-3.3688451926),ENTPD2(-4.88610872627),F2(-5.34691837052),FMO5(-3.94469650084),IGFBP5(-11.4257124547),LOC100684769(-3.3890426366),LOC486100(-5.2525973023),MGST1(-18.…
GO:0002218	activation of innate immune response	biological process	8/168	238/15302	0.00481	0.448793913043478	CLEC7A(-14.8753820406),ITGB2(-5.77788517684),LOC100684769(-3.3890426366),LOC485869(-3.50580800324),MUC20(-3.71981294569),MUC5AC(-6.1826318192),MUC5B(-8.41006768099),TLR4(-4.58960504562)	CLEC7A(-14.8753820406),ITGB2(-5.77788517684),LOC100684769(-3.3890426366),LOC485869(-3.50580800324),MUC20(-3.71981294569),MUC5AC(-6.1826318192),MUC5B(-8.41006768099),TLR4(-4.58960504562)
GO:0061448	connective tissue development	biological process	9/168	292/15302	0.00500	0.451323711340206	COL27A1(-4.2594877359),EDN1(-3.3688451926),GPLD1(-3.23207073074),ITGB8(-4.34248843593),MAF(-16.799432316),MMP2(-10.0364209105),OSR1(-3.26903718076),PLAAT3(-5.62033705272),SHOX2(-3.26896508765)	COL27A1(-4.2594877359),EDN1(-3.3688451926),GPLD1(-3.23207073074),ITGB8(-4.34248843593),MAF(-16.799432316),MMP2(-10.0364209105),OSR1(-3.26903718076),PLAAT3(-5.62033705272),SHOX2(-3.26896508765)
GO:0071277	cellular response to calcium ion	biological process	4/168	63/15302	0.00505	0.451323711340206	CHP2(-11.2127638639),DPEP1(-5.11208572671),EDN1(-3.3688451926),GPLD1(-3.23207073074)	CHP2(-11.2127638639),DPEP1(-5.11208572671),EDN1(-3.3688451926),GPLD1(-3.23207073074)
GO:0002371	dendritic cell cytokine production	biological process	2/168	10/15302	0.00509	0.451323711340206	BST2(-3.1277922092),TLR4(-4.58960504562)	BST2(-3.1277922092),TLR4(-4.58960504562)
GO:0019695	choline metabolic process	biological process	2/168	10/15302	0.00509	0.451323711340206	ACHE(-4.08323111781),CHDH(-9.99072327716)	ACHE(-4.08323111781),CHDH(-9.99072327716)
GO:0031999	negative regulation of fatty acid beta-oxidation	biological process	2/168	10/15302	0.00509	0.451323711340206	ACACB(-3.62155920976),PLIN5(-11.1083218903)	ACACB(-3.62155920976),PLIN5(-11.1083218903)
GO:0039019	pronephric nephron development	biological process	2/168	10/15302	0.00509	0.451323711340206	OSR1(-3.26903718076),SIM1(-10.2776283675)	OSR1(-3.26903718076),SIM1(-10.2776283675)
GO:0042535	positive regulation of tumor necrosis factor biosynthetic process	biological process	2/168	10/15302	0.00509	0.451323711340206	LOC485869(-3.50580800324),TLR4(-4.58960504562)	LOC485869(-3.50580800324),TLR4(-4.58960504562)
GO:0002062	chondrocyte differentiation	biological process	5/168	101/15302	0.00510	0.451323711340206	COL27A1(-4.2594877359),GPLD1(-3.23207073074),MAF(-16.799432316),OSR1(-3.26903718076),SHOX2(-3.26896508765)	COL27A1(-4.2594877359),GPLD1(-3.23207073074),MAF(-16.799432316),OSR1(-3.26903718076),SHOX2(-3.26896508765)
GO:0015908	fatty acid transport	biological process	5/168	101/15302	0.00510	0.451323711340206	ACACB(-3.62155920976),CYP4A11(-3.00400294791),CYP4A38(-3.52448648571),EDN1(-3.3688451926),SLC5A8(-3.99566699062)	ACACB(-3.62155920976),CYP4A11(-3.00400294791),CYP4A38(-3.52448648571),EDN1(-3.3688451926),SLC5A8(-3.99566699062)
GO:1904707	positive regulation of vascular smooth muscle cell proliferation	biological process	3/168	32/15302	0.00510	0.451323711340206	EDN1(-3.3688451926),IGFBP5(-11.4257124547),MMP2(-10.0364209105)	EDN1(-3.3688451926),IGFBP5(-11.4257124547),MMP2(-10.0364209105)
GO:0072358	cardiovascular system development	biological process	16/168	712/15302	0.00522	0.459574153846154	ABCC8(-4.11329818101),ADRB2(-3.89034642648),CCL24(-3.04867073822),CHRNA7(-5.35407409728),COL18A1(-4.40164460747),CXCL10(-13.7388009038),EDN1(-3.3688451926),FOXN1(-3.64376000188),GPLD1(-3.23207073074),IGF2(-6.67109718089),ITGB2(-5.77788517684),ITGB8(-4.34248843593),MMP2(-10.0364209105),OSR1(-3.26903718076),SOX18(-12.2716672785),TMPRSS6(-4.89098663614)	ABCC8(-4.11329818101),ADRB2(-3.89034642648),CCL24(-3.04867073822),CHRNA7(-5.35407409728),COL18A1(-4.40164460747),CXCL10(-13.7388009038),EDN1(-3.3688451926),FOXN1(-3.64376000188),GPLD1(-3.23207073074),IGF2(-6.67109718089),ITGB2(-5.77788517684),ITGB8(-4.34248843593),MMP2(-10.0364209105),OSR1(-3.26903718076),SOX18(-12.2716672785),TMPRSS6(-4.89098663614)
GO:0008289	lipid binding	molecular function	17/160	643/13372	0.00179	0.466663529411765	ANXA13(-3.61051677385),CYP4A11(-3.00400294791),CYP4A38(-3.52448648571),DPEP1(-5.11208572671),F2(-5.34691837052),KCNJ2(-3.03014045346),LOC102151128(-3.14736282577),LOC485869(-3.50580800324),LOC611813(-3.50363862095),MCF2L(-4.08792406249),NOXO1(-3.44880283582),NR5A2(-10.3716568685),RTN4R(-3.78367321039),SDCBP2(-7.82047427346),SYT3(-3.2916150485),TLR4(-4.58960504562),UNC13A(-8.97732763088)	ANXA13(-3.61051677385),CYP4A11(-3.00400294791),CYP4A38(-3.52448648571),DPEP1(-5.11208572671),F2(-5.34691837052),KCNJ2(-3.03014045346),LOC102151128(-3.14736282577),LOC485869(-3.50580800324),LOC611813(-3.50363862095),MCF2L(-4.08792406249),NOXO1(-3.44880283582),NR5A2(-10.3716568685),RTN4R(-3.78367321039),SDCBP2(-7.82047427346),SYT3(-3.2916150485),TLR4(-4.58960504562),UNC13A(-8.97732763088)
GO:0051241	negative regulation of multicellular organismal process	biological process	26/168	1401/15302	0.00547	0.479127346938775	ABCC8(-4.11329818101),ACP5(-3.62216530046),ADRB2(-3.89034642648),BST2(-3.1277922092),CDKN2B_1(-3.21315980854),CHRNA7(-5.35407409728),CXCL10(-13.7388009038),EDN1(-3.3688451926),F2(-5.34691837052),FRMD1(-3.33910512166),HERC5(-3.85830811562),HS3ST5(-5.45766618501),IGFBP5(-11.4257124547),LOC485869(-3.50580800324),MAFB(-5.11808307341),MMP2(-10.0364209105),OSR1(-3.26903718076),PROS1(-11.4183955325),RTN…	ABCC8(-4.11329818101),ACP5(-3.62216530046),ADRB2(-3.89034642648),BST2(-3.1277922092),CDKN2B_1(-3.21315980854),CHRNA7(-5.35407409728),CXCL10(-13.7388009038),EDN1(-3.3688451926),F2(-5.34691837052),FRMD1(-3.33910512166),HERC5(-3.85830811562),HS3ST5(-5.45766618501),IGFBP5(-11.4257124547),LOC485869(-3.50580800324),MAFB(-5.11808307341),MMP2(-10.0364209105),OSR1(-3.26903718076),PROS1(-11.4183955325),RTN…
GO:1902495	transmembrane transporter complex	cellular component	8/176	249/15280	0.00829	0.483662285714286	ABCC8(-4.11329818101),CHRNA7(-5.35407409728),CHRNB4(-3.83664747871),KCNJ11(-3.99402330437),KCNJ16(-9.00358537216),KCNJ2(-3.03014045346),SCNN1A(-3.01233527022),TRPA1(-9.67065624912)	ABCC8(-4.11329818101),CHRNA7(-5.35407409728),CHRNB4(-3.83664747871),KCNJ11(-3.99402330437),KCNJ16(-9.00358537216),KCNJ2(-3.03014045346),SCNN1A(-3.01233527022),TRPA1(-9.67065624912)
GO:0034340	response to type I interferon	biological process	4/168	65/15302	0.00564	0.491510253807107	BST2(-3.1277922092),LOC475935(-3.26665176019),LOC488947(-11.0233986017),TRIM6(-13.7911652632)	BST2(-3.1277922092),LOC475935(-3.26665176019),LOC488947(-11.0233986017),TRIM6(-13.7911652632)
GO:0022603	regulation of anatomical structure morphogenesis	biological process	24/168	1263/15302	0.00572	0.495964444444444	ABCC8(-4.11329818101),ACHE(-4.08323111781),ADRB2(-3.89034642648),ARNT2(-4.23069550209),CCL24(-3.04867073822),CHRNA7(-5.35407409728),CPNE5(-4.73867179794),CXCL10(-13.7388009038),EDN1(-3.3688451926),F2(-5.34691837052),IGF2(-6.67109718089),ITGB2(-5.77788517684),ITGB8(-4.34248843593),LRIG1(-3.04240571783),LYPD6(-9.11284008118),MMP2(-10.0364209105),OSR1(-3.26903718076),PALM(-3.86557195491),PBX1(-3.736…	ABCC8(-4.11329818101),ACHE(-4.08323111781),ADRB2(-3.89034642648),ARNT2(-4.23069550209),CCL24(-3.04867073822),CHRNA7(-5.35407409728),CPNE5(-4.73867179794),CXCL10(-13.7388009038),EDN1(-3.3688451926),F2(-5.34691837052),IGF2(-6.67109718089),ITGB2(-5.77788517684),ITGB8(-4.34248843593),LRIG1(-3.04240571783),LYPD6(-9.11284008118),MMP2(-10.0364209105),OSR1(-3.26903718076),PALM(-3.86557195491),PBX1(-3.736…
GO:0040017	positive regulation of locomotion	biological process	15/168	656/15302	0.00581	0.501236582914573	ACP5(-3.62216530046),CCL24(-3.04867073822),CCL26(-18.5884161779),COL18A1(-4.40164460747),CXCL10(-13.7388009038),DOCK8(-3.40388242557),EDN1(-3.3688451926),GPLD1(-3.23207073074),GPSM3(-3.43508451465),IGF2(-6.67109718089),IGFBP5(-11.4257124547),ITGB2(-5.77788517684),LOC485869(-3.50580800324),MMP2(-10.0364209105),RARRES2(-3.23701706024)	ACP5(-3.62216530046),CCL24(-3.04867073822),CCL26(-18.5884161779),COL18A1(-4.40164460747),CXCL10(-13.7388009038),DOCK8(-3.40388242557),EDN1(-3.3688451926),GPLD1(-3.23207073074),GPSM3(-3.43508451465),IGF2(-6.67109718089),IGFBP5(-11.4257124547),ITGB2(-5.77788517684),LOC485869(-3.50580800324),MMP2(-10.0364209105),RARRES2(-3.23701706024)
GO:0002532	production of molecular mediator involved in inflammatory response	biological process	4/168	66/15302	0.00596	0.505229714285714	F2(-5.34691837052),GPSM3(-3.43508451465),LOC485869(-3.50580800324),TLR4(-4.58960504562)	F2(-5.34691837052),GPSM3(-3.43508451465),LOC485869(-3.50580800324),TLR4(-4.58960504562)
GO:0065007	biological regulation	biological process	139/168	11370/15302	0.00602	0.505229714285714	ABCC8(-4.11329818101),ABO(-12.257268006),ACACB(-3.62155920976),ACHE(-4.08323111781),ACP5(-3.62216530046),ADGRF1(-3.34790806372),ADRB2(-3.89034642648),ALDH1A1(-3.72431030208),ANXA13(-3.61051677385),ARHGEF26(-3.04394991562),ARNT2(-4.23069550209),ATP2A3(-9.12817995224),ATP8B3(-3.35911365601),ATP8B4(-3.92192944354),B4GALNT2(-4.42589679926),BCL2L1(-4.60342312305),BMF(-3.2947157555),BST2(-3.1277922092)…	ABCC8(-4.11329818101),ABO(-12.257268006),ACACB(-3.62155920976),ACHE(-4.08323111781),ACP5(-3.62216530046),ADGRF1(-3.34790806372),ADRB2(-3.89034642648),ALDH1A1(-3.72431030208),ANXA13(-3.61051677385),ARHGEF26(-3.04394991562),ARNT2(-4.23069550209),ATP2A3(-9.12817995224),ATP8B3(-3.35911365601),ATP8B4(-3.92192944354),B4GALNT2(-4.42589679926),BCL2L1(-4.60342312305),BMF(-3.2947157555),BST2(-3.1277922092)…
GO:0010543	regulation of platelet activation	biological process	3/168	34/15302	0.00606	0.505229714285714	ADRB2(-3.89034642648),F2(-5.34691837052),TLR4(-4.58960504562)	ADRB2(-3.89034642648),F2(-5.34691837052),TLR4(-4.58960504562)
GO:0034142	toll-like receptor 4 signaling pathway	biological process	3/168	34/15302	0.00606	0.505229714285714	ITGB2(-5.77788517684),LOC485869(-3.50580800324),TLR4(-4.58960504562)	ITGB2(-5.77788517684),LOC485869(-3.50580800324),TLR4(-4.58960504562)
GO:0009612	response to mechanical stimulus	biological process	9/168	301/15302	0.00607	0.505229714285714	CXCL10(-13.7388009038),EDN1(-3.3688451926),ENTPD2(-4.88610872627),F2(-5.34691837052),IGF2(-6.67109718089),KCNJ2(-3.03014045346),MMP2(-10.0364209105),TLR4(-4.58960504562),TRPA1(-9.67065624912)	CXCL10(-13.7388009038),EDN1(-3.3688451926),ENTPD2(-4.88610872627),F2(-5.34691837052),IGF2(-6.67109718089),KCNJ2(-3.03014045346),MMP2(-10.0364209105),TLR4(-4.58960504562),TRPA1(-9.67065624912)
GO:0008283	cell proliferation	biological process	38/168	2313/15302	0.00614	0.505229714285714	ABCC8(-4.11329818101),ABO(-12.257268006),ACHE(-4.08323111781),ADRB2(-3.89034642648),ARNT2(-4.23069550209),BST2(-3.1277922092),CCL24(-3.04867073822),CCL26(-18.5884161779),CDKN2B_1(-3.21315980854),CHP2(-11.2127638639),CHRNA7(-5.35407409728),COL18A1(-4.40164460747),CXCL10(-13.7388009038),DOCK8(-3.40388242557),EDN1(-3.3688451926),ELF5(-4.90707362531),ENPP3(-3.17918151945),F2(-5.34691837052),FOXN1(-3.…	ABCC8(-4.11329818101),ABO(-12.257268006),ACHE(-4.08323111781),ADRB2(-3.89034642648),ARNT2(-4.23069550209),BST2(-3.1277922092),CCL24(-3.04867073822),CCL26(-18.5884161779),CDKN2B_1(-3.21315980854),CHP2(-11.2127638639),CHRNA7(-5.35407409728),COL18A1(-4.40164460747),CXCL10(-13.7388009038),DOCK8(-3.40388242557),EDN1(-3.3688451926),ELF5(-4.90707362531),ENPP3(-3.17918151945),F2(-5.34691837052),FOXN1(-3.…
GO:0010897	negative regulation of triglyceride catabolic process	biological process	2/168	11/15302	0.00618	0.505229714285714	GPLD1(-3.23207073074),PLIN5(-11.1083218903)	GPLD1(-3.23207073074),PLIN5(-11.1083218903)
GO:0021979	hypothalamus cell differentiation	biological process	2/168	11/15302	0.00618	0.505229714285714	ARNT2(-4.23069550209),SIM1(-10.2776283675)	ARNT2(-4.23069550209),SIM1(-10.2776283675)
GO:0070391	response to lipoteichoic acid	biological process	2/168	11/15302	0.00618	0.505229714285714	LOC485869(-3.50580800324),TLR4(-4.58960504562)	LOC485869(-3.50580800324),TLR4(-4.58960504562)
GO:0071223	cellular response to lipoteichoic acid	biological process	2/168	11/15302	0.00618	0.505229714285714	LOC485869(-3.50580800324),TLR4(-4.58960504562)	LOC485869(-3.50580800324),TLR4(-4.58960504562)
GO:1901569	fatty acid derivative catabolic process	biological process	2/168	11/15302	0.00618	0.505229714285714	CYP4A11(-3.00400294791),CYP4A38(-3.52448648571)	CYP4A11(-3.00400294791),CYP4A38(-3.52448648571)
GO:0009409	response to cold	biological process	4/168	68/15302	0.00662	0.536095094339623	ADRB2(-3.89034642648),CXCL10(-13.7388009038),TRPA1(-9.67065624912),TRPM8(-4.34051219603)	ADRB2(-3.89034642648),CXCL10(-13.7388009038),TRPA1(-9.67065624912),TRPM8(-4.34051219603)
GO:1903901	negative regulation of viral life cycle	biological process	4/168	68/15302	0.00662	0.536095094339623	BST2(-3.1277922092),LOC475935(-3.26665176019),LOC488947(-11.0233986017),TRIM6(-13.7911652632)	BST2(-3.1277922092),LOC475935(-3.26665176019),LOC488947(-11.0233986017),TRIM6(-13.7911652632)
GO:0065008	regulation of biological quality	biological process	62/168	4271/15302	0.00675	0.539793860465116	ABCC8(-4.11329818101),ACACB(-3.62155920976),ACHE(-4.08323111781),ACP5(-3.62216530046),ADRB2(-3.89034642648),ALDH1A1(-3.72431030208),ARHGEF26(-3.04394991562),ATP2A3(-9.12817995224),ATP8B3(-3.35911365601),ATP8B4(-3.92192944354),BCL2L1(-4.60342312305),BMF(-3.2947157555),CCL24(-3.04867073822),CCL26(-18.5884161779),CHDH(-9.99072327716),CHRNA7(-5.35407409728),CHRNB4(-3.83664747871),CXCL10(-13.738800903…	ABCC8(-4.11329818101),ACACB(-3.62155920976),ACHE(-4.08323111781),ACP5(-3.62216530046),ADRB2(-3.89034642648),ALDH1A1(-3.72431030208),ARHGEF26(-3.04394991562),ATP2A3(-9.12817995224),ATP8B3(-3.35911365601),ATP8B4(-3.92192944354),BCL2L1(-4.60342312305),BMF(-3.2947157555),CCL24(-3.04867073822),CCL26(-18.5884161779),CHDH(-9.99072327716),CHRNA7(-5.35407409728),CHRNB4(-3.83664747871),CXCL10(-13.738800903…
GO:0019079	viral genome replication	biological process	5/168	108/15302	0.00676	0.539793860465116	BST2(-3.1277922092),LOC475935(-3.26665176019),LOC488947(-11.0233986017),NR5A2(-10.3716568685),TRIM6(-13.7911652632)	BST2(-3.1277922092),LOC475935(-3.26665176019),LOC488947(-11.0233986017),NR5A2(-10.3716568685),TRIM6(-13.7911652632)
GO:1990266	neutrophil migration	biological process	5/168	108/15302	0.00676	0.539793860465116	CCL24(-3.04867073822),CCL26(-18.5884161779),EDN1(-3.3688451926),ITGB2(-5.77788517684),LOC485869(-3.50580800324)	CCL24(-3.04867073822),CCL26(-18.5884161779),EDN1(-3.3688451926),ITGB2(-5.77788517684),LOC485869(-3.50580800324)
GO:0042303	molting cycle	biological process	7/168	201/15302	0.00680	0.540474074074074	FOXN1(-3.64376000188),IGFBP5(-11.4257124547),KRT25(-14.7311013727),KRT27(-14.8318478892),LRIG1(-3.04240571783),SOX18(-12.2716672785),TNFRSF19(-3.0319919345)	FOXN1(-3.64376000188),IGFBP5(-11.4257124547),KRT25(-14.7311013727),KRT27(-14.8318478892),LRIG1(-3.04240571783),SOX18(-12.2716672785),TNFRSF19(-3.0319919345)
GO:0042127	regulation of cell proliferation	biological process	31/168	1795/15302	0.00688	0.544312626728111	ABCC8(-4.11329818101),ABO(-12.257268006),ADRB2(-3.89034642648),ARNT2(-4.23069550209),CCL24(-3.04867073822),CCL26(-18.5884161779),CDKN2B_1(-3.21315980854),CHP2(-11.2127638639),CHRNA7(-5.35407409728),COL18A1(-4.40164460747),CXCL10(-13.7388009038),EDN1(-3.3688451926),ENPP3(-3.17918151945),F2(-5.34691837052),FRMD1(-3.33910512166),GPLD1(-3.23207073074),IGF2(-6.67109718089),IGFBP5(-11.4257124547),KRT5(…	ABCC8(-4.11329818101),ABO(-12.257268006),ADRB2(-3.89034642648),ARNT2(-4.23069550209),CCL24(-3.04867073822),CCL26(-18.5884161779),CDKN2B_1(-3.21315980854),CHP2(-11.2127638639),CHRNA7(-5.35407409728),COL18A1(-4.40164460747),CXCL10(-13.7388009038),EDN1(-3.3688451926),ENPP3(-3.17918151945),F2(-5.34691837052),FRMD1(-3.33910512166),GPLD1(-3.23207073074),IGF2(-6.67109718089),IGFBP5(-11.4257124547),KRT5(…
GO:0006801	superoxide metabolic process	biological process	4/168	69/15302	0.00697	0.54718100456621	ACP5(-3.62216530046),EDN1(-3.3688451926),ITGB2(-5.77788517684),NOXO1(-3.44880283582)	ACP5(-3.62216530046),EDN1(-3.3688451926),ITGB2(-5.77788517684),NOXO1(-3.44880283582)
GO:0050727	regulation of inflammatory response	biological process	10/168	364/15302	0.00698	0.54718100456621	ACP5(-3.62216530046),ADRB2(-3.89034642648),CCL24(-3.04867073822),ENPP3(-3.17918151945),F2(-5.34691837052),GPSM3(-3.43508451465),LOC485869(-3.50580800324),PROS1(-11.4183955325),SCGB1A1(-7.49611882365),TLR4(-4.58960504562)	ACP5(-3.62216530046),ADRB2(-3.89034642648),CCL24(-3.04867073822),ENPP3(-3.17918151945),F2(-5.34691837052),GPSM3(-3.43508451465),LOC485869(-3.50580800324),PROS1(-11.4183955325),SCGB1A1(-7.49611882365),TLR4(-4.58960504562)
GO:0035025	positive regulation of Rho protein signal transduction	biological process	3/168	36/15302	0.00712	0.55310479638009	ARHGEF26(-3.04394991562),MCF2L(-4.08792406249),RTN4R(-3.78367321039)	ARHGEF26(-3.04394991562),MCF2L(-4.08792406249),RTN4R(-3.78367321039)
GO:1900015	regulation of cytokine production involved in inflammatory response	biological process	3/168	36/15302	0.00712	0.55310479638009	F2(-5.34691837052),GPSM3(-3.43508451465),TLR4(-4.58960504562)	F2(-5.34691837052),GPSM3(-3.43508451465),TLR4(-4.58960504562)
GO:0017171	serine hydrolase activity	molecular function	7/160	151/13372	0.00225	0.554	ACHE(-4.08323111781),DPP7(-3.37075820811),F2(-5.34691837052),HABP2(-13.88889796),MMP2(-10.0364209105),TMPRSS11D(-3.02081651824),TMPRSS6(-4.89098663614)	ACHE(-4.08323111781),DPP7(-3.37075820811),F2(-5.34691837052),HABP2(-13.88889796),MMP2(-10.0364209105),TMPRSS11D(-3.02081651824),TMPRSS6(-4.89098663614)
GO:0050829	defense response to Gram-negative bacterium	biological process	6/168	155/15302	0.00730	0.561025714285714	ATP2A3(-9.12817995224),F2(-5.34691837052),LOC100684769(-3.3890426366),LOC485869(-3.50580800324),RARRES2(-3.23701706024),TLR4(-4.58960504562)	ATP2A3(-9.12817995224),F2(-5.34691837052),LOC100684769(-3.3890426366),LOC485869(-3.50580800324),RARRES2(-3.23701706024),TLR4(-4.58960504562)
GO:0051262	protein tetramerization	biological process	6/168	155/15302	0.00730	0.561025714285714	ACACB(-3.62155920976),ACHE(-4.08323111781),ALDH1A1(-3.72431030208),KCNJ2(-3.03014045346),TRPA1(-9.67065624912),TRPM8(-4.34051219603)	ACACB(-3.62155920976),ACHE(-4.08323111781),ALDH1A1(-3.72431030208),KCNJ2(-3.03014045346),TRPA1(-9.67065624912),TRPM8(-4.34051219603)
GO:0072014	proximal tubule development	biological process	2/168	12/15302	0.00736	0.561025714285714	OSR1(-3.26903718076),SIM1(-10.2776283675)	OSR1(-3.26903718076),SIM1(-10.2776283675)
GO:1901098	positive regulation of autophagosome maturation	biological process	2/168	12/15302	0.00736	0.561025714285714	ADRB2(-3.89034642648),LOC100684769(-3.3890426366)	ADRB2(-3.89034642648),LOC100684769(-3.3890426366)
GO:1903508	positive regulation of nucleic acid-templated transcription	biological process	29/168	1655/15302	0.00740	0.561025714285714	ADRB2(-3.89034642648),ARNT2(-4.23069550209),CDKN2B_1(-3.21315980854),CHP2(-11.2127638639),CXCL10(-13.7388009038),EDN1(-3.3688451926),ELF5(-4.90707362531),FOXN1(-3.64376000188),IGF2(-6.67109718089),KLF1(-10.9241295851),LOC484933(-3.07832882936),MAF(-16.799432316),MAFB(-5.11808307341),MCF2L(-4.08792406249),MCIDAS(-3.70106089563),MEOX1(-3.47573963733),NR5A2(-10.3716568685),OSR1(-3.26903718076),PADI2…	ADRB2(-3.89034642648),ARNT2(-4.23069550209),CDKN2B_1(-3.21315980854),CHP2(-11.2127638639),CXCL10(-13.7388009038),EDN1(-3.3688451926),ELF5(-4.90707362531),FOXN1(-3.64376000188),IGF2(-6.67109718089),KLF1(-10.9241295851),LOC484933(-3.07832882936),MAF(-16.799432316),MAFB(-5.11808307341),MCF2L(-4.08792406249),MCIDAS(-3.70106089563),MEOX1(-3.47573963733),NR5A2(-10.3716568685),OSR1(-3.26903718076),PADI2…
GO:1902680	positive regulation of RNA biosynthetic process	biological process	29/168	1656/15302	0.00747	0.561025714285714	ADRB2(-3.89034642648),ARNT2(-4.23069550209),CDKN2B_1(-3.21315980854),CHP2(-11.2127638639),CXCL10(-13.7388009038),EDN1(-3.3688451926),ELF5(-4.90707362531),FOXN1(-3.64376000188),IGF2(-6.67109718089),KLF1(-10.9241295851),LOC484933(-3.07832882936),MAF(-16.799432316),MAFB(-5.11808307341),MCF2L(-4.08792406249),MCIDAS(-3.70106089563),MEOX1(-3.47573963733),NR5A2(-10.3716568685),OSR1(-3.26903718076),PADI2…	ADRB2(-3.89034642648),ARNT2(-4.23069550209),CDKN2B_1(-3.21315980854),CHP2(-11.2127638639),CXCL10(-13.7388009038),EDN1(-3.3688451926),ELF5(-4.90707362531),FOXN1(-3.64376000188),IGF2(-6.67109718089),KLF1(-10.9241295851),LOC484933(-3.07832882936),MAF(-16.799432316),MAFB(-5.11808307341),MCF2L(-4.08792406249),MCIDAS(-3.70106089563),MEOX1(-3.47573963733),NR5A2(-10.3716568685),OSR1(-3.26903718076),PADI2…
GO:0042136	neurotransmitter biosynthetic process	biological process	5/168	111/15302	0.00757	0.561025714285714	ACHE(-4.08323111781),ACP5(-3.62216530046),EDN1(-3.3688451926),ITGB2(-5.77788517684),TLR4(-4.58960504562)	ACHE(-4.08323111781),ACP5(-3.62216530046),EDN1(-3.3688451926),ITGB2(-5.77788517684),TLR4(-4.58960504562)
GO:0042554	superoxide anion generation	biological process	3/168	37/15302	0.00768	0.561025714285714	ACP5(-3.62216530046),EDN1(-3.3688451926),ITGB2(-5.77788517684)	ACP5(-3.62216530046),EDN1(-3.3688451926),ITGB2(-5.77788517684)
GO:2000191	regulation of fatty acid transport	biological process	3/168	37/15302	0.00768	0.561025714285714	CYP4A11(-3.00400294791),CYP4A38(-3.52448648571),EDN1(-3.3688451926)	CYP4A11(-3.00400294791),CYP4A38(-3.52448648571),EDN1(-3.3688451926)
GO:0006940	regulation of smooth muscle contraction	biological process	4/168	71/15302	0.00770	0.561025714285714	ADRB2(-3.89034642648),CHRNB4(-3.83664747871),EDN1(-3.3688451926),ITGB2(-5.77788517684)	ADRB2(-3.89034642648),CHRNB4(-3.83664747871),EDN1(-3.3688451926),ITGB2(-5.77788517684)
GO:0040012	regulation of locomotion	biological process	22/168	1156/15302	0.00799	0.561025714285714	ABCC8(-4.11329818101),ACHE(-4.08323111781),ACP5(-3.62216530046),BST2(-3.1277922092),CCL24(-3.04867073822),CCL26(-18.5884161779),COL18A1(-4.40164460747),CXCL10(-13.7388009038),DOCK8(-3.40388242557),DPEP1(-5.11208572671),EDN1(-3.3688451926),GPLD1(-3.23207073074),GPSM3(-3.43508451465),IGF2(-6.67109718089),IGFBP5(-11.4257124547),ITGB2(-5.77788517684),LOC475935(-3.26665176019),LOC485869(-3.50580800324…	ABCC8(-4.11329818101),ACHE(-4.08323111781),ACP5(-3.62216530046),BST2(-3.1277922092),CCL24(-3.04867073822),CCL26(-18.5884161779),COL18A1(-4.40164460747),CXCL10(-13.7388009038),DOCK8(-3.40388242557),DPEP1(-5.11208572671),EDN1(-3.3688451926),GPLD1(-3.23207073074),GPSM3(-3.43508451465),IGF2(-6.67109718089),IGFBP5(-11.4257124547),ITGB2(-5.77788517684),LOC475935(-3.26665176019),LOC485869(-3.50580800324…
GO:0072359	circulatory system development	biological process	22/168	1157/15302	0.00807	0.561025714285714	ABCC8(-4.11329818101),ACACB(-3.62155920976),ADRB2(-3.89034642648),ARNT2(-4.23069550209),CCL24(-3.04867073822),CHRNA7(-5.35407409728),COL18A1(-4.40164460747),CXCL10(-13.7388009038),EDN1(-3.3688451926),FLRT3(-3.03888336167),FOXN1(-3.64376000188),GPLD1(-3.23207073074),IGF2(-6.67109718089),ITGB2(-5.77788517684),ITGB8(-4.34248843593),MMP2(-10.0364209105),OSR1(-3.26903718076),SHOX2(-3.26896508765),SOX1…	ABCC8(-4.11329818101),ACACB(-3.62155920976),ADRB2(-3.89034642648),ARNT2(-4.23069550209),CCL24(-3.04867073822),CHRNA7(-5.35407409728),COL18A1(-4.40164460747),CXCL10(-13.7388009038),EDN1(-3.3688451926),FLRT3(-3.03888336167),FOXN1(-3.64376000188),GPLD1(-3.23207073074),IGF2(-6.67109718089),ITGB2(-5.77788517684),ITGB8(-4.34248843593),MMP2(-10.0364209105),OSR1(-3.26903718076),SHOX2(-3.26896508765),SOX1…
GO:0005996	monosaccharide metabolic process	biological process	9/168	315/15302	0.00808	0.561025714285714	ACACB(-3.62155920976),ALDH1A1(-3.72431030208),CHST1(-3.10707221057),GPLD1(-3.23207073074),IGF2(-6.67109718089),IGFBP5(-11.4257124547),KCNJ11(-3.99402330437),LOC486100(-5.2525973023),UGT1A6(-11.4786129062)	ACACB(-3.62155920976),ALDH1A1(-3.72431030208),CHST1(-3.10707221057),GPLD1(-3.23207073074),IGF2(-6.67109718089),IGFBP5(-11.4257124547),KCNJ11(-3.99402330437),LOC486100(-5.2525973023),UGT1A6(-11.4786129062)
GO:0002718	regulation of cytokine production involved in immune response	biological process	4/168	72/15302	0.00808	0.561025714285714	BST2(-3.1277922092),TLR4(-4.58960504562),TRIM6(-13.7911652632),VSIR(-3.29332325943)	BST2(-3.1277922092),TLR4(-4.58960504562),TRIM6(-13.7911652632),VSIR(-3.29332325943)
GO:0031646	positive regulation of neurological system process	biological process	4/168	72/15302	0.00808	0.561025714285714	ADRB2(-3.89034642648),CHRNB4(-3.83664747871),STX1B(-3.3774028585),TRPA1(-9.67065624912)	ADRB2(-3.89034642648),CHRNB4(-3.83664747871),STX1B(-3.3774028585),TRPA1(-9.67065624912)
GO:0045428	regulation of nitric oxide biosynthetic process	biological process	4/168	72/15302	0.00808	0.561025714285714	ACP5(-3.62216530046),EDN1(-3.3688451926),ITGB2(-5.77788517684),TLR4(-4.58960504562)	ACP5(-3.62216530046),EDN1(-3.3688451926),ITGB2(-5.77788517684),TLR4(-4.58960504562)
GO:0031644	regulation of neurological system process	biological process	6/168	159/15302	0.00823	0.561025714285714	ADRB2(-3.89034642648),CHRNB4(-3.83664747871),EDN1(-3.3688451926),STX1B(-3.3774028585),TLR4(-4.58960504562),TRPA1(-9.67065624912)	ADRB2(-3.89034642648),CHRNB4(-3.83664747871),EDN1(-3.3688451926),STX1B(-3.3774028585),TLR4(-4.58960504562),TRPA1(-9.67065624912)
GO:0009891	positive regulation of biosynthetic process	biological process	35/168	2123/15302	0.00826	0.561025714285714	ADRB2(-3.89034642648),ARNT2(-4.23069550209),CDKN2B_1(-3.21315980854),CHP2(-11.2127638639),CXCL10(-13.7388009038),EDN1(-3.3688451926),ELF5(-4.90707362531),F2(-5.34691837052),FOXN1(-3.64376000188),GPLD1(-3.23207073074),IGF2(-6.67109718089),ITGB2(-5.77788517684),KLF1(-10.9241295851),LOC484933(-3.07832882936),LOC485869(-3.50580800324),MAF(-16.799432316),MAFB(-5.11808307341),MCF2L(-4.08792406249),MCID…	ADRB2(-3.89034642648),ARNT2(-4.23069550209),CDKN2B_1(-3.21315980854),CHP2(-11.2127638639),CXCL10(-13.7388009038),EDN1(-3.3688451926),ELF5(-4.90707362531),F2(-5.34691837052),FOXN1(-3.64376000188),GPLD1(-3.23207073074),IGF2(-6.67109718089),ITGB2(-5.77788517684),KLF1(-10.9241295851),LOC484933(-3.07832882936),LOC485869(-3.50580800324),MAF(-16.799432316),MAFB(-5.11808307341),MCF2L(-4.08792406249),MCID…
GO:0003009	skeletal muscle contraction	biological process	3/168	38/15302	0.00827	0.561025714285714	ADRB2(-3.89034642648),KCNJ2(-3.03014045346),TLR4(-4.58960504562)	ADRB2(-3.89034642648),KCNJ2(-3.03014045346),TLR4(-4.58960504562)
GO:2000377	regulation of reactive oxygen species metabolic process	biological process	7/168	209/15302	0.00834	0.561025714285714	ACP5(-3.62216530046),EDN1(-3.3688451926),F2(-5.34691837052),ITGB2(-5.77788517684),NOXO1(-3.44880283582),PLIN5(-11.1083218903),TLR4(-4.58960504562)	ACP5(-3.62216530046),EDN1(-3.3688451926),F2(-5.34691837052),ITGB2(-5.77788517684),NOXO1(-3.44880283582),PLIN5(-11.1083218903),TLR4(-4.58960504562)
GO:0051254	positive regulation of RNA metabolic process	biological process	30/168	1745/15302	0.00838	0.561025714285714	ADRB2(-3.89034642648),ARNT2(-4.23069550209),CDKN2B_1(-3.21315980854),CHP2(-11.2127638639),CXCL10(-13.7388009038),EDN1(-3.3688451926),ELF5(-4.90707362531),FOXN1(-3.64376000188),IGF2(-6.67109718089),KLF1(-10.9241295851),LOC484933(-3.07832882936),MAF(-16.799432316),MAFB(-5.11808307341),MCF2L(-4.08792406249),MCIDAS(-3.70106089563),MEOX1(-3.47573963733),NR5A2(-10.3716568685),OSR1(-3.26903718076),PADI2…	ADRB2(-3.89034642648),ARNT2(-4.23069550209),CDKN2B_1(-3.21315980854),CHP2(-11.2127638639),CXCL10(-13.7388009038),EDN1(-3.3688451926),ELF5(-4.90707362531),FOXN1(-3.64376000188),IGF2(-6.67109718089),KLF1(-10.9241295851),LOC484933(-3.07832882936),MAF(-16.799432316),MAFB(-5.11808307341),MCF2L(-4.08792406249),MCIDAS(-3.70106089563),MEOX1(-3.47573963733),NR5A2(-10.3716568685),OSR1(-3.26903718076),PADI2…
GO:0001889	liver development	biological process	7/168	210/15302	0.00855	0.561025714285714	ADRB2(-3.89034642648),ALDH1A1(-3.72431030208),ARNT2(-4.23069550209),CDKN2B_1(-3.21315980854),KLF1(-10.9241295851),LOC485869(-3.50580800324),PROS1(-11.4183955325)	ADRB2(-3.89034642648),ALDH1A1(-3.72431030208),ARNT2(-4.23069550209),CDKN2B_1(-3.21315980854),KLF1(-10.9241295851),LOC485869(-3.50580800324),PROS1(-11.4183955325)
GO:0006501	C-terminal protein lipidation	biological process	2/168	13/15302	0.00863	0.561025714285714	GPLD1(-3.23207073074),LOC100684769(-3.3890426366)	GPLD1(-3.23207073074),LOC100684769(-3.3890426366)
GO:0023041	neuronal signal transduction	biological process	2/168	13/15302	0.00863	0.561025714285714	RTN4R(-3.78367321039),TRPA1(-9.67065624912)	RTN4R(-3.78367321039),TRPA1(-9.67065624912)
GO:0042268	regulation of cytolysis	biological process	2/168	13/15302	0.00863	0.561025714285714	GPLD1(-3.23207073074),LOC485869(-3.50580800324)	GPLD1(-3.23207073074),LOC485869(-3.50580800324)
GO:0048866	stem cell fate specification	biological process	2/168	13/15302	0.00863	0.561025714285714	PBX1(-3.73639329995),SOX18(-12.2716672785)	PBX1(-3.73639329995),SOX18(-12.2716672785)
GO:0060263	regulation of respiratory burst	biological process	2/168	13/15302	0.00863	0.561025714285714	LOC485869(-3.50580800324),NOXO1(-3.44880283582)	LOC485869(-3.50580800324),NOXO1(-3.44880283582)
GO:0060298	positive regulation of sarcomere organization	biological process	2/168	13/15302	0.00863	0.561025714285714	EDN1(-3.3688451926),ITGB2(-5.77788517684)	EDN1(-3.3688451926),ITGB2(-5.77788517684)
GO:0006887	exocytosis	biological process	17/168	819/15302	0.00868	0.561025714285714	ATP8B4(-3.92192944354),BST2(-3.1277922092),CHRNB4(-3.83664747871),DPP7(-3.37075820811),IGF2(-6.67109718089),ITGB2(-5.77788517684),LOC611813(-3.50363862095),MGST1(-18.0793548796),MNDA(-3.63045865224),PADI2(-3.36443940662),PIGR(-5.80516062607),PROS1(-11.4183955325),RARRES2(-3.23701706024),SELENOP(-8.75870286625),STX1B(-3.3774028585),SYT3(-3.2916150485),UNC13A(-8.97732763088)	ATP8B4(-3.92192944354),BST2(-3.1277922092),CHRNB4(-3.83664747871),DPP7(-3.37075820811),IGF2(-6.67109718089),ITGB2(-5.77788517684),LOC611813(-3.50363862095),MGST1(-18.0793548796),MNDA(-3.63045865224),PADI2(-3.36443940662),PIGR(-5.80516062607),PROS1(-11.4183955325),RARRES2(-3.23701706024),SELENOP(-8.75870286625),STX1B(-3.3774028585),SYT3(-3.2916150485),UNC13A(-8.97732763088)
GO:0048863	stem cell differentiation	biological process	9/168	319/15302	0.00874	0.561025714285714	ATP2A3(-9.12817995224),EDN1(-3.3688451926),MEOX1(-3.47573963733),OSR1(-3.26903718076),PBX1(-3.73639329995),SOX18(-12.2716672785),TP73(-11.3272251469),TRIM6(-13.7911652632),VSIR(-3.29332325943)	ATP2A3(-9.12817995224),EDN1(-3.3688451926),MEOX1(-3.47573963733),OSR1(-3.26903718076),PBX1(-3.73639329995),SOX18(-12.2716672785),TP73(-11.3272251469),TRIM6(-13.7911652632),VSIR(-3.29332325943)
GO:0050994	regulation of lipid catabolic process	biological process	4/168	74/15302	0.00889	0.561025714285714	ACACB(-3.62155920976),GPLD1(-3.23207073074),PLIN5(-11.1083218903),RARRES2(-3.23701706024)	ACACB(-3.62155920976),GPLD1(-3.23207073074),PLIN5(-11.1083218903),RARRES2(-3.23701706024)
GO:0090559	regulation of membrane permeability	biological process	4/168	74/15302	0.00889	0.561025714285714	BCL2L1(-4.60342312305),BMF(-3.2947157555),LOC485869(-3.50580800324),TP73(-11.3272251469)	BCL2L1(-4.60342312305),BMF(-3.2947157555),LOC485869(-3.50580800324),TP73(-11.3272251469)
GO:0002534	cytokine production involved in inflammatory response	biological process	3/168	39/15302	0.00889	0.561025714285714	F2(-5.34691837052),GPSM3(-3.43508451465),TLR4(-4.58960504562)	F2(-5.34691837052),GPSM3(-3.43508451465),TLR4(-4.58960504562)
GO:0097484	dendrite extension	biological process	3/168	39/15302	0.00889	0.561025714285714	CPNE5(-4.73867179794),SYT3(-3.2916150485),UNC13A(-8.97732763088)	CPNE5(-4.73867179794),SYT3(-3.2916150485),UNC13A(-8.97732763088)
GO:0061008	hepaticobiliary system development	biological process	7/168	213/15302	0.00921	0.561025714285714	ADRB2(-3.89034642648),ALDH1A1(-3.72431030208),ARNT2(-4.23069550209),CDKN2B_1(-3.21315980854),KLF1(-10.9241295851),LOC485869(-3.50580800324),PROS1(-11.4183955325)	ADRB2(-3.89034642648),ALDH1A1(-3.72431030208),ARNT2(-4.23069550209),CDKN2B_1(-3.21315980854),KLF1(-10.9241295851),LOC485869(-3.50580800324),PROS1(-11.4183955325)
GO:0042133	neurotransmitter metabolic process	biological process	6/168	163/15302	0.00924	0.561025714285714	ACHE(-4.08323111781),ACP5(-3.62216530046),CHDH(-9.99072327716),EDN1(-3.3688451926),ITGB2(-5.77788517684),TLR4(-4.58960504562)	ACHE(-4.08323111781),ACP5(-3.62216530046),CHDH(-9.99072327716),EDN1(-3.3688451926),ITGB2(-5.77788517684),TLR4(-4.58960504562)
GO:0017158	regulation of calcium ion-dependent exocytosis	biological process	4/168	75/15302	0.00931	0.561025714285714	LOC611813(-3.50363862095),STX1B(-3.3774028585),SYT3(-3.2916150485),UNC13A(-8.97732763088)	LOC611813(-3.50363862095),STX1B(-3.3774028585),SYT3(-3.2916150485),UNC13A(-8.97732763088)
GO:0070664	negative regulation of leukocyte proliferation	biological process	4/168	75/15302	0.00931	0.561025714285714	ENPP3(-3.17918151945),MNDA(-3.63045865224),SCGB1A1(-7.49611882365),VSIR(-3.29332325943)	ENPP3(-3.17918151945),MNDA(-3.63045865224),SCGB1A1(-7.49611882365),VSIR(-3.29332325943)
GO:0071674	mononuclear cell migration	biological process	4/168	75/15302	0.00931	0.561025714285714	CCL24(-3.04867073822),CCL26(-18.5884161779),CXCL10(-13.7388009038),RARRES2(-3.23701706024)	CCL24(-3.04867073822),CCL26(-18.5884161779),CXCL10(-13.7388009038),RARRES2(-3.23701706024)
GO:0002223	stimulatory C-type lectin receptor signaling pathway	biological process	3/168	40/15302	0.00954	0.561025714285714	MUC20(-3.71981294569),MUC5AC(-6.1826318192),MUC5B(-8.41006768099)	MUC20(-3.71981294569),MUC5AC(-6.1826318192),MUC5B(-8.41006768099)
GO:1904427	positive regulation of calcium ion transmembrane transport	biological process	4/168	76/15302	0.00975	0.561025714285714	ADRB2(-3.89034642648),ATP2A3(-9.12817995224),CXCL10(-13.7388009038),F2(-5.34691837052)	ADRB2(-3.89034642648),ATP2A3(-9.12817995224),CXCL10(-13.7388009038),F2(-5.34691837052)
GO:0051049	regulation of transport	biological process	33/168	1995/15302	0.00992	0.561025714285714	ABCC8(-4.11329818101),ACHE(-4.08323111781),ADRB2(-3.89034642648),ANXA13(-3.61051677385),ARHGEF26(-3.04394991562),ATP2A3(-9.12817995224),BST2(-3.1277922092),CHP2(-11.2127638639),CHRNB4(-3.83664747871),CXCL10(-13.7388009038),CYP4A11(-3.00400294791),CYP4A38(-3.52448648571),EDN1(-3.3688451926),F2(-5.34691837052),GPLD1(-3.23207073074),ITGB2(-5.77788517684),KCNJ11(-3.99402330437),KCNJ2(-3.03014045346),…	ABCC8(-4.11329818101),ACHE(-4.08323111781),ADRB2(-3.89034642648),ANXA13(-3.61051677385),ARHGEF26(-3.04394991562),ATP2A3(-9.12817995224),BST2(-3.1277922092),CHP2(-11.2127638639),CHRNB4(-3.83664747871),CXCL10(-13.7388009038),CYP4A11(-3.00400294791),CYP4A38(-3.52448648571),EDN1(-3.3688451926),F2(-5.34691837052),GPLD1(-3.23207073074),ITGB2(-5.77788517684),KCNJ11(-3.99402330437),KCNJ2(-3.03014045346),…
GO:0040008	regulation of growth	biological process	20/168	1038/15302	0.00998	0.561025714285714	ACACB(-3.62155920976),ADRB2(-3.89034642648),BST2(-3.1277922092),CPNE5(-4.73867179794),EDN1(-3.3688451926),F2(-5.34691837052),FRMD1(-3.33910512166),IGF2(-6.67109718089),IGFBP5(-11.4257124547),LOC485869(-3.50580800324),LRIG1(-3.04240571783),RND2(-3.86180072796),RTN4R(-3.78367321039),SAMD11(-4.80479350061),SELENOP(-8.75870286625),STX1B(-3.3774028585),SYT3(-3.2916150485),TMPRSS11D(-3.02081651824),TP7…	ACACB(-3.62155920976),ADRB2(-3.89034642648),BST2(-3.1277922092),CPNE5(-4.73867179794),EDN1(-3.3688451926),F2(-5.34691837052),FRMD1(-3.33910512166),IGF2(-6.67109718089),IGFBP5(-11.4257124547),LOC485869(-3.50580800324),LRIG1(-3.04240571783),RND2(-3.86180072796),RTN4R(-3.78367321039),SAMD11(-4.80479350061),SELENOP(-8.75870286625),STX1B(-3.3774028585),SYT3(-3.2916150485),TMPRSS11D(-3.02081651824),TP7…
GO:0003344	pericardium morphogenesis	biological process	2/168	14/15302	0.01000	0.561025714285714	FLRT3(-3.03888336167),ITGB2(-5.77788517684)	FLRT3(-3.03888336167),ITGB2(-5.77788517684)
GO:0032490	detection of molecule of bacterial origin	biological process	2/168	14/15302	0.01000	0.561025714285714	LOC485869(-3.50580800324),TLR4(-4.58960504562)	LOC485869(-3.50580800324),TLR4(-4.58960504562)
GO:0033339	pectoral fin development	biological process	2/168	14/15302	0.01000	0.561025714285714	FIBIN(-3.28746418271),OSR1(-3.26903718076)	FIBIN(-3.28746418271),OSR1(-3.26903718076)
GO:0046322	negative regulation of fatty acid oxidation	biological process	2/168	14/15302	0.01000	0.561025714285714	ACACB(-3.62155920976),PLIN5(-11.1083218903)	ACACB(-3.62155920976),PLIN5(-11.1083218903)
GO:0060272	embryonic skeletal joint morphogenesis	biological process	2/168	14/15302	0.01000	0.561025714285714	OSR1(-3.26903718076),SHOX2(-3.26896508765)	OSR1(-3.26903718076),SHOX2(-3.26896508765)
GO:0070431	nucleotide-binding oligomerization domain containing 2 signaling pathway	biological process	2/168	14/15302	0.01000	0.561025714285714	LOC100684769(-3.3890426366),TLR4(-4.58960504562)	LOC100684769(-3.3890426366),TLR4(-4.58960504562)
GO:0042391	regulation of membrane potential	biological process	11/168	445/15302	0.01014	0.561025714285714	ADRB2(-3.89034642648),ATP2A3(-9.12817995224),BCL2L1(-4.60342312305),CHRNA7(-5.35407409728),CHRNB4(-3.83664747871),EDN1(-3.3688451926),KCNJ11(-3.99402330437),KCNJ2(-3.03014045346),KCNK5(-4.68794563243),STX1B(-3.3774028585),TRPA1(-9.67065624912)	ADRB2(-3.89034642648),ATP2A3(-9.12817995224),BCL2L1(-4.60342312305),CHRNA7(-5.35407409728),CHRNB4(-3.83664747871),EDN1(-3.3688451926),KCNJ11(-3.99402330437),KCNJ2(-3.03014045346),KCNK5(-4.68794563243),STX1B(-3.3774028585),TRPA1(-9.67065624912)
GO:1901652	response to peptide	biological process	14/168	634/15302	0.01017	0.561025714285714	ABCC8(-4.11329818101),ADRB2(-3.89034642648),ARNT2(-4.23069550209),DPEP1(-5.11208572671),EDN1(-3.3688451926),F2(-5.34691837052),GPLD1(-3.23207073074),HABP2(-13.88889796),IGF2(-6.67109718089),IGFBP5(-11.4257124547),MMP2(-10.0364209105),RARRES2(-3.23701706024),STX1B(-3.3774028585),TLR4(-4.58960504562)	ABCC8(-4.11329818101),ADRB2(-3.89034642648),ARNT2(-4.23069550209),DPEP1(-5.11208572671),EDN1(-3.3688451926),F2(-5.34691837052),GPLD1(-3.23207073074),HABP2(-13.88889796),IGF2(-6.67109718089),IGFBP5(-11.4257124547),MMP2(-10.0364209105),RARRES2(-3.23701706024),STX1B(-3.3774028585),TLR4(-4.58960504562)
GO:0032309	icosanoid secretion	biological process	3/168	41/15302	0.01021	0.561025714285714	CYP4A11(-3.00400294791),CYP4A38(-3.52448648571),EDN1(-3.3688451926)	CYP4A11(-3.00400294791),CYP4A38(-3.52448648571),EDN1(-3.3688451926)
GO:0050995	negative regulation of lipid catabolic process	biological process	3/168	41/15302	0.01021	0.561025714285714	ACACB(-3.62155920976),GPLD1(-3.23207073074),PLIN5(-11.1083218903)	ACACB(-3.62155920976),GPLD1(-3.23207073074),PLIN5(-11.1083218903)
GO:0048870	cell motility	biological process	30/168	1772/15302	0.01031	0.561025714285714	ABCC8(-4.11329818101),ACP5(-3.62216530046),ARNT2(-4.23069550209),BST2(-3.1277922092),CCL24(-3.04867073822),CCL26(-18.5884161779),COL18A1(-4.40164460747),CXCL10(-13.7388009038),DOCK8(-3.40388242557),DPEP1(-5.11208572671),EDN1(-3.3688451926),FLRT3(-3.03888336167),FOXN1(-3.64376000188),FRMD1(-3.33910512166),GPLD1(-3.23207073074),GPSM3(-3.43508451465),IGF2(-6.67109718089),IGFBP5(-11.4257124547),ITGB2…	ABCC8(-4.11329818101),ACP5(-3.62216530046),ARNT2(-4.23069550209),BST2(-3.1277922092),CCL24(-3.04867073822),CCL26(-18.5884161779),COL18A1(-4.40164460747),CXCL10(-13.7388009038),DOCK8(-3.40388242557),DPEP1(-5.11208572671),EDN1(-3.3688451926),FLRT3(-3.03888336167),FOXN1(-3.64376000188),FRMD1(-3.33910512166),GPLD1(-3.23207073074),GPSM3(-3.43508451465),IGF2(-6.67109718089),IGFBP5(-11.4257124547),ITGB2…
GO:0071216	cellular response to biotic stimulus	biological process	7/168	218/15302	0.01038	0.561025714285714	CLEC7A(-14.8753820406),CXCL10(-13.7388009038),ENTPD2(-4.88610872627),LOC100684769(-3.3890426366),LOC485869(-3.50580800324),TFPI(-11.5496178357),TLR4(-4.58960504562)	CLEC7A(-14.8753820406),CXCL10(-13.7388009038),ENTPD2(-4.88610872627),LOC100684769(-3.3890426366),LOC485869(-3.50580800324),TFPI(-11.5496178357),TLR4(-4.58960504562)
GO:0009062	fatty acid catabolic process	biological process	5/168	120/15302	0.01040	0.561025714285714	ACACB(-3.62155920976),ATP2A3(-9.12817995224),CYP4A11(-3.00400294791),CYP4A38(-3.52448648571),PLIN5(-11.1083218903)	ACACB(-3.62155920976),ATP2A3(-9.12817995224),CYP4A11(-3.00400294791),CYP4A38(-3.52448648571),PLIN5(-11.1083218903)
GO:0043903	regulation of symbiosis, encompassing mutualism through parasitism	biological process	7/168	219/15302	0.01062	0.561025714285714	BST2(-3.1277922092),HS3ST5(-5.45766618501),LOC475935(-3.26665176019),LOC485869(-3.50580800324),LOC488947(-11.0233986017),NR5A2(-10.3716568685),TRIM6(-13.7911652632)	BST2(-3.1277922092),HS3ST5(-5.45766618501),LOC475935(-3.26665176019),LOC485869(-3.50580800324),LOC488947(-11.0233986017),NR5A2(-10.3716568685),TRIM6(-13.7911652632)
GO:0051674	localization of cell	biological process	30/168	1776/15302	0.01063	0.561025714285714	ABCC8(-4.11329818101),ACP5(-3.62216530046),ARNT2(-4.23069550209),BST2(-3.1277922092),CCL24(-3.04867073822),CCL26(-18.5884161779),COL18A1(-4.40164460747),CXCL10(-13.7388009038),DOCK8(-3.40388242557),DPEP1(-5.11208572671),EDN1(-3.3688451926),FLRT3(-3.03888336167),FOXN1(-3.64376000188),FRMD1(-3.33910512166),GPLD1(-3.23207073074),GPSM3(-3.43508451465),IGF2(-6.67109718089),IGFBP5(-11.4257124547),ITGB2…	ABCC8(-4.11329818101),ACP5(-3.62216530046),ARNT2(-4.23069550209),BST2(-3.1277922092),CCL24(-3.04867073822),CCL26(-18.5884161779),COL18A1(-4.40164460747),CXCL10(-13.7388009038),DOCK8(-3.40388242557),DPEP1(-5.11208572671),EDN1(-3.3688451926),FLRT3(-3.03888336167),FOXN1(-3.64376000188),FRMD1(-3.33910512166),GPLD1(-3.23207073074),GPSM3(-3.43508451465),IGF2(-6.67109718089),IGFBP5(-11.4257124547),ITGB2…
GO:0048732	gland development	biological process	15/168	704/15302	0.01076	0.561025714285714	ADRB2(-3.89034642648),ALDH1A1(-3.72431030208),ARNT2(-4.23069550209),CDKN2B_1(-3.21315980854),ELF5(-4.90707362531),FOXN1(-3.64376000188),IGF2(-6.67109718089),IGFBP5(-11.4257124547),ITGB2(-5.77788517684),KLF1(-10.9241295851),LOC485869(-3.50580800324),MAFB(-5.11808307341),MGMT(-3.18834559881),MMP2(-10.0364209105),PROS1(-11.4183955325)	ADRB2(-3.89034642648),ALDH1A1(-3.72431030208),ARNT2(-4.23069550209),CDKN2B_1(-3.21315980854),ELF5(-4.90707362531),FOXN1(-3.64376000188),IGF2(-6.67109718089),IGFBP5(-11.4257124547),ITGB2(-5.77788517684),KLF1(-10.9241295851),LOC485869(-3.50580800324),MAFB(-5.11808307341),MGMT(-3.18834559881),MMP2(-10.0364209105),PROS1(-11.4183955325)
GO:0031328	positive regulation of cellular biosynthetic process	biological process	34/168	2084/15302	0.01080	0.561025714285714	ADRB2(-3.89034642648),ARNT2(-4.23069550209),CDKN2B_1(-3.21315980854),CHP2(-11.2127638639),CXCL10(-13.7388009038),EDN1(-3.3688451926),ELF5(-4.90707362531),FOXN1(-3.64376000188),GPLD1(-3.23207073074),IGF2(-6.67109718089),ITGB2(-5.77788517684),KLF1(-10.9241295851),LOC484933(-3.07832882936),LOC485869(-3.50580800324),MAF(-16.799432316),MAFB(-5.11808307341),MCF2L(-4.08792406249),MCIDAS(-3.70106089563),…	ADRB2(-3.89034642648),ARNT2(-4.23069550209),CDKN2B_1(-3.21315980854),CHP2(-11.2127638639),CXCL10(-13.7388009038),EDN1(-3.3688451926),ELF5(-4.90707362531),FOXN1(-3.64376000188),GPLD1(-3.23207073074),IGF2(-6.67109718089),ITGB2(-5.77788517684),KLF1(-10.9241295851),LOC484933(-3.07832882936),LOC485869(-3.50580800324),MAF(-16.799432316),MAFB(-5.11808307341),MCF2L(-4.08792406249),MCIDAS(-3.70106089563),…
GO:0002220	innate immune response activating cell surface receptor signaling pathway	biological process	3/168	42/15302	0.01091	0.561025714285714	MUC20(-3.71981294569),MUC5AC(-6.1826318192),MUC5B(-8.41006768099)	MUC20(-3.71981294569),MUC5AC(-6.1826318192),MUC5B(-8.41006768099)
GO:0002373	plasmacytoid dendritic cell cytokine production	biological process	1/168	1/15302	0.01098	0.561025714285714	BST2(-3.1277922092)	BST2(-3.1277922092)
GO:0002736	regulation of plasmacytoid dendritic cell cytokine production	biological process	1/168	1/15302	0.01098	0.561025714285714	BST2(-3.1277922092)	BST2(-3.1277922092)
GO:0002737	negative regulation of plasmacytoid dendritic cell cytokine production	biological process	1/168	1/15302	0.01098	0.561025714285714	BST2(-3.1277922092)	BST2(-3.1277922092)
GO:0003059	positive regulation of the force of heart contraction by epinephrine	biological process	1/168	1/15302	0.01098	0.561025714285714	ADRB2(-3.89034642648)	ADRB2(-3.89034642648)
GO:0014861	regulation of skeletal muscle contraction via regulation of action potential	biological process	1/168	1/15302	0.01098	0.561025714285714	KCNJ2(-3.03014045346)	KCNJ2(-3.03014045346)
GO:0015730	propanoate transport	biological process	1/168	1/15302	0.01098	0.561025714285714	SLC5A8(-3.99566699062)	SLC5A8(-3.99566699062)
GO:0015962	diadenosine triphosphate metabolic process	biological process	1/168	1/15302	0.01098	0.561025714285714	FHIT(-3.94319717671)	FHIT(-3.94319717671)
GO:0015964	diadenosine triphosphate catabolic process	biological process	1/168	1/15302	0.01098	0.561025714285714	FHIT(-3.94319717671)	FHIT(-3.94319717671)
GO:0016046	detection of fungus	biological process	1/168	1/15302	0.01098	0.561025714285714	TLR4(-4.58960504562)	TLR4(-4.58960504562)
GO:0018917	fluorene metabolic process	biological process	1/168	1/15302	0.01098	0.561025714285714	CYP4B1(-7.33442290424)	CYP4B1(-7.33442290424)
GO:0023016	signal transduction by trans-phosphorylation	biological process	1/168	1/15302	0.01098	0.561025714285714	OSR1(-3.26903718076)	OSR1(-3.26903718076)
GO:0035777	pronephric distal tubule development	biological process	1/168	1/15302	0.01098	0.561025714285714	OSR1(-3.26903718076)	OSR1(-3.26903718076)
GO:0035779	angioblast cell differentiation	biological process	1/168	1/15302	0.01098	0.561025714285714	OSR1(-3.26903718076)	OSR1(-3.26903718076)
GO:0036088	D-serine catabolic process	biological process	1/168	1/15302	0.01098	0.561025714285714	DAO(-13.9923418092)	DAO(-13.9923418092)
GO:0042313	protein kinase C deactivation	biological process	1/168	1/15302	0.01098	0.561025714285714	EDN1(-3.3688451926)	EDN1(-3.3688451926)
GO:0045212	neurotransmitter receptor biosynthetic process	biological process	1/168	1/15302	0.01098	0.561025714285714	ACHE(-4.08323111781)	ACHE(-4.08323111781)
GO:0046144	D-alanine family amino acid metabolic process	biological process	1/168	1/15302	0.01098	0.561025714285714	DAO(-13.9923418092)	DAO(-13.9923418092)
GO:0046436	D-alanine metabolic process	biological process	1/168	1/15302	0.01098	0.561025714285714	DAO(-13.9923418092)	DAO(-13.9923418092)
GO:0046957	negative phototaxis	biological process	1/168	1/15302	0.01098	0.561025714285714	TRPA1(-9.67065624912)	TRPA1(-9.67065624912)
GO:0048796	swim bladder maturation	biological process	1/168	1/15302	0.01098	0.561025714285714	ARNT2(-4.23069550209)	ARNT2(-4.23069550209)
GO:0048798	swim bladder inflation	biological process	1/168	1/15302	0.01098	0.561025714285714	ARNT2(-4.23069550209)	ARNT2(-4.23069550209)
GO:0052129	negative energy taxis	biological process	1/168	1/15302	0.01098	0.561025714285714	TRPA1(-9.67065624912)	TRPA1(-9.67065624912)
GO:0055130	D-alanine catabolic process	biological process	1/168	1/15302	0.01098	0.561025714285714	DAO(-13.9923418092)	DAO(-13.9923418092)
GO:0061485	memory T cell proliferation	biological process	1/168	1/15302	0.01098	0.561025714285714	DOCK8(-3.40388242557)	DOCK8(-3.40388242557)
GO:0061853	regulation of neuroblast migration	biological process	1/168	1/15302	0.01098	0.561025714285714	ABCC8(-4.11329818101)	ABCC8(-4.11329818101)
GO:0061855	negative regulation of neuroblast migration	biological process	1/168	1/15302	0.01098	0.561025714285714	ABCC8(-4.11329818101)	ABCC8(-4.11329818101)
GO:0061885	positive regulation of mini excitatory postsynaptic potential	biological process	1/168	1/15302	0.01098	0.561025714285714	ADRB2(-3.89034642648)	ADRB2(-3.89034642648)
GO:0070430	positive regulation of nucleotide-binding oligomerization domain containing 1 signaling pathway	biological process	1/168	1/15302	0.01098	0.561025714285714	TLR4(-4.58960504562)	TLR4(-4.58960504562)
GO:0070667	negative regulation of mast cell proliferation	biological process	1/168	1/15302	0.01098	0.561025714285714	ENPP3(-3.17918151945)	ENPP3(-3.17918151945)
GO:0071401	cellular response to triglyceride	biological process	1/168	1/15302	0.01098	0.561025714285714	GPLD1(-3.23207073074)	GPLD1(-3.23207073074)
GO:0071405	cellular response to methanol	biological process	1/168	1/15302	0.01098	0.561025714285714	ACHE(-4.08323111781)	ACHE(-4.08323111781)
GO:0071449	cellular response to lipid hydroperoxide	biological process	1/168	1/15302	0.01098	0.561025714285714	MGST1(-18.0793548796)	MGST1(-18.0793548796)
GO:0072165	anterior mesonephric tubule development	biological process	1/168	1/15302	0.01098	0.561025714285714	OSR1(-3.26903718076)	OSR1(-3.26903718076)
GO:0072167	specification of mesonephric tubule identity	biological process	1/168	1/15302	0.01098	0.561025714285714	OSR1(-3.26903718076)	OSR1(-3.26903718076)
GO:0072168	specification of anterior mesonephric tubule identity	biological process	1/168	1/15302	0.01098	0.561025714285714	OSR1(-3.26903718076)	OSR1(-3.26903718076)
GO:0072169	specification of posterior mesonephric tubule identity	biological process	1/168	1/15302	0.01098	0.561025714285714	OSR1(-3.26903718076)	OSR1(-3.26903718076)
GO:0072184	renal vesicle progenitor cell differentiation	biological process	1/168	1/15302	0.01098	0.561025714285714	OSR1(-3.26903718076)	OSR1(-3.26903718076)
GO:0072258	metanephric interstitial fibroblast differentiation	biological process	1/168	1/15302	0.01098	0.561025714285714	OSR1(-3.26903718076)	OSR1(-3.26903718076)
GO:0072259	metanephric interstitial fibroblast development	biological process	1/168	1/15302	0.01098	0.561025714285714	OSR1(-3.26903718076)	OSR1(-3.26903718076)
GO:0072340	cellular lactam catabolic process	biological process	1/168	1/15302	0.01098	0.561025714285714	DPEP1(-5.11208572671)	DPEP1(-5.11208572671)
GO:0100001	regulation of skeletal muscle contraction by action potential	biological process	1/168	1/15302	0.01098	0.561025714285714	KCNJ2(-3.03014045346)	KCNJ2(-3.03014045346)
GO:1902232	regulation of positive thymic T cell selection	biological process	1/168	1/15302	0.01098	0.561025714285714	FOXN1(-3.64376000188)	FOXN1(-3.64376000188)
GO:1904050	positive regulation of spontaneous neurotransmitter secretion	biological process	1/168	1/15302	0.01098	0.561025714285714	STX1B(-3.3774028585)	STX1B(-3.3774028585)
GO:1904092	regulation of autophagic cell death	biological process	1/168	1/15302	0.01098	0.561025714285714	BMF(-3.2947157555)	BMF(-3.2947157555)
GO:1904093	negative regulation of autophagic cell death	biological process	1/168	1/15302	0.01098	0.561025714285714	BMF(-3.2947157555)	BMF(-3.2947157555)
GO:1904205	negative regulation of skeletal muscle hypertrophy	biological process	1/168	1/15302	0.01098	0.561025714285714	IGFBP5(-11.4257124547)	IGFBP5(-11.4257124547)
GO:1904932	negative regulation of cartilage condensation	biological process	1/168	1/15302	0.01098	0.561025714285714	MMP2(-10.0364209105)	MMP2(-10.0364209105)
GO:1905301	regulation of macropinocytosis	biological process	1/168	1/15302	0.01098	0.561025714285714	STX1B(-3.3774028585)	STX1B(-3.3774028585)
GO:1905302	negative regulation of macropinocytosis	biological process	1/168	1/15302	0.01098	0.561025714285714	STX1B(-3.3774028585)	STX1B(-3.3774028585)
GO:1905407	regulation of creatine transmembrane transporter activity	biological process	1/168	1/15302	0.01098	0.561025714285714	OSR1(-3.26903718076)	OSR1(-3.26903718076)
GO:1905408	negative regulation of creatine transmembrane transporter activity	biological process	1/168	1/15302	0.01098	0.561025714285714	OSR1(-3.26903718076)	OSR1(-3.26903718076)
GO:1905603	regulation of maintenance of permeability of blood-brain barrier	biological process	1/168	1/15302	0.01098	0.561025714285714	ABCC8(-4.11329818101)	ABCC8(-4.11329818101)
GO:1905604	negative regulation of maintenance of permeability of blood-brain barrier	biological process	1/168	1/15302	0.01098	0.561025714285714	ABCC8(-4.11329818101)	ABCC8(-4.11329818101)
GO:2000487	positive regulation of glutamine transport	biological process	1/168	1/15302	0.01098	0.561025714285714	SLC38A3(-3.21631323952)	SLC38A3(-3.21631323952)
GO:1990351	transporter complex	cellular component	8/176	259/15280	0.01037	0.565111627906977	ABCC8(-4.11329818101),CHRNA7(-5.35407409728),CHRNB4(-3.83664747871),KCNJ11(-3.99402330437),KCNJ16(-9.00358537216),KCNJ2(-3.03014045346),SCNN1A(-3.01233527022),TRPA1(-9.67065624912)	ABCC8(-4.11329818101),CHRNA7(-5.35407409728),CHRNB4(-3.83664747871),KCNJ11(-3.99402330437),KCNJ16(-9.00358537216),KCNJ2(-3.03014045346),SCNN1A(-3.01233527022),TRPA1(-9.67065624912)
GO:0005604	basement membrane	cellular component	5/176	115/15280	0.01063	0.565111627906977	ACHE(-4.08323111781),COL18A1(-4.40164460747),ENTPD2(-4.88610872627),ITGB2(-5.77788517684),MMP2(-10.0364209105)	ACHE(-4.08323111781),COL18A1(-4.40164460747),ENTPD2(-4.88610872627),ITGB2(-5.77788517684),MMP2(-10.0364209105)
GO:0031089	platelet dense granule lumen	cellular component	2/176	14/15280	0.01096	0.565111627906977	RARRES2(-3.23701706024),SELENOP(-8.75870286625)	RARRES2(-3.23701706024),SELENOP(-8.75870286625)
GO:0005794	Golgi apparatus	cellular component	25/176	1342/15280	0.01118	0.565111627906977	ABO(-12.257268006),ACHE(-4.08323111781),ATP8B3(-3.35911365601),ATP8B4(-3.92192944354),B3GNT3(-12.6352147668),B4GALNT2(-4.42589679926),BST2(-3.1277922092),CHST1(-3.10707221057),DLA-DRA(-3.27494942529),DPP7(-3.37075820811),F2(-5.34691837052),FIBIN(-3.28746418271),GOLIM4(-3.94098198102),HS3ST5(-5.45766618501),KCNJ2(-3.03014045346),LARGE1(-3.9918767669),LOC100684769(-3.3890426366),MAMLD1(-3.689593092…	ABO(-12.257268006),ACHE(-4.08323111781),ATP8B3(-3.35911365601),ATP8B4(-3.92192944354),B3GNT3(-12.6352147668),B4GALNT2(-4.42589679926),BST2(-3.1277922092),CHST1(-3.10707221057),DLA-DRA(-3.27494942529),DPP7(-3.37075820811),F2(-5.34691837052),FIBIN(-3.28746418271),GOLIM4(-3.94098198102),HS3ST5(-5.45766618501),KCNJ2(-3.03014045346),LARGE1(-3.9918767669),LOC100684769(-3.3890426366),MAMLD1(-3.689593092…
GO:0000789	cytoplasmic chromatin	cellular component	1/176	1/15280	0.01152	0.565111627906977	NPM2(-11.6361442464)	NPM2(-11.6361442464)
GO:0070701	mucus layer	cellular component	1/176	1/15280	0.01152	0.565111627906977	MUC5AC(-6.1826318192)	MUC5AC(-6.1826318192)
GO:0097060	synaptic membrane	cellular component	8/176	265/15280	0.01179	0.565111627906977	ACHE(-4.08323111781),CHRNA7(-5.35407409728),CHRNB4(-3.83664747871),FLRT3(-3.03888336167),ITGB2(-5.77788517684),PALM(-3.86557195491),STX1B(-3.3774028585),UNC13A(-8.97732763088)	ACHE(-4.08323111781),CHRNA7(-5.35407409728),CHRNB4(-3.83664747871),FLRT3(-3.03888336167),ITGB2(-5.77788517684),PALM(-3.86557195491),STX1B(-3.3774028585),UNC13A(-8.97732763088)
GO:0098588	bounding membrane of organelle	cellular component	29/176	1633/15280	0.01190	0.565111627906977	ABCC8(-4.11329818101),ABO(-12.257268006),ACACB(-3.62155920976),ADRB2(-3.89034642648),ATP2A3(-9.12817995224),ATP8B4(-3.92192944354),B3GNT3(-12.6352147668),B4GALNT2(-4.42589679926),BCL2L1(-4.60342312305),BMF(-3.2947157555),BST2(-3.1277922092),CHRNB4(-3.83664747871),CHST1(-3.10707221057),DAO(-13.9923418092),DLA-DRA(-3.27494942529),GOLIM4(-3.94098198102),HS3ST5(-5.45766618501),ITGB2(-5.77788517684),L…	ABCC8(-4.11329818101),ABO(-12.257268006),ACACB(-3.62155920976),ADRB2(-3.89034642648),ATP2A3(-9.12817995224),ATP8B4(-3.92192944354),B3GNT3(-12.6352147668),B4GALNT2(-4.42589679926),BCL2L1(-4.60342312305),BMF(-3.2947157555),BST2(-3.1277922092),CHRNB4(-3.83664747871),CHST1(-3.10707221057),DAO(-13.9923418092),DLA-DRA(-3.27494942529),GOLIM4(-3.94098198102),HS3ST5(-5.45766618501),ITGB2(-5.77788517684),L…
GO:0016477	cell migration	biological process	28/168	1633/15302	0.01126	0.573625163204748	ABCC8(-4.11329818101),ACP5(-3.62216530046),ARNT2(-4.23069550209),BST2(-3.1277922092),CCL24(-3.04867073822),CCL26(-18.5884161779),COL18A1(-4.40164460747),CXCL10(-13.7388009038),DOCK8(-3.40388242557),DPEP1(-5.11208572671),EDN1(-3.3688451926),FLRT3(-3.03888336167),FOXN1(-3.64376000188),FRMD1(-3.33910512166),GPLD1(-3.23207073074),GPSM3(-3.43508451465),IGF2(-6.67109718089),IGFBP5(-11.4257124547),ITGB2…	ABCC8(-4.11329818101),ACP5(-3.62216530046),ARNT2(-4.23069550209),BST2(-3.1277922092),CCL24(-3.04867073822),CCL26(-18.5884161779),COL18A1(-4.40164460747),CXCL10(-13.7388009038),DOCK8(-3.40388242557),DPEP1(-5.11208572671),EDN1(-3.3688451926),FLRT3(-3.03888336167),FOXN1(-3.64376000188),FRMD1(-3.33910512166),GPLD1(-3.23207073074),GPSM3(-3.43508451465),IGF2(-6.67109718089),IGFBP5(-11.4257124547),ITGB2…
GO:0045595	regulation of cell differentiation	biological process	35/168	2168/15302	0.01130	0.573959763313609	ABCC8(-4.11329818101),ACHE(-4.08323111781),ARNT2(-4.23069550209),CDKN2B_1(-3.21315980854),CPNE5(-4.73867179794),CXCL10(-13.7388009038),EDN1(-3.3688451926),ELF5(-4.90707362531),ENPP3(-3.17918151945),F2(-5.34691837052),FOXN1(-3.64376000188),FRMD1(-3.33910512166),IGF2(-6.67109718089),IGFBP5(-11.4257124547),ITGB2(-5.77788517684),LOC475935(-3.26665176019),LRIG1(-3.04240571783),MAF(-16.799432316),MAFB(…	ABCC8(-4.11329818101),ACHE(-4.08323111781),ARNT2(-4.23069550209),CDKN2B_1(-3.21315980854),CPNE5(-4.73867179794),CXCL10(-13.7388009038),EDN1(-3.3688451926),ELF5(-4.90707362531),ENPP3(-3.17918151945),F2(-5.34691837052),FOXN1(-3.64376000188),FRMD1(-3.33910512166),IGF2(-6.67109718089),IGFBP5(-11.4257124547),ITGB2(-5.77788517684),LOC475935(-3.26665176019),LRIG1(-3.04240571783),MAF(-16.799432316),MAFB(…
GO:0044242	cellular lipid catabolic process	biological process	7/168	222/15302	0.01139	0.576824542772861	ACACB(-3.62155920976),ATP2A3(-9.12817995224),CYP4A11(-3.00400294791),CYP4A38(-3.52448648571),GPLD1(-3.23207073074),PLA2G2C(-5.29729082004),PLIN5(-11.1083218903)	ACACB(-3.62155920976),ATP2A3(-9.12817995224),CYP4A11(-3.00400294791),CYP4A38(-3.52448648571),GPLD1(-3.23207073074),PLA2G2C(-5.29729082004),PLIN5(-11.1083218903)
GO:1900451	positive regulation of glutamate receptor signaling pathway	biological process	2/168	15/15302	0.01145	0.57805549132948	ADRB2(-3.89034642648),UNC13A(-8.97732763088)	ADRB2(-3.89034642648),UNC13A(-8.97732763088)
GO:0042060	wound healing	biological process	13/168	579/15302	0.01152	0.57805549132948	ABCC8(-4.11329818101),ADRB2(-3.89034642648),DOCK8(-3.40388242557),EDN1(-3.3688451926),ENTPD2(-4.88610872627),F2(-5.34691837052),IGF2(-6.67109718089),LARGE1(-3.9918767669),MUC5B(-8.41006768099),PROS1(-11.4183955325),TFPI(-11.5496178357),TLR4(-4.58960504562),TMPRSS6(-4.89098663614)	ABCC8(-4.11329818101),ADRB2(-3.89034642648),DOCK8(-3.40388242557),EDN1(-3.3688451926),ENTPD2(-4.88610872627),F2(-5.34691837052),IGF2(-6.67109718089),LARGE1(-3.9918767669),MUC5B(-8.41006768099),PROS1(-11.4183955325),TFPI(-11.5496178357),TLR4(-4.58960504562),TMPRSS6(-4.89098663614)
GO:0006954	inflammatory response	biological process	14/168	644/15302	0.01155	0.57805549132948	ACP5(-3.62216530046),ADRB2(-3.89034642648),CCL24(-3.04867073822),CCL26(-18.5884161779),CXCL10(-13.7388009038),ENPP3(-3.17918151945),F2(-5.34691837052),GPSM3(-3.43508451465),ITGB2(-5.77788517684),LOC485869(-3.50580800324),PROS1(-11.4183955325),SCGB1A1(-7.49611882365),TLR4(-4.58960504562),TP73(-11.3272251469)	ACP5(-3.62216530046),ADRB2(-3.89034642648),CCL24(-3.04867073822),CCL26(-18.5884161779),CXCL10(-13.7388009038),ENPP3(-3.17918151945),F2(-5.34691837052),GPSM3(-3.43508451465),ITGB2(-5.77788517684),LOC485869(-3.50580800324),PROS1(-11.4183955325),SCGB1A1(-7.49611882365),TLR4(-4.58960504562),TP73(-11.3272251469)
GO:0006809	nitric oxide biosynthetic process	biological process	4/168	80/15302	0.01162	0.57805549132948	ACP5(-3.62216530046),EDN1(-3.3688451926),ITGB2(-5.77788517684),TLR4(-4.58960504562)	ACP5(-3.62216530046),EDN1(-3.3688451926),ITGB2(-5.77788517684),TLR4(-4.58960504562)
GO:0043030	regulation of macrophage activation	biological process	3/168	43/15302	0.01163	0.57805549132948	ITGB2(-5.77788517684),LOC485869(-3.50580800324),TLR4(-4.58960504562)	ITGB2(-5.77788517684),LOC485869(-3.50580800324),TLR4(-4.58960504562)
GO:0050873	brown fat cell differentiation	biological process	3/168	43/15302	0.01163	0.57805549132948	ADRB2(-3.89034642648),RARRES2(-3.23701706024),SELENBP1(-3.52344124372)	ADRB2(-3.89034642648),RARRES2(-3.23701706024),SELENBP1(-3.52344124372)
GO:0007565	female pregnancy	biological process	7/168	223/15302	0.01165	0.57805549132948	ABCC8(-4.11329818101),ADRB2(-3.89034642648),IGF2(-6.67109718089),IGFBP5(-11.4257124547),MMP2(-10.0364209105),SCGB1A1(-7.49611882365),SLC38A3(-3.21631323952)	ABCC8(-4.11329818101),ADRB2(-3.89034642648),IGF2(-6.67109718089),IGFBP5(-11.4257124547),MMP2(-10.0364209105),SCGB1A1(-7.49611882365),SLC38A3(-3.21631323952)
GO:0070085	glycosylation	biological process	7/168	225/15302	0.01219	0.603106397694524	ABO(-12.257268006),B3GNT3(-12.6352147668),B4GALNT2(-4.42589679926),LARGE1(-3.9918767669),MUC20(-3.71981294569),MUC5AC(-6.1826318192),MUC5B(-8.41006768099)	ABO(-12.257268006),B3GNT3(-12.6352147668),B4GALNT2(-4.42589679926),LARGE1(-3.9918767669),MUC20(-3.71981294569),MUC5AC(-6.1826318192),MUC5B(-8.41006768099)
GO:0045935	positive regulation of nucleobase-containing compound metabolic process	biological process	32/168	1948/15302	0.01226	0.604077478510029	ADRB2(-3.89034642648),ARNT2(-4.23069550209),CDKN2B_1(-3.21315980854),CHP2(-11.2127638639),CXCL10(-13.7388009038),EDN1(-3.3688451926),ELF5(-4.90707362531),FOXN1(-3.64376000188),IGF2(-6.67109718089),KLF1(-10.9241295851),LOC484933(-3.07832882936),MAF(-16.799432316),MAFB(-5.11808307341),MCF2L(-4.08792406249),MCIDAS(-3.70106089563),MEOX1(-3.47573963733),MGMT(-3.18834559881),NPM2(-11.6361442464),NR5A2(…	ADRB2(-3.89034642648),ARNT2(-4.23069550209),CDKN2B_1(-3.21315980854),CHP2(-11.2127638639),CXCL10(-13.7388009038),EDN1(-3.3688451926),ELF5(-4.90707362531),FOXN1(-3.64376000188),IGF2(-6.67109718089),KLF1(-10.9241295851),LOC484933(-3.07832882936),MAF(-16.799432316),MAFB(-5.11808307341),MCF2L(-4.08792406249),MCIDAS(-3.70106089563),MEOX1(-3.47573963733),MGMT(-3.18834559881),NPM2(-11.6361442464),NR5A2(…
GO:0050865	regulation of cell activation	biological process	12/168	520/15302	0.01228	0.604077478510029	ADRB2(-3.89034642648),DOCK8(-3.40388242557),ENPP3(-3.17918151945),F2(-5.34691837052),FOXN1(-3.64376000188),IGF2(-6.67109718089),ITGB2(-5.77788517684),LOC485869(-3.50580800324),MNDA(-3.63045865224),SCGB1A1(-7.49611882365),TLR4(-4.58960504562),VSIR(-3.29332325943)	ADRB2(-3.89034642648),DOCK8(-3.40388242557),ENPP3(-3.17918151945),F2(-5.34691837052),FOXN1(-3.64376000188),IGF2(-6.67109718089),ITGB2(-5.77788517684),LOC485869(-3.50580800324),MNDA(-3.63045865224),SCGB1A1(-7.49611882365),TLR4(-4.58960504562),VSIR(-3.29332325943)
GO:0034705	potassium channel complex	cellular component	4/176	79/15280	0.01308	0.607030909090909	ABCC8(-4.11329818101),KCNJ11(-3.99402330437),KCNJ16(-9.00358537216),KCNJ2(-3.03014045346)	ABCC8(-4.11329818101),KCNJ11(-3.99402330437),KCNJ16(-9.00358537216),KCNJ2(-3.03014045346)
GO:0007379	segment specification	biological process	3/168	44/15302	0.01238	0.607256685714286	MAFB(-5.11808307341),MEOX1(-3.47573963733),OSR1(-3.26903718076)	MAFB(-5.11808307341),MEOX1(-3.47573963733),OSR1(-3.26903718076)
GO:1903305	regulation of regulated secretory pathway	biological process	5/168	126/15302	0.01266	0.61922188034188	ITGB2(-5.77788517684),LOC611813(-3.50363862095),STX1B(-3.3774028585),SYT3(-3.2916150485),UNC13A(-8.97732763088)	ITGB2(-5.77788517684),LOC611813(-3.50363862095),STX1B(-3.3774028585),SYT3(-3.2916150485),UNC13A(-8.97732763088)
GO:0050790	regulation of catalytic activity	biological process	36/168	2266/15302	0.01290	0.620689230769231	ACACB(-3.62155920976),ADRB2(-3.89034642648),ALDH1A1(-3.72431030208),ATP2A3(-9.12817995224),BST2(-3.1277922092),CCL24(-3.04867073822),CCL26(-18.5884161779),CDKN2B_1(-3.21315980854),CHP2(-11.2127638639),CHRNA7(-5.35407409728),CXCL10(-13.7388009038),DOCK8(-3.40388242557),DPEP1(-5.11208572671),EDN1(-3.3688451926),F2(-5.34691837052),FLRT3(-3.03888336167),GPLD1(-3.23207073074),HERC5(-3.85830811562),IGF…	ACACB(-3.62155920976),ADRB2(-3.89034642648),ALDH1A1(-3.72431030208),ATP2A3(-9.12817995224),BST2(-3.1277922092),CCL24(-3.04867073822),CCL26(-18.5884161779),CDKN2B_1(-3.21315980854),CHP2(-11.2127638639),CHRNA7(-5.35407409728),CXCL10(-13.7388009038),DOCK8(-3.40388242557),DPEP1(-5.11208572671),EDN1(-3.3688451926),F2(-5.34691837052),FLRT3(-3.03888336167),GPLD1(-3.23207073074),HERC5(-3.85830811562),IGF…
GO:0009725	response to hormone	biological process	22/168	1208/15302	0.01293	0.620689230769231	ABCC8(-4.11329818101),ADRB2(-3.89034642648),ALDH1A1(-3.72431030208),ARNT2(-4.23069550209),CYP4A11(-3.00400294791),CYP4A38(-3.52448648571),DPEP1(-5.11208572671),EDN1(-3.3688451926),F2(-5.34691837052),FIBIN(-3.28746418271),GPLD1(-3.23207073074),IGF2(-6.67109718089),IGFBP5(-11.4257124547),KCNJ11(-3.99402330437),MMP2(-10.0364209105),NR5A2(-10.3716568685),PADI2(-3.36443940662),RARRES2(-3.23701706024),…	ABCC8(-4.11329818101),ADRB2(-3.89034642648),ALDH1A1(-3.72431030208),ARNT2(-4.23069550209),CYP4A11(-3.00400294791),CYP4A38(-3.52448648571),DPEP1(-5.11208572671),EDN1(-3.3688451926),F2(-5.34691837052),FIBIN(-3.28746418271),GPLD1(-3.23207073074),IGF2(-6.67109718089),IGFBP5(-11.4257124547),KCNJ11(-3.99402330437),MMP2(-10.0364209105),NR5A2(-10.3716568685),PADI2(-3.36443940662),RARRES2(-3.23701706024),…
GO:0001101	response to acid chemical	biological process	11/168	461/15302	0.01294	0.620689230769231	ABO(-12.257268006),ACHE(-4.08323111781),ACP5(-3.62216530046),ALDH1A1(-3.72431030208),EDN1(-3.3688451926),F2(-5.34691837052),MGMT(-3.18834559881),MMP2(-10.0364209105),OSR1(-3.26903718076),SCGB1A1(-7.49611882365),TLR4(-4.58960504562)	ABO(-12.257268006),ACHE(-4.08323111781),ACP5(-3.62216530046),ALDH1A1(-3.72431030208),EDN1(-3.3688451926),F2(-5.34691837052),MGMT(-3.18834559881),MMP2(-10.0364209105),OSR1(-3.26903718076),SCGB1A1(-7.49611882365),TLR4(-4.58960504562)
GO:0044706	multi-multicellular organism process	biological process	8/168	283/15302	0.01299	0.620689230769231	ABCC8(-4.11329818101),ADRB2(-3.89034642648),EDN1(-3.3688451926),IGF2(-6.67109718089),IGFBP5(-11.4257124547),MMP2(-10.0364209105),SCGB1A1(-7.49611882365),SLC38A3(-3.21631323952)	ABCC8(-4.11329818101),ADRB2(-3.89034642648),EDN1(-3.3688451926),IGF2(-6.67109718089),IGFBP5(-11.4257124547),MMP2(-10.0364209105),SCGB1A1(-7.49611882365),SLC38A3(-3.21631323952)
GO:0045765	regulation of angiogenesis	biological process	8/168	283/15302	0.01299	0.620689230769231	ABCC8(-4.11329818101),ADRB2(-3.89034642648),CCL24(-3.04867073822),CHRNA7(-5.35407409728),CXCL10(-13.7388009038),IGF2(-6.67109718089),ITGB2(-5.77788517684),ITGB8(-4.34248843593)	ABCC8(-4.11329818101),ADRB2(-3.89034642648),CCL24(-3.04867073822),CHRNA7(-5.35407409728),CXCL10(-13.7388009038),IGF2(-6.67109718089),ITGB2(-5.77788517684),ITGB8(-4.34248843593)
GO:0001977	renal system process involved in regulation of blood volume	biological process	2/168	16/15302	0.01300	0.620689230769231	CYP4A11(-3.00400294791),CYP4A38(-3.52448648571)	CYP4A11(-3.00400294791),CYP4A38(-3.52448648571)
GO:0019373	epoxygenase P450 pathway	biological process	2/168	16/15302	0.01300	0.620689230769231	CYP4A11(-3.00400294791),CYP4A38(-3.52448648571)	CYP4A11(-3.00400294791),CYP4A38(-3.52448648571)
GO:1901096	regulation of autophagosome maturation	biological process	2/168	16/15302	0.01300	0.620689230769231	ADRB2(-3.89034642648),LOC100684769(-3.3890426366)	ADRB2(-3.89034642648),LOC100684769(-3.3890426366)
GO:0002698	negative regulation of immune effector process	biological process	5/168	127/15302	0.01306	0.620689230769231	BST2(-3.1277922092),ENPP3(-3.17918151945),IGF2(-6.67109718089),LOC488947(-11.0233986017),VSIR(-3.29332325943)	BST2(-3.1277922092),ENPP3(-3.17918151945),IGF2(-6.67109718089),LOC488947(-11.0233986017),VSIR(-3.29332325943)
GO:0001704	formation of primary germ layer	biological process	6/168	176/15302	0.01314	0.620689230769231	ELF5(-4.90707362531),ITGB2(-5.77788517684),LRIG1(-3.04240571783),MMP2(-10.0364209105),OSR1(-3.26903718076),PBX1(-3.73639329995)	ELF5(-4.90707362531),ITGB2(-5.77788517684),LRIG1(-3.04240571783),MMP2(-10.0364209105),OSR1(-3.26903718076),PBX1(-3.73639329995)
GO:0001961	positive regulation of cytokine-mediated signaling pathway	biological process	3/168	45/15302	0.01316	0.620689230769231	EDN1(-3.3688451926),LOC100684769(-3.3890426366),TRIM6(-13.7911652632)	EDN1(-3.3688451926),LOC100684769(-3.3890426366),TRIM6(-13.7911652632)
GO:0071715	icosanoid transport	biological process	3/168	45/15302	0.01316	0.620689230769231	CYP4A11(-3.00400294791),CYP4A38(-3.52448648571),EDN1(-3.3688451926)	CYP4A11(-3.00400294791),CYP4A38(-3.52448648571),EDN1(-3.3688451926)
GO:1901571	fatty acid derivative transport	biological process	3/168	45/15302	0.01316	0.620689230769231	CYP4A11(-3.00400294791),CYP4A38(-3.52448648571),EDN1(-3.3688451926)	CYP4A11(-3.00400294791),CYP4A38(-3.52448648571),EDN1(-3.3688451926)
GO:0032680	regulation of tumor necrosis factor production	biological process	5/168	128/15302	0.01348	0.632307759562842	ABCC8(-4.11329818101),ACP5(-3.62216530046),CHRNA7(-5.35407409728),LOC485869(-3.50580800324),TLR4(-4.58960504562)	ABCC8(-4.11329818101),ACP5(-3.62216530046),CHRNA7(-5.35407409728),LOC485869(-3.50580800324),TLR4(-4.58960504562)
GO:0050792	regulation of viral process	biological process	6/168	177/15302	0.01348	0.632307759562842	BST2(-3.1277922092),HS3ST5(-5.45766618501),LOC475935(-3.26665176019),LOC488947(-11.0233986017),NR5A2(-10.3716568685),TRIM6(-13.7911652632)	BST2(-3.1277922092),HS3ST5(-5.45766618501),LOC475935(-3.26665176019),LOC488947(-11.0233986017),NR5A2(-10.3716568685),TRIM6(-13.7911652632)
GO:0015467	G-protein activated inward rectifier potassium channel activity	molecular function	2/160	7/13372	0.00287	0.635992	KCNJ16(-9.00358537216),KCNJ2(-3.03014045346)	KCNJ16(-9.00358537216),KCNJ2(-3.03014045346)
GO:0051434	BH3 domain binding	molecular function	2/160	7/13372	0.00287	0.635992	BCL2L1(-4.60342312305),LOC100684769(-3.3890426366)	BCL2L1(-4.60342312305),LOC100684769(-3.3890426366)
GO:0050789	regulation of biological process	biological process	131/168	10727/15302	0.01372	0.641811880108992	ABCC8(-4.11329818101),ABO(-12.257268006),ACACB(-3.62155920976),ACHE(-4.08323111781),ACP5(-3.62216530046),ADGRF1(-3.34790806372),ADRB2(-3.89034642648),ALDH1A1(-3.72431030208),ANXA13(-3.61051677385),ARHGEF26(-3.04394991562),ARNT2(-4.23069550209),ATP2A3(-9.12817995224),ATP8B4(-3.92192944354),B4GALNT2(-4.42589679926),BCL2L1(-4.60342312305),BMF(-3.2947157555),BST2(-3.1277922092),CCL24(-3.04867073822),…	ABCC8(-4.11329818101),ABO(-12.257268006),ACACB(-3.62155920976),ACHE(-4.08323111781),ACP5(-3.62216530046),ADGRF1(-3.34790806372),ADRB2(-3.89034642648),ALDH1A1(-3.72431030208),ANXA13(-3.61051677385),ARHGEF26(-3.04394991562),ARNT2(-4.23069550209),ATP2A3(-9.12817995224),ATP8B4(-3.92192944354),B4GALNT2(-4.42589679926),BCL2L1(-4.60342312305),BMF(-3.2947157555),BST2(-3.1277922092),CCL24(-3.04867073822),…
GO:0046903	secretion	biological process	29/168	1735/15302	0.01376	0.641933913043478	ABCC8(-4.11329818101),ACHE(-4.08323111781),ARHGEF26(-3.04394991562),ATP8B4(-3.92192944354),BST2(-3.1277922092),CHRNB4(-3.83664747871),CYP4A11(-3.00400294791),CYP4A38(-3.52448648571),DPP7(-3.37075820811),EDN1(-3.3688451926),GPLD1(-3.23207073074),IGF2(-6.67109718089),ITGB2(-5.77788517684),KCNJ11(-3.99402330437),LOC611813(-3.50363862095),MGST1(-18.0793548796),MNDA(-3.63045865224),PADI2(-3.3644394066…	ABCC8(-4.11329818101),ACHE(-4.08323111781),ARHGEF26(-3.04394991562),ATP8B4(-3.92192944354),BST2(-3.1277922092),CHRNB4(-3.83664747871),CYP4A11(-3.00400294791),CYP4A38(-3.52448648571),DPP7(-3.37075820811),EDN1(-3.3688451926),GPLD1(-3.23207073074),IGF2(-6.67109718089),ITGB2(-5.77788517684),KCNJ11(-3.99402330437),LOC611813(-3.50363862095),MGST1(-18.0793548796),MNDA(-3.63045865224),PADI2(-3.3644394066…
GO:0030168	platelet activation	biological process	5/168	129/15302	0.01390	0.64496	ADRB2(-3.89034642648),ENTPD2(-4.88610872627),F2(-5.34691837052),MUC5B(-8.41006768099),TLR4(-4.58960504562)	ADRB2(-3.89034642648),ENTPD2(-4.88610872627),F2(-5.34691837052),MUC5B(-8.41006768099),TLR4(-4.58960504562)
GO:0032640	tumor necrosis factor production	biological process	5/168	129/15302	0.01390	0.64496	ABCC8(-4.11329818101),ACP5(-3.62216530046),CHRNA7(-5.35407409728),LOC485869(-3.50580800324),TLR4(-4.58960504562)	ABCC8(-4.11329818101),ACP5(-3.62216530046),CHRNA7(-5.35407409728),LOC485869(-3.50580800324),TLR4(-4.58960504562)
GO:0005892	acetylcholine-gated channel complex	cellular component	2/176	16/15280	0.01424	0.646179555555556	CHRNA7(-5.35407409728),CHRNB4(-3.83664747871)	CHRNA7(-5.35407409728),CHRNB4(-3.83664747871)
GO:0048639	positive regulation of developmental growth	biological process	9/168	345/15302	0.01405	0.650162803234501	ACACB(-3.62155920976),ADRB2(-3.89034642648),CPNE5(-4.73867179794),EDN1(-3.3688451926),IGF2(-6.67109718089),LRIG1(-3.04240571783),RND2(-3.86180072796),SYT3(-3.2916150485),UNC13A(-8.97732763088)	ACACB(-3.62155920976),ADRB2(-3.89034642648),CPNE5(-4.73867179794),EDN1(-3.3688451926),IGF2(-6.67109718089),LRIG1(-3.04240571783),RND2(-3.86180072796),SYT3(-3.2916150485),UNC13A(-8.97732763088)
GO:0035577	azurophil granule membrane	cellular component	3/176	45/15280	0.01496	0.652571063829787	BST2(-3.1277922092),MGST1(-18.0793548796),PIGR(-5.80516062607)	BST2(-3.1277922092),MGST1(-18.0793548796),PIGR(-5.80516062607)
GO:0098794	postsynapse	cellular component	11/176	449/15280	0.01502	0.652571063829787	ACHE(-4.08323111781),ADRB2(-3.89034642648),CHRNA7(-5.35407409728),CHRNB4(-3.83664747871),DLGAP3(-10.0646170342),FLRT3(-3.03888336167),ITGB2(-5.77788517684),KCNJ2(-3.03014045346),PALM(-3.86557195491),STX1B(-3.3774028585),UNC13A(-8.97732763088)	ACHE(-4.08323111781),ADRB2(-3.89034642648),CHRNA7(-5.35407409728),CHRNB4(-3.83664747871),DLGAP3(-10.0646170342),FLRT3(-3.03888336167),ITGB2(-5.77788517684),KCNJ2(-3.03014045346),PALM(-3.86557195491),STX1B(-3.3774028585),UNC13A(-8.97732763088)
GO:0046209	nitric oxide metabolic process	biological process	4/168	85/15302	0.01426	0.658106666666667	ACP5(-3.62216530046),EDN1(-3.3688451926),ITGB2(-5.77788517684),TLR4(-4.58960504562)	ACP5(-3.62216530046),EDN1(-3.3688451926),ITGB2(-5.77788517684),TLR4(-4.58960504562)
GO:0002523	leukocyte migration involved in inflammatory response	biological process	2/168	17/15302	0.01462	0.664011005291005	ITGB2(-5.77788517684),LOC485869(-3.50580800324)	ITGB2(-5.77788517684),LOC485869(-3.50580800324)
GO:0010867	positive regulation of triglyceride biosynthetic process	biological process	2/168	17/15302	0.01462	0.664011005291005	GPLD1(-3.23207073074),PLIN5(-11.1083218903)	GPLD1(-3.23207073074),PLIN5(-11.1083218903)
GO:0042533	tumor necrosis factor biosynthetic process	biological process	2/168	17/15302	0.01462	0.664011005291005	LOC485869(-3.50580800324),TLR4(-4.58960504562)	LOC485869(-3.50580800324),TLR4(-4.58960504562)
GO:0042534	regulation of tumor necrosis factor biosynthetic process	biological process	2/168	17/15302	0.01462	0.664011005291005	LOC485869(-3.50580800324),TLR4(-4.58960504562)	LOC485869(-3.50580800324),TLR4(-4.58960504562)
GO:0072498	embryonic skeletal joint development	biological process	2/168	17/15302	0.01462	0.664011005291005	OSR1(-3.26903718076),SHOX2(-3.26896508765)	OSR1(-3.26903718076),SHOX2(-3.26896508765)
GO:2000543	positive regulation of gastrulation	biological process	2/168	17/15302	0.01462	0.664011005291005	OSR1(-3.26903718076),PBX1(-3.73639329995)	OSR1(-3.26903718076),PBX1(-3.73639329995)
GO:1903555	regulation of tumor necrosis factor superfamily cytokine production	biological process	5/168	131/15302	0.01477	0.666495916230366	ABCC8(-4.11329818101),ACP5(-3.62216530046),CHRNA7(-5.35407409728),LOC485869(-3.50580800324),TLR4(-4.58960504562)	ABCC8(-4.11329818101),ACP5(-3.62216530046),CHRNA7(-5.35407409728),LOC485869(-3.50580800324),TLR4(-4.58960504562)
GO:0010884	positive regulation of lipid storage	biological process	3/168	47/15302	0.01480	0.666495916230366	ACACB(-3.62155920976),ATP2A3(-9.12817995224),PLIN5(-11.1083218903)	ACACB(-3.62155920976),ATP2A3(-9.12817995224),PLIN5(-11.1083218903)
GO:0046456	icosanoid biosynthetic process	biological process	3/168	47/15302	0.01480	0.666495916230366	CYP4A11(-3.00400294791),CYP4A38(-3.52448648571),EDN1(-3.3688451926)	CYP4A11(-3.00400294791),CYP4A38(-3.52448648571),EDN1(-3.3688451926)
GO:0002367	cytokine production involved in immune response	biological process	4/168	86/15302	0.01483	0.666495916230366	BST2(-3.1277922092),TLR4(-4.58960504562),TRIM6(-13.7911652632),VSIR(-3.29332325943)	BST2(-3.1277922092),TLR4(-4.58960504562),TRIM6(-13.7911652632),VSIR(-3.29332325943)
GO:1901701	cellular response to oxygen-containing compound	biological process	22/168	1224/15302	0.01487	0.666548720626632	ACHE(-4.08323111781),ADRB2(-3.89034642648),ARNT2(-4.23069550209),CLEC7A(-14.8753820406),CXCL10(-13.7388009038),DPEP1(-5.11208572671),EDN1(-3.3688451926),ENTPD2(-4.88610872627),GPLD1(-3.23207073074),IGF2(-6.67109718089),IGFBP5(-11.4257124547),KCNJ11(-3.99402330437),LOC100684769(-3.3890426366),LOC485869(-3.50580800324),MGST1(-18.0793548796),MMP2(-10.0364209105),OSR1(-3.26903718076),RARRES2(-3.23701…	ACHE(-4.08323111781),ADRB2(-3.89034642648),ARNT2(-4.23069550209),CLEC7A(-14.8753820406),CXCL10(-13.7388009038),DPEP1(-5.11208572671),EDN1(-3.3688451926),ENTPD2(-4.88610872627),GPLD1(-3.23207073074),IGF2(-6.67109718089),IGFBP5(-11.4257124547),KCNJ11(-3.99402330437),LOC100684769(-3.3890426366),LOC485869(-3.50580800324),MGST1(-18.0793548796),MMP2(-10.0364209105),OSR1(-3.26903718076),RARRES2(-3.23701…
GO:0002275	myeloid cell activation involved in immune response	biological process	11/168	473/15302	0.01540	0.687611844155844	ATP8B4(-3.92192944354),BST2(-3.1277922092),CHRNB4(-3.83664747871),DPP7(-3.37075820811),ENPP3(-3.17918151945),ITGB2(-5.77788517684),LOC485869(-3.50580800324),MGST1(-18.0793548796),MNDA(-3.63045865224),PADI2(-3.36443940662),PIGR(-5.80516062607)	ATP8B4(-3.92192944354),BST2(-3.1277922092),CHRNB4(-3.83664747871),DPP7(-3.37075820811),ENPP3(-3.17918151945),ITGB2(-5.77788517684),LOC485869(-3.50580800324),MGST1(-18.0793548796),MNDA(-3.63045865224),PADI2(-3.36443940662),PIGR(-5.80516062607)
GO:0048525	negative regulation of viral process	biological process	4/168	87/15302	0.01542	0.687611844155844	BST2(-3.1277922092),LOC475935(-3.26665176019),LOC488947(-11.0233986017),TRIM6(-13.7911652632)	BST2(-3.1277922092),LOC475935(-3.26665176019),LOC488947(-11.0233986017),TRIM6(-13.7911652632)
GO:0009897	external side of plasma membrane	cellular component	8/176	282/15280	0.01658	0.696363673469388	CXCL10(-13.7388009038),ENPP3(-3.17918151945),ITGB2(-5.77788517684),RTN4R(-3.78367321039),SCNN1A(-3.01233527022),TLR4(-4.58960504562),TRPM8(-4.34051219603),VSIR(-3.29332325943)	CXCL10(-13.7388009038),ENPP3(-3.17918151945),ITGB2(-5.77788517684),RTN4R(-3.78367321039),SCNN1A(-3.01233527022),TLR4(-4.58960504562),TRPM8(-4.34051219603),VSIR(-3.29332325943)
GO:0045211	postsynaptic membrane	cellular component	6/176	177/15280	0.01671	0.696363673469388	ACHE(-4.08323111781),CHRNA7(-5.35407409728),CHRNB4(-3.83664747871),FLRT3(-3.03888336167),ITGB2(-5.77788517684),UNC13A(-8.97732763088)	ACHE(-4.08323111781),CHRNA7(-5.35407409728),CHRNB4(-3.83664747871),FLRT3(-3.03888336167),ITGB2(-5.77788517684),UNC13A(-8.97732763088)
GO:0072678	T cell migration	biological process	3/168	48/15302	0.01567	0.696949637305699	CCL26(-18.5884161779),CXCL10(-13.7388009038),DOCK8(-3.40388242557)	CCL26(-18.5884161779),CXCL10(-13.7388009038),DOCK8(-3.40388242557)
GO:0071706	tumor necrosis factor superfamily cytokine production	biological process	5/168	134/15302	0.01615	0.716442377260982	ABCC8(-4.11329818101),ACP5(-3.62216530046),CHRNA7(-5.35407409728),LOC485869(-3.50580800324),TLR4(-4.58960504562)	ABCC8(-4.11329818101),ACP5(-3.62216530046),CHRNA7(-5.35407409728),LOC485869(-3.50580800324),TLR4(-4.58960504562)
GO:0070661	leukocyte proliferation	biological process	8/168	295/15302	0.01631	0.717455549872123	DOCK8(-3.40388242557),ENPP3(-3.17918151945),IGF2(-6.67109718089),ITGB2(-5.77788517684),MNDA(-3.63045865224),SCGB1A1(-7.49611882365),TLR4(-4.58960504562),VSIR(-3.29332325943)	DOCK8(-3.40388242557),ENPP3(-3.17918151945),IGF2(-6.67109718089),ITGB2(-5.77788517684),MNDA(-3.63045865224),SCGB1A1(-7.49611882365),TLR4(-4.58960504562),VSIR(-3.29332325943)
GO:0035458	cellular response to interferon-beta	biological process	2/168	18/15302	0.01634	0.717455549872123	LOC100684769(-3.3890426366),TRIM6(-13.7911652632)	LOC100684769(-3.3890426366),TRIM6(-13.7911652632)
GO:0050966	detection of mechanical stimulus involved in sensory perception of pain	biological process	2/168	18/15302	0.01634	0.717455549872123	TLR4(-4.58960504562),TRPA1(-9.67065624912)	TLR4(-4.58960504562),TRPA1(-9.67065624912)
GO:1900017	positive regulation of cytokine production involved in inflammatory response	biological process	2/168	18/15302	0.01634	0.717455549872123	GPSM3(-3.43508451465),TLR4(-4.58960504562)	GPSM3(-3.43508451465),TLR4(-4.58960504562)
GO:2000401	regulation of lymphocyte migration	biological process	3/168	49/15302	0.01656	0.725260408163265	CXCL10(-13.7388009038),DOCK8(-3.40388242557),PADI2(-3.36443940662)	CXCL10(-13.7388009038),DOCK8(-3.40388242557),PADI2(-3.36443940662)
GO:2001057	reactive nitrogen species metabolic process	biological process	4/168	89/15302	0.01663	0.726472875318066	ACP5(-3.62216530046),EDN1(-3.3688451926),ITGB2(-5.77788517684),TLR4(-4.58960504562)	ACP5(-3.62216530046),EDN1(-3.3688451926),ITGB2(-5.77788517684),TLR4(-4.58960504562)
GO:0072329	monocarboxylic acid catabolic process	biological process	5/168	136/15302	0.01711	0.745544365482233	ACACB(-3.62155920976),ATP2A3(-9.12817995224),CYP4A11(-3.00400294791),CYP4A38(-3.52448648571),PLIN5(-11.1083218903)	ACACB(-3.62155920976),ATP2A3(-9.12817995224),CYP4A11(-3.00400294791),CYP4A38(-3.52448648571),PLIN5(-11.1083218903)
GO:0071222	cellular response to lipopolysaccharide	biological process	6/168	187/15302	0.01724	0.746213069306931	CXCL10(-13.7388009038),ENTPD2(-4.88610872627),LOC100684769(-3.3890426366),LOC485869(-3.50580800324),TFPI(-11.5496178357),TLR4(-4.58960504562)	CXCL10(-13.7388009038),ENTPD2(-4.88610872627),LOC100684769(-3.3890426366),LOC485869(-3.50580800324),TFPI(-11.5496178357),TLR4(-4.58960504562)
GO:0014014	negative regulation of gliogenesis	biological process	3/168	50/15302	0.01747	0.746213069306931	ABCC8(-4.11329818101),CDKN2B_1(-3.21315980854),F2(-5.34691837052)	ABCC8(-4.11329818101),CDKN2B_1(-3.21315980854),F2(-5.34691837052)
GO:0043268	positive regulation of potassium ion transport	biological process	3/168	50/15302	0.01747	0.746213069306931	ABCC8(-4.11329818101),ADRB2(-3.89034642648),KCNJ2(-3.03014045346)	ABCC8(-4.11329818101),ADRB2(-3.89034642648),KCNJ2(-3.03014045346)
GO:0050866	negative regulation of cell activation	biological process	6/168	188/15302	0.01765	0.746213069306931	ADRB2(-3.89034642648),ENPP3(-3.17918151945),F2(-5.34691837052),MNDA(-3.63045865224),SCGB1A1(-7.49611882365),VSIR(-3.29332325943)	ADRB2(-3.89034642648),ENPP3(-3.17918151945),F2(-5.34691837052),MNDA(-3.63045865224),SCGB1A1(-7.49611882365),VSIR(-3.29332325943)
GO:0044419	interspecies interaction between organisms	biological process	11/168	484/15302	0.01795	0.746213069306931	BCL2L1(-4.60342312305),BST2(-3.1277922092),CXCL10(-13.7388009038),F2(-5.34691837052),HS3ST5(-5.45766618501),LOC100684769(-3.3890426366),LOC475935(-3.26665176019),LOC485869(-3.50580800324),LOC488947(-11.0233986017),NR5A2(-10.3716568685),TRIM6(-13.7911652632)	BCL2L1(-4.60342312305),BST2(-3.1277922092),CXCL10(-13.7388009038),F2(-5.34691837052),HS3ST5(-5.45766618501),LOC100684769(-3.3890426366),LOC475935(-3.26665176019),LOC485869(-3.50580800324),LOC488947(-11.0233986017),NR5A2(-10.3716568685),TRIM6(-13.7911652632)
GO:0060297	regulation of sarcomere organization	biological process	2/168	19/15302	0.01813	0.746213069306931	EDN1(-3.3688451926),ITGB2(-5.77788517684)	EDN1(-3.3688451926),ITGB2(-5.77788517684)
GO:0002704	negative regulation of leukocyte mediated immunity	biological process	3/168	51/15302	0.01842	0.746213069306931	BST2(-3.1277922092),IGF2(-6.67109718089),VSIR(-3.29332325943)	BST2(-3.1277922092),IGF2(-6.67109718089),VSIR(-3.29332325943)
GO:0048730	epidermis morphogenesis	biological process	3/168	51/15302	0.01842	0.746213069306931	IGFBP5(-11.4257124547),KRT25(-14.7311013727),KRT27(-14.8318478892)	IGFBP5(-11.4257124547),KRT25(-14.7311013727),KRT27(-14.8318478892)
GO:1904705	regulation of vascular smooth muscle cell proliferation	biological process	3/168	51/15302	0.01842	0.746213069306931	EDN1(-3.3688451926),IGFBP5(-11.4257124547),MMP2(-10.0364209105)	EDN1(-3.3688451926),IGFBP5(-11.4257124547),MMP2(-10.0364209105)
GO:0003073	regulation of systemic arterial blood pressure	biological process	4/168	93/15302	0.01923	0.746213069306931	ADRB2(-3.89034642648),CYP4A11(-3.00400294791),CYP4A38(-3.52448648571),EDN1(-3.3688451926)	ADRB2(-3.89034642648),CYP4A11(-3.00400294791),CYP4A38(-3.52448648571),EDN1(-3.3688451926)
GO:0035987	endodermal cell differentiation	biological process	3/168	52/15302	0.01939	0.746213069306931	ITGB2(-5.77788517684),MMP2(-10.0364209105),OSR1(-3.26903718076)	ITGB2(-5.77788517684),MMP2(-10.0364209105),OSR1(-3.26903718076)
GO:1990874	vascular smooth muscle cell proliferation	biological process	3/168	52/15302	0.01939	0.746213069306931	EDN1(-3.3688451926),IGFBP5(-11.4257124547),MMP2(-10.0364209105)	EDN1(-3.3688451926),IGFBP5(-11.4257124547),MMP2(-10.0364209105)
GO:0006805	xenobiotic metabolic process	biological process	4/168	94/15302	0.01992	0.746213069306931	ARNT2(-4.23069550209),DPEP1(-5.11208572671),MGST1(-18.0793548796),UGT1A6(-11.4786129062)	ARNT2(-4.23069550209),DPEP1(-5.11208572671),MGST1(-18.0793548796),UGT1A6(-11.4786129062)
GO:0044106	cellular amine metabolic process	biological process	4/168	94/15302	0.01992	0.746213069306931	ACHE(-4.08323111781),CHDH(-9.99072327716),IDO2(-3.76705098868),ITGB2(-5.77788517684)	ACHE(-4.08323111781),CHDH(-9.99072327716),IDO2(-3.76705098868),ITGB2(-5.77788517684)
GO:0010818	T cell chemotaxis	biological process	2/168	20/15302	0.02000	0.746213069306931	CCL26(-18.5884161779),CXCL10(-13.7388009038)	CCL26(-18.5884161779),CXCL10(-13.7388009038)
GO:0010984	regulation of lipoprotein particle clearance	biological process	2/168	20/15302	0.02000	0.746213069306931	ABCC8(-4.11329818101),GPLD1(-3.23207073074)	ABCC8(-4.11329818101),GPLD1(-3.23207073074)
GO:0033333	fin development	biological process	2/168	20/15302	0.02000	0.746213069306931	FIBIN(-3.28746418271),OSR1(-3.26903718076)	FIBIN(-3.28746418271),OSR1(-3.26903718076)
GO:0043651	linoleic acid metabolic process	biological process	2/168	20/15302	0.02000	0.746213069306931	CYP4A11(-3.00400294791),CYP4A38(-3.52448648571)	CYP4A11(-3.00400294791),CYP4A38(-3.52448648571)
GO:0060253	negative regulation of glial cell proliferation	biological process	2/168	20/15302	0.02000	0.746213069306931	ABCC8(-4.11329818101),CDKN2B_1(-3.21315980854)	ABCC8(-4.11329818101),CDKN2B_1(-3.21315980854)
GO:0036230	granulocyte activation	biological process	10/168	429/15302	0.02016	0.746213069306931	ATP8B4(-3.92192944354),BST2(-3.1277922092),CHRNB4(-3.83664747871),DPP7(-3.37075820811),ENPP3(-3.17918151945),ITGB2(-5.77788517684),MGST1(-18.0793548796),MNDA(-3.63045865224),PADI2(-3.36443940662),PIGR(-5.80516062607)	ATP8B4(-3.92192944354),BST2(-3.1277922092),CHRNB4(-3.83664747871),DPP7(-3.37075820811),ENPP3(-3.17918151945),ITGB2(-5.77788517684),MGST1(-18.0793548796),MNDA(-3.63045865224),PADI2(-3.36443940662),PIGR(-5.80516062607)
GO:0032526	response to retinoic acid	biological process	5/168	142/15302	0.02022	0.746213069306931	ABO(-12.257268006),ALDH1A1(-3.72431030208),MMP2(-10.0364209105),OSR1(-3.26903718076),TLR4(-4.58960504562)	ABO(-12.257268006),ALDH1A1(-3.72431030208),MMP2(-10.0364209105),OSR1(-3.26903718076),TLR4(-4.58960504562)
GO:0071622	regulation of granulocyte chemotaxis	biological process	3/168	53/15302	0.02039	0.746213069306931	EDN1(-3.3688451926),LOC485869(-3.50580800324),RARRES2(-3.23701706024)	EDN1(-3.3688451926),LOC485869(-3.50580800324),RARRES2(-3.23701706024)
GO:0009636	response to toxic substance	biological process	14/168	693/15302	0.02055	0.746213069306931	ACHE(-4.08323111781),ALDH1A1(-3.72431030208),ARNT2(-4.23069550209),CHRNA7(-5.35407409728),CHRNB4(-3.83664747871),EDN1(-3.3688451926),HTR1D(-3.78541920625),IGF2(-6.67109718089),KCNJ11(-3.99402330437),MGMT(-3.18834559881),MGST1(-18.0793548796),MMP2(-10.0364209105),TLR4(-4.58960504562),TRPA1(-9.67065624912)	ACHE(-4.08323111781),ALDH1A1(-3.72431030208),ARNT2(-4.23069550209),CHRNA7(-5.35407409728),CHRNB4(-3.83664747871),EDN1(-3.3688451926),HTR1D(-3.78541920625),IGF2(-6.67109718089),KCNJ11(-3.99402330437),MGMT(-3.18834559881),MGST1(-18.0793548796),MMP2(-10.0364209105),TLR4(-4.58960504562),TRPA1(-9.67065624912)
GO:0050921	positive regulation of chemotaxis	biological process	6/168	195/15302	0.02072	0.746213069306931	CCL26(-18.5884161779),CXCL10(-13.7388009038),EDN1(-3.3688451926),GPSM3(-3.43508451465),LOC485869(-3.50580800324),RARRES2(-3.23701706024)	CCL26(-18.5884161779),CXCL10(-13.7388009038),EDN1(-3.3688451926),GPSM3(-3.43508451465),LOC485869(-3.50580800324),RARRES2(-3.23701706024)
GO:0051147	regulation of muscle cell differentiation	biological process	6/168	195/15302	0.02072	0.746213069306931	CXCL10(-13.7388009038),EDN1(-3.3688451926),ENPP3(-3.17918151945),IGF2(-6.67109718089),ITGB2(-5.77788517684),SHOX2(-3.26896508765)	CXCL10(-13.7388009038),EDN1(-3.3688451926),ENPP3(-3.17918151945),IGF2(-6.67109718089),ITGB2(-5.77788517684),SHOX2(-3.26896508765)
GO:0002446	neutrophil mediated immunity	biological process	10/168	431/15302	0.02074	0.746213069306931	ATP8B4(-3.92192944354),BST2(-3.1277922092),CHRNB4(-3.83664747871),DPP7(-3.37075820811),F2(-5.34691837052),ITGB2(-5.77788517684),MGST1(-18.0793548796),MNDA(-3.63045865224),PADI2(-3.36443940662),PIGR(-5.80516062607)	ATP8B4(-3.92192944354),BST2(-3.1277922092),CHRNB4(-3.83664747871),DPP7(-3.37075820811),F2(-5.34691837052),ITGB2(-5.77788517684),MGST1(-18.0793548796),MNDA(-3.63045865224),PADI2(-3.36443940662),PIGR(-5.80516062607)
GO:0043269	regulation of ion transport	biological process	13/168	627/15302	0.02090	0.746213069306931	ABCC8(-4.11329818101),ADRB2(-3.89034642648),ATP2A3(-9.12817995224),CXCL10(-13.7388009038),CYP4A11(-3.00400294791),CYP4A38(-3.52448648571),EDN1(-3.3688451926),F2(-5.34691837052),KCNJ11(-3.99402330437),KCNJ2(-3.03014045346),OSR1(-3.26903718076),SLC38A3(-3.21631323952),TRPA1(-9.67065624912)	ABCC8(-4.11329818101),ADRB2(-3.89034642648),ATP2A3(-9.12817995224),CXCL10(-13.7388009038),CYP4A11(-3.00400294791),CYP4A38(-3.52448648571),EDN1(-3.3688451926),F2(-5.34691837052),KCNJ11(-3.99402330437),KCNJ2(-3.03014045346),OSR1(-3.26903718076),SLC38A3(-3.21631323952),TRPA1(-9.67065624912)
GO:0051240	positive regulation of multicellular organismal process	biological process	32/168	2029/15302	0.02110	0.746213069306931	ABCC8(-4.11329818101),ACACB(-3.62155920976),ACHE(-4.08323111781),ADRB2(-3.89034642648),CCL24(-3.04867073822),CHRNA7(-5.35407409728),CHRNB4(-3.83664747871),CPNE5(-4.73867179794),EDN1(-3.3688451926),F2(-5.34691837052),FLRT3(-3.03888336167),FOXN1(-3.64376000188),GPLD1(-3.23207073074),GPSM3(-3.43508451465),IGF2(-6.67109718089),ITGB2(-5.77788517684),ITGB8(-4.34248843593),LOC475935(-3.26665176019),LOC4…	ABCC8(-4.11329818101),ACACB(-3.62155920976),ACHE(-4.08323111781),ADRB2(-3.89034642648),CCL24(-3.04867073822),CHRNA7(-5.35407409728),CHRNB4(-3.83664747871),CPNE5(-4.73867179794),EDN1(-3.3688451926),F2(-5.34691837052),FLRT3(-3.03888336167),FOXN1(-3.64376000188),GPLD1(-3.23207073074),GPSM3(-3.43508451465),IGF2(-6.67109718089),ITGB2(-5.77788517684),ITGB8(-4.34248843593),LOC475935(-3.26665176019),LOC4…
GO:0071219	cellular response to molecule of bacterial origin	biological process	6/168	196/15302	0.02119	0.746213069306931	CXCL10(-13.7388009038),ENTPD2(-4.88610872627),LOC100684769(-3.3890426366),LOC485869(-3.50580800324),TFPI(-11.5496178357),TLR4(-4.58960504562)	CXCL10(-13.7388009038),ENTPD2(-4.88610872627),LOC100684769(-3.3890426366),LOC485869(-3.50580800324),TFPI(-11.5496178357),TLR4(-4.58960504562)
GO:0009719	response to endogenous stimulus	biological process	30/168	1874/15302	0.02122	0.746213069306931	ABCC8(-4.11329818101),ADRB2(-3.89034642648),ALDH1A1(-3.72431030208),ARNT2(-4.23069550209),CDKN2B_1(-3.21315980854),CYP4A11(-3.00400294791),CYP4A38(-3.52448648571),DPEP1(-5.11208572671),EDN1(-3.3688451926),F2(-5.34691837052),FIBIN(-3.28746418271),FLRT3(-3.03888336167),GPLD1(-3.23207073074),IGF2(-6.67109718089),IGFBP5(-11.4257124547),ITGB2(-5.77788517684),KCNJ11(-3.99402330437),LRIG1(-3.04240571783…	ABCC8(-4.11329818101),ADRB2(-3.89034642648),ALDH1A1(-3.72431030208),ARNT2(-4.23069550209),CDKN2B_1(-3.21315980854),CYP4A11(-3.00400294791),CYP4A38(-3.52448648571),DPEP1(-5.11208572671),EDN1(-3.3688451926),F2(-5.34691837052),FIBIN(-3.28746418271),FLRT3(-3.03888336167),GPLD1(-3.23207073074),IGF2(-6.67109718089),IGFBP5(-11.4257124547),ITGB2(-5.77788517684),KCNJ11(-3.99402330437),LRIG1(-3.04240571783…
GO:0098655	cation transmembrane transport	biological process	18/168	976/15302	0.02130	0.746213069306931	ABCC8(-4.11329818101),ADRB2(-3.89034642648),ATP2A3(-9.12817995224),CHRNA7(-5.35407409728),CHRNB4(-3.83664747871),CXCL10(-13.7388009038),F2(-5.34691837052),KCNJ11(-3.99402330437),KCNJ16(-9.00358537216),KCNJ2(-3.03014045346),KCNK5(-4.68794563243),OSR1(-3.26903718076),SCNN1A(-3.01233527022),SLC38A3(-3.21631323952),SLC5A8(-3.99566699062),SLC6A12(-5.63584113238),TRPA1(-9.67065624912),TRPM8(-4.34051219…	ABCC8(-4.11329818101),ADRB2(-3.89034642648),ATP2A3(-9.12817995224),CHRNA7(-5.35407409728),CHRNB4(-3.83664747871),CXCL10(-13.7388009038),F2(-5.34691837052),KCNJ11(-3.99402330437),KCNJ16(-9.00358537216),KCNJ2(-3.03014045346),KCNK5(-4.68794563243),OSR1(-3.26903718076),SCNN1A(-3.01233527022),SLC38A3(-3.21631323952),SLC5A8(-3.99566699062),SLC6A12(-5.63584113238),TRPA1(-9.67065624912),TRPM8(-4.34051219…
GO:0044403	symbiont process	biological process	10/168	433/15302	0.02134	0.746213069306931	BCL2L1(-4.60342312305),BST2(-3.1277922092),F2(-5.34691837052),HS3ST5(-5.45766618501),LOC100684769(-3.3890426366),LOC475935(-3.26665176019),LOC485869(-3.50580800324),LOC488947(-11.0233986017),NR5A2(-10.3716568685),TRIM6(-13.7911652632)	BCL2L1(-4.60342312305),BST2(-3.1277922092),F2(-5.34691837052),HS3ST5(-5.45766618501),LOC100684769(-3.3890426366),LOC475935(-3.26665176019),LOC485869(-3.50580800324),LOC488947(-11.0233986017),NR5A2(-10.3716568685),TRIM6(-13.7911652632)
GO:0016054	organic acid catabolic process	biological process	7/168	252/15302	0.02136	0.746213069306931	ACACB(-3.62155920976),ATP2A3(-9.12817995224),CYP4A11(-3.00400294791),CYP4A38(-3.52448648571),DAO(-13.9923418092),IDO2(-3.76705098868),PLIN5(-11.1083218903)	ACACB(-3.62155920976),ATP2A3(-9.12817995224),CYP4A11(-3.00400294791),CYP4A38(-3.52448648571),DAO(-13.9923418092),IDO2(-3.76705098868),PLIN5(-11.1083218903)
GO:0046395	carboxylic acid catabolic process	biological process	7/168	252/15302	0.02136	0.746213069306931	ACACB(-3.62155920976),ATP2A3(-9.12817995224),CYP4A11(-3.00400294791),CYP4A38(-3.52448648571),DAO(-13.9923418092),IDO2(-3.76705098868),PLIN5(-11.1083218903)	ACACB(-3.62155920976),ATP2A3(-9.12817995224),CYP4A11(-3.00400294791),CYP4A38(-3.52448648571),DAO(-13.9923418092),IDO2(-3.76705098868),PLIN5(-11.1083218903)
GO:0050879	multicellular organismal movement	biological process	3/168	54/15302	0.02142	0.746213069306931	ADRB2(-3.89034642648),KCNJ2(-3.03014045346),TLR4(-4.58960504562)	ADRB2(-3.89034642648),KCNJ2(-3.03014045346),TLR4(-4.58960504562)
GO:0050881	musculoskeletal movement	biological process	3/168	54/15302	0.02142	0.746213069306931	ADRB2(-3.89034642648),KCNJ2(-3.03014045346),TLR4(-4.58960504562)	ADRB2(-3.89034642648),KCNJ2(-3.03014045346),TLR4(-4.58960504562)
GO:0045321	leukocyte activation	biological process	20/168	1122/15302	0.02159	0.746213069306931	ATP8B4(-3.92192944354),BST2(-3.1277922092),CHRNB4(-3.83664747871),CLEC7A(-14.8753820406),DOCK8(-3.40388242557),DPP7(-3.37075820811),EDN1(-3.3688451926),ENPP3(-3.17918151945),FOXN1(-3.64376000188),IGF2(-6.67109718089),ITGB2(-5.77788517684),LOC485869(-3.50580800324),MAFB(-5.11808307341),MGST1(-18.0793548796),MNDA(-3.63045865224),PADI2(-3.36443940662),PIGR(-5.80516062607),SCGB1A1(-7.49611882365),TLR…	ATP8B4(-3.92192944354),BST2(-3.1277922092),CHRNB4(-3.83664747871),CLEC7A(-14.8753820406),DOCK8(-3.40388242557),DPP7(-3.37075820811),EDN1(-3.3688451926),ENPP3(-3.17918151945),FOXN1(-3.64376000188),IGF2(-6.67109718089),ITGB2(-5.77788517684),LOC485869(-3.50580800324),MAFB(-5.11808307341),MGST1(-18.0793548796),MNDA(-3.63045865224),PADI2(-3.36443940662),PIGR(-5.80516062607),SCGB1A1(-7.49611882365),TLR…
GO:0002768	immune response-regulating cell surface receptor signaling pathway	biological process	7/168	253/15302	0.02177	0.746213069306931	DLA-DRA(-3.27494942529),GPLD1(-3.23207073074),MNDA(-3.63045865224),MUC20(-3.71981294569),MUC5AC(-6.1826318192),MUC5B(-8.41006768099),PIGR(-5.80516062607)	DLA-DRA(-3.27494942529),GPLD1(-3.23207073074),MNDA(-3.63045865224),MUC20(-3.71981294569),MUC5AC(-6.1826318192),MUC5B(-8.41006768099),PIGR(-5.80516062607)
GO:0002276	basophil activation involved in immune response	biological process	1/168	2/15302	0.02184	0.746213069306931	ENPP3(-3.17918151945)	ENPP3(-3.17918151945)
GO:0002415	immunoglobulin transcytosis in epithelial cells mediated by polymeric immunoglobulin receptor	biological process	1/168	2/15302	0.02184	0.746213069306931	PIGR(-5.80516062607)	PIGR(-5.80516062607)
GO:0002505	antigen processing and presentation of polysaccharide antigen via MHC class II	biological process	1/168	2/15302	0.02184	0.746213069306931	DLA-DRA(-3.27494942529)	DLA-DRA(-3.27494942529)
GO:0002506	polysaccharide assembly with MHC class II protein complex	biological process	1/168	2/15302	0.02184	0.746213069306931	DLA-DRA(-3.27494942529)	DLA-DRA(-3.27494942529)
GO:0002537	nitric oxide production involved in inflammatory response	biological process	1/168	2/15302	0.02184	0.746213069306931	TLR4(-4.58960504562)	TLR4(-4.58960504562)
GO:0003345	proepicardium cell migration involved in pericardium morphogenesis	biological process	1/168	2/15302	0.02184	0.746213069306931	FLRT3(-3.03888336167)	FLRT3(-3.03888336167)
GO:0006867	asparagine transport	biological process	1/168	2/15302	0.02184	0.746213069306931	SLC38A3(-3.21631323952)	SLC38A3(-3.21631323952)
GO:0009085	lysine biosynthetic process	biological process	1/168	2/15302	0.02184	0.746213069306931	AASS(-4.79196952966)	AASS(-4.79196952966)
GO:0009624	response to nematode	biological process	1/168	2/15302	0.02184	0.746213069306931	ABO(-12.257268006)	ABO(-12.257268006)
GO:0010983	positive regulation of high-density lipoprotein particle clearance	biological process	1/168	2/15302	0.02184	0.746213069306931	GPLD1(-3.23207073074)	GPLD1(-3.23207073074)
GO:0015817	histidine transport	biological process	1/168	2/15302	0.02184	0.746213069306931	SLC38A3(-3.21631323952)	SLC38A3(-3.21631323952)
GO:0015920	lipopolysaccharide transport	biological process	1/168	2/15302	0.02184	0.746213069306931	LOC485869(-3.50580800324)	LOC485869(-3.50580800324)
GO:0019478	D-amino acid catabolic process	biological process	1/168	2/15302	0.02184	0.746213069306931	DAO(-13.9923418092)	DAO(-13.9923418092)
GO:0019878	lysine biosynthetic process via aminoadipic acid	biological process	1/168	2/15302	0.02184	0.746213069306931	AASS(-4.79196952966)	AASS(-4.79196952966)
GO:0021560	abducens nerve development	biological process	1/168	2/15302	0.02184	0.746213069306931	MAFB(-5.11808307341)	MAFB(-5.11808307341)
GO:0021598	abducens nerve morphogenesis	biological process	1/168	2/15302	0.02184	0.746213069306931	MAFB(-5.11808307341)	MAFB(-5.11808307341)
GO:0021599	abducens nerve formation	biological process	1/168	2/15302	0.02184	0.746213069306931	MAFB(-5.11808307341)	MAFB(-5.11808307341)
GO:0031583	phospholipase D-activating G-protein coupled receptor signaling pathway	biological process	1/168	2/15302	0.02184	0.746213069306931	EDN1(-3.3688451926)	EDN1(-3.3688451926)
GO:0032707	negative regulation of interleukin-23 production	biological process	1/168	2/15302	0.02184	0.746213069306931	TLR4(-4.58960504562)	TLR4(-4.58960504562)
GO:0035359	negative regulation of peroxisome proliferator activated receptor signaling pathway	biological process	1/168	2/15302	0.02184	0.746213069306931	PLIN5(-11.1083218903)	PLIN5(-11.1083218903)
GO:0035775	pronephric glomerulus morphogenesis	biological process	1/168	2/15302	0.02184	0.746213069306931	OSR1(-3.26903718076)	OSR1(-3.26903718076)
GO:0035778	pronephric nephron tubule epithelial cell differentiation	biological process	1/168	2/15302	0.02184	0.746213069306931	OSR1(-3.26903718076)	OSR1(-3.26903718076)
GO:0036413	histone H3-R26 citrullination	biological process	1/168	2/15302	0.02184	0.746213069306931	PADI2(-3.36443940662)	PADI2(-3.36443940662)
GO:0039014	cell differentiation involved in pronephros development	biological process	1/168	2/15302	0.02184	0.746213069306931	OSR1(-3.26903718076)	OSR1(-3.26903718076)
GO:0039021	pronephric glomerulus development	biological process	1/168	2/15302	0.02184	0.746213069306931	OSR1(-3.26903718076)	OSR1(-3.26903718076)
GO:0043605	cellular amide catabolic process	biological process	1/168	2/15302	0.02184	0.746213069306931	DPEP1(-5.11208572671)	DPEP1(-5.11208572671)
GO:0044558	uterine smooth muscle relaxation	biological process	1/168	2/15302	0.02184	0.746213069306931	ABCC8(-4.11329818101)	ABCC8(-4.11329818101)
GO:0045366	regulation of interleukin-13 biosynthetic process	biological process	1/168	2/15302	0.02184	0.746213069306931	TLR4(-4.58960504562)	TLR4(-4.58960504562)
GO:0045368	positive regulation of interleukin-13 biosynthetic process	biological process	1/168	2/15302	0.02184	0.746213069306931	TLR4(-4.58960504562)	TLR4(-4.58960504562)
GO:0048389	intermediate mesoderm development	biological process	1/168	2/15302	0.02184	0.746213069306931	OSR1(-3.26903718076)	OSR1(-3.26903718076)
GO:0050960	detection of temperature stimulus involved in thermoception	biological process	1/168	2/15302	0.02184	0.746213069306931	TRPA1(-9.67065624912)	TRPA1(-9.67065624912)
GO:0060265	positive regulation of respiratory burst involved in inflammatory response	biological process	1/168	2/15302	0.02184	0.746213069306931	LOC485869(-3.50580800324)	LOC485869(-3.50580800324)
GO:0061227	pattern specification involved in mesonephros development	biological process	1/168	2/15302	0.02184	0.746213069306931	OSR1(-3.26903718076)	OSR1(-3.26903718076)
GO:0061402	positive regulation of transcription from RNA polymerase II promoter in response to acidic pH	biological process	1/168	2/15302	0.02184	0.746213069306931	SLC38A3(-3.21631323952)	SLC38A3(-3.21631323952)
GO:0061884	regulation of mini excitatory postsynaptic potential	biological process	1/168	2/15302	0.02184	0.746213069306931	ADRB2(-3.89034642648)	ADRB2(-3.89034642648)
GO:0065006	protein-carbohydrate complex assembly	biological process	1/168	2/15302	0.02184	0.746213069306931	DLA-DRA(-3.27494942529)	DLA-DRA(-3.27494942529)
GO:0070426	positive regulation of nucleotide-binding oligomerization domain containing signaling pathway	biological process	1/168	2/15302	0.02184	0.746213069306931	TLR4(-4.58960504562)	TLR4(-4.58960504562)
GO:0070434	positive regulation of nucleotide-binding oligomerization domain containing 2 signaling pathway	biological process	1/168	2/15302	0.02184	0.746213069306931	TLR4(-4.58960504562)	TLR4(-4.58960504562)
GO:0071226	cellular response to molecule of fungal origin	biological process	1/168	2/15302	0.02184	0.746213069306931	CLEC7A(-14.8753820406)	CLEC7A(-14.8753820406)
GO:0071282	cellular response to iron(II) ion	biological process	1/168	2/15302	0.02184	0.746213069306931	GPLD1(-3.23207073074)	GPLD1(-3.23207073074)
GO:0071823	protein-carbohydrate complex subunit organization	biological process	1/168	2/15302	0.02184	0.746213069306931	DLA-DRA(-3.27494942529)	DLA-DRA(-3.27494942529)
GO:0072141	renal interstitial fibroblast development	biological process	1/168	2/15302	0.02184	0.746213069306931	OSR1(-3.26903718076)	OSR1(-3.26903718076)
GO:0072166	posterior mesonephric tubule development	biological process	1/168	2/15302	0.02184	0.746213069306931	OSR1(-3.26903718076)	OSR1(-3.26903718076)
GO:0072183	negative regulation of nephron tubule epithelial cell differentiation	biological process	1/168	2/15302	0.02184	0.746213069306931	OSR1(-3.26903718076)	OSR1(-3.26903718076)
GO:0072185	metanephric cap development	biological process	1/168	2/15302	0.02184	0.746213069306931	OSR1(-3.26903718076)	OSR1(-3.26903718076)
GO:0072186	metanephric cap morphogenesis	biological process	1/168	2/15302	0.02184	0.746213069306931	OSR1(-3.26903718076)	OSR1(-3.26903718076)
GO:0072208	metanephric smooth muscle tissue development	biological process	1/168	2/15302	0.02184	0.746213069306931	OSR1(-3.26903718076)	OSR1(-3.26903718076)
GO:0090076	relaxation of skeletal muscle	biological process	1/168	2/15302	0.02184	0.746213069306931	KCNJ2(-3.03014045346)	KCNJ2(-3.03014045346)
GO:0090094	metanephric cap mesenchymal cell proliferation involved in metanephros development	biological process	1/168	2/15302	0.02184	0.746213069306931	OSR1(-3.26903718076)	OSR1(-3.26903718076)
GO:0097241	hematopoietic stem cell migration to bone marrow	biological process	1/168	2/15302	0.02184	0.746213069306931	GPLD1(-3.23207073074)	GPLD1(-3.23207073074)
GO:0097534	lymphoid lineage cell migration	biological process	1/168	2/15302	0.02184	0.746213069306931	FOXN1(-3.64376000188)	FOXN1(-3.64376000188)
GO:0097535	lymphoid lineage cell migration into thymus	biological process	1/168	2/15302	0.02184	0.746213069306931	FOXN1(-3.64376000188)	FOXN1(-3.64376000188)
GO:0097536	thymus epithelium morphogenesis	biological process	1/168	2/15302	0.02184	0.746213069306931	FOXN1(-3.64376000188)	FOXN1(-3.64376000188)
GO:0098816	mini excitatory postsynaptic potential	biological process	1/168	2/15302	0.02184	0.746213069306931	ADRB2(-3.89034642648)	ADRB2(-3.89034642648)
GO:1900719	regulation of uterine smooth muscle relaxation	biological process	1/168	2/15302	0.02184	0.746213069306931	ABCC8(-4.11329818101)	ABCC8(-4.11329818101)
GO:1900721	positive regulation of uterine smooth muscle relaxation	biological process	1/168	2/15302	0.02184	0.746213069306931	ABCC8(-4.11329818101)	ABCC8(-4.11329818101)
GO:1901253	negative regulation of intracellular transport of viral material	biological process	1/168	2/15302	0.02184	0.746213069306931	BST2(-3.1277922092)	BST2(-3.1277922092)
GO:1901624	negative regulation of lymphocyte chemotaxis	biological process	1/168	2/15302	0.02184	0.746213069306931	PADI2(-3.36443940662)	PADI2(-3.36443940662)
GO:1902026	regulation of cartilage condensation	biological process	1/168	2/15302	0.02184	0.746213069306931	MMP2(-10.0364209105)	MMP2(-10.0364209105)
GO:1903905	positive regulation of establishment of T cell polarity	biological process	1/168	2/15302	0.02184	0.746213069306931	DOCK8(-3.40388242557)	DOCK8(-3.40388242557)
GO:1904204	regulation of skeletal muscle hypertrophy	biological process	1/168	2/15302	0.02184	0.746213069306931	IGFBP5(-11.4257124547)	IGFBP5(-11.4257124547)
GO:1990268	response to gold nanoparticle	biological process	1/168	2/15302	0.02184	0.746213069306931	TLR4(-4.58960504562)	TLR4(-4.58960504562)
GO:2000485	regulation of glutamine transport	biological process	1/168	2/15302	0.02184	0.746213069306931	SLC38A3(-3.21631323952)	SLC38A3(-3.21631323952)
GO:2001295	malonyl-CoA biosynthetic process	biological process	1/168	2/15302	0.02184	0.746213069306931	ACACB(-3.62155920976)	ACACB(-3.62155920976)
GO:0051592	response to calcium ion	biological process	5/168	145/15302	0.02191	0.746213069306931	CHP2(-11.2127638639),DPEP1(-5.11208572671),EDN1(-3.3688451926),GPLD1(-3.23207073074),SYT3(-3.2916150485)	CHP2(-11.2127638639),DPEP1(-5.11208572671),EDN1(-3.3688451926),GPLD1(-3.23207073074),SYT3(-3.2916150485)
GO:1901568	fatty acid derivative metabolic process	biological process	5/168	145/15302	0.02191	0.746213069306931	CYP4A11(-3.00400294791),CYP4A38(-3.52448648571),DPEP1(-5.11208572671),EDN1(-3.3688451926),TLR4(-4.58960504562)	CYP4A11(-3.00400294791),CYP4A38(-3.52448648571),DPEP1(-5.11208572671),EDN1(-3.3688451926),TLR4(-4.58960504562)
GO:0018410	C-terminal protein amino acid modification	biological process	2/168	21/15302	0.02195	0.746213069306931	GPLD1(-3.23207073074),LOC100684769(-3.3890426366)	GPLD1(-3.23207073074),LOC100684769(-3.3890426366)
GO:0030322	stabilization of membrane potential	biological process	2/168	21/15302	0.02195	0.746213069306931	ATP2A3(-9.12817995224),KCNK5(-4.68794563243)	ATP2A3(-9.12817995224),KCNK5(-4.68794563243)
GO:0032656	regulation of interleukin-13 production	biological process	2/168	21/15302	0.02195	0.746213069306931	SCGB1A1(-7.49611882365),TLR4(-4.58960504562)	SCGB1A1(-7.49611882365),TLR4(-4.58960504562)
GO:0090209	negative regulation of triglyceride metabolic process	biological process	2/168	21/15302	0.02195	0.746213069306931	GPLD1(-3.23207073074),PLIN5(-11.1083218903)	GPLD1(-3.23207073074),PLIN5(-11.1083218903)
GO:0098581	detection of external biotic stimulus	biological process	2/168	21/15302	0.02195	0.746213069306931	LOC485869(-3.50580800324),TLR4(-4.58960504562)	LOC485869(-3.50580800324),TLR4(-4.58960504562)
GO:1901623	regulation of lymphocyte chemotaxis	biological process	2/168	21/15302	0.02195	0.746213069306931	CXCL10(-13.7388009038),PADI2(-3.36443940662)	CXCL10(-13.7388009038),PADI2(-3.36443940662)
GO:1990845	adaptive thermogenesis	biological process	2/168	21/15302	0.02195	0.746213069306931	ADRB2(-3.89034642648),ATP2A3(-9.12817995224)	ADRB2(-3.89034642648),ATP2A3(-9.12817995224)
GO:0009308	amine metabolic process	biological process	4/168	97/15302	0.02207	0.748010098619329	ACHE(-4.08323111781),CHDH(-9.99072327716),IDO2(-3.76705098868),ITGB2(-5.77788517684)	ACHE(-4.08323111781),CHDH(-9.99072327716),IDO2(-3.76705098868),ITGB2(-5.77788517684)
GO:0010557	positive regulation of macromolecule biosynthetic process	biological process	31/168	1958/15302	0.02209	0.748010098619329	ADRB2(-3.89034642648),ARNT2(-4.23069550209),CDKN2B_1(-3.21315980854),CHP2(-11.2127638639),CXCL10(-13.7388009038),EDN1(-3.3688451926),ELF5(-4.90707362531),FOXN1(-3.64376000188),IGF2(-6.67109718089),KLF1(-10.9241295851),LOC484933(-3.07832882936),LOC485869(-3.50580800324),MAF(-16.799432316),MAFB(-5.11808307341),MCF2L(-4.08792406249),MCIDAS(-3.70106089563),MEOX1(-3.47573963733),NPM2(-11.6361442464),N…	ADRB2(-3.89034642648),ARNT2(-4.23069550209),CDKN2B_1(-3.21315980854),CHP2(-11.2127638639),CXCL10(-13.7388009038),EDN1(-3.3688451926),ELF5(-4.90707362531),FOXN1(-3.64376000188),IGF2(-6.67109718089),KLF1(-10.9241295851),LOC484933(-3.07832882936),LOC485869(-3.50580800324),MAF(-16.799432316),MAFB(-5.11808307341),MCF2L(-4.08792406249),MCIDAS(-3.70106089563),MEOX1(-3.47573963733),NPM2(-11.6361442464),N…
GO:0002366	leukocyte activation involved in immune response	biological process	13/168	632/15302	0.02214	0.748227401574803	ATP8B4(-3.92192944354),BST2(-3.1277922092),CHRNB4(-3.83664747871),CLEC7A(-14.8753820406),DPP7(-3.37075820811),ENPP3(-3.17918151945),ITGB2(-5.77788517684),LOC485869(-3.50580800324),MGST1(-18.0793548796),MNDA(-3.63045865224),PADI2(-3.36443940662),PIGR(-5.80516062607),TLR4(-4.58960504562)	ATP8B4(-3.92192944354),BST2(-3.1277922092),CHRNB4(-3.83664747871),CLEC7A(-14.8753820406),DPP7(-3.37075820811),ENPP3(-3.17918151945),ITGB2(-5.77788517684),LOC485869(-3.50580800324),MGST1(-18.0793548796),MNDA(-3.63045865224),PADI2(-3.36443940662),PIGR(-5.80516062607),TLR4(-4.58960504562)
GO:0002263	cell activation involved in immune response	biological process	13/168	633/15302	0.02239	0.7541178125	ATP8B4(-3.92192944354),BST2(-3.1277922092),CHRNB4(-3.83664747871),CLEC7A(-14.8753820406),DPP7(-3.37075820811),ENPP3(-3.17918151945),ITGB2(-5.77788517684),LOC485869(-3.50580800324),MGST1(-18.0793548796),MNDA(-3.63045865224),PADI2(-3.36443940662),PIGR(-5.80516062607),TLR4(-4.58960504562)	ATP8B4(-3.92192944354),BST2(-3.1277922092),CHRNB4(-3.83664747871),CLEC7A(-14.8753820406),DPP7(-3.37075820811),ENPP3(-3.17918151945),ITGB2(-5.77788517684),LOC485869(-3.50580800324),MGST1(-18.0793548796),MNDA(-3.63045865224),PADI2(-3.36443940662),PIGR(-5.80516062607),TLR4(-4.58960504562)
GO:0045429	positive regulation of nitric oxide biosynthetic process	biological process	3/168	55/15302	0.02248	0.7541178125	EDN1(-3.3688451926),ITGB2(-5.77788517684),TLR4(-4.58960504562)	EDN1(-3.3688451926),ITGB2(-5.77788517684),TLR4(-4.58960504562)
GO:0099601	regulation of neurotransmitter receptor activity	biological process	3/168	55/15302	0.02248	0.7541178125	ADRB2(-3.89034642648),LYPD6(-9.11284008118),LYPD6B(-3.35399988832)	ADRB2(-3.89034642648),LYPD6(-9.11284008118),LYPD6B(-3.35399988832)
GO:0003014	renal system process	biological process	5/168	146/15302	0.02249	0.7541178125	ADRB2(-3.89034642648),CHRNB4(-3.83664747871),CYP4A11(-3.00400294791),CYP4A38(-3.52448648571),EDN1(-3.3688451926)	ADRB2(-3.89034642648),CHRNB4(-3.83664747871),CYP4A11(-3.00400294791),CYP4A38(-3.52448648571),EDN1(-3.3688451926)
GO:0051046	regulation of secretion	biological process	17/168	911/15302	0.02257	0.755325068226121	ABCC8(-4.11329818101),ACHE(-4.08323111781),ARHGEF26(-3.04394991562),CHRNB4(-3.83664747871),CYP4A11(-3.00400294791),CYP4A38(-3.52448648571),EDN1(-3.3688451926),GPLD1(-3.23207073074),ITGB2(-5.77788517684),KCNJ11(-3.99402330437),LOC611813(-3.50363862095),STX1B(-3.3774028585),SYT3(-3.2916150485),TLR4(-4.58960504562),TRIM6(-13.7911652632),TRPA1(-9.67065624912),UNC13A(-8.97732763088)	ABCC8(-4.11329818101),ACHE(-4.08323111781),ARHGEF26(-3.04394991562),CHRNB4(-3.83664747871),CYP4A11(-3.00400294791),CYP4A38(-3.52448648571),EDN1(-3.3688451926),GPLD1(-3.23207073074),ITGB2(-5.77788517684),KCNJ11(-3.99402330437),LOC611813(-3.50363862095),STX1B(-3.3774028585),SYT3(-3.2916150485),TLR4(-4.58960504562),TRIM6(-13.7911652632),TRPA1(-9.67065624912),UNC13A(-8.97732763088)
GO:0090257	regulation of muscle system process	biological process	7/168	256/15302	0.02304	0.769393087378641	ABCC8(-4.11329818101),ADRB2(-3.89034642648),CHRNB4(-3.83664747871),EDN1(-3.3688451926),IGFBP5(-11.4257124547),ITGB2(-5.77788517684),KCNJ2(-3.03014045346)	ABCC8(-4.11329818101),ADRB2(-3.89034642648),CHRNB4(-3.83664747871),EDN1(-3.3688451926),IGFBP5(-11.4257124547),ITGB2(-5.77788517684),KCNJ2(-3.03014045346)
GO:0071347	cellular response to interleukin-1	biological process	5/168	147/15302	0.02308	0.769393087378641	CCL24(-3.04867073822),CCL26(-18.5884161779),EDN1(-3.3688451926),MMP2(-10.0364209105),TFPI(-11.5496178357)	CCL24(-3.04867073822),CCL26(-18.5884161779),EDN1(-3.3688451926),MMP2(-10.0364209105),TFPI(-11.5496178357)
GO:0043065	positive regulation of apoptotic process	biological process	14/168	705/15302	0.02340	0.778371218568665	ADRB2(-3.89034642648),ALDH1A1(-3.72431030208),ARHGEF26(-3.04394991562),BCL2L1(-4.60342312305),BMF(-3.2947157555),COL18A1(-4.40164460747),FRMD1(-3.33910512166),GPLD1(-3.23207073074),MCF2L(-4.08792406249),MMP2(-10.0364209105),MNDA(-3.63045865224),MUC20(-3.71981294569),TLR4(-4.58960504562),TP73(-11.3272251469)	ADRB2(-3.89034642648),ALDH1A1(-3.72431030208),ARHGEF26(-3.04394991562),BCL2L1(-4.60342312305),BMF(-3.2947157555),COL18A1(-4.40164460747),FRMD1(-3.33910512166),GPLD1(-3.23207073074),MCF2L(-4.08792406249),MMP2(-10.0364209105),MNDA(-3.63045865224),MUC20(-3.71981294569),TLR4(-4.58960504562),TP73(-11.3272251469)
GO:0043434	response to peptide hormone	biological process	12/168	570/15302	0.02344	0.778371218568665	ABCC8(-4.11329818101),ARNT2(-4.23069550209),DPEP1(-5.11208572671),EDN1(-3.3688451926),F2(-5.34691837052),GPLD1(-3.23207073074),IGF2(-6.67109718089),IGFBP5(-11.4257124547),MMP2(-10.0364209105),RARRES2(-3.23701706024),STX1B(-3.3774028585),TLR4(-4.58960504562)	ABCC8(-4.11329818101),ARNT2(-4.23069550209),DPEP1(-5.11208572671),EDN1(-3.3688451926),F2(-5.34691837052),GPLD1(-3.23207073074),IGF2(-6.67109718089),IGFBP5(-11.4257124547),MMP2(-10.0364209105),RARRES2(-3.23701706024),STX1B(-3.3774028585),TLR4(-4.58960504562)
GO:0031984	organelle subcompartment	cellular component	24/176	1339/15280	0.01972	0.779101538461538	ABO(-12.257268006),ACACB(-3.62155920976),ATP2A3(-9.12817995224),B3GNT3(-12.6352147668),B4GALNT2(-4.42589679926),CHST1(-3.10707221057),CYP4A11(-3.00400294791),CYP4A38(-3.52448648571),CYP4B1(-7.33442290424),DLA-DRA(-3.27494942529),DPEP1(-5.11208572671),ENTPD2(-4.88610872627),FMO5(-3.94469650084),GOLIM4(-3.94098198102),HS3ST5(-5.45766618501),LARGE1(-3.9918767669),LOC100684769(-3.3890426366),LOC48610…	ABO(-12.257268006),ACACB(-3.62155920976),ATP2A3(-9.12817995224),B3GNT3(-12.6352147668),B4GALNT2(-4.42589679926),CHST1(-3.10707221057),CYP4A11(-3.00400294791),CYP4A38(-3.52448648571),CYP4B1(-7.33442290424),DLA-DRA(-3.27494942529),DPEP1(-5.11208572671),ENTPD2(-4.88610872627),FMO5(-3.94469650084),GOLIM4(-3.94098198102),HS3ST5(-5.45766618501),LARGE1(-3.9918767669),LOC100684769(-3.3890426366),LOC48610…
GO:0099240	intrinsic component of synaptic membrane	cellular component	2/176	19/15280	0.01984	0.779101538461538	FLRT3(-3.03888336167),STX1B(-3.3774028585)	FLRT3(-3.03888336167),STX1B(-3.3774028585)
GO:0099699	integral component of synaptic membrane	cellular component	2/176	19/15280	0.01984	0.779101538461538	FLRT3(-3.03888336167),STX1B(-3.3774028585)	FLRT3(-3.03888336167),STX1B(-3.3774028585)
GO:0002548	monocyte chemotaxis	biological process	3/168	56/15302	0.02357	0.779671984585742	CCL24(-3.04867073822),CCL26(-18.5884161779),CXCL10(-13.7388009038)	CCL24(-3.04867073822),CCL26(-18.5884161779),CXCL10(-13.7388009038)
GO:1904407	positive regulation of nitric oxide metabolic process	biological process	3/168	56/15302	0.02357	0.779671984585742	EDN1(-3.3688451926),ITGB2(-5.77788517684),TLR4(-4.58960504562)	EDN1(-3.3688451926),ITGB2(-5.77788517684),TLR4(-4.58960504562)
GO:0065009	regulation of molecular function	biological process	47/168	3260/15302	0.02377	0.784775692307692	ABCC8(-4.11329818101),ACACB(-3.62155920976),ADGRF1(-3.34790806372),ADRB2(-3.89034642648),ALDH1A1(-3.72431030208),ARHGEF26(-3.04394991562),ATP2A3(-9.12817995224),BST2(-3.1277922092),CCL24(-3.04867073822),CCL26(-18.5884161779),CDKN2B_1(-3.21315980854),CHP2(-11.2127638639),CHRNA7(-5.35407409728),CXCL10(-13.7388009038),DOCK8(-3.40388242557),DPEP1(-5.11208572671),EDN1(-3.3688451926),F2(-5.34691837052)…	ABCC8(-4.11329818101),ACACB(-3.62155920976),ADGRF1(-3.34790806372),ADRB2(-3.89034642648),ALDH1A1(-3.72431030208),ARHGEF26(-3.04394991562),ATP2A3(-9.12817995224),BST2(-3.1277922092),CCL24(-3.04867073822),CCL26(-18.5884161779),CDKN2B_1(-3.21315980854),CHP2(-11.2127638639),CHRNA7(-5.35407409728),CXCL10(-13.7388009038),DOCK8(-3.40388242557),DPEP1(-5.11208572671),EDN1(-3.3688451926),F2(-5.34691837052)…
GO:0010544	negative regulation of platelet activation	biological process	2/168	22/15302	0.02397	0.78566534351145	ADRB2(-3.89034642648),F2(-5.34691837052)	ADRB2(-3.89034642648),F2(-5.34691837052)
GO:0014821	phasic smooth muscle contraction	biological process	2/168	22/15302	0.02397	0.78566534351145	EDN1(-3.3688451926),HTR1D(-3.78541920625)	EDN1(-3.3688451926),HTR1D(-3.78541920625)
GO:0032616	interleukin-13 production	biological process	2/168	22/15302	0.02397	0.78566534351145	SCGB1A1(-7.49611882365),TLR4(-4.58960504562)	SCGB1A1(-7.49611882365),TLR4(-4.58960504562)
GO:0032940	secretion by cell	biological process	26/168	1584/15302	0.02398	0.78566534351145	ABCC8(-4.11329818101),ACHE(-4.08323111781),ARHGEF26(-3.04394991562),ATP8B4(-3.92192944354),BST2(-3.1277922092),CHRNB4(-3.83664747871),DPP7(-3.37075820811),EDN1(-3.3688451926),GPLD1(-3.23207073074),IGF2(-6.67109718089),ITGB2(-5.77788517684),KCNJ11(-3.99402330437),LOC611813(-3.50363862095),MGST1(-18.0793548796),MNDA(-3.63045865224),PADI2(-3.36443940662),PIGR(-5.80516062607),PROS1(-11.4183955325),RA…	ABCC8(-4.11329818101),ACHE(-4.08323111781),ARHGEF26(-3.04394991562),ATP8B4(-3.92192944354),BST2(-3.1277922092),CHRNB4(-3.83664747871),DPP7(-3.37075820811),EDN1(-3.3688451926),GPLD1(-3.23207073074),IGF2(-6.67109718089),ITGB2(-5.77788517684),KCNJ11(-3.99402330437),LOC611813(-3.50363862095),MGST1(-18.0793548796),MNDA(-3.63045865224),PADI2(-3.36443940662),PIGR(-5.80516062607),PROS1(-11.4183955325),RA…
GO:0140161	monocarboxylate:sodium symporter activity	molecular function	2/160	8/13372	0.00380	0.789701818181818	SLC5A8(-3.99566699062),SLC6A12(-5.63584113238)	SLC5A8(-3.99566699062),SLC6A12(-5.63584113238)
GO:0042165	neurotransmitter binding	molecular function	4/160	54/13372	0.00392	0.789701818181818	ACHE(-4.08323111781),CHRNA7(-5.35407409728),CHRNB4(-3.83664747871),HTR1D(-3.78541920625)	ACHE(-4.08323111781),CHRNA7(-5.35407409728),CHRNB4(-3.83664747871),HTR1D(-3.78541920625)
GO:1901342	regulation of vasculature development	biological process	8/168	318/15302	0.02430	0.794633142857143	ABCC8(-4.11329818101),ADRB2(-3.89034642648),CCL24(-3.04867073822),CHRNA7(-5.35407409728),CXCL10(-13.7388009038),IGF2(-6.67109718089),ITGB2(-5.77788517684),ITGB8(-4.34248843593)	ABCC8(-4.11329818101),ADRB2(-3.89034642648),CCL24(-3.04867073822),CHRNA7(-5.35407409728),CXCL10(-13.7388009038),IGF2(-6.67109718089),ITGB2(-5.77788517684),ITGB8(-4.34248843593)
GO:0071260	cellular response to mechanical stimulus	biological process	4/168	100/15302	0.02437	0.795407148288973	F2(-5.34691837052),IGF2(-6.67109718089),KCNJ2(-3.03014045346),TLR4(-4.58960504562)	F2(-5.34691837052),IGF2(-6.67109718089),KCNJ2(-3.03014045346),TLR4(-4.58960504562)
GO:0032355	response to estradiol	biological process	6/168	203/15302	0.02466	0.800956975425331	ALDH1A1(-3.72431030208),ARNT2(-4.23069550209),IGF2(-6.67109718089),KCNJ11(-3.99402330437),MMP2(-10.0364209105),TFPI(-11.5496178357)	ALDH1A1(-3.72431030208),ARNT2(-4.23069550209),IGF2(-6.67109718089),KCNJ11(-3.99402330437),MMP2(-10.0364209105),TFPI(-11.5496178357)
GO:0006576	cellular biogenic amine metabolic process	biological process	3/168	57/15302	0.02468	0.800956975425331	ACHE(-4.08323111781),CHDH(-9.99072327716),IDO2(-3.76705098868)	ACHE(-4.08323111781),CHDH(-9.99072327716),IDO2(-3.76705098868)
GO:0009268	response to pH	biological process	3/168	57/15302	0.02468	0.800956975425331	ABCC8(-4.11329818101),GPLD1(-3.23207073074),SLC38A3(-3.21631323952)	ABCC8(-4.11329818101),GPLD1(-3.23207073074),SLC38A3(-3.21631323952)
GO:0042734	presynaptic membrane	cellular component	4/176	91/15280	0.02094	0.806237931034483	ACHE(-4.08323111781),ITGB2(-5.77788517684),STX1B(-3.3774028585),UNC13A(-8.97732763088)	ACHE(-4.08323111781),ITGB2(-5.77788517684),STX1B(-3.3774028585),UNC13A(-8.97732763088)
GO:0000229	cytoplasmic chromosome	cellular component	1/176	2/15280	0.02290	0.806237931034483	NPM2(-11.6361442464)	NPM2(-11.6361442464)
GO:0034686	integrin alphav-beta8 complex	cellular component	1/176	2/15280	0.02290	0.806237931034483	ITGB8(-4.34248843593)	ITGB8(-4.34248843593)
GO:0034687	integrin alphaL-beta2 complex	cellular component	1/176	2/15280	0.02290	0.806237931034483	ITGB2(-5.77788517684)	ITGB2(-5.77788517684)
GO:0034688	integrin alphaM-beta2 complex	cellular component	1/176	2/15280	0.02290	0.806237931034483	ITGB2(-5.77788517684)	ITGB2(-5.77788517684)
GO:0044305	calyx of Held	cellular component	1/176	2/15280	0.02290	0.806237931034483	UNC13A(-8.97732763088)	UNC13A(-8.97732763088)
GO:1903426	regulation of reactive oxygen species biosynthetic process	biological process	4/168	101/15302	0.02516	0.814105913370998	ACP5(-3.62216530046),EDN1(-3.3688451926),ITGB2(-5.77788517684),TLR4(-4.58960504562)	ACP5(-3.62216530046),EDN1(-3.3688451926),ITGB2(-5.77788517684),TLR4(-4.58960504562)
GO:0097164	ammonium ion metabolic process	biological process	6/168	204/15302	0.02518	0.814105913370998	ACHE(-4.08323111781),CHDH(-9.99072327716),DAO(-13.9923418092),GPLD1(-3.23207073074),ITGB2(-5.77788517684),SGPP2(-4.47758243251)	ACHE(-4.08323111781),CHDH(-9.99072327716),DAO(-13.9923418092),GPLD1(-3.23207073074),ITGB2(-5.77788517684),SGPP2(-4.47758243251)
GO:0042827	platelet dense granule	cellular component	2/176	21/15280	0.02400	0.820884	RARRES2(-3.23701706024),SELENOP(-8.75870286625)	RARRES2(-3.23701706024),SELENOP(-8.75870286625)
GO:0005789	endoplasmic reticulum membrane	cellular component	16/176	807/15280	0.02412	0.820884	ACACB(-3.62155920976),ATP2A3(-9.12817995224),CYP4A11(-3.00400294791),CYP4A38(-3.52448648571),CYP4B1(-7.33442290424),DLA-DRA(-3.27494942529),DPEP1(-5.11208572671),ENTPD2(-4.88610872627),FMO5(-3.94469650084),LOC100684769(-3.3890426366),LOC486100(-5.2525973023),MGST1(-18.0793548796),PROS1(-11.4183955325),SGPP2(-4.47758243251),TRPM8(-4.34051219603),UGT1A6(-11.4786129062)	ACACB(-3.62155920976),ATP2A3(-9.12817995224),CYP4A11(-3.00400294791),CYP4A38(-3.52448648571),CYP4B1(-7.33442290424),DLA-DRA(-3.27494942529),DPEP1(-5.11208572671),ENTPD2(-4.88610872627),FMO5(-3.94469650084),LOC100684769(-3.3890426366),LOC486100(-5.2525973023),MGST1(-18.0793548796),PROS1(-11.4183955325),SGPP2(-4.47758243251),TRPM8(-4.34051219603),UGT1A6(-11.4786129062)
GO:0002274	myeloid leukocyte activation	biological process	12/168	577/15302	0.02546	0.821611428571429	ATP8B4(-3.92192944354),BST2(-3.1277922092),CHRNB4(-3.83664747871),DPP7(-3.37075820811),ENPP3(-3.17918151945),ITGB2(-5.77788517684),LOC485869(-3.50580800324),MGST1(-18.0793548796),MNDA(-3.63045865224),PADI2(-3.36443940662),PIGR(-5.80516062607),TLR4(-4.58960504562)	ATP8B4(-3.92192944354),BST2(-3.1277922092),CHRNB4(-3.83664747871),DPP7(-3.37075820811),ENPP3(-3.17918151945),ITGB2(-5.77788517684),LOC485869(-3.50580800324),MGST1(-18.0793548796),MNDA(-3.63045865224),PADI2(-3.36443940662),PIGR(-5.80516062607),TLR4(-4.58960504562)
GO:0030336	negative regulation of cell migration	biological process	7/168	262/15302	0.02573	0.826983512014787	ABCC8(-4.11329818101),BST2(-3.1277922092),DPEP1(-5.11208572671),IGFBP5(-11.4257124547),ITGB2(-5.77788517684),LOC475935(-3.26665176019),PADI2(-3.36443940662)	ABCC8(-4.11329818101),BST2(-3.1277922092),DPEP1(-5.11208572671),IGFBP5(-11.4257124547),ITGB2(-5.77788517684),LOC475935(-3.26665176019),PADI2(-3.36443940662)
GO:1904062	regulation of cation transmembrane transport	biological process	8/168	322/15302	0.02593	0.826983512014787	ABCC8(-4.11329818101),ADRB2(-3.89034642648),ATP2A3(-9.12817995224),CXCL10(-13.7388009038),F2(-5.34691837052),KCNJ11(-3.99402330437),KCNJ2(-3.03014045346),OSR1(-3.26903718076)	ABCC8(-4.11329818101),ADRB2(-3.89034642648),ATP2A3(-9.12817995224),CXCL10(-13.7388009038),F2(-5.34691837052),KCNJ11(-3.99402330437),KCNJ2(-3.03014045346),OSR1(-3.26903718076)
GO:0046928	regulation of neurotransmitter secretion	biological process	4/168	102/15302	0.02597	0.826983512014787	ARHGEF26(-3.04394991562),CHRNB4(-3.83664747871),STX1B(-3.3774028585),UNC13A(-8.97732763088)	ARHGEF26(-3.04394991562),CHRNB4(-3.83664747871),STX1B(-3.3774028585),UNC13A(-8.97732763088)
GO:0001844	protein insertion into mitochondrial membrane involved in apoptotic signaling pathway	biological process	2/168	23/15302	0.02606	0.826983512014787	BMF(-3.2947157555),TP73(-11.3272251469)	BMF(-3.2947157555),TP73(-11.3272251469)
GO:0042135	neurotransmitter catabolic process	biological process	2/168	23/15302	0.02606	0.826983512014787	ACHE(-4.08323111781),CHDH(-9.99072327716)	ACHE(-4.08323111781),CHDH(-9.99072327716)
GO:0042474	middle ear morphogenesis	biological process	2/168	23/15302	0.02606	0.826983512014787	EDN1(-3.3688451926),OSR1(-3.26903718076)	EDN1(-3.3688451926),OSR1(-3.26903718076)
GO:0045332	phospholipid translocation	biological process	2/168	23/15302	0.02606	0.826983512014787	ATP8B3(-3.35911365601),ATP8B4(-3.92192944354)	ATP8B3(-3.35911365601),ATP8B4(-3.92192944354)
GO:0060644	mammary gland epithelial cell differentiation	biological process	2/168	23/15302	0.02606	0.826983512014787	ELF5(-4.90707362531),MGMT(-3.18834559881)	ELF5(-4.90707362531),MGMT(-3.18834559881)
GO:1904646	cellular response to amyloid-beta	biological process	2/168	23/15302	0.02606	0.826983512014787	ADRB2(-3.89034642648),TLR4(-4.58960504562)	ADRB2(-3.89034642648),TLR4(-4.58960504562)
GO:0098552	side of membrane	cellular component	12/176	548/15280	0.02492	0.82733935483871	CXCL10(-13.7388009038),DLA-DRA(-3.27494942529),ENPP3(-3.17918151945),FRMD1(-3.33910512166),ITGB2(-5.77788517684),MCF2L(-4.08792406249),PALM(-3.86557195491),RTN4R(-3.78367321039),SCNN1A(-3.01233527022),TLR4(-4.58960504562),TRPM8(-4.34051219603),VSIR(-3.29332325943)	CXCL10(-13.7388009038),DLA-DRA(-3.27494942529),ENPP3(-3.17918151945),FRMD1(-3.33910512166),ITGB2(-5.77788517684),MCF2L(-4.08792406249),PALM(-3.86557195491),RTN4R(-3.78367321039),SCNN1A(-3.01233527022),TLR4(-4.58960504562),TRPM8(-4.34051219603),VSIR(-3.29332325943)
GO:0043235	receptor complex	cellular component	8/176	305/15280	0.02512	0.82733935483871	ADRB2(-3.89034642648),CHRNA7(-5.35407409728),CHRNB4(-3.83664747871),ITGB2(-5.77788517684),ITGB8(-4.34248843593),LOXL4(-3.61045236733),PIGR(-5.80516062607),TLR4(-4.58960504562)	ADRB2(-3.89034642648),CHRNA7(-5.35407409728),CHRNB4(-3.83664747871),ITGB2(-5.77788517684),ITGB8(-4.34248843593),LOXL4(-3.61045236733),PIGR(-5.80516062607),TLR4(-4.58960504562)
GO:0010675	regulation of cellular carbohydrate metabolic process	biological process	5/168	152/15302	0.02620	0.828363904235727	ACACB(-3.62155920976),GPLD1(-3.23207073074),IGF2(-6.67109718089),IGFBP5(-11.4257124547),UGT1A6(-11.4786129062)	ACACB(-3.62155920976),GPLD1(-3.23207073074),IGF2(-6.67109718089),IGFBP5(-11.4257124547),UGT1A6(-11.4786129062)
GO:0060759	regulation of response to cytokine stimulus	biological process	5/168	152/15302	0.02620	0.828363904235727	EDN1(-3.3688451926),LOC100684769(-3.3890426366),PADI2(-3.36443940662),TLR4(-4.58960504562),TRIM6(-13.7911652632)	EDN1(-3.3688451926),LOC100684769(-3.3890426366),PADI2(-3.36443940662),TLR4(-4.58960504562),TRIM6(-13.7911652632)
GO:1905952	regulation of lipid localization	biological process	6/168	206/15302	0.02625	0.828419117647059	ACACB(-3.62155920976),ATP2A3(-9.12817995224),CYP4A11(-3.00400294791),CYP4A38(-3.52448648571),EDN1(-3.3688451926),PLIN5(-11.1083218903)	ACACB(-3.62155920976),ATP2A3(-9.12817995224),CYP4A11(-3.00400294791),CYP4A38(-3.52448648571),EDN1(-3.3688451926),PLIN5(-11.1083218903)
GO:0046942	carboxylic acid transport	biological process	8/168	323/15302	0.02635	0.830049174311927	ACACB(-3.62155920976),CYP4A11(-3.00400294791),CYP4A38(-3.52448648571),EDN1(-3.3688451926),OSR1(-3.26903718076),SLC38A3(-3.21631323952),SLC5A8(-3.99566699062),SLC6A12(-5.63584113238)	ACACB(-3.62155920976),CYP4A11(-3.00400294791),CYP4A38(-3.52448648571),EDN1(-3.3688451926),OSR1(-3.26903718076),SLC38A3(-3.21631323952),SLC5A8(-3.99566699062),SLC6A12(-5.63584113238)
GO:0048878	chemical homeostasis	biological process	22/168	1295/15302	0.02645	0.83167326007326	ABCC8(-4.11329818101),ACACB(-3.62155920976),ADRB2(-3.89034642648),ATP2A3(-9.12817995224),CHRNA7(-5.35407409728),CXCL10(-13.7388009038),CYP4A11(-3.00400294791),CYP4A38(-3.52448648571),EDN1(-3.3688451926),F2(-5.34691837052),GPLD1(-3.23207073074),IGFBP5(-11.4257124547),KCNJ11(-3.99402330437),KCNJ2(-3.03014045346),LOC488947(-11.0233986017),NPC1L1(-5.04542886326),NR5A2(-10.3716568685),SCNN1A(-3.012335…	ABCC8(-4.11329818101),ACACB(-3.62155920976),ADRB2(-3.89034642648),ATP2A3(-9.12817995224),CHRNA7(-5.35407409728),CXCL10(-13.7388009038),CYP4A11(-3.00400294791),CYP4A38(-3.52448648571),EDN1(-3.3688451926),F2(-5.34691837052),GPLD1(-3.23207073074),IGFBP5(-11.4257124547),KCNJ11(-3.99402330437),KCNJ2(-3.03014045346),LOC488947(-11.0233986017),NPC1L1(-5.04542886326),NR5A2(-10.3716568685),SCNN1A(-3.012335…
GO:0015849	organic acid transport	biological process	8/168	324/15302	0.02677	0.838663065693431	ACACB(-3.62155920976),CYP4A11(-3.00400294791),CYP4A38(-3.52448648571),EDN1(-3.3688451926),OSR1(-3.26903718076),SLC38A3(-3.21631323952),SLC5A8(-3.99566699062),SLC6A12(-5.63584113238)	ACACB(-3.62155920976),CYP4A11(-3.00400294791),CYP4A38(-3.52448648571),EDN1(-3.3688451926),OSR1(-3.26903718076),SLC38A3(-3.21631323952),SLC5A8(-3.99566699062),SLC6A12(-5.63584113238)
GO:1901654	response to ketone	biological process	8/168	324/15302	0.02677	0.838663065693431	ADRB2(-3.89034642648),CYP4A11(-3.00400294791),CYP4A38(-3.52448648571),EDN1(-3.3688451926),FIBIN(-3.28746418271),KCNJ11(-3.99402330437),NR5A2(-10.3716568685),TLR4(-4.58960504562)	ADRB2(-3.89034642648),CYP4A11(-3.00400294791),CYP4A38(-3.52448648571),EDN1(-3.3688451926),FIBIN(-3.28746418271),KCNJ11(-3.99402330437),NR5A2(-10.3716568685),TLR4(-4.58960504562)
GO:1901653	cellular response to peptide	biological process	10/168	450/15302	0.02692	0.841826156648452	ADRB2(-3.89034642648),ARNT2(-4.23069550209),DPEP1(-5.11208572671),EDN1(-3.3688451926),GPLD1(-3.23207073074),IGF2(-6.67109718089),MMP2(-10.0364209105),RARRES2(-3.23701706024),STX1B(-3.3774028585),TLR4(-4.58960504562)	ADRB2(-3.89034642648),ARNT2(-4.23069550209),DPEP1(-5.11208572671),EDN1(-3.3688451926),GPLD1(-3.23207073074),IGF2(-6.67109718089),MMP2(-10.0364209105),RARRES2(-3.23701706024),STX1B(-3.3774028585),TLR4(-4.58960504562)
GO:0008430	selenium binding	molecular function	2/160	9/13372	0.00485	0.84208	SELENBP1(-3.52344124372),SELENOP(-8.75870286625)	SELENBP1(-3.52344124372),SELENOP(-8.75870286625)
GO:0050542	icosanoid binding	molecular function	2/160	9/13372	0.00485	0.84208	CYP4A11(-3.00400294791),CYP4A38(-3.52448648571)	CYP4A11(-3.00400294791),CYP4A38(-3.52448648571)
GO:0050544	arachidonic acid binding	molecular function	2/160	9/13372	0.00485	0.84208	CYP4A11(-3.00400294791),CYP4A38(-3.52448648571)	CYP4A11(-3.00400294791),CYP4A38(-3.52448648571)
GO:0005261	cation channel activity	molecular function	10/160	318/13372	0.00494	0.84208	ABCC8(-4.11329818101),CHRNA7(-5.35407409728),CHRNB4(-3.83664747871),KCNJ11(-3.99402330437),KCNJ16(-9.00358537216),KCNJ2(-3.03014045346),KCNK5(-4.68794563243),SCNN1A(-3.01233527022),TRPA1(-9.67065624912),TRPM8(-4.34051219603)	ABCC8(-4.11329818101),CHRNA7(-5.35407409728),CHRNB4(-3.83664747871),KCNJ11(-3.99402330437),KCNJ16(-9.00358537216),KCNJ2(-3.03014045346),KCNK5(-4.68794563243),SCNN1A(-3.01233527022),TRPA1(-9.67065624912),TRPM8(-4.34051219603)
GO:0044281	small molecule metabolic process	biological process	32/168	2072/15302	0.02755	0.847282168674699	AASS(-4.79196952966),ACACB(-3.62155920976),ACP5(-3.62216530046),ALDH1A1(-3.72431030208),ATP2A3(-9.12817995224),B3GNT3(-12.6352147668),B4GALNT2(-4.42589679926),CHST1(-3.10707221057),CYP4A11(-3.00400294791),CYP4A38(-3.52448648571),DAO(-13.9923418092),DPEP1(-5.11208572671),EDN1(-3.3688451926),ENPP3(-3.17918151945),ENTPD2(-4.88610872627),FHIT(-3.94319717671),GPLD1(-3.23207073074),IDO2(-3.76705098868)…	AASS(-4.79196952966),ACACB(-3.62155920976),ACP5(-3.62216530046),ALDH1A1(-3.72431030208),ATP2A3(-9.12817995224),B3GNT3(-12.6352147668),B4GALNT2(-4.42589679926),CHST1(-3.10707221057),CYP4A11(-3.00400294791),CYP4A38(-3.52448648571),DAO(-13.9923418092),DPEP1(-5.11208572671),EDN1(-3.3688451926),ENPP3(-3.17918151945),ENTPD2(-4.88610872627),FHIT(-3.94319717671),GPLD1(-3.23207073074),IDO2(-3.76705098868)…
GO:0051047	positive regulation of secretion	biological process	11/168	518/15302	0.02784	0.847282168674699	ACHE(-4.08323111781),CYP4A11(-3.00400294791),CYP4A38(-3.52448648571),EDN1(-3.3688451926),GPLD1(-3.23207073074),ITGB2(-5.77788517684),STX1B(-3.3774028585),TLR4(-4.58960504562),TRIM6(-13.7911652632),TRPA1(-9.67065624912),UNC13A(-8.97732763088)	ACHE(-4.08323111781),CYP4A11(-3.00400294791),CYP4A38(-3.52448648571),EDN1(-3.3688451926),GPLD1(-3.23207073074),ITGB2(-5.77788517684),STX1B(-3.3774028585),TLR4(-4.58960504562),TRIM6(-13.7911652632),TRPA1(-9.67065624912),UNC13A(-8.97732763088)
GO:0003071	renal system process involved in regulation of systemic arterial blood pressure	biological process	2/168	24/15302	0.02823	0.847282168674699	CYP4A11(-3.00400294791),CYP4A38(-3.52448648571)	CYP4A11(-3.00400294791),CYP4A38(-3.52448648571)
GO:0009595	detection of biotic stimulus	biological process	2/168	24/15302	0.02823	0.847282168674699	LOC485869(-3.50580800324),TLR4(-4.58960504562)	LOC485869(-3.50580800324),TLR4(-4.58960504562)
GO:0010866	regulation of triglyceride biosynthetic process	biological process	2/168	24/15302	0.02823	0.847282168674699	GPLD1(-3.23207073074),PLIN5(-11.1083218903)	GPLD1(-3.23207073074),PLIN5(-11.1083218903)
GO:0031998	regulation of fatty acid beta-oxidation	biological process	2/168	24/15302	0.02823	0.847282168674699	ACACB(-3.62155920976),PLIN5(-11.1083218903)	ACACB(-3.62155920976),PLIN5(-11.1083218903)
GO:0032800	receptor biosynthetic process	biological process	2/168	24/15302	0.02823	0.847282168674699	ACHE(-4.08323111781),EDN1(-3.3688451926)	ACHE(-4.08323111781),EDN1(-3.3688451926)
GO:0034204	lipid translocation	biological process	2/168	24/15302	0.02823	0.847282168674699	ATP8B3(-3.35911365601),ATP8B4(-3.92192944354)	ATP8B3(-3.35911365601),ATP8B4(-3.92192944354)
GO:0050961	detection of temperature stimulus involved in sensory perception	biological process	2/168	24/15302	0.02823	0.847282168674699	TLR4(-4.58960504562),TRPA1(-9.67065624912)	TLR4(-4.58960504562),TRPA1(-9.67065624912)
GO:0050965	detection of temperature stimulus involved in sensory perception of pain	biological process	2/168	24/15302	0.02823	0.847282168674699	TLR4(-4.58960504562),TRPA1(-9.67065624912)	TLR4(-4.58960504562),TRPA1(-9.67065624912)
GO:1903077	negative regulation of protein localization to plasma membrane	biological process	2/168	24/15302	0.02823	0.847282168674699	ANXA13(-3.61051677385),BCL2L1(-4.60342312305)	ANXA13(-3.61051677385),BCL2L1(-4.60342312305)
GO:0006486	protein glycosylation	biological process	6/168	210/15302	0.02849	0.847282168674699	B3GNT3(-12.6352147668),B4GALNT2(-4.42589679926),LARGE1(-3.9918767669),MUC20(-3.71981294569),MUC5AC(-6.1826318192),MUC5B(-8.41006768099)	B3GNT3(-12.6352147668),B4GALNT2(-4.42589679926),LARGE1(-3.9918767669),MUC20(-3.71981294569),MUC5AC(-6.1826318192),MUC5B(-8.41006768099)
GO:0043413	macromolecule glycosylation	biological process	6/168	210/15302	0.02849	0.847282168674699	B3GNT3(-12.6352147668),B4GALNT2(-4.42589679926),LARGE1(-3.9918767669),MUC20(-3.71981294569),MUC5AC(-6.1826318192),MUC5B(-8.41006768099)	B3GNT3(-12.6352147668),B4GALNT2(-4.42589679926),LARGE1(-3.9918767669),MUC20(-3.71981294569),MUC5AC(-6.1826318192),MUC5B(-8.41006768099)
GO:0051130	positive regulation of cellular component organization	biological process	24/168	1460/15302	0.02930	0.847282168674699	ABCC8(-4.11329818101),ACHE(-4.08323111781),ADRB2(-3.89034642648),BMF(-3.2947157555),CCL24(-3.04867073822),CCL26(-18.5884161779),CPNE5(-4.73867179794),EDN1(-3.3688451926),FLRT3(-3.03888336167),IGF2(-6.67109718089),ITGB2(-5.77788517684),LOC100684769(-3.3890426366),LOC485869(-3.50580800324),NPM2(-11.6361442464),PALM(-3.86557195491),PROS1(-11.4183955325),RCOR2(-3.99302517333),RND2(-3.86180072796),SHO…	ABCC8(-4.11329818101),ACHE(-4.08323111781),ADRB2(-3.89034642648),BMF(-3.2947157555),CCL24(-3.04867073822),CCL26(-18.5884161779),CPNE5(-4.73867179794),EDN1(-3.3688451926),FLRT3(-3.03888336167),IGF2(-6.67109718089),ITGB2(-5.77788517684),LOC100684769(-3.3890426366),LOC485869(-3.50580800324),NPM2(-11.6361442464),PALM(-3.86557195491),PROS1(-11.4183955325),RCOR2(-3.99302517333),RND2(-3.86180072796),SHO…
GO:0032414	positive regulation of ion transmembrane transporter activity	biological process	4/168	106/15302	0.02936	0.847282168674699	ABCC8(-4.11329818101),ADRB2(-3.89034642648),ATP2A3(-9.12817995224),KCNJ11(-3.99402330437)	ABCC8(-4.11329818101),ADRB2(-3.89034642648),ATP2A3(-9.12817995224),KCNJ11(-3.99402330437)
GO:0070206	protein trimerization	biological process	3/168	61/15302	0.02942	0.847282168674699	MGST1(-18.0793548796),TRIM6(-13.7911652632),TRPM8(-4.34051219603)	MGST1(-18.0793548796),TRIM6(-13.7911652632),TRPM8(-4.34051219603)
GO:0071466	cellular response to xenobiotic stimulus	biological process	5/168	157/15302	0.02957	0.847282168674699	ARNT2(-4.23069550209),DPEP1(-5.11208572671),MGST1(-18.0793548796),TRPA1(-9.67065624912),UGT1A6(-11.4786129062)	ARNT2(-4.23069550209),DPEP1(-5.11208572671),MGST1(-18.0793548796),TRPA1(-9.67065624912),UGT1A6(-11.4786129062)
GO:0031348	negative regulation of defense response	biological process	6/168	213/15302	0.03024	0.847282168674699	ACP5(-3.62216530046),ADRB2(-3.89034642648),ENPP3(-3.17918151945),F2(-5.34691837052),IGF2(-6.67109718089),LOC488947(-11.0233986017)	ACP5(-3.62216530046),ADRB2(-3.89034642648),ENPP3(-3.17918151945),F2(-5.34691837052),IGF2(-6.67109718089),LOC488947(-11.0233986017)
GO:0044282	small molecule catabolic process	biological process	9/168	395/15302	0.03045	0.847282168674699	ACACB(-3.62155920976),ALDH1A1(-3.72431030208),ATP2A3(-9.12817995224),CYP4A11(-3.00400294791),CYP4A38(-3.52448648571),DAO(-13.9923418092),ENTPD2(-4.88610872627),IDO2(-3.76705098868),PLIN5(-11.1083218903)	ACACB(-3.62155920976),ALDH1A1(-3.72431030208),ATP2A3(-9.12817995224),CYP4A11(-3.00400294791),CYP4A38(-3.52448648571),DAO(-13.9923418092),ENTPD2(-4.88610872627),IDO2(-3.76705098868),PLIN5(-11.1083218903)
GO:0001774	microglial cell activation	biological process	2/168	25/15302	0.03047	0.847282168674699	ITGB2(-5.77788517684),TLR4(-4.58960504562)	ITGB2(-5.77788517684),TLR4(-4.58960504562)
GO:0002719	negative regulation of cytokine production involved in immune response	biological process	2/168	25/15302	0.03047	0.847282168674699	BST2(-3.1277922092),VSIR(-3.29332325943)	BST2(-3.1277922092),VSIR(-3.29332325943)
GO:0010896	regulation of triglyceride catabolic process	biological process	2/168	25/15302	0.03047	0.847282168674699	GPLD1(-3.23207073074),PLIN5(-11.1083218903)	GPLD1(-3.23207073074),PLIN5(-11.1083218903)
GO:0042331	phototaxis	biological process	2/168	25/15302	0.03047	0.847282168674699	ACHE(-4.08323111781),TRPA1(-9.67065624912)	ACHE(-4.08323111781),TRPA1(-9.67065624912)
GO:0044849	estrous cycle	biological process	2/168	25/15302	0.03047	0.847282168674699	ADRB2(-3.89034642648),ALDH1A1(-3.72431030208)	ADRB2(-3.89034642648),ALDH1A1(-3.72431030208)
GO:0010524	positive regulation of calcium ion transport into cytosol	biological process	3/168	62/15302	0.03067	0.847282168674699	ADRB2(-3.89034642648),CXCL10(-13.7388009038),F2(-5.34691837052)	ADRB2(-3.89034642648),CXCL10(-13.7388009038),F2(-5.34691837052)
GO:2000146	negative regulation of cell motility	biological process	7/168	272/15302	0.03068	0.847282168674699	ABCC8(-4.11329818101),BST2(-3.1277922092),DPEP1(-5.11208572671),IGFBP5(-11.4257124547),ITGB2(-5.77788517684),LOC475935(-3.26665176019),PADI2(-3.36443940662)	ABCC8(-4.11329818101),BST2(-3.1277922092),DPEP1(-5.11208572671),IGFBP5(-11.4257124547),ITGB2(-5.77788517684),LOC475935(-3.26665176019),PADI2(-3.36443940662)
GO:0051607	defense response to virus	biological process	6/168	214/15302	0.03084	0.847282168674699	BST2(-3.1277922092),CXCL10(-13.7388009038),HERC5(-3.85830811562),LOC475935(-3.26665176019),LOC488947(-11.0233986017),TRIM6(-13.7911652632)	BST2(-3.1277922092),CXCL10(-13.7388009038),HERC5(-3.85830811562),LOC475935(-3.26665176019),LOC488947(-11.0233986017),TRIM6(-13.7911652632)
GO:0055067	monovalent inorganic cation homeostasis	biological process	5/168	159/15302	0.03099	0.847282168674699	CYP4A11(-3.00400294791),CYP4A38(-3.52448648571),EDN1(-3.3688451926),KCNJ2(-3.03014045346),SCNN1A(-3.01233527022)	CYP4A11(-3.00400294791),CYP4A38(-3.52448648571),EDN1(-3.3688451926),KCNJ2(-3.03014045346),SCNN1A(-3.01233527022)
GO:0003012	muscle system process	biological process	10/168	461/15302	0.03105	0.847282168674699	ABCC8(-4.11329818101),ADRB2(-3.89034642648),CHRNB4(-3.83664747871),EDN1(-3.3688451926),HTR1D(-3.78541920625),IGFBP5(-11.4257124547),ITGB2(-5.77788517684),KCNJ2(-3.03014045346),TLR4(-4.58960504562),TRPA1(-9.67065624912)	ABCC8(-4.11329818101),ADRB2(-3.89034642648),CHRNB4(-3.83664747871),EDN1(-3.3688451926),HTR1D(-3.78541920625),IGFBP5(-11.4257124547),ITGB2(-5.77788517684),KCNJ2(-3.03014045346),TLR4(-4.58960504562),TRPA1(-9.67065624912)
GO:0009620	response to fungus	biological process	4/168	108/15302	0.03116	0.847282168674699	CLEC7A(-14.8753820406),HABP2(-13.88889796),RARRES2(-3.23701706024),TLR4(-4.58960504562)	CLEC7A(-14.8753820406),HABP2(-13.88889796),RARRES2(-3.23701706024),TLR4(-4.58960504562)
GO:0023051	regulation of signaling	biological process	52/168	3734/15302	0.03121	0.847282168674699	ABCC8(-4.11329818101),ACHE(-4.08323111781),ADRB2(-3.89034642648),ARHGEF26(-3.04394991562),ATP2A3(-9.12817995224),BCL2L1(-4.60342312305),BMF(-3.2947157555),CCL24(-3.04867073822),CCL26(-18.5884161779),CDKN2B_1(-3.21315980854),CHP2(-11.2127638639),CHRNA7(-5.35407409728),CHRNB4(-3.83664747871),CXCL10(-13.7388009038),EDN1(-3.3688451926),F2(-5.34691837052),FLRT3(-3.03888336167),FRMD1(-3.33910512166),GP…	ABCC8(-4.11329818101),ACHE(-4.08323111781),ADRB2(-3.89034642648),ARHGEF26(-3.04394991562),ATP2A3(-9.12817995224),BCL2L1(-4.60342312305),BMF(-3.2947157555),CCL24(-3.04867073822),CCL26(-18.5884161779),CDKN2B_1(-3.21315980854),CHP2(-11.2127638639),CHRNA7(-5.35407409728),CHRNB4(-3.83664747871),CXCL10(-13.7388009038),EDN1(-3.3688451926),F2(-5.34691837052),FLRT3(-3.03888336167),FRMD1(-3.33910512166),GP…
GO:0040011	locomotion	biological process	35/168	2334/15302	0.03145	0.847282168674699	ABCC8(-4.11329818101),ACHE(-4.08323111781),ACP5(-3.62216530046),ARNT2(-4.23069550209),BST2(-3.1277922092),CCL24(-3.04867073822),CCL26(-18.5884161779),COL18A1(-4.40164460747),CXCL10(-13.7388009038),DOCK8(-3.40388242557),DPEP1(-5.11208572671),EDN1(-3.3688451926),FLRT3(-3.03888336167),FOXN1(-3.64376000188),FOXP2(-3.31708706389),FRMD1(-3.33910512166),GPLD1(-3.23207073074),GPSM3(-3.43508451465),IGF2(-…	ABCC8(-4.11329818101),ACHE(-4.08323111781),ACP5(-3.62216530046),ARNT2(-4.23069550209),BST2(-3.1277922092),CCL24(-3.04867073822),CCL26(-18.5884161779),COL18A1(-4.40164460747),CXCL10(-13.7388009038),DOCK8(-3.40388242557),DPEP1(-5.11208572671),EDN1(-3.3688451926),FLRT3(-3.03888336167),FOXN1(-3.64376000188),FOXP2(-3.31708706389),FRMD1(-3.33910512166),GPLD1(-3.23207073074),GPSM3(-3.43508451465),IGF2(-…
GO:0006664	glycolipid metabolic process	biological process	4/168	109/15302	0.03208	0.847282168674699	ABO(-12.257268006),DPEP1(-5.11208572671),GPLD1(-3.23207073074),LARGE1(-3.9918767669)	ABO(-12.257268006),DPEP1(-5.11208572671),GPLD1(-3.23207073074),LARGE1(-3.9918767669)
GO:0040007	growth	biological process	24/168	1474/15302	0.03230	0.847282168674699	ACACB(-3.62155920976),ADRB2(-3.89034642648),BST2(-3.1277922092),COL27A1(-4.2594877359),CPNE5(-4.73867179794),EDN1(-3.3688451926),F2(-5.34691837052),FLRT3(-3.03888336167),FRMD1(-3.33910512166),IGF2(-6.67109718089),IGFBP5(-11.4257124547),ITGB2(-5.77788517684),LARGE1(-3.9918767669),LOC485869(-3.50580800324),LRIG1(-3.04240571783),RND2(-3.86180072796),RTN4R(-3.78367321039),SAMD11(-4.80479350061),SELEN…	ACACB(-3.62155920976),ADRB2(-3.89034642648),BST2(-3.1277922092),COL27A1(-4.2594877359),CPNE5(-4.73867179794),EDN1(-3.3688451926),F2(-5.34691837052),FLRT3(-3.03888336167),FRMD1(-3.33910512166),IGF2(-6.67109718089),IGFBP5(-11.4257124547),ITGB2(-5.77788517684),LARGE1(-3.9918767669),LOC485869(-3.50580800324),LRIG1(-3.04240571783),RND2(-3.86180072796),RTN4R(-3.78367321039),SAMD11(-4.80479350061),SELEN…
GO:0001507	acetylcholine catabolic process in synaptic cleft	biological process	1/168	3/15302	0.03258	0.847282168674699	ACHE(-4.08323111781)	ACHE(-4.08323111781)
GO:0001997	positive regulation of the force of heart contraction by epinephrine-norepinephrine	biological process	1/168	3/15302	0.03258	0.847282168674699	ADRB2(-3.89034642648)	ADRB2(-3.89034642648)
GO:0002025	norepinephrine-epinephrine-mediated vasodilation involved in regulation of systemic arterial blood p...	biological process	1/168	3/15302	0.03258	0.847282168674699	ADRB2(-3.89034642648)	ADRB2(-3.89034642648)
GO:0002032	desensitization of G-protein coupled receptor protein signaling pathway by arrestin	biological process	1/168	3/15302	0.03258	0.847282168674699	ADRB2(-3.89034642648)	ADRB2(-3.89034642648)
GO:0002086	diaphragm contraction	biological process	1/168	3/15302	0.03258	0.847282168674699	ADRB2(-3.89034642648)	ADRB2(-3.89034642648)
GO:0003011	involuntary skeletal muscle contraction	biological process	1/168	3/15302	0.03258	0.847282168674699	ADRB2(-3.89034642648)	ADRB2(-3.89034642648)
GO:0006524	alanine catabolic process	biological process	1/168	3/15302	0.03258	0.847282168674699	DAO(-13.9923418092)	DAO(-13.9923418092)
GO:0006581	acetylcholine catabolic process	biological process	1/168	3/15302	0.03258	0.847282168674699	ACHE(-4.08323111781)	ACHE(-4.08323111781)
GO:0006982	response to lipid hydroperoxide	biological process	1/168	3/15302	0.03258	0.847282168674699	MGST1(-18.0793548796)	MGST1(-18.0793548796)
GO:0007231	osmosensory signaling pathway	biological process	1/168	3/15302	0.03258	0.847282168674699	OSR1(-3.26903718076)	OSR1(-3.26903718076)
GO:0009080	pyruvate family amino acid catabolic process	biological process	1/168	3/15302	0.03258	0.847282168674699	DAO(-13.9923418092)	DAO(-13.9923418092)
GO:0009992	cellular water homeostasis	biological process	1/168	3/15302	0.03258	0.847282168674699	SLC6A12(-5.63584113238)	SLC6A12(-5.63584113238)
GO:0010848	regulation of chromatin disassembly	biological process	1/168	3/15302	0.03258	0.847282168674699	PADI2(-3.36443940662)	PADI2(-3.36443940662)
GO:0010982	regulation of high-density lipoprotein particle clearance	biological process	1/168	3/15302	0.03258	0.847282168674699	GPLD1(-3.23207073074)	GPLD1(-3.23207073074)
GO:0014734	skeletal muscle hypertrophy	biological process	1/168	3/15302	0.03258	0.847282168674699	IGFBP5(-11.4257124547)	IGFBP5(-11.4257124547)
GO:0015912	short-chain fatty acid transport	biological process	1/168	3/15302	0.03258	0.847282168674699	SLC5A8(-3.99566699062)	SLC5A8(-3.99566699062)
GO:0015913	short-chain fatty acid import	biological process	1/168	3/15302	0.03258	0.847282168674699	SLC5A8(-3.99566699062)	SLC5A8(-3.99566699062)
GO:0015961	diadenosine polyphosphate catabolic process	biological process	1/168	3/15302	0.03258	0.847282168674699	FHIT(-3.94319717671)	FHIT(-3.94319717671)
GO:0019050	suppression by virus of host apoptotic process	biological process	1/168	3/15302	0.03258	0.847282168674699	BCL2L1(-4.60342312305)	BCL2L1(-4.60342312305)
GO:0019060	intracellular transport of viral protein in host cell	biological process	1/168	3/15302	0.03258	0.847282168674699	LOC488947(-11.0233986017)	LOC488947(-11.0233986017)
GO:0019276	UDP-N-acetylgalactosamine metabolic process	biological process	1/168	3/15302	0.03258	0.847282168674699	B4GALNT2(-4.42589679926)	B4GALNT2(-4.42589679926)
GO:0030581	symbiont intracellular protein transport in host	biological process	1/168	3/15302	0.03258	0.847282168674699	LOC488947(-11.0233986017)	LOC488947(-11.0233986017)
GO:0032929	negative regulation of superoxide anion generation	biological process	1/168	3/15302	0.03258	0.847282168674699	ACP5(-3.62216530046)	ACP5(-3.62216530046)
GO:0033986	response to methanol	biological process	1/168	3/15302	0.03258	0.847282168674699	ACHE(-4.08323111781)	ACHE(-4.08323111781)
GO:0034696	response to prostaglandin F	biological process	1/168	3/15302	0.03258	0.847282168674699	EDN1(-3.3688451926)	EDN1(-3.3688451926)
GO:0035626	juvenile hormone mediated signaling pathway	biological process	1/168	3/15302	0.03258	0.847282168674699	NR5A2(-10.3716568685)	NR5A2(-10.3716568685)
GO:0036023	embryonic skeletal limb joint morphogenesis	biological process	1/168	3/15302	0.03258	0.847282168674699	OSR1(-3.26903718076)	OSR1(-3.26903718076)
GO:0039526	modulation by virus of host apoptotic process	biological process	1/168	3/15302	0.03258	0.847282168674699	BCL2L1(-4.60342312305)	BCL2L1(-4.60342312305)
GO:0042231	interleukin-13 biosynthetic process	biological process	1/168	3/15302	0.03258	0.847282168674699	TLR4(-4.58960504562)	TLR4(-4.58960504562)
GO:0045360	regulation of interleukin-1 biosynthetic process	biological process	1/168	3/15302	0.03258	0.847282168674699	TLR4(-4.58960504562)	TLR4(-4.58960504562)
GO:0045362	positive regulation of interleukin-1 biosynthetic process	biological process	1/168	3/15302	0.03258	0.847282168674699	TLR4(-4.58960504562)	TLR4(-4.58960504562)
GO:0045575	basophil activation	biological process	1/168	3/15302	0.03258	0.847282168674699	ENPP3(-3.17918151945)	ENPP3(-3.17918151945)
GO:0050968	detection of chemical stimulus involved in sensory perception of pain	biological process	1/168	3/15302	0.03258	0.847282168674699	TRPA1(-9.67065624912)	TRPA1(-9.67065624912)
GO:0051691	cellular oligosaccharide metabolic process	biological process	1/168	3/15302	0.03258	0.847282168674699	ABO(-12.257268006)	ABO(-12.257268006)
GO:0051708	intracellular protein transport in other organism involved in symbiotic interaction	biological process	1/168	3/15302	0.03258	0.847282168674699	LOC488947(-11.0233986017)	LOC488947(-11.0233986017)
GO:0051838	cytolysis by host of symbiont cells	biological process	1/168	3/15302	0.03258	0.847282168674699	F2(-5.34691837052)	F2(-5.34691837052)
GO:0052696	flavonoid glucuronidation	biological process	1/168	3/15302	0.03258	0.847282168674699	UGT1A6(-11.4786129062)	UGT1A6(-11.4786129062)
GO:0052697	xenobiotic glucuronidation	biological process	1/168	3/15302	0.03258	0.847282168674699	UGT1A6(-11.4786129062)	UGT1A6(-11.4786129062)
GO:0060584	regulation of prostaglandin-endoperoxide synthase activity	biological process	1/168	3/15302	0.03258	0.847282168674699	EDN1(-3.3688451926)	EDN1(-3.3688451926)
GO:0060585	positive regulation of prostaglandin-endoperoxide synthase activity	biological process	1/168	3/15302	0.03258	0.847282168674699	EDN1(-3.3688451926)	EDN1(-3.3688451926)
GO:0060827	regulation of canonical Wnt signaling pathway involved in neural plate anterior/posterior pattern fo...	biological process	1/168	3/15302	0.03258	0.847282168674699	LYPD6(-9.11284008118)	LYPD6(-9.11284008118)
GO:0061789	dense core granule priming	biological process	1/168	3/15302	0.03258	0.847282168674699	UNC13A(-8.97732763088)	UNC13A(-8.97732763088)
GO:0070100	negative regulation of chemokine-mediated signaling pathway	biological process	1/168	3/15302	0.03258	0.847282168674699	PADI2(-3.36443940662)	PADI2(-3.36443940662)
GO:0070101	positive regulation of chemokine-mediated signaling pathway	biological process	1/168	3/15302	0.03258	0.847282168674699	EDN1(-3.3688451926)	EDN1(-3.3688451926)
GO:0070178	D-serine metabolic process	biological process	1/168	3/15302	0.03258	0.847282168674699	DAO(-13.9923418092)	DAO(-13.9923418092)
GO:0070428	regulation of nucleotide-binding oligomerization domain containing 1 signaling pathway	biological process	1/168	3/15302	0.03258	0.847282168674699	TLR4(-4.58960504562)	TLR4(-4.58960504562)
GO:0072190	ureter urothelium development	biological process	1/168	3/15302	0.03258	0.847282168674699	OSR1(-3.26903718076)	OSR1(-3.26903718076)
GO:0099011	neuronal dense core vesicle exocytosis	biological process	1/168	3/15302	0.03258	0.847282168674699	UNC13A(-8.97732763088)	UNC13A(-8.97732763088)
GO:0099069	synaptic vesicle tethering involved in synaptic vesicle exocytosis	biological process	1/168	3/15302	0.03258	0.847282168674699	UNC13A(-8.97732763088)	UNC13A(-8.97732763088)
GO:0099525	presynaptic dense core vesicle exocytosis	biological process	1/168	3/15302	0.03258	0.847282168674699	UNC13A(-8.97732763088)	UNC13A(-8.97732763088)
GO:1901080	regulation of relaxation of smooth muscle	biological process	1/168	3/15302	0.03258	0.847282168674699	ABCC8(-4.11329818101)	ABCC8(-4.11329818101)
GO:1901082	positive regulation of relaxation of smooth muscle	biological process	1/168	3/15302	0.03258	0.847282168674699	ABCC8(-4.11329818101)	ABCC8(-4.11329818101)
GO:1901252	regulation of intracellular transport of viral material	biological process	1/168	3/15302	0.03258	0.847282168674699	BST2(-3.1277922092)	BST2(-3.1277922092)
GO:1901509	regulation of endothelial tube morphogenesis	biological process	1/168	3/15302	0.03258	0.847282168674699	CXCL10(-13.7388009038)	CXCL10(-13.7388009038)
GO:1901740	negative regulation of myoblast fusion	biological process	1/168	3/15302	0.03258	0.847282168674699	CXCL10(-13.7388009038)	CXCL10(-13.7388009038)
GO:1903422	negative regulation of synaptic vesicle recycling	biological process	1/168	3/15302	0.03258	0.847282168674699	STX1B(-3.3774028585)	STX1B(-3.3774028585)
GO:1903515	calcium ion transport from cytosol to endoplasmic reticulum	biological process	1/168	3/15302	0.03258	0.847282168674699	ATP2A3(-9.12817995224)	ATP2A3(-9.12817995224)
GO:1903971	positive regulation of response to macrophage colony-stimulating factor	biological process	1/168	3/15302	0.03258	0.847282168674699	TLR4(-4.58960504562)	TLR4(-4.58960504562)
GO:1903974	positive regulation of cellular response to macrophage colony-stimulating factor stimulus	biological process	1/168	3/15302	0.03258	0.847282168674699	TLR4(-4.58960504562)	TLR4(-4.58960504562)
GO:1904048	regulation of spontaneous neurotransmitter secretion	biological process	1/168	3/15302	0.03258	0.847282168674699	STX1B(-3.3774028585)	STX1B(-3.3774028585)
GO:1904223	regulation of glucuronosyltransferase activity	biological process	1/168	3/15302	0.03258	0.847282168674699	UGT1A6(-11.4786129062)	UGT1A6(-11.4786129062)
GO:1904224	negative regulation of glucuronosyltransferase activity	biological process	1/168	3/15302	0.03258	0.847282168674699	UGT1A6(-11.4786129062)	UGT1A6(-11.4786129062)
GO:1904975	response to bleomycin	biological process	1/168	3/15302	0.03258	0.847282168674699	HABP2(-13.88889796)	HABP2(-13.88889796)
GO:1990267	response to transition metal nanoparticle	biological process	1/168	3/15302	0.03258	0.847282168674699	TLR4(-4.58960504562)	TLR4(-4.58960504562)
GO:1990911	response to psychosocial stress	biological process	1/168	3/15302	0.03258	0.847282168674699	ADRB2(-3.89034642648)	ADRB2(-3.89034642648)
GO:2000361	regulation of prostaglandin-E synthase activity	biological process	1/168	3/15302	0.03258	0.847282168674699	ITGB2(-5.77788517684)	ITGB2(-5.77788517684)
GO:2000363	positive regulation of prostaglandin-E synthase activity	biological process	1/168	3/15302	0.03258	0.847282168674699	ITGB2(-5.77788517684)	ITGB2(-5.77788517684)
GO:2001030	negative regulation of cellular glucuronidation	biological process	1/168	3/15302	0.03258	0.847282168674699	UGT1A6(-11.4786129062)	UGT1A6(-11.4786129062)
GO:2001293	malonyl-CoA metabolic process	biological process	1/168	3/15302	0.03258	0.847282168674699	ACACB(-3.62155920976)	ACACB(-3.62155920976)
GO:0032928	regulation of superoxide anion generation	biological process	2/168	26/15302	0.03277	0.847282168674699	ACP5(-3.62216530046),ITGB2(-5.77788517684)	ACP5(-3.62216530046),ITGB2(-5.77788517684)
GO:0042537	benzene-containing compound metabolic process	biological process	2/168	26/15302	0.03277	0.847282168674699	CYP4B1(-7.33442290424),IDO2(-3.76705098868)	CYP4B1(-7.33442290424),IDO2(-3.76705098868)
GO:0042730	fibrinolysis	biological process	2/168	26/15302	0.03277	0.847282168674699	F2(-5.34691837052),TMPRSS6(-4.89098663614)	F2(-5.34691837052),TMPRSS6(-4.89098663614)
GO:0045671	negative regulation of osteoclast differentiation	biological process	2/168	26/15302	0.03277	0.847282168674699	MAFB(-5.11808307341),TLR4(-4.58960504562)	MAFB(-5.11808307341),TLR4(-4.58960504562)
GO:0051767	nitric-oxide synthase biosynthetic process	biological process	2/168	26/15302	0.03277	0.847282168674699	EDN1(-3.3688451926),TLR4(-4.58960504562)	EDN1(-3.3688451926),TLR4(-4.58960504562)
GO:0051769	regulation of nitric-oxide synthase biosynthetic process	biological process	2/168	26/15302	0.03277	0.847282168674699	EDN1(-3.3688451926),TLR4(-4.58960504562)	EDN1(-3.3688451926),TLR4(-4.58960504562)
GO:0051969	regulation of transmission of nerve impulse	biological process	2/168	26/15302	0.03277	0.847282168674699	CHRNB4(-3.83664747871),TRPA1(-9.67065624912)	CHRNB4(-3.83664747871),TRPA1(-9.67065624912)
GO:0055094	response to lipoprotein particle	biological process	2/168	26/15302	0.03277	0.847282168674699	ITGB2(-5.77788517684),TLR4(-4.58960504562)	ITGB2(-5.77788517684),TLR4(-4.58960504562)
GO:0060384	innervation	biological process	2/168	26/15302	0.03277	0.847282168674699	LRIG1(-3.04240571783),UNC13A(-8.97732763088)	LRIG1(-3.04240571783),UNC13A(-8.97732763088)
GO:0071467	cellular response to pH	biological process	2/168	26/15302	0.03277	0.847282168674699	GPLD1(-3.23207073074),SLC38A3(-3.21631323952)	GPLD1(-3.23207073074),SLC38A3(-3.21631323952)
GO:1904376	negative regulation of protein localization to cell periphery	biological process	2/168	26/15302	0.03277	0.847282168674699	ANXA13(-3.61051677385),BCL2L1(-4.60342312305)	ANXA13(-3.61051677385),BCL2L1(-4.60342312305)
GO:2000300	regulation of synaptic vesicle exocytosis	biological process	2/168	26/15302	0.03277	0.847282168674699	STX1B(-3.3774028585),UNC13A(-8.97732763088)	STX1B(-3.3774028585),UNC13A(-8.97732763088)
GO:1903509	liposaccharide metabolic process	biological process	4/168	110/15302	0.03301	0.851955555555556	ABO(-12.257268006),DPEP1(-5.11208572671),GPLD1(-3.23207073074),LARGE1(-3.9918767669)	ABO(-12.257268006),DPEP1(-5.11208572671),GPLD1(-3.23207073074),LARGE1(-3.9918767669)
GO:0002443	leukocyte mediated immunity	biological process	13/168	669/15302	0.03305	0.851955555555556	ATP8B4(-3.92192944354),BST2(-3.1277922092),CHRNB4(-3.83664747871),DPP7(-3.37075820811),F2(-5.34691837052),IGF2(-6.67109718089),ITGB2(-5.77788517684),MGST1(-18.0793548796),MNDA(-3.63045865224),PADI2(-3.36443940662),PIGR(-5.80516062607),TLR4(-4.58960504562),VSIR(-3.29332325943)	ATP8B4(-3.92192944354),BST2(-3.1277922092),CHRNB4(-3.83664747871),DPP7(-3.37075820811),F2(-5.34691837052),IGF2(-6.67109718089),ITGB2(-5.77788517684),MGST1(-18.0793548796),MNDA(-3.63045865224),PADI2(-3.36443940662),PIGR(-5.80516062607),TLR4(-4.58960504562),VSIR(-3.29332325943)
GO:1901861	regulation of muscle tissue development	biological process	5/168	162/15302	0.03320	0.854539130434783	ADRB2(-3.89034642648),EDN1(-3.3688451926),IGFBP5(-11.4257124547),SHOX2(-3.26896508765),TP73(-11.3272251469)	ADRB2(-3.89034642648),EDN1(-3.3688451926),IGFBP5(-11.4257124547),SHOX2(-3.26896508765),TP73(-11.3272251469)
GO:0001706	endoderm formation	biological process	3/168	64/15302	0.03326	0.854801916167665	ITGB2(-5.77788517684),MMP2(-10.0364209105),OSR1(-3.26903718076)	ITGB2(-5.77788517684),MMP2(-10.0364209105),OSR1(-3.26903718076)
GO:0046651	lymphocyte proliferation	biological process	7/168	277/15302	0.03338	0.856603647234679	DOCK8(-3.40388242557),IGF2(-6.67109718089),ITGB2(-5.77788517684),MNDA(-3.63045865224),SCGB1A1(-7.49611882365),TLR4(-4.58960504562),VSIR(-3.29332325943)	DOCK8(-3.40388242557),IGF2(-6.67109718089),ITGB2(-5.77788517684),MNDA(-3.63045865224),SCGB1A1(-7.49611882365),TLR4(-4.58960504562),VSIR(-3.29332325943)
GO:0030133	transport vesicle	cellular component	9/176	368/15280	0.02688	0.8585971875	ABCC8(-4.11329818101),ANXA13(-3.61051677385),DLA-DRA(-3.27494942529),EDN1(-3.3688451926),GOLIM4(-3.94098198102),LOC611813(-3.50363862095),PIGR(-5.80516062607),STX1B(-3.3774028585),UNC13A(-8.97732763088)	ABCC8(-4.11329818101),ANXA13(-3.61051677385),DLA-DRA(-3.27494942529),EDN1(-3.3688451926),GOLIM4(-3.94098198102),LOC611813(-3.50363862095),PIGR(-5.80516062607),STX1B(-3.3774028585),UNC13A(-8.97732763088)
GO:0098827	endoplasmic reticulum subcompartment	cellular component	16/176	818/15280	0.02691	0.8585971875	ACACB(-3.62155920976),ATP2A3(-9.12817995224),CYP4A11(-3.00400294791),CYP4A38(-3.52448648571),CYP4B1(-7.33442290424),DLA-DRA(-3.27494942529),DPEP1(-5.11208572671),ENTPD2(-4.88610872627),FMO5(-3.94469650084),LOC100684769(-3.3890426366),LOC486100(-5.2525973023),MGST1(-18.0793548796),PROS1(-11.4183955325),SGPP2(-4.47758243251),TRPM8(-4.34051219603),UGT1A6(-11.4786129062)	ACACB(-3.62155920976),ATP2A3(-9.12817995224),CYP4A11(-3.00400294791),CYP4A38(-3.52448648571),CYP4B1(-7.33442290424),DLA-DRA(-3.27494942529),DPEP1(-5.11208572671),ENTPD2(-4.88610872627),FMO5(-3.94469650084),LOC100684769(-3.3890426366),LOC486100(-5.2525973023),MGST1(-18.0793548796),PROS1(-11.4183955325),SGPP2(-4.47758243251),TRPM8(-4.34051219603),UGT1A6(-11.4786129062)
GO:0034762	regulation of transmembrane transport	biological process	10/168	468/15302	0.03390	0.868634277198212	ABCC8(-4.11329818101),ADRB2(-3.89034642648),ATP2A3(-9.12817995224),CXCL10(-13.7388009038),EDN1(-3.3688451926),F2(-5.34691837052),KCNJ11(-3.99402330437),KCNJ2(-3.03014045346),OSR1(-3.26903718076),RARRES2(-3.23701706024)	ABCC8(-4.11329818101),ADRB2(-3.89034642648),ATP2A3(-9.12817995224),CXCL10(-13.7388009038),EDN1(-3.3688451926),F2(-5.34691837052),KCNJ11(-3.99402330437),KCNJ2(-3.03014045346),OSR1(-3.26903718076),RARRES2(-3.23701706024)
GO:0045766	positive regulation of angiogenesis	biological process	5/168	163/15302	0.03395	0.868634277198212	CCL24(-3.04867073822),CHRNA7(-5.35407409728),IGF2(-6.67109718089),ITGB2(-5.77788517684),ITGB8(-4.34248843593)	CCL24(-3.04867073822),CHRNA7(-5.35407409728),IGF2(-6.67109718089),ITGB2(-5.77788517684),ITGB8(-4.34248843593)
GO:0043068	positive regulation of programmed cell death	biological process	14/168	742/15302	0.03407	0.869369153046062	ADRB2(-3.89034642648),ALDH1A1(-3.72431030208),ARHGEF26(-3.04394991562),BCL2L1(-4.60342312305),BMF(-3.2947157555),COL18A1(-4.40164460747),FRMD1(-3.33910512166),GPLD1(-3.23207073074),MCF2L(-4.08792406249),MMP2(-10.0364209105),MNDA(-3.63045865224),MUC20(-3.71981294569),TLR4(-4.58960504562),TP73(-11.3272251469)	ADRB2(-3.89034642648),ALDH1A1(-3.72431030208),ARHGEF26(-3.04394991562),BCL2L1(-4.60342312305),BMF(-3.2947157555),COL18A1(-4.40164460747),FRMD1(-3.33910512166),GPLD1(-3.23207073074),MCF2L(-4.08792406249),MMP2(-10.0364209105),MNDA(-3.63045865224),MUC20(-3.71981294569),TLR4(-4.58960504562),TP73(-11.3272251469)
GO:0048638	regulation of developmental growth	biological process	13/168	672/15302	0.03408	0.869369153046062	ACACB(-3.62155920976),ADRB2(-3.89034642648),CPNE5(-4.73867179794),EDN1(-3.3688451926),FRMD1(-3.33910512166),IGF2(-6.67109718089),LRIG1(-3.04240571783),RND2(-3.86180072796),RTN4R(-3.78367321039),STX1B(-3.3774028585),SYT3(-3.2916150485),TP73(-11.3272251469),UNC13A(-8.97732763088)	ACACB(-3.62155920976),ADRB2(-3.89034642648),CPNE5(-4.73867179794),EDN1(-3.3688451926),FRMD1(-3.33910512166),IGF2(-6.67109718089),LRIG1(-3.04240571783),RND2(-3.86180072796),RTN4R(-3.78367321039),STX1B(-3.3774028585),SYT3(-3.2916150485),TP73(-11.3272251469),UNC13A(-8.97732763088)
GO:0001836	release of cytochrome c from mitochondria	biological process	3/168	65/15302	0.03459	0.873016334776335	BCL2L1(-4.60342312305),BMF(-3.2947157555),TP73(-11.3272251469)	BCL2L1(-4.60342312305),BMF(-3.2947157555),TP73(-11.3272251469)
GO:0070663	regulation of leukocyte proliferation	biological process	6/168	220/15302	0.03461	0.873016334776335	ENPP3(-3.17918151945),IGF2(-6.67109718089),MNDA(-3.63045865224),SCGB1A1(-7.49611882365),TLR4(-4.58960504562),VSIR(-3.29332325943)	ENPP3(-3.17918151945),IGF2(-6.67109718089),MNDA(-3.63045865224),SCGB1A1(-7.49611882365),TLR4(-4.58960504562),VSIR(-3.29332325943)
GO:0050793	regulation of developmental process	biological process	45/168	3172/15302	0.03490	0.873016334776335	ABCC8(-4.11329818101),ACACB(-3.62155920976),ACHE(-4.08323111781),ADRB2(-3.89034642648),ARNT2(-4.23069550209),CCL24(-3.04867073822),CDKN2B_1(-3.21315980854),CHRNA7(-5.35407409728),CPNE5(-4.73867179794),CXCL10(-13.7388009038),EDN1(-3.3688451926),ELF5(-4.90707362531),ENPP3(-3.17918151945),F2(-5.34691837052),FLRT3(-3.03888336167),FOXN1(-3.64376000188),FRMD1(-3.33910512166),IGF2(-6.67109718089),IGFBP5…	ABCC8(-4.11329818101),ACACB(-3.62155920976),ACHE(-4.08323111781),ADRB2(-3.89034642648),ARNT2(-4.23069550209),CCL24(-3.04867073822),CDKN2B_1(-3.21315980854),CHRNA7(-5.35407409728),CPNE5(-4.73867179794),CXCL10(-13.7388009038),EDN1(-3.3688451926),ELF5(-4.90707362531),ENPP3(-3.17918151945),F2(-5.34691837052),FLRT3(-3.03888336167),FOXN1(-3.64376000188),FRMD1(-3.33910512166),IGF2(-6.67109718089),IGFBP5…
GO:0060079	excitatory postsynaptic potential	biological process	4/168	112/15302	0.03493	0.873016334776335	ADRB2(-3.89034642648),CHRNA7(-5.35407409728),CHRNB4(-3.83664747871),STX1B(-3.3774028585)	ADRB2(-3.89034642648),CHRNA7(-5.35407409728),CHRNB4(-3.83664747871),STX1B(-3.3774028585)
GO:0032943	mononuclear cell proliferation	biological process	7/168	280/15302	0.03507	0.873016334776335	DOCK8(-3.40388242557),IGF2(-6.67109718089),ITGB2(-5.77788517684),MNDA(-3.63045865224),SCGB1A1(-7.49611882365),TLR4(-4.58960504562),VSIR(-3.29332325943)	DOCK8(-3.40388242557),IGF2(-6.67109718089),ITGB2(-5.77788517684),MNDA(-3.63045865224),SCGB1A1(-7.49611882365),TLR4(-4.58960504562),VSIR(-3.29332325943)
GO:0016082	synaptic vesicle priming	biological process	2/168	27/15302	0.03515	0.873016334776335	STX1B(-3.3774028585),UNC13A(-8.97732763088)	STX1B(-3.3774028585),UNC13A(-8.97732763088)
GO:0018146	keratan sulfate biosynthetic process	biological process	2/168	27/15302	0.03515	0.873016334776335	B3GNT3(-12.6352147668),CHST1(-3.10707221057)	B3GNT3(-12.6352147668),CHST1(-3.10707221057)
GO:0030194	positive regulation of blood coagulation	biological process	2/168	27/15302	0.03515	0.873016334776335	F2(-5.34691837052),TLR4(-4.58960504562)	F2(-5.34691837052),TLR4(-4.58960504562)
GO:0030574	collagen catabolic process	biological process	2/168	27/15302	0.03515	0.873016334776335	MMP2(-10.0364209105),TMPRSS6(-4.89098663614)	MMP2(-10.0364209105),TMPRSS6(-4.89098663614)
GO:0044766	multi-organism transport	biological process	2/168	27/15302	0.03515	0.873016334776335	BST2(-3.1277922092),LOC488947(-11.0233986017)	BST2(-3.1277922092),LOC488947(-11.0233986017)
GO:0045730	respiratory burst	biological process	2/168	27/15302	0.03515	0.873016334776335	LOC485869(-3.50580800324),NOXO1(-3.44880283582)	LOC485869(-3.50580800324),NOXO1(-3.44880283582)
GO:0048643	positive regulation of skeletal muscle tissue development	biological process	2/168	27/15302	0.03515	0.873016334776335	ADRB2(-3.89034642648),SHOX2(-3.26896508765)	ADRB2(-3.89034642648),SHOX2(-3.26896508765)
GO:0051204	protein insertion into mitochondrial membrane	biological process	2/168	27/15302	0.03515	0.873016334776335	BMF(-3.2947157555),TP73(-11.3272251469)	BMF(-3.2947157555),TP73(-11.3272251469)
GO:0070723	response to cholesterol	biological process	2/168	27/15302	0.03515	0.873016334776335	ACP5(-3.62216530046),GPLD1(-3.23207073074)	ACP5(-3.62216530046),GPLD1(-3.23207073074)
GO:1900048	positive regulation of hemostasis	biological process	2/168	27/15302	0.03515	0.873016334776335	F2(-5.34691837052),TLR4(-4.58960504562)	F2(-5.34691837052),TLR4(-4.58960504562)
GO:1902579	multi-organism localization	biological process	2/168	27/15302	0.03515	0.873016334776335	BST2(-3.1277922092),LOC488947(-11.0233986017)	BST2(-3.1277922092),LOC488947(-11.0233986017)
GO:1904645	response to amyloid-beta	biological process	2/168	27/15302	0.03515	0.873016334776335	ADRB2(-3.89034642648),TLR4(-4.58960504562)	ADRB2(-3.89034642648),TLR4(-4.58960504562)
GO:0045927	positive regulation of growth	biological process	10/168	471/15302	0.03517	0.873016334776335	ACACB(-3.62155920976),ADRB2(-3.89034642648),CPNE5(-4.73867179794),EDN1(-3.3688451926),F2(-5.34691837052),IGF2(-6.67109718089),LRIG1(-3.04240571783),RND2(-3.86180072796),SYT3(-3.2916150485),UNC13A(-8.97732763088)	ACACB(-3.62155920976),ADRB2(-3.89034642648),CPNE5(-4.73867179794),EDN1(-3.3688451926),F2(-5.34691837052),IGF2(-6.67109718089),LRIG1(-3.04240571783),RND2(-3.86180072796),SYT3(-3.2916150485),UNC13A(-8.97732763088)
GO:0010243	response to organonitrogen compound	biological process	20/168	1183/15302	0.03519	0.873016334776335	ABCC8(-4.11329818101),ACHE(-4.08323111781),ADRB2(-3.89034642648),ARNT2(-4.23069550209),DPEP1(-5.11208572671),EDN1(-3.3688451926),F2(-5.34691837052),GPLD1(-3.23207073074),HABP2(-13.88889796),IGF2(-6.67109718089),IGFBP5(-11.4257124547),ITGB2(-5.77788517684),KCNJ11(-3.99402330437),MGMT(-3.18834559881),MGST1(-18.0793548796),MMP2(-10.0364209105),RARRES2(-3.23701706024),STX1B(-3.3774028585),TLR4(-4.589…	ABCC8(-4.11329818101),ACHE(-4.08323111781),ADRB2(-3.89034642648),ARNT2(-4.23069550209),DPEP1(-5.11208572671),EDN1(-3.3688451926),F2(-5.34691837052),GPLD1(-3.23207073074),HABP2(-13.88889796),IGF2(-6.67109718089),IGFBP5(-11.4257124547),ITGB2(-5.77788517684),KCNJ11(-3.99402330437),MGMT(-3.18834559881),MGST1(-18.0793548796),MMP2(-10.0364209105),RARRES2(-3.23701706024),STX1B(-3.3774028585),TLR4(-4.589…
GO:0006629	lipid metabolic process	biological process	22/168	1334/15302	0.03524	0.873016334776335	ABO(-12.257268006),ACACB(-3.62155920976),ACHE(-4.08323111781),ALDH1A1(-3.72431030208),ATP2A3(-9.12817995224),ATP8B4(-3.92192944354),CYP4A11(-3.00400294791),CYP4A38(-3.52448648571),DPEP1(-5.11208572671),EDN1(-3.3688451926),F2(-5.34691837052),GPLD1(-3.23207073074),IGF2(-6.67109718089),LARGE1(-3.9918767669),NPC1L1(-5.04542886326),NR5A2(-10.3716568685),PLA2G2C(-5.29729082004),PLAAT3(-5.62033705272),P…	ABO(-12.257268006),ACACB(-3.62155920976),ACHE(-4.08323111781),ALDH1A1(-3.72431030208),ATP2A3(-9.12817995224),ATP8B4(-3.92192944354),CYP4A11(-3.00400294791),CYP4A38(-3.52448648571),DPEP1(-5.11208572671),EDN1(-3.3688451926),F2(-5.34691837052),GPLD1(-3.23207073074),IGF2(-6.67109718089),LARGE1(-3.9918767669),NPC1L1(-5.04542886326),NR5A2(-10.3716568685),PLA2G2C(-5.29729082004),PLAAT3(-5.62033705272),P…
GO:0000139	Golgi membrane	cellular component	11/176	494/15280	0.02801	0.878369393939394	ABO(-12.257268006),B3GNT3(-12.6352147668),B4GALNT2(-4.42589679926),CHST1(-3.10707221057),DLA-DRA(-3.27494942529),GOLIM4(-3.94098198102),HS3ST5(-5.45766618501),LARGE1(-3.9918767669),LOC100684769(-3.3890426366),PROS1(-11.4183955325),RAB33A(-3.51484896559)	ABO(-12.257268006),B3GNT3(-12.6352147668),B4GALNT2(-4.42589679926),CHST1(-3.10707221057),DLA-DRA(-3.27494942529),GOLIM4(-3.94098198102),HS3ST5(-5.45766618501),LARGE1(-3.9918767669),LOC100684769(-3.3890426366),PROS1(-11.4183955325),RAB33A(-3.51484896559)
GO:0044431	Golgi apparatus part	cellular component	15/176	756/15280	0.02839	0.878369393939394	ABO(-12.257268006),B3GNT3(-12.6352147668),B4GALNT2(-4.42589679926),CHST1(-3.10707221057),DLA-DRA(-3.27494942529),F2(-5.34691837052),GOLIM4(-3.94098198102),HS3ST5(-5.45766618501),LARGE1(-3.9918767669),LOC100684769(-3.3890426366),MUC20(-3.71981294569),MUC5AC(-6.1826318192),MUC5B(-8.41006768099),PROS1(-11.4183955325),RAB33A(-3.51484896559)	ABO(-12.257268006),B3GNT3(-12.6352147668),B4GALNT2(-4.42589679926),CHST1(-3.10707221057),DLA-DRA(-3.27494942529),F2(-5.34691837052),GOLIM4(-3.94098198102),HS3ST5(-5.45766618501),LARGE1(-3.9918767669),LOC100684769(-3.3890426366),MUC20(-3.71981294569),MUC5AC(-6.1826318192),MUC5B(-8.41006768099),PROS1(-11.4183955325),RAB33A(-3.51484896559)
GO:0034703	cation channel complex	cellular component	6/176	201/15280	0.02900	0.883850746268657	ABCC8(-4.11329818101),KCNJ11(-3.99402330437),KCNJ16(-9.00358537216),KCNJ2(-3.03014045346),SCNN1A(-3.01233527022),TRPA1(-9.67065624912)	ABCC8(-4.11329818101),KCNJ11(-3.99402330437),KCNJ16(-9.00358537216),KCNJ2(-3.03014045346),SCNN1A(-3.01233527022),TRPA1(-9.67065624912)
GO:0055065	metal ion homeostasis	biological process	13/168	677/15302	0.03584	0.885740717360115	ADRB2(-3.89034642648),ATP2A3(-9.12817995224),CHRNA7(-5.35407409728),CXCL10(-13.7388009038),CYP4A11(-3.00400294791),CYP4A38(-3.52448648571),EDN1(-3.3688451926),F2(-5.34691837052),KCNJ2(-3.03014045346),SCNN1A(-3.01233527022),TMPRSS6(-4.89098663614),TRPA1(-9.67065624912),TRPM8(-4.34051219603)	ADRB2(-3.89034642648),ATP2A3(-9.12817995224),CHRNA7(-5.35407409728),CXCL10(-13.7388009038),CYP4A11(-3.00400294791),CYP4A38(-3.52448648571),EDN1(-3.3688451926),F2(-5.34691837052),KCNJ2(-3.03014045346),SCNN1A(-3.01233527022),TMPRSS6(-4.89098663614),TRPA1(-9.67065624912),TRPM8(-4.34051219603)
GO:0046426	negative regulation of JAK-STAT cascade	biological process	3/168	66/15302	0.03596	0.885740717360115	FLRT3(-3.03888336167),PODNL1(-11.7072685294),RTN4R(-3.78367321039)	FLRT3(-3.03888336167),PODNL1(-11.7072685294),RTN4R(-3.78367321039)
GO:1904893	negative regulation of STAT cascade	biological process	3/168	66/15302	0.03596	0.885740717360115	FLRT3(-3.03888336167),PODNL1(-11.7072685294),RTN4R(-3.78367321039)	FLRT3(-3.03888336167),PODNL1(-11.7072685294),RTN4R(-3.78367321039)
GO:2001259	positive regulation of cation channel activity	biological process	3/168	66/15302	0.03596	0.885740717360115	ABCC8(-4.11329818101),ADRB2(-3.89034642648),KCNJ11(-3.99402330437)	ABCC8(-4.11329818101),ADRB2(-3.89034642648),KCNJ11(-3.99402330437)
GO:0002683	negative regulation of immune system process	biological process	10/168	473/15302	0.03604	0.886439426934097	BST2(-3.1277922092),ENPP3(-3.17918151945),IGF2(-6.67109718089),LOC488947(-11.0233986017),MAFB(-5.11808307341),MNDA(-3.63045865224),PADI2(-3.36443940662),SCGB1A1(-7.49611882365),TLR4(-4.58960504562),VSIR(-3.29332325943)	BST2(-3.1277922092),ENPP3(-3.17918151945),IGF2(-6.67109718089),LOC488947(-11.0233986017),MAFB(-5.11808307341),MNDA(-3.63045865224),PADI2(-3.36443940662),SCGB1A1(-7.49611882365),TLR4(-4.58960504562),VSIR(-3.29332325943)
GO:0098662	inorganic cation transmembrane transport	biological process	15/168	820/15302	0.03634	0.892539513590844	ABCC8(-4.11329818101),ADRB2(-3.89034642648),ATP2A3(-9.12817995224),CXCL10(-13.7388009038),F2(-5.34691837052),KCNJ11(-3.99402330437),KCNJ16(-9.00358537216),KCNJ2(-3.03014045346),KCNK5(-4.68794563243),OSR1(-3.26903718076),SCNN1A(-3.01233527022),SLC5A8(-3.99566699062),SLC6A12(-5.63584113238),TRPA1(-9.67065624912),TRPM8(-4.34051219603)	ABCC8(-4.11329818101),ADRB2(-3.89034642648),ATP2A3(-9.12817995224),CXCL10(-13.7388009038),F2(-5.34691837052),KCNJ11(-3.99402330437),KCNJ16(-9.00358537216),KCNJ2(-3.03014045346),KCNK5(-4.68794563243),OSR1(-3.26903718076),SCNN1A(-3.01233527022),SLC5A8(-3.99566699062),SLC6A12(-5.63584113238),TRPA1(-9.67065624912),TRPM8(-4.34051219603)
GO:0019722	calcium-mediated signaling	biological process	6/168	223/15302	0.03660	0.897641142857143	CHP2(-11.2127638639),EDN1(-3.3688451926),LOC100684769(-3.3890426366),NR5A2(-10.3716568685),STX1B(-3.3774028585),TRPA1(-9.67065624912)	CHP2(-11.2127638639),EDN1(-3.3688451926),LOC100684769(-3.3890426366),NR5A2(-10.3716568685),STX1B(-3.3774028585),TRPA1(-9.67065624912)
GO:0001530	lipopolysaccharide binding	molecular function	3/160	31/13372	0.00591	0.899170169491525	F2(-5.34691837052),LOC485869(-3.50580800324),TLR4(-4.58960504562)	F2(-5.34691837052),LOC485869(-3.50580800324),TLR4(-4.58960504562)
GO:0016709	oxidoreductase activity, acting on paired donors, with incorporation or reduction of molecular oxyge...	molecular function	3/160	31/13372	0.00591	0.899170169491525	CYP4A11(-3.00400294791),CYP4A38(-3.52448648571),FMO5(-3.94469650084)	CYP4A11(-3.00400294791),CYP4A38(-3.52448648571),FMO5(-3.94469650084)
GO:0050543	icosatetraenoic acid binding	molecular function	2/160	10/13372	0.00601	0.899170169491525	CYP4A11(-3.00400294791),CYP4A38(-3.52448648571)	CYP4A11(-3.00400294791),CYP4A38(-3.52448648571)
GO:0004551	nucleotide diphosphatase activity	molecular function	2/160	11/13372	0.00729	0.899170169491525	ENPP3(-3.17918151945),FHIT(-3.94319717671)	ENPP3(-3.17918151945),FHIT(-3.94319717671)
GO:0070513	death domain binding	molecular function	2/160	11/13372	0.00729	0.899170169491525	BCL2L1(-4.60342312305),LOC100684769(-3.3890426366)	BCL2L1(-4.60342312305),LOC100684769(-3.3890426366)
GO:0033218	amide binding	molecular function	10/160	341/13372	0.00795	0.899170169491525	ACACB(-3.62155920976),ACHE(-4.08323111781),ADRB2(-3.89034642648),CHRNA7(-5.35407409728),DLA-DRA(-3.27494942529),DLGAP3(-10.0646170342),ITGB2(-5.77788517684),LOC485869(-3.50580800324),MGST1(-18.0793548796),RTN4R(-3.78367321039)	ACACB(-3.62155920976),ACHE(-4.08323111781),ADRB2(-3.89034642648),CHRNA7(-5.35407409728),DLA-DRA(-3.27494942529),DLGAP3(-10.0646170342),ITGB2(-5.77788517684),LOC485869(-3.50580800324),MGST1(-18.0793548796),RTN4R(-3.78367321039)
GO:0008236	serine-type peptidase activity	molecular function	6/160	146/13372	0.00820	0.899170169491525	DPP7(-3.37075820811),F2(-5.34691837052),HABP2(-13.88889796),MMP2(-10.0364209105),TMPRSS11D(-3.02081651824),TMPRSS6(-4.89098663614)	DPP7(-3.37075820811),F2(-5.34691837052),HABP2(-13.88889796),MMP2(-10.0364209105),TMPRSS11D(-3.02081651824),TMPRSS6(-4.89098663614)
GO:0015355	secondary active monocarboxylate transmembrane transporter activity	molecular function	2/160	12/13372	0.00868	0.899170169491525	SLC5A8(-3.99566699062),SLC6A12(-5.63584113238)	SLC5A8(-3.99566699062),SLC6A12(-5.63584113238)
GO:0030548	acetylcholine receptor regulator activity	molecular function	2/160	12/13372	0.00868	0.899170169491525	LYPD6(-9.11284008118),LYPD6B(-3.35399988832)	LYPD6(-9.11284008118),LYPD6B(-3.35399988832)
GO:0099602	neurotransmitter receptor regulator activity	molecular function	2/160	12/13372	0.00868	0.899170169491525	LYPD6(-9.11284008118),LYPD6B(-3.35399988832)	LYPD6(-9.11284008118),LYPD6B(-3.35399988832)
GO:0043167	ion binding	molecular function	39/160	2251/13372	0.00906	0.899170169491525	ABO(-12.257268006),ACACB(-3.62155920976),ACHE(-4.08323111781),ACP5(-3.62216530046),ADRB2(-3.89034642648),ANXA13(-3.61051677385),ARL4C(-3.00925648286),CHP2(-11.2127638639),CHRNA7(-5.35407409728),CHRNB4(-3.83664747871),CXCL10(-13.7388009038),CYP4A11(-3.00400294791),CYP4A38(-3.52448648571),DAO(-13.9923418092),DPEP1(-5.11208572671),EFCAB6(-3.32679136904),ENPP3(-3.17918151945),F2(-5.34691837052),FHIT(…	ABO(-12.257268006),ACACB(-3.62155920976),ACHE(-4.08323111781),ACP5(-3.62216530046),ADRB2(-3.89034642648),ANXA13(-3.61051677385),ARL4C(-3.00925648286),CHP2(-11.2127638639),CHRNA7(-5.35407409728),CHRNB4(-3.83664747871),CXCL10(-13.7388009038),CYP4A11(-3.00400294791),CYP4A38(-3.52448648571),DAO(-13.9923418092),DPEP1(-5.11208572671),EFCAB6(-3.32679136904),ENPP3(-3.17918151945),F2(-5.34691837052),FHIT(…
GO:0051400	BH domain binding	molecular function	2/160	13/13372	0.01018	0.899170169491525	BCL2L1(-4.60342312305),LOC100684769(-3.3890426366)	BCL2L1(-4.60342312305),LOC100684769(-3.3890426366)
GO:0004252	serine-type endopeptidase activity	molecular function	5/160	112/13372	0.01108	0.899170169491525	F2(-5.34691837052),HABP2(-13.88889796),MMP2(-10.0364209105),TMPRSS11D(-3.02081651824),TMPRSS6(-4.89098663614)	F2(-5.34691837052),HABP2(-13.88889796),MMP2(-10.0364209105),TMPRSS11D(-3.02081651824),TMPRSS6(-4.89098663614)
GO:0008009	chemokine activity	molecular function	3/160	39/13372	0.01121	0.899170169491525	CCL24(-3.04867073822),CCL26(-18.5884161779),CXCL10(-13.7388009038)	CCL24(-3.04867073822),CCL26(-18.5884161779),CXCL10(-13.7388009038)
GO:0008329	signaling pattern recognition receptor activity	molecular function	2/160	14/13372	0.01178	0.899170169491525	CLEC7A(-14.8753820406),TLR4(-4.58960504562)	CLEC7A(-14.8753820406),TLR4(-4.58960504562)
GO:0008392	arachidonic acid epoxygenase activity	molecular function	2/160	14/13372	0.01178	0.899170169491525	CYP4A11(-3.00400294791),CYP4A38(-3.52448648571)	CYP4A11(-3.00400294791),CYP4A38(-3.52448648571)
GO:0016641	oxidoreductase activity, acting on the CH-NH2 group of donors, oxygen as acceptor	molecular function	2/160	14/13372	0.01178	0.899170169491525	DAO(-13.9923418092),LOXL4(-3.61045236733)	DAO(-13.9923418092),LOXL4(-3.61045236733)
GO:0038187	pattern recognition receptor activity	molecular function	2/160	14/13372	0.01178	0.899170169491525	CLEC7A(-14.8753820406),TLR4(-4.58960504562)	CLEC7A(-14.8753820406),TLR4(-4.58960504562)
GO:0001792	polymeric immunoglobulin receptor activity	molecular function	1/160	1/13372	0.01197	0.899170169491525	PIGR(-5.80516062607)	PIGR(-5.80516062607)
GO:0003908	methylated-DNA-[protein]-cysteine S-methyltransferase activity	molecular function	1/160	1/13372	0.01197	0.899170169491525	MGMT(-3.18834559881)	MGMT(-3.18834559881)
GO:0004621	glycosylphosphatidylinositol phospholipase D activity	molecular function	1/160	1/13372	0.01197	0.899170169491525	GPLD1(-3.23207073074)	GPLD1(-3.23207073074)
GO:0004753	saccharopine dehydrogenase activity	molecular function	1/160	1/13372	0.01197	0.899170169491525	AASS(-4.79196952966)	AASS(-4.79196952966)
GO:0005034	osmosensor activity	molecular function	1/160	1/13372	0.01197	0.899170169491525	TRPA1(-9.67065624912)	TRPA1(-9.67065624912)
GO:0008812	choline dehydrogenase activity	molecular function	1/160	1/13372	0.01197	0.899170169491525	CHDH(-9.99072327716)	CHDH(-9.99072327716)
GO:0015552	propionate transmembrane transporter activity	molecular function	1/160	1/13372	0.01197	0.899170169491525	SLC5A8(-3.99566699062)	SLC5A8(-3.99566699062)
GO:0016964	alpha-2 macroglobulin receptor activity	molecular function	1/160	1/13372	0.01197	0.899170169491525	LRP1(-3.65069238469)	LRP1(-3.65069238469)
GO:0018585	fluorene oxygenase activity	molecular function	1/160	1/13372	0.01197	0.899170169491525	CYP4B1(-7.33442290424)	CYP4B1(-7.33442290424)
GO:0031707	endothelin A receptor binding	molecular function	1/160	1/13372	0.01197	0.899170169491525	EDN1(-3.3688451926)	EDN1(-3.3688451926)
GO:0031713	B2 bradykinin receptor binding	molecular function	1/160	1/13372	0.01197	0.899170169491525	ADRB2(-3.89034642648)	ADRB2(-3.89034642648)
GO:0045130	keratan sulfotransferase activity	molecular function	1/160	1/13372	0.01197	0.899170169491525	CHST1(-3.10707221057)	CHST1(-3.10707221057)
GO:0050105	L-gulonolactone oxidase activity	molecular function	1/160	1/13372	0.01197	0.899170169491525	LOC486100(-5.2525973023)	LOC486100(-5.2525973023)
GO:0097160	polychlorinated biphenyl binding	molecular function	1/160	1/13372	0.01197	0.899170169491525	SCGB1A1(-7.49611882365)	SCGB1A1(-7.49611882365)
GO:1990760	osmolarity-sensing cation channel activity	molecular function	1/160	1/13372	0.01197	0.899170169491525	TRPA1(-9.67065624912)	TRPA1(-9.67065624912)
GO:0050891	multicellular organismal water homeostasis	biological process	3/168	67/15302	0.03735	0.911261920903955	CYP4A11(-3.00400294791),CYP4A38(-3.52448648571),SCNN1A(-3.01233527022)	CYP4A11(-3.00400294791),CYP4A38(-3.52448648571),SCNN1A(-3.01233527022)
GO:1903428	positive regulation of reactive oxygen species biosynthetic process	biological process	3/168	67/15302	0.03735	0.911261920903955	EDN1(-3.3688451926),ITGB2(-5.77788517684),TLR4(-4.58960504562)	EDN1(-3.3688451926),ITGB2(-5.77788517684),TLR4(-4.58960504562)
GO:1904951	positive regulation of establishment of protein localization	biological process	10/168	476/15302	0.03737	0.911261920903955	ACHE(-4.08323111781),ANXA13(-3.61051677385),CHP2(-11.2127638639),GPLD1(-3.23207073074),ITGB2(-5.77788517684),PRR5L(-4.9111863202),TLR4(-4.58960504562),TP73(-11.3272251469),TRIM6(-13.7911652632),TRPA1(-9.67065624912)	ACHE(-4.08323111781),ANXA13(-3.61051677385),CHP2(-11.2127638639),GPLD1(-3.23207073074),ITGB2(-5.77788517684),PRR5L(-4.9111863202),TLR4(-4.58960504562),TP73(-11.3272251469),TRIM6(-13.7911652632),TRPA1(-9.67065624912)
GO:0001580	detection of chemical stimulus involved in sensory perception of bitter taste	biological process	2/168	28/15302	0.03758	0.911261920903955	PIGR(-5.80516062607),TRPA1(-9.67065624912)	PIGR(-5.80516062607),TRPA1(-9.67065624912)
GO:0045117	azole transport	biological process	2/168	28/15302	0.03758	0.911261920903955	EDN1(-3.3688451926),SLC38A3(-3.21631323952)	EDN1(-3.3688451926),SLC38A3(-3.21631323952)
GO:0070633	transepithelial transport	biological process	2/168	28/15302	0.03758	0.911261920903955	EDN1(-3.3688451926),GPLD1(-3.23207073074)	EDN1(-3.3688451926),GPLD1(-3.23207073074)
GO:0072378	blood coagulation, fibrin clot formation	biological process	2/168	28/15302	0.03758	0.911261920903955	F2(-5.34691837052),TFPI(-11.5496178357)	F2(-5.34691837052),TFPI(-11.5496178357)
GO:2000406	positive regulation of T cell migration	biological process	2/168	28/15302	0.03758	0.911261920903955	CXCL10(-13.7388009038),DOCK8(-3.40388242557)	CXCL10(-13.7388009038),DOCK8(-3.40388242557)
GO:0050896	response to stimulus	biological process	106/168	8578/15302	0.03767	0.912155937940762	ABCC8(-4.11329818101),ABO(-12.257268006),ACACB(-3.62155920976),ACHE(-4.08323111781),ACP5(-3.62216530046),ADGRF1(-3.34790806372),ADRB2(-3.89034642648),ALDH1A1(-3.72431030208),ARHGEF26(-3.04394991562),ARNT2(-4.23069550209),ATP2A3(-9.12817995224),ATP8B4(-3.92192944354),BCL2L1(-4.60342312305),BMF(-3.2947157555),BST2(-3.1277922092),CCL24(-3.04867073822),CCL26(-18.5884161779),CDKN2B_1(-3.21315980854),C…	ABCC8(-4.11329818101),ABO(-12.257268006),ACACB(-3.62155920976),ACHE(-4.08323111781),ACP5(-3.62216530046),ADGRF1(-3.34790806372),ADRB2(-3.89034642648),ALDH1A1(-3.72431030208),ARHGEF26(-3.04394991562),ARNT2(-4.23069550209),ATP2A3(-9.12817995224),ATP8B4(-3.92192944354),BCL2L1(-4.60342312305),BMF(-3.2947157555),BST2(-3.1277922092),CCL24(-3.04867073822),CCL26(-18.5884161779),CDKN2B_1(-3.21315980854),C…
GO:0002444	myeloid leukocyte mediated immunity	biological process	10/168	477/15302	0.03783	0.913092644526445	ATP8B4(-3.92192944354),BST2(-3.1277922092),CHRNB4(-3.83664747871),DPP7(-3.37075820811),F2(-5.34691837052),ITGB2(-5.77788517684),MGST1(-18.0793548796),MNDA(-3.63045865224),PADI2(-3.36443940662),PIGR(-5.80516062607)	ATP8B4(-3.92192944354),BST2(-3.1277922092),CHRNB4(-3.83664747871),DPP7(-3.37075820811),F2(-5.34691837052),ITGB2(-5.77788517684),MGST1(-18.0793548796),MNDA(-3.63045865224),PADI2(-3.36443940662),PIGR(-5.80516062607)
GO:0019058	viral life cycle	biological process	6/168	225/15302	0.03796	0.913092644526445	BST2(-3.1277922092),HS3ST5(-5.45766618501),LOC475935(-3.26665176019),LOC488947(-11.0233986017),NR5A2(-10.3716568685),TRIM6(-13.7911652632)	BST2(-3.1277922092),HS3ST5(-5.45766618501),LOC475935(-3.26665176019),LOC488947(-11.0233986017),NR5A2(-10.3716568685),TRIM6(-13.7911652632)
GO:0019318	hexose metabolic process	biological process	7/168	285/15302	0.03802	0.913092644526445	ACACB(-3.62155920976),ALDH1A1(-3.72431030208),CHST1(-3.10707221057),GPLD1(-3.23207073074),IGF2(-6.67109718089),IGFBP5(-11.4257124547),KCNJ11(-3.99402330437)	ACACB(-3.62155920976),ALDH1A1(-3.72431030208),CHST1(-3.10707221057),GPLD1(-3.23207073074),IGF2(-6.67109718089),IGFBP5(-11.4257124547),KCNJ11(-3.99402330437)
GO:0050920	regulation of chemotaxis	biological process	7/168	285/15302	0.03802	0.913092644526445	CCL26(-18.5884161779),CXCL10(-13.7388009038),EDN1(-3.3688451926),GPSM3(-3.43508451465),LOC485869(-3.50580800324),PADI2(-3.36443940662),RARRES2(-3.23701706024)	CCL26(-18.5884161779),CXCL10(-13.7388009038),EDN1(-3.3688451926),GPSM3(-3.43508451465),LOC485869(-3.50580800324),PADI2(-3.36443940662),RARRES2(-3.23701706024)
GO:0072593	reactive oxygen species metabolic process	biological process	7/168	285/15302	0.03802	0.913092644526445	ACP5(-3.62216530046),EDN1(-3.3688451926),F2(-5.34691837052),ITGB2(-5.77788517684),NOXO1(-3.44880283582),PLIN5(-11.1083218903),TLR4(-4.58960504562)	ACP5(-3.62216530046),EDN1(-3.3688451926),F2(-5.34691837052),ITGB2(-5.77788517684),NOXO1(-3.44880283582),PLIN5(-11.1083218903),TLR4(-4.58960504562)
GO:0043312	neutrophil degranulation	biological process	9/168	412/15302	0.03825	0.913092644526445	ATP8B4(-3.92192944354),BST2(-3.1277922092),CHRNB4(-3.83664747871),DPP7(-3.37075820811),ITGB2(-5.77788517684),MGST1(-18.0793548796),MNDA(-3.63045865224),PADI2(-3.36443940662),PIGR(-5.80516062607)	ATP8B4(-3.92192944354),BST2(-3.1277922092),CHRNB4(-3.83664747871),DPP7(-3.37075820811),ITGB2(-5.77788517684),MGST1(-18.0793548796),MNDA(-3.63045865224),PADI2(-3.36443940662),PIGR(-5.80516062607)
GO:0002694	regulation of leukocyte activation	biological process	10/168	479/15302	0.03874	0.913092644526445	DOCK8(-3.40388242557),ENPP3(-3.17918151945),FOXN1(-3.64376000188),IGF2(-6.67109718089),ITGB2(-5.77788517684),LOC485869(-3.50580800324),MNDA(-3.63045865224),SCGB1A1(-7.49611882365),TLR4(-4.58960504562),VSIR(-3.29332325943)	DOCK8(-3.40388242557),ENPP3(-3.17918151945),FOXN1(-3.64376000188),IGF2(-6.67109718089),ITGB2(-5.77788517684),LOC485869(-3.50580800324),MNDA(-3.63045865224),SCGB1A1(-7.49611882365),TLR4(-4.58960504562),VSIR(-3.29332325943)
GO:0032103	positive regulation of response to external stimulus	biological process	9/168	413/15302	0.03875	0.913092644526445	CCL24(-3.04867073822),CCL26(-18.5884161779),CXCL10(-13.7388009038),EDN1(-3.3688451926),F2(-5.34691837052),GPSM3(-3.43508451465),LOC485869(-3.50580800324),RARRES2(-3.23701706024),TLR4(-4.58960504562)	CCL24(-3.04867073822),CCL26(-18.5884161779),CXCL10(-13.7388009038),EDN1(-3.3688451926),F2(-5.34691837052),GPSM3(-3.43508451465),LOC485869(-3.50580800324),RARRES2(-3.23701706024),TLR4(-4.58960504562)
GO:0036314	response to sterol	biological process	3/168	68/15302	0.03877	0.913092644526445	ACP5(-3.62216530046),GPLD1(-3.23207073074),NR5A2(-10.3716568685)	ACP5(-3.62216530046),GPLD1(-3.23207073074),NR5A2(-10.3716568685)
GO:0046902	regulation of mitochondrial membrane permeability	biological process	3/168	68/15302	0.03877	0.913092644526445	BCL2L1(-4.60342312305),BMF(-3.2947157555),TP73(-11.3272251469)	BCL2L1(-4.60342312305),BMF(-3.2947157555),TP73(-11.3272251469)
GO:2001244	positive regulation of intrinsic apoptotic signaling pathway	biological process	3/168	68/15302	0.03877	0.913092644526445	BCL2L1(-4.60342312305),BMF(-3.2947157555),TP73(-11.3272251469)	BCL2L1(-4.60342312305),BMF(-3.2947157555),TP73(-11.3272251469)
GO:0032411	positive regulation of transporter activity	biological process	4/168	116/15302	0.03896	0.913092644526445	ABCC8(-4.11329818101),ADRB2(-3.89034642648),ATP2A3(-9.12817995224),KCNJ11(-3.99402330437)	ABCC8(-4.11329818101),ADRB2(-3.89034642648),ATP2A3(-9.12817995224),KCNJ11(-3.99402330437)
GO:0010942	positive regulation of cell death	biological process	15/168	828/15302	0.03904	0.913092644526445	ADRB2(-3.89034642648),ALDH1A1(-3.72431030208),ARHGEF26(-3.04394991562),BCL2L1(-4.60342312305),BMF(-3.2947157555),COL18A1(-4.40164460747),FRMD1(-3.33910512166),GPLD1(-3.23207073074),ITGB2(-5.77788517684),MCF2L(-4.08792406249),MMP2(-10.0364209105),MNDA(-3.63045865224),MUC20(-3.71981294569),TLR4(-4.58960504562),TP73(-11.3272251469)	ADRB2(-3.89034642648),ALDH1A1(-3.72431030208),ARHGEF26(-3.04394991562),BCL2L1(-4.60342312305),BMF(-3.2947157555),COL18A1(-4.40164460747),FRMD1(-3.33910512166),GPLD1(-3.23207073074),ITGB2(-5.77788517684),MCF2L(-4.08792406249),MMP2(-10.0364209105),MNDA(-3.63045865224),MUC20(-3.71981294569),TLR4(-4.58960504562),TP73(-11.3272251469)
GO:0010646	regulation of cell communication	biological process	51/168	3700/15302	0.03917	0.913092644526445	ABCC8(-4.11329818101),ACHE(-4.08323111781),ADRB2(-3.89034642648),ARHGEF26(-3.04394991562),BCL2L1(-4.60342312305),BMF(-3.2947157555),CCL24(-3.04867073822),CCL26(-18.5884161779),CDKN2B_1(-3.21315980854),CHP2(-11.2127638639),CHRNA7(-5.35407409728),CHRNB4(-3.83664747871),CXCL10(-13.7388009038),EDN1(-3.3688451926),F2(-5.34691837052),FLRT3(-3.03888336167),FRMD1(-3.33910512166),GPLD1(-3.23207073074),IGF…	ABCC8(-4.11329818101),ACHE(-4.08323111781),ADRB2(-3.89034642648),ARHGEF26(-3.04394991562),BCL2L1(-4.60342312305),BMF(-3.2947157555),CCL24(-3.04867073822),CCL26(-18.5884161779),CDKN2B_1(-3.21315980854),CHP2(-11.2127638639),CHRNA7(-5.35407409728),CHRNB4(-3.83664747871),CXCL10(-13.7388009038),EDN1(-3.3688451926),F2(-5.34691837052),FLRT3(-3.03888336167),FRMD1(-3.33910512166),GPLD1(-3.23207073074),IGF…
GO:0050794	regulation of cellular process	biological process	122/168	10099/15302	0.03921	0.913092644526445	ABCC8(-4.11329818101),ABO(-12.257268006),ACACB(-3.62155920976),ACHE(-4.08323111781),ACP5(-3.62216530046),ADGRF1(-3.34790806372),ADRB2(-3.89034642648),ALDH1A1(-3.72431030208),ANXA13(-3.61051677385),ARHGEF26(-3.04394991562),ARNT2(-4.23069550209),ATP2A3(-9.12817995224),B4GALNT2(-4.42589679926),BCL2L1(-4.60342312305),BMF(-3.2947157555),BST2(-3.1277922092),CCL24(-3.04867073822),CCL26(-18.5884161779),C…	ABCC8(-4.11329818101),ABO(-12.257268006),ACACB(-3.62155920976),ACHE(-4.08323111781),ACP5(-3.62216530046),ADGRF1(-3.34790806372),ADRB2(-3.89034642648),ALDH1A1(-3.72431030208),ANXA13(-3.61051677385),ARHGEF26(-3.04394991562),ARNT2(-4.23069550209),ATP2A3(-9.12817995224),B4GALNT2(-4.42589679926),BCL2L1(-4.60342312305),BMF(-3.2947157555),BST2(-3.1277922092),CCL24(-3.04867073822),CCL26(-18.5884161779),C…
GO:0030001	metal ion transport	biological process	16/168	901/15302	0.03923	0.913092644526445	ABCC8(-4.11329818101),ADRB2(-3.89034642648),ATP2A3(-9.12817995224),CHRNA7(-5.35407409728),CXCL10(-13.7388009038),F2(-5.34691837052),KCNJ11(-3.99402330437),KCNJ16(-9.00358537216),KCNJ2(-3.03014045346),KCNK5(-4.68794563243),OSR1(-3.26903718076),SCNN1A(-3.01233527022),SLC5A8(-3.99566699062),SLC6A12(-5.63584113238),TRPA1(-9.67065624912),TRPM8(-4.34051219603)	ABCC8(-4.11329818101),ADRB2(-3.89034642648),ATP2A3(-9.12817995224),CHRNA7(-5.35407409728),CXCL10(-13.7388009038),F2(-5.34691837052),KCNJ11(-3.99402330437),KCNJ16(-9.00358537216),KCNJ2(-3.03014045346),KCNK5(-4.68794563243),OSR1(-3.26903718076),SCNN1A(-3.01233527022),SLC5A8(-3.99566699062),SLC6A12(-5.63584113238),TRPA1(-9.67065624912),TRPM8(-4.34051219603)
GO:0002429	immune response-activating cell surface receptor signaling pathway	biological process	6/168	227/15302	0.03936	0.913092644526445	DLA-DRA(-3.27494942529),GPLD1(-3.23207073074),MNDA(-3.63045865224),MUC20(-3.71981294569),MUC5AC(-6.1826318192),MUC5B(-8.41006768099)	DLA-DRA(-3.27494942529),GPLD1(-3.23207073074),MNDA(-3.63045865224),MUC20(-3.71981294569),MUC5AC(-6.1826318192),MUC5B(-8.41006768099)
GO:0002283	neutrophil activation involved in immune response	biological process	9/168	415/15302	0.03975	0.913092644526445	ATP8B4(-3.92192944354),BST2(-3.1277922092),CHRNB4(-3.83664747871),DPP7(-3.37075820811),ITGB2(-5.77788517684),MGST1(-18.0793548796),MNDA(-3.63045865224),PADI2(-3.36443940662),PIGR(-5.80516062607)	ATP8B4(-3.92192944354),BST2(-3.1277922092),CHRNB4(-3.83664747871),DPP7(-3.37075820811),ITGB2(-5.77788517684),MGST1(-18.0793548796),MNDA(-3.63045865224),PADI2(-3.36443940662),PIGR(-5.80516062607)
GO:0045833	negative regulation of lipid metabolic process	biological process	4/168	117/15302	0.04000	0.913092644526445	ACACB(-3.62155920976),GPLD1(-3.23207073074),PLIN5(-11.1083218903),UGT1A6(-11.4786129062)	ACACB(-3.62155920976),GPLD1(-3.23207073074),PLIN5(-11.1083218903),UGT1A6(-11.4786129062)
GO:1903409	reactive oxygen species biosynthetic process	biological process	4/168	117/15302	0.04000	0.913092644526445	ACP5(-3.62216530046),EDN1(-3.3688451926),ITGB2(-5.77788517684),TLR4(-4.58960504562)	ACP5(-3.62216530046),EDN1(-3.3688451926),ITGB2(-5.77788517684),TLR4(-4.58960504562)
GO:0007567	parturition	biological process	2/168	29/15302	0.04008	0.913092644526445	EDN1(-3.3688451926),MMP2(-10.0364209105)	EDN1(-3.3688451926),MMP2(-10.0364209105)
GO:0010996	response to auditory stimulus	biological process	2/168	29/15302	0.04008	0.913092644526445	CXCL10(-13.7388009038),ENTPD2(-4.88610872627)	CXCL10(-13.7388009038),ENTPD2(-4.88610872627)
GO:0050820	positive regulation of coagulation	biological process	2/168	29/15302	0.04008	0.913092644526445	F2(-5.34691837052),TLR4(-4.58960504562)	F2(-5.34691837052),TLR4(-4.58960504562)
GO:0071402	cellular response to lipoprotein particle stimulus	biological process	2/168	29/15302	0.04008	0.913092644526445	ITGB2(-5.77788517684),TLR4(-4.58960504562)	ITGB2(-5.77788517684),TLR4(-4.58960504562)
GO:0032945	negative regulation of mononuclear cell proliferation	biological process	3/168	69/15302	0.04021	0.913092644526445	MNDA(-3.63045865224),SCGB1A1(-7.49611882365),VSIR(-3.29332325943)	MNDA(-3.63045865224),SCGB1A1(-7.49611882365),VSIR(-3.29332325943)
GO:0050672	negative regulation of lymphocyte proliferation	biological process	3/168	69/15302	0.04021	0.913092644526445	MNDA(-3.63045865224),SCGB1A1(-7.49611882365),VSIR(-3.29332325943)	MNDA(-3.63045865224),SCGB1A1(-7.49611882365),VSIR(-3.29332325943)
GO:0044262	cellular carbohydrate metabolic process	biological process	7/168	289/15302	0.04049	0.913092644526445	ABO(-12.257268006),ACACB(-3.62155920976),B3GNT3(-12.6352147668),GPLD1(-3.23207073074),IGF2(-6.67109718089),IGFBP5(-11.4257124547),UGT1A6(-11.4786129062)	ABO(-12.257268006),ACACB(-3.62155920976),B3GNT3(-12.6352147668),GPLD1(-3.23207073074),IGF2(-6.67109718089),IGFBP5(-11.4257124547),UGT1A6(-11.4786129062)
GO:0006836	neurotransmitter transport	biological process	8/168	352/15302	0.04063	0.913092644526445	ARHGEF26(-3.04394991562),CHRNB4(-3.83664747871),EDN1(-3.3688451926),LOC611813(-3.50363862095),SLC6A12(-5.63584113238),STX1B(-3.3774028585),SYT3(-3.2916150485),UNC13A(-8.97732763088)	ARHGEF26(-3.04394991562),CHRNB4(-3.83664747871),EDN1(-3.3688451926),LOC611813(-3.50363862095),SLC6A12(-5.63584113238),STX1B(-3.3774028585),SYT3(-3.2916150485),UNC13A(-8.97732763088)
GO:0019222	regulation of metabolic process	biological process	82/168	6412/15302	0.04101	0.913092644526445	ACACB(-3.62155920976),ACHE(-4.08323111781),ACP5(-3.62216530046),ADGRF1(-3.34790806372),ADRB2(-3.89034642648),ARNT2(-4.23069550209),ATP2A3(-9.12817995224),BCL2L1(-4.60342312305),BMF(-3.2947157555),BST2(-3.1277922092),CCL24(-3.04867073822),CCL26(-18.5884161779),CDKN2B_1(-3.21315980854),CHP2(-11.2127638639),CHRNA7(-5.35407409728),CXCL10(-13.7388009038),CYP4A11(-3.00400294791),CYP4A38(-3.52448648571)…	ACACB(-3.62155920976),ACHE(-4.08323111781),ACP5(-3.62216530046),ADGRF1(-3.34790806372),ADRB2(-3.89034642648),ARNT2(-4.23069550209),ATP2A3(-9.12817995224),BCL2L1(-4.60342312305),BMF(-3.2947157555),BST2(-3.1277922092),CCL24(-3.04867073822),CCL26(-18.5884161779),CDKN2B_1(-3.21315980854),CHP2(-11.2127638639),CHRNA7(-5.35407409728),CXCL10(-13.7388009038),CYP4A11(-3.00400294791),CYP4A38(-3.52448648571)…
GO:0035295	tube development	biological process	26/168	1666/15302	0.04118	0.913092644526445	ABCC8(-4.11329818101),ADRB2(-3.89034642648),ALDH1A1(-3.72431030208),ARHGEF26(-3.04394991562),CCL24(-3.04867073822),CHRNA7(-5.35407409728),COL18A1(-4.40164460747),CXCL10(-13.7388009038),EDN1(-3.3688451926),FOXN1(-3.64376000188),FRMD1(-3.33910512166),GPLD1(-3.23207073074),IGF2(-6.67109718089),IGFBP5(-11.4257124547),ITGB2(-5.77788517684),ITGB8(-4.34248843593),MMP2(-10.0364209105),NR5A2(-10.371656868…	ABCC8(-4.11329818101),ADRB2(-3.89034642648),ALDH1A1(-3.72431030208),ARHGEF26(-3.04394991562),CCL24(-3.04867073822),CHRNA7(-5.35407409728),COL18A1(-4.40164460747),CXCL10(-13.7388009038),EDN1(-3.3688451926),FOXN1(-3.64376000188),FRMD1(-3.33910512166),GPLD1(-3.23207073074),IGF2(-6.67109718089),IGFBP5(-11.4257124547),ITGB2(-5.77788517684),ITGB8(-4.34248843593),MMP2(-10.0364209105),NR5A2(-10.371656868…
GO:1901615	organic hydroxy compound metabolic process	biological process	11/168	552/15302	0.04119	0.913092644526445	ACACB(-3.62155920976),ALDH1A1(-3.72431030208),ARHGEF26(-3.04394991562),ATP8B4(-3.92192944354),CYP4A11(-3.00400294791),CYP4A38(-3.52448648571),DAO(-13.9923418092),ITGB2(-5.77788517684),NPC1L1(-5.04542886326),NR5A2(-10.3716568685),SGPP2(-4.47758243251)	ACACB(-3.62155920976),ALDH1A1(-3.72431030208),ARHGEF26(-3.04394991562),ATP8B4(-3.92192944354),CYP4A11(-3.00400294791),CYP4A38(-3.52448648571),DAO(-13.9923418092),ITGB2(-5.77788517684),NPC1L1(-5.04542886326),NR5A2(-10.3716568685),SGPP2(-4.47758243251)
GO:0006937	regulation of muscle contraction	biological process	5/168	172/15302	0.04126	0.913092644526445	ADRB2(-3.89034642648),CHRNB4(-3.83664747871),EDN1(-3.3688451926),ITGB2(-5.77788517684),KCNJ2(-3.03014045346)	ADRB2(-3.89034642648),CHRNB4(-3.83664747871),EDN1(-3.3688451926),ITGB2(-5.77788517684),KCNJ2(-3.03014045346)
GO:0010469	regulation of signaling receptor activity	biological process	10/168	485/15302	0.04157	0.913092644526445	ADRB2(-3.89034642648),CCL24(-3.04867073822),CCL26(-18.5884161779),CXCL10(-13.7388009038),EDN1(-3.3688451926),F2(-5.34691837052),FLRT3(-3.03888336167),IGF2(-6.67109718089),LYPD6(-9.11284008118),LYPD6B(-3.35399988832)	ADRB2(-3.89034642648),CCL24(-3.04867073822),CCL26(-18.5884161779),CXCL10(-13.7388009038),EDN1(-3.3688451926),F2(-5.34691837052),FLRT3(-3.03888336167),IGF2(-6.67109718089),LYPD6(-9.11284008118),LYPD6B(-3.35399988832)
GO:0015711	organic anion transport	biological process	10/168	486/15302	0.04206	0.913092644526445	ACACB(-3.62155920976),ATP8B3(-3.35911365601),ATP8B4(-3.92192944354),CYP4A11(-3.00400294791),CYP4A38(-3.52448648571),EDN1(-3.3688451926),OSR1(-3.26903718076),SLC38A3(-3.21631323952),SLC5A8(-3.99566699062),SLC6A12(-5.63584113238)	ACACB(-3.62155920976),ATP8B3(-3.35911365601),ATP8B4(-3.92192944354),CYP4A11(-3.00400294791),CYP4A38(-3.52448648571),EDN1(-3.3688451926),OSR1(-3.26903718076),SLC38A3(-3.21631323952),SLC5A8(-3.99566699062),SLC6A12(-5.63584113238)
GO:0055114	oxidation-reduction process	biological process	17/168	983/15302	0.04213	0.913092644526445	AASS(-4.79196952966),ACACB(-3.62155920976),ALDH1A1(-3.72431030208),ATP2A3(-9.12817995224),CHDH(-9.99072327716),CYP4A11(-3.00400294791),CYP4A38(-3.52448648571),CYP4B1(-7.33442290424),DAO(-13.9923418092),FMO5(-3.94469650084),IDO2(-3.76705098868),IGF2(-6.67109718089),LOC486100(-5.2525973023),LOXL4(-3.61045236733),MGST1(-18.0793548796),NOXO1(-3.44880283582),PLIN5(-11.1083218903)	AASS(-4.79196952966),ACACB(-3.62155920976),ALDH1A1(-3.72431030208),ATP2A3(-9.12817995224),CHDH(-9.99072327716),CYP4A11(-3.00400294791),CYP4A38(-3.52448648571),CYP4B1(-7.33442290424),DAO(-13.9923418092),FMO5(-3.94469650084),IDO2(-3.76705098868),IGF2(-6.67109718089),LOC486100(-5.2525973023),LOXL4(-3.61045236733),MGST1(-18.0793548796),NOXO1(-3.44880283582),PLIN5(-11.1083218903)
GO:0002063	chondrocyte development	biological process	2/168	30/15302	0.04264	0.913092644526445	COL27A1(-4.2594877359),SHOX2(-3.26896508765)	COL27A1(-4.2594877359),SHOX2(-3.26896508765)
GO:0010800	positive regulation of peptidyl-threonine phosphorylation	biological process	2/168	30/15302	0.04264	0.913092644526445	LOC100684769(-3.3890426366),TRIM6(-13.7911652632)	LOC100684769(-3.3890426366),TRIM6(-13.7911652632)
GO:0042661	regulation of mesodermal cell fate specification	biological process	2/168	30/15302	0.04264	0.913092644526445	LRIG1(-3.04240571783),PBX1(-3.73639329995)	LRIG1(-3.04240571783),PBX1(-3.73639329995)
GO:0046596	regulation of viral entry into host cell	biological process	2/168	30/15302	0.04264	0.913092644526445	HS3ST5(-5.45766618501),LOC475935(-3.26665176019)	HS3ST5(-5.45766618501),LOC475935(-3.26665176019)
GO:0060039	pericardium development	biological process	2/168	30/15302	0.04264	0.913092644526445	FLRT3(-3.03888336167),ITGB2(-5.77788517684)	FLRT3(-3.03888336167),ITGB2(-5.77788517684)
GO:0090075	relaxation of muscle	biological process	2/168	30/15302	0.04264	0.913092644526445	ABCC8(-4.11329818101),KCNJ2(-3.03014045346)	ABCC8(-4.11329818101),KCNJ2(-3.03014045346)
GO:0008284	positive regulation of cell proliferation	biological process	17/168	986/15302	0.04315	0.913092644526445	ABO(-12.257268006),ADRB2(-3.89034642648),ARNT2(-4.23069550209),CCL24(-3.04867073822),CCL26(-18.5884161779),CHP2(-11.2127638639),CHRNA7(-5.35407409728),COL18A1(-4.40164460747),CXCL10(-13.7388009038),EDN1(-3.3688451926),F2(-5.34691837052),IGF2(-6.67109718089),IGFBP5(-11.4257124547),MMP2(-10.0364209105),OSR1(-3.26903718076),SHOX2(-3.26896508765),TLR4(-4.58960504562)	ABO(-12.257268006),ADRB2(-3.89034642648),ARNT2(-4.23069550209),CCL24(-3.04867073822),CCL26(-18.5884161779),CHP2(-11.2127638639),CHRNA7(-5.35407409728),COL18A1(-4.40164460747),CXCL10(-13.7388009038),EDN1(-3.3688451926),F2(-5.34691837052),IGF2(-6.67109718089),IGFBP5(-11.4257124547),MMP2(-10.0364209105),OSR1(-3.26903718076),SHOX2(-3.26896508765),TLR4(-4.58960504562)
GO:0060333	interferon-gamma-mediated signaling pathway	biological process	3/168	71/15302	0.04319	0.913092644526445	DLA-DRA(-3.27494942529),LOC100684769(-3.3890426366),TRIM6(-13.7911652632)	DLA-DRA(-3.27494942529),LOC100684769(-3.3890426366),TRIM6(-13.7911652632)
GO:0061035	regulation of cartilage development	biological process	3/168	71/15302	0.04319	0.913092644526445	MAF(-16.799432316),MMP2(-10.0364209105),SHOX2(-3.26896508765)	MAF(-16.799432316),MMP2(-10.0364209105),SHOX2(-3.26896508765)
GO:0071548	response to dexamethasone	biological process	3/168	71/15302	0.04319	0.913092644526445	ADRB2(-3.89034642648),EDN1(-3.3688451926),FIBIN(-3.28746418271)	ADRB2(-3.89034642648),EDN1(-3.3688451926),FIBIN(-3.28746418271)
GO:0002238	response to molecule of fungal origin	biological process	1/168	4/15302	0.04320	0.913092644526445	CLEC7A(-14.8753820406)	CLEC7A(-14.8753820406)
GO:0002386	immune response in mucosal-associated lymphoid tissue	biological process	1/168	4/15302	0.04320	0.913092644526445	PIGR(-5.80516062607)	PIGR(-5.80516062607)
GO:0002399	MHC class II protein complex assembly	biological process	1/168	4/15302	0.04320	0.913092644526445	DLA-DRA(-3.27494942529)	DLA-DRA(-3.27494942529)
GO:0002414	immunoglobulin transcytosis in epithelial cells	biological process	1/168	4/15302	0.04320	0.913092644526445	PIGR(-5.80516062607)	PIGR(-5.80516062607)
GO:0002503	peptide antigen assembly with MHC class II protein complex	biological process	1/168	4/15302	0.04320	0.913092644526445	DLA-DRA(-3.27494942529)	DLA-DRA(-3.27494942529)
GO:0002731	negative regulation of dendritic cell cytokine production	biological process	1/168	4/15302	0.04320	0.913092644526445	BST2(-3.1277922092)	BST2(-3.1277922092)
GO:0003099	positive regulation of the force of heart contraction by chemical signal	biological process	1/168	4/15302	0.04320	0.913092644526445	ADRB2(-3.89034642648)	ADRB2(-3.89034642648)
GO:0006562	proline catabolic process	biological process	1/168	4/15302	0.04320	0.913092644526445	DAO(-13.9923418092)	DAO(-13.9923418092)
GO:0007598	blood coagulation, extrinsic pathway	biological process	1/168	4/15302	0.04320	0.913092644526445	TFPI(-11.5496178357)	TFPI(-11.5496178357)
GO:0010378	temperature compensation of the circadian clock	biological process	1/168	4/15302	0.04320	0.913092644526445	TRPA1(-9.67065624912)	TRPA1(-9.67065624912)
GO:0014826	vein smooth muscle contraction	biological process	1/168	4/15302	0.04320	0.913092644526445	EDN1(-3.3688451926)	EDN1(-3.3688451926)
GO:0021572	rhombomere 6 development	biological process	1/168	4/15302	0.04320	0.913092644526445	MAFB(-5.11808307341)	MAFB(-5.11808307341)
GO:0032497	detection of lipopolysaccharide	biological process	1/168	4/15302	0.04320	0.913092644526445	TLR4(-4.58960504562)	TLR4(-4.58960504562)
GO:0033326	cerebrospinal fluid secretion	biological process	1/168	4/15302	0.04320	0.913092644526445	TP73(-11.3272251469)	TP73(-11.3272251469)
GO:0033668	negative regulation by symbiont of host apoptotic process	biological process	1/168	4/15302	0.04320	0.913092644526445	BCL2L1(-4.60342312305)	BCL2L1(-4.60342312305)
GO:0034021	response to silicon dioxide	biological process	1/168	4/15302	0.04320	0.913092644526445	SCGB1A1(-7.49611882365)	SCGB1A1(-7.49611882365)
GO:0035074	pupation	biological process	1/168	4/15302	0.04320	0.913092644526445	NR5A2(-10.3716568685)	NR5A2(-10.3716568685)
GO:0038028	insulin receptor signaling pathway via phosphatidylinositol 3-kinase	biological process	1/168	4/15302	0.04320	0.913092644526445	IGF2(-6.67109718089)	IGF2(-6.67109718089)
GO:0042222	interleukin-1 biosynthetic process	biological process	1/168	4/15302	0.04320	0.913092644526445	TLR4(-4.58960504562)	TLR4(-4.58960504562)
GO:0042904	9-cis-retinoic acid biosynthetic process	biological process	1/168	4/15302	0.04320	0.913092644526445	ALDH1A1(-3.72431030208)	ALDH1A1(-3.72431030208)
GO:0042905	9-cis-retinoic acid metabolic process	biological process	1/168	4/15302	0.04320	0.913092644526445	ALDH1A1(-3.72431030208)	ALDH1A1(-3.72431030208)
GO:0043315	positive regulation of neutrophil degranulation	biological process	1/168	4/15302	0.04320	0.913092644526445	ITGB2(-5.77788517684)	ITGB2(-5.77788517684)
GO:0045213	neurotransmitter receptor metabolic process	biological process	1/168	4/15302	0.04320	0.913092644526445	ACHE(-4.08323111781)	ACHE(-4.08323111781)
GO:0046416	D-amino acid metabolic process	biological process	1/168	4/15302	0.04320	0.913092644526445	DAO(-13.9923418092)	DAO(-13.9923418092)
GO:0051097	negative regulation of helicase activity	biological process	1/168	4/15302	0.04320	0.913092644526445	LOC488947(-11.0233986017)	LOC488947(-11.0233986017)
GO:0051365	cellular response to potassium ion starvation	biological process	1/168	4/15302	0.04320	0.913092644526445	SLC38A3(-3.21631323952)	SLC38A3(-3.21631323952)
GO:0052041	negative regulation by symbiont of host programmed cell death	biological process	1/168	4/15302	0.04320	0.913092644526445	BCL2L1(-4.60342312305)	BCL2L1(-4.60342312305)
GO:0052490	negative regulation by organism of programmed cell death in other organism involved in symbiotic int...	biological process	1/168	4/15302	0.04320	0.913092644526445	BCL2L1(-4.60342312305)	BCL2L1(-4.60342312305)
GO:0060084	synaptic transmission involved in micturition	biological process	1/168	4/15302	0.04320	0.913092644526445	CHRNB4(-3.83664747871)	CHRNB4(-3.83664747871)
GO:0060823	canonical Wnt signaling pathway involved in neural plate anterior/posterior pattern formation	biological process	1/168	4/15302	0.04320	0.913092644526445	LYPD6(-9.11284008118)	LYPD6(-9.11284008118)
GO:0061760	antifungal innate immune response	biological process	1/168	4/15302	0.04320	0.913092644526445	RARRES2(-3.23701706024)	RARRES2(-3.23701706024)
GO:0070662	mast cell proliferation	biological process	1/168	4/15302	0.04320	0.913092644526445	ENPP3(-3.17918151945)	ENPP3(-3.17918151945)
GO:0070666	regulation of mast cell proliferation	biological process	1/168	4/15302	0.04320	0.913092644526445	ENPP3(-3.17918151945)	ENPP3(-3.17918151945)
GO:0072071	kidney interstitial fibroblast differentiation	biological process	1/168	4/15302	0.04320	0.913092644526445	OSR1(-3.26903718076)	OSR1(-3.26903718076)
GO:0072098	anterior/posterior pattern specification involved in kidney development	biological process	1/168	4/15302	0.04320	0.913092644526445	OSR1(-3.26903718076)	OSR1(-3.26903718076)
GO:0072131	kidney mesenchyme morphogenesis	biological process	1/168	4/15302	0.04320	0.913092644526445	OSR1(-3.26903718076)	OSR1(-3.26903718076)
GO:0072133	metanephric mesenchyme morphogenesis	biological process	1/168	4/15302	0.04320	0.913092644526445	OSR1(-3.26903718076)	OSR1(-3.26903718076)
GO:0072180	mesonephric duct morphogenesis	biological process	1/168	4/15302	0.04320	0.913092644526445	OSR1(-3.26903718076)	OSR1(-3.26903718076)
GO:0072194	kidney smooth muscle tissue development	biological process	1/168	4/15302	0.04320	0.913092644526445	OSR1(-3.26903718076)	OSR1(-3.26903718076)
GO:0072268	pattern specification involved in metanephros development	biological process	1/168	4/15302	0.04320	0.913092644526445	OSR1(-3.26903718076)	OSR1(-3.26903718076)
GO:0089709	L-histidine transmembrane transport	biological process	1/168	4/15302	0.04320	0.913092644526445	SLC38A3(-3.21631323952)	SLC38A3(-3.21631323952)
GO:0150003	regulation of spontaneous synaptic transmission	biological process	1/168	4/15302	0.04320	0.913092644526445	STX1B(-3.3774028585)	STX1B(-3.3774028585)
GO:1900738	positive regulation of phospholipase C-activating G-protein coupled receptor signaling pathway	biological process	1/168	4/15302	0.04320	0.913092644526445	F2(-5.34691837052)	F2(-5.34691837052)
GO:1902565	positive regulation of neutrophil activation	biological process	1/168	4/15302	0.04320	0.913092644526445	ITGB2(-5.77788517684)	ITGB2(-5.77788517684)
GO:1902581	multi-organism cellular localization	biological process	1/168	4/15302	0.04320	0.913092644526445	LOC488947(-11.0233986017)	LOC488947(-11.0233986017)
GO:1902583	multi-organism intracellular transport	biological process	1/168	4/15302	0.04320	0.913092644526445	LOC488947(-11.0233986017)	LOC488947(-11.0233986017)
GO:1903903	regulation of establishment of T cell polarity	biological process	1/168	4/15302	0.04320	0.913092644526445	DOCK8(-3.40388242557)	DOCK8(-3.40388242557)
GO:1903969	regulation of response to macrophage colony-stimulating factor	biological process	1/168	4/15302	0.04320	0.913092644526445	TLR4(-4.58960504562)	TLR4(-4.58960504562)
GO:1903972	regulation of cellular response to macrophage colony-stimulating factor stimulus	biological process	1/168	4/15302	0.04320	0.913092644526445	TLR4(-4.58960504562)	TLR4(-4.58960504562)
GO:1904502	regulation of lipophagy	biological process	1/168	4/15302	0.04320	0.913092644526445	ADRB2(-3.89034642648)	ADRB2(-3.89034642648)
GO:1904504	positive regulation of lipophagy	biological process	1/168	4/15302	0.04320	0.913092644526445	ADRB2(-3.89034642648)	ADRB2(-3.89034642648)
GO:1905071	occluding junction disassembly	biological process	1/168	4/15302	0.04320	0.913092644526445	ABCC8(-4.11329818101)	ABCC8(-4.11329818101)
GO:1905073	regulation of occluding junction disassembly	biological process	1/168	4/15302	0.04320	0.913092644526445	ABCC8(-4.11329818101)	ABCC8(-4.11329818101)
GO:1905075	positive regulation of occluding junction disassembly	biological process	1/168	4/15302	0.04320	0.913092644526445	ABCC8(-4.11329818101)	ABCC8(-4.11329818101)
GO:2000418	positive regulation of eosinophil migration	biological process	1/168	4/15302	0.04320	0.913092644526445	CCL24(-3.04867073822)	CCL24(-3.04867073822)
GO:2000697	negative regulation of epithelial cell differentiation involved in kidney development	biological process	1/168	4/15302	0.04320	0.913092644526445	OSR1(-3.26903718076)	OSR1(-3.26903718076)
GO:2001029	regulation of cellular glucuronidation	biological process	1/168	4/15302	0.04320	0.913092644526445	UGT1A6(-11.4786129062)	UGT1A6(-11.4786129062)
GO:0099565	chemical synaptic transmission, postsynaptic	biological process	4/168	120/15302	0.04324	0.913092644526445	ADRB2(-3.89034642648),CHRNA7(-5.35407409728),CHRNB4(-3.83664747871),STX1B(-3.3774028585)	ADRB2(-3.89034642648),CHRNA7(-5.35407409728),CHRNB4(-3.83664747871),STX1B(-3.3774028585)
GO:2000379	positive regulation of reactive oxygen species metabolic process	biological process	4/168	120/15302	0.04324	0.913092644526445	EDN1(-3.3688451926),F2(-5.34691837052),ITGB2(-5.77788517684),TLR4(-4.58960504562)	EDN1(-3.3688451926),F2(-5.34691837052),ITGB2(-5.77788517684),TLR4(-4.58960504562)
GO:0019932	second-messenger-mediated signaling	biological process	9/168	422/15302	0.04342	0.914643631901841	ADGRF1(-3.34790806372),ADRB2(-3.89034642648),CHP2(-11.2127638639),CXCL10(-13.7388009038),EDN1(-3.3688451926),LOC100684769(-3.3890426366),NR5A2(-10.3716568685),STX1B(-3.3774028585),TRPA1(-9.67065624912)	ADGRF1(-3.34790806372),ADRB2(-3.89034642648),CHP2(-11.2127638639),CXCL10(-13.7388009038),EDN1(-3.3688451926),LOC100684769(-3.3890426366),NR5A2(-10.3716568685),STX1B(-3.3774028585),TRPA1(-9.67065624912)
GO:0042119	neutrophil activation	biological process	9/168	422/15302	0.04342	0.914643631901841	ATP8B4(-3.92192944354),BST2(-3.1277922092),CHRNB4(-3.83664747871),DPP7(-3.37075820811),ITGB2(-5.77788517684),MGST1(-18.0793548796),MNDA(-3.63045865224),PADI2(-3.36443940662),PIGR(-5.80516062607)	ATP8B4(-3.92192944354),BST2(-3.1277922092),CHRNB4(-3.83664747871),DPP7(-3.37075820811),ITGB2(-5.77788517684),MGST1(-18.0793548796),MNDA(-3.63045865224),PADI2(-3.36443940662),PIGR(-5.80516062607)
GO:0006936	muscle contraction	biological process	8/168	357/15302	0.04353	0.915837058823529	ADRB2(-3.89034642648),CHRNB4(-3.83664747871),EDN1(-3.3688451926),HTR1D(-3.78541920625),ITGB2(-5.77788517684),KCNJ2(-3.03014045346),TLR4(-4.58960504562),TRPA1(-9.67065624912)	ADRB2(-3.89034642648),CHRNB4(-3.83664747871),EDN1(-3.3688451926),HTR1D(-3.78541920625),ITGB2(-5.77788517684),KCNJ2(-3.03014045346),TLR4(-4.58960504562),TRPA1(-9.67065624912)
GO:0009653	anatomical structure morphogenesis	biological process	50/168	3640/15302	0.04362	0.91660729498164	ABCC8(-4.11329818101),ACHE(-4.08323111781),ACP5(-3.62216530046),ADRB2(-3.89034642648),ALDH1A1(-3.72431030208),ARHGEF26(-3.04394991562),ARNT2(-4.23069550209),CCL24(-3.04867073822),CHRNA7(-5.35407409728),COL18A1(-4.40164460747),COL27A1(-4.2594877359),CPNE5(-4.73867179794),CXCL10(-13.7388009038),EDN1(-3.3688451926),ELF5(-4.90707362531),F2(-5.34691837052),FIBIN(-3.28746418271),FLRT3(-3.03888336167),F…	ABCC8(-4.11329818101),ACHE(-4.08323111781),ACP5(-3.62216530046),ADRB2(-3.89034642648),ALDH1A1(-3.72431030208),ARHGEF26(-3.04394991562),ARNT2(-4.23069550209),CCL24(-3.04867073822),CHRNA7(-5.35407409728),COL18A1(-4.40164460747),COL27A1(-4.2594877359),CPNE5(-4.73867179794),CXCL10(-13.7388009038),EDN1(-3.3688451926),ELF5(-4.90707362531),F2(-5.34691837052),FIBIN(-3.28746418271),FLRT3(-3.03888336167),F…
GO:0006979	response to oxidative stress	biological process	11/168	558/15302	0.04394	0.922202836185819	ALDH1A1(-3.72431030208),DPEP1(-5.11208572671),EDN1(-3.3688451926),MGMT(-3.18834559881),MGST1(-18.0793548796),MMP2(-10.0364209105),PRR5L(-4.9111863202),SCGB1A1(-7.49611882365),SELENOP(-8.75870286625),TLR4(-4.58960504562),TRPA1(-9.67065624912)	ALDH1A1(-3.72431030208),DPEP1(-5.11208572671),EDN1(-3.3688451926),MGMT(-3.18834559881),MGST1(-18.0793548796),MMP2(-10.0364209105),PRR5L(-4.9111863202),SCGB1A1(-7.49611882365),SELENOP(-8.75870286625),TLR4(-4.58960504562),TRPA1(-9.67065624912)
GO:0002576	platelet degranulation	biological process	4/168	121/15302	0.04435	0.928243020706456	IGF2(-6.67109718089),PROS1(-11.4183955325),RARRES2(-3.23701706024),SELENOP(-8.75870286625)	IGF2(-6.67109718089),PROS1(-11.4183955325),RARRES2(-3.23701706024),SELENOP(-8.75870286625)
GO:0010906	regulation of glucose metabolic process	biological process	4/168	121/15302	0.04435	0.928243020706456	ACACB(-3.62155920976),GPLD1(-3.23207073074),IGF2(-6.67109718089),IGFBP5(-11.4257124547)	ACACB(-3.62155920976),GPLD1(-3.23207073074),IGF2(-6.67109718089),IGFBP5(-11.4257124547)
GO:0051271	negative regulation of cellular component movement	biological process	7/168	295/15302	0.04439	0.928243020706456	ABCC8(-4.11329818101),BST2(-3.1277922092),DPEP1(-5.11208572671),IGFBP5(-11.4257124547),ITGB2(-5.77788517684),LOC475935(-3.26665176019),PADI2(-3.36443940662)	ABCC8(-4.11329818101),BST2(-3.1277922092),DPEP1(-5.11208572671),IGFBP5(-11.4257124547),ITGB2(-5.77788517684),LOC475935(-3.26665176019),PADI2(-3.36443940662)
GO:1903530	regulation of secretion by cell	biological process	15/168	843/15302	0.04450	0.9284904981774	ABCC8(-4.11329818101),ACHE(-4.08323111781),ARHGEF26(-3.04394991562),CHRNB4(-3.83664747871),EDN1(-3.3688451926),GPLD1(-3.23207073074),ITGB2(-5.77788517684),KCNJ11(-3.99402330437),LOC611813(-3.50363862095),STX1B(-3.3774028585),SYT3(-3.2916150485),TLR4(-4.58960504562),TRIM6(-13.7911652632),TRPA1(-9.67065624912),UNC13A(-8.97732763088)	ABCC8(-4.11329818101),ACHE(-4.08323111781),ARHGEF26(-3.04394991562),CHRNB4(-3.83664747871),EDN1(-3.3688451926),GPLD1(-3.23207073074),ITGB2(-5.77788517684),KCNJ11(-3.99402330437),LOC611813(-3.50363862095),STX1B(-3.3774028585),SYT3(-3.2916150485),TLR4(-4.58960504562),TRIM6(-13.7911652632),TRPA1(-9.67065624912),UNC13A(-8.97732763088)
GO:0071356	cellular response to tumor necrosis factor	biological process	6/168	234/15302	0.04451	0.9284904981774	CCL24(-3.04867073822),CCL26(-18.5884161779),EDN1(-3.3688451926),ENTPD2(-4.88610872627),KCNJ11(-3.99402330437),TNFRSF19(-3.0319919345)	CCL24(-3.04867073822),CCL26(-18.5884161779),EDN1(-3.3688451926),ENTPD2(-4.88610872627),KCNJ11(-3.99402330437),TNFRSF19(-3.0319919345)
GO:0001816	cytokine production	biological process	13/168	700/15302	0.04483	0.932801536614646	ABCC8(-4.11329818101),ACP5(-3.62216530046),BST2(-3.1277922092),CHRNA7(-5.35407409728),F2(-5.34691837052),GPSM3(-3.43508451465),HERC5(-3.85830811562),LOC485869(-3.50580800324),MAF(-16.799432316),SCGB1A1(-7.49611882365),TLR4(-4.58960504562),TRIM6(-13.7911652632),VSIR(-3.29332325943)	ABCC8(-4.11329818101),ACP5(-3.62216530046),BST2(-3.1277922092),CHRNA7(-5.35407409728),F2(-5.34691837052),GPSM3(-3.43508451465),HERC5(-3.85830811562),LOC485869(-3.50580800324),MAF(-16.799432316),SCGB1A1(-7.49611882365),TLR4(-4.58960504562),TRIM6(-13.7911652632),VSIR(-3.29332325943)
GO:0009453	energy taxis	biological process	2/168	31/15302	0.04526	0.932801536614646	ACHE(-4.08323111781),TRPA1(-9.67065624912)	ACHE(-4.08323111781),TRPA1(-9.67065624912)
GO:0035115	embryonic forelimb morphogenesis	biological process	2/168	31/15302	0.04526	0.932801536614646	OSR1(-3.26903718076),SHOX2(-3.26896508765)	OSR1(-3.26903718076),SHOX2(-3.26896508765)
GO:0060074	synapse maturation	biological process	2/168	31/15302	0.04526	0.932801536614646	ITGB2(-5.77788517684),PALM(-3.86557195491)	ITGB2(-5.77788517684),PALM(-3.86557195491)
GO:0061900	glial cell activation	biological process	2/168	31/15302	0.04526	0.932801536614646	ITGB2(-5.77788517684),TLR4(-4.58960504562)	ITGB2(-5.77788517684),TLR4(-4.58960504562)
GO:0070423	nucleotide-binding oligomerization domain containing signaling pathway	biological process	2/168	31/15302	0.04526	0.932801536614646	LOC100684769(-3.3890426366),TLR4(-4.58960504562)	LOC100684769(-3.3890426366),TLR4(-4.58960504562)
GO:0090023	positive regulation of neutrophil chemotaxis	biological process	2/168	31/15302	0.04526	0.932801536614646	EDN1(-3.3688451926),LOC485869(-3.50580800324)	EDN1(-3.3688451926),LOC485869(-3.50580800324)
GO:1905770	regulation of mesodermal cell differentiation	biological process	2/168	31/15302	0.04526	0.932801536614646	LRIG1(-3.04240571783),PBX1(-3.73639329995)	LRIG1(-3.04240571783),PBX1(-3.73639329995)
GO:1905902	regulation of mesoderm formation	biological process	2/168	31/15302	0.04526	0.932801536614646	LRIG1(-3.04240571783),PBX1(-3.73639329995)	LRIG1(-3.04240571783),PBX1(-3.73639329995)
GO:2000463	positive regulation of excitatory postsynaptic potential	biological process	2/168	31/15302	0.04526	0.932801536614646	ADRB2(-3.89034642648),STX1B(-3.3774028585)	ADRB2(-3.89034642648),STX1B(-3.3774028585)
GO:0062014	negative regulation of small molecule metabolic process	biological process	4/168	122/15302	0.04548	0.936211798561151	ACACB(-3.62155920976),PALM(-3.86557195491),PLIN5(-11.1083218903),UGT1A6(-11.4786129062)	ACACB(-3.62155920976),PALM(-3.86557195491),PLIN5(-11.1083218903),UGT1A6(-11.4786129062)
GO:0001817	regulation of cytokine production	biological process	12/168	631/15302	0.04554	0.936324215568862	ABCC8(-4.11329818101),ACP5(-3.62216530046),BST2(-3.1277922092),CHRNA7(-5.35407409728),F2(-5.34691837052),GPSM3(-3.43508451465),HERC5(-3.85830811562),LOC485869(-3.50580800324),SCGB1A1(-7.49611882365),TLR4(-4.58960504562),TRIM6(-13.7911652632),VSIR(-3.29332325943)	ABCC8(-4.11329818101),ACP5(-3.62216530046),BST2(-3.1277922092),CHRNA7(-5.35407409728),F2(-5.34691837052),GPSM3(-3.43508451465),HERC5(-3.85830811562),LOC485869(-3.50580800324),SCGB1A1(-7.49611882365),TLR4(-4.58960504562),TRIM6(-13.7911652632),VSIR(-3.29332325943)
GO:0042592	homeostatic process	biological process	30/168	2000/15302	0.04562	0.936847081339713	ABCC8(-4.11329818101),ACACB(-3.62155920976),ACP5(-3.62216530046),ADRB2(-3.89034642648),ATP2A3(-9.12817995224),CHRNA7(-5.35407409728),CXCL10(-13.7388009038),CYP4A11(-3.00400294791),CYP4A38(-3.52448648571),EDN1(-3.3688451926),F2(-5.34691837052),FOXN1(-3.64376000188),GPLD1(-3.23207073074),IGFBP5(-11.4257124547),ITGB2(-5.77788517684),KCNJ11(-3.99402330437),KCNJ2(-3.03014045346),KLF1(-10.9241295851),L…	ABCC8(-4.11329818101),ACACB(-3.62155920976),ACP5(-3.62216530046),ADRB2(-3.89034642648),ATP2A3(-9.12817995224),CHRNA7(-5.35407409728),CXCL10(-13.7388009038),CYP4A11(-3.00400294791),CYP4A38(-3.52448648571),EDN1(-3.3688451926),F2(-5.34691837052),FOXN1(-3.64376000188),GPLD1(-3.23207073074),IGFBP5(-11.4257124547),ITGB2(-5.77788517684),KCNJ11(-3.99402330437),KCNJ2(-3.03014045346),KLF1(-10.9241295851),L…
GO:0009966	regulation of signal transduction	biological process	46/168	3315/15302	0.04597	0.942906762246117	ADRB2(-3.89034642648),ARHGEF26(-3.04394991562),BCL2L1(-4.60342312305),BMF(-3.2947157555),CCL24(-3.04867073822),CCL26(-18.5884161779),CDKN2B_1(-3.21315980854),CHP2(-11.2127638639),CHRNA7(-5.35407409728),CXCL10(-13.7388009038),EDN1(-3.3688451926),F2(-5.34691837052),FLRT3(-3.03888336167),FRMD1(-3.33910512166),IGF2(-6.67109718089),IGFBP5(-11.4257124547),ITGB2(-5.77788517684),LOC100684769(-3.389042636…	ADRB2(-3.89034642648),ARHGEF26(-3.04394991562),BCL2L1(-4.60342312305),BMF(-3.2947157555),CCL24(-3.04867073822),CCL26(-18.5884161779),CDKN2B_1(-3.21315980854),CHP2(-11.2127638639),CHRNA7(-5.35407409728),CXCL10(-13.7388009038),EDN1(-3.3688451926),F2(-5.34691837052),FLRT3(-3.03888336167),FRMD1(-3.33910512166),IGF2(-6.67109718089),IGFBP5(-11.4257124547),ITGB2(-5.77788517684),LOC100684769(-3.389042636…
GO:0008285	negative regulation of cell proliferation	biological process	14/168	775/15302	0.04624	0.946797806912992	ABCC8(-4.11329818101),CDKN2B_1(-3.21315980854),COL18A1(-4.40164460747),ENPP3(-3.17918151945),FRMD1(-3.33910512166),GPLD1(-3.23207073074),IGFBP5(-11.4257124547),KRT5(-4.99555477129),LOC475935(-3.26665176019),MNDA(-3.63045865224),SCGB1A1(-7.49611882365),TP73(-11.3272251469),VSIR(-3.29332325943),ZBTB7C(-4.13448273578)	ABCC8(-4.11329818101),CDKN2B_1(-3.21315980854),COL18A1(-4.40164460747),ENPP3(-3.17918151945),FRMD1(-3.33910512166),GPLD1(-3.23207073074),IGFBP5(-11.4257124547),KRT5(-4.99555477129),LOC475935(-3.26665176019),MNDA(-3.63045865224),SCGB1A1(-7.49611882365),TP73(-11.3272251469),VSIR(-3.29332325943),ZBTB7C(-4.13448273578)
GO:0032370	positive regulation of lipid transport	biological process	3/168	73/15302	0.04627	0.946797806912992	CYP4A11(-3.00400294791),CYP4A38(-3.52448648571),EDN1(-3.3688451926)	CYP4A11(-3.00400294791),CYP4A38(-3.52448648571),EDN1(-3.3688451926)
GO:0008217	regulation of blood pressure	biological process	5/168	178/15302	0.04663	0.950764655581948	ADRB2(-3.89034642648),CYP4A11(-3.00400294791),CYP4A38(-3.52448648571),EDN1(-3.3688451926),SCNN1A(-3.01233527022)	ADRB2(-3.89034642648),CYP4A11(-3.00400294791),CYP4A38(-3.52448648571),EDN1(-3.3688451926),SCNN1A(-3.01233527022)
GO:0060401	cytosolic calcium ion transport	biological process	5/168	178/15302	0.04663	0.950764655581948	ADRB2(-3.89034642648),ATP2A3(-9.12817995224),CXCL10(-13.7388009038),F2(-5.34691837052),TRPA1(-9.67065624912)	ADRB2(-3.89034642648),ATP2A3(-9.12817995224),CXCL10(-13.7388009038),F2(-5.34691837052),TRPA1(-9.67065624912)
GO:0070555	response to interleukin-1	biological process	5/168	178/15302	0.04663	0.950764655581948	CCL24(-3.04867073822),CCL26(-18.5884161779),EDN1(-3.3688451926),MMP2(-10.0364209105),TFPI(-11.5496178357)	CCL24(-3.04867073822),CCL26(-18.5884161779),EDN1(-3.3688451926),MMP2(-10.0364209105),TFPI(-11.5496178357)
GO:0008391	arachidonic acid monooxygenase activity	molecular function	2/160	15/13372	0.01349	0.964317419354839	CYP4A11(-3.00400294791),CYP4A38(-3.52448648571)	CYP4A11(-3.00400294791),CYP4A38(-3.52448648571)
GO:0022848	acetylcholine-gated cation-selective channel activity	molecular function	2/160	15/13372	0.01349	0.964317419354839	CHRNA7(-5.35407409728),CHRNB4(-3.83664747871)	CHRNA7(-5.35407409728),CHRNB4(-3.83664747871)
GO:1901611	phosphatidylglycerol binding	molecular function	2/160	15/13372	0.01349	0.964317419354839	ANXA13(-3.61051677385),LOC102151128(-3.14736282577)	ANXA13(-3.61051677385),LOC102151128(-3.14736282577)
GO:0042175	nuclear outer membrane-endoplasmic reticulum membrane network	cellular component	16/176	838/15280	0.03260	0.966546666666667	ACACB(-3.62155920976),ATP2A3(-9.12817995224),CYP4A11(-3.00400294791),CYP4A38(-3.52448648571),CYP4B1(-7.33442290424),DLA-DRA(-3.27494942529),DPEP1(-5.11208572671),ENTPD2(-4.88610872627),FMO5(-3.94469650084),LOC100684769(-3.3890426366),LOC486100(-5.2525973023),MGST1(-18.0793548796),PROS1(-11.4183955325),SGPP2(-4.47758243251),TRPM8(-4.34051219603),UGT1A6(-11.4786129062)	ACACB(-3.62155920976),ATP2A3(-9.12817995224),CYP4A11(-3.00400294791),CYP4A38(-3.52448648571),CYP4B1(-7.33442290424),DLA-DRA(-3.27494942529),DPEP1(-5.11208572671),ENTPD2(-4.88610872627),FMO5(-3.94469650084),LOC100684769(-3.3890426366),LOC486100(-5.2525973023),MGST1(-18.0793548796),PROS1(-11.4183955325),SGPP2(-4.47758243251),TRPM8(-4.34051219603),UGT1A6(-11.4786129062)
GO:0031090	organelle membrane	cellular component	38/176	2459/15280	0.03266	0.966546666666667	ABCC8(-4.11329818101),ABO(-12.257268006),ACACB(-3.62155920976),ADRB2(-3.89034642648),ATP2A3(-9.12817995224),ATP8B4(-3.92192944354),B3GNT3(-12.6352147668),B4GALNT2(-4.42589679926),BCL2L1(-4.60342312305),BMF(-3.2947157555),BST2(-3.1277922092),CHDH(-9.99072327716),CHRNB4(-3.83664747871),CHST1(-3.10707221057),CYP4A11(-3.00400294791),CYP4A38(-3.52448648571),CYP4B1(-7.33442290424),DAO(-13.9923418092),D…	ABCC8(-4.11329818101),ABO(-12.257268006),ACACB(-3.62155920976),ADRB2(-3.89034642648),ATP2A3(-9.12817995224),ATP8B4(-3.92192944354),B3GNT3(-12.6352147668),B4GALNT2(-4.42589679926),BCL2L1(-4.60342312305),BMF(-3.2947157555),BST2(-3.1277922092),CHDH(-9.99072327716),CHRNB4(-3.83664747871),CHST1(-3.10707221057),CYP4A11(-3.00400294791),CYP4A38(-3.52448648571),CYP4B1(-7.33442290424),DAO(-13.9923418092),D…
GO:0007271	synaptic transmission, cholinergic	biological process	3/168	74/15302	0.04784	0.970426760895171	ACHE(-4.08323111781),CHRNB4(-3.83664747871),STX1B(-3.3774028585)	ACHE(-4.08323111781),CHRNB4(-3.83664747871),STX1B(-3.3774028585)
GO:0022617	extracellular matrix disassembly	biological process	3/168	74/15302	0.04784	0.970426760895171	MMP2(-10.0364209105),NOXO1(-3.44880283582),TMPRSS6(-4.89098663614)	MMP2(-10.0364209105),NOXO1(-3.44880283582),TMPRSS6(-4.89098663614)
GO:0016048	detection of temperature stimulus	biological process	2/168	32/15302	0.04794	0.970426760895171	TLR4(-4.58960504562),TRPA1(-9.67065624912)	TLR4(-4.58960504562),TRPA1(-9.67065624912)
GO:0035872	nucleotide-binding domain, leucine rich repeat containing receptor signaling pathway	biological process	2/168	32/15302	0.04794	0.970426760895171	LOC100684769(-3.3890426366),TLR4(-4.58960504562)	LOC100684769(-3.3890426366),TLR4(-4.58960504562)
GO:0042339	keratan sulfate metabolic process	biological process	2/168	32/15302	0.04794	0.970426760895171	B3GNT3(-12.6352147668),CHST1(-3.10707221057)	B3GNT3(-12.6352147668),CHST1(-3.10707221057)
GO:0090208	positive regulation of triglyceride metabolic process	biological process	2/168	32/15302	0.04794	0.970426760895171	GPLD1(-3.23207073074),PLIN5(-11.1083218903)	GPLD1(-3.23207073074),PLIN5(-11.1083218903)
GO:0032501	multicellular organismal process	biological process	102/168	8274/15302	0.04799	0.970426760895171	ABCC8(-4.11329818101),ACACB(-3.62155920976),ACHE(-4.08323111781),ACP5(-3.62216530046),ADGRF1(-3.34790806372),ADRB2(-3.89034642648),ALDH1A1(-3.72431030208),ARHGEF26(-3.04394991562),ARNT2(-4.23069550209),ATP2A3(-9.12817995224),ATP8B4(-3.92192944354),BST2(-3.1277922092),CCL24(-3.04867073822),CDKN2B_1(-3.21315980854),CHRNA7(-5.35407409728),CHRNB4(-3.83664747871),COL18A1(-4.40164460747),COL27A1(-4.259…	ABCC8(-4.11329818101),ACACB(-3.62155920976),ACHE(-4.08323111781),ACP5(-3.62216530046),ADGRF1(-3.34790806372),ADRB2(-3.89034642648),ALDH1A1(-3.72431030208),ARHGEF26(-3.04394991562),ARNT2(-4.23069550209),ATP2A3(-9.12817995224),ATP8B4(-3.92192944354),BST2(-3.1277922092),CCL24(-3.04867073822),CDKN2B_1(-3.21315980854),CHRNA7(-5.35407409728),CHRNB4(-3.83664747871),COL18A1(-4.40164460747),COL27A1(-4.259…
GO:0005975	carbohydrate metabolic process	biological process	11/168	567/15302	0.04829	0.975344376470588	ABO(-12.257268006),ACACB(-3.62155920976),ALDH1A1(-3.72431030208),B3GNT3(-12.6352147668),CHST1(-3.10707221057),GPLD1(-3.23207073074),IGF2(-6.67109718089),IGFBP5(-11.4257124547),KCNJ11(-3.99402330437),LOC486100(-5.2525973023),UGT1A6(-11.4786129062)	ABO(-12.257268006),ACACB(-3.62155920976),ALDH1A1(-3.72431030208),B3GNT3(-12.6352147668),CHST1(-3.10707221057),GPLD1(-3.23207073074),IGF2(-6.67109718089),IGFBP5(-11.4257124547),KCNJ11(-3.99402330437),LOC486100(-5.2525973023),UGT1A6(-11.4786129062)
GO:0007269	neurotransmitter secretion	biological process	6/168	239/15302	0.04844	0.976077370892019	ARHGEF26(-3.04394991562),CHRNB4(-3.83664747871),LOC611813(-3.50363862095),STX1B(-3.3774028585),SYT3(-3.2916150485),UNC13A(-8.97732763088)	ARHGEF26(-3.04394991562),CHRNB4(-3.83664747871),LOC611813(-3.50363862095),STX1B(-3.3774028585),SYT3(-3.2916150485),UNC13A(-8.97732763088)
GO:0099643	signal release from synapse	biological process	6/168	239/15302	0.04844	0.976077370892019	ARHGEF26(-3.04394991562),CHRNB4(-3.83664747871),LOC611813(-3.50363862095),STX1B(-3.3774028585),SYT3(-3.2916150485),UNC13A(-8.97732763088)	ARHGEF26(-3.04394991562),CHRNB4(-3.83664747871),LOC611813(-3.50363862095),STX1B(-3.3774028585),SYT3(-3.2916150485),UNC13A(-8.97732763088)
GO:0051282	regulation of sequestering of calcium ion	biological process	4/168	125/15302	0.04895	0.977576804232804	ATP2A3(-9.12817995224),CXCL10(-13.7388009038),F2(-5.34691837052),TRPA1(-9.67065624912)	ATP2A3(-9.12817995224),CXCL10(-13.7388009038),F2(-5.34691837052),TRPA1(-9.67065624912)
GO:0048513	animal organ development	biological process	58/168	4351/15302	0.04903	0.977576804232804	ACACB(-3.62155920976),ACHE(-4.08323111781),ACP5(-3.62216530046),ADRB2(-3.89034642648),ALDH1A1(-3.72431030208),ARHGEF26(-3.04394991562),ARNT2(-4.23069550209),CDKN2B_1(-3.21315980854),COL18A1(-4.40164460747),COL27A1(-4.2594877359),CXCL10(-13.7388009038),CYP4A11(-3.00400294791),CYP4A38(-3.52448648571),DMRTA1(-3.08391305537),EDN1(-3.3688451926),ELF5(-4.90707362531),FLRT3(-3.03888336167),FOXN1(-3.6437…	ACACB(-3.62155920976),ACHE(-4.08323111781),ACP5(-3.62216530046),ADRB2(-3.89034642648),ALDH1A1(-3.72431030208),ARHGEF26(-3.04394991562),ARNT2(-4.23069550209),CDKN2B_1(-3.21315980854),COL18A1(-4.40164460747),COL27A1(-4.2594877359),CXCL10(-13.7388009038),CYP4A11(-3.00400294791),CYP4A38(-3.52448648571),DMRTA1(-3.08391305537),EDN1(-3.3688451926),ELF5(-4.90707362531),FLRT3(-3.03888336167),FOXN1(-3.6437…
GO:0035023	regulation of Rho protein signal transduction	biological process	3/168	75/15302	0.04945	0.977576804232804	ARHGEF26(-3.04394991562),MCF2L(-4.08792406249),RTN4R(-3.78367321039)	ARHGEF26(-3.04394991562),MCF2L(-4.08792406249),RTN4R(-3.78367321039)
GO:0046579	positive regulation of Ras protein signal transduction	biological process	3/168	75/15302	0.04945	0.977576804232804	ARHGEF26(-3.04394991562),MCF2L(-4.08792406249),RTN4R(-3.78367321039)	ARHGEF26(-3.04394991562),MCF2L(-4.08792406249),RTN4R(-3.78367321039)
GO:0060420	regulation of heart growth	biological process	3/168	75/15302	0.04945	0.977576804232804	ACACB(-3.62155920976),EDN1(-3.3688451926),TP73(-11.3272251469)	ACACB(-3.62155920976),EDN1(-3.3688451926),TP73(-11.3272251469)
GO:0001649	osteoblast differentiation	biological process	5/168	181/15302	0.04946	0.977576804232804	ACHE(-4.08323111781),IGF2(-6.67109718089),IGFBP5(-11.4257124547),LOC475935(-3.26665176019),SHOX2(-3.26896508765)	ACHE(-4.08323111781),IGF2(-6.67109718089),IGFBP5(-11.4257124547),LOC475935(-3.26665176019),SHOX2(-3.26896508765)
GO:0042742	defense response to bacterium	biological process	8/168	367/15302	0.04973	0.977576804232804	ABO(-12.257268006),ACP5(-3.62216530046),ATP2A3(-9.12817995224),F2(-5.34691837052),LOC100684769(-3.3890426366),LOC485869(-3.50580800324),RARRES2(-3.23701706024),TLR4(-4.58960504562)	ABO(-12.257268006),ACP5(-3.62216530046),ATP2A3(-9.12817995224),F2(-5.34691837052),LOC100684769(-3.3890426366),LOC485869(-3.50580800324),RARRES2(-3.23701706024),TLR4(-4.58960504562)
GO:0034765	regulation of ion transmembrane transport	biological process	8/168	368/15302	0.05038	0.977576804232804	ABCC8(-4.11329818101),ADRB2(-3.89034642648),ATP2A3(-9.12817995224),CXCL10(-13.7388009038),F2(-5.34691837052),KCNJ11(-3.99402330437),KCNJ2(-3.03014045346),OSR1(-3.26903718076)	ABCC8(-4.11329818101),ADRB2(-3.89034642648),ATP2A3(-9.12817995224),CXCL10(-13.7388009038),F2(-5.34691837052),KCNJ11(-3.99402330437),KCNJ2(-3.03014045346),OSR1(-3.26903718076)
GO:1903825	organic acid transmembrane transport	biological process	5/168	182/15302	0.05042	0.977576804232804	ACACB(-3.62155920976),OSR1(-3.26903718076),SLC38A3(-3.21631323952),SLC5A8(-3.99566699062),SLC6A12(-5.63584113238)	ACACB(-3.62155920976),OSR1(-3.26903718076),SLC38A3(-3.21631323952),SLC5A8(-3.99566699062),SLC6A12(-5.63584113238)
GO:1905039	carboxylic acid transmembrane transport	biological process	5/168	182/15302	0.05042	0.977576804232804	ACACB(-3.62155920976),OSR1(-3.26903718076),SLC38A3(-3.21631323952),SLC5A8(-3.99566699062),SLC6A12(-5.63584113238)	ACACB(-3.62155920976),OSR1(-3.26903718076),SLC38A3(-3.21631323952),SLC5A8(-3.99566699062),SLC6A12(-5.63584113238)
GO:0006505	GPI anchor metabolic process	biological process	2/168	33/15302	0.05067	0.977576804232804	DPEP1(-5.11208572671),GPLD1(-3.23207073074)	DPEP1(-5.11208572671),GPLD1(-3.23207073074)
GO:0007096	regulation of exit from mitosis	biological process	2/168	33/15302	0.05067	0.977576804232804	FRMD1(-3.33910512166),NPM2(-11.6361442464)	FRMD1(-3.33910512166),NPM2(-11.6361442464)
GO:0021854	hypothalamus development	biological process	2/168	33/15302	0.05067	0.977576804232804	ARNT2(-4.23069550209),SIM1(-10.2776283675)	ARNT2(-4.23069550209),SIM1(-10.2776283675)
GO:0043276	anoikis	biological process	2/168	33/15302	0.05067	0.977576804232804	BCL2L1(-4.60342312305),BMF(-3.2947157555)	BCL2L1(-4.60342312305),BMF(-3.2947157555)
GO:0050913	sensory perception of bitter taste	biological process	2/168	33/15302	0.05067	0.977576804232804	PIGR(-5.80516062607),TRPA1(-9.67065624912)	PIGR(-5.80516062607),TRPA1(-9.67065624912)
GO:0071624	positive regulation of granulocyte chemotaxis	biological process	2/168	33/15302	0.05067	0.977576804232804	EDN1(-3.3688451926),LOC485869(-3.50580800324)	EDN1(-3.3688451926),LOC485869(-3.50580800324)
GO:0032760	positive regulation of tumor necrosis factor production	biological process	3/168	76/15302	0.05108	0.977576804232804	ABCC8(-4.11329818101),LOC485869(-3.50580800324),TLR4(-4.58960504562)	ABCC8(-4.11329818101),LOC485869(-3.50580800324),TLR4(-4.58960504562)
GO:0042116	macrophage activation	biological process	3/168	76/15302	0.05108	0.977576804232804	ITGB2(-5.77788517684),LOC485869(-3.50580800324),TLR4(-4.58960504562)	ITGB2(-5.77788517684),LOC485869(-3.50580800324),TLR4(-4.58960504562)
GO:0072376	protein activation cascade	biological process	3/168	76/15302	0.05108	0.977576804232804	F2(-5.34691837052),PROS1(-11.4183955325),TFPI(-11.5496178357)	F2(-5.34691837052),PROS1(-11.4183955325),TFPI(-11.5496178357)
GO:0010628	positive regulation of gene expression	biological process	31/168	2103/15302	0.05159	0.977576804232804	ADRB2(-3.89034642648),ARNT2(-4.23069550209),CDKN2B_1(-3.21315980854),CHP2(-11.2127638639),CXCL10(-13.7388009038),EDN1(-3.3688451926),ELF5(-4.90707362531),FOXN1(-3.64376000188),IGF2(-6.67109718089),ITGB8(-4.34248843593),KLF1(-10.9241295851),LOC484933(-3.07832882936),MAF(-16.799432316),MAFB(-5.11808307341),MCF2L(-4.08792406249),MCIDAS(-3.70106089563),MEOX1(-3.47573963733),NR5A2(-10.3716568685),OSR1…	ADRB2(-3.89034642648),ARNT2(-4.23069550209),CDKN2B_1(-3.21315980854),CHP2(-11.2127638639),CXCL10(-13.7388009038),EDN1(-3.3688451926),ELF5(-4.90707362531),FOXN1(-3.64376000188),IGF2(-6.67109718089),ITGB8(-4.34248843593),KLF1(-10.9241295851),LOC484933(-3.07832882936),MAF(-16.799432316),MAFB(-5.11808307341),MCF2L(-4.08792406249),MCIDAS(-3.70106089563),MEOX1(-3.47573963733),NR5A2(-10.3716568685),OSR1…
GO:0009101	glycoprotein biosynthetic process	biological process	7/168	306/15302	0.05216	0.977576804232804	B3GNT3(-12.6352147668),B4GALNT2(-4.42589679926),HS3ST5(-5.45766618501),LARGE1(-3.9918767669),MUC20(-3.71981294569),MUC5AC(-6.1826318192),MUC5B(-8.41006768099)	B3GNT3(-12.6352147668),B4GALNT2(-4.42589679926),HS3ST5(-5.45766618501),LARGE1(-3.9918767669),MUC20(-3.71981294569),MUC5AC(-6.1826318192),MUC5B(-8.41006768099)
GO:1901698	response to nitrogen compound	biological process	21/168	1315/15302	0.05227	0.977576804232804	ABCC8(-4.11329818101),ACHE(-4.08323111781),ADRB2(-3.89034642648),ARNT2(-4.23069550209),DPEP1(-5.11208572671),EDN1(-3.3688451926),F2(-5.34691837052),GPLD1(-3.23207073074),HABP2(-13.88889796),IGF2(-6.67109718089),IGFBP5(-11.4257124547),ITGB2(-5.77788517684),KCNJ11(-3.99402330437),LOC488947(-11.0233986017),MGMT(-3.18834559881),MGST1(-18.0793548796),MMP2(-10.0364209105),RARRES2(-3.23701706024),STX1B(…	ABCC8(-4.11329818101),ACHE(-4.08323111781),ADRB2(-3.89034642648),ARNT2(-4.23069550209),DPEP1(-5.11208572671),EDN1(-3.3688451926),F2(-5.34691837052),GPLD1(-3.23207073074),HABP2(-13.88889796),IGF2(-6.67109718089),IGFBP5(-11.4257124547),ITGB2(-5.77788517684),KCNJ11(-3.99402330437),LOC488947(-11.0233986017),MGMT(-3.18834559881),MGST1(-18.0793548796),MMP2(-10.0364209105),RARRES2(-3.23701706024),STX1B(…
GO:1904018	positive regulation of vasculature development	biological process	5/168	184/15302	0.05238	0.977576804232804	CCL24(-3.04867073822),CHRNA7(-5.35407409728),IGF2(-6.67109718089),ITGB2(-5.77788517684),ITGB8(-4.34248843593)	CCL24(-3.04867073822),CHRNA7(-5.35407409728),IGF2(-6.67109718089),ITGB2(-5.77788517684),ITGB8(-4.34248843593)
GO:0060795	cell fate commitment involved in formation of primary germ layer	biological process	3/168	77/15302	0.05274	0.977576804232804	ELF5(-4.90707362531),LRIG1(-3.04240571783),PBX1(-3.73639329995)	ELF5(-4.90707362531),LRIG1(-3.04240571783),PBX1(-3.73639329995)
GO:0031323	regulation of cellular metabolic process	biological process	76/168	5946/15302	0.05278	0.977576804232804	ACACB(-3.62155920976),ACHE(-4.08323111781),ACP5(-3.62216530046),ADGRF1(-3.34790806372),ADRB2(-3.89034642648),ARNT2(-4.23069550209),BCL2L1(-4.60342312305),BMF(-3.2947157555),BST2(-3.1277922092),CCL24(-3.04867073822),CCL26(-18.5884161779),CDKN2B_1(-3.21315980854),CHP2(-11.2127638639),CHRNA7(-5.35407409728),CXCL10(-13.7388009038),DMRTA1(-3.08391305537),DPEP1(-5.11208572671),EDN1(-3.3688451926),ELF5(…	ACACB(-3.62155920976),ACHE(-4.08323111781),ACP5(-3.62216530046),ADGRF1(-3.34790806372),ADRB2(-3.89034642648),ARNT2(-4.23069550209),BCL2L1(-4.60342312305),BMF(-3.2947157555),BST2(-3.1277922092),CCL24(-3.04867073822),CCL26(-18.5884161779),CDKN2B_1(-3.21315980854),CHP2(-11.2127638639),CHRNA7(-5.35407409728),CXCL10(-13.7388009038),DMRTA1(-3.08391305537),DPEP1(-5.11208572671),EDN1(-3.3688451926),ELF5(…
GO:0009615	response to virus	biological process	7/168	307/15302	0.05290	0.977576804232804	BST2(-3.1277922092),CXCL10(-13.7388009038),HERC5(-3.85830811562),LOC100684769(-3.3890426366),LOC475935(-3.26665176019),LOC488947(-11.0233986017),TRIM6(-13.7911652632)	BST2(-3.1277922092),CXCL10(-13.7388009038),HERC5(-3.85830811562),LOC100684769(-3.3890426366),LOC475935(-3.26665176019),LOC488947(-11.0233986017),TRIM6(-13.7911652632)
GO:0032868	response to insulin	biological process	8/168	372/15302	0.05304	0.977576804232804	ABCC8(-4.11329818101),ARNT2(-4.23069550209),DPEP1(-5.11208572671),GPLD1(-3.23207073074),IGF2(-6.67109718089),RARRES2(-3.23701706024),STX1B(-3.3774028585),TLR4(-4.58960504562)	ABCC8(-4.11329818101),ARNT2(-4.23069550209),DPEP1(-5.11208572671),GPLD1(-3.23207073074),IGF2(-6.67109718089),RARRES2(-3.23701706024),STX1B(-3.3774028585),TLR4(-4.58960504562)
GO:0071902	positive regulation of protein serine/threonine kinase activity	biological process	8/168	372/15302	0.05304	0.977576804232804	ADRB2(-3.89034642648),CHRNA7(-5.35407409728),EDN1(-3.3688451926),IGF2(-6.67109718089),LOC100684769(-3.3890426366),MUC20(-3.71981294569),TLR4(-4.58960504562),TP73(-11.3272251469)	ADRB2(-3.89034642648),CHRNA7(-5.35407409728),EDN1(-3.3688451926),IGF2(-6.67109718089),LOC100684769(-3.3890426366),MUC20(-3.71981294569),TLR4(-4.58960504562),TP73(-11.3272251469)
GO:0044057	regulation of system process	biological process	12/168	647/15302	0.05316	0.977576804232804	ABCC8(-4.11329818101),ADRB2(-3.89034642648),ATP2A3(-9.12817995224),CHRNB4(-3.83664747871),EDN1(-3.3688451926),IGFBP5(-11.4257124547),ITGB2(-5.77788517684),KCNJ2(-3.03014045346),MMP2(-10.0364209105),STX1B(-3.3774028585),TLR4(-4.58960504562),TRPA1(-9.67065624912)	ABCC8(-4.11329818101),ADRB2(-3.89034642648),ATP2A3(-9.12817995224),CHRNB4(-3.83664747871),EDN1(-3.3688451926),IGFBP5(-11.4257124547),ITGB2(-5.77788517684),KCNJ2(-3.03014045346),MMP2(-10.0364209105),STX1B(-3.3774028585),TLR4(-4.58960504562),TRPA1(-9.67065624912)
GO:0019216	regulation of lipid metabolic process	biological process	9/168	439/15302	0.05327	0.977576804232804	ACACB(-3.62155920976),CYP4A11(-3.00400294791),CYP4A38(-3.52448648571),F2(-5.34691837052),GPLD1(-3.23207073074),IGF2(-6.67109718089),PLIN5(-11.1083218903),RARRES2(-3.23701706024),UGT1A6(-11.4786129062)	ACACB(-3.62155920976),CYP4A11(-3.00400294791),CYP4A38(-3.52448648571),F2(-5.34691837052),GPLD1(-3.23207073074),IGF2(-6.67109718089),PLIN5(-11.1083218903),RARRES2(-3.23701706024),UGT1A6(-11.4786129062)
GO:0002221	pattern recognition receptor signaling pathway	biological process	5/168	185/15302	0.05338	0.977576804232804	CLEC7A(-14.8753820406),ITGB2(-5.77788517684),LOC100684769(-3.3890426366),LOC485869(-3.50580800324),TLR4(-4.58960504562)	CLEC7A(-14.8753820406),ITGB2(-5.77788517684),LOC100684769(-3.3890426366),LOC485869(-3.50580800324),TLR4(-4.58960504562)
GO:0006109	regulation of carbohydrate metabolic process	biological process	5/168	185/15302	0.05338	0.977576804232804	ACACB(-3.62155920976),GPLD1(-3.23207073074),IGF2(-6.67109718089),IGFBP5(-11.4257124547),UGT1A6(-11.4786129062)	ACACB(-3.62155920976),GPLD1(-3.23207073074),IGF2(-6.67109718089),IGFBP5(-11.4257124547),UGT1A6(-11.4786129062)
GO:0045070	positive regulation of viral genome replication	biological process	2/168	34/15302	0.05346	0.977576804232804	LOC488947(-11.0233986017),NR5A2(-10.3716568685)	LOC488947(-11.0233986017),NR5A2(-10.3716568685)
GO:0050912	detection of chemical stimulus involved in sensory perception of taste	biological process	2/168	34/15302	0.05346	0.977576804232804	PIGR(-5.80516062607),TRPA1(-9.67065624912)	PIGR(-5.80516062607),TRPA1(-9.67065624912)
GO:1902803	regulation of synaptic vesicle transport	biological process	2/168	34/15302	0.05346	0.977576804232804	STX1B(-3.3774028585),UNC13A(-8.97732763088)	STX1B(-3.3774028585),UNC13A(-8.97732763088)
GO:1905476	negative regulation of protein localization to membrane	biological process	2/168	34/15302	0.05346	0.977576804232804	ANXA13(-3.61051677385),BCL2L1(-4.60342312305)	ANXA13(-3.61051677385),BCL2L1(-4.60342312305)
GO:2000403	positive regulation of lymphocyte migration	biological process	2/168	34/15302	0.05346	0.977576804232804	CXCL10(-13.7388009038),DOCK8(-3.40388242557)	CXCL10(-13.7388009038),DOCK8(-3.40388242557)
GO:0001957	intramembranous ossification	biological process	1/168	5/15302	0.05371	0.977576804232804	MMP2(-10.0364209105)	MMP2(-10.0364209105)
GO:0002232	leukocyte chemotaxis involved in inflammatory response	biological process	1/168	5/15302	0.05371	0.977576804232804	LOC485869(-3.50580800324)	LOC485869(-3.50580800324)
GO:0002322	B cell proliferation involved in immune response	biological process	1/168	5/15302	0.05371	0.977576804232804	TLR4(-4.58960504562)	TLR4(-4.58960504562)
GO:0002396	MHC protein complex assembly	biological process	1/168	5/15302	0.05371	0.977576804232804	DLA-DRA(-3.27494942529)	DLA-DRA(-3.27494942529)
GO:0002501	peptide antigen assembly with MHC protein complex	biological process	1/168	5/15302	0.05371	0.977576804232804	DLA-DRA(-3.27494942529)	DLA-DRA(-3.27494942529)
GO:0003100	regulation of systemic arterial blood pressure by endothelin	biological process	1/168	5/15302	0.05371	0.977576804232804	EDN1(-3.3688451926)	EDN1(-3.3688451926)
GO:0003431	growth plate cartilage chondrocyte development	biological process	1/168	5/15302	0.05371	0.977576804232804	COL27A1(-4.2594877359)	COL27A1(-4.2594877359)
GO:0006001	fructose catabolic process	biological process	1/168	5/15302	0.05371	0.977576804232804	ALDH1A1(-3.72431030208)	ALDH1A1(-3.72431030208)
GO:0009137	purine nucleoside diphosphate catabolic process	biological process	1/168	5/15302	0.05371	0.977576804232804	ENTPD2(-4.88610872627)	ENTPD2(-4.88610872627)
GO:0009181	purine ribonucleoside diphosphate catabolic process	biological process	1/168	5/15302	0.05371	0.977576804232804	ENTPD2(-4.88610872627)	ENTPD2(-4.88610872627)
GO:0014036	neural crest cell fate specification	biological process	1/168	5/15302	0.05371	0.977576804232804	PBX1(-3.73639329995)	PBX1(-3.73639329995)
GO:0015959	diadenosine polyphosphate metabolic process	biological process	1/168	5/15302	0.05371	0.977576804232804	FHIT(-3.94319717671)	FHIT(-3.94319717671)
GO:0018101	protein citrullination	biological process	1/168	5/15302	0.05371	0.977576804232804	PADI2(-3.36443940662)	PADI2(-3.36443940662)
GO:0019441	tryptophan catabolic process to kynurenine	biological process	1/168	5/15302	0.05371	0.977576804232804	IDO2(-3.76705098868)	IDO2(-3.76705098868)
GO:0019853	L-ascorbic acid biosynthetic process	biological process	1/168	5/15302	0.05371	0.977576804232804	LOC486100(-5.2525973023)	LOC486100(-5.2525973023)
GO:0030185	nitric oxide transport	biological process	1/168	5/15302	0.05371	0.977576804232804	EDN1(-3.3688451926)	EDN1(-3.3688451926)
GO:0030311	poly-N-acetyllactosamine biosynthetic process	biological process	1/168	5/15302	0.05371	0.977576804232804	B3GNT3(-12.6352147668)	B3GNT3(-12.6352147668)
GO:0032223	negative regulation of synaptic transmission, cholinergic	biological process	1/168	5/15302	0.05371	0.977576804232804	ACHE(-4.08323111781)	ACHE(-4.08323111781)
GO:0032696	negative regulation of interleukin-13 production	biological process	1/168	5/15302	0.05371	0.977576804232804	SCGB1A1(-7.49611882365)	SCGB1A1(-7.49611882365)
GO:0032713	negative regulation of interleukin-4 production	biological process	1/168	5/15302	0.05371	0.977576804232804	SCGB1A1(-7.49611882365)	SCGB1A1(-7.49611882365)
GO:0034014	response to triglyceride	biological process	1/168	5/15302	0.05371	0.977576804232804	GPLD1(-3.23207073074)	GPLD1(-3.23207073074)
GO:0035118	embryonic pectoral fin morphogenesis	biological process	1/168	5/15302	0.05371	0.977576804232804	FIBIN(-3.28746418271)	FIBIN(-3.28746418271)
GO:0036022	limb joint morphogenesis	biological process	1/168	5/15302	0.05371	0.977576804232804	OSR1(-3.26903718076)	OSR1(-3.26903718076)
GO:0036072	direct ossification	biological process	1/168	5/15302	0.05371	0.977576804232804	MMP2(-10.0364209105)	MMP2(-10.0364209105)
GO:0036414	histone citrullination	biological process	1/168	5/15302	0.05371	0.977576804232804	PADI2(-3.36443940662)	PADI2(-3.36443940662)
GO:0043179	rhythmic excitation	biological process	1/168	5/15302	0.05371	0.977576804232804	EDN1(-3.3688451926)	EDN1(-3.3688451926)
GO:0048633	positive regulation of skeletal muscle tissue growth	biological process	1/168	5/15302	0.05371	0.977576804232804	ADRB2(-3.89034642648)	ADRB2(-3.89034642648)
GO:0048794	swim bladder development	biological process	1/168	5/15302	0.05371	0.977576804232804	ARNT2(-4.23069550209)	ARNT2(-4.23069550209)
GO:0050689	negative regulation of defense response to virus by host	biological process	1/168	5/15302	0.05371	0.977576804232804	LOC488947(-11.0233986017)	LOC488947(-11.0233986017)
GO:0052150	modulation by symbiont of host apoptotic process	biological process	1/168	5/15302	0.05371	0.977576804232804	BCL2L1(-4.60342312305)	BCL2L1(-4.60342312305)
GO:0060214	endocardium formation	biological process	1/168	5/15302	0.05371	0.977576804232804	SOX18(-12.2716672785)	SOX18(-12.2716672785)
GO:0060264	regulation of respiratory burst involved in inflammatory response	biological process	1/168	5/15302	0.05371	0.977576804232804	LOC485869(-3.50580800324)	LOC485869(-3.50580800324)
GO:0060267	positive regulation of respiratory burst	biological process	1/168	5/15302	0.05371	0.977576804232804	LOC485869(-3.50580800324)	LOC485869(-3.50580800324)
GO:0061113	pancreas morphogenesis	biological process	1/168	5/15302	0.05371	0.977576804232804	NR5A2(-10.3716568685)	NR5A2(-10.3716568685)
GO:0061624	fructose catabolic process to hydroxyacetone phosphate and glyceraldehyde-3-phosphate	biological process	1/168	5/15302	0.05371	0.977576804232804	ALDH1A1(-3.72431030208)	ALDH1A1(-3.72431030208)
GO:0061669	spontaneous neurotransmitter secretion	biological process	1/168	5/15302	0.05371	0.977576804232804	STX1B(-3.3774028585)	STX1B(-3.3774028585)
GO:0061724	lipophagy	biological process	1/168	5/15302	0.05371	0.977576804232804	ADRB2(-3.89034642648)	ADRB2(-3.89034642648)
GO:0061739	protein lipidation involved in autophagosome assembly	biological process	1/168	5/15302	0.05371	0.977576804232804	LOC100684769(-3.3890426366)	LOC100684769(-3.3890426366)
GO:0070427	nucleotide-binding oligomerization domain containing 1 signaling pathway	biological process	1/168	5/15302	0.05371	0.977576804232804	TLR4(-4.58960504562)	TLR4(-4.58960504562)
GO:0070432	regulation of nucleotide-binding oligomerization domain containing 2 signaling pathway	biological process	1/168	5/15302	0.05371	0.977576804232804	TLR4(-4.58960504562)	TLR4(-4.58960504562)
GO:0070945	neutrophil mediated killing of gram-negative bacterium	biological process	1/168	5/15302	0.05371	0.977576804232804	F2(-5.34691837052)	F2(-5.34691837052)
GO:0072047	proximal/distal pattern formation involved in nephron development	biological process	1/168	5/15302	0.05371	0.977576804232804	OSR1(-3.26903718076)	OSR1(-3.26903718076)
GO:0072081	specification of nephron tubule identity	biological process	1/168	5/15302	0.05371	0.977576804232804	OSR1(-3.26903718076)	OSR1(-3.26903718076)
GO:0072162	metanephric mesenchymal cell differentiation	biological process	1/168	5/15302	0.05371	0.977576804232804	OSR1(-3.26903718076)	OSR1(-3.26903718076)
GO:0072338	cellular lactam metabolic process	biological process	1/168	5/15302	0.05371	0.977576804232804	DPEP1(-5.11208572671)	DPEP1(-5.11208572671)
GO:0140052	cellular response to oxidised low-density lipoprotein particle stimulus	biological process	1/168	5/15302	0.05371	0.977576804232804	TLR4(-4.58960504562)	TLR4(-4.58960504562)
GO:1900736	regulation of phospholipase C-activating G-protein coupled receptor signaling pathway	biological process	1/168	5/15302	0.05371	0.977576804232804	F2(-5.34691837052)	F2(-5.34691837052)
GO:1901079	positive regulation of relaxation of muscle	biological process	1/168	5/15302	0.05371	0.977576804232804	ABCC8(-4.11329818101)	ABCC8(-4.11329818101)
GO:1902167	positive regulation of intrinsic apoptotic signaling pathway in response to DNA damage by p53 class ...	biological process	1/168	5/15302	0.05371	0.977576804232804	TP73(-11.3272251469)	TP73(-11.3272251469)
GO:1904901	positive regulation of myosin II filament organization	biological process	1/168	5/15302	0.05371	0.977576804232804	ITGB2(-5.77788517684)	ITGB2(-5.77788517684)
GO:1905225	response to thyrotropin-releasing hormone	biological process	1/168	5/15302	0.05371	0.977576804232804	F2(-5.34691837052)	F2(-5.34691837052)
GO:1905665	positive regulation of calcium ion import across plasma membrane	biological process	1/168	5/15302	0.05371	0.977576804232804	ADRB2(-3.89034642648)	ADRB2(-3.89034642648)
GO:2000467	positive regulation of glycogen (starch) synthase activity	biological process	1/168	5/15302	0.05371	0.977576804232804	IGF2(-6.67109718089)	IGF2(-6.67109718089)
GO:0016079	synaptic vesicle exocytosis	biological process	4/168	129/15302	0.05381	0.977576804232804	LOC611813(-3.50363862095),STX1B(-3.3774028585),SYT3(-3.2916150485),UNC13A(-8.97732763088)	LOC611813(-3.50363862095),STX1B(-3.3774028585),SYT3(-3.2916150485),UNC13A(-8.97732763088)
GO:0051208	sequestering of calcium ion	biological process	4/168	129/15302	0.05381	0.977576804232804	ATP2A3(-9.12817995224),CXCL10(-13.7388009038),F2(-5.34691837052),TRPA1(-9.67065624912)	ATP2A3(-9.12817995224),CXCL10(-13.7388009038),F2(-5.34691837052),TRPA1(-9.67065624912)
GO:0060078	regulation of postsynaptic membrane potential	biological process	4/168	129/15302	0.05381	0.977576804232804	ADRB2(-3.89034642648),CHRNA7(-5.35407409728),CHRNB4(-3.83664747871),STX1B(-3.3774028585)	ADRB2(-3.89034642648),CHRNA7(-5.35407409728),CHRNB4(-3.83664747871),STX1B(-3.3774028585)
GO:0006813	potassium ion transport	biological process	6/168	246/15302	0.05429	0.98345532631579	ABCC8(-4.11329818101),ADRB2(-3.89034642648),KCNJ11(-3.99402330437),KCNJ16(-9.00358537216),KCNJ2(-3.03014045346),KCNK5(-4.68794563243)	ABCC8(-4.11329818101),ADRB2(-3.89034642648),KCNJ11(-3.99402330437),KCNJ16(-9.00358537216),KCNJ2(-3.03014045346),KCNK5(-4.68794563243)
GO:0010470	regulation of gastrulation	biological process	3/168	78/15302	0.05442	0.98345532631579	LRIG1(-3.04240571783),OSR1(-3.26903718076),PBX1(-3.73639329995)	LRIG1(-3.04240571783),OSR1(-3.26903718076),PBX1(-3.73639329995)
GO:0045844	positive regulation of striated muscle tissue development	biological process	3/168	78/15302	0.05442	0.98345532631579	ADRB2(-3.89034642648),EDN1(-3.3688451926),SHOX2(-3.26896508765)	ADRB2(-3.89034642648),EDN1(-3.3688451926),SHOX2(-3.26896508765)
GO:0070268	cornification	biological process	3/168	78/15302	0.05442	0.98345532631579	KRT25(-14.7311013727),KRT27(-14.8318478892),KRT5(-4.99555477129)	KRT25(-14.7311013727),KRT27(-14.8318478892),KRT5(-4.99555477129)
GO:1903557	positive regulation of tumor necrosis factor superfamily cytokine production	biological process	3/168	78/15302	0.05442	0.98345532631579	ABCC8(-4.11329818101),LOC485869(-3.50580800324),TLR4(-4.58960504562)	ABCC8(-4.11329818101),LOC485869(-3.50580800324),TLR4(-4.58960504562)
GO:0009888	tissue development	biological process	38/168	2686/15302	0.05452	0.983733613445378	ADRB2(-3.89034642648),ALDH1A1(-3.72431030208),ARHGEF26(-3.04394991562),ATP2A3(-9.12817995224),CDKN2B_1(-3.21315980854),COL18A1(-4.40164460747),COL27A1(-4.2594877359),CXCL10(-13.7388009038),EDN1(-3.3688451926),ELF5(-4.90707362531),FLRT3(-3.03888336167),FOXN1(-3.64376000188),FRMD1(-3.33910512166),GPLD1(-3.23207073074),IGFBP5(-11.4257124547),ITGB2(-5.77788517684),ITGB8(-4.34248843593),KRT25(-14.7311…	ADRB2(-3.89034642648),ALDH1A1(-3.72431030208),ARHGEF26(-3.04394991562),ATP2A3(-9.12817995224),CDKN2B_1(-3.21315980854),COL18A1(-4.40164460747),COL27A1(-4.2594877359),CXCL10(-13.7388009038),EDN1(-3.3688451926),ELF5(-4.90707362531),FLRT3(-3.03888336167),FOXN1(-3.64376000188),FRMD1(-3.33910512166),GPLD1(-3.23207073074),IGFBP5(-11.4257124547),ITGB2(-5.77788517684),ITGB8(-4.34248843593),KRT25(-14.7311…
GO:0043900	regulation of multi-organism process	biological process	11/168	579/15302	0.05455	0.983733613445378	BST2(-3.1277922092),HERC5(-3.85830811562),HS3ST5(-5.45766618501),ITGB2(-5.77788517684),LOC475935(-3.26665176019),LOC485869(-3.50580800324),LOC488947(-11.0233986017),NR5A2(-10.3716568685),STX1B(-3.3774028585),TRIM6(-13.7911652632),UNC13A(-8.97732763088)	BST2(-3.1277922092),HERC5(-3.85830811562),HS3ST5(-5.45766618501),ITGB2(-5.77788517684),LOC475935(-3.26665176019),LOC485869(-3.50580800324),LOC488947(-11.0233986017),NR5A2(-10.3716568685),STX1B(-3.3774028585),TRIM6(-13.7911652632),UNC13A(-8.97732763088)
GO:0046873	metal ion transmembrane transporter activity	molecular function	11/160	429/13372	0.01412	0.986436571428571	ABCC8(-4.11329818101),ATP2A3(-9.12817995224),KCNJ11(-3.99402330437),KCNJ16(-9.00358537216),KCNJ2(-3.03014045346),KCNK5(-4.68794563243),SCNN1A(-3.01233527022),SLC5A8(-3.99566699062),SLC6A12(-5.63584113238),TRPA1(-9.67065624912),TRPM8(-4.34051219603)	ABCC8(-4.11329818101),ATP2A3(-9.12817995224),KCNJ11(-3.99402330437),KCNJ16(-9.00358537216),KCNJ2(-3.03014045346),KCNK5(-4.68794563243),SCNN1A(-3.01233527022),SLC5A8(-3.99566699062),SLC6A12(-5.63584113238),TRPA1(-9.67065624912),TRPM8(-4.34051219603)
GO:0022803	passive transmembrane transporter activity	molecular function	11/160	431/13372	0.01457	0.986436571428571	ABCC8(-4.11329818101),CHRNA7(-5.35407409728),CHRNB4(-3.83664747871),KCNJ11(-3.99402330437),KCNJ16(-9.00358537216),KCNJ2(-3.03014045346),KCNK5(-4.68794563243),SCNN1A(-3.01233527022),SLC5A8(-3.99566699062),TRPA1(-9.67065624912),TRPM8(-4.34051219603)	ABCC8(-4.11329818101),CHRNA7(-5.35407409728),CHRNB4(-3.83664747871),KCNJ11(-3.99402330437),KCNJ16(-9.00358537216),KCNJ2(-3.03014045346),KCNK5(-4.68794563243),SCNN1A(-3.01233527022),SLC5A8(-3.99566699062),TRPA1(-9.67065624912),TRPM8(-4.34051219603)
GO:0015643	toxic substance binding	molecular function	2/160	16/13372	0.01529	0.986436571428571	CHRNA7(-5.35407409728),CYP4B1(-7.33442290424)	CHRNA7(-5.35407409728),CYP4B1(-7.33442290424)
GO:0016638	oxidoreductase activity, acting on the CH-NH2 group of donors	molecular function	2/160	16/13372	0.01529	0.986436571428571	DAO(-13.9923418092),LOXL4(-3.61045236733)	DAO(-13.9923418092),LOXL4(-3.61045236733)
GO:0004497	monooxygenase activity	molecular function	4/160	80/13372	0.01546	0.986436571428571	CYP4A11(-3.00400294791),CYP4A38(-3.52448648571),CYP4B1(-7.33442290424),FMO5(-3.94469650084)	CYP4A11(-3.00400294791),CYP4A38(-3.52448648571),CYP4B1(-7.33442290424),FMO5(-3.94469650084)
GO:0042802	identical protein binding	molecular function	33/160	1894/13372	0.01556	0.986436571428571	ACACB(-3.62155920976),ACHE(-4.08323111781),ADRB2(-3.89034642648),ALDH1A1(-3.72431030208),BCL2L1(-4.60342312305),BST2(-3.1277922092),CHRNA7(-5.35407409728),COL18A1(-4.40164460747),DMRTA1(-3.08391305537),ENTPD2(-4.88610872627),FHIT(-3.94319717671),FIBIN(-3.28746418271),FLRT3(-3.03888336167),KCNJ2(-3.03014045346),MAF(-16.799432316),MAFB(-5.11808307341),MCIDAS(-3.70106089563),MGST1(-18.0793548796),MU…	ACACB(-3.62155920976),ACHE(-4.08323111781),ADRB2(-3.89034642648),ALDH1A1(-3.72431030208),BCL2L1(-4.60342312305),BST2(-3.1277922092),CHRNA7(-5.35407409728),COL18A1(-4.40164460747),DMRTA1(-3.08391305537),ENTPD2(-4.88610872627),FHIT(-3.94319717671),FIBIN(-3.28746418271),FLRT3(-3.03888336167),KCNJ2(-3.03014045346),MAF(-16.799432316),MAFB(-5.11808307341),MCIDAS(-3.70106089563),MGST1(-18.0793548796),MU…
GO:0005267	potassium channel activity	molecular function	5/160	122/13372	0.01558	0.986436571428571	ABCC8(-4.11329818101),KCNJ11(-3.99402330437),KCNJ16(-9.00358537216),KCNJ2(-3.03014045346),KCNK5(-4.68794563243)	ABCC8(-4.11329818101),KCNJ11(-3.99402330437),KCNJ16(-9.00358537216),KCNJ2(-3.03014045346),KCNK5(-4.68794563243)
GO:0008194	UDP-glycosyltransferase activity	molecular function	5/160	122/13372	0.01558	0.986436571428571	ABO(-12.257268006),B3GNT3(-12.6352147668),B4GALNT2(-4.42589679926),LARGE1(-3.9918767669),UGT1A6(-11.4786129062)	ABO(-12.257268006),B3GNT3(-12.6352147668),B4GALNT2(-4.42589679926),LARGE1(-3.9918767669),UGT1A6(-11.4786129062)
GO:0036375	Kibra-Ex-Mer complex	cellular component	1/176	3/15280	0.03416	0.991089014084507	FRMD1(-3.33910512166)	FRMD1(-3.33910512166)
GO:0005741	mitochondrial outer membrane	cellular component	5/176	156/15280	0.03446	0.991089014084507	ACACB(-3.62155920976),BCL2L1(-4.60342312305),BMF(-3.2947157555),MGST1(-18.0793548796),MUC20(-3.71981294569)	ACACB(-3.62155920976),BCL2L1(-4.60342312305),BMF(-3.2947157555),MGST1(-18.0793548796),MUC20(-3.71981294569)
GO:0050729	positive regulation of inflammatory response	biological process	4/168	130/15302	0.05506	0.991888856243442	CCL24(-3.04867073822),GPSM3(-3.43508451465),LOC485869(-3.50580800324),TLR4(-4.58960504562)	CCL24(-3.04867073822),GPSM3(-3.43508451465),LOC485869(-3.50580800324),TLR4(-4.58960504562)
GO:0051704	multi-organism process	biological process	42/168	3021/15302	0.05517	0.991968837696335	ABCC8(-4.11329818101),ABO(-12.257268006),ACP5(-3.62216530046),ADRB2(-3.89034642648),ARNT2(-4.23069550209),ATP2A3(-9.12817995224),ATP8B3(-3.35911365601),BCL2L1(-4.60342312305),BST2(-3.1277922092),CLEC7A(-14.8753820406),CXCL10(-13.7388009038),DMRTA1(-3.08391305537),EDN1(-3.3688451926),ENTPD2(-4.88610872627),F2(-5.34691837052),FOXP2(-3.31708706389),FRMD1(-3.33910512166),HABP2(-13.88889796),HERC5(-3.…	ABCC8(-4.11329818101),ABO(-12.257268006),ACP5(-3.62216530046),ADRB2(-3.89034642648),ARNT2(-4.23069550209),ATP2A3(-9.12817995224),ATP8B3(-3.35911365601),BCL2L1(-4.60342312305),BST2(-3.1277922092),CLEC7A(-14.8753820406),CXCL10(-13.7388009038),DMRTA1(-3.08391305537),EDN1(-3.3688451926),ENTPD2(-4.88610872627),F2(-5.34691837052),FOXP2(-3.31708706389),FRMD1(-3.33910512166),HABP2(-13.88889796),HERC5(-3.…
GO:0043588	skin development	biological process	7/168	310/15302	0.05518	0.991968837696335	FOXN1(-3.64376000188),IGFBP5(-11.4257124547),KRT25(-14.7311013727),KRT27(-14.8318478892),KRT5(-4.99555477129),SOX18(-12.2716672785),TNFRSF19(-3.0319919345)	FOXN1(-3.64376000188),IGFBP5(-11.4257124547),KRT25(-14.7311013727),KRT27(-14.8318478892),KRT5(-4.99555477129),SOX18(-12.2716672785),TNFRSF19(-3.0319919345)
GO:0043086	negative regulation of catalytic activity	biological process	14/168	796/15302	0.05543	0.995420753138075	ACACB(-3.62155920976),BST2(-3.1277922092),CDKN2B_1(-3.21315980854),DPEP1(-5.11208572671),FLRT3(-3.03888336167),LOC488947(-11.0233986017),PALM(-3.86557195491),PLIN5(-11.1083218903),PODNL1(-11.7072685294),PROS1(-11.4183955325),RTN4R(-3.78367321039),TFPI(-11.5496178357),TP73(-11.3272251469),UGT1A6(-11.4786129062)	ACACB(-3.62155920976),BST2(-3.1277922092),CDKN2B_1(-3.21315980854),DPEP1(-5.11208572671),FLRT3(-3.03888336167),LOC488947(-11.0233986017),PALM(-3.86557195491),PLIN5(-11.1083218903),PODNL1(-11.7072685294),PROS1(-11.4183955325),RTN4R(-3.78367321039),TFPI(-11.5496178357),TP73(-11.3272251469),UGT1A6(-11.4786129062)
GO:0030307	positive regulation of cell growth	biological process	6/168	248/15302	0.05604	1	CPNE5(-4.73867179794),EDN1(-3.3688451926),F2(-5.34691837052),RND2(-3.86180072796),SYT3(-3.2916150485),UNC13A(-8.97732763088)	CPNE5(-4.73867179794),EDN1(-3.3688451926),F2(-5.34691837052),RND2(-3.86180072796),SYT3(-3.2916150485),UNC13A(-8.97732763088)
GO:0050766	positive regulation of phagocytosis	biological process	3/168	79/15302	0.05613	1	ITGB2(-5.77788517684),LOC485869(-3.50580800324),PROS1(-11.4183955325)	ITGB2(-5.77788517684),LOC485869(-3.50580800324),PROS1(-11.4183955325)
GO:0051155	positive regulation of striated muscle cell differentiation	biological process	3/168	79/15302	0.05613	1	EDN1(-3.3688451926),ITGB2(-5.77788517684),SHOX2(-3.26896508765)	EDN1(-3.3688451926),ITGB2(-5.77788517684),SHOX2(-3.26896508765)
GO:1901863	positive regulation of muscle tissue development	biological process	3/168	79/15302	0.05613	1	ADRB2(-3.89034642648),EDN1(-3.3688451926),SHOX2(-3.26896508765)	ADRB2(-3.89034642648),EDN1(-3.3688451926),SHOX2(-3.26896508765)
GO:0001956	positive regulation of neurotransmitter secretion	biological process	2/168	35/15302	0.05630	1	STX1B(-3.3774028585),UNC13A(-8.97732763088)	STX1B(-3.3774028585),UNC13A(-8.97732763088)
GO:0010922	positive regulation of phosphatase activity	biological process	2/168	35/15302	0.05630	1	CHP2(-11.2127638639),GPLD1(-3.23207073074)	CHP2(-11.2127638639),GPLD1(-3.23207073074)
GO:0016081	synaptic vesicle docking	biological process	2/168	35/15302	0.05630	1	STX1B(-3.3774028585),UNC13A(-8.97732763088)	STX1B(-3.3774028585),UNC13A(-8.97732763088)
[truncated: 4,124 more rows]
