# Supplementary material for: Tumorigenicity decrease in Bcl-xL deficient MDCK cells ensuring the safety for influenza vaccine production
Source: PLoS One. 2024 Dec 16;19(12):e0311069. doi: 10.1371/journal.pone.0311069 (PMC11649150; doi:10.1371/journal.pone.0311069)
Supplement: S1 File — (ZIP) [file pone.0311069.s002.zip › S2_File/2_GO_enrichment/enrichment/B_vs_A.sign_GO_enrichment.xls]

GO.ID	Term	Ontology	Significant	Annotated	Pvalue	Qvalue	Signi_id	Signi_symbol
GO:0044459	plasma membrane part	cellular component	151/523	2636/15280	1.5e-11	3.063e-08	ABCC8(-4.11329818101),ACHE(-4.08323111781),ADORA2A(13.0917405989),ADRB2(-3.89034642648),ANK1(4.78640256845),ANK2(11.7918371285),ANOS1(4.91761836035),ANTXR1(3.74335544108),ANXA13(-3.61051677385),ARL4C(-3.00925648286),ATP2B2(8.67835365397),ATP6V0D2(3.59454825548),AXL(4.9376918307),B3GNT3(-12.6352147668),BST2(-3.1277922092),CA4(4.59508574007),CACNB2(5.50245832444),CD226(10.6868156446),CD38(3.7415356…	ABCC8(-4.11329818101),ACHE(-4.08323111781),ADORA2A(13.0917405989),ADRB2(-3.89034642648),ANK1(4.78640256845),ANK2(11.7918371285),ANOS1(4.91761836035),ANTXR1(3.74335544108),ANXA13(-3.61051677385),ARL4C(-3.00925648286),ATP2B2(8.67835365397),ATP6V0D2(3.59454825548),AXL(4.9376918307),B3GNT3(-12.6352147668),BST2(-3.1277922092),CA4(4.59508574007),CACNB2(5.50245832444),CD226(10.6868156446),CD38(3.7415356…
GO:0005576	extracellular region	cellular component	124/523	2028/15280	3.1e-11	3.1651e-08	ABO(-12.257268006),ACHE(-4.08323111781),ACP5(-3.62216530046),ADAM12(5.30165735652),ADAMTSL1(4.21250078202),ANOS1(4.91761836035),AREG(4.02461758329),ARRDC4(3.78098056351),AXL(4.9376918307),BMP10(11.6427993292),C1R(3.22386239552),CA4(4.59508574007),CCL22(11.447987211),CCL24(-3.04867073822),CCL26(-18.5884161779),CD70(5.30471796917),CDSN(5.64984549421),CFB(-4.11851604102),CFD(-3.47954538609),CHRDL1(4…	ABO(-12.257268006),ACHE(-4.08323111781),ACP5(-3.62216530046),ADAM12(5.30165735652),ADAMTSL1(4.21250078202),ANOS1(4.91761836035),AREG(4.02461758329),ARRDC4(3.78098056351),AXL(4.9376918307),BMP10(11.6427993292),C1R(3.22386239552),CA4(4.59508574007),CCL22(11.447987211),CCL24(-3.04867073822),CCL26(-18.5884161779),CD70(5.30471796917),CDSN(5.64984549421),CFB(-4.11851604102),CFD(-3.47954538609),CHRDL1(4…
GO:0005886	plasma membrane	cellular component	227/523	4651/15280	1.3e-10	8.6785e-08	ABCC8(-4.11329818101),ACHE(-4.08323111781),ADAM12(5.30165735652),ADAM19(7.13762796639),ADCY4(3.17006094248),ADD3(4.25193944603),ADGRB2(3.5388732839),ADGRF1(-3.34790806372),ADORA2A(13.0917405989),ADRB2(-3.89034642648),ALOX15B(5.58008827588),ANK1(4.78640256845),ANK2(11.7918371285),ANOS1(4.91761836035),ANTXR1(3.74335544108),ANXA13(-3.61051677385),APBA1(6.22743888333),ARL4C(-3.00925648286),ARRDC4(3.7…	ABCC8(-4.11329818101),ACHE(-4.08323111781),ADAM12(5.30165735652),ADAM19(7.13762796639),ADCY4(3.17006094248),ADD3(4.25193944603),ADGRB2(3.5388732839),ADGRF1(-3.34790806372),ADORA2A(13.0917405989),ADRB2(-3.89034642648),ALOX15B(5.58008827588),ANK1(4.78640256845),ANK2(11.7918371285),ANOS1(4.91761836035),ANTXR1(3.74335544108),ANXA13(-3.61051677385),APBA1(6.22743888333),ARL4C(-3.00925648286),ARRDC4(3.7…
GO:0071944	cell periphery	cellular component	233/523	4824/15280	1.7e-10	8.6785e-08	ABCC8(-4.11329818101),ACHE(-4.08323111781),ADAM12(5.30165735652),ADAM19(7.13762796639),ADCY4(3.17006094248),ADD3(4.25193944603),ADGRB2(3.5388732839),ADGRF1(-3.34790806372),ADORA2A(13.0917405989),ADRB2(-3.89034642648),ALOX15B(5.58008827588),ANK1(4.78640256845),ANK2(11.7918371285),ANOS1(4.91761836035),ANTXR1(3.74335544108),ANXA13(-3.61051677385),APBA1(6.22743888333),ARL4C(-3.00925648286),ARRDC4(3.7…	ABCC8(-4.11329818101),ACHE(-4.08323111781),ADAM12(5.30165735652),ADAM19(7.13762796639),ADCY4(3.17006094248),ADD3(4.25193944603),ADGRB2(3.5388732839),ADGRF1(-3.34790806372),ADORA2A(13.0917405989),ADRB2(-3.89034642648),ALOX15B(5.58008827588),ANK1(4.78640256845),ANK2(11.7918371285),ANOS1(4.91761836035),ANTXR1(3.74335544108),ANXA13(-3.61051677385),APBA1(6.22743888333),ARL4C(-3.00925648286),ARRDC4(3.7…
GO:0048731	system development	biological process	259/516	5650/15302	2.8e-10	4.80704e-06	ABCC8(-4.11329818101),ACACB(-3.62155920976),ACHE(-4.08323111781),ACP5(-3.62216530046),ADAM12(5.30165735652),ADAM19(7.13762796639),ADAMTSL1(4.21250078202),ADGRB2(3.5388732839),ADGRF1(-3.34790806372),ADORA2A(13.0917405989),ADRB2(-3.89034642648),ALDH1A1(-3.72431030208),ALOX15B(5.58008827588),ANK1(4.78640256845),ANK2(11.7918371285),ANOS1(4.91761836035),ANTXR1(3.74335544108),APBA1(6.22743888333),AREG(…	ABCC8(-4.11329818101),ACACB(-3.62155920976),ACHE(-4.08323111781),ACP5(-3.62216530046),ADAM12(5.30165735652),ADAM19(7.13762796639),ADAMTSL1(4.21250078202),ADGRB2(3.5388732839),ADGRF1(-3.34790806372),ADORA2A(13.0917405989),ADRB2(-3.89034642648),ALDH1A1(-3.72431030208),ALOX15B(5.58008827588),ANK1(4.78640256845),ANK2(11.7918371285),ANOS1(4.91761836035),ANTXR1(3.74335544108),APBA1(6.22743888333),AREG(…
GO:0044421	extracellular region part	cellular component	89/523	1423/15280	1.3e-08	5.3092e-06	ACHE(-4.08323111781),ACP5(-3.62216530046),ADAMTSL1(4.21250078202),ANOS1(4.91761836035),AREG(4.02461758329),ARRDC4(3.78098056351),AXL(4.9376918307),BMP10(11.6427993292),C1R(3.22386239552),CA4(4.59508574007),CCL22(11.447987211),CCL24(-3.04867073822),CCL26(-18.5884161779),CD70(5.30471796917),COL10A1(12.4230108302),COL15A1(4.56257213486),COL18A1(-4.40164460747),COL1A2(5.711933092),COL27A1(-4.25948773…	ACHE(-4.08323111781),ACP5(-3.62216530046),ADAMTSL1(4.21250078202),ANOS1(4.91761836035),AREG(4.02461758329),ARRDC4(3.78098056351),AXL(4.9376918307),BMP10(11.6427993292),C1R(3.22386239552),CA4(4.59508574007),CCL22(11.447987211),CCL24(-3.04867073822),CCL26(-18.5884161779),CD70(5.30471796917),COL10A1(12.4230108302),COL15A1(4.56257213486),COL18A1(-4.40164460747),COL1A2(5.711933092),COL27A1(-4.25948773…
GO:0019221	cytokine-mediated signaling pathway	biological process	53/516	664/15302	4.8e-09	3.77696e-05	AXL(4.9376918307),BATF(4.48117845692),BCL2L1(-4.60342312305),BST2(-3.1277922092),CCL22(11.447987211),CCL24(-3.04867073822),CCL26(-18.5884161779),CD70(5.30471796917),COL1A2(5.711933092),CXCL10(-13.7388009038),CXCL8(7.51913652515),DLA-DRA(-3.27494942529),EDN1(-3.3688451926),FLRT3(-3.03888336167),FLT3(4.01451574507),FSCN1(3.23991495949),GAS6(3.18371713431),GBP1(4.04449485969),GPR17(4.11343576379),IL…	AXL(4.9376918307),BATF(4.48117845692),BCL2L1(-4.60342312305),BST2(-3.1277922092),CCL22(11.447987211),CCL24(-3.04867073822),CCL26(-18.5884161779),CD70(5.30471796917),COL1A2(5.711933092),CXCL10(-13.7388009038),CXCL8(7.51913652515),DLA-DRA(-3.27494942529),EDN1(-3.3688451926),FLRT3(-3.03888336167),FLT3(4.01451574507),FSCN1(3.23991495949),GAS6(3.18371713431),GBP1(4.04449485969),GPR17(4.11343576379),IL…
GO:0034097	response to cytokine	biological process	75/516	1119/15302	6.6e-09	3.77696e-05	ACP5(-3.62216530046),AXL(4.9376918307),BATF(4.48117845692),BCL2L1(-4.60342312305),BST2(-3.1277922092),CCL22(11.447987211),CCL24(-3.04867073822),CCL26(-18.5884161779),CD38(3.74153564725),CD70(5.30471796917),CDKN2B_1(-3.21315980854),COL1A2(5.711933092),CXCL10(-13.7388009038),CXCL8(7.51913652515),DLA-DRA(-3.27494942529),DOCK8(-3.40388242557),EDN1(-3.3688451926),ENTPD2(-4.88610872627),FLRT3(-3.038883…	ACP5(-3.62216530046),AXL(4.9376918307),BATF(4.48117845692),BCL2L1(-4.60342312305),BST2(-3.1277922092),CCL22(11.447987211),CCL24(-3.04867073822),CCL26(-18.5884161779),CD38(3.74153564725),CD70(5.30471796917),CDKN2B_1(-3.21315980854),COL1A2(5.711933092),CXCL10(-13.7388009038),CXCL8(7.51913652515),DLA-DRA(-3.27494942529),DOCK8(-3.40388242557),EDN1(-3.3688451926),ENTPD2(-4.88610872627),FLRT3(-3.038883…
GO:0044425	membrane part	cellular component	210/523	4555/15280	1.9e-07	6.126e-05	A4GALT(4.57675051509),ABCC8(-4.11329818101),ACACB(-3.62155920976),ACHE(-4.08323111781),ACP5(-3.62216530046),ACSL5(7.27935733739),ADGRB2(3.5388732839),ADGRF1(-3.34790806372),ADGRF2(3.92128442185),ADORA2A(13.0917405989),ADRB2(-3.89034642648),ALOX15B(5.58008827588),ANK1(4.78640256845),ANK2(11.7918371285),ANOS1(4.91761836035),ANTXR1(3.74335544108),ANXA13(-3.61051677385),AREG(4.02461758329),ARL4C(-3.0…	A4GALT(4.57675051509),ABCC8(-4.11329818101),ACACB(-3.62155920976),ACHE(-4.08323111781),ACP5(-3.62216530046),ACSL5(7.27935733739),ADGRB2(3.5388732839),ADGRF1(-3.34790806372),ADGRF2(3.92128442185),ADORA2A(13.0917405989),ADRB2(-3.89034642648),ALOX15B(5.58008827588),ANK1(4.78640256845),ANK2(11.7918371285),ANOS1(4.91761836035),ANTXR1(3.74335544108),ANXA13(-3.61051677385),AREG(4.02461758329),ARL4C(-3.0…
GO:0005615	extracellular space	cellular component	74/523	1178/15280	2.2e-07	6.126e-05	ACHE(-4.08323111781),ACP5(-3.62216530046),ADAMTSL1(4.21250078202),ANOS1(4.91761836035),AREG(4.02461758329),AXL(4.9376918307),BMP10(11.6427993292),C1R(3.22386239552),CA4(4.59508574007),CCL22(11.447987211),CCL24(-3.04867073822),CCL26(-18.5884161779),CD70(5.30471796917),COL1A2(5.711933092),CTSK(3.7182782784),CXCL10(-13.7388009038),CXCL8(7.51913652515),CYP4A11(-3.00400294791),CYP4A38(-3.52448648571),…	ACHE(-4.08323111781),ACP5(-3.62216530046),ADAMTSL1(4.21250078202),ANOS1(4.91761836035),AREG(4.02461758329),AXL(4.9376918307),BMP10(11.6427993292),C1R(3.22386239552),CA4(4.59508574007),CCL22(11.447987211),CCL24(-3.04867073822),CCL26(-18.5884161779),CD70(5.30471796917),COL1A2(5.711933092),CTSK(3.7182782784),CXCL10(-13.7388009038),CXCL8(7.51913652515),CYP4A11(-3.00400294791),CYP4A38(-3.52448648571),…
GO:0031226	intrinsic component of plasma membrane	cellular component	91/523	1564/15280	2.5e-07	6.126e-05	ABCC8(-4.11329818101),ADORA2A(13.0917405989),ADRB2(-3.89034642648),ANK2(11.7918371285),ATP2B2(8.67835365397),AXL(4.9376918307),B3GNT3(-12.6352147668),BST2(-3.1277922092),CA4(4.59508574007),CACNB2(5.50245832444),CD226(10.6868156446),CD70(5.30471796917),CHRNA7(-5.35407409728),CHRNB4(-3.83664747871),DDR2(3.69573217885),DLA-DRA(-3.27494942529),EDNRA(3.2509966608),ENPEP(7.08127865619),EPGN(4.699932323…	ABCC8(-4.11329818101),ADORA2A(13.0917405989),ADRB2(-3.89034642648),ANK2(11.7918371285),ATP2B2(8.67835365397),AXL(4.9376918307),B3GNT3(-12.6352147668),BST2(-3.1277922092),CA4(4.59508574007),CACNB2(5.50245832444),CD226(10.6868156446),CD70(5.30471796917),CHRNA7(-5.35407409728),CHRNB4(-3.83664747871),DDR2(3.69573217885),DLA-DRA(-3.27494942529),EDNRA(3.2509966608),ENPEP(7.08127865619),EPGN(4.699932323…
GO:0098794	postsynapse	cellular component	38/523	449/15280	2.7e-07	6.126e-05	ACHE(-4.08323111781),ADD3(4.25193944603),ADORA2A(13.0917405989),ADRB2(-3.89034642648),ANK1(4.78640256845),ANK2(11.7918371285),APBA1(6.22743888333),ATP2B2(8.67835365397),CALD1(6.33023258746),CAP2(4.28599962128),CHRNA7(-5.35407409728),CHRNB4(-3.83664747871),CTNND2(3.47818647712),DCLK1(5.70153352934),DLG2(4.22953283204),DLGAP3(-10.0646170342),FLRT3(-3.03888336167),ITGB2(-5.77788517684),KCNJ2(-3.0301…	ACHE(-4.08323111781),ADD3(4.25193944603),ADORA2A(13.0917405989),ADRB2(-3.89034642648),ANK1(4.78640256845),ANK2(11.7918371285),APBA1(6.22743888333),ATP2B2(8.67835365397),CALD1(6.33023258746),CAP2(4.28599962128),CHRNA7(-5.35407409728),CHRNB4(-3.83664747871),CTNND2(3.47818647712),DCLK1(5.70153352934),DLG2(4.22953283204),DLGAP3(-10.0646170342),FLRT3(-3.03888336167),ITGB2(-5.77788517684),KCNJ2(-3.0301…
GO:0051239	regulation of multicellular organismal process	biological process	175/516	3571/15302	1.9e-08	6.52384e-05	ABCC8(-4.11329818101),ACACB(-3.62155920976),ACHE(-4.08323111781),ACP5(-3.62216530046),ADAM12(5.30165735652),ADCY4(3.17006094248),ADD3(4.25193944603),ADGRB2(3.5388732839),ADORA2A(13.0917405989),ADRB2(-3.89034642648),ALOX15B(5.58008827588),ANK2(11.7918371285),APBA1(6.22743888333),AREG(4.02461758329),ARNT2(-4.23069550209),ASPA(3.45118232985),ATP2A3(-9.12817995224),ATP2B2(8.67835365397),AXL(4.9376918…	ABCC8(-4.11329818101),ACACB(-3.62155920976),ACHE(-4.08323111781),ACP5(-3.62216530046),ADAM12(5.30165735652),ADCY4(3.17006094248),ADD3(4.25193944603),ADGRB2(3.5388732839),ADORA2A(13.0917405989),ADRB2(-3.89034642648),ALOX15B(5.58008827588),ANK2(11.7918371285),APBA1(6.22743888333),AREG(4.02461758329),ARNT2(-4.23069550209),ASPA(3.45118232985),ATP2A3(-9.12817995224),ATP2B2(8.67835365397),AXL(4.9376918…
GO:0071345	cellular response to cytokine stimulus	biological process	69/516	1019/15302	1.9e-08	6.52384e-05	AXL(4.9376918307),BATF(4.48117845692),BCL2L1(-4.60342312305),BST2(-3.1277922092),CCL22(11.447987211),CCL24(-3.04867073822),CCL26(-18.5884161779),CD70(5.30471796917),COL1A2(5.711933092),CXCL10(-13.7388009038),CXCL8(7.51913652515),DLA-DRA(-3.27494942529),DOCK8(-3.40388242557),EDN1(-3.3688451926),ENTPD2(-4.88610872627),FLRT3(-3.03888336167),FLT3(4.01451574507),FSCN1(3.23991495949),GAS6(3.18371713431…	AXL(4.9376918307),BATF(4.48117845692),BCL2L1(-4.60342312305),BST2(-3.1277922092),CCL22(11.447987211),CCL24(-3.04867073822),CCL26(-18.5884161779),CD70(5.30471796917),COL1A2(5.711933092),CXCL10(-13.7388009038),CXCL8(7.51913652515),DLA-DRA(-3.27494942529),DOCK8(-3.40388242557),EDN1(-3.3688451926),ENTPD2(-4.88610872627),FLRT3(-3.03888336167),FLT3(4.01451574507),FSCN1(3.23991495949),GAS6(3.18371713431…
GO:0048513	animal organ development	biological process	203/516	4351/15302	3.8e-08	0.000108730666666667	ACACB(-3.62155920976),ACHE(-4.08323111781),ACP5(-3.62216530046),ADAM19(7.13762796639),ADAMTSL1(4.21250078202),ADRB2(-3.89034642648),ALDH1A1(-3.72431030208),ALOX15B(5.58008827588),ANK1(4.78640256845),ANK2(11.7918371285),APBA1(6.22743888333),AREG(4.02461758329),ARHGEF26(-3.04394991562),ARNT2(-4.23069550209),ASPRV1(4.83927615462),ATP2B2(8.67835365397),AXL(4.9376918307),BAMBI(4.65321629915),BARX2(5.1…	ACACB(-3.62155920976),ACHE(-4.08323111781),ACP5(-3.62216530046),ADAM19(7.13762796639),ADAMTSL1(4.21250078202),ADRB2(-3.89034642648),ALDH1A1(-3.72431030208),ALOX15B(5.58008827588),ANK1(4.78640256845),ANK2(11.7918371285),APBA1(6.22743888333),AREG(4.02461758329),ARHGEF26(-3.04394991562),ARNT2(-4.23069550209),ASPRV1(4.83927615462),ATP2B2(8.67835365397),AXL(4.9376918307),BAMBI(4.65321629915),BARX2(5.1…
GO:0001568	blood vessel development	biological process	50/516	664/15302	8.6e-08	0.000190755555555556	ABCC8(-4.11329818101),ADAM12(5.30165735652),ADRB2(-3.89034642648),ANTXR1(3.74335544108),CCL24(-3.04867073822),CHRNA7(-5.35407409728),COL18A1(-4.40164460747),COL1A2(5.711933092),CXCL10(-13.7388009038),CXCL8(7.51913652515),DLX3(10.8830810894),EDN1(-3.3688451926),EDNRA(3.2509966608),EGR3(3.24679223194),ENPEP(7.08127865619),EPGN(4.69993232388),ESM1(3.0378424286),FOXN1(-3.64376000188),GBX2(6.766543447…	ABCC8(-4.11329818101),ADAM12(5.30165735652),ADRB2(-3.89034642648),ANTXR1(3.74335544108),CCL24(-3.04867073822),CHRNA7(-5.35407409728),COL18A1(-4.40164460747),COL1A2(5.711933092),CXCL10(-13.7388009038),CXCL8(7.51913652515),DLX3(10.8830810894),EDN1(-3.3688451926),EDNRA(3.2509966608),EGR3(3.24679223194),ENPEP(7.08127865619),EPGN(4.69993232388),ESM1(3.0378424286),FOXN1(-3.64376000188),GBX2(6.766543447…
GO:0048514	blood vessel morphogenesis	biological process	45/516	570/15302	1.0e-07	0.000190755555555556	ABCC8(-4.11329818101),ADAM12(5.30165735652),ADRB2(-3.89034642648),CCL24(-3.04867073822),CHRNA7(-5.35407409728),COL18A1(-4.40164460747),CXCL10(-13.7388009038),CXCL8(7.51913652515),EDN1(-3.3688451926),EDNRA(3.2509966608),EGR3(3.24679223194),ENPEP(7.08127865619),EPGN(4.69993232388),ESM1(3.0378424286),FOXN1(-3.64376000188),GBX2(6.76654344722),GJA1(3.65927834028),GJA5(4.77235391536),GPLD1(-3.232070730…	ABCC8(-4.11329818101),ADAM12(5.30165735652),ADRB2(-3.89034642648),CCL24(-3.04867073822),CHRNA7(-5.35407409728),COL18A1(-4.40164460747),CXCL10(-13.7388009038),CXCL8(7.51913652515),EDN1(-3.3688451926),EDNRA(3.2509966608),EGR3(3.24679223194),ENPEP(7.08127865619),EPGN(4.69993232388),ESM1(3.0378424286),FOXN1(-3.64376000188),GBX2(6.76654344722),GJA1(3.65927834028),GJA5(4.77235391536),GPLD1(-3.232070730…
GO:0030335	positive regulation of cell migration	biological process	42/516	513/15302	1.0e-07	0.000190755555555556	ACP5(-3.62216530046),CCL24(-3.04867073822),CCL26(-18.5884161779),COL18A1(-4.40164460747),CXCL10(-13.7388009038),CXCL8(7.51913652515),DDR2(3.69573217885),DOCK3(4.20055176193),DOCK8(-3.40388242557),EDN1(-3.3688451926),EDNRA(3.2509966608),GAS6(3.18371713431),GJA1(3.65927834028),GPLD1(-3.23207073074),GPNMB(4.04154705522),GPSM3(-3.43508451465),HAS2(3.11066663552),HDAC9(4.48261529626),IGF2(-6.671097180…	ACP5(-3.62216530046),CCL24(-3.04867073822),CCL26(-18.5884161779),COL18A1(-4.40164460747),CXCL10(-13.7388009038),CXCL8(7.51913652515),DDR2(3.69573217885),DOCK3(4.20055176193),DOCK8(-3.40388242557),EDN1(-3.3688451926),EDNRA(3.2509966608),GAS6(3.18371713431),GJA1(3.65927834028),GPLD1(-3.23207073074),GPNMB(4.04154705522),GPSM3(-3.43508451465),HAS2(3.11066663552),HDAC9(4.48261529626),IGF2(-6.671097180…
GO:0016020	membrane	cellular component	294/523	7014/15280	9.6e-07	0.000196032	A4GALT(4.57675051509),ABCC8(-4.11329818101),ABO(-12.257268006),ACACB(-3.62155920976),ACHE(-4.08323111781),ACP5(-3.62216530046),ACSL5(7.27935733739),ADAM12(5.30165735652),ADAM19(7.13762796639),ADCY4(3.17006094248),ADD3(4.25193944603),ADGRB2(3.5388732839),ADGRF1(-3.34790806372),ADGRF2(3.92128442185),ADORA2A(13.0917405989),ADRB2(-3.89034642648),ALOX15B(5.58008827588),ANK1(4.78640256845),ANK2(11.7918…	A4GALT(4.57675051509),ABCC8(-4.11329818101),ABO(-12.257268006),ACACB(-3.62155920976),ACHE(-4.08323111781),ACP5(-3.62216530046),ACSL5(7.27935733739),ADAM12(5.30165735652),ADAM19(7.13762796639),ADCY4(3.17006094248),ADD3(4.25193944603),ADGRB2(3.5388732839),ADGRF1(-3.34790806372),ADGRF2(3.92128442185),ADORA2A(13.0917405989),ADRB2(-3.89034642648),ALOX15B(5.58008827588),ANK1(4.78640256845),ANK2(11.7918…
GO:0007275	multicellular organism development	biological process	274/516	6412/15302	1.2e-07	0.000202894545454545	ABCC8(-4.11329818101),ACACB(-3.62155920976),ACHE(-4.08323111781),ACP5(-3.62216530046),ADAM12(5.30165735652),ADAM19(7.13762796639),ADAMTSL1(4.21250078202),ADCY4(3.17006094248),ADGRB2(3.5388732839),ADGRF1(-3.34790806372),ADORA2A(13.0917405989),ADRB2(-3.89034642648),ALDH1A1(-3.72431030208),ALOX15B(5.58008827588),ANK1(4.78640256845),ANK2(11.7918371285),ANOS1(4.91761836035),ANTXR1(3.74335544108),APBA1…	ABCC8(-4.11329818101),ACACB(-3.62155920976),ACHE(-4.08323111781),ACP5(-3.62216530046),ADAM12(5.30165735652),ADAM19(7.13762796639),ADAMTSL1(4.21250078202),ADCY4(3.17006094248),ADGRB2(3.5388732839),ADGRF1(-3.34790806372),ADORA2A(13.0917405989),ADRB2(-3.89034642648),ALDH1A1(-3.72431030208),ALOX15B(5.58008827588),ANK1(4.78640256845),ANK2(11.7918371285),ANOS1(4.91761836035),ANTXR1(3.74335544108),APBA1…
GO:0009611	response to wounding	biological process	55/516	774/15302	1.3e-07	0.000202894545454545	ABCC8(-4.11329818101),ACHE(-4.08323111781),ADORA2A(13.0917405989),ADRB2(-3.89034642648),AXL(4.9376918307),CHST3(3.79949796021),COL1A2(5.711933092),CSGALNACT1(5.77573547886),CXCL8(7.51913652515),DDR2(3.69573217885),DMBT1(3.02096907709),DOCK8(-3.40388242557),DYSF(8.83937177774),EDN1(-3.3688451926),ENTPD2(-4.88610872627),F2(-5.34691837052),F5(13.7443370198),FLRT3(-3.03888336167),FSCN1(3.23991495949)…	ABCC8(-4.11329818101),ACHE(-4.08323111781),ADORA2A(13.0917405989),ADRB2(-3.89034642648),AXL(4.9376918307),CHST3(3.79949796021),COL1A2(5.711933092),CSGALNACT1(5.77573547886),CXCL8(7.51913652515),DDR2(3.69573217885),DMBT1(3.02096907709),DOCK8(-3.40388242557),DYSF(8.83937177774),EDN1(-3.3688451926),ENTPD2(-4.88610872627),F2(-5.34691837052),F5(13.7443370198),FLRT3(-3.03888336167),FSCN1(3.23991495949)…
GO:0005887	integral component of plasma membrane	cellular component	85/523	1483/15280	1.3e-06	0.000241327272727273	ABCC8(-4.11329818101),ADORA2A(13.0917405989),ADRB2(-3.89034642648),ANK2(11.7918371285),ATP2B2(8.67835365397),AXL(4.9376918307),B3GNT3(-12.6352147668),BST2(-3.1277922092),CACNB2(5.50245832444),CD226(10.6868156446),CD70(5.30471796917),CHRNA7(-5.35407409728),CHRNB4(-3.83664747871),DDR2(3.69573217885),DLA-DRA(-3.27494942529),EDNRA(3.2509966608),ENPEP(7.08127865619),EPGN(4.69993232388),FLRT3(-3.038883…	ABCC8(-4.11329818101),ADORA2A(13.0917405989),ADRB2(-3.89034642648),ANK2(11.7918371285),ATP2B2(8.67835365397),AXL(4.9376918307),B3GNT3(-12.6352147668),BST2(-3.1277922092),CACNB2(5.50245832444),CD226(10.6868156446),CD70(5.30471796917),CHRNA7(-5.35407409728),CHRNB4(-3.83664747871),DDR2(3.69573217885),DLA-DRA(-3.27494942529),EDNRA(3.2509966608),ENPEP(7.08127865619),EPGN(4.69993232388),FLRT3(-3.038883…
GO:0001944	vasculature development	biological process	51/516	699/15302	1.7e-07	0.000243213333333333	ABCC8(-4.11329818101),ADAM12(5.30165735652),ADRB2(-3.89034642648),ANTXR1(3.74335544108),CCL24(-3.04867073822),CHRNA7(-5.35407409728),COL18A1(-4.40164460747),COL1A2(5.711933092),CXCL10(-13.7388009038),CXCL8(7.51913652515),DLX3(10.8830810894),EDN1(-3.3688451926),EDNRA(3.2509966608),EGR3(3.24679223194),ENPEP(7.08127865619),EPGN(4.69993232388),ESM1(3.0378424286),FOXN1(-3.64376000188),GBX2(6.766543447…	ABCC8(-4.11329818101),ADAM12(5.30165735652),ADRB2(-3.89034642648),ANTXR1(3.74335544108),CCL24(-3.04867073822),CHRNA7(-5.35407409728),COL18A1(-4.40164460747),COL1A2(5.711933092),CXCL10(-13.7388009038),CXCL8(7.51913652515),DLX3(10.8830810894),EDN1(-3.3688451926),EDNRA(3.2509966608),EGR3(3.24679223194),ENPEP(7.08127865619),EPGN(4.69993232388),ESM1(3.0378424286),FOXN1(-3.64376000188),GBX2(6.766543447…
GO:0002687	positive regulation of leukocyte migration	biological process	19/516	140/15302	2.4e-07	0.000316947692307692	CCL24(-3.04867073822),CXCL10(-13.7388009038),CXCL8(7.51913652515),DOCK8(-3.40388242557),EDN1(-3.3688451926),EDNRA(3.2509966608),GAS6(3.18371713431),GPSM3(-3.43508451465),IL12A(13.6267915993),IL1A(3.61890808642),LOC119874472(5.47163019741),LOC119876918(12.3599169867),LOC485869(-3.50580800324),PECAM1(4.37056977646),RAC2(11.518966181),RARRES2(-3.23701706024),SELL(14.2754045749),SELP(14.8859498902),T…	CCL24(-3.04867073822),CXCL10(-13.7388009038),CXCL8(7.51913652515),DOCK8(-3.40388242557),EDN1(-3.3688451926),EDNRA(3.2509966608),GAS6(3.18371713431),GPSM3(-3.43508451465),IL12A(13.6267915993),IL1A(3.61890808642),LOC119874472(5.47163019741),LOC119876918(12.3599169867),LOC485869(-3.50580800324),PECAM1(4.37056977646),RAC2(11.518966181),RARRES2(-3.23701706024),SELL(14.2754045749),SELP(14.8859498902),T…
GO:0030334	regulation of cell migration	biological process	59/516	876/15302	2.8e-07	0.0003219	ABCC8(-4.11329818101),ABI3(11.3012370506),ACP5(-3.62216530046),ALOX15B(5.58008827588),BMP10(11.6427993292),BST2(-3.1277922092),CCL24(-3.04867073822),CCL26(-18.5884161779),COL18A1(-4.40164460747),CXCL10(-13.7388009038),CXCL8(7.51913652515),DDR2(3.69573217885),DOCK3(4.20055176193),DOCK8(-3.40388242557),DPEP1(-5.11208572671),EDN1(-3.3688451926),EDNRA(3.2509966608),GAS6(3.18371713431),GJA1(3.65927834…	ABCC8(-4.11329818101),ABI3(11.3012370506),ACP5(-3.62216530046),ALOX15B(5.58008827588),BMP10(11.6427993292),BST2(-3.1277922092),CCL24(-3.04867073822),CCL26(-18.5884161779),COL18A1(-4.40164460747),CXCL10(-13.7388009038),CXCL8(7.51913652515),DDR2(3.69573217885),DOCK3(4.20055176193),DOCK8(-3.40388242557),DPEP1(-5.11208572671),EDN1(-3.3688451926),EDNRA(3.2509966608),GAS6(3.18371713431),GJA1(3.65927834…
GO:2000147	positive regulation of cell motility	biological process	42/516	533/15302	2.9e-07	0.0003219	ACP5(-3.62216530046),CCL24(-3.04867073822),CCL26(-18.5884161779),COL18A1(-4.40164460747),CXCL10(-13.7388009038),CXCL8(7.51913652515),DDR2(3.69573217885),DOCK3(4.20055176193),DOCK8(-3.40388242557),EDN1(-3.3688451926),EDNRA(3.2509966608),GAS6(3.18371713431),GJA1(3.65927834028),GPLD1(-3.23207073074),GPNMB(4.04154705522),GPSM3(-3.43508451465),HAS2(3.11066663552),HDAC9(4.48261529626),IGF2(-6.671097180…	ACP5(-3.62216530046),CCL24(-3.04867073822),CCL26(-18.5884161779),COL18A1(-4.40164460747),CXCL10(-13.7388009038),CXCL8(7.51913652515),DDR2(3.69573217885),DOCK3(4.20055176193),DOCK8(-3.40388242557),EDN1(-3.3688451926),EDNRA(3.2509966608),GAS6(3.18371713431),GJA1(3.65927834028),GPLD1(-3.23207073074),GPNMB(4.04154705522),GPSM3(-3.43508451465),HAS2(3.11066663552),HDAC9(4.48261529626),IGF2(-6.671097180…
GO:0072358	cardiovascular system development	biological process	51/516	712/15302	3.0e-07	0.0003219	ABCC8(-4.11329818101),ADAM12(5.30165735652),ADRB2(-3.89034642648),ANTXR1(3.74335544108),CCL24(-3.04867073822),CHRNA7(-5.35407409728),COL18A1(-4.40164460747),COL1A2(5.711933092),CXCL10(-13.7388009038),CXCL8(7.51913652515),DLX3(10.8830810894),EDN1(-3.3688451926),EDNRA(3.2509966608),EGR3(3.24679223194),ENPEP(7.08127865619),EPGN(4.69993232388),ESM1(3.0378424286),FOXN1(-3.64376000188),GBX2(6.766543447…	ABCC8(-4.11329818101),ADAM12(5.30165735652),ADRB2(-3.89034642648),ANTXR1(3.74335544108),CCL24(-3.04867073822),CHRNA7(-5.35407409728),COL18A1(-4.40164460747),COL1A2(5.711933092),CXCL10(-13.7388009038),CXCL8(7.51913652515),DLX3(10.8830810894),EDN1(-3.3688451926),EDNRA(3.2509966608),EGR3(3.24679223194),ENPEP(7.08127865619),EPGN(4.69993232388),ESM1(3.0378424286),FOXN1(-3.64376000188),GBX2(6.766543447…
GO:0012505	endomembrane system	cellular component	187/523	4071/15280	2.0e-06	0.000340333333333333	A4GALT(4.57675051509),ABCC8(-4.11329818101),ABO(-12.257268006),ACACB(-3.62155920976),ACHE(-4.08323111781),ACSL5(7.27935733739),ADAM19(7.13762796639),ADORA2A(13.0917405989),ADRB2(-3.89034642648),AKAP3(4.38178271709),ANK1(4.78640256845),ANTXR1(3.74335544108),ANXA13(-3.61051677385),APBA1(6.22743888333),AREG(4.02461758329),ARRDC4(3.78098056351),ARSL(6.81447648182),ATP2A3(-9.12817995224),ATP2B2(8.6783…	A4GALT(4.57675051509),ABCC8(-4.11329818101),ABO(-12.257268006),ACACB(-3.62155920976),ACHE(-4.08323111781),ACSL5(7.27935733739),ADAM19(7.13762796639),ADORA2A(13.0917405989),ADRB2(-3.89034642648),AKAP3(4.38178271709),ANK1(4.78640256845),ANTXR1(3.74335544108),ANXA13(-3.61051677385),APBA1(6.22743888333),AREG(4.02461758329),ARRDC4(3.78098056351),ARSL(6.81447648182),ATP2A3(-9.12817995224),ATP2B2(8.6783…
GO:0002685	regulation of leukocyte migration	biological process	22/516	189/15302	4.2e-07	0.000358967272727273	CCL24(-3.04867073822),CXCL10(-13.7388009038),CXCL8(7.51913652515),DOCK8(-3.40388242557),EDN1(-3.3688451926),EDNRA(3.2509966608),GAS6(3.18371713431),GPSM3(-3.43508451465),IL12A(13.6267915993),IL1A(3.61890808642),LOC119874472(5.47163019741),LOC119876918(12.3599169867),LOC485869(-3.50580800324),NOD2(10.247860281),PADI2(-3.36443940662),PECAM1(4.37056977646),PLCB1(5.89588199235),RAC2(11.518966181),RAR…	CCL24(-3.04867073822),CXCL10(-13.7388009038),CXCL8(7.51913652515),DOCK8(-3.40388242557),EDN1(-3.3688451926),EDNRA(3.2509966608),GAS6(3.18371713431),GPSM3(-3.43508451465),IL12A(13.6267915993),IL1A(3.61890808642),LOC119874472(5.47163019741),LOC119876918(12.3599169867),LOC485869(-3.50580800324),NOD2(10.247860281),PADI2(-3.36443940662),PECAM1(4.37056977646),PLCB1(5.89588199235),RAC2(11.518966181),RAR…
GO:0001525	angiogenesis	biological process	38/516	464/15302	4.2e-07	0.000358967272727273	ABCC8(-4.11329818101),ADAM12(5.30165735652),ADRB2(-3.89034642648),CCL24(-3.04867073822),CHRNA7(-5.35407409728),COL18A1(-4.40164460747),CXCL10(-13.7388009038),CXCL8(7.51913652515),EDN1(-3.3688451926),EDNRA(3.2509966608),EGR3(3.24679223194),ENPEP(7.08127865619),EPGN(4.69993232388),ESM1(3.0378424286),GBX2(6.76654344722),GJA5(4.77235391536),GPLD1(-3.23207073074),GPNMB(4.04154705522),HDAC9(4.482615296…	ABCC8(-4.11329818101),ADAM12(5.30165735652),ADRB2(-3.89034642648),CCL24(-3.04867073822),CHRNA7(-5.35407409728),COL18A1(-4.40164460747),CXCL10(-13.7388009038),CXCL8(7.51913652515),EDN1(-3.3688451926),EDNRA(3.2509966608),EGR3(3.24679223194),ENPEP(7.08127865619),EPGN(4.69993232388),ESM1(3.0378424286),GBX2(6.76654344722),GJA5(4.77235391536),GPLD1(-3.23207073074),GPNMB(4.04154705522),HDAC9(4.482615296…
GO:0040011	locomotion	biological process	121/516	2334/15302	4.3e-07	0.000358967272727273	ABCC8(-4.11329818101),ABI3(11.3012370506),ACHE(-4.08323111781),ACP5(-3.62216530046),ADAMTSL1(4.21250078202),ADORA2A(13.0917405989),ALOX15B(5.58008827588),ANK2(11.7918371285),ANOS1(4.91761836035),APBA1(6.22743888333),ARNT2(-4.23069550209),ATP2B2(8.67835365397),AXL(4.9376918307),BAMBI(4.65321629915),BMP10(11.6427993292),BST2(-3.1277922092),CACNB2(5.50245832444),CAP2(4.28599962128),CCDC88A(3.1947174…	ABCC8(-4.11329818101),ABI3(11.3012370506),ACHE(-4.08323111781),ACP5(-3.62216530046),ADAMTSL1(4.21250078202),ADORA2A(13.0917405989),ALOX15B(5.58008827588),ANK2(11.7918371285),ANOS1(4.91761836035),APBA1(6.22743888333),ARNT2(-4.23069550209),ATP2B2(8.67835365397),AXL(4.9376918307),BAMBI(4.65321629915),BMP10(11.6427993292),BST2(-3.1277922092),CACNB2(5.50245832444),CAP2(4.28599962128),CCDC88A(3.1947174…
GO:0030595	leukocyte chemotaxis	biological process	23/516	205/15302	4.5e-07	0.000358967272727273	CCL22(11.447987211),CCL24(-3.04867073822),CCL26(-18.5884161779),CH25H(13.1394921981),CXCL10(-13.7388009038),CXCL8(7.51913652515),CYP7B1(3.5633874713),EDN1(-3.3688451926),EDNRA(3.2509966608),GAS6(3.18371713431),GPSM3(-3.43508451465),IL12A(13.6267915993),ITGB2(-5.77788517684),LOC119863891(8.59485963255),LOC119874472(5.47163019741),LOC119876918(12.3599169867),LOC485869(-3.50580800324),NOD2(10.247860…	CCL22(11.447987211),CCL24(-3.04867073822),CCL26(-18.5884161779),CH25H(13.1394921981),CXCL10(-13.7388009038),CXCL8(7.51913652515),CYP7B1(3.5633874713),EDN1(-3.3688451926),EDNRA(3.2509966608),GAS6(3.18371713431),GPSM3(-3.43508451465),IL12A(13.6267915993),ITGB2(-5.77788517684),LOC119863891(8.59485963255),LOC119874472(5.47163019741),LOC119876918(12.3599169867),LOC485869(-3.50580800324),NOD2(10.247860…
GO:0016477	cell migration	biological process	92/516	1633/15302	4.5e-07	0.000358967272727273	ABCC8(-4.11329818101),ABI3(11.3012370506),ACP5(-3.62216530046),ALOX15B(5.58008827588),ANOS1(4.91761836035),ARNT2(-4.23069550209),AXL(4.9376918307),BAMBI(4.65321629915),BMP10(11.6427993292),BST2(-3.1277922092),CCDC88A(3.19471741847),CCL22(11.447987211),CCL24(-3.04867073822),CCL26(-18.5884161779),CH25H(13.1394921981),COL18A1(-4.40164460747),COL1A2(5.711933092),CXCL10(-13.7388009038),CXCL8(7.5191365…	ABCC8(-4.11329818101),ABI3(11.3012370506),ACP5(-3.62216530046),ALOX15B(5.58008827588),ANOS1(4.91761836035),ARNT2(-4.23069550209),AXL(4.9376918307),BAMBI(4.65321629915),BMP10(11.6427993292),BST2(-3.1277922092),CCDC88A(3.19471741847),CCL22(11.447987211),CCL24(-3.04867073822),CCL26(-18.5884161779),CH25H(13.1394921981),COL18A1(-4.40164460747),COL1A2(5.711933092),CXCL10(-13.7388009038),CXCL8(7.5191365…
GO:0097530	granulocyte migration	biological process	18/516	132/15302	4.6e-07	0.000358967272727273	CCL22(11.447987211),CCL24(-3.04867073822),CCL26(-18.5884161779),CXCL8(7.51913652515),EDN1(-3.3688451926),EDNRA(3.2509966608),IL1A(3.61890808642),ITGB2(-5.77788517684),LOC119874472(5.47163019741),LOC119876918(12.3599169867),LOC485869(-3.50580800324),MCOLN2(4.99994335868),NOD2(10.247860281),PECAM1(4.37056977646),RAC2(11.518966181),RARRES2(-3.23701706024),SELL(14.2754045749),TNFSF18(11.4778307703)	CCL22(11.447987211),CCL24(-3.04867073822),CCL26(-18.5884161779),CXCL8(7.51913652515),EDN1(-3.3688451926),EDNRA(3.2509966608),IL1A(3.61890808642),ITGB2(-5.77788517684),LOC119874472(5.47163019741),LOC119876918(12.3599169867),LOC485869(-3.50580800324),MCOLN2(4.99994335868),NOD2(10.247860281),PECAM1(4.37056977646),RAC2(11.518966181),RARRES2(-3.23701706024),SELL(14.2754045749),TNFSF18(11.4778307703)
GO:0070555	response to interleukin-1	biological process	21/516	178/15302	6.2e-07	0.000457813333333333	CCL22(11.447987211),CCL24(-3.04867073822),CCL26(-18.5884161779),CD38(3.74153564725),EDN1(-3.3688451926),GBP1(4.04449485969),HAS2(3.11066663552),HNMT(3.54890477378),IL1A(3.61890808642),IL1R2(5.60303465166),LOC119874472(5.47163019741),LOC119876918(12.3599169867),MMP2(-10.0364209105),NOD2(10.247860281),NOS2(5.85843032186),PLCB1(5.89588199235),RORA(10.7204893901),RPS6KA5(3.34233313488),SMPD3(9.558911…	CCL22(11.447987211),CCL24(-3.04867073822),CCL26(-18.5884161779),CD38(3.74153564725),EDN1(-3.3688451926),GBP1(4.04449485969),HAS2(3.11066663552),HNMT(3.54890477378),IL1A(3.61890808642),IL1R2(5.60303465166),LOC119874472(5.47163019741),LOC119876918(12.3599169867),MMP2(-10.0364209105),NOD2(10.247860281),NOS2(5.85843032186),PLCB1(5.89588199235),RORA(10.7204893901),RPS6KA5(3.34233313488),SMPD3(9.558911…
GO:1990266	neutrophil migration	biological process	16/516	108/15302	6.4e-07	0.000457813333333333	CCL22(11.447987211),CCL24(-3.04867073822),CCL26(-18.5884161779),CXCL8(7.51913652515),EDN1(-3.3688451926),EDNRA(3.2509966608),IL1A(3.61890808642),ITGB2(-5.77788517684),LOC119874472(5.47163019741),LOC119876918(12.3599169867),LOC485869(-3.50580800324),MCOLN2(4.99994335868),NOD2(10.247860281),PECAM1(4.37056977646),RAC2(11.518966181),SELL(14.2754045749)	CCL22(11.447987211),CCL24(-3.04867073822),CCL26(-18.5884161779),CXCL8(7.51913652515),EDN1(-3.3688451926),EDNRA(3.2509966608),IL1A(3.61890808642),ITGB2(-5.77788517684),LOC119874472(5.47163019741),LOC119876918(12.3599169867),LOC485869(-3.50580800324),MCOLN2(4.99994335868),NOD2(10.247860281),PECAM1(4.37056977646),RAC2(11.518966181),SELL(14.2754045749)
GO:0051272	positive regulation of cellular component movement	biological process	43/516	575/15302	8.7e-07	0.000581070769230769	ACP5(-3.62216530046),CCL24(-3.04867073822),CCL26(-18.5884161779),CHST3(3.79949796021),COL18A1(-4.40164460747),CXCL10(-13.7388009038),CXCL8(7.51913652515),DDR2(3.69573217885),DOCK3(4.20055176193),DOCK8(-3.40388242557),EDN1(-3.3688451926),EDNRA(3.2509966608),GAS6(3.18371713431),GJA1(3.65927834028),GPLD1(-3.23207073074),GPNMB(4.04154705522),GPSM3(-3.43508451465),HAS2(3.11066663552),HDAC9(4.482615296…	ACP5(-3.62216530046),CCL24(-3.04867073822),CCL26(-18.5884161779),CHST3(3.79949796021),COL18A1(-4.40164460747),CXCL10(-13.7388009038),CXCL8(7.51913652515),DDR2(3.69573217885),DOCK3(4.20055176193),DOCK8(-3.40388242557),EDN1(-3.3688451926),EDNRA(3.2509966608),GAS6(3.18371713431),GJA1(3.65927834028),GPLD1(-3.23207073074),GPNMB(4.04154705522),GPSM3(-3.43508451465),HAS2(3.11066663552),HDAC9(4.482615296…
GO:0010033	response to organic substance	biological process	162/516	3421/15302	8.8e-07	0.000581070769230769	ABCC8(-4.11329818101),ABO(-12.257268006),ACACB(-3.62155920976),ACHE(-4.08323111781),ACP5(-3.62216530046),ACSL5(7.27935733739),ADCY4(3.17006094248),ADORA2A(13.0917405989),ADRB2(-3.89034642648),ALDH1A1(-3.72431030208),ANOS1(4.91761836035),AREG(4.02461758329),ARNT2(-4.23069550209),ATP2A3(-9.12817995224),ATP6V0D2(3.59454825548),AXL(4.9376918307),BAMBI(4.65321629915),BATF(4.48117845692),BCL2L1(-4.6034…	ABCC8(-4.11329818101),ABO(-12.257268006),ACACB(-3.62155920976),ACHE(-4.08323111781),ACP5(-3.62216530046),ACSL5(7.27935733739),ADCY4(3.17006094248),ADORA2A(13.0917405989),ADRB2(-3.89034642648),ALDH1A1(-3.72431030208),ANOS1(4.91761836035),AREG(4.02461758329),ARNT2(-4.23069550209),ATP2A3(-9.12817995224),ATP6V0D2(3.59454825548),AXL(4.9376918307),BAMBI(4.65321629915),BATF(4.48117845692),BCL2L1(-4.6034…
GO:0033993	response to lipid	biological process	68/516	1107/15302	9.5e-07	0.000604059259259259	ABCC8(-4.11329818101),ABO(-12.257268006),ACP5(-3.62216530046),ACSL5(7.27935733739),ADRB2(-3.89034642648),ALDH1A1(-3.72431030208),AREG(4.02461758329),ARNT2(-4.23069550209),AXL(4.9376918307),CA4(4.59508574007),CD38(3.74153564725),COL1A2(5.711933092),CXCL10(-13.7388009038),CXCL8(7.51913652515),CYP1A2(6.34669522535),CYP24A1(3.0755049412),CYP4A11(-3.00400294791),CYP4A38(-3.52448648571),CYP7B1(3.563387…	ABCC8(-4.11329818101),ABO(-12.257268006),ACP5(-3.62216530046),ACSL5(7.27935733739),ADRB2(-3.89034642648),ALDH1A1(-3.72431030208),AREG(4.02461758329),ARNT2(-4.23069550209),AXL(4.9376918307),CA4(4.59508574007),CD38(3.74153564725),COL1A2(5.711933092),CXCL10(-13.7388009038),CXCL8(7.51913652515),CYP1A2(6.34669522535),CYP24A1(3.0755049412),CYP4A11(-3.00400294791),CYP4A38(-3.52448648571),CYP7B1(3.563387…
GO:0060326	cell chemotaxis	biological process	27/516	282/15302	1.1e-06	0.0006512	CCL22(11.447987211),CCL24(-3.04867073822),CCL26(-18.5884161779),CH25H(13.1394921981),CXCL10(-13.7388009038),CXCL8(7.51913652515),CYP7B1(3.5633874713),EDN1(-3.3688451926),EDNRA(3.2509966608),EGR3(3.24679223194),GAS6(3.18371713431),GJA1(3.65927834028),GPSM3(-3.43508451465),IL12A(13.6267915993),ITGB2(-5.77788517684),LOC119863891(8.59485963255),LOC119874472(5.47163019741),LOC119876918(12.3599169867),…	CCL22(11.447987211),CCL24(-3.04867073822),CCL26(-18.5884161779),CH25H(13.1394921981),CXCL10(-13.7388009038),CXCL8(7.51913652515),CYP7B1(3.5633874713),EDN1(-3.3688451926),EDNRA(3.2509966608),EGR3(3.24679223194),GAS6(3.18371713431),GJA1(3.65927834028),GPSM3(-3.43508451465),IL12A(13.6267915993),ITGB2(-5.77788517684),LOC119863891(8.59485963255),LOC119874472(5.47163019741),LOC119876918(12.3599169867),…
GO:0048584	positive regulation of response to stimulus	biological process	120/516	2353/15302	1.1e-06	0.0006512	ADORA2A(13.0917405989),ADRB2(-3.89034642648),ALOX15B(5.58008827588),ARHGEF26(-3.04394991562),AXL(4.9376918307),BAMBI(4.65321629915),BANK1(11.101993174),BCL2L1(-4.60342312305),BMF(-3.2947157555),BMP10(11.6427993292),C1R(3.22386239552),CCL22(11.447987211),CCL24(-3.04867073822),CCL26(-18.5884161779),CD226(10.6868156446),CD38(3.74153564725),CDKN2B_1(-3.21315980854),CHP2(-11.2127638639),CHRNA7(-5.3540…	ADORA2A(13.0917405989),ADRB2(-3.89034642648),ALOX15B(5.58008827588),ARHGEF26(-3.04394991562),AXL(4.9376918307),BAMBI(4.65321629915),BANK1(11.101993174),BCL2L1(-4.60342312305),BMF(-3.2947157555),BMP10(11.6427993292),C1R(3.22386239552),CCL22(11.447987211),CCL24(-3.04867073822),CCL26(-18.5884161779),CD226(10.6868156446),CD38(3.74153564725),CDKN2B_1(-3.21315980854),CHP2(-11.2127638639),CHRNA7(-5.3540…
GO:0071622	regulation of granulocyte chemotaxis	biological process	11/516	53/15302	1.2e-06	0.00068672	CXCL8(7.51913652515),EDN1(-3.3688451926),EDNRA(3.2509966608),LOC119874472(5.47163019741),LOC119876918(12.3599169867),LOC485869(-3.50580800324),NOD2(10.247860281),RAC2(11.518966181),RARRES2(-3.23701706024),SELL(14.2754045749),TNFSF18(11.4778307703)	CXCL8(7.51913652515),EDN1(-3.3688451926),EDNRA(3.2509966608),LOC119874472(5.47163019741),LOC119876918(12.3599169867),LOC485869(-3.50580800324),NOD2(10.247860281),RAC2(11.518966181),RARRES2(-3.23701706024),SELL(14.2754045749),TNFSF18(11.4778307703)
GO:0009605	response to external stimulus	biological process	142/516	2922/15302	1.4e-06	0.0007511	ABCC8(-4.11329818101),ABO(-12.257268006),ACACB(-3.62155920976),ACHE(-4.08323111781),ACP5(-3.62216530046),ACSL5(7.27935733739),ADAMTSL1(4.21250078202),ADCY4(3.17006094248),ADORA2A(13.0917405989),ADRB2(-3.89034642648),ANK2(11.7918371285),ANOS1(4.91761836035),APBA1(6.22743888333),ARNT2(-4.23069550209),ATP2A3(-9.12817995224),ATP2B2(8.67835365397),AXL(4.9376918307),BANK1(11.101993174),BATF(4.481178456…	ABCC8(-4.11329818101),ABO(-12.257268006),ACACB(-3.62155920976),ACHE(-4.08323111781),ACP5(-3.62216530046),ACSL5(7.27935733739),ADAMTSL1(4.21250078202),ADCY4(3.17006094248),ADORA2A(13.0917405989),ADRB2(-3.89034642648),ANK2(11.7918371285),ANOS1(4.91761836035),APBA1(6.22743888333),ARNT2(-4.23069550209),ATP2A3(-9.12817995224),ATP2B2(8.67835365397),AXL(4.9376918307),BANK1(11.101993174),BATF(4.481178456…
GO:0048870	cell motility	biological process	96/516	1772/15302	1.4e-06	0.0007511	ABCC8(-4.11329818101),ABI3(11.3012370506),ACP5(-3.62216530046),ALOX15B(5.58008827588),ANOS1(4.91761836035),ARNT2(-4.23069550209),AXL(4.9376918307),BAMBI(4.65321629915),BMP10(11.6427993292),BST2(-3.1277922092),CCDC88A(3.19471741847),CCL22(11.447987211),CCL24(-3.04867073822),CCL26(-18.5884161779),CH25H(13.1394921981),COL18A1(-4.40164460747),COL1A2(5.711933092),CXCL10(-13.7388009038),CXCL8(7.5191365…	ABCC8(-4.11329818101),ABI3(11.3012370506),ACP5(-3.62216530046),ALOX15B(5.58008827588),ANOS1(4.91761836035),ARNT2(-4.23069550209),AXL(4.9376918307),BAMBI(4.65321629915),BMP10(11.6427993292),BST2(-3.1277922092),CCDC88A(3.19471741847),CCL22(11.447987211),CCL24(-3.04867073822),CCL26(-18.5884161779),CH25H(13.1394921981),COL18A1(-4.40164460747),COL1A2(5.711933092),CXCL10(-13.7388009038),CXCL8(7.5191365…
GO:0002688	regulation of leukocyte chemotaxis	biological process	16/516	115/15302	1.5e-06	0.000780363636363636	CXCL10(-13.7388009038),CXCL8(7.51913652515),EDN1(-3.3688451926),EDNRA(3.2509966608),GAS6(3.18371713431),GPSM3(-3.43508451465),IL12A(13.6267915993),LOC119874472(5.47163019741),LOC119876918(12.3599169867),LOC485869(-3.50580800324),NOD2(10.247860281),PADI2(-3.36443940662),RAC2(11.518966181),RARRES2(-3.23701706024),SELL(14.2754045749),TNFSF18(11.4778307703)	CXCL10(-13.7388009038),CXCL8(7.51913652515),EDN1(-3.3688451926),EDNRA(3.2509966608),GAS6(3.18371713431),GPSM3(-3.43508451465),IL12A(13.6267915993),LOC119874472(5.47163019741),LOC119876918(12.3599169867),LOC485869(-3.50580800324),NOD2(10.247860281),PADI2(-3.36443940662),RAC2(11.518966181),RARRES2(-3.23701706024),SELL(14.2754045749),TNFSF18(11.4778307703)
GO:0051674	localization of cell	biological process	96/516	1776/15302	1.6e-06	0.000807905882352941	ABCC8(-4.11329818101),ABI3(11.3012370506),ACP5(-3.62216530046),ALOX15B(5.58008827588),ANOS1(4.91761836035),ARNT2(-4.23069550209),AXL(4.9376918307),BAMBI(4.65321629915),BMP10(11.6427993292),BST2(-3.1277922092),CCDC88A(3.19471741847),CCL22(11.447987211),CCL24(-3.04867073822),CCL26(-18.5884161779),CH25H(13.1394921981),COL18A1(-4.40164460747),COL1A2(5.711933092),CXCL10(-13.7388009038),CXCL8(7.5191365…	ABCC8(-4.11329818101),ABI3(11.3012370506),ACP5(-3.62216530046),ALOX15B(5.58008827588),ANOS1(4.91761836035),ARNT2(-4.23069550209),AXL(4.9376918307),BAMBI(4.65321629915),BMP10(11.6427993292),BST2(-3.1277922092),CCDC88A(3.19471741847),CCL22(11.447987211),CCL24(-3.04867073822),CCL26(-18.5884161779),CH25H(13.1394921981),COL18A1(-4.40164460747),COL1A2(5.711933092),CXCL10(-13.7388009038),CXCL8(7.5191365…
GO:2000145	regulation of cell motility	biological process	59/516	929/15302	1.9e-06	0.000931977142857143	ABCC8(-4.11329818101),ABI3(11.3012370506),ACP5(-3.62216530046),ALOX15B(5.58008827588),BMP10(11.6427993292),BST2(-3.1277922092),CCL24(-3.04867073822),CCL26(-18.5884161779),COL18A1(-4.40164460747),CXCL10(-13.7388009038),CXCL8(7.51913652515),DDR2(3.69573217885),DOCK3(4.20055176193),DOCK8(-3.40388242557),DPEP1(-5.11208572671),EDN1(-3.3688451926),EDNRA(3.2509966608),GAS6(3.18371713431),GJA1(3.65927834…	ABCC8(-4.11329818101),ABI3(11.3012370506),ACP5(-3.62216530046),ALOX15B(5.58008827588),BMP10(11.6427993292),BST2(-3.1277922092),CCL24(-3.04867073822),CCL26(-18.5884161779),COL18A1(-4.40164460747),CXCL10(-13.7388009038),CXCL8(7.51913652515),DDR2(3.69573217885),DOCK3(4.20055176193),DOCK8(-3.40388242557),DPEP1(-5.11208572671),EDN1(-3.3688451926),EDNRA(3.2509966608),GAS6(3.18371713431),GJA1(3.65927834…
GO:0002690	positive regulation of leukocyte chemotaxis	biological process	14/516	91/15302	2.0e-06	0.000953777777777778	CXCL10(-13.7388009038),CXCL8(7.51913652515),EDN1(-3.3688451926),EDNRA(3.2509966608),GAS6(3.18371713431),GPSM3(-3.43508451465),IL12A(13.6267915993),LOC119874472(5.47163019741),LOC119876918(12.3599169867),LOC485869(-3.50580800324),RAC2(11.518966181),RARRES2(-3.23701706024),SELL(14.2754045749),TNFSF18(11.4778307703)	CXCL10(-13.7388009038),CXCL8(7.51913652515),EDN1(-3.3688451926),EDNRA(3.2509966608),GAS6(3.18371713431),GPSM3(-3.43508451465),IL12A(13.6267915993),LOC119874472(5.47163019741),LOC119876918(12.3599169867),LOC485869(-3.50580800324),RAC2(11.518966181),RARRES2(-3.23701706024),SELL(14.2754045749),TNFSF18(11.4778307703)
GO:0070887	cellular response to chemical stimulus	biological process	151/516	3177/15302	2.1e-06	0.0009744	ABCC8(-4.11329818101),ACHE(-4.08323111781),ACSL5(7.27935733739),ADCY4(3.17006094248),ADRB2(-3.89034642648),AHRR(10.9243820057),ANOS1(4.91761836035),ARNT2(-4.23069550209),ATP2A3(-9.12817995224),ATP6V0D2(3.59454825548),AXL(4.9376918307),BAMBI(4.65321629915),BATF(4.48117845692),BCL2L1(-4.60342312305),BMP10(11.6427993292),BST2(-3.1277922092),CCL22(11.447987211),CCL24(-3.04867073822),CCL26(-18.5884161…	ABCC8(-4.11329818101),ACHE(-4.08323111781),ACSL5(7.27935733739),ADCY4(3.17006094248),ADRB2(-3.89034642648),AHRR(10.9243820057),ANOS1(4.91761836035),ARNT2(-4.23069550209),ATP2A3(-9.12817995224),ATP6V0D2(3.59454825548),AXL(4.9376918307),BAMBI(4.65321629915),BATF(4.48117845692),BCL2L1(-4.60342312305),BMP10(11.6427993292),BST2(-3.1277922092),CCL22(11.447987211),CCL24(-3.04867073822),CCL26(-18.5884161…
GO:0072359	circulatory system development	biological process	69/516	1157/15302	2.3e-06	0.00101247179487179	ABCC8(-4.11329818101),ACACB(-3.62155920976),ADAM12(5.30165735652),ADAM19(7.13762796639),ADRB2(-3.89034642648),ANK2(11.7918371285),ANTXR1(3.74335544108),ARNT2(-4.23069550209),BMP10(11.6427993292),CCL24(-3.04867073822),CHRNA7(-5.35407409728),CNTN5(11.3727054772),COL18A1(-4.40164460747),COL1A2(5.711933092),CXCL10(-13.7388009038),CXCL8(7.51913652515),DLX3(10.8830810894),EDN1(-3.3688451926),EDNRA(3.25…	ABCC8(-4.11329818101),ACACB(-3.62155920976),ADAM12(5.30165735652),ADAM19(7.13762796639),ADRB2(-3.89034642648),ANK2(11.7918371285),ANTXR1(3.74335544108),ARNT2(-4.23069550209),BMP10(11.6427993292),CCL24(-3.04867073822),CHRNA7(-5.35407409728),CNTN5(11.3727054772),COL18A1(-4.40164460747),COL1A2(5.711933092),CXCL10(-13.7388009038),CXCL8(7.51913652515),DLX3(10.8830810894),EDN1(-3.3688451926),EDNRA(3.25…
GO:0071347	cellular response to interleukin-1	biological process	18/516	147/15302	2.3e-06	0.00101247179487179	CCL22(11.447987211),CCL24(-3.04867073822),CCL26(-18.5884161779),EDN1(-3.3688451926),GBP1(4.04449485969),HAS2(3.11066663552),IL1A(3.61890808642),IL1R2(5.60303465166),LOC119874472(5.47163019741),LOC119876918(12.3599169867),MMP2(-10.0364209105),NOD2(10.247860281),NOS2(5.85843032186),PLCB1(5.89588199235),RORA(10.7204893901),RPS6KA5(3.34233313488),SMPD3(9.55891173279),TFPI(-11.5496178357)	CCL22(11.447987211),CCL24(-3.04867073822),CCL26(-18.5884161779),EDN1(-3.3688451926),GBP1(4.04449485969),HAS2(3.11066663552),IL1A(3.61890808642),IL1R2(5.60303465166),LOC119874472(5.47163019741),LOC119876918(12.3599169867),MMP2(-10.0364209105),NOD2(10.247860281),NOS2(5.85843032186),PLCB1(5.89588199235),RORA(10.7204893901),RPS6KA5(3.34233313488),SMPD3(9.55891173279),TFPI(-11.5496178357)
GO:0032501	multicellular organismal process	biological process	330/516	8274/15302	2.4e-06	0.00103008	ABCC8(-4.11329818101),ACACB(-3.62155920976),ACHE(-4.08323111781),ACP5(-3.62216530046),ADAM12(5.30165735652),ADAM19(7.13762796639),ADAMTSL1(4.21250078202),ADCY4(3.17006094248),ADD3(4.25193944603),ADGRB2(3.5388732839),ADGRF1(-3.34790806372),ADORA2A(13.0917405989),ADRB2(-3.89034642648),ALDH1A1(-3.72431030208),ALOX15B(5.58008827588),ANK1(4.78640256845),ANK2(11.7918371285),ANOS1(4.91761836035),ANTXR1(…	ABCC8(-4.11329818101),ACACB(-3.62155920976),ACHE(-4.08323111781),ACP5(-3.62216530046),ADAM12(5.30165735652),ADAM19(7.13762796639),ADAMTSL1(4.21250078202),ADCY4(3.17006094248),ADD3(4.25193944603),ADGRB2(3.5388732839),ADGRF1(-3.34790806372),ADORA2A(13.0917405989),ADRB2(-3.89034642648),ALDH1A1(-3.72431030208),ALOX15B(5.58008827588),ANK1(4.78640256845),ANK2(11.7918371285),ANOS1(4.91761836035),ANTXR1(…
GO:0050900	leukocyte migration	biological process	32/516	386/15302	2.7e-06	0.0011305756097561	CCL22(11.447987211),CCL24(-3.04867073822),CCL26(-18.5884161779),CH25H(13.1394921981),COL1A2(5.711933092),CXCL10(-13.7388009038),CXCL8(7.51913652515),CYP7B1(3.5633874713),DOCK8(-3.40388242557),EDN1(-3.3688451926),EDNRA(3.2509966608),GAS6(3.18371713431),GPSM3(-3.43508451465),IL12A(13.6267915993),IL1A(3.61890808642),ITGB2(-5.77788517684),LOC119863891(8.59485963255),LOC119874472(5.47163019741),LOC119…	CCL22(11.447987211),CCL24(-3.04867073822),CCL26(-18.5884161779),CH25H(13.1394921981),COL1A2(5.711933092),CXCL10(-13.7388009038),CXCL8(7.51913652515),CYP7B1(3.5633874713),DOCK8(-3.40388242557),EDN1(-3.3688451926),EDNRA(3.2509966608),GAS6(3.18371713431),GPSM3(-3.43508451465),IL12A(13.6267915993),IL1A(3.61890808642),ITGB2(-5.77788517684),LOC119863891(8.59485963255),LOC119874472(5.47163019741),LOC119…
GO:0051270	regulation of cellular component movement	biological process	64/516	1053/15302	2.9e-06	0.00118540952380952	ABCC8(-4.11329818101),ABI3(11.3012370506),ACP5(-3.62216530046),ALOX15B(5.58008827588),ANK2(11.7918371285),BMP10(11.6427993292),BST2(-3.1277922092),CCL24(-3.04867073822),CCL26(-18.5884161779),CHST3(3.79949796021),COL18A1(-4.40164460747),CXCL10(-13.7388009038),CXCL8(7.51913652515),DDR2(3.69573217885),DOCK3(4.20055176193),DOCK8(-3.40388242557),DPEP1(-5.11208572671),EDN1(-3.3688451926),EDNRA(3.250996…	ABCC8(-4.11329818101),ABI3(11.3012370506),ACP5(-3.62216530046),ALOX15B(5.58008827588),ANK2(11.7918371285),BMP10(11.6427993292),BST2(-3.1277922092),CCL24(-3.04867073822),CCL26(-18.5884161779),CHST3(3.79949796021),COL18A1(-4.40164460747),CXCL10(-13.7388009038),CXCL8(7.51913652515),DDR2(3.69573217885),DOCK3(4.20055176193),DOCK8(-3.40388242557),DPEP1(-5.11208572671),EDN1(-3.3688451926),EDNRA(3.250996…
GO:0022405	hair cycle process	biological process	14/516	94/15302	3.0e-06	0.00119776744186047	FOXN1(-3.64376000188),HPSE(4.52409508963),IGFBP5(-11.4257124547),KRT25(-14.7311013727),KRT27(-14.8318478892),LRIG1(-3.04240571783),LRP4(10.1643790148),NGFR(13.3212070368),SMO(4.58762649937),SOSTDC1(5.64225946527),SOX18(-12.2716672785),SOX21(4.41566192444),TGM3(12.2486372176),TNFRSF19(-3.0319919345)	FOXN1(-3.64376000188),HPSE(4.52409508963),IGFBP5(-11.4257124547),KRT25(-14.7311013727),KRT27(-14.8318478892),LRIG1(-3.04240571783),LRP4(10.1643790148),NGFR(13.3212070368),SMO(4.58762649937),SOSTDC1(5.64225946527),SOX18(-12.2716672785),SOX21(4.41566192444),TGM3(12.2486372176),TNFRSF19(-3.0319919345)
GO:0050818	regulation of coagulation	biological process	13/516	82/15302	3.3e-06	0.0012876	ADRB2(-3.89034642648),EDN1(-3.3688451926),F2(-5.34691837052),HPSE(4.52409508963),HS3ST5(-5.45766618501),PDPN(3.36922124749),PROS1(-11.4183955325),SELP(14.8859498902),SERPINB2(13.3006075741),TFPI(-11.5496178357),THBD(3.12915265267),TLR4(-4.58960504562),TMPRSS6(-4.89098663614)	ADRB2(-3.89034642648),EDN1(-3.3688451926),F2(-5.34691837052),HPSE(4.52409508963),HS3ST5(-5.45766618501),PDPN(3.36922124749),PROS1(-11.4183955325),SELP(14.8859498902),SERPINB2(13.3006075741),TFPI(-11.5496178357),THBD(3.12915265267),TLR4(-4.58960504562),TMPRSS6(-4.89098663614)
GO:0009888	tissue development	biological process	131/516	2686/15302	3.5e-06	0.00133528888888889	ADRB2(-3.89034642648),ALDH1A1(-3.72431030208),ALOX15B(5.58008827588),ANOS1(4.91761836035),AREG(4.02461758329),ARHGEF26(-3.04394991562),ATP2A3(-9.12817995224),ATP2B2(8.67835365397),ATP6V0D2(3.59454825548),BAMBI(4.65321629915),BARX2(5.1935549432),BMP10(11.6427993292),CAP2(4.28599962128),CDKN2B_1(-3.21315980854),CDSN(5.64984549421),CERS3(6.82711401599),COL18A1(-4.40164460747),COL27A1(-4.2594877359),…	ADRB2(-3.89034642648),ALDH1A1(-3.72431030208),ALOX15B(5.58008827588),ANOS1(4.91761836035),AREG(4.02461758329),ARHGEF26(-3.04394991562),ATP2A3(-9.12817995224),ATP2B2(8.67835365397),ATP6V0D2(3.59454825548),BAMBI(4.65321629915),BARX2(5.1935549432),BMP10(11.6427993292),CAP2(4.28599962128),CDKN2B_1(-3.21315980854),CDSN(5.64984549421),CERS3(6.82711401599),COL18A1(-4.40164460747),COL27A1(-4.2594877359),…
GO:0030154	cell differentiation	biological process	210/516	4808/15302	3.8e-06	0.00141822608695652	ABCC8(-4.11329818101),ACHE(-4.08323111781),ACP5(-3.62216530046),ADAM12(5.30165735652),ADAMTSL1(4.21250078202),ADGRF1(-3.34790806372),ADORA2A(13.0917405989),ADRB2(-3.89034642648),ALOX15B(5.58008827588),ANK1(4.78640256845),ANK2(11.7918371285),ANOS1(4.91761836035),ANTXR1(3.74335544108),ANXA13(-3.61051677385),AREG(4.02461758329),ARNT2(-4.23069550209),ASPA(3.45118232985),ATP2A3(-9.12817995224),ATP2B2(…	ABCC8(-4.11329818101),ACHE(-4.08323111781),ACP5(-3.62216530046),ADAM12(5.30165735652),ADAMTSL1(4.21250078202),ADGRF1(-3.34790806372),ADORA2A(13.0917405989),ADRB2(-3.89034642648),ALOX15B(5.58008827588),ANK1(4.78640256845),ANK2(11.7918371285),ANOS1(4.91761836035),ANTXR1(3.74335544108),ANXA13(-3.61051677385),AREG(4.02461758329),ARNT2(-4.23069550209),ASPA(3.45118232985),ATP2A3(-9.12817995224),ATP2B2(…
GO:0071310	cellular response to organic substance	biological process	131/516	2692/15302	4.0e-06	0.00146110638297872	ABCC8(-4.11329818101),ACHE(-4.08323111781),ACSL5(7.27935733739),ADCY4(3.17006094248),ADRB2(-3.89034642648),ANOS1(4.91761836035),ARNT2(-4.23069550209),ATP2A3(-9.12817995224),ATP6V0D2(3.59454825548),AXL(4.9376918307),BAMBI(4.65321629915),BATF(4.48117845692),BCL2L1(-4.60342312305),BMP10(11.6427993292),BST2(-3.1277922092),CCL22(11.447987211),CCL24(-3.04867073822),CCL26(-18.5884161779),CD70(5.30471796…	ABCC8(-4.11329818101),ACHE(-4.08323111781),ACSL5(7.27935733739),ADCY4(3.17006094248),ADRB2(-3.89034642648),ANOS1(4.91761836035),ARNT2(-4.23069550209),ATP2A3(-9.12817995224),ATP6V0D2(3.59454825548),AXL(4.9376918307),BAMBI(4.65321629915),BATF(4.48117845692),BCL2L1(-4.60342312305),BMP10(11.6427993292),BST2(-3.1277922092),CCL22(11.447987211),CCL24(-3.04867073822),CCL26(-18.5884161779),CD70(5.30471796…
GO:0009653	anatomical structure morphogenesis	biological process	167/516	3640/15302	4.2e-06	0.0015022	ABCC8(-4.11329818101),ACHE(-4.08323111781),ACP5(-3.62216530046),ADAM12(5.30165735652),ADAMTSL1(4.21250078202),ADORA2A(13.0917405989),ADRB2(-3.89034642648),ALDH1A1(-3.72431030208),ANK2(11.7918371285),ANOS1(4.91761836035),ANTXR1(3.74335544108),AREG(4.02461758329),ARHGEF26(-3.04394991562),ARNT2(-4.23069550209),ATP2B2(8.67835365397),ATP6V0D2(3.59454825548),AXL(4.9376918307),BAMBI(4.65321629915),BARX2…	ABCC8(-4.11329818101),ACHE(-4.08323111781),ACP5(-3.62216530046),ADAM12(5.30165735652),ADAMTSL1(4.21250078202),ADORA2A(13.0917405989),ADRB2(-3.89034642648),ALDH1A1(-3.72431030208),ANK2(11.7918371285),ANOS1(4.91761836035),ANTXR1(3.74335544108),AREG(4.02461758329),ARHGEF26(-3.04394991562),ARNT2(-4.23069550209),ATP2B2(8.67835365397),ATP6V0D2(3.59454825548),AXL(4.9376918307),BAMBI(4.65321629915),BARX2…
GO:1902622	regulation of neutrophil migration	biological process	10/516	49/15302	4.4e-06	0.00154161632653061	CXCL8(7.51913652515),EDN1(-3.3688451926),EDNRA(3.2509966608),IL1A(3.61890808642),LOC119874472(5.47163019741),LOC119876918(12.3599169867),LOC485869(-3.50580800324),NOD2(10.247860281),RAC2(11.518966181),SELL(14.2754045749)	CXCL8(7.51913652515),EDN1(-3.3688451926),EDNRA(3.2509966608),IL1A(3.61890808642),LOC119874472(5.47163019741),LOC119876918(12.3599169867),LOC485869(-3.50580800324),NOD2(10.247860281),RAC2(11.518966181),SELL(14.2754045749)
GO:0090022	regulation of neutrophil chemotaxis	biological process	9/516	39/15302	4.5e-06	0.00154512	CXCL8(7.51913652515),EDN1(-3.3688451926),EDNRA(3.2509966608),LOC119874472(5.47163019741),LOC119876918(12.3599169867),LOC485869(-3.50580800324),NOD2(10.247860281),RAC2(11.518966181),SELL(14.2754045749)	CXCL8(7.51913652515),EDN1(-3.3688451926),EDNRA(3.2509966608),LOC119874472(5.47163019741),LOC119876918(12.3599169867),LOC485869(-3.50580800324),NOD2(10.247860281),RAC2(11.518966181),SELL(14.2754045749)
GO:0097529	myeloid leukocyte migration	biological process	20/516	187/15302	5.3e-06	0.00178412549019608	CCL22(11.447987211),CCL24(-3.04867073822),CCL26(-18.5884161779),CXCL10(-13.7388009038),CXCL8(7.51913652515),EDN1(-3.3688451926),EDNRA(3.2509966608),IL1A(3.61890808642),ITGB2(-5.77788517684),LOC119874472(5.47163019741),LOC119876918(12.3599169867),LOC485869(-3.50580800324),MCOLN2(4.99994335868),NOD2(10.247860281),PECAM1(4.37056977646),PLCB1(5.89588199235),RAC2(11.518966181),RARRES2(-3.23701706024),…	CCL22(11.447987211),CCL24(-3.04867073822),CCL26(-18.5884161779),CXCL10(-13.7388009038),CXCL8(7.51913652515),EDN1(-3.3688451926),EDNRA(3.2509966608),IL1A(3.61890808642),ITGB2(-5.77788517684),LOC119874472(5.47163019741),LOC119876918(12.3599169867),LOC485869(-3.50580800324),MCOLN2(4.99994335868),NOD2(10.247860281),PECAM1(4.37056977646),PLCB1(5.89588199235),RAC2(11.518966181),RARRES2(-3.23701706024),…
GO:1902624	positive regulation of neutrophil migration	biological process	9/516	40/15302	5.7e-06	0.00188187692307692	CXCL8(7.51913652515),EDN1(-3.3688451926),EDNRA(3.2509966608),IL1A(3.61890808642),LOC119874472(5.47163019741),LOC119876918(12.3599169867),LOC485869(-3.50580800324),RAC2(11.518966181),SELL(14.2754045749)	CXCL8(7.51913652515),EDN1(-3.3688451926),EDNRA(3.2509966608),IL1A(3.61890808642),LOC119874472(5.47163019741),LOC119876918(12.3599169867),LOC485869(-3.50580800324),RAC2(11.518966181),SELL(14.2754045749)
GO:0051240	positive regulation of multicellular organismal process	biological process	104/516	2029/15302	5.9e-06	0.00191115471698113	ABCC8(-4.11329818101),ACACB(-3.62155920976),ACHE(-4.08323111781),ADAM12(5.30165735652),ADD3(4.25193944603),ADGRB2(3.5388732839),ADORA2A(13.0917405989),ADRB2(-3.89034642648),ALOX15B(5.58008827588),ANK2(11.7918371285),APBA1(6.22743888333),ASPA(3.45118232985),AXL(4.9376918307),BAMBI(4.65321629915),BMP10(11.6427993292),CCL24(-3.04867073822),CD226(10.6868156446),CD38(3.74153564725),CHRNA7(-5.354074097…	ABCC8(-4.11329818101),ACACB(-3.62155920976),ACHE(-4.08323111781),ADAM12(5.30165735652),ADD3(4.25193944603),ADGRB2(3.5388732839),ADORA2A(13.0917405989),ADRB2(-3.89034642648),ALOX15B(5.58008827588),ANK2(11.7918371285),APBA1(6.22743888333),ASPA(3.45118232985),AXL(4.9376918307),BAMBI(4.65321629915),BMP10(11.6427993292),CCL24(-3.04867073822),CD226(10.6868156446),CD38(3.74153564725),CHRNA7(-5.354074097…
GO:0032502	developmental process	biological process	294/516	7259/15302	6.3e-06	0.001924	ABCC8(-4.11329818101),ACACB(-3.62155920976),ACHE(-4.08323111781),ACP5(-3.62216530046),ADAM12(5.30165735652),ADAM19(7.13762796639),ADAMTSL1(4.21250078202),ADCY4(3.17006094248),ADGRB2(3.5388732839),ADGRF1(-3.34790806372),ADORA2A(13.0917405989),ADRB2(-3.89034642648),ALDH1A1(-3.72431030208),ALOX15B(5.58008827588),ANK1(4.78640256845),ANK2(11.7918371285),ANOS1(4.91761836035),ANTXR1(3.74335544108),ANXA1…	ABCC8(-4.11329818101),ACACB(-3.62155920976),ACHE(-4.08323111781),ACP5(-3.62216530046),ADAM12(5.30165735652),ADAM19(7.13762796639),ADAMTSL1(4.21250078202),ADCY4(3.17006094248),ADGRB2(3.5388732839),ADGRF1(-3.34790806372),ADORA2A(13.0917405989),ADRB2(-3.89034642648),ALDH1A1(-3.72431030208),ALOX15B(5.58008827588),ANK1(4.78640256845),ANK2(11.7918371285),ANOS1(4.91761836035),ANTXR1(3.74335544108),ANXA1…
GO:0090023	positive regulation of neutrophil chemotaxis	biological process	8/516	31/15302	6.3e-06	0.001924	CXCL8(7.51913652515),EDN1(-3.3688451926),EDNRA(3.2509966608),LOC119874472(5.47163019741),LOC119876918(12.3599169867),LOC485869(-3.50580800324),RAC2(11.518966181),SELL(14.2754045749)	CXCL8(7.51913652515),EDN1(-3.3688451926),EDNRA(3.2509966608),LOC119874472(5.47163019741),LOC119876918(12.3599169867),LOC485869(-3.50580800324),RAC2(11.518966181),SELL(14.2754045749)
GO:0035239	tube morphogenesis	biological process	73/516	1285/15302	6.4e-06	0.001924	ABCC8(-4.11329818101),ADAM12(5.30165735652),ADRB2(-3.89034642648),AREG(4.02461758329),ARHGEF26(-3.04394991562),ATP6V0D2(3.59454825548),CCL24(-3.04867073822),CHRNA7(-5.35407409728),COL18A1(-4.40164460747),CXCL10(-13.7388009038),CXCL8(7.51913652515),DACT1(12.4373272798),DLX1(3.62799015783),DLX3(10.8830810894),EDN1(-3.3688451926),EDNRA(3.2509966608),EGR3(3.24679223194),ENPEP(7.08127865619),EPGN(4.69…	ABCC8(-4.11329818101),ADAM12(5.30165735652),ADRB2(-3.89034642648),AREG(4.02461758329),ARHGEF26(-3.04394991562),ATP6V0D2(3.59454825548),CCL24(-3.04867073822),CHRNA7(-5.35407409728),COL18A1(-4.40164460747),CXCL10(-13.7388009038),CXCL8(7.51913652515),DACT1(12.4373272798),DLX1(3.62799015783),DLX3(10.8830810894),EDN1(-3.3688451926),EDNRA(3.2509966608),EGR3(3.24679223194),ENPEP(7.08127865619),EPGN(4.69…
GO:0006928	movement of cell or subcellular component	biological process	117/516	2359/15302	6.4e-06	0.001924	ABCC8(-4.11329818101),ABI3(11.3012370506),ACP5(-3.62216530046),ADAMTSL1(4.21250078202),ALOX15B(5.58008827588),ANK2(11.7918371285),ANOS1(4.91761836035),APBA1(6.22743888333),ARNT2(-4.23069550209),AXL(4.9376918307),BAMBI(4.65321629915),BMP10(11.6427993292),BST2(-3.1277922092),CACNB2(5.50245832444),CAP2(4.28599962128),CCDC88A(3.19471741847),CCL22(11.447987211),CCL24(-3.04867073822),CCL26(-18.58841617…	ABCC8(-4.11329818101),ABI3(11.3012370506),ACP5(-3.62216530046),ADAMTSL1(4.21250078202),ALOX15B(5.58008827588),ANK2(11.7918371285),ANOS1(4.91761836035),APBA1(6.22743888333),ARNT2(-4.23069550209),AXL(4.9376918307),BAMBI(4.65321629915),BMP10(11.6427993292),BST2(-3.1277922092),CACNB2(5.50245832444),CAP2(4.28599962128),CCDC88A(3.19471741847),CCL22(11.447987211),CCL24(-3.04867073822),CCL26(-18.58841617…
GO:0071621	granulocyte chemotaxis	biological process	15/516	114/15302	6.5e-06	0.001924	CCL22(11.447987211),CCL24(-3.04867073822),CCL26(-18.5884161779),CXCL8(7.51913652515),EDN1(-3.3688451926),EDNRA(3.2509966608),ITGB2(-5.77788517684),LOC119874472(5.47163019741),LOC119876918(12.3599169867),LOC485869(-3.50580800324),NOD2(10.247860281),RAC2(11.518966181),RARRES2(-3.23701706024),SELL(14.2754045749),TNFSF18(11.4778307703)	CCL22(11.447987211),CCL24(-3.04867073822),CCL26(-18.5884161779),CXCL8(7.51913652515),EDN1(-3.3688451926),EDNRA(3.2509966608),ITGB2(-5.77788517684),LOC119874472(5.47163019741),LOC119876918(12.3599169867),LOC485869(-3.50580800324),NOD2(10.247860281),RAC2(11.518966181),RARRES2(-3.23701706024),SELL(14.2754045749),TNFSF18(11.4778307703)
GO:0048869	cellular developmental process	biological process	214/516	4959/15302	6.9e-06	0.00197432	ABCC8(-4.11329818101),ACHE(-4.08323111781),ACP5(-3.62216530046),ADAM12(5.30165735652),ADAMTSL1(4.21250078202),ADGRF1(-3.34790806372),ADORA2A(13.0917405989),ADRB2(-3.89034642648),ALOX15B(5.58008827588),ANK1(4.78640256845),ANK2(11.7918371285),ANOS1(4.91761836035),ANTXR1(3.74335544108),ANXA13(-3.61051677385),AREG(4.02461758329),ARNT2(-4.23069550209),ASPA(3.45118232985),ATP2A3(-9.12817995224),ATP2B2(…	ABCC8(-4.11329818101),ACHE(-4.08323111781),ACP5(-3.62216530046),ADAM12(5.30165735652),ADAMTSL1(4.21250078202),ADGRF1(-3.34790806372),ADORA2A(13.0917405989),ADRB2(-3.89034642648),ALOX15B(5.58008827588),ANK1(4.78640256845),ANK2(11.7918371285),ANOS1(4.91761836035),ANTXR1(3.74335544108),ANXA13(-3.61051677385),AREG(4.02461758329),ARNT2(-4.23069550209),ASPA(3.45118232985),ATP2A3(-9.12817995224),ATP2B2(…
GO:0006954	inflammatory response	biological process	44/516	644/15302	6.9e-06	0.00197432	ACP5(-3.62216530046),ADORA2A(13.0917405989),ADRB2(-3.89034642648),AXL(4.9376918307),C1R(3.22386239552),CCL22(11.447987211),CCL24(-3.04867073822),CCL26(-18.5884161779),CHST2(4.15964988547),CXCL10(-13.7388009038),CXCL8(7.51913652515),DUOXA1(10.7433253375),EDNRA(3.2509966608),ENPP3(-3.17918151945),F2(-5.34691837052),GBP5(6.06981626019),GJA1(3.65927834028),GPR17(4.11343576379),GPSM3(-3.43508451465),H…	ACP5(-3.62216530046),ADORA2A(13.0917405989),ADRB2(-3.89034642648),AXL(4.9376918307),C1R(3.22386239552),CCL22(11.447987211),CCL24(-3.04867073822),CCL26(-18.5884161779),CHST2(4.15964988547),CXCL10(-13.7388009038),CXCL8(7.51913652515),DUOXA1(10.7433253375),EDNRA(3.2509966608),ENPP3(-3.17918151945),F2(-5.34691837052),GBP5(6.06981626019),GJA1(3.65927834028),GPR17(4.11343576379),GPSM3(-3.43508451465),H…
GO:0048583	regulation of response to stimulus	biological process	187/516	4214/15302	7.1e-06	0.00199824262295082	ABCC8(-4.11329818101),ACP5(-3.62216530046),ACSL5(7.27935733739),ADORA2A(13.0917405989),ADRB2(-3.89034642648),AKAP3(4.38178271709),ALOX15B(5.58008827588),AREG(4.02461758329),ARHGEF26(-3.04394991562),ATP6V0D2(3.59454825548),AXL(4.9376918307),BAMBI(4.65321629915),BANK1(11.101993174),BCL2L1(-4.60342312305),BMF(-3.2947157555),BMP10(11.6427993292),BST2(-3.1277922092),C1R(3.22386239552),CCL22(11.4479872…	ABCC8(-4.11329818101),ACP5(-3.62216530046),ACSL5(7.27935733739),ADORA2A(13.0917405989),ADRB2(-3.89034642648),AKAP3(4.38178271709),ALOX15B(5.58008827588),AREG(4.02461758329),ARHGEF26(-3.04394991562),ATP6V0D2(3.59454825548),AXL(4.9376918307),BAMBI(4.65321629915),BANK1(11.101993174),BCL2L1(-4.60342312305),BMF(-3.2947157555),BMP10(11.6427993292),BST2(-3.1277922092),C1R(3.22386239552),CCL22(11.4479872…
GO:0009986	cell surface	cellular component	49/523	755/15280	1.3e-05	0.002042	ACHE(-4.08323111781),ANOS1(4.91761836035),ANTXR1(3.74335544108),AREG(4.02461758329),AXL(4.9376918307),BMP10(11.6427993292),BST2(-3.1277922092),CA4(4.59508574007),CD226(10.6868156446),CD38(3.74153564725),CXCL10(-13.7388009038),DLA-DRA(-3.27494942529),ENPEP(7.08127865619),ENPP3(-3.17918151945),ENTPD2(-4.88610872627),FGL2(3.76628390362),FLT3(4.01451574507),FOLH1B(8.96995104573),IL12A(13.6267915993),…	ACHE(-4.08323111781),ANOS1(4.91761836035),ANTXR1(3.74335544108),AREG(4.02461758329),AXL(4.9376918307),BMP10(11.6427993292),BST2(-3.1277922092),CA4(4.59508574007),CD226(10.6868156446),CD38(3.74153564725),CXCL10(-13.7388009038),DLA-DRA(-3.27494942529),ENPEP(7.08127865619),ENPP3(-3.17918151945),ENTPD2(-4.88610872627),FGL2(3.76628390362),FLT3(4.01451574507),FOLH1B(8.96995104573),IL12A(13.6267915993),…
GO:0098590	plasma membrane region	cellular component	65/523	1113/15280	1.5e-05	0.00218785714285714	ACHE(-4.08323111781),ADORA2A(13.0917405989),ADRB2(-3.89034642648),ANK1(4.78640256845),ANK2(11.7918371285),ANTXR1(3.74335544108),ANXA13(-3.61051677385),ARL4C(-3.00925648286),ATP2B2(8.67835365397),ATP6V0D2(3.59454825548),BST2(-3.1277922092),CA4(4.59508574007),CD38(3.74153564725),CHRNA7(-5.35407409728),CHRNB4(-3.83664747871),CYP4A11(-3.00400294791),CYP4A38(-3.52448648571),DDR2(3.69573217885),DLG2(4.…	ACHE(-4.08323111781),ADORA2A(13.0917405989),ADRB2(-3.89034642648),ANK1(4.78640256845),ANK2(11.7918371285),ANTXR1(3.74335544108),ANXA13(-3.61051677385),ARL4C(-3.00925648286),ATP2B2(8.67835365397),ATP6V0D2(3.59454825548),BST2(-3.1277922092),CA4(4.59508574007),CD38(3.74153564725),CHRNA7(-5.35407409728),CHRNB4(-3.83664747871),CYP4A11(-3.00400294791),CYP4A38(-3.52448648571),DDR2(3.69573217885),DLG2(4.…
GO:0032101	regulation of response to external stimulus	biological process	57/516	934/15302	9.6e-06	0.00260121212121212	ABCC8(-4.11329818101),ACP5(-3.62216530046),ADORA2A(13.0917405989),ADRB2(-3.89034642648),C1R(3.22386239552),CCL24(-3.04867073822),CCL26(-18.5884161779),CXCL10(-13.7388009038),CXCL8(7.51913652515),DDR2(3.69573217885),DUOXA1(10.7433253375),EDN1(-3.3688451926),EDNRA(3.2509966608),ENPP3(-3.17918151945),F2(-5.34691837052),GAS6(3.18371713431),GBP5(6.06981626019),GJA1(3.65927834028),GPR17(4.11343576379),…	ABCC8(-4.11329818101),ACP5(-3.62216530046),ADORA2A(13.0917405989),ADRB2(-3.89034642648),C1R(3.22386239552),CCL24(-3.04867073822),CCL26(-18.5884161779),CXCL10(-13.7388009038),CXCL8(7.51913652515),DDR2(3.69573217885),DUOXA1(10.7433253375),EDN1(-3.3688451926),EDNRA(3.2509966608),ENPP3(-3.17918151945),F2(-5.34691837052),GAS6(3.18371713431),GBP5(6.06981626019),GJA1(3.65927834028),GPR17(4.11343576379),…
GO:0048699	generation of neurons	biological process	111/516	2227/15302	9.6e-06	0.00260121212121212	ABCC8(-4.11329818101),ACHE(-4.08323111781),ADAMTSL1(4.21250078202),ADGRF1(-3.34790806372),ADORA2A(13.0917405989),ANK2(11.7918371285),ANOS1(4.91761836035),AREG(4.02461758329),ARNT2(-4.23069550209),ASPA(3.45118232985),ATP2B2(8.67835365397),AXL(4.9376918307),CACNB2(5.50245832444),CAP2(4.28599962128),CCDC88A(3.19471741847),CD38(3.74153564725),CDKN2B_1(-3.21315980854),CHRDL1(4.74559702026),CHST3(3.799…	ABCC8(-4.11329818101),ACHE(-4.08323111781),ADAMTSL1(4.21250078202),ADGRF1(-3.34790806372),ADORA2A(13.0917405989),ANK2(11.7918371285),ANOS1(4.91761836035),AREG(4.02461758329),ARNT2(-4.23069550209),ASPA(3.45118232985),ATP2B2(8.67835365397),AXL(4.9376918307),CACNB2(5.50245832444),CAP2(4.28599962128),CCDC88A(3.19471741847),CD38(3.74153564725),CDKN2B_1(-3.21315980854),CHRDL1(4.74559702026),CHST3(3.799…
GO:0042330	taxis	biological process	58/516	958/15302	1.0e-05	0.00260121212121212	ACHE(-4.08323111781),ADAMTSL1(4.21250078202),ANK2(11.7918371285),ANOS1(4.91761836035),ARNT2(-4.23069550209),CAP2(4.28599962128),CCL22(11.447987211),CCL24(-3.04867073822),CCL26(-18.5884161779),CH25H(13.1394921981),CXCL10(-13.7388009038),CXCL8(7.51913652515),CYP7B1(3.5633874713),DDR2(3.69573217885),DLX5(3.14422878452),EDN1(-3.3688451926),EDNRA(3.2509966608),EGR2(4.94719513774),EGR3(3.24679223194),F…	ACHE(-4.08323111781),ADAMTSL1(4.21250078202),ANK2(11.7918371285),ANOS1(4.91761836035),ARNT2(-4.23069550209),CAP2(4.28599962128),CCL22(11.447987211),CCL24(-3.04867073822),CCL26(-18.5884161779),CH25H(13.1394921981),CXCL10(-13.7388009038),CXCL8(7.51913652515),CYP7B1(3.5633874713),DDR2(3.69573217885),DLX5(3.14422878452),EDN1(-3.3688451926),EDNRA(3.2509966608),EGR2(4.94719513774),EGR3(3.24679223194),F…
GO:2000026	regulation of multicellular organismal development	biological process	123/516	2536/15302	1.0e-05	0.00260121212121212	ABCC8(-4.11329818101),ACACB(-3.62155920976),ACHE(-4.08323111781),ADAM12(5.30165735652),ADGRB2(3.5388732839),ADRB2(-3.89034642648),ALOX15B(5.58008827588),APBA1(6.22743888333),ARNT2(-4.23069550209),ASPA(3.45118232985),AXL(4.9376918307),BAMBI(4.65321629915),BMP10(11.6427993292),CCDC88A(3.19471741847),CCL24(-3.04867073822),CD38(3.74153564725),CDKN2B_1(-3.21315980854),CDSN(5.64984549421),CHRNA7(-5.354…	ABCC8(-4.11329818101),ACACB(-3.62155920976),ACHE(-4.08323111781),ADAM12(5.30165735652),ADGRB2(3.5388732839),ADRB2(-3.89034642648),ALOX15B(5.58008827588),APBA1(6.22743888333),ARNT2(-4.23069550209),ASPA(3.45118232985),AXL(4.9376918307),BAMBI(4.65321629915),BMP10(11.6427993292),CCDC88A(3.19471741847),CCL24(-3.04867073822),CD38(3.74153564725),CDKN2B_1(-3.21315980854),CDSN(5.64984549421),CHRNA7(-5.354…
GO:0071624	positive regulation of granulocyte chemotaxis	biological process	8/516	33/15302	1.0e-05	0.00260121212121212	CXCL8(7.51913652515),EDN1(-3.3688451926),EDNRA(3.2509966608),LOC119874472(5.47163019741),LOC119876918(12.3599169867),LOC485869(-3.50580800324),RAC2(11.518966181),SELL(14.2754045749)	CXCL8(7.51913652515),EDN1(-3.3688451926),EDNRA(3.2509966608),LOC119874472(5.47163019741),LOC119876918(12.3599169867),LOC485869(-3.50580800324),RAC2(11.518966181),SELL(14.2754045749)
GO:0048518	positive regulation of biological process	biological process	256/516	6185/15302	1.1e-05	0.00269782857142857	ABCC8(-4.11329818101),ABO(-12.257268006),ACACB(-3.62155920976),ACHE(-4.08323111781),ACP5(-3.62216530046),ACSL5(7.27935733739),ADAM12(5.30165735652),ADAM19(7.13762796639),ADD3(4.25193944603),ADGRB2(3.5388732839),ADGRF1(-3.34790806372),ADORA2A(13.0917405989),ADRB2(-3.89034642648),AHRR(10.9243820057),ALDH1A1(-3.72431030208),ALOX15B(5.58008827588),ANK1(4.78640256845),ANK2(11.7918371285),ANKRD53(4.476…	ABCC8(-4.11329818101),ABO(-12.257268006),ACACB(-3.62155920976),ACHE(-4.08323111781),ACP5(-3.62216530046),ACSL5(7.27935733739),ADAM12(5.30165735652),ADAM19(7.13762796639),ADD3(4.25193944603),ADGRB2(3.5388732839),ADGRF1(-3.34790806372),ADORA2A(13.0917405989),ADRB2(-3.89034642648),AHRR(10.9243820057),ALDH1A1(-3.72431030208),ALOX15B(5.58008827588),ANK1(4.78640256845),ANK2(11.7918371285),ANKRD53(4.476…
GO:0040017	positive regulation of locomotion	biological process	44/516	656/15302	1.1e-05	0.00269782857142857	ACP5(-3.62216530046),APBA1(6.22743888333),CACNB2(5.50245832444),CCL24(-3.04867073822),CCL26(-18.5884161779),COL18A1(-4.40164460747),CXCL10(-13.7388009038),CXCL8(7.51913652515),DDR2(3.69573217885),DOCK3(4.20055176193),DOCK8(-3.40388242557),EDN1(-3.3688451926),EDNRA(3.2509966608),GAS6(3.18371713431),GJA1(3.65927834028),GPLD1(-3.23207073074),GPNMB(4.04154705522),GPSM3(-3.43508451465),HAS2(3.11066663…	ACP5(-3.62216530046),APBA1(6.22743888333),CACNB2(5.50245832444),CCL24(-3.04867073822),CCL26(-18.5884161779),COL18A1(-4.40164460747),CXCL10(-13.7388009038),CXCL8(7.51913652515),DDR2(3.69573217885),DOCK3(4.20055176193),DOCK8(-3.40388242557),EDN1(-3.3688451926),EDNRA(3.2509966608),GAS6(3.18371713431),GJA1(3.65927834028),GPLD1(-3.23207073074),GPNMB(4.04154705522),GPSM3(-3.43508451465),HAS2(3.11066663…
GO:0031347	regulation of defense response	biological process	48/516	742/15302	1.1e-05	0.00269782857142857	ACP5(-3.62216530046),ADORA2A(13.0917405989),ADRB2(-3.89034642648),C1R(3.22386239552),CCL24(-3.04867073822),CD226(10.6868156446),CLEC7A(-14.8753820406),CXCL8(7.51913652515),DMBT1(3.02096907709),DUOXA1(10.7433253375),EDNRA(3.2509966608),ENPP3(-3.17918151945),F2(-5.34691837052),GBP5(6.06981626019),GJA1(3.65927834028),GPR17(4.11343576379),GPSM3(-3.43508451465),HERC5(-3.85830811562),IGF2(-6.6710971808…	ACP5(-3.62216530046),ADORA2A(13.0917405989),ADRB2(-3.89034642648),C1R(3.22386239552),CCL24(-3.04867073822),CD226(10.6868156446),CLEC7A(-14.8753820406),CXCL8(7.51913652515),DMBT1(3.02096907709),DUOXA1(10.7433253375),EDNRA(3.2509966608),ENPP3(-3.17918151945),F2(-5.34691837052),GBP5(6.06981626019),GJA1(3.65927834028),GPR17(4.11343576379),GPSM3(-3.43508451465),HERC5(-3.85830811562),IGF2(-6.6710971808…
GO:0048856	anatomical structure development	biological process	282/516	6948/15302	1.1e-05	0.00269782857142857	ABCC8(-4.11329818101),ACACB(-3.62155920976),ACHE(-4.08323111781),ACP5(-3.62216530046),ADAM12(5.30165735652),ADAM19(7.13762796639),ADAMTSL1(4.21250078202),ADCY4(3.17006094248),ADGRB2(3.5388732839),ADGRF1(-3.34790806372),ADORA2A(13.0917405989),ADRB2(-3.89034642648),ALDH1A1(-3.72431030208),ALOX15B(5.58008827588),ANK1(4.78640256845),ANK2(11.7918371285),ANOS1(4.91761836035),ANTXR1(3.74335544108),APBA1…	ABCC8(-4.11329818101),ACACB(-3.62155920976),ACHE(-4.08323111781),ACP5(-3.62216530046),ADAM12(5.30165735652),ADAM19(7.13762796639),ADAMTSL1(4.21250078202),ADCY4(3.17006094248),ADGRB2(3.5388732839),ADGRF1(-3.34790806372),ADORA2A(13.0917405989),ADRB2(-3.89034642648),ALDH1A1(-3.72431030208),ALOX15B(5.58008827588),ANK1(4.78640256845),ANK2(11.7918371285),ANOS1(4.91761836035),ANTXR1(3.74335544108),APBA1…
GO:0042221	response to chemical	biological process	210/516	4884/15302	1.2e-05	0.00286133333333333	ABCC8(-4.11329818101),ABO(-12.257268006),ACACB(-3.62155920976),ACHE(-4.08323111781),ACP5(-3.62216530046),ACSL5(7.27935733739),ADAMTSL1(4.21250078202),ADCY4(3.17006094248),ADD3(4.25193944603),ADORA2A(13.0917405989),ADRB2(-3.89034642648),AHRR(10.9243820057),ALDH1A1(-3.72431030208),ANK2(11.7918371285),ANOS1(4.91761836035),AREG(4.02461758329),ARNT2(-4.23069550209),ATP2A3(-9.12817995224),ATP6V0D2(3.59…	ABCC8(-4.11329818101),ABO(-12.257268006),ACACB(-3.62155920976),ACHE(-4.08323111781),ACP5(-3.62216530046),ACSL5(7.27935733739),ADAMTSL1(4.21250078202),ADCY4(3.17006094248),ADD3(4.25193944603),ADORA2A(13.0917405989),ADRB2(-3.89034642648),AHRR(10.9243820057),ALDH1A1(-3.72431030208),ANK2(11.7918371285),ANOS1(4.91761836035),AREG(4.02461758329),ARNT2(-4.23069550209),ATP2A3(-9.12817995224),ATP6V0D2(3.59…
GO:0030593	neutrophil chemotaxis	biological process	13/516	92/15302	1.2e-05	0.00286133333333333	CCL22(11.447987211),CCL24(-3.04867073822),CCL26(-18.5884161779),CXCL8(7.51913652515),EDN1(-3.3688451926),EDNRA(3.2509966608),ITGB2(-5.77788517684),LOC119874472(5.47163019741),LOC119876918(12.3599169867),LOC485869(-3.50580800324),NOD2(10.247860281),RAC2(11.518966181),SELL(14.2754045749)	CCL22(11.447987211),CCL24(-3.04867073822),CCL26(-18.5884161779),CXCL8(7.51913652515),EDN1(-3.3688451926),EDNRA(3.2509966608),ITGB2(-5.77788517684),LOC119874472(5.47163019741),LOC119876918(12.3599169867),LOC485869(-3.50580800324),NOD2(10.247860281),RAC2(11.518966181),SELL(14.2754045749)
GO:0099572	postsynaptic specialization	cellular component	22/523	237/15280	2.2e-05	0.00299493333333333	ADD3(4.25193944603),ADORA2A(13.0917405989),ANK2(11.7918371285),ATP2B2(8.67835365397),CALD1(6.33023258746),CAP2(4.28599962128),CTNND2(3.47818647712),DCLK1(5.70153352934),DLG2(4.22953283204),FLRT3(-3.03888336167),LRP4(10.1643790148),LZTS1(12.0539880848),MAP1B(3.19921454558),NCAM1(10.5666027162),NGFR(13.3212070368),PAK3(3.26467463722),PALM(-3.86557195491),PARD6G(3.27711449957),PDZD2(3.54220351769),S…	ADD3(4.25193944603),ADORA2A(13.0917405989),ANK2(11.7918371285),ATP2B2(8.67835365397),CALD1(6.33023258746),CAP2(4.28599962128),CTNND2(3.47818647712),DCLK1(5.70153352934),DLG2(4.22953283204),FLRT3(-3.03888336167),LRP4(10.1643790148),LZTS1(12.0539880848),MAP1B(3.19921454558),NCAM1(10.5666027162),NGFR(13.3212070368),PAK3(3.26467463722),PALM(-3.86557195491),PARD6G(3.27711449957),PDZD2(3.54220351769),S…
GO:0022404	molting cycle process	biological process	16/516	135/15302	1.3e-05	0.003016	FOXN1(-3.64376000188),HPSE(4.52409508963),IGFBP5(-11.4257124547),KRT25(-14.7311013727),KRT27(-14.8318478892),LRIG1(-3.04240571783),LRP4(10.1643790148),NGFR(13.3212070368),NR4A2(5.06794830928),SLC2A3(3.90314702159),SMO(4.58762649937),SOSTDC1(5.64225946527),SOX18(-12.2716672785),SOX21(4.41566192444),TGM3(12.2486372176),TNFRSF19(-3.0319919345)	FOXN1(-3.64376000188),HPSE(4.52409508963),IGFBP5(-11.4257124547),KRT25(-14.7311013727),KRT27(-14.8318478892),LRIG1(-3.04240571783),LRP4(10.1643790148),NGFR(13.3212070368),NR4A2(5.06794830928),SLC2A3(3.90314702159),SMO(4.58762649937),SOSTDC1(5.64225946527),SOX18(-12.2716672785),SOX21(4.41566192444),TGM3(12.2486372176),TNFRSF19(-3.0319919345)
GO:0006935	chemotaxis	biological process	55/516	900/15302	1.3e-05	0.003016	ADAMTSL1(4.21250078202),ANK2(11.7918371285),ANOS1(4.91761836035),ARNT2(-4.23069550209),CAP2(4.28599962128),CCL22(11.447987211),CCL24(-3.04867073822),CCL26(-18.5884161779),CH25H(13.1394921981),CXCL10(-13.7388009038),CXCL8(7.51913652515),CYP7B1(3.5633874713),DDR2(3.69573217885),DLX5(3.14422878452),EDN1(-3.3688451926),EDNRA(3.2509966608),EGR2(4.94719513774),EGR3(3.24679223194),FLRT3(-3.03888336167),…	ADAMTSL1(4.21250078202),ANK2(11.7918371285),ANOS1(4.91761836035),ARNT2(-4.23069550209),CAP2(4.28599962128),CCL22(11.447987211),CCL24(-3.04867073822),CCL26(-18.5884161779),CH25H(13.1394921981),CXCL10(-13.7388009038),CXCL8(7.51913652515),CYP7B1(3.5633874713),DDR2(3.69573217885),DLX5(3.14422878452),EDN1(-3.3688451926),EDNRA(3.2509966608),EGR2(4.94719513774),EGR3(3.24679223194),FLRT3(-3.03888336167),…
GO:0007166	cell surface receptor signaling pathway	biological process	136/516	2888/15302	1.4e-05	0.00312145454545455	ACSL5(7.27935733739),ADORA2A(13.0917405989),ADRB2(-3.89034642648),AKAP3(4.38178271709),ANOS1(4.91761836035),AREG(4.02461758329),ARNT2(-4.23069550209),ATP6V0D2(3.59454825548),AXL(4.9376918307),BAMBI(4.65321629915),BATF(4.48117845692),BCL2L1(-4.60342312305),BMP10(11.6427993292),BST2(-3.1277922092),BTBD11(5.36320619401),CCL22(11.447987211),CCL24(-3.04867073822),CCL26(-18.5884161779),CD226(10.6868156…	ACSL5(7.27935733739),ADORA2A(13.0917405989),ADRB2(-3.89034642648),AKAP3(4.38178271709),ANOS1(4.91761836035),AREG(4.02461758329),ARNT2(-4.23069550209),ATP6V0D2(3.59454825548),AXL(4.9376918307),BAMBI(4.65321629915),BATF(4.48117845692),BCL2L1(-4.60342312305),BMP10(11.6427993292),BST2(-3.1277922092),BTBD11(5.36320619401),CCL22(11.447987211),CCL24(-3.04867073822),CCL26(-18.5884161779),CD226(10.6868156…
GO:0001942	hair follicle development	biological process	13/516	93/15302	1.4e-05	0.00312145454545455	FOXN1(-3.64376000188),HPSE(4.52409508963),IGFBP5(-11.4257124547),KRT25(-14.7311013727),KRT27(-14.8318478892),LRP4(10.1643790148),NGFR(13.3212070368),SMO(4.58762649937),SOSTDC1(5.64225946527),SOX18(-12.2716672785),SOX21(4.41566192444),TGM3(12.2486372176),TNFRSF19(-3.0319919345)	FOXN1(-3.64376000188),HPSE(4.52409508963),IGFBP5(-11.4257124547),KRT25(-14.7311013727),KRT27(-14.8318478892),LRP4(10.1643790148),NGFR(13.3212070368),SMO(4.58762649937),SOSTDC1(5.64225946527),SOX18(-12.2716672785),SOX21(4.41566192444),TGM3(12.2486372176),TNFRSF19(-3.0319919345)
GO:0032879	regulation of localization	biological process	138/516	2943/15302	1.4e-05	0.00312145454545455	ABCC8(-4.11329818101),ABI3(11.3012370506),ACACB(-3.62155920976),ACHE(-4.08323111781),ACP5(-3.62216530046),ACSL5(7.27935733739),ADORA2A(13.0917405989),ADRB2(-3.89034642648),ALOX15B(5.58008827588),ANK2(11.7918371285),ANXA13(-3.61051677385),ARHGEF26(-3.04394991562),ATP2A3(-9.12817995224),ATP2B2(8.67835365397),ATP8B4(-3.92192944354),AXL(4.9376918307),BANK1(11.101993174),BCL2L1(-4.60342312305),BMP10(1…	ABCC8(-4.11329818101),ABI3(11.3012370506),ACACB(-3.62155920976),ACHE(-4.08323111781),ACP5(-3.62216530046),ACSL5(7.27935733739),ADORA2A(13.0917405989),ADRB2(-3.89034642648),ALOX15B(5.58008827588),ANK2(11.7918371285),ANXA13(-3.61051677385),ARHGEF26(-3.04394991562),ATP2A3(-9.12817995224),ATP2B2(8.67835365397),ATP8B4(-3.92192944354),AXL(4.9376918307),BANK1(11.101993174),BCL2L1(-4.60342312305),BMP10(1…
GO:0031224	intrinsic component of membrane	cellular component	130/523	2723/15280	2.5e-05	0.003190625	A4GALT(4.57675051509),ABCC8(-4.11329818101),ACP5(-3.62216530046),ADGRB2(3.5388732839),ADGRF1(-3.34790806372),ADGRF2(3.92128442185),ADORA2A(13.0917405989),ADRB2(-3.89034642648),ANK2(11.7918371285),ASPRV1(4.83927615462),ATP2B2(8.67835365397),ATP8B3(-3.35911365601),ATP8B4(-3.92192944354),AXL(4.9376918307),B3GNT3(-12.6352147668),B4GALNT2(-4.42589679926),BST2(-3.1277922092),CA4(4.59508574007),CACNB2(5…	A4GALT(4.57675051509),ABCC8(-4.11329818101),ACP5(-3.62216530046),ADGRB2(3.5388732839),ADGRF1(-3.34790806372),ADGRF2(3.92128442185),ADORA2A(13.0917405989),ADRB2(-3.89034642648),ANK2(11.7918371285),ASPRV1(4.83927615462),ATP2B2(8.67835365397),ATP8B3(-3.35911365601),ATP8B4(-3.92192944354),AXL(4.9376918307),B3GNT3(-12.6352147668),B4GALNT2(-4.42589679926),BST2(-3.1277922092),CA4(4.59508574007),CACNB2(5…
GO:0023052	signaling	biological process	254/516	6154/15302	1.6e-05	0.00347706329113924	ABCC8(-4.11329818101),ACHE(-4.08323111781),ACSL5(7.27935733739),ADCY4(3.17006094248),ADGRB2(3.5388732839),ADGRF1(-3.34790806372),ADGRF2(3.92128442185),ADORA2A(13.0917405989),ADRB2(-3.89034642648),AKAP3(4.38178271709),ALOX15B(5.58008827588),ANK2(11.7918371285),ANOS1(4.91761836035),ANTXR1(3.74335544108),APBA1(6.22743888333),AREG(4.02461758329),ARHGEF26(-3.04394991562),ARNT2(-4.23069550209),ATP2A3(-…	ABCC8(-4.11329818101),ACHE(-4.08323111781),ACSL5(7.27935733739),ADCY4(3.17006094248),ADGRB2(3.5388732839),ADGRF1(-3.34790806372),ADGRF2(3.92128442185),ADORA2A(13.0917405989),ADRB2(-3.89034642648),AKAP3(4.38178271709),ALOX15B(5.58008827588),ANK2(11.7918371285),ANOS1(4.91761836035),ANTXR1(3.74335544108),APBA1(6.22743888333),AREG(4.02461758329),ARHGEF26(-3.04394991562),ARNT2(-4.23069550209),ATP2A3(-…
GO:0010647	positive regulation of cell communication	biological process	98/516	1927/15302	1.6e-05	0.00347706329113924	ADORA2A(13.0917405989),ADRB2(-3.89034642648),ALOX15B(5.58008827588),ARHGEF26(-3.04394991562),AXL(4.9376918307),BAMBI(4.65321629915),BANK1(11.101993174),BCL2L1(-4.60342312305),BMF(-3.2947157555),BMP10(11.6427993292),CCL22(11.447987211),CCL24(-3.04867073822),CCL26(-18.5884161779),CD226(10.6868156446),CD38(3.74153564725),CDKN2B_1(-3.21315980854),CHP2(-11.2127638639),CHRNA7(-5.35407409728),CHRNB4(-3.…	ADORA2A(13.0917405989),ADRB2(-3.89034642648),ALOX15B(5.58008827588),ARHGEF26(-3.04394991562),AXL(4.9376918307),BAMBI(4.65321629915),BANK1(11.101993174),BCL2L1(-4.60342312305),BMF(-3.2947157555),BMP10(11.6427993292),CCL22(11.447987211),CCL24(-3.04867073822),CCL26(-18.5884161779),CD226(10.6868156446),CD38(3.74153564725),CDKN2B_1(-3.21315980854),CHP2(-11.2127638639),CHRNA7(-5.35407409728),CHRNB4(-3.…
GO:0044456	synapse part	cellular component	50/523	802/15280	3.0e-05	0.00360352941176471	ABCC8(-4.11329818101),ACHE(-4.08323111781),ADD3(4.25193944603),ADORA2A(13.0917405989),ADRB2(-3.89034642648),ANK1(4.78640256845),ANK2(11.7918371285),APBA1(6.22743888333),ATP2B2(8.67835365397),CACNB2(5.50245832444),CALD1(6.33023258746),CAP2(4.28599962128),CHRNA7(-5.35407409728),CHRNB4(-3.83664747871),CPLX2(4.07036574602),CTNND2(3.47818647712),DCLK1(5.70153352934),DLG2(4.22953283204),DLGAP3(-10.0646…	ABCC8(-4.11329818101),ACHE(-4.08323111781),ADD3(4.25193944603),ADORA2A(13.0917405989),ADRB2(-3.89034642648),ANK1(4.78640256845),ANK2(11.7918371285),APBA1(6.22743888333),ATP2B2(8.67835365397),CACNB2(5.50245832444),CALD1(6.33023258746),CAP2(4.28599962128),CHRNA7(-5.35407409728),CHRNB4(-3.83664747871),CPLX2(4.07036574602),CTNND2(3.47818647712),DCLK1(5.70153352934),DLG2(4.22953283204),DLGAP3(-10.0646…
GO:0042633	hair cycle	biological process	14/516	109/15302	1.7e-05	0.0036482	FOXN1(-3.64376000188),HPSE(4.52409508963),IGFBP5(-11.4257124547),KRT25(-14.7311013727),KRT27(-14.8318478892),LRIG1(-3.04240571783),LRP4(10.1643790148),NGFR(13.3212070368),SMO(4.58762649937),SOSTDC1(5.64225946527),SOX18(-12.2716672785),SOX21(4.41566192444),TGM3(12.2486372176),TNFRSF19(-3.0319919345)	FOXN1(-3.64376000188),HPSE(4.52409508963),IGFBP5(-11.4257124547),KRT25(-14.7311013727),KRT27(-14.8318478892),LRIG1(-3.04240571783),LRP4(10.1643790148),NGFR(13.3212070368),SMO(4.58762649937),SOSTDC1(5.64225946527),SOX18(-12.2716672785),SOX21(4.41566192444),TGM3(12.2486372176),TNFRSF19(-3.0319919345)
GO:0010646	regulation of cell communication	biological process	166/516	3700/15302	1.8e-05	0.00372318072289157	ABCC8(-4.11329818101),ACHE(-4.08323111781),ACSL5(7.27935733739),ADORA2A(13.0917405989),ADRB2(-3.89034642648),AKAP3(4.38178271709),ALOX15B(5.58008827588),ANK2(11.7918371285),AREG(4.02461758329),ARHGEF26(-3.04394991562),ATP2B2(8.67835365397),ATP6V0D2(3.59454825548),AXL(4.9376918307),BAMBI(4.65321629915),BANK1(11.101993174),BCL2L1(-4.60342312305),BMF(-3.2947157555),BMP10(11.6427993292),CCL22(11.4479…	ABCC8(-4.11329818101),ACHE(-4.08323111781),ACSL5(7.27935733739),ADORA2A(13.0917405989),ADRB2(-3.89034642648),AKAP3(4.38178271709),ALOX15B(5.58008827588),ANK2(11.7918371285),AREG(4.02461758329),ARHGEF26(-3.04394991562),ATP2B2(8.67835365397),ATP6V0D2(3.59454825548),AXL(4.9376918307),BAMBI(4.65321629915),BANK1(11.101993174),BCL2L1(-4.60342312305),BMF(-3.2947157555),BMP10(11.6427993292),CCL22(11.4479…
GO:0070098	chemokine-mediated signaling pathway	biological process	11/516	69/15302	1.8e-05	0.00372318072289157	CCL22(11.447987211),CCL24(-3.04867073822),CCL26(-18.5884161779),CXCL10(-13.7388009038),CXCL8(7.51913652515),EDN1(-3.3688451926),GPR17(4.11343576379),LOC119863891(8.59485963255),LOC119874472(5.47163019741),LOC119876918(12.3599169867),PADI2(-3.36443940662)	CCL22(11.447987211),CCL24(-3.04867073822),CCL26(-18.5884161779),CXCL10(-13.7388009038),CXCL8(7.51913652515),EDN1(-3.3688451926),GPR17(4.11343576379),LOC119863891(8.59485963255),LOC119874472(5.47163019741),LOC119876918(12.3599169867),PADI2(-3.36443940662)
GO:0009967	positive regulation of signal transduction	biological process	89/516	1710/15302	1.8e-05	0.00372318072289157	ADORA2A(13.0917405989),ADRB2(-3.89034642648),ALOX15B(5.58008827588),ARHGEF26(-3.04394991562),AXL(4.9376918307),BAMBI(4.65321629915),BANK1(11.101993174),BCL2L1(-4.60342312305),BMF(-3.2947157555),BMP10(11.6427993292),CCL22(11.447987211),CCL24(-3.04867073822),CCL26(-18.5884161779),CD226(10.6868156446),CDKN2B_1(-3.21315980854),CHP2(-11.2127638639),CHRNA7(-5.35407409728),CIDEB(13.0241423459),CXCL10(-1…	ADORA2A(13.0917405989),ADRB2(-3.89034642648),ALOX15B(5.58008827588),ARHGEF26(-3.04394991562),AXL(4.9376918307),BAMBI(4.65321629915),BANK1(11.101993174),BCL2L1(-4.60342312305),BMF(-3.2947157555),BMP10(11.6427993292),CCL22(11.447987211),CCL24(-3.04867073822),CCL26(-18.5884161779),CD226(10.6868156446),CDKN2B_1(-3.21315980854),CHP2(-11.2127638639),CHRNA7(-5.35407409728),CIDEB(13.0241423459),CXCL10(-1…
GO:0098773	skin epidermis development	biological process	13/516	96/15302	2.0e-05	0.00403952941176471	FOXN1(-3.64376000188),HPSE(4.52409508963),IGFBP5(-11.4257124547),KRT25(-14.7311013727),KRT27(-14.8318478892),LRP4(10.1643790148),NGFR(13.3212070368),SMO(4.58762649937),SOSTDC1(5.64225946527),SOX18(-12.2716672785),SOX21(4.41566192444),TGM3(12.2486372176),TNFRSF19(-3.0319919345)	FOXN1(-3.64376000188),HPSE(4.52409508963),IGFBP5(-11.4257124547),KRT25(-14.7311013727),KRT27(-14.8318478892),LRP4(10.1643790148),NGFR(13.3212070368),SMO(4.58762649937),SOSTDC1(5.64225946527),SOX18(-12.2716672785),SOX21(4.41566192444),TGM3(12.2486372176),TNFRSF19(-3.0319919345)
GO:0023051	regulation of signaling	biological process	167/516	3734/15302	2.0e-05	0.00403952941176471	ABCC8(-4.11329818101),ACHE(-4.08323111781),ACSL5(7.27935733739),ADORA2A(13.0917405989),ADRB2(-3.89034642648),AKAP3(4.38178271709),ALOX15B(5.58008827588),ANK2(11.7918371285),AREG(4.02461758329),ARHGEF26(-3.04394991562),ATP2A3(-9.12817995224),ATP2B2(8.67835365397),ATP6V0D2(3.59454825548),AXL(4.9376918307),BAMBI(4.65321629915),BANK1(11.101993174),BCL2L1(-4.60342312305),BMF(-3.2947157555),BMP10(11.64…	ABCC8(-4.11329818101),ACHE(-4.08323111781),ACSL5(7.27935733739),ADORA2A(13.0917405989),ADRB2(-3.89034642648),AKAP3(4.38178271709),ALOX15B(5.58008827588),ANK2(11.7918371285),AREG(4.02461758329),ARHGEF26(-3.04394991562),ATP2A3(-9.12817995224),ATP2B2(8.67835365397),ATP6V0D2(3.59454825548),AXL(4.9376918307),BAMBI(4.65321629915),BANK1(11.101993174),BCL2L1(-4.60342312305),BMF(-3.2947157555),BMP10(11.64…
GO:0016021	integral component of membrane	cellular component	125/523	2619/15280	3.9e-05	0.00442433333333333	A4GALT(4.57675051509),ABCC8(-4.11329818101),ACP5(-3.62216530046),ADGRB2(3.5388732839),ADGRF1(-3.34790806372),ADGRF2(3.92128442185),ADORA2A(13.0917405989),ADRB2(-3.89034642648),ANK2(11.7918371285),ASPRV1(4.83927615462),ATP2B2(8.67835365397),ATP8B3(-3.35911365601),ATP8B4(-3.92192944354),AXL(4.9376918307),B3GNT3(-12.6352147668),B4GALNT2(-4.42589679926),BST2(-3.1277922092),CACNB2(5.50245832444),CD226…	A4GALT(4.57675051509),ABCC8(-4.11329818101),ACP5(-3.62216530046),ADGRB2(3.5388732839),ADGRF1(-3.34790806372),ADGRF2(3.92128442185),ADORA2A(13.0917405989),ADRB2(-3.89034642648),ANK2(11.7918371285),ASPRV1(4.83927615462),ATP2B2(8.67835365397),ATP8B3(-3.35911365601),ATP8B4(-3.92192944354),AXL(4.9376918307),B3GNT3(-12.6352147668),B4GALNT2(-4.42589679926),BST2(-3.1277922092),CACNB2(5.50245832444),CD226…
GO:0022008	neurogenesis	biological process	114/516	2347/15302	2.3e-05	0.00453866666666667	ABCC8(-4.11329818101),ACHE(-4.08323111781),ADAMTSL1(4.21250078202),ADGRF1(-3.34790806372),ADORA2A(13.0917405989),ANK2(11.7918371285),ANOS1(4.91761836035),AREG(4.02461758329),ARNT2(-4.23069550209),ASPA(3.45118232985),ATP2B2(8.67835365397),AXL(4.9376918307),CACNB2(5.50245832444),CAP2(4.28599962128),CCDC88A(3.19471741847),CD38(3.74153564725),CDKN2B_1(-3.21315980854),CHRDL1(4.74559702026),CHST3(3.799…	ABCC8(-4.11329818101),ACHE(-4.08323111781),ADAMTSL1(4.21250078202),ADGRF1(-3.34790806372),ADORA2A(13.0917405989),ANK2(11.7918371285),ANOS1(4.91761836035),AREG(4.02461758329),ARNT2(-4.23069550209),ASPA(3.45118232985),ATP2B2(8.67835365397),AXL(4.9376918307),CACNB2(5.50245832444),CAP2(4.28599962128),CCDC88A(3.19471741847),CD38(3.74153564725),CDKN2B_1(-3.21315980854),CHRDL1(4.74559702026),CHST3(3.799…
GO:0007154	cell communication	biological process	255/516	6212/15302	2.3e-05	0.00453866666666667	ABCC8(-4.11329818101),ACHE(-4.08323111781),ACSL5(7.27935733739),ADCY4(3.17006094248),ADGRB2(3.5388732839),ADGRF1(-3.34790806372),ADGRF2(3.92128442185),ADORA2A(13.0917405989),ADRB2(-3.89034642648),AKAP3(4.38178271709),ALOX15B(5.58008827588),ANK2(11.7918371285),ANOS1(4.91761836035),ANTXR1(3.74335544108),APBA1(6.22743888333),AREG(4.02461758329),ARHGEF26(-3.04394991562),ARNT2(-4.23069550209),ATP2A3(-…	ABCC8(-4.11329818101),ACHE(-4.08323111781),ACSL5(7.27935733739),ADCY4(3.17006094248),ADGRB2(3.5388732839),ADGRF1(-3.34790806372),ADGRF2(3.92128442185),ADORA2A(13.0917405989),ADRB2(-3.89034642648),AKAP3(4.38178271709),ALOX15B(5.58008827588),ANK2(11.7918371285),ANOS1(4.91761836035),ANTXR1(3.74335544108),APBA1(6.22743888333),AREG(4.02461758329),ARHGEF26(-3.04394991562),ARNT2(-4.23069550209),ATP2A3(-…
GO:0032496	response to lipopolysaccharide	biological process	29/516	371/15302	2.4e-05	0.00468218181818182	ABCC8(-4.11329818101),ACP5(-3.62216530046),AXL(4.9376918307),CXCL10(-13.7388009038),CXCL8(7.51913652515),CYP1A2(6.34669522535),EDN1(-3.3688451926),EDNRA(3.2509966608),ENTPD2(-4.88610872627),GJA1(3.65927834028),IL12A(13.6267915993),IL1A(3.61890808642),IL24(5.3087520571),IRF8(3.26371452176),LOC100684769(-3.3890426366),LOC119874472(5.47163019741),LOC119876918(12.3599169867),LOC485869(-3.50580800324)…	ABCC8(-4.11329818101),ACP5(-3.62216530046),AXL(4.9376918307),CXCL10(-13.7388009038),CXCL8(7.51913652515),CYP1A2(6.34669522535),EDN1(-3.3688451926),EDNRA(3.2509966608),ENTPD2(-4.88610872627),GJA1(3.65927834028),IL12A(13.6267915993),IL1A(3.61890808642),IL24(5.3087520571),IRF8(3.26371452176),LOC100684769(-3.3890426366),LOC119874472(5.47163019741),LOC119876918(12.3599169867),LOC485869(-3.50580800324)…
GO:0001816	cytokine production	biological process	45/516	700/15302	2.5e-05	0.00482247191011236	ABCC8(-4.11329818101),ACP5(-3.62216530046),ALOX15B(5.58008827588),AXL(4.9376918307),BANK1(11.101993174),BATF(4.48117845692),BST2(-3.1277922092),CD226(10.6868156446),CHRNA7(-5.35407409728),F2(-5.34691837052),FLT3(4.01451574507),GAS6(3.18371713431),GBP1(4.04449485969),GBP5(6.06981626019),GPNMB(4.04154705522),GPSM3(-3.43508451465),HERC5(-3.85830811562),HPSE(4.52409508963),IL12A(13.6267915993),IL18RA…	ABCC8(-4.11329818101),ACP5(-3.62216530046),ALOX15B(5.58008827588),AXL(4.9376918307),BANK1(11.101993174),BATF(4.48117845692),BST2(-3.1277922092),CD226(10.6868156446),CHRNA7(-5.35407409728),F2(-5.34691837052),FLT3(4.01451574507),GAS6(3.18371713431),GBP1(4.04449485969),GBP5(6.06981626019),GPNMB(4.04154705522),GPSM3(-3.43508451465),HERC5(-3.85830811562),HPSE(4.52409508963),IL12A(13.6267915993),IL18RA…
GO:0002237	response to molecule of bacterial origin	biological process	30/516	394/15302	2.9e-05	0.00553191111111111	ABCC8(-4.11329818101),ACP5(-3.62216530046),AXL(4.9376918307),CXCL10(-13.7388009038),CXCL8(7.51913652515),CYP1A2(6.34669522535),EDN1(-3.3688451926),EDNRA(3.2509966608),ENTPD2(-4.88610872627),GJA1(3.65927834028),IL12A(13.6267915993),IL1A(3.61890808642),IL24(5.3087520571),IRF8(3.26371452176),LOC100684769(-3.3890426366),LOC119874472(5.47163019741),LOC119876918(12.3599169867),LOC485869(-3.50580800324)…	ABCC8(-4.11329818101),ACP5(-3.62216530046),AXL(4.9376918307),CXCL10(-13.7388009038),CXCL8(7.51913652515),CYP1A2(6.34669522535),EDN1(-3.3688451926),EDNRA(3.2509966608),ENTPD2(-4.88610872627),GJA1(3.65927834028),IL12A(13.6267915993),IL1A(3.61890808642),IL24(5.3087520571),IRF8(3.26371452176),LOC100684769(-3.3890426366),LOC119874472(5.47163019741),LOC119876918(12.3599169867),LOC485869(-3.50580800324)…
GO:0040012	regulation of locomotion	biological process	65/516	1156/15302	3.0e-05	0.00565978021978022	ABCC8(-4.11329818101),ABI3(11.3012370506),ACHE(-4.08323111781),ACP5(-3.62216530046),ADORA2A(13.0917405989),ALOX15B(5.58008827588),APBA1(6.22743888333),BMP10(11.6427993292),BST2(-3.1277922092),CACNB2(5.50245832444),CCL24(-3.04867073822),CCL26(-18.5884161779),COL18A1(-4.40164460747),CXCL10(-13.7388009038),CXCL8(7.51913652515),DDR2(3.69573217885),DOCK3(4.20055176193),DOCK8(-3.40388242557),DPEP1(-5.1…	ABCC8(-4.11329818101),ABI3(11.3012370506),ACHE(-4.08323111781),ACP5(-3.62216530046),ADORA2A(13.0917405989),ALOX15B(5.58008827588),APBA1(6.22743888333),BMP10(11.6427993292),BST2(-3.1277922092),CACNB2(5.50245832444),CCL24(-3.04867073822),CCL26(-18.5884161779),COL18A1(-4.40164460747),CXCL10(-13.7388009038),CXCL8(7.51913652515),DDR2(3.69573217885),DOCK3(4.20055176193),DOCK8(-3.40388242557),DPEP1(-5.1…
GO:0030198	extracellular matrix organization	biological process	28/516	357/15302	3.2e-05	0.00584442553191489	ADAM12(5.30165735652),ADAM19(7.13762796639),ANTXR1(3.74335544108),COL10A1(12.4230108302),COL18A1(-4.40164460747),COL1A2(5.711933092),COL27A1(-4.2594877359),CRISPLD2(4.44638722022),CTSK(3.7182782784),DDR2(3.69573217885),DNAJC22(4.81867488523),FSCN1(3.23991495949),GAS6(3.18371713431),HAS2(3.11066663552),ITGA10(3.92449448488),ITGB2(-5.77788517684),ITGB8(-4.34248843593),LAMA4(12.4694467994),LCP1(11.1…	ADAM12(5.30165735652),ADAM19(7.13762796639),ANTXR1(3.74335544108),COL10A1(12.4230108302),COL18A1(-4.40164460747),COL1A2(5.711933092),COL27A1(-4.2594877359),CRISPLD2(4.44638722022),CTSK(3.7182782784),DDR2(3.69573217885),DNAJC22(4.81867488523),FSCN1(3.23991495949),GAS6(3.18371713431),HAS2(3.11066663552),ITGA10(3.92449448488),ITGB2(-5.77788517684),ITGB8(-4.34248843593),LAMA4(12.4694467994),LCP1(11.1…
GO:0023056	positive regulation of signaling	biological process	97/516	1934/15302	3.2e-05	0.00584442553191489	ADORA2A(13.0917405989),ADRB2(-3.89034642648),ALOX15B(5.58008827588),ARHGEF26(-3.04394991562),AXL(4.9376918307),BAMBI(4.65321629915),BANK1(11.101993174),BCL2L1(-4.60342312305),BMF(-3.2947157555),BMP10(11.6427993292),CCL22(11.447987211),CCL24(-3.04867073822),CCL26(-18.5884161779),CD226(10.6868156446),CD38(3.74153564725),CDKN2B_1(-3.21315980854),CHP2(-11.2127638639),CHRNA7(-5.35407409728),CHRNB4(-3.…	ADORA2A(13.0917405989),ADRB2(-3.89034642648),ALOX15B(5.58008827588),ARHGEF26(-3.04394991562),AXL(4.9376918307),BAMBI(4.65321629915),BANK1(11.101993174),BCL2L1(-4.60342312305),BMF(-3.2947157555),BMP10(11.6427993292),CCL22(11.447987211),CCL24(-3.04867073822),CCL26(-18.5884161779),CD226(10.6868156446),CD38(3.74153564725),CDKN2B_1(-3.21315980854),CHP2(-11.2127638639),CHRNA7(-5.35407409728),CHRNB4(-3.…
GO:0042060	wound healing	biological process	39/516	579/15302	3.2e-05	0.00584442553191489	ABCC8(-4.11329818101),ADORA2A(13.0917405989),ADRB2(-3.89034642648),AXL(4.9376918307),COL1A2(5.711933092),CSGALNACT1(5.77573547886),CXCL8(7.51913652515),DMBT1(3.02096907709),DOCK8(-3.40388242557),DYSF(8.83937177774),EDN1(-3.3688451926),ENTPD2(-4.88610872627),F2(-5.34691837052),F5(13.7443370198),FSCN1(3.23991495949),GAS6(3.18371713431),GJA1(3.65927834028),HPSE(4.52409508963),IGF2(-6.67109718089),IL…	ABCC8(-4.11329818101),ADORA2A(13.0917405989),ADRB2(-3.89034642648),AXL(4.9376918307),COL1A2(5.711933092),CSGALNACT1(5.77573547886),CXCL8(7.51913652515),DMBT1(3.02096907709),DOCK8(-3.40388242557),DYSF(8.83937177774),EDN1(-3.3688451926),ENTPD2(-4.88610872627),F2(-5.34691837052),F5(13.7443370198),FSCN1(3.23991495949),GAS6(3.18371713431),GJA1(3.65927834028),HPSE(4.52409508963),IGF2(-6.67109718089),IL…
GO:0034341	response to interferon-gamma	biological process	18/516	178/15302	3.3e-05	0.00596362105263158	BST2(-3.1277922092),CCL22(11.447987211),CCL24(-3.04867073822),CCL26(-18.5884161779),DLA-DRA(-3.27494942529),EDN1(-3.3688451926),GBP1(4.04449485969),GBP5(6.06981626019),GBP6(3.03149087819),IRF8(3.26371452176),LOC100684769(-3.3890426366),LOC475935(-3.26665176019),NCAM1(10.5666027162),NOS2(5.85843032186),PECAM1(4.37056977646),RAB7B(10.0336386555),TLR4(-4.58960504562),TRIM6(-13.7911652632)	BST2(-3.1277922092),CCL22(11.447987211),CCL24(-3.04867073822),CCL26(-18.5884161779),DLA-DRA(-3.27494942529),EDN1(-3.3688451926),GBP1(4.04449485969),GBP5(6.06981626019),GBP6(3.03149087819),IRF8(3.26371452176),LOC100684769(-3.3890426366),LOC475935(-3.26665176019),NCAM1(10.5666027162),NOS2(5.85843032186),PECAM1(4.37056977646),RAB7B(10.0336386555),TLR4(-4.58960504562),TRIM6(-13.7911652632)
GO:0035295	tube development	biological process	86/516	1666/15302	3.5e-05	0.00625916666666667	ABCC8(-4.11329818101),ADAM12(5.30165735652),ADRB2(-3.89034642648),ALDH1A1(-3.72431030208),AREG(4.02461758329),ARHGEF26(-3.04394991562),ATP6V0D2(3.59454825548),CAP2(4.28599962128),CCL24(-3.04867073822),CHRNA7(-5.35407409728),COL18A1(-4.40164460747),CXCL10(-13.7388009038),CXCL8(7.51913652515),CYP1A2(6.34669522535),DACT1(12.4373272798),DLX1(3.62799015783),DLX3(10.8830810894),EDN1(-3.3688451926),EDNR…	ABCC8(-4.11329818101),ADAM12(5.30165735652),ADRB2(-3.89034642648),ALDH1A1(-3.72431030208),AREG(4.02461758329),ARHGEF26(-3.04394991562),ATP6V0D2(3.59454825548),CAP2(4.28599962128),CCL24(-3.04867073822),CHRNA7(-5.35407409728),COL18A1(-4.40164460747),CXCL10(-13.7388009038),CXCL8(7.51913652515),CYP1A2(6.34669522535),DACT1(12.4373272798),DLX1(3.62799015783),DLX3(10.8830810894),EDN1(-3.3688451926),EDNR…
GO:0045595	regulation of cell differentiation	biological process	106/516	2168/15302	3.7e-05	0.00654861855670103	ABCC8(-4.11329818101),ACHE(-4.08323111781),ALOX15B(5.58008827588),AREG(4.02461758329),ARNT2(-4.23069550209),ASPA(3.45118232985),AXL(4.9376918307),BAMBI(4.65321629915),BMP10(11.6427993292),CCDC88A(3.19471741847),CD38(3.74153564725),CDKN2B_1(-3.21315980854),CDSN(5.64984549421),CPNE5(-4.73867179794),CTSK(3.7182782784),CXCL10(-13.7388009038),DACT1(12.4373272798),DDR2(3.69573217885),DLX1(3.62799015783…	ABCC8(-4.11329818101),ACHE(-4.08323111781),ALOX15B(5.58008827588),AREG(4.02461758329),ARNT2(-4.23069550209),ASPA(3.45118232985),AXL(4.9376918307),BAMBI(4.65321629915),BMP10(11.6427993292),CCDC88A(3.19471741847),CD38(3.74153564725),CDKN2B_1(-3.21315980854),CDSN(5.64984549421),CPNE5(-4.73867179794),CTSK(3.7182782784),CXCL10(-13.7388009038),DACT1(12.4373272798),DDR2(3.69573217885),DLX1(3.62799015783…
GO:0032720	negative regulation of tumor necrosis factor production	biological process	9/516	51/15302	4.5e-05	0.00780363636363637	ACP5(-3.62216530046),AXL(4.9376918307),CHRNA7(-5.35407409728),FLT3(4.01451574507),GAS6(3.18371713431),GPNMB(4.04154705522),LOC485869(-3.50580800324),NOD2(10.247860281),TLR4(-4.58960504562)	ACP5(-3.62216530046),AXL(4.9376918307),CHRNA7(-5.35407409728),FLT3(4.01451574507),GAS6(3.18371713431),GPNMB(4.04154705522),LOC485869(-3.50580800324),NOD2(10.247860281),TLR4(-4.58960504562)
GO:0048730	epidermis morphogenesis	biological process	9/516	51/15302	4.5e-05	0.00780363636363637	ANOS1(4.91761836035),IGFBP5(-11.4257124547),KLF4(3.99470053353),KRT25(-14.7311013727),KRT27(-14.8318478892),NGFR(13.3212070368),SMO(4.58762649937),SOSTDC1(5.64225946527),TGM3(12.2486372176)	ANOS1(4.91761836035),IGFBP5(-11.4257124547),KLF4(3.99470053353),KRT25(-14.7311013727),KRT27(-14.8318478892),NGFR(13.3212070368),SMO(4.58762649937),SOSTDC1(5.64225946527),TGM3(12.2486372176)
GO:0045202	synapse	cellular component	57/523	989/15280	7.4e-05	0.00795305263157895	ABCC8(-4.11329818101),ACHE(-4.08323111781),ADD3(4.25193944603),ADORA2A(13.0917405989),ADRB2(-3.89034642648),ANK1(4.78640256845),ANK2(11.7918371285),APBA1(6.22743888333),ARHGEF26(-3.04394991562),ATP2B2(8.67835365397),CACNB2(5.50245832444),CALD1(6.33023258746),CAP2(4.28599962128),CHRNA7(-5.35407409728),CHRNB4(-3.83664747871),CPLX2(4.07036574602),CTNND2(3.47818647712),DCLK1(5.70153352934),DLG2(4.229…	ABCC8(-4.11329818101),ACHE(-4.08323111781),ADD3(4.25193944603),ADORA2A(13.0917405989),ADRB2(-3.89034642648),ANK1(4.78640256845),ANK2(11.7918371285),APBA1(6.22743888333),ARHGEF26(-3.04394991562),ATP2B2(8.67835365397),CACNB2(5.50245832444),CALD1(6.33023258746),CAP2(4.28599962128),CHRNA7(-5.35407409728),CHRNB4(-3.83664747871),CPLX2(4.07036574602),CTNND2(3.47818647712),DCLK1(5.70153352934),DLG2(4.229…
GO:0031069	hair follicle morphogenesis	biological process	7/516	30/15302	4.9e-05	0.00826007547169811	IGFBP5(-11.4257124547),KRT25(-14.7311013727),KRT27(-14.8318478892),NGFR(13.3212070368),SMO(4.58762649937),SOSTDC1(5.64225946527),TGM3(12.2486372176)	IGFBP5(-11.4257124547),KRT25(-14.7311013727),KRT27(-14.8318478892),NGFR(13.3212070368),SMO(4.58762649937),SOSTDC1(5.64225946527),TGM3(12.2486372176)
GO:2000193	positive regulation of fatty acid transport	biological process	6/516	21/15302	5.0e-05	0.00826007547169811	ACSL5(7.27935733739),CYP4A11(-3.00400294791),CYP4A38(-3.52448648571),EDN1(-3.3688451926),IL1A(3.61890808642),PLA2R1(4.54517290411)	ACSL5(7.27935733739),CYP4A11(-3.00400294791),CYP4A38(-3.52448648571),EDN1(-3.3688451926),IL1A(3.61890808642),PLA2R1(4.54517290411)
GO:0008283	cell proliferation	biological process	111/516	2313/15302	5.1e-05	0.00826007547169811	ABCC8(-4.11329818101),ABO(-12.257268006),ACHE(-4.08323111781),ADORA2A(13.0917405989),ADRB2(-3.89034642648),ALOX15B(5.58008827588),AREG(4.02461758329),ARNT2(-4.23069550209),BAMBI(4.65321629915),BMP10(11.6427993292),BST2(-3.1277922092),CCDC88A(3.19471741847),CCL24(-3.04867073822),CCL26(-18.5884161779),CD38(3.74153564725),CD70(5.30471796917),CDKN2B_1(-3.21315980854),CGREF1(3.11840747148),CHP2(-11.21…	ABCC8(-4.11329818101),ABO(-12.257268006),ACHE(-4.08323111781),ADORA2A(13.0917405989),ADRB2(-3.89034642648),ALOX15B(5.58008827588),AREG(4.02461758329),ARNT2(-4.23069550209),BAMBI(4.65321629915),BMP10(11.6427993292),BST2(-3.1277922092),CCDC88A(3.19471741847),CCL24(-3.04867073822),CCL26(-18.5884161779),CD38(3.74153564725),CD70(5.30471796917),CDKN2B_1(-3.21315980854),CGREF1(3.11840747148),CHP2(-11.21…
GO:0002682	regulation of immune system process	biological process	76/516	1439/15302	5.1e-05	0.00826007547169811	ADORA2A(13.0917405989),AXL(4.9376918307),BANK1(11.101993174),BST2(-3.1277922092),C1R(3.22386239552),CCL24(-3.04867073822),CD226(10.6868156446),CD38(3.74153564725),CLEC7A(-14.8753820406),COL1A2(5.711933092),CXCL10(-13.7388009038),CXCL8(7.51913652515),DLA-DRA(-3.27494942529),DMBT1(3.02096907709),DOCK8(-3.40388242557),EDN1(-3.3688451926),EDNRA(3.2509966608),ENPP3(-3.17918151945),F2(-5.34691837052),F…	ADORA2A(13.0917405989),AXL(4.9376918307),BANK1(11.101993174),BST2(-3.1277922092),C1R(3.22386239552),CCL24(-3.04867073822),CD226(10.6868156446),CD38(3.74153564725),CLEC7A(-14.8753820406),COL1A2(5.711933092),CXCL10(-13.7388009038),CXCL8(7.51913652515),DLA-DRA(-3.27494942529),DMBT1(3.02096907709),DOCK8(-3.40388242557),EDN1(-3.3688451926),EDNRA(3.2509966608),ENPP3(-3.17918151945),F2(-5.34691837052),F…
GO:0030193	regulation of blood coagulation	biological process	11/516	77/15302	5.1e-05	0.00826007547169811	ADRB2(-3.89034642648),EDN1(-3.3688451926),F2(-5.34691837052),HPSE(4.52409508963),PDPN(3.36922124749),SELP(14.8859498902),SERPINB2(13.3006075741),TFPI(-11.5496178357),THBD(3.12915265267),TLR4(-4.58960504562),TMPRSS6(-4.89098663614)	ADRB2(-3.89034642648),EDN1(-3.3688451926),F2(-5.34691837052),HPSE(4.52409508963),PDPN(3.36922124749),SELP(14.8859498902),SERPINB2(13.3006075741),TFPI(-11.5496178357),THBD(3.12915265267),TLR4(-4.58960504562),TMPRSS6(-4.89098663614)
GO:1900046	regulation of hemostasis	biological process	11/516	77/15302	5.1e-05	0.00826007547169811	ADRB2(-3.89034642648),EDN1(-3.3688451926),F2(-5.34691837052),HPSE(4.52409508963),PDPN(3.36922124749),SELP(14.8859498902),SERPINB2(13.3006075741),TFPI(-11.5496178357),THBD(3.12915265267),TLR4(-4.58960504562),TMPRSS6(-4.89098663614)	ADRB2(-3.89034642648),EDN1(-3.3688451926),F2(-5.34691837052),HPSE(4.52409508963),PDPN(3.36922124749),SELP(14.8859498902),SERPINB2(13.3006075741),TFPI(-11.5496178357),THBD(3.12915265267),TLR4(-4.58960504562),TMPRSS6(-4.89098663614)
GO:0021675	nerve development	biological process	13/516	105/15302	5.1e-05	0.00826007547169811	CNTN5(11.3727054772),DLX1(3.62799015783),DLX3(10.8830810894),DLX5(3.14422878452),EGR2(4.94719513774),LPAR1(3.39972563077),LRIG1(-3.04240571783),MAFB(-5.11808307341),NGFR(13.3212070368),SLC1A3(9.78404587023),SMO(4.58762649937),SULF1(4.8505952866),UNC13A(-8.97732763088)	CNTN5(11.3727054772),DLX1(3.62799015783),DLX3(10.8830810894),DLX5(3.14422878452),EGR2(4.94719513774),LPAR1(3.39972563077),LRIG1(-3.04240571783),MAFB(-5.11808307341),NGFR(13.3212070368),SLC1A3(9.78404587023),SMO(4.58762649937),SULF1(4.8505952866),UNC13A(-8.97732763088)
GO:0043588	skin development	biological process	25/516	310/15302	5.3e-05	0.00850377570093458	ALOX15B(5.58008827588),ASPRV1(4.83927615462),CDSN(5.64984549421),CERS3(6.82711401599),COL1A2(5.711933092),CTSK(3.7182782784),FOXN1(-3.64376000188),HPSE(4.52409508963),IGFBP5(-11.4257124547),IL1A(3.61890808642),KRT25(-14.7311013727),KRT27(-14.8318478892),KRT5(-4.99555477129),KRT75(5.98140818498),LIPK(6.02056988478),LORICRIN(5.16433540677),LRP4(10.1643790148),NGFR(13.3212070368),SMO(4.58762649937),…	ALOX15B(5.58008827588),ASPRV1(4.83927615462),CDSN(5.64984549421),CERS3(6.82711401599),COL1A2(5.711933092),CTSK(3.7182782784),FOXN1(-3.64376000188),HPSE(4.52409508963),IGFBP5(-11.4257124547),IL1A(3.61890808642),KRT25(-14.7311013727),KRT27(-14.8318478892),KRT5(-4.99555477129),KRT75(5.98140818498),LIPK(6.02056988478),LORICRIN(5.16433540677),LRP4(10.1643790148),NGFR(13.3212070368),SMO(4.58762649937),…
GO:0001505	regulation of neurotransmitter levels	biological process	31/516	428/15302	5.5e-05	0.00874296296296296	ACHE(-4.08323111781),ACP5(-3.62216530046),ADORA2A(13.0917405989),APBA1(6.22743888333),ARHGEF26(-3.04394991562),ATP2B2(8.67835365397),CHDH(-9.99072327716),CHRNB4(-3.83664747871),CPLX2(4.07036574602),EDN1(-3.3688451926),GABBR2(6.39060962906),HNMT(3.54890477378),ITGB2(-5.77788517684),KLF4(3.99470053353),LOC611813(-3.50363862095),NAALAD2(4.05863602784),NOS2(5.85843032186),RORA(10.7204893901),SLC1A1(4…	ACHE(-4.08323111781),ACP5(-3.62216530046),ADORA2A(13.0917405989),APBA1(6.22743888333),ARHGEF26(-3.04394991562),ATP2B2(8.67835365397),CHDH(-9.99072327716),CHRNB4(-3.83664747871),CPLX2(4.07036574602),EDN1(-3.3688451926),GABBR2(6.39060962906),HNMT(3.54890477378),ITGB2(-5.77788517684),KLF4(3.99470053353),LOC611813(-3.50363862095),NAALAD2(4.05863602784),NOS2(5.85843032186),RORA(10.7204893901),SLC1A1(4…
GO:0001818	negative regulation of cytokine production	biological process	22/516	256/15302	5.8e-05	0.00913526605504587	ACP5(-3.62216530046),AXL(4.9376918307),BANK1(11.101993174),BST2(-3.1277922092),CHRNA7(-5.35407409728),F2(-5.34691837052),FLT3(4.01451574507),GAS6(3.18371713431),GBP1(4.04449485969),GPNMB(4.04154705522),HERC5(-3.85830811562),IL12A(13.6267915993),IL1R2(5.60303465166),IL1RL1(6.53801929486),KLF4(3.99470053353),LOC119870378(11.543238089),LOC485869(-3.50580800324),NOD2(10.247860281),RPS6KA5(3.342333134…	ACP5(-3.62216530046),AXL(4.9376918307),BANK1(11.101993174),BST2(-3.1277922092),CHRNA7(-5.35407409728),F2(-5.34691837052),FLT3(4.01451574507),GAS6(3.18371713431),GBP1(4.04449485969),GPNMB(4.04154705522),HERC5(-3.85830811562),IL12A(13.6267915993),IL1R2(5.60303465166),IL1RL1(6.53801929486),KLF4(3.99470053353),LOC119870378(11.543238089),LOC485869(-3.50580800324),NOD2(10.247860281),RPS6KA5(3.342333134…
GO:0048247	lymphocyte chemotaxis	biological process	9/516	53/15302	6.2e-05	0.00958933333333333	CCL22(11.447987211),CCL24(-3.04867073822),CCL26(-18.5884161779),CH25H(13.1394921981),CXCL10(-13.7388009038),CXCL8(7.51913652515),CYP7B1(3.5633874713),GAS6(3.18371713431),PADI2(-3.36443940662)	CCL22(11.447987211),CCL24(-3.04867073822),CCL26(-18.5884161779),CH25H(13.1394921981),CXCL10(-13.7388009038),CXCL8(7.51913652515),CYP7B1(3.5633874713),GAS6(3.18371713431),PADI2(-3.36443940662)
GO:1903556	negative regulation of tumor necrosis factor superfamily cytokine production	biological process	9/516	53/15302	6.2e-05	0.00958933333333333	ACP5(-3.62216530046),AXL(4.9376918307),CHRNA7(-5.35407409728),FLT3(4.01451574507),GAS6(3.18371713431),GPNMB(4.04154705522),LOC485869(-3.50580800324),NOD2(10.247860281),TLR4(-4.58960504562)	ACP5(-3.62216530046),AXL(4.9376918307),CHRNA7(-5.35407409728),FLT3(4.01451574507),GAS6(3.18371713431),GPNMB(4.04154705522),LOC485869(-3.50580800324),NOD2(10.247860281),TLR4(-4.58960504562)
GO:0080134	regulation of response to stress	biological process	77/516	1473/15302	6.3e-05	0.009657	ABCC8(-4.11329818101),ACP5(-3.62216530046),ADORA2A(13.0917405989),ADRB2(-3.89034642648),BCL2L1(-4.60342312305),BMP10(11.6427993292),C1R(3.22386239552),CCL24(-3.04867073822),CD226(10.6868156446),CLEC7A(-14.8753820406),CXCL8(7.51913652515),DACT1(12.4373272798),DDR2(3.69573217885),DMBT1(3.02096907709),DUOXA1(10.7433253375),EDN1(-3.3688451926),EDNRA(3.2509966608),ENPP3(-3.17918151945),F2(-5.346918370…	ABCC8(-4.11329818101),ACP5(-3.62216530046),ADORA2A(13.0917405989),ADRB2(-3.89034642648),BCL2L1(-4.60342312305),BMP10(11.6427993292),C1R(3.22386239552),CCL24(-3.04867073822),CD226(10.6868156446),CLEC7A(-14.8753820406),CXCL8(7.51913652515),DACT1(12.4373272798),DDR2(3.69573217885),DMBT1(3.02096907709),DUOXA1(10.7433253375),EDN1(-3.3688451926),EDNRA(3.2509966608),ENPP3(-3.17918151945),F2(-5.346918370…
GO:0042127	regulation of cell proliferation	biological process	90/516	1795/15302	6.6e-05	0.0100273274336283	ABCC8(-4.11329818101),ABO(-12.257268006),ADORA2A(13.0917405989),ADRB2(-3.89034642648),ALOX15B(5.58008827588),AREG(4.02461758329),ARNT2(-4.23069550209),BAMBI(4.65321629915),BMP10(11.6427993292),CCDC88A(3.19471741847),CCL24(-3.04867073822),CCL26(-18.5884161779),CD38(3.74153564725),CDKN2B_1(-3.21315980854),CGREF1(3.11840747148),CHP2(-11.2127638639),CHRNA7(-5.35407409728),COL18A1(-4.40164460747),CXCL…	ABCC8(-4.11329818101),ABO(-12.257268006),ADORA2A(13.0917405989),ADRB2(-3.89034642648),ALOX15B(5.58008827588),AREG(4.02461758329),ARNT2(-4.23069550209),BAMBI(4.65321629915),BMP10(11.6427993292),CCDC88A(3.19471741847),CCL24(-3.04867073822),CCL26(-18.5884161779),CD38(3.74153564725),CDKN2B_1(-3.21315980854),CGREF1(3.11840747148),CHP2(-11.2127638639),CHRNA7(-5.35407409728),COL18A1(-4.40164460747),CXCL…
GO:1902533	positive regulation of intracellular signal transduction	biological process	60/516	1070/15302	6.7e-05	0.0100899649122807	ADRB2(-3.89034642648),ARHGEF26(-3.04394991562),AXL(4.9376918307),BANK1(11.101993174),BCL2L1(-4.60342312305),BMF(-3.2947157555),CCL22(11.447987211),CCL24(-3.04867073822),CCL26(-18.5884161779),CHP2(-11.2127638639),CHRNA7(-5.35407409728),CXCL10(-13.7388009038),EDN1(-3.3688451926),EDNRA(3.2509966608),EPGN(4.69993232388),F2(-5.34691837052),FLT3(4.01451574507),FRMD1(-3.33910512166),GAS6(3.18371713431),…	ADRB2(-3.89034642648),ARHGEF26(-3.04394991562),AXL(4.9376918307),BANK1(11.101993174),BCL2L1(-4.60342312305),BMF(-3.2947157555),CCL22(11.447987211),CCL24(-3.04867073822),CCL26(-18.5884161779),CHP2(-11.2127638639),CHRNA7(-5.35407409728),CXCL10(-13.7388009038),EDN1(-3.3688451926),EDNRA(3.2509966608),EPGN(4.69993232388),F2(-5.34691837052),FLT3(4.01451574507),FRMD1(-3.33910512166),GAS6(3.18371713431),…
GO:0050793	regulation of developmental process	biological process	143/516	3172/15302	7.2e-05	0.010656	ABCC8(-4.11329818101),ACACB(-3.62155920976),ACHE(-4.08323111781),ADAM12(5.30165735652),ADCY4(3.17006094248),ADGRB2(3.5388732839),ADRB2(-3.89034642648),ALOX15B(5.58008827588),ANK2(11.7918371285),APBA1(6.22743888333),AREG(4.02461758329),ARNT2(-4.23069550209),ASPA(3.45118232985),AXL(4.9376918307),BAMBI(4.65321629915),BMP10(11.6427993292),CAP2(4.28599962128),CCDC88A(3.19471741847),CCL24(-3.0486707382…	ABCC8(-4.11329818101),ACACB(-3.62155920976),ACHE(-4.08323111781),ADAM12(5.30165735652),ADCY4(3.17006094248),ADGRB2(3.5388732839),ADRB2(-3.89034642648),ALOX15B(5.58008827588),ANK2(11.7918371285),APBA1(6.22743888333),AREG(4.02461758329),ARNT2(-4.23069550209),ASPA(3.45118232985),AXL(4.9376918307),BAMBI(4.65321629915),BMP10(11.6427993292),CAP2(4.28599962128),CCDC88A(3.19471741847),CCL24(-3.0486707382…
GO:0048522	positive regulation of cellular process	biological process	227/516	5495/15302	7.2e-05	0.010656	ABCC8(-4.11329818101),ABO(-12.257268006),ACACB(-3.62155920976),ACHE(-4.08323111781),ACP5(-3.62216530046),ACSL5(7.27935733739),ADGRB2(3.5388732839),ADORA2A(13.0917405989),ADRB2(-3.89034642648),AHRR(10.9243820057),ALDH1A1(-3.72431030208),ALOX15B(5.58008827588),ANK1(4.78640256845),ANK2(11.7918371285),ANKRD53(4.47662896137),ANTXR1(3.74335544108),ANXA13(-3.61051677385),AREG(4.02461758329),ARHGEF26(-3.…	ABCC8(-4.11329818101),ABO(-12.257268006),ACACB(-3.62155920976),ACHE(-4.08323111781),ACP5(-3.62216530046),ACSL5(7.27935733739),ADGRB2(3.5388732839),ADORA2A(13.0917405989),ADRB2(-3.89034642648),AHRR(10.9243820057),ALDH1A1(-3.72431030208),ALOX15B(5.58008827588),ANK1(4.78640256845),ANK2(11.7918371285),ANKRD53(4.47662896137),ANTXR1(3.74335544108),ANXA13(-3.61051677385),AREG(4.02461758329),ARHGEF26(-3.…
GO:0002376	immune system process	biological process	128/516	2777/15302	7.5e-05	0.0110051282051282	ACP5(-3.62216530046),ADORA2A(13.0917405989),ANK1(4.78640256845),ARHGEF26(-3.04394991562),ATP8B4(-3.92192944354),AXL(4.9376918307),BANK1(11.101993174),BATF(4.48117845692),BATF3(4.74096520034),BST2(-3.1277922092),C1R(3.22386239552),CCL22(11.447987211),CCL24(-3.04867073822),CCL26(-18.5884161779),CD226(10.6868156446),CD38(3.74153564725),CDKN2B_1(-3.21315980854),CH25H(13.1394921981),CHRNB4(-3.83664747…	ACP5(-3.62216530046),ADORA2A(13.0917405989),ANK1(4.78640256845),ARHGEF26(-3.04394991562),ATP8B4(-3.92192944354),AXL(4.9376918307),BANK1(11.101993174),BATF(4.48117845692),BATF3(4.74096520034),BST2(-3.1277922092),C1R(3.22386239552),CCL22(11.447987211),CCL24(-3.04867073822),CCL26(-18.5884161779),CD226(10.6868156446),CD38(3.74153564725),CDKN2B_1(-3.21315980854),CH25H(13.1394921981),CHRNB4(-3.83664747…
GO:0006952	defense response	biological process	81/516	1579/15302	7.6e-05	0.0110573559322034	ABO(-12.257268006),ACP5(-3.62216530046),ADORA2A(13.0917405989),ADRB2(-3.89034642648),ARHGEF26(-3.04394991562),ATP2A3(-9.12817995224),AXL(4.9376918307),BATF(4.48117845692),BST2(-3.1277922092),C1R(3.22386239552),CCL22(11.447987211),CCL24(-3.04867073822),CCL26(-18.5884161779),CD226(10.6868156446),CH25H(13.1394921981),CHST2(4.15964988547),CLEC7A(-14.8753820406),CXCL10(-13.7388009038),CXCL8(7.51913652…	ABO(-12.257268006),ACP5(-3.62216530046),ADORA2A(13.0917405989),ADRB2(-3.89034642648),ARHGEF26(-3.04394991562),ATP2A3(-9.12817995224),AXL(4.9376918307),BATF(4.48117845692),BST2(-3.1277922092),C1R(3.22386239552),CCL22(11.447987211),CCL24(-3.04867073822),CCL26(-18.5884161779),CD226(10.6868156446),CH25H(13.1394921981),CHST2(4.15964988547),CLEC7A(-14.8753820406),CXCL10(-13.7388009038),CXCL8(7.51913652…
GO:0009897	external side of plasma membrane	cellular component	23/523	282/15280	0.00011	0.011231	ANOS1(4.91761836035),ANTXR1(3.74335544108),CA4(4.59508574007),CD226(10.6868156446),CXCL10(-13.7388009038),ENPEP(7.08127865619),ENPP3(-3.17918151945),FLT3(4.01451574507),IL1RL1(6.53801929486),ITGB2(-5.77788517684),LOC119863891(8.59485963255),LRP2(8.64079924887),NCAM1(10.5666027162),NGFR(13.3212070368),PDPN(3.36922124749),PECAM1(4.37056977646),RTN4R(-3.78367321039),SCNN1A(-3.01233527022),SELL(14.27…	ANOS1(4.91761836035),ANTXR1(3.74335544108),CA4(4.59508574007),CD226(10.6868156446),CXCL10(-13.7388009038),ENPEP(7.08127865619),ENPP3(-3.17918151945),FLT3(4.01451574507),IL1RL1(6.53801929486),ITGB2(-5.77788517684),LOC119863891(8.59485963255),LRP2(8.64079924887),NCAM1(10.5666027162),NGFR(13.3212070368),PDPN(3.36922124749),PECAM1(4.37056977646),RTN4R(-3.78367321039),SCNN1A(-3.01233527022),SELL(14.27…
GO:0030182	neuron differentiation	biological process	98/516	2007/15302	8.2e-05	0.0118300504201681	ACHE(-4.08323111781),ADAMTSL1(4.21250078202),ADGRF1(-3.34790806372),ADORA2A(13.0917405989),ANK2(11.7918371285),ANOS1(4.91761836035),AREG(4.02461758329),ARNT2(-4.23069550209),ATP2B2(8.67835365397),CACNB2(5.50245832444),CAP2(4.28599962128),CCDC88A(3.19471741847),CD38(3.74153564725),CHRDL1(4.74559702026),CHST3(3.79949796021),CPNE5(-4.73867179794),CTNND2(3.47818647712),DACT1(12.4373272798),DCLK1(5.70…	ACHE(-4.08323111781),ADAMTSL1(4.21250078202),ADGRF1(-3.34790806372),ADORA2A(13.0917405989),ANK2(11.7918371285),ANOS1(4.91761836035),AREG(4.02461758329),ARNT2(-4.23069550209),ATP2B2(8.67835365397),CACNB2(5.50245832444),CAP2(4.28599962128),CCDC88A(3.19471741847),CD38(3.74153564725),CHRDL1(4.74559702026),CHST3(3.79949796021),CPNE5(-4.73867179794),CTNND2(3.47818647712),DACT1(12.4373272798),DCLK1(5.70…
GO:0032940	secretion by cell	biological process	81/516	1584/15302	8.5e-05	0.0121606666666667	ABCC8(-4.11329818101),ACHE(-4.08323111781),ADORA2A(13.0917405989),ALOX15B(5.58008827588),ANK1(4.78640256845),APBA1(6.22743888333),ARHGEF26(-3.04394991562),ATP8B4(-3.92192944354),AXL(4.9376918307),BANK1(11.101993174),BST2(-3.1277922092),CD38(3.74153564725),CHRNB4(-3.83664747871),CPLX2(4.07036574602),CRISPLD2(4.44638722022),DPP7(-3.37075820811),EDN1(-3.3688451926),F5(13.7443370198),FGL2(3.766283903…	ABCC8(-4.11329818101),ACHE(-4.08323111781),ADORA2A(13.0917405989),ALOX15B(5.58008827588),ANK1(4.78640256845),APBA1(6.22743888333),ARHGEF26(-3.04394991562),ATP8B4(-3.92192944354),AXL(4.9376918307),BANK1(11.101993174),BST2(-3.1277922092),CD38(3.74153564725),CHRNB4(-3.83664747871),CPLX2(4.07036574602),CRISPLD2(4.44638722022),DPP7(-3.37075820811),EDN1(-3.3688451926),F5(13.7443370198),FGL2(3.766283903…
GO:0001775	cell activation	biological process	68/516	1270/15302	8.8e-05	0.0124858181818182	ADORA2A(13.0917405989),ADRB2(-3.89034642648),ATP8B4(-3.92192944354),AXL(4.9376918307),BANK1(11.101993174),BATF(4.48117845692),BATF3(4.74096520034),BST2(-3.1277922092),CD226(10.6868156446),CD38(3.74153564725),CHRNB4(-3.83664747871),CLEC7A(-14.8753820406),COL1A2(5.711933092),CRISPLD2(4.44638722022),CXCL10(-13.7388009038),CXCL8(7.51913652515),DOCK8(-3.40388242557),DPP7(-3.37075820811),EDN1(-3.368845…	ADORA2A(13.0917405989),ADRB2(-3.89034642648),ATP8B4(-3.92192944354),AXL(4.9376918307),BANK1(11.101993174),BATF(4.48117845692),BATF3(4.74096520034),BST2(-3.1277922092),CD226(10.6868156446),CD38(3.74153564725),CHRNB4(-3.83664747871),CLEC7A(-14.8753820406),COL1A2(5.711933092),CRISPLD2(4.44638722022),CXCL10(-13.7388009038),CXCL8(7.51913652515),DOCK8(-3.40388242557),DPP7(-3.37075820811),EDN1(-3.368845…
GO:0046903	secretion	biological process	87/516	1735/15302	8.9e-05	0.0125241967213115	ABCC8(-4.11329818101),ACHE(-4.08323111781),ADORA2A(13.0917405989),ALOX15B(5.58008827588),ANK1(4.78640256845),APBA1(6.22743888333),ARHGEF26(-3.04394991562),ATP2B2(8.67835365397),ATP8B4(-3.92192944354),AXL(4.9376918307),BANK1(11.101993174),BST2(-3.1277922092),CD38(3.74153564725),CHRNB4(-3.83664747871),CPLX2(4.07036574602),CRISPLD2(4.44638722022),CYP4A11(-3.00400294791),CYP4A38(-3.52448648571),DPP7(…	ABCC8(-4.11329818101),ACHE(-4.08323111781),ADORA2A(13.0917405989),ALOX15B(5.58008827588),ANK1(4.78640256845),APBA1(6.22743888333),ARHGEF26(-3.04394991562),ATP2B2(8.67835365397),ATP8B4(-3.92192944354),AXL(4.9376918307),BANK1(11.101993174),BST2(-3.1277922092),CD38(3.74153564725),CHRNB4(-3.83664747871),CPLX2(4.07036574602),CRISPLD2(4.44638722022),CYP4A11(-3.00400294791),CYP4A38(-3.52448648571),DPP7(…
GO:0005796	Golgi lumen	cellular component	11/523	84/15280	0.00013	0.0126409523809524	F2(-5.34691837052),GAS6(3.18371713431),GOLIM4(-3.94098198102),HS3ST5(-5.45766618501),IL12A(13.6267915993),MUC20(-3.71981294569),MUC5AC(-6.1826318192),MUC5B(-8.41006768099),OGN(3.09304363556),OMD(10.6699391489),PROS1(-11.4183955325)	F2(-5.34691837052),GAS6(3.18371713431),GOLIM4(-3.94098198102),HS3ST5(-5.45766618501),IL12A(13.6267915993),MUC20(-3.71981294569),MUC5AC(-6.1826318192),MUC5B(-8.41006768099),OGN(3.09304363556),OMD(10.6699391489),PROS1(-11.4183955325)
GO:0001817	regulation of cytokine production	biological process	40/516	631/15302	9.7e-05	0.0132061538461538	ABCC8(-4.11329818101),ACP5(-3.62216530046),ALOX15B(5.58008827588),AXL(4.9376918307),BANK1(11.101993174),BST2(-3.1277922092),CD226(10.6868156446),CHRNA7(-5.35407409728),F2(-5.34691837052),FLT3(4.01451574507),GAS6(3.18371713431),GBP1(4.04449485969),GBP5(6.06981626019),GPNMB(4.04154705522),GPSM3(-3.43508451465),HERC5(-3.85830811562),HPSE(4.52409508963),IL12A(13.6267915993),IL1A(3.61890808642),IL1R2(…	ABCC8(-4.11329818101),ACP5(-3.62216530046),ALOX15B(5.58008827588),AXL(4.9376918307),BANK1(11.101993174),BST2(-3.1277922092),CD226(10.6868156446),CHRNA7(-5.35407409728),F2(-5.34691837052),FLT3(4.01451574507),GAS6(3.18371713431),GBP1(4.04449485969),GBP5(6.06981626019),GPNMB(4.04154705522),GPSM3(-3.43508451465),HERC5(-3.85830811562),HPSE(4.52409508963),IL12A(13.6267915993),IL1A(3.61890808642),IL1R2(…
GO:0050819	negative regulation of coagulation	biological process	9/516	56/15302	9.7e-05	0.0132061538461538	ADRB2(-3.89034642648),EDN1(-3.3688451926),F2(-5.34691837052),HS3ST5(-5.45766618501),PROS1(-11.4183955325),SERPINB2(13.3006075741),TFPI(-11.5496178357),THBD(3.12915265267),TMPRSS6(-4.89098663614)	ADRB2(-3.89034642648),EDN1(-3.3688451926),F2(-5.34691837052),HS3ST5(-5.45766618501),PROS1(-11.4183955325),SERPINB2(13.3006075741),TFPI(-11.5496178357),THBD(3.12915265267),TMPRSS6(-4.89098663614)
GO:0060429	epithelium development	biological process	97/516	1991/15302	9.7e-05	0.0132061538461538	ALDH1A1(-3.72431030208),ALOX15B(5.58008827588),ANOS1(4.91761836035),AREG(4.02461758329),ARHGEF26(-3.04394991562),ATP2A3(-9.12817995224),ATP2B2(8.67835365397),ATP6V0D2(3.59454825548),CAP2(4.28599962128),CDKN2B_1(-3.21315980854),CDSN(5.64984549421),CERS3(6.82711401599),COL18A1(-4.40164460747),CTSK(3.7182782784),CXCL10(-13.7388009038),CYP7B1(3.5633874713),DACT1(12.4373272798),DLX1(3.62799015783),DLX…	ALDH1A1(-3.72431030208),ALOX15B(5.58008827588),ANOS1(4.91761836035),AREG(4.02461758329),ARHGEF26(-3.04394991562),ATP2A3(-9.12817995224),ATP2B2(8.67835365397),ATP6V0D2(3.59454825548),CAP2(4.28599962128),CDKN2B_1(-3.21315980854),CDSN(5.64984549421),CERS3(6.82711401599),COL18A1(-4.40164460747),CTSK(3.7182782784),CXCL10(-13.7388009038),CYP7B1(3.5633874713),DACT1(12.4373272798),DLX1(3.62799015783),DLX…
GO:0048666	neuron development	biological process	85/516	1690/15302	9.8e-05	0.0132061538461538	ACHE(-4.08323111781),ADAMTSL1(4.21250078202),ADGRF1(-3.34790806372),ADORA2A(13.0917405989),ANK2(11.7918371285),ANOS1(4.91761836035),AREG(4.02461758329),ARNT2(-4.23069550209),ATP2B2(8.67835365397),CACNB2(5.50245832444),CAP2(4.28599962128),CCDC88A(3.19471741847),CD38(3.74153564725),CHST3(3.79949796021),CPNE5(-4.73867179794),CTNND2(3.47818647712),DACT1(12.4373272798),DCLK1(5.70153352934),DDR2(3.6957…	ACHE(-4.08323111781),ADAMTSL1(4.21250078202),ADGRF1(-3.34790806372),ADORA2A(13.0917405989),ANK2(11.7918371285),ANOS1(4.91761836035),AREG(4.02461758329),ARNT2(-4.23069550209),ATP2B2(8.67835365397),CACNB2(5.50245832444),CAP2(4.28599962128),CCDC88A(3.19471741847),CD38(3.74153564725),CHST3(3.79949796021),CPNE5(-4.73867179794),CTNND2(3.47818647712),DACT1(12.4373272798),DCLK1(5.70153352934),DDR2(3.6957…
GO:0001503	ossification	biological process	26/516	342/15302	0.00010	0.0132061538461538	ACHE(-4.08323111781),ACP5(-3.62216530046),ADRB2(-3.89034642648),AREG(4.02461758329),CTSK(3.7182782784),CYP24A1(3.0755049412),DDR2(3.69573217885),DLX5(3.14422878452),EGR2(4.94719513774),FAT4(3.39237533094),GJA1(3.65927834028),GPLD1(-3.23207073074),GPNMB(4.04154705522),IGF2(-6.67109718089),IGFBP5(-11.4257124547),KL(3.68948711336),LOC475935(-3.26665176019),LRP4(10.1643790148),MMP2(-10.0364209105),OM…	ACHE(-4.08323111781),ACP5(-3.62216530046),ADRB2(-3.89034642648),AREG(4.02461758329),CTSK(3.7182782784),CYP24A1(3.0755049412),DDR2(3.69573217885),DLX5(3.14422878452),EGR2(4.94719513774),FAT4(3.39237533094),GJA1(3.65927834028),GPLD1(-3.23207073074),GPNMB(4.04154705522),IGF2(-6.67109718089),IGFBP5(-11.4257124547),KL(3.68948711336),LOC475935(-3.26665176019),LRP4(10.1643790148),MMP2(-10.0364209105),OM…
GO:0071346	cellular response to interferon-gamma	biological process	16/516	160/15302	0.00010	0.0132061538461538	CCL22(11.447987211),CCL24(-3.04867073822),CCL26(-18.5884161779),DLA-DRA(-3.27494942529),EDN1(-3.3688451926),GBP1(4.04449485969),GBP5(6.06981626019),GBP6(3.03149087819),IRF8(3.26371452176),LOC100684769(-3.3890426366),NCAM1(10.5666027162),NOS2(5.85843032186),PECAM1(4.37056977646),RAB7B(10.0336386555),TLR4(-4.58960504562),TRIM6(-13.7911652632)	CCL22(11.447987211),CCL24(-3.04867073822),CCL26(-18.5884161779),DLA-DRA(-3.27494942529),EDN1(-3.3688451926),GBP1(4.04449485969),GBP5(6.06981626019),GBP6(3.03149087819),IRF8(3.26371452176),LOC100684769(-3.3890426366),NCAM1(10.5666027162),NOS2(5.85843032186),PECAM1(4.37056977646),RAB7B(10.0336386555),TLR4(-4.58960504562),TRIM6(-13.7911652632)
GO:0009410	response to xenobiotic stimulus	biological process	25/516	323/15302	0.00010	0.0132061538461538	ACHE(-4.08323111781),ADORA2A(13.0917405989),ADRB2(-3.89034642648),AHRR(10.9243820057),ARNT2(-4.23069550209),CYP1A2(6.34669522535),DPEP1(-5.11208572671),EDN1(-3.3688451926),EDNRA(3.2509966608),FIBIN(-3.28746418271),HNMT(3.54890477378),LOC119863891(8.59485963255),LOC119874472(5.47163019741),LOC119876918(12.3599169867),MGST1(-18.0793548796),NCAM1(10.5666027162),NOS2(5.85843032186),NR4A2(5.0679483092…	ACHE(-4.08323111781),ADORA2A(13.0917405989),ADRB2(-3.89034642648),AHRR(10.9243820057),ARNT2(-4.23069550209),CYP1A2(6.34669522535),DPEP1(-5.11208572671),EDN1(-3.3688451926),EDNRA(3.2509966608),FIBIN(-3.28746418271),HNMT(3.54890477378),LOC119863891(8.59485963255),LOC119874472(5.47163019741),LOC119876918(12.3599169867),MGST1(-18.0793548796),NCAM1(10.5666027162),NOS2(5.85843032186),NR4A2(5.0679483092…
GO:0002684	positive regulation of immune system process	biological process	54/516	947/15302	0.00010	0.0132061538461538	AXL(4.9376918307),C1R(3.22386239552),CCL24(-3.04867073822),CD226(10.6868156446),CD38(3.74153564725),CLEC7A(-14.8753820406),CXCL10(-13.7388009038),CXCL8(7.51913652515),DLA-DRA(-3.27494942529),DMBT1(3.02096907709),DOCK8(-3.40388242557),EDN1(-3.3688451926),EDNRA(3.2509966608),ENPP3(-3.17918151945),F2(-5.34691837052),GAS6(3.18371713431),GBP1(4.04449485969),GBP5(6.06981626019),GPLD1(-3.23207073074),GP…	AXL(4.9376918307),C1R(3.22386239552),CCL24(-3.04867073822),CD226(10.6868156446),CD38(3.74153564725),CLEC7A(-14.8753820406),CXCL10(-13.7388009038),CXCL8(7.51913652515),DLA-DRA(-3.27494942529),DMBT1(3.02096907709),DOCK8(-3.40388242557),EDN1(-3.3688451926),EDNRA(3.2509966608),ENPP3(-3.17918151945),F2(-5.34691837052),GAS6(3.18371713431),GBP1(4.04449485969),GBP5(6.06981626019),GPLD1(-3.23207073074),GP…
GO:1903034	regulation of response to wounding	biological process	20/516	230/15302	0.00011	0.0140931343283582	ABCC8(-4.11329818101),ADRB2(-3.89034642648),DDR2(3.69573217885),EDN1(-3.3688451926),F2(-5.34691837052),GJA1(3.65927834028),HPSE(4.52409508963),KLF4(3.99470053353),LOC119863891(8.59485963255),OMG(3.2567299398),PDPN(3.36922124749),RAC2(11.518966181),RTN4R(-3.78367321039),SELP(14.8859498902),SERPINB2(13.3006075741),TFPI(-11.5496178357),THBD(3.12915265267),TLR4(-4.58960504562),TMPRSS6(-4.89098663614)…	ABCC8(-4.11329818101),ADRB2(-3.89034642648),DDR2(3.69573217885),EDN1(-3.3688451926),F2(-5.34691837052),GJA1(3.65927834028),HPSE(4.52409508963),KLF4(3.99470053353),LOC119863891(8.59485963255),OMG(3.2567299398),PDPN(3.36922124749),RAC2(11.518966181),RTN4R(-3.78367321039),SELP(14.8859498902),SERPINB2(13.3006075741),TFPI(-11.5496178357),THBD(3.12915265267),TLR4(-4.58960504562),TMPRSS6(-4.89098663614)…
GO:0031175	neuron projection development	biological process	75/516	1448/15302	0.00011	0.0140931343283582	ACHE(-4.08323111781),ADAMTSL1(4.21250078202),ADGRF1(-3.34790806372),ADORA2A(13.0917405989),ANK2(11.7918371285),ANOS1(4.91761836035),AREG(4.02461758329),ARNT2(-4.23069550209),ATP2B2(8.67835365397),CAP2(4.28599962128),CCDC88A(3.19471741847),CD38(3.74153564725),CHST3(3.79949796021),CPNE5(-4.73867179794),CTNND2(3.47818647712),DACT1(12.4373272798),DCLK1(5.70153352934),DDR2(3.69573217885),DLX5(3.144228…	ACHE(-4.08323111781),ADAMTSL1(4.21250078202),ADGRF1(-3.34790806372),ADORA2A(13.0917405989),ANK2(11.7918371285),ANOS1(4.91761836035),AREG(4.02461758329),ARNT2(-4.23069550209),ATP2B2(8.67835365397),CAP2(4.28599962128),CCDC88A(3.19471741847),CD38(3.74153564725),CHST3(3.79949796021),CPNE5(-4.73867179794),CTNND2(3.47818647712),DACT1(12.4373272798),DCLK1(5.70153352934),DDR2(3.69573217885),DLX5(3.144228…
GO:0007399	nervous system development	biological process	139/516	3093/15302	0.00011	0.0140931343283582	ABCC8(-4.11329818101),ACHE(-4.08323111781),ADAMTSL1(4.21250078202),ADGRB2(3.5388732839),ADGRF1(-3.34790806372),ADORA2A(13.0917405989),ANK2(11.7918371285),ANOS1(4.91761836035),APBA1(6.22743888333),AREG(4.02461758329),ARNT2(-4.23069550209),ASPA(3.45118232985),ATP2B2(8.67835365397),AXL(4.9376918307),CACNB2(5.50245832444),CAP2(4.28599962128),CCDC88A(3.19471741847),CD38(3.74153564725),CDKN2B_1(-3.2131…	ABCC8(-4.11329818101),ACHE(-4.08323111781),ADAMTSL1(4.21250078202),ADGRB2(3.5388732839),ADGRF1(-3.34790806372),ADORA2A(13.0917405989),ANK2(11.7918371285),ANOS1(4.91761836035),APBA1(6.22743888333),AREG(4.02461758329),ARNT2(-4.23069550209),ASPA(3.45118232985),ATP2B2(8.67835365397),AXL(4.9376918307),CACNB2(5.50245832444),CAP2(4.28599962128),CCDC88A(3.19471741847),CD38(3.74153564725),CDKN2B_1(-3.2131…
GO:0015718	monocarboxylic acid transport	biological process	17/516	178/15302	0.00011	0.0140931343283582	ACACB(-3.62155920976),ACSL5(7.27935733739),APBA1(6.22743888333),CYP4A11(-3.00400294791),CYP4A38(-3.52448648571),EDN1(-3.3688451926),IL1A(3.61890808642),NOS2(5.85843032186),PLA2R1(4.54517290411),SLC16A14(7.25401256445),SLC16A4(6.2125272323),SLC16A6(14.4986913356),SLC38A3(-3.21631323952),SLC5A8(-3.99566699062),SLC6A12(-5.63584113238),SLC6A13(4.70019676419),SLCO2B1(6.08811610631)	ACACB(-3.62155920976),ACSL5(7.27935733739),APBA1(6.22743888333),CYP4A11(-3.00400294791),CYP4A38(-3.52448648571),EDN1(-3.3688451926),IL1A(3.61890808642),NOS2(5.85843032186),PLA2R1(4.54517290411),SLC16A14(7.25401256445),SLC16A4(6.2125272323),SLC16A6(14.4986913356),SLC38A3(-3.21631323952),SLC5A8(-3.99566699062),SLC6A12(-5.63584113238),SLC6A13(4.70019676419),SLCO2B1(6.08811610631)
GO:0031982	vesicle	cellular component	106/523	2215/15280	0.00016	0.0148509090909091	ABCC8(-4.11329818101),ABO(-12.257268006),ADRB2(-3.89034642648),AKAP3(4.38178271709),ANTXR1(3.74335544108),ANXA13(-3.61051677385),APBA1(6.22743888333),AREG(4.02461758329),ARRDC4(3.78098056351),ATP2A3(-9.12817995224),ATP6V0D2(3.59454825548),ATP8B3(-3.35911365601),ATP8B4(-3.92192944354),BMF(-3.2947157555),BST2(-3.1277922092),CA4(4.59508574007),CCDC88A(3.19471741847),CD38(3.74153564725),CD70(5.304717…	ABCC8(-4.11329818101),ABO(-12.257268006),ADRB2(-3.89034642648),AKAP3(4.38178271709),ANTXR1(3.74335544108),ANXA13(-3.61051677385),APBA1(6.22743888333),AREG(4.02461758329),ARRDC4(3.78098056351),ATP2A3(-9.12817995224),ATP6V0D2(3.59454825548),ATP8B3(-3.35911365601),ATP8B4(-3.92192944354),BMF(-3.2947157555),BST2(-3.1277922092),CA4(4.59508574007),CCDC88A(3.19471741847),CD38(3.74153564725),CD70(5.304717…
GO:0003014	renal system process	biological process	15/516	146/15302	0.00012	0.0152604444444444	ADCY4(3.17006094248),ADORA2A(13.0917405989),ADRB2(-3.89034642648),CHRNB4(-3.83664747871),CYP4A11(-3.00400294791),CYP4A38(-3.52448648571),EDN1(-3.3688451926),EDNRA(3.2509966608),GAS6(3.18371713431),GJA1(3.65927834028),GJA5(4.77235391536),HAS2(3.11066663552),RAC2(11.518966181),SLC9B2(8.11136487328),SULF1(4.8505952866)	ADCY4(3.17006094248),ADORA2A(13.0917405989),ADRB2(-3.89034642648),CHRNB4(-3.83664747871),CYP4A11(-3.00400294791),CYP4A38(-3.52448648571),EDN1(-3.3688451926),EDNRA(3.2509966608),GAS6(3.18371713431),GJA1(3.65927834028),GJA5(4.77235391536),HAS2(3.11066663552),RAC2(11.518966181),SLC9B2(8.11136487328),SULF1(4.8505952866)
GO:0000902	cell morphogenesis	biological process	76/516	1480/15302	0.00013	0.0160564028776978	ACHE(-4.08323111781),ADAMTSL1(4.21250078202),ADORA2A(13.0917405989),ANK2(11.7918371285),ANOS1(4.91761836035),ANTXR1(3.74335544108),ARNT2(-4.23069550209),ATP2B2(8.67835365397),AXL(4.9376918307),BAMBI(4.65321629915),CAP2(4.28599962128),CCL24(-3.04867073822),COL18A1(-4.40164460747),CPNE5(-4.73867179794),CTNND2(3.47818647712),DACT1(12.4373272798),DCLK1(5.70153352934),DDR2(3.69573217885),DLX5(3.144228…	ACHE(-4.08323111781),ADAMTSL1(4.21250078202),ADORA2A(13.0917405989),ANK2(11.7918371285),ANOS1(4.91761836035),ANTXR1(3.74335544108),ARNT2(-4.23069550209),ATP2B2(8.67835365397),AXL(4.9376918307),BAMBI(4.65321629915),CAP2(4.28599962128),CCL24(-3.04867073822),COL18A1(-4.40164460747),CPNE5(-4.73867179794),CTNND2(3.47818647712),DACT1(12.4373272798),DCLK1(5.70153352934),DDR2(3.69573217885),DLX5(3.144228…
GO:0043270	positive regulation of ion transport	biological process	25/516	328/15302	0.00013	0.0160564028776978	ABCC8(-4.11329818101),ACSL5(7.27935733739),ADORA2A(13.0917405989),ADRB2(-3.89034642648),ANK2(11.7918371285),ATP2A3(-9.12817995224),ATP2B2(8.67835365397),CACNB2(5.50245832444),CXCL10(-13.7388009038),CYP4A11(-3.00400294791),CYP4A38(-3.52448648571),EDN1(-3.3688451926),EDNRA(3.2509966608),F2(-5.34691837052),IL1A(3.61890808642),KCNJ11(-3.99402330437),KCNJ2(-3.03014045346),LOC119863891(8.59485963255),L…	ABCC8(-4.11329818101),ACSL5(7.27935733739),ADORA2A(13.0917405989),ADRB2(-3.89034642648),ANK2(11.7918371285),ATP2A3(-9.12817995224),ATP2B2(8.67835365397),CACNB2(5.50245832444),CXCL10(-13.7388009038),CYP4A11(-3.00400294791),CYP4A38(-3.52448648571),EDN1(-3.3688451926),EDNRA(3.2509966608),F2(-5.34691837052),IL1A(3.61890808642),KCNJ11(-3.99402330437),KCNJ2(-3.03014045346),LOC119863891(8.59485963255),L…
GO:0022603	regulation of anatomical structure morphogenesis	biological process	67/516	1263/15302	0.00013	0.0160564028776978	ABCC8(-4.11329818101),ACHE(-4.08323111781),ADAM12(5.30165735652),ADRB2(-3.89034642648),ARNT2(-4.23069550209),BAMBI(4.65321629915),BMP10(11.6427993292),CAP2(4.28599962128),CCL24(-3.04867073822),CHRNA7(-5.35407409728),CPNE5(-4.73867179794),CXCL10(-13.7388009038),DACT1(12.4373272798),EDN1(-3.3688451926),EDNRA(3.2509966608),F2(-5.34691837052),FSTL4(3.56477399555),GBP1(4.04449485969),GJA1(3.6592783402…	ABCC8(-4.11329818101),ACHE(-4.08323111781),ADAM12(5.30165735652),ADRB2(-3.89034642648),ARNT2(-4.23069550209),BAMBI(4.65321629915),BMP10(11.6427993292),CAP2(4.28599962128),CCL24(-3.04867073822),CHRNA7(-5.35407409728),CPNE5(-4.73867179794),CXCL10(-13.7388009038),DACT1(12.4373272798),EDN1(-3.3688451926),EDNRA(3.2509966608),F2(-5.34691837052),FSTL4(3.56477399555),GBP1(4.04449485969),GJA1(3.6592783402…
GO:0032892	positive regulation of organic acid transport	biological process	8/516	46/15302	0.00013	0.0160564028776978	ACSL5(7.27935733739),ADORA2A(13.0917405989),CYP4A11(-3.00400294791),CYP4A38(-3.52448648571),EDN1(-3.3688451926),IL1A(3.61890808642),PLA2R1(4.54517290411),SLC38A3(-3.21631323952)	ACSL5(7.27935733739),ADORA2A(13.0917405989),CYP4A11(-3.00400294791),CYP4A38(-3.52448648571),EDN1(-3.3688451926),IL1A(3.61890808642),PLA2R1(4.54517290411),SLC38A3(-3.21631323952)
GO:0001977	renal system process involved in regulation of blood volume	biological process	5/516	16/15302	0.00014	0.0170462411347518	CYP4A11(-3.00400294791),CYP4A38(-3.52448648571),GAS6(3.18371713431),GJA1(3.65927834028),GJA5(4.77235391536)	CYP4A11(-3.00400294791),CYP4A38(-3.52448648571),GAS6(3.18371713431),GJA1(3.65927834028),GJA5(4.77235391536)
GO:0014824	artery smooth muscle contraction	biological process	4/516	9/15302	0.00014	0.0170462411347518	CD38(3.74153564725),EDN1(-3.3688451926),EDNRA(3.2509966608),SMPD3(9.55891173279)	CD38(3.74153564725),EDN1(-3.3688451926),EDNRA(3.2509966608),SMPD3(9.55891173279)
GO:0008015	blood circulation	biological process	34/516	514/15302	0.00015	0.0178833333333333	ADD3(4.25193944603),ADORA2A(13.0917405989),ADRB2(-3.89034642648),ANK2(11.7918371285),ATP2A3(-9.12817995224),ATP2B2(8.67835365397),BMP10(11.6427993292),CACNB2(5.50245832444),CD38(3.74153564725),COL1A2(5.711933092),CXCL10(-13.7388009038),CYP4A11(-3.00400294791),CYP4A38(-3.52448648571),EDN1(-3.3688451926),EDNRA(3.2509966608),ENPEP(7.08127865619),F5(13.7443370198),GAS6(3.18371713431),GJA1(3.659278340…	ADD3(4.25193944603),ADORA2A(13.0917405989),ADRB2(-3.89034642648),ANK2(11.7918371285),ATP2A3(-9.12817995224),ATP2B2(8.67835365397),BMP10(11.6427993292),CACNB2(5.50245832444),CD38(3.74153564725),COL1A2(5.711933092),CXCL10(-13.7388009038),CYP4A11(-3.00400294791),CYP4A38(-3.52448648571),EDN1(-3.3688451926),EDNRA(3.2509966608),ENPEP(7.08127865619),F5(13.7443370198),GAS6(3.18371713431),GJA1(3.659278340…
GO:0043435	response to corticotropin-releasing hormone	biological process	3/516	4/15302	0.00015	0.0178833333333333	NR4A1(6.81052143414),NR4A2(5.06794830928),NR4A3(5.13333886309)	NR4A1(6.81052143414),NR4A2(5.06794830928),NR4A3(5.13333886309)
GO:0071376	cellular response to corticotropin-releasing hormone stimulus	biological process	3/516	4/15302	0.00015	0.0178833333333333	NR4A1(6.81052143414),NR4A2(5.06794830928),NR4A3(5.13333886309)	NR4A1(6.81052143414),NR4A2(5.06794830928),NR4A3(5.13333886309)
GO:0120039	plasma membrane bounded cell projection morphogenesis	biological process	60/516	1103/15302	0.00016	0.0188142465753425	ACHE(-4.08323111781),ADAMTSL1(4.21250078202),ADORA2A(13.0917405989),ANK2(11.7918371285),ANOS1(4.91761836035),ARNT2(-4.23069550209),CAP2(4.28599962128),CPNE5(-4.73867179794),CTNND2(3.47818647712),DACT1(12.4373272798),DCLK1(5.70153352934),DDR2(3.69573217885),DLX5(3.14422878452),EGR2(4.94719513774),FLRT3(-3.03888336167),FSCN1(3.23991495949),FSTL4(3.56477399555),GBX2(6.76654344722),GIPC2(3.7341619023…	ACHE(-4.08323111781),ADAMTSL1(4.21250078202),ADORA2A(13.0917405989),ANK2(11.7918371285),ANOS1(4.91761836035),ARNT2(-4.23069550209),CAP2(4.28599962128),CPNE5(-4.73867179794),CTNND2(3.47818647712),DACT1(12.4373272798),DCLK1(5.70153352934),DDR2(3.69573217885),DLX5(3.14422878452),EGR2(4.94719513774),FLRT3(-3.03888336167),FSCN1(3.23991495949),FSTL4(3.56477399555),GBX2(6.76654344722),GIPC2(3.7341619023…
GO:0008284	positive regulation of cell proliferation	biological process	55/516	986/15302	0.00016	0.0188142465753425	ABO(-12.257268006),ADRB2(-3.89034642648),AREG(4.02461758329),ARNT2(-4.23069550209),BAMBI(4.65321629915),BMP10(11.6427993292),CCL24(-3.04867073822),CCL26(-18.5884161779),CD38(3.74153564725),CHP2(-11.2127638639),CHRNA7(-5.35407409728),COL18A1(-4.40164460747),CXCL10(-13.7388009038),CYP7B1(3.5633874713),DDR2(3.69573217885),DLX5(3.14422878452),DLX6(10.9705157707),EDN1(-3.3688451926),EDNRA(3.2509966608…	ABO(-12.257268006),ADRB2(-3.89034642648),AREG(4.02461758329),ARNT2(-4.23069550209),BAMBI(4.65321629915),BMP10(11.6427993292),CCL24(-3.04867073822),CCL26(-18.5884161779),CD38(3.74153564725),CHP2(-11.2127638639),CHRNA7(-5.35407409728),COL18A1(-4.40164460747),CXCL10(-13.7388009038),CYP7B1(3.5633874713),DDR2(3.69573217885),DLX5(3.14422878452),DLX6(10.9705157707),EDN1(-3.3688451926),EDNRA(3.2509966608…
GO:1903793	positive regulation of anion transport	biological process	9/516	60/15302	0.00017	0.0194570666666667	ACSL5(7.27935733739),ADORA2A(13.0917405989),CYP4A11(-3.00400294791),CYP4A38(-3.52448648571),EDN1(-3.3688451926),IL1A(3.61890808642),PLA2R1(4.54517290411),SLC38A3(-3.21631323952),TRPA1(-9.67065624912)	ACSL5(7.27935733739),ADORA2A(13.0917405989),CYP4A11(-3.00400294791),CYP4A38(-3.52448648571),EDN1(-3.3688451926),IL1A(3.61890808642),PLA2R1(4.54517290411),SLC38A3(-3.21631323952),TRPA1(-9.67065624912)
GO:0003230	cardiac atrium development	biological process	7/516	36/15302	0.00017	0.0194570666666667	ANK2(11.7918371285),BMP10(11.6427993292),GJA5(4.77235391536),HEY2(13.2656179764),SHOX2(-3.26896508765),SMO(4.58762649937),TBX20(4.2817402037)	ANK2(11.7918371285),BMP10(11.6427993292),GJA5(4.77235391536),HEY2(13.2656179764),SHOX2(-3.26896508765),SMO(4.58762649937),TBX20(4.2817402037)
GO:0035025	positive regulation of Rho protein signal transduction	biological process	7/516	36/15302	0.00017	0.0194570666666667	ARHGEF26(-3.04394991562),GPR17(4.11343576379),GPR65(11.1364058862),LPAR1(3.39972563077),MCF2L(-4.08792406249),NGFR(13.3212070368),RTN4R(-3.78367321039)	ARHGEF26(-3.04394991562),GPR17(4.11343576379),GPR65(11.1364058862),LPAR1(3.39972563077),MCF2L(-4.08792406249),NGFR(13.3212070368),RTN4R(-3.78367321039)
GO:1900015	regulation of cytokine production involved in inflammatory response	biological process	7/516	36/15302	0.00017	0.0194570666666667	F2(-5.34691837052),GBP5(6.06981626019),GPSM3(-3.43508451465),IL1R2(5.60303465166),NOD2(10.247860281),NOS2(5.85843032186),TLR4(-4.58960504562)	F2(-5.34691837052),GBP5(6.06981626019),GPSM3(-3.43508451465),IL1R2(5.60303465166),NOD2(10.247860281),NOS2(5.85843032186),TLR4(-4.58960504562)
GO:0014069	postsynaptic density	cellular component	19/523	221/15280	0.00022	0.0195321739130435	ADD3(4.25193944603),ADORA2A(13.0917405989),ANK2(11.7918371285),ATP2B2(8.67835365397),CALD1(6.33023258746),CAP2(4.28599962128),CTNND2(3.47818647712),DCLK1(5.70153352934),DLG2(4.22953283204),FLRT3(-3.03888336167),LRP4(10.1643790148),LZTS1(12.0539880848),MAP1B(3.19921454558),NGFR(13.3212070368),PALM(-3.86557195491),PDZD2(3.54220351769),SMO(4.58762649937),SNAP91(4.33884461459),STX1B(-3.3774028585)	ADD3(4.25193944603),ADORA2A(13.0917405989),ANK2(11.7918371285),ATP2B2(8.67835365397),CALD1(6.33023258746),CAP2(4.28599962128),CTNND2(3.47818647712),DCLK1(5.70153352934),DLG2(4.22953283204),FLRT3(-3.03888336167),LRP4(10.1643790148),LZTS1(12.0539880848),MAP1B(3.19921454558),NGFR(13.3212070368),PALM(-3.86557195491),PDZD2(3.54220351769),SMO(4.58762649937),SNAP91(4.33884461459),STX1B(-3.3774028585)
GO:0048858	cell projection morphogenesis	biological process	60/516	1108/15302	0.00018	0.0201976470588235	ACHE(-4.08323111781),ADAMTSL1(4.21250078202),ADORA2A(13.0917405989),ANK2(11.7918371285),ANOS1(4.91761836035),ARNT2(-4.23069550209),CAP2(4.28599962128),CPNE5(-4.73867179794),CTNND2(3.47818647712),DACT1(12.4373272798),DCLK1(5.70153352934),DDR2(3.69573217885),DLX5(3.14422878452),EGR2(4.94719513774),FLRT3(-3.03888336167),FSCN1(3.23991495949),FSTL4(3.56477399555),GBX2(6.76654344722),GIPC2(3.7341619023…	ACHE(-4.08323111781),ADAMTSL1(4.21250078202),ADORA2A(13.0917405989),ANK2(11.7918371285),ANOS1(4.91761836035),ARNT2(-4.23069550209),CAP2(4.28599962128),CPNE5(-4.73867179794),CTNND2(3.47818647712),DACT1(12.4373272798),DCLK1(5.70153352934),DDR2(3.69573217885),DLX5(3.14422878452),EGR2(4.94719513774),FLRT3(-3.03888336167),FSCN1(3.23991495949),FSTL4(3.56477399555),GBX2(6.76654344722),GIPC2(3.7341619023…
GO:0050865	regulation of cell activation	biological process	34/516	520/15302	0.00018	0.0201976470588235	ADORA2A(13.0917405989),ADRB2(-3.89034642648),AXL(4.9376918307),BANK1(11.101993174),CD226(10.6868156446),CD38(3.74153564725),DOCK8(-3.40388242557),ENPP3(-3.17918151945),F2(-5.34691837052),FLT3(4.01451574507),FOXN1(-3.64376000188),GAS6(3.18371713431),GPNMB(4.04154705522),IGF2(-6.67109718089),IL12A(13.6267915993),IL1RL1(6.53801929486),IL27(4.00698776414),ITGB2(-5.77788517684),LOC119870378(11.5432380…	ADORA2A(13.0917405989),ADRB2(-3.89034642648),AXL(4.9376918307),BANK1(11.101993174),CD226(10.6868156446),CD38(3.74153564725),DOCK8(-3.40388242557),ENPP3(-3.17918151945),F2(-5.34691837052),FLT3(4.01451574507),FOXN1(-3.64376000188),GAS6(3.18371713431),GPNMB(4.04154705522),IGF2(-6.67109718089),IL12A(13.6267915993),IL1RL1(6.53801929486),IL27(4.00698776414),ITGB2(-5.77788517684),LOC119870378(11.5432380…
GO:0032928	regulation of superoxide anion generation	biological process	6/516	26/15302	0.00018	0.0201976470588235	ACP5(-3.62216530046),ITGB2(-5.77788517684),LOC119874472(5.47163019741),LOC119876918(12.3599169867),OLR1(6.9731930049),PON3(3.89847146347)	ACP5(-3.62216530046),ITGB2(-5.77788517684),LOC119874472(5.47163019741),LOC119876918(12.3599169867),OLR1(6.9731930049),PON3(3.89847146347)
GO:0051241	negative regulation of multicellular organismal process	biological process	72/516	1401/15302	0.00019	0.0210446451612903	ABCC8(-4.11329818101),ACP5(-3.62216530046),ADCY4(3.17006094248),ADRB2(-3.89034642648),AREG(4.02461758329),AXL(4.9376918307),BANK1(11.101993174),BMP10(11.6427993292),BST2(-3.1277922092),CD38(3.74153564725),CDKN2B_1(-3.21315980854),CDSN(5.64984549421),CHRNA7(-5.35407409728),CXCL10(-13.7388009038),DLX1(3.62799015783),EDN1(-3.3688451926),F2(-5.34691837052),FLT3(4.01451574507),FRMD1(-3.33910512166),FS…	ABCC8(-4.11329818101),ACP5(-3.62216530046),ADCY4(3.17006094248),ADRB2(-3.89034642648),AREG(4.02461758329),AXL(4.9376918307),BANK1(11.101993174),BMP10(11.6427993292),BST2(-3.1277922092),CD38(3.74153564725),CDKN2B_1(-3.21315980854),CDSN(5.64984549421),CHRNA7(-5.35407409728),CXCL10(-13.7388009038),DLX1(3.62799015783),EDN1(-3.3688451926),F2(-5.34691837052),FLT3(4.01451574507),FRMD1(-3.33910512166),FS…
GO:0031349	positive regulation of defense response	biological process	29/516	417/15302	0.00019	0.0210446451612903	CCL24(-3.04867073822),CD226(10.6868156446),CLEC7A(-14.8753820406),CXCL8(7.51913652515),DMBT1(3.02096907709),EDNRA(3.2509966608),GBP5(6.06981626019),GJA1(3.65927834028),GPSM3(-3.43508451465),IL12A(13.6267915993),IL18RAP(12.7992991626),IL1RL1(6.53801929486),ITGB2(-5.77788517684),LOC100684769(-3.3890426366),LOC119874472(5.47163019741),LOC119876918(12.3599169867),LOC485869(-3.50580800324),MMP2(-10.03…	CCL24(-3.04867073822),CD226(10.6868156446),CLEC7A(-14.8753820406),CXCL8(7.51913652515),DMBT1(3.02096907709),EDNRA(3.2509966608),GBP5(6.06981626019),GJA1(3.65927834028),GPSM3(-3.43508451465),IL12A(13.6267915993),IL18RAP(12.7992991626),IL1RL1(6.53801929486),ITGB2(-5.77788517684),LOC100684769(-3.3890426366),LOC119874472(5.47163019741),LOC119876918(12.3599169867),LOC485869(-3.50580800324),MMP2(-10.03…
GO:0042554	superoxide anion generation	biological process	7/516	37/15302	0.00020	0.0220102564102564	ACP5(-3.62216530046),EDN1(-3.3688451926),ITGB2(-5.77788517684),LOC119874472(5.47163019741),LOC119876918(12.3599169867),OLR1(6.9731930049),PON3(3.89847146347)	ACP5(-3.62216530046),EDN1(-3.3688451926),ITGB2(-5.77788517684),LOC119874472(5.47163019741),LOC119876918(12.3599169867),OLR1(6.9731930049),PON3(3.89847146347)
GO:0048812	neuron projection morphogenesis	biological process	59/516	1091/15302	0.00021	0.0226747169811321	ACHE(-4.08323111781),ADAMTSL1(4.21250078202),ADORA2A(13.0917405989),ANK2(11.7918371285),ANOS1(4.91761836035),ARNT2(-4.23069550209),CAP2(4.28599962128),CPNE5(-4.73867179794),CTNND2(3.47818647712),DACT1(12.4373272798),DCLK1(5.70153352934),DDR2(3.69573217885),DLX5(3.14422878452),EGR2(4.94719513774),FLRT3(-3.03888336167),FSCN1(3.23991495949),FSTL4(3.56477399555),GBX2(6.76654344722),GIPC2(3.7341619023…	ACHE(-4.08323111781),ADAMTSL1(4.21250078202),ADORA2A(13.0917405989),ANK2(11.7918371285),ANOS1(4.91761836035),ARNT2(-4.23069550209),CAP2(4.28599962128),CPNE5(-4.73867179794),CTNND2(3.47818647712),DACT1(12.4373272798),DCLK1(5.70153352934),DDR2(3.69573217885),DLX5(3.14422878452),EGR2(4.94719513774),FLRT3(-3.03888336167),FSCN1(3.23991495949),FSTL4(3.56477399555),GBX2(6.76654344722),GIPC2(3.7341619023…
GO:0061041	regulation of wound healing	biological process	15/516	153/15302	0.00021	0.0226747169811321	ABCC8(-4.11329818101),ADRB2(-3.89034642648),EDN1(-3.3688451926),F2(-5.34691837052),GJA1(3.65927834028),HPSE(4.52409508963),LOC119863891(8.59485963255),PDPN(3.36922124749),RAC2(11.518966181),SELP(14.8859498902),SERPINB2(13.3006075741),TFPI(-11.5496178357),THBD(3.12915265267),TLR4(-4.58960504562),TMPRSS6(-4.89098663614)	ABCC8(-4.11329818101),ADRB2(-3.89034642648),EDN1(-3.3688451926),F2(-5.34691837052),GJA1(3.65927834028),HPSE(4.52409508963),LOC119863891(8.59485963255),PDPN(3.36922124749),RAC2(11.518966181),SELP(14.8859498902),SERPINB2(13.3006075741),TFPI(-11.5496178357),THBD(3.12915265267),TLR4(-4.58960504562),TMPRSS6(-4.89098663614)
GO:0003012	muscle system process	biological process	31/516	461/15302	0.00021	0.0226747169811321	ABCC8(-4.11329818101),ADRB2(-3.89034642648),ANK2(11.7918371285),BMP10(11.6427993292),CACNB2(5.50245832444),CALD1(6.33023258746),CD38(3.74153564725),CHRNB4(-3.83664747871),EDN1(-3.3688451926),EDNRA(3.2509966608),GJA1(3.65927834028),GJA5(4.77235391536),HEY2(13.2656179764),HTR1D(-3.78541920625),IGFBP5(-11.4257124547),ITGB2(-5.77788517684),JPH1(3.93307260409),KCNJ2(-3.03014045346),KLF4(3.99470053353)…	ABCC8(-4.11329818101),ADRB2(-3.89034642648),ANK2(11.7918371285),BMP10(11.6427993292),CACNB2(5.50245832444),CALD1(6.33023258746),CD38(3.74153564725),CHRNB4(-3.83664747871),EDN1(-3.3688451926),EDNRA(3.2509966608),GJA1(3.65927834028),GJA5(4.77235391536),HEY2(13.2656179764),HTR1D(-3.78541920625),IGFBP5(-11.4257124547),ITGB2(-5.77788517684),JPH1(3.93307260409),KCNJ2(-3.03014045346),KLF4(3.99470053353)…
GO:0014012	peripheral nervous system axon regeneration	biological process	4/516	10/15302	0.00023	0.0242247852760736	CHST3(3.79949796021),MAP1B(3.19921454558),MMP2(-10.0364209105),NCAM1(10.5666027162)	CHST3(3.79949796021),MAP1B(3.19921454558),MMP2(-10.0364209105),NCAM1(10.5666027162)
GO:0014820	tonic smooth muscle contraction	biological process	4/516	10/15302	0.00023	0.0242247852760736	CD38(3.74153564725),EDN1(-3.3688451926),EDNRA(3.2509966608),SMPD3(9.55891173279)	CD38(3.74153564725),EDN1(-3.3688451926),EDNRA(3.2509966608),SMPD3(9.55891173279)
GO:0030194	positive regulation of blood coagulation	biological process	6/516	27/15302	0.00023	0.0242247852760736	F2(-5.34691837052),HPSE(4.52409508963),PDPN(3.36922124749),SELP(14.8859498902),THBD(3.12915265267),TLR4(-4.58960504562)	F2(-5.34691837052),HPSE(4.52409508963),PDPN(3.36922124749),SELP(14.8859498902),THBD(3.12915265267),TLR4(-4.58960504562)
GO:1900048	positive regulation of hemostasis	biological process	6/516	27/15302	0.00023	0.0242247852760736	F2(-5.34691837052),HPSE(4.52409508963),PDPN(3.36922124749),SELP(14.8859498902),THBD(3.12915265267),TLR4(-4.58960504562)	F2(-5.34691837052),HPSE(4.52409508963),PDPN(3.36922124749),SELP(14.8859498902),THBD(3.12915265267),TLR4(-4.58960504562)
GO:0043062	extracellular structure organization	biological process	29/516	422/15302	0.00024	0.0251239024390244	ADAM12(5.30165735652),ADAM19(7.13762796639),ANTXR1(3.74335544108),COL10A1(12.4230108302),COL18A1(-4.40164460747),COL1A2(5.711933092),COL27A1(-4.2594877359),CRISPLD2(4.44638722022),CTSK(3.7182782784),DDR2(3.69573217885),DNAJC22(4.81867488523),FSCN1(3.23991495949),GAS6(3.18371713431),HAS2(3.11066663552),HCLS1(10.8281417746),ITGA10(3.92449448488),ITGB2(-5.77788517684),ITGB8(-4.34248843593),LAMA4(12.…	ADAM12(5.30165735652),ADAM19(7.13762796639),ANTXR1(3.74335544108),COL10A1(12.4230108302),COL18A1(-4.40164460747),COL1A2(5.711933092),COL27A1(-4.2594877359),CRISPLD2(4.44638722022),CTSK(3.7182782784),DDR2(3.69573217885),DNAJC22(4.81867488523),FSCN1(3.23991495949),GAS6(3.18371713431),HAS2(3.11066663552),HCLS1(10.8281417746),ITGA10(3.92449448488),ITGB2(-5.77788517684),ITGB8(-4.34248843593),LAMA4(12.…
GO:0032305	positive regulation of icosanoid secretion	biological process	5/516	18/15302	0.00025	0.0260121212121212	CYP4A11(-3.00400294791),CYP4A38(-3.52448648571),EDN1(-3.3688451926),IL1A(3.61890808642),PLA2R1(4.54517290411)	CYP4A11(-3.00400294791),CYP4A38(-3.52448648571),EDN1(-3.3688451926),IL1A(3.61890808642),PLA2R1(4.54517290411)
GO:0032279	asymmetric synapse	cellular component	19/523	227/15280	0.00031	0.0263758333333333	ADD3(4.25193944603),ADORA2A(13.0917405989),ANK2(11.7918371285),ATP2B2(8.67835365397),CALD1(6.33023258746),CAP2(4.28599962128),CTNND2(3.47818647712),DCLK1(5.70153352934),DLG2(4.22953283204),FLRT3(-3.03888336167),LRP4(10.1643790148),LZTS1(12.0539880848),MAP1B(3.19921454558),NGFR(13.3212070368),PALM(-3.86557195491),PDZD2(3.54220351769),SMO(4.58762649937),SNAP91(4.33884461459),STX1B(-3.3774028585)	ADD3(4.25193944603),ADORA2A(13.0917405989),ANK2(11.7918371285),ATP2B2(8.67835365397),CALD1(6.33023258746),CAP2(4.28599962128),CTNND2(3.47818647712),DCLK1(5.70153352934),DLG2(4.22953283204),FLRT3(-3.03888336167),LRP4(10.1643790148),LZTS1(12.0539880848),MAP1B(3.19921454558),NGFR(13.3212070368),PALM(-3.86557195491),PDZD2(3.54220351769),SMO(4.58762649937),SNAP91(4.33884461459),STX1B(-3.3774028585)
GO:0006887	exocytosis	biological process	47/516	819/15302	0.00026	0.0265695238095238	ANK1(4.78640256845),APBA1(6.22743888333),ATP8B4(-3.92192944354),BST2(-3.1277922092),CHRNB4(-3.83664747871),CPLX2(4.07036574602),CRISPLD2(4.44638722022),DPP7(-3.37075820811),F5(13.7443370198),FGL2(3.76628390362),GABBR2(6.39060962906),GAS6(3.18371713431),HPSE(4.52409508963),IGF2(-6.67109718089),ITGB2(-5.77788517684),LGI3(3.24175674301),LOC119874472(5.47163019741),LOC119876918(12.3599169867),LOC6118…	ANK1(4.78640256845),APBA1(6.22743888333),ATP8B4(-3.92192944354),BST2(-3.1277922092),CHRNB4(-3.83664747871),CPLX2(4.07036574602),CRISPLD2(4.44638722022),DPP7(-3.37075820811),F5(13.7443370198),FGL2(3.76628390362),GABBR2(6.39060962906),GAS6(3.18371713431),HPSE(4.52409508963),IGF2(-6.67109718089),ITGB2(-5.77788517684),LGI3(3.24175674301),LOC119874472(5.47163019741),LOC119876918(12.3599169867),LOC6118…
GO:0003013	circulatory system process	biological process	34/516	530/15302	0.00026	0.0265695238095238	ADD3(4.25193944603),ADORA2A(13.0917405989),ADRB2(-3.89034642648),ANK2(11.7918371285),ATP2A3(-9.12817995224),ATP2B2(8.67835365397),BMP10(11.6427993292),CACNB2(5.50245832444),CD38(3.74153564725),COL1A2(5.711933092),CXCL10(-13.7388009038),CYP4A11(-3.00400294791),CYP4A38(-3.52448648571),EDN1(-3.3688451926),EDNRA(3.2509966608),ENPEP(7.08127865619),F5(13.7443370198),GAS6(3.18371713431),GJA1(3.659278340…	ADD3(4.25193944603),ADORA2A(13.0917405989),ADRB2(-3.89034642648),ANK2(11.7918371285),ATP2A3(-9.12817995224),ATP2B2(8.67835365397),BMP10(11.6427993292),CACNB2(5.50245832444),CD38(3.74153564725),COL1A2(5.711933092),CXCL10(-13.7388009038),CYP4A11(-3.00400294791),CYP4A38(-3.52448648571),EDN1(-3.3688451926),EDNRA(3.2509966608),ENPEP(7.08127865619),F5(13.7443370198),GAS6(3.18371713431),GJA1(3.659278340…
GO:0031102	neuron projection regeneration	biological process	13/516	123/15302	0.00026	0.0265695238095238	CHST3(3.79949796021),DDR2(3.69573217885),KLF4(3.99470053353),MAP1B(3.19921454558),MMP2(-10.0364209105),NCAM1(10.5666027162),NREP(-6.12652283956),OMG(3.2567299398),PRRX1(7.36170964806),RAC2(11.518966181),RTN4R(-3.78367321039),SMO(4.58762649937),XYLT1(4.55946341737)	CHST3(3.79949796021),DDR2(3.69573217885),KLF4(3.99470053353),MAP1B(3.19921454558),MMP2(-10.0364209105),NCAM1(10.5666027162),NREP(-6.12652283956),OMG(3.2567299398),PRRX1(7.36170964806),RAC2(11.518966181),RTN4R(-3.78367321039),SMO(4.58762649937),XYLT1(4.55946341737)
GO:0099503	secretory vesicle	cellular component	53/523	954/15280	0.00033	0.0269544	ABCC8(-4.11329818101),AKAP3(4.38178271709),ANXA13(-3.61051677385),APBA1(6.22743888333),ATP8B3(-3.35911365601),ATP8B4(-3.92192944354),BMF(-3.2947157555),BST2(-3.1277922092),CA4(4.59508574007),CD38(3.74153564725),CHRNB4(-3.83664747871),CRISPLD2(4.44638722022),DMBT1(3.02096907709),DPP7(-3.37075820811),EDN1(-3.3688451926),F5(13.7443370198),FGL2(3.76628390362),FSTL4(3.56477399555),GAS6(3.18371713431),…	ABCC8(-4.11329818101),AKAP3(4.38178271709),ANXA13(-3.61051677385),APBA1(6.22743888333),ATP8B3(-3.35911365601),ATP8B4(-3.92192944354),BMF(-3.2947157555),BST2(-3.1277922092),CA4(4.59508574007),CD38(3.74153564725),CHRNB4(-3.83664747871),CRISPLD2(4.44638722022),DMBT1(3.02096907709),DPP7(-3.37075820811),EDN1(-3.3688451926),F5(13.7443370198),FGL2(3.76628390362),FSTL4(3.56477399555),GAS6(3.18371713431),…
GO:0051179	localization	biological process	256/516	6438/15302	0.00027	0.0272668235294118	ABCC8(-4.11329818101),ABI3(11.3012370506),ACACB(-3.62155920976),ACHE(-4.08323111781),ACOT4(4.61566372634),ACP5(-3.62216530046),ACSL5(7.27935733739),ADD3(4.25193944603),ADORA2A(13.0917405989),ADRB2(-3.89034642648),AKAP3(4.38178271709),ALOX15B(5.58008827588),ANK1(4.78640256845),ANK2(11.7918371285),ANKRD53(4.47662896137),ANOS1(4.91761836035),ANXA13(-3.61051677385),APBA1(6.22743888333),AREG(4.0246175…	ABCC8(-4.11329818101),ABI3(11.3012370506),ACACB(-3.62155920976),ACHE(-4.08323111781),ACOT4(4.61566372634),ACP5(-3.62216530046),ACSL5(7.27935733739),ADD3(4.25193944603),ADORA2A(13.0917405989),ADRB2(-3.89034642648),AKAP3(4.38178271709),ALOX15B(5.58008827588),ANK1(4.78640256845),ANK2(11.7918371285),ANKRD53(4.47662896137),ANOS1(4.91761836035),ANXA13(-3.61051677385),APBA1(6.22743888333),AREG(4.0246175…
GO:0061564	axon development	biological process	50/516	891/15302	0.00027	0.0272668235294118	ACHE(-4.08323111781),ADAMTSL1(4.21250078202),ANK2(11.7918371285),ANOS1(4.91761836035),ARNT2(-4.23069550209),CAP2(4.28599962128),CHST3(3.79949796021),DCLK1(5.70153352934),DDR2(3.69573217885),DLX5(3.14422878452),EGR2(4.94719513774),FLRT3(-3.03888336167),FSTL4(3.56477399555),GBX2(6.76654344722),GIPC2(3.73416190236),IGSF9B(9.52947610537),ITGB2(-5.77788517684),KLF4(3.99470053353),LOC119863891(8.594859…	ACHE(-4.08323111781),ADAMTSL1(4.21250078202),ANK2(11.7918371285),ANOS1(4.91761836035),ARNT2(-4.23069550209),CAP2(4.28599962128),CHST3(3.79949796021),DCLK1(5.70153352934),DDR2(3.69573217885),DLX5(3.14422878452),EGR2(4.94719513774),FLRT3(-3.03888336167),FSTL4(3.56477399555),GBX2(6.76654344722),GIPC2(3.73416190236),IGSF9B(9.52947610537),ITGB2(-5.77788517684),KLF4(3.99470053353),LOC119863891(8.594859…
GO:0002534	cytokine production involved in inflammatory response	biological process	7/516	39/15302	0.00029	0.0291153216374269	F2(-5.34691837052),GBP5(6.06981626019),GPSM3(-3.43508451465),IL1R2(5.60303465166),NOD2(10.247860281),NOS2(5.85843032186),TLR4(-4.58960504562)	F2(-5.34691837052),GBP5(6.06981626019),GPSM3(-3.43508451465),IL1R2(5.60303465166),NOD2(10.247860281),NOS2(5.85843032186),TLR4(-4.58960504562)
GO:0032990	cell part morphogenesis	biological process	60/516	1132/15302	0.00031	0.0309423255813953	ACHE(-4.08323111781),ADAMTSL1(4.21250078202),ADORA2A(13.0917405989),ANK2(11.7918371285),ANOS1(4.91761836035),ARNT2(-4.23069550209),CAP2(4.28599962128),CPNE5(-4.73867179794),CTNND2(3.47818647712),DACT1(12.4373272798),DCLK1(5.70153352934),DDR2(3.69573217885),DLX5(3.14422878452),EGR2(4.94719513774),FLRT3(-3.03888336167),FSCN1(3.23991495949),FSTL4(3.56477399555),GBX2(6.76654344722),GIPC2(3.7341619023…	ACHE(-4.08323111781),ADAMTSL1(4.21250078202),ADORA2A(13.0917405989),ANK2(11.7918371285),ANOS1(4.91761836035),ARNT2(-4.23069550209),CAP2(4.28599962128),CPNE5(-4.73867179794),CTNND2(3.47818647712),DACT1(12.4373272798),DCLK1(5.70153352934),DDR2(3.69573217885),DLX5(3.14422878452),EGR2(4.94719513774),FLRT3(-3.03888336167),FSCN1(3.23991495949),FSTL4(3.56477399555),GBX2(6.76654344722),GIPC2(3.7341619023…
GO:0098984	neuron to neuron synapse	cellular component	19/523	232/15280	0.00041	0.0322007692307692	ADD3(4.25193944603),ADORA2A(13.0917405989),ANK2(11.7918371285),ATP2B2(8.67835365397),CALD1(6.33023258746),CAP2(4.28599962128),CTNND2(3.47818647712),DCLK1(5.70153352934),DLG2(4.22953283204),FLRT3(-3.03888336167),LRP4(10.1643790148),LZTS1(12.0539880848),MAP1B(3.19921454558),NGFR(13.3212070368),PALM(-3.86557195491),PDZD2(3.54220351769),SMO(4.58762649937),SNAP91(4.33884461459),STX1B(-3.3774028585)	ADD3(4.25193944603),ADORA2A(13.0917405989),ANK2(11.7918371285),ATP2B2(8.67835365397),CALD1(6.33023258746),CAP2(4.28599962128),CTNND2(3.47818647712),DCLK1(5.70153352934),DLG2(4.22953283204),FLRT3(-3.03888336167),LRP4(10.1643790148),LZTS1(12.0539880848),MAP1B(3.19921454558),NGFR(13.3212070368),PALM(-3.86557195491),PDZD2(3.54220351769),SMO(4.58762649937),SNAP91(4.33884461459),STX1B(-3.3774028585)
GO:0032609	interferon-gamma production	biological process	12/516	110/15302	0.00033	0.03256	AXL(4.9376918307),CD226(10.6868156446),FLT3(4.01451574507),GAS6(3.18371713431),IL12A(13.6267915993),IL18RAP(12.7992991626),IL1RL1(6.53801929486),IL27(4.00698776414),IRF8(3.26371452176),NOD2(10.247860281),SCGB1A1(-7.49611882365),TLR4(-4.58960504562)	AXL(4.9376918307),CD226(10.6868156446),FLT3(4.01451574507),GAS6(3.18371713431),IL12A(13.6267915993),IL18RAP(12.7992991626),IL1RL1(6.53801929486),IL27(4.00698776414),IRF8(3.26371452176),NOD2(10.247860281),SCGB1A1(-7.49611882365),TLR4(-4.58960504562)
GO:0050921	positive regulation of chemotaxis	biological process	17/516	195/15302	0.00033	0.03256	CCL26(-18.5884161779),CXCL10(-13.7388009038),CXCL8(7.51913652515),EDN1(-3.3688451926),EDNRA(3.2509966608),GAS6(3.18371713431),GJA1(3.65927834028),GPSM3(-3.43508451465),IL12A(13.6267915993),LOC119874472(5.47163019741),LOC119876918(12.3599169867),LOC485869(-3.50580800324),LPAR1(3.39972563077),RAC2(11.518966181),RARRES2(-3.23701706024),SELL(14.2754045749),TNFSF18(11.4778307703)	CCL26(-18.5884161779),CXCL10(-13.7388009038),CXCL8(7.51913652515),EDN1(-3.3688451926),EDNRA(3.2509966608),GAS6(3.18371713431),GJA1(3.65927834028),GPSM3(-3.43508451465),IL12A(13.6267915993),LOC119874472(5.47163019741),LOC119876918(12.3599169867),LOC485869(-3.50580800324),LPAR1(3.39972563077),RAC2(11.518966181),RARRES2(-3.23701706024),SELL(14.2754045749),TNFSF18(11.4778307703)
GO:0050820	positive regulation of coagulation	biological process	6/516	29/15302	0.00035	0.0341409090909091	F2(-5.34691837052),HPSE(4.52409508963),PDPN(3.36922124749),SELP(14.8859498902),THBD(3.12915265267),TLR4(-4.58960504562)	F2(-5.34691837052),HPSE(4.52409508963),PDPN(3.36922124749),SELP(14.8859498902),THBD(3.12915265267),TLR4(-4.58960504562)
GO:0051050	positive regulation of transport	biological process	61/516	1162/15302	0.00035	0.0341409090909091	ABCC8(-4.11329818101),ACHE(-4.08323111781),ACSL5(7.27935733739),ADORA2A(13.0917405989),ADRB2(-3.89034642648),ALOX15B(5.58008827588),ANK2(11.7918371285),ANXA13(-3.61051677385),ATP2A3(-9.12817995224),ATP2B2(8.67835365397),AXL(4.9376918307),CACNB2(5.50245832444),CD38(3.74153564725),CHP2(-11.2127638639),CXCL10(-13.7388009038),CYP4A11(-3.00400294791),CYP4A38(-3.52448648571),DOCK3(4.20055176193),EDN1(-…	ABCC8(-4.11329818101),ACHE(-4.08323111781),ACSL5(7.27935733739),ADORA2A(13.0917405989),ADRB2(-3.89034642648),ALOX15B(5.58008827588),ANK2(11.7918371285),ANXA13(-3.61051677385),ATP2A3(-9.12817995224),ATP2B2(8.67835365397),AXL(4.9376918307),CACNB2(5.50245832444),CD38(3.74153564725),CHP2(-11.2127638639),CXCL10(-13.7388009038),CYP4A11(-3.00400294791),CYP4A38(-3.52448648571),DOCK3(4.20055176193),EDN1(-…
GO:0014070	response to organic cyclic compound	biological process	62/516	1187/15302	0.00036	0.034721797752809	ACACB(-3.62155920976),ACP5(-3.62216530046),ACSL5(7.27935733739),ADORA2A(13.0917405989),ADRB2(-3.89034642648),ALDH1A1(-3.72431030208),AREG(4.02461758329),ARNT2(-4.23069550209),CA4(4.59508574007),CD38(3.74153564725),CDKN2B_1(-3.21315980854),COL1A2(5.711933092),CXCL10(-13.7388009038),CYP1A2(6.34669522535),CYP24A1(3.0755049412),CYP4A11(-3.00400294791),CYP4A38(-3.52448648571),CYP7B1(3.5633874713),EDN1…	ACACB(-3.62155920976),ACP5(-3.62216530046),ACSL5(7.27935733739),ADORA2A(13.0917405989),ADRB2(-3.89034642648),ALDH1A1(-3.72431030208),AREG(4.02461758329),ARNT2(-4.23069550209),CA4(4.59508574007),CD38(3.74153564725),CDKN2B_1(-3.21315980854),COL1A2(5.711933092),CXCL10(-13.7388009038),CYP1A2(6.34669522535),CYP24A1(3.0755049412),CYP4A11(-3.00400294791),CYP4A38(-3.52448648571),CYP7B1(3.5633874713),EDN1…
GO:0008544	epidermis development	biological process	30/516	454/15302	0.00036	0.034721797752809	ALOX15B(5.58008827588),ANOS1(4.91761836035),ATP2B2(8.67835365397),CDSN(5.64984549421),CERS3(6.82711401599),CTSK(3.7182782784),DLX3(10.8830810894),FOXN1(-3.64376000188),FSCN1(3.23991495949),HEY2(13.2656179764),HPSE(4.52409508963),IGFBP5(-11.4257124547),IL1A(3.61890808642),KLF4(3.99470053353),KRT25(-14.7311013727),KRT27(-14.8318478892),KRT5(-4.99555477129),KRT75(5.98140818498),LIPK(6.02056988478),L…	ALOX15B(5.58008827588),ANOS1(4.91761836035),ATP2B2(8.67835365397),CDSN(5.64984549421),CERS3(6.82711401599),CTSK(3.7182782784),DLX3(10.8830810894),FOXN1(-3.64376000188),FSCN1(3.23991495949),HEY2(13.2656179764),HPSE(4.52409508963),IGFBP5(-11.4257124547),IL1A(3.61890808642),KLF4(3.99470053353),KRT25(-14.7311013727),KRT27(-14.8318478892),KRT5(-4.99555477129),KRT75(5.98140818498),LIPK(6.02056988478),L…
GO:0065008	regulation of biological quality	biological process	179/516	4271/15302	0.00037	0.0354869273743017	ABCC8(-4.11329818101),ACACB(-3.62155920976),ACHE(-4.08323111781),ACP5(-3.62216530046),ADCY4(3.17006094248),ADD3(4.25193944603),ADGRB2(3.5388732839),ADORA2A(13.0917405989),ADRB2(-3.89034642648),ALDH1A1(-3.72431030208),ANK1(4.78640256845),ANK2(11.7918371285),APBA1(6.22743888333),ARHGEF26(-3.04394991562),ATP2A3(-9.12817995224),ATP2B2(8.67835365397),ATP6V0D2(3.59454825548),ATP8B3(-3.35911365601),ATP8…	ABCC8(-4.11329818101),ACACB(-3.62155920976),ACHE(-4.08323111781),ACP5(-3.62216530046),ADCY4(3.17006094248),ADD3(4.25193944603),ADGRB2(3.5388732839),ADORA2A(13.0917405989),ADRB2(-3.89034642648),ALDH1A1(-3.72431030208),ANK1(4.78640256845),ANK2(11.7918371285),APBA1(6.22743888333),ARHGEF26(-3.04394991562),ATP2A3(-9.12817995224),ATP2B2(8.67835365397),ATP6V0D2(3.59454825548),ATP8B3(-3.35911365601),ATP8…
GO:0050817	coagulation	biological process	21/516	273/15302	0.00039	0.0367885714285714	ADORA2A(13.0917405989),ADRB2(-3.89034642648),AXL(4.9376918307),COL1A2(5.711933092),DOCK8(-3.40388242557),EDN1(-3.3688451926),ENTPD2(-4.88610872627),F2(-5.34691837052),F5(13.7443370198),GAS6(3.18371713431),HPSE(4.52409508963),HS3ST5(-5.45766618501),MUC5B(-8.41006768099),PDPN(3.36922124749),PROS1(-11.4183955325),SELP(14.8859498902),SERPINB2(13.3006075741),TFPI(-11.5496178357),THBD(3.12915265267),TL…	ADORA2A(13.0917405989),ADRB2(-3.89034642648),AXL(4.9376918307),COL1A2(5.711933092),DOCK8(-3.40388242557),EDN1(-3.3688451926),ENTPD2(-4.88610872627),F2(-5.34691837052),F5(13.7443370198),GAS6(3.18371713431),HPSE(4.52409508963),HS3ST5(-5.45766618501),MUC5B(-8.41006768099),PDPN(3.36922124749),PROS1(-11.4183955325),SELP(14.8859498902),SERPINB2(13.3006075741),TFPI(-11.5496178357),THBD(3.12915265267),TL…
GO:0007266	Rho protein signal transduction	biological process	14/516	145/15302	0.00039	0.0367885714285714	ARHGEF26(-3.04394991562),COL1A2(5.711933092),EDNRA(3.2509966608),GPR17(4.11343576379),GPR65(11.1364058862),LPAR1(3.39972563077),MCF2L(-4.08792406249),NGFR(13.3212070368),PAK3(3.26467463722),PDPN(3.36922124749),PECAM1(4.37056977646),RAC2(11.518966181),RHOJ(12.1779966667),RTN4R(-3.78367321039)	ARHGEF26(-3.04394991562),COL1A2(5.711933092),EDNRA(3.2509966608),GPR17(4.11343576379),GPR65(11.1364058862),LPAR1(3.39972563077),MCF2L(-4.08792406249),NGFR(13.3212070368),PAK3(3.26467463722),PDPN(3.36922124749),PECAM1(4.37056977646),RAC2(11.518966181),RHOJ(12.1779966667),RTN4R(-3.78367321039)
GO:0009966	regulation of signal transduction	biological process	144/516	3315/15302	0.00039	0.0367885714285714	ACSL5(7.27935733739),ADORA2A(13.0917405989),ADRB2(-3.89034642648),AKAP3(4.38178271709),ALOX15B(5.58008827588),AREG(4.02461758329),ARHGEF26(-3.04394991562),ATP6V0D2(3.59454825548),AXL(4.9376918307),BAMBI(4.65321629915),BANK1(11.101993174),BCL2L1(-4.60342312305),BMF(-3.2947157555),BMP10(11.6427993292),CCL22(11.447987211),CCL24(-3.04867073822),CCL26(-18.5884161779),CD226(10.6868156446),CDKN2B_1(-3.2…	ACSL5(7.27935733739),ADORA2A(13.0917405989),ADRB2(-3.89034642648),AKAP3(4.38178271709),ALOX15B(5.58008827588),AREG(4.02461758329),ARHGEF26(-3.04394991562),ATP6V0D2(3.59454825548),AXL(4.9376918307),BAMBI(4.65321629915),BANK1(11.101993174),BCL2L1(-4.60342312305),BMF(-3.2947157555),BMP10(11.6427993292),CCL22(11.447987211),CCL24(-3.04867073822),CCL26(-18.5884161779),CD226(10.6868156446),CDKN2B_1(-3.2…
GO:0031410	cytoplasmic vesicle	cellular component	98/523	2076/15280	0.00049	0.0370585185185185	ABCC8(-4.11329818101),ABO(-12.257268006),ADRB2(-3.89034642648),AKAP3(4.38178271709),ANTXR1(3.74335544108),ANXA13(-3.61051677385),APBA1(6.22743888333),AREG(4.02461758329),ARRDC4(3.78098056351),ATP2A3(-9.12817995224),ATP6V0D2(3.59454825548),ATP8B3(-3.35911365601),ATP8B4(-3.92192944354),BMF(-3.2947157555),BST2(-3.1277922092),CA4(4.59508574007),CCDC88A(3.19471741847),CD38(3.74153564725),CHRNB4(-3.836…	ABCC8(-4.11329818101),ABO(-12.257268006),ADRB2(-3.89034642648),AKAP3(4.38178271709),ANTXR1(3.74335544108),ANXA13(-3.61051677385),APBA1(6.22743888333),AREG(4.02461758329),ARRDC4(3.78098056351),ATP2A3(-9.12817995224),ATP6V0D2(3.59454825548),ATP8B3(-3.35911365601),ATP8B4(-3.92192944354),BMF(-3.2947157555),BST2(-3.1277922092),CA4(4.59508574007),CCDC88A(3.19471741847),CD38(3.74153564725),CHRNB4(-3.836…
GO:0042133	neurotransmitter metabolic process	biological process	15/516	163/15302	0.00041	0.038463825136612	ACHE(-4.08323111781),ACP5(-3.62216530046),ATP2B2(8.67835365397),CHDH(-9.99072327716),EDN1(-3.3688451926),HNMT(3.54890477378),ITGB2(-5.77788517684),KLF4(3.99470053353),NAALAD2(4.05863602784),NOS2(5.85843032186),RORA(10.7204893901),SLC1A3(9.78404587023),SMPD3(9.55891173279),TLR4(-4.58960504562),UPB1(11.226554689)	ACHE(-4.08323111781),ACP5(-3.62216530046),ATP2B2(8.67835365397),CHDH(-9.99072327716),EDN1(-3.3688451926),HNMT(3.54890477378),ITGB2(-5.77788517684),KLF4(3.99470053353),NAALAD2(4.05863602784),NOS2(5.85843032186),RORA(10.7204893901),SLC1A3(9.78404587023),SMPD3(9.55891173279),TLR4(-4.58960504562),UPB1(11.226554689)
GO:0097708	intracellular vesicle	cellular component	98/523	2081/15280	0.00053	0.0386521428571429	ABCC8(-4.11329818101),ABO(-12.257268006),ADRB2(-3.89034642648),AKAP3(4.38178271709),ANTXR1(3.74335544108),ANXA13(-3.61051677385),APBA1(6.22743888333),AREG(4.02461758329),ARRDC4(3.78098056351),ATP2A3(-9.12817995224),ATP6V0D2(3.59454825548),ATP8B3(-3.35911365601),ATP8B4(-3.92192944354),BMF(-3.2947157555),BST2(-3.1277922092),CA4(4.59508574007),CCDC88A(3.19471741847),CD38(3.74153564725),CHRNB4(-3.836…	ABCC8(-4.11329818101),ABO(-12.257268006),ADRB2(-3.89034642648),AKAP3(4.38178271709),ANTXR1(3.74335544108),ANXA13(-3.61051677385),APBA1(6.22743888333),AREG(4.02461758329),ARRDC4(3.78098056351),ATP2A3(-9.12817995224),ATP6V0D2(3.59454825548),ATP8B3(-3.35911365601),ATP8B4(-3.92192944354),BMF(-3.2947157555),BST2(-3.1277922092),CA4(4.59508574007),CCDC88A(3.19471741847),CD38(3.74153564725),CHRNB4(-3.836…
GO:0003209	cardiac atrium morphogenesis	biological process	6/516	30/15302	0.00043	0.0401208695652174	BMP10(11.6427993292),GJA5(4.77235391536),HEY2(13.2656179764),SHOX2(-3.26896508765),SMO(4.58762649937),TBX20(4.2817402037)	BMP10(11.6427993292),GJA5(4.77235391536),HEY2(13.2656179764),SHOX2(-3.26896508765),SMO(4.58762649937),TBX20(4.2817402037)
GO:1903035	negative regulation of response to wounding	biological process	11/516	98/15302	0.00046	0.042688	ABCC8(-4.11329818101),ADRB2(-3.89034642648),EDN1(-3.3688451926),F2(-5.34691837052),GJA1(3.65927834028),RTN4R(-3.78367321039),SERPINB2(13.3006075741),TFPI(-11.5496178357),THBD(3.12915265267),TMPRSS6(-4.89098663614),XYLT1(4.55946341737)	ABCC8(-4.11329818101),ADRB2(-3.89034642648),EDN1(-3.3688451926),F2(-5.34691837052),GJA1(3.65927834028),RTN4R(-3.78367321039),SERPINB2(13.3006075741),TFPI(-11.5496178357),THBD(3.12915265267),TMPRSS6(-4.89098663614),XYLT1(4.55946341737)
GO:0045944	positive regulation of transcription by RNA polymerase II	biological process	64/516	1248/15302	0.00047	0.04292	ADRB2(-3.89034642648),ARNT2(-4.23069550209),BARX2(5.1935549432),BATF(4.48117845692),CDKN2B_1(-3.21315980854),CHP2(-11.2127638639),CXCL10(-13.7388009038),DLX1(3.62799015783),DLX3(10.8830810894),DLX5(3.14422878452),EDN1(-3.3688451926),EGR2(4.94719513774),EGR4(3.36675595749),ELF5(-4.90707362531),FOXN1(-3.64376000188),GBX2(6.76654344722),HCLS1(10.8281417746),HEY2(13.2656179764),HEYL(13.0864895558),HL…	ADRB2(-3.89034642648),ARNT2(-4.23069550209),BARX2(5.1935549432),BATF(4.48117845692),CDKN2B_1(-3.21315980854),CHP2(-11.2127638639),CXCL10(-13.7388009038),DLX1(3.62799015783),DLX3(10.8830810894),DLX5(3.14422878452),EDN1(-3.3688451926),EGR2(4.94719513774),EGR4(3.36675595749),ELF5(-4.90707362531),FOXN1(-3.64376000188),GBX2(6.76654344722),HCLS1(10.8281417746),HEY2(13.2656179764),HEYL(13.0864895558),HL…
GO:0001501	skeletal system development	biological process	33/516	526/15302	0.00047	0.04292	ACP5(-3.62216530046),ARSL(6.81447648182),BARX2(5.1935549432),BMP10(11.6427993292),COL10A1(12.4230108302),COL1A2(5.711933092),COL27A1(-4.2594877359),DLX1(3.62799015783),DLX3(10.8830810894),DLX5(3.14422878452),DLX6(10.9705157707),EDN1(-3.3688451926),FAT4(3.39237533094),GJA1(3.65927834028),GJA5(4.77235391536),GPLD1(-3.23207073074),HAPLN3(4.72914569798),HAS2(3.11066663552),IGF2(-6.67109718089),ITGB8(…	ACP5(-3.62216530046),ARSL(6.81447648182),BARX2(5.1935549432),BMP10(11.6427993292),COL10A1(12.4230108302),COL1A2(5.711933092),COL27A1(-4.2594877359),DLX1(3.62799015783),DLX3(10.8830810894),DLX5(3.14422878452),DLX6(10.9705157707),EDN1(-3.3688451926),FAT4(3.39237533094),GJA1(3.65927834028),GJA5(4.77235391536),GPLD1(-3.23207073074),HAPLN3(4.72914569798),HAS2(3.11066663552),IGF2(-6.67109718089),ITGB8(…
GO:0042303	molting cycle	biological process	17/516	201/15302	0.00047	0.04292	FOXN1(-3.64376000188),HPSE(4.52409508963),IGFBP5(-11.4257124547),KRT25(-14.7311013727),KRT27(-14.8318478892),LRIG1(-3.04240571783),LRP4(10.1643790148),NGFR(13.3212070368),NR4A2(5.06794830928),RORA(10.7204893901),SLC2A3(3.90314702159),SMO(4.58762649937),SOSTDC1(5.64225946527),SOX18(-12.2716672785),SOX21(4.41566192444),TGM3(12.2486372176),TNFRSF19(-3.0319919345)	FOXN1(-3.64376000188),HPSE(4.52409508963),IGFBP5(-11.4257124547),KRT25(-14.7311013727),KRT27(-14.8318478892),LRIG1(-3.04240571783),LRP4(10.1643790148),NGFR(13.3212070368),NR4A2(5.06794830928),RORA(10.7204893901),SLC2A3(3.90314702159),SMO(4.58762649937),SOSTDC1(5.64225946527),SOX18(-12.2716672785),SOX21(4.41566192444),TGM3(12.2486372176),TNFRSF19(-3.0319919345)
GO:0006936	muscle contraction	biological process	25/516	357/15302	0.00048	0.0433717894736842	ADRB2(-3.89034642648),ANK2(11.7918371285),BMP10(11.6427993292),CACNB2(5.50245832444),CALD1(6.33023258746),CD38(3.74153564725),CHRNB4(-3.83664747871),EDN1(-3.3688451926),EDNRA(3.2509966608),GJA1(3.65927834028),GJA5(4.77235391536),HTR1D(-3.78541920625),ITGB2(-5.77788517684),JPH1(3.93307260409),KCNJ2(-3.03014045346),LOC119863891(8.59485963255),MYBPH(11.1330372931),MYL7(14.757749909),SLC8A3(13.754373…	ADRB2(-3.89034642648),ANK2(11.7918371285),BMP10(11.6427993292),CACNB2(5.50245832444),CALD1(6.33023258746),CD38(3.74153564725),CHRNB4(-3.83664747871),EDN1(-3.3688451926),EDNRA(3.2509966608),GJA1(3.65927834028),GJA5(4.77235391536),HTR1D(-3.78541920625),ITGB2(-5.77788517684),JPH1(3.93307260409),KCNJ2(-3.03014045346),LOC119863891(8.59485963255),MYBPH(11.1330372931),MYL7(14.757749909),SLC8A3(13.754373…
GO:1901700	response to oxygen-containing compound	biological process	91/516	1927/15302	0.00048	0.0433717894736842	ABCC8(-4.11329818101),ABO(-12.257268006),ACHE(-4.08323111781),ACP5(-3.62216530046),ACSL5(7.27935733739),ADCY4(3.17006094248),ADRB2(-3.89034642648),ALDH1A1(-3.72431030208),AREG(4.02461758329),ARNT2(-4.23069550209),ATP6V0D2(3.59454825548),AXL(4.9376918307),CD38(3.74153564725),CLEC7A(-14.8753820406),COL1A2(5.711933092),CXCL10(-13.7388009038),CXCL8(7.51913652515),CYP1A2(6.34669522535),CYP24A1(3.07550…	ABCC8(-4.11329818101),ABO(-12.257268006),ACHE(-4.08323111781),ACP5(-3.62216530046),ACSL5(7.27935733739),ADCY4(3.17006094248),ADRB2(-3.89034642648),ALDH1A1(-3.72431030208),AREG(4.02461758329),ARNT2(-4.23069550209),ATP6V0D2(3.59454825548),AXL(4.9376918307),CD38(3.74153564725),CLEC7A(-14.8753820406),COL1A2(5.711933092),CXCL10(-13.7388009038),CXCL8(7.51913652515),CYP1A2(6.34669522535),CYP24A1(3.07550…
GO:0006801	superoxide metabolic process	biological process	9/516	69/15302	0.00049	0.0440435602094241	ACP5(-3.62216530046),EDN1(-3.3688451926),ITGB2(-5.77788517684),LOC119874472(5.47163019741),LOC119876918(12.3599169867),NOS2(5.85843032186),NOXO1(-3.44880283582),OLR1(6.9731930049),PON3(3.89847146347)	ACP5(-3.62216530046),EDN1(-3.3688451926),ITGB2(-5.77788517684),LOC119874472(5.47163019741),LOC119876918(12.3599169867),NOS2(5.85843032186),NOXO1(-3.44880283582),OLR1(6.9731930049),PON3(3.89847146347)
GO:0032649	regulation of interferon-gamma production	biological process	11/516	99/15302	0.00050	0.0447083333333333	AXL(4.9376918307),CD226(10.6868156446),FLT3(4.01451574507),GAS6(3.18371713431),IL12A(13.6267915993),IL1RL1(6.53801929486),IL27(4.00698776414),IRF8(3.26371452176),NOD2(10.247860281),SCGB1A1(-7.49611882365),TLR4(-4.58960504562)	AXL(4.9376918307),CD226(10.6868156446),FLT3(4.01451574507),GAS6(3.18371713431),IL12A(13.6267915993),IL1RL1(6.53801929486),IL27(4.00698776414),IRF8(3.26371452176),NOD2(10.247860281),SCGB1A1(-7.49611882365),TLR4(-4.58960504562)
GO:0048791	calcium ion-regulated exocytosis of neurotransmitter	biological process	6/516	31/15302	0.00051	0.0449009230769231	LOC611813(-3.50363862095),STX1B(-3.3774028585),SYT1(3.55137504628),SYT13(15.4110208925),SYT3(-3.2916150485),SYTL3(3.51105510327)	LOC611813(-3.50363862095),STX1B(-3.3774028585),SYT1(3.55137504628),SYT13(15.4110208925),SYT3(-3.2916150485),SYTL3(3.51105510327)
GO:0097205	renal filtration	biological process	6/516	31/15302	0.00051	0.0449009230769231	EDNRA(3.2509966608),GAS6(3.18371713431),GJA1(3.65927834028),GJA5(4.77235391536),RAC2(11.518966181),SULF1(4.8505952866)	EDNRA(3.2509966608),GAS6(3.18371713431),GJA1(3.65927834028),GJA5(4.77235391536),RAC2(11.518966181),SULF1(4.8505952866)
GO:0007165	signal transduction	biological process	225/516	5600/15302	0.00051	0.0449009230769231	ACSL5(7.27935733739),ADCY4(3.17006094248),ADGRB2(3.5388732839),ADGRF1(-3.34790806372),ADGRF2(3.92128442185),ADORA2A(13.0917405989),ADRB2(-3.89034642648),AKAP3(4.38178271709),ALOX15B(5.58008827588),ANK2(11.7918371285),ANOS1(4.91761836035),ANTXR1(3.74335544108),AREG(4.02461758329),ARHGEF26(-3.04394991562),ARNT2(-4.23069550209),ATP2A3(-9.12817995224),ATP6V0D2(3.59454825548),AXL(4.9376918307),BAMBI(4…	ACSL5(7.27935733739),ADCY4(3.17006094248),ADGRB2(3.5388732839),ADGRF1(-3.34790806372),ADGRF2(3.92128442185),ADORA2A(13.0917405989),ADRB2(-3.89034642648),AKAP3(4.38178271709),ALOX15B(5.58008827588),ANK2(11.7918371285),ANOS1(4.91761836035),ANTXR1(3.74335544108),AREG(4.02461758329),ARHGEF26(-3.04394991562),ARNT2(-4.23069550209),ATP2A3(-9.12817995224),ATP6V0D2(3.59454825548),AXL(4.9376918307),BAMBI(4…
GO:0003283	atrial septum development	biological process	5/516	21/15302	0.00056	0.0488024365482233	ANK2(11.7918371285),GJA5(4.77235391536),HEY2(13.2656179764),SMO(4.58762649937),TBX20(4.2817402037)	ANK2(11.7918371285),GJA5(4.77235391536),HEY2(13.2656179764),SMO(4.58762649937),TBX20(4.2817402037)
GO:0072676	lymphocyte migration	biological process	10/516	85/15302	0.00056	0.0488024365482233	CCL22(11.447987211),CCL24(-3.04867073822),CCL26(-18.5884161779),CH25H(13.1394921981),CXCL10(-13.7388009038),CXCL8(7.51913652515),CYP7B1(3.5633874713),DOCK8(-3.40388242557),GAS6(3.18371713431),PADI2(-3.36443940662)	CCL22(11.447987211),CCL24(-3.04867073822),CCL26(-18.5884161779),CH25H(13.1394921981),CXCL10(-13.7388009038),CXCL8(7.51913652515),CYP7B1(3.5633874713),DOCK8(-3.40388242557),GAS6(3.18371713431),PADI2(-3.36443940662)
GO:0061045	negative regulation of wound healing	biological process	9/516	71/15302	0.00061	0.0528913131313131	ABCC8(-4.11329818101),ADRB2(-3.89034642648),EDN1(-3.3688451926),F2(-5.34691837052),GJA1(3.65927834028),SERPINB2(13.3006075741),TFPI(-11.5496178357),THBD(3.12915265267),TMPRSS6(-4.89098663614)	ABCC8(-4.11329818101),ADRB2(-3.89034642648),EDN1(-3.3688451926),F2(-5.34691837052),GJA1(3.65927834028),SERPINB2(13.3006075741),TFPI(-11.5496178357),THBD(3.12915265267),TMPRSS6(-4.89098663614)
GO:0002367	cytokine production involved in immune response	biological process	10/516	86/15302	0.00062	0.0534882412060302	BST2(-3.1277922092),CD226(10.6868156446),GAS6(3.18371713431),IL12A(13.6267915993),IL18RAP(12.7992991626),NOD2(10.247860281),NR4A3(5.13333886309),TLR4(-4.58960504562),TRIM6(-13.7911652632),VSIR(-3.29332325943)	BST2(-3.1277922092),CD226(10.6868156446),GAS6(3.18371713431),IL12A(13.6267915993),IL18RAP(12.7992991626),NOD2(10.247860281),NR4A3(5.13333886309),TLR4(-4.58960504562),TRIM6(-13.7911652632),VSIR(-3.29332325943)
GO:0044431	Golgi apparatus part	cellular component	43/523	756/15280	0.00076	0.0535144827586207	A4GALT(4.57675051509),ABO(-12.257268006),ADORA2A(13.0917405989),APBA1(6.22743888333),ARSL(6.81447648182),B3GNT3(-12.6352147668),B4GALNT2(-4.42589679926),CA4(4.59508574007),CHST1(-3.10707221057),CHST2(4.15964988547),CHST3(3.79949796021),DLA-DRA(-3.27494942529),DOP1B(3.55081364782),F2(-5.34691837052),GALNT5(15.3817078675),GAS6(3.18371713431),GJA1(3.65927834028),GOLIM4(-3.94098198102),HS3ST5(-5.4576…	A4GALT(4.57675051509),ABO(-12.257268006),ADORA2A(13.0917405989),APBA1(6.22743888333),ARSL(6.81447648182),B3GNT3(-12.6352147668),B4GALNT2(-4.42589679926),CA4(4.59508574007),CHST1(-3.10707221057),CHST2(4.15964988547),CHST3(3.79949796021),DLA-DRA(-3.27494942529),DOP1B(3.55081364782),F2(-5.34691837052),GALNT5(15.3817078675),GAS6(3.18371713431),GJA1(3.65927834028),GOLIM4(-3.94098198102),HS3ST5(-5.4576…
GO:0046942	carboxylic acid transport	biological process	23/516	323/15302	0.00063	0.0538101492537313	ACACB(-3.62155920976),ACSL5(7.27935733739),ADORA2A(13.0917405989),APBA1(6.22743888333),CYP4A11(-3.00400294791),CYP4A38(-3.52448648571),EDN1(-3.3688451926),IL1A(3.61890808642),LRP2(8.64079924887),NOS2(5.85843032186),OSR1(-3.26903718076),PLA2R1(4.54517290411),SLC16A14(7.25401256445),SLC16A4(6.2125272323),SLC16A6(14.4986913356),SLC1A1(4.31578477431),SLC1A3(9.78404587023),SLC38A3(-3.21631323952),SLC5…	ACACB(-3.62155920976),ACSL5(7.27935733739),ADORA2A(13.0917405989),APBA1(6.22743888333),CYP4A11(-3.00400294791),CYP4A38(-3.52448648571),EDN1(-3.3688451926),IL1A(3.61890808642),LRP2(8.64079924887),NOS2(5.85843032186),OSR1(-3.26903718076),PLA2R1(4.54517290411),SLC16A14(7.25401256445),SLC16A4(6.2125272323),SLC16A6(14.4986913356),SLC1A1(4.31578477431),SLC1A3(9.78404587023),SLC38A3(-3.21631323952),SLC5…
GO:0050727	regulation of inflammatory response	biological process	25/516	364/15302	0.00063	0.0538101492537313	ACP5(-3.62216530046),ADORA2A(13.0917405989),ADRB2(-3.89034642648),C1R(3.22386239552),CCL24(-3.04867073822),CXCL8(7.51913652515),DUOXA1(10.7433253375),EDNRA(3.2509966608),ENPP3(-3.17918151945),F2(-5.34691837052),GBP5(6.06981626019),GPR17(4.11343576379),GPSM3(-3.43508451465),IL1R2(5.60303465166),IL1RL1(6.53801929486),KLF4(3.99470053353),LOC485869(-3.50580800324),NLRP1(8.52672092439),NOD2(10.2478602…	ACP5(-3.62216530046),ADORA2A(13.0917405989),ADRB2(-3.89034642648),C1R(3.22386239552),CCL24(-3.04867073822),CXCL8(7.51913652515),DUOXA1(10.7433253375),EDNRA(3.2509966608),ENPP3(-3.17918151945),F2(-5.34691837052),GBP5(6.06981626019),GPR17(4.11343576379),GPSM3(-3.43508451465),IL1R2(5.60303465166),IL1RL1(6.53801929486),KLF4(3.99470053353),LOC485869(-3.50580800324),NLRP1(8.52672092439),NOD2(10.2478602…
GO:0015849	organic acid transport	biological process	23/516	324/15302	0.00066	0.0560934653465347	ACACB(-3.62155920976),ACSL5(7.27935733739),ADORA2A(13.0917405989),APBA1(6.22743888333),CYP4A11(-3.00400294791),CYP4A38(-3.52448648571),EDN1(-3.3688451926),IL1A(3.61890808642),LRP2(8.64079924887),NOS2(5.85843032186),OSR1(-3.26903718076),PLA2R1(4.54517290411),SLC16A14(7.25401256445),SLC16A4(6.2125272323),SLC16A6(14.4986913356),SLC1A1(4.31578477431),SLC1A3(9.78404587023),SLC38A3(-3.21631323952),SLC5…	ACACB(-3.62155920976),ACSL5(7.27935733739),ADORA2A(13.0917405989),APBA1(6.22743888333),CYP4A11(-3.00400294791),CYP4A38(-3.52448648571),EDN1(-3.3688451926),IL1A(3.61890808642),LRP2(8.64079924887),NOS2(5.85843032186),OSR1(-3.26903718076),PLA2R1(4.54517290411),SLC16A14(7.25401256445),SLC16A4(6.2125272323),SLC16A6(14.4986913356),SLC1A1(4.31578477431),SLC1A3(9.78404587023),SLC38A3(-3.21631323952),SLC5…
GO:0032989	cellular component morphogenesis	biological process	80/516	1665/15302	0.00067	0.0563850980392157	ACHE(-4.08323111781),ADAMTSL1(4.21250078202),ADORA2A(13.0917405989),ANK2(11.7918371285),ANOS1(4.91761836035),ANTXR1(3.74335544108),ARNT2(-4.23069550209),ATP2B2(8.67835365397),AXL(4.9376918307),BAMBI(4.65321629915),BMP10(11.6427993292),CAP2(4.28599962128),CCL24(-3.04867073822),COL18A1(-4.40164460747),CPNE5(-4.73867179794),CTNND2(3.47818647712),DACT1(12.4373272798),DCLK1(5.70153352934),DDR2(3.69573…	ACHE(-4.08323111781),ADAMTSL1(4.21250078202),ADORA2A(13.0917405989),ANK2(11.7918371285),ANOS1(4.91761836035),ANTXR1(3.74335544108),ARNT2(-4.23069550209),ATP2B2(8.67835365397),AXL(4.9376918307),BAMBI(4.65321629915),BMP10(11.6427993292),CAP2(4.28599962128),CCL24(-3.04867073822),COL18A1(-4.40164460747),CPNE5(-4.73867179794),CTNND2(3.47818647712),DACT1(12.4373272798),DCLK1(5.70153352934),DDR2(3.69573…
GO:0048639	positive regulation of developmental growth	biological process	24/516	345/15302	0.00067	0.0563850980392157	ACACB(-3.62155920976),ADRB2(-3.89034642648),ANK2(11.7918371285),BMP10(11.6427993292),CPNE5(-4.73867179794),EDN1(-3.3688451926),FLT3(4.01451574507),HEY2(13.2656179764),IGF2(-6.67109718089),LOC119863891(8.59485963255),LRIG1(-3.04240571783),MAP1B(3.19921454558),MCOLN2(4.99994335868),NCAM1(10.5666027162),PAK3(3.26467463722),PLCB1(5.89588199235),RAC2(11.518966181),RND2(-3.86180072796),SMO(4.5876264993…	ACACB(-3.62155920976),ADRB2(-3.89034642648),ANK2(11.7918371285),BMP10(11.6427993292),CPNE5(-4.73867179794),EDN1(-3.3688451926),FLT3(4.01451574507),HEY2(13.2656179764),IGF2(-6.67109718089),LOC119863891(8.59485963255),LRIG1(-3.04240571783),MAP1B(3.19921454558),MCOLN2(4.99994335868),NCAM1(10.5666027162),PAK3(3.26467463722),PLCB1(5.89588199235),RAC2(11.518966181),RND2(-3.86180072796),SMO(4.5876264993…
GO:0007585	respiratory gaseous exchange	biological process	8/516	58/15302	0.00069	0.0572266666666667	ADRB2(-3.89034642648),EDN1(-3.3688451926),EDNRA(3.2509966608),HNMT(3.54890477378),MAFB(-5.11808307341),NR4A2(5.06794830928),TCF15(3.61498342784),TMPRSS11D(-3.02081651824)	ADRB2(-3.89034642648),EDN1(-3.3688451926),EDNRA(3.2509966608),HNMT(3.54890477378),MAFB(-5.11808307341),NR4A2(5.06794830928),TCF15(3.61498342784),TMPRSS11D(-3.02081651824)
GO:0050920	regulation of chemotaxis	biological process	21/516	285/15302	0.00069	0.0572266666666667	CCL26(-18.5884161779),CXCL10(-13.7388009038),CXCL8(7.51913652515),EDN1(-3.3688451926),EDNRA(3.2509966608),GAS6(3.18371713431),GJA1(3.65927834028),GPSM3(-3.43508451465),IL12A(13.6267915993),LOC119863891(8.59485963255),LOC119874472(5.47163019741),LOC119876918(12.3599169867),LOC485869(-3.50580800324),LPAR1(3.39972563077),NOD2(10.247860281),PADI2(-3.36443940662),RAC2(11.518966181),RARRES2(-3.23701706…	CCL26(-18.5884161779),CXCL10(-13.7388009038),CXCL8(7.51913652515),EDN1(-3.3688451926),EDNRA(3.2509966608),GAS6(3.18371713431),GJA1(3.65927834028),GPSM3(-3.43508451465),IL12A(13.6267915993),LOC119863891(8.59485963255),LOC119874472(5.47163019741),LOC119876918(12.3599169867),LOC485869(-3.50580800324),LPAR1(3.39972563077),NOD2(10.247860281),PADI2(-3.36443940662),RAC2(11.518966181),RARRES2(-3.23701706…
GO:0072593	reactive oxygen species metabolic process	biological process	21/516	285/15302	0.00069	0.0572266666666667	ACP5(-3.62216530046),CYP1A2(6.34669522535),DUOXA1(10.7433253375),EDN1(-3.3688451926),F2(-5.34691837052),ITGB2(-5.77788517684),KLF4(3.99470053353),LOC119874472(5.47163019741),LOC119876918(12.3599169867),NGFR(13.3212070368),NOS2(5.85843032186),NOXO1(-3.44880283582),OLR1(6.9731930049),PDK4(4.06697237349),PLA2R1(4.54517290411),PLIN5(-11.1083218903),PON3(3.89847146347),RAC2(11.518966181),RORA(10.72048…	ACP5(-3.62216530046),CYP1A2(6.34669522535),DUOXA1(10.7433253375),EDN1(-3.3688451926),F2(-5.34691837052),ITGB2(-5.77788517684),KLF4(3.99470053353),LOC119874472(5.47163019741),LOC119876918(12.3599169867),NGFR(13.3212070368),NOS2(5.85843032186),NOXO1(-3.44880283582),OLR1(6.9731930049),PDK4(4.06697237349),PLA2R1(4.54517290411),PLIN5(-11.1083218903),PON3(3.89847146347),RAC2(11.518966181),RORA(10.72048…
GO:0051216	cartilage development	biological process	17/516	208/15302	0.00070	0.0577614953271028	BARX2(5.1935549432),BMP10(11.6427993292),COL27A1(-4.2594877359),DLX3(10.8830810894),DLX5(3.14422878452),EDN1(-3.3688451926),GPLD1(-3.23207073074),ITGB8(-4.34248843593),MAF(-16.799432316),MMP2(-10.0364209105),OSR1(-3.26903718076),PRRX1(7.36170964806),RUNX3(5.5301429207),SEMA3D(11.0840598343),SHOX2(-3.26896508765),SULF1(4.8505952866),THRB(5.62288018824)	BARX2(5.1935549432),BMP10(11.6427993292),COL27A1(-4.2594877359),DLX3(10.8830810894),DLX5(3.14422878452),EDN1(-3.3688451926),GPLD1(-3.23207073074),ITGB8(-4.34248843593),MAF(-16.799432316),MMP2(-10.0364209105),OSR1(-3.26903718076),PRRX1(7.36170964806),RUNX3(5.5301429207),SEMA3D(11.0840598343),SHOX2(-3.26896508765),SULF1(4.8505952866),THRB(5.62288018824)
GO:0010572	positive regulation of platelet activation	biological process	3/516	6/15302	0.00071	0.0577614953271028	PDPN(3.36922124749),SELP(14.8859498902),TLR4(-4.58960504562)	PDPN(3.36922124749),SELP(14.8859498902),TLR4(-4.58960504562)
GO:0071715	icosanoid transport	biological process	7/516	45/15302	0.00071	0.0577614953271028	CYP4A11(-3.00400294791),CYP4A38(-3.52448648571),EDN1(-3.3688451926),IL1A(3.61890808642),NOS2(5.85843032186),PLA2R1(4.54517290411),SLCO2B1(6.08811610631)	CYP4A11(-3.00400294791),CYP4A38(-3.52448648571),EDN1(-3.3688451926),IL1A(3.61890808642),NOS2(5.85843032186),PLA2R1(4.54517290411),SLCO2B1(6.08811610631)
GO:1901571	fatty acid derivative transport	biological process	7/516	45/15302	0.00071	0.0577614953271028	CYP4A11(-3.00400294791),CYP4A38(-3.52448648571),EDN1(-3.3688451926),IL1A(3.61890808642),NOS2(5.85843032186),PLA2R1(4.54517290411),SLCO2B1(6.08811610631)	CYP4A11(-3.00400294791),CYP4A38(-3.52448648571),EDN1(-3.3688451926),IL1A(3.61890808642),NOS2(5.85843032186),PLA2R1(4.54517290411),SLCO2B1(6.08811610631)
GO:0060298	positive regulation of sarcomere organization	biological process	4/516	13/15302	0.00072	0.0577614953271028	BMP10(11.6427993292),EDN1(-3.3688451926),ITGB2(-5.77788517684),PARVB(4.75246985017)	BMP10(11.6427993292),EDN1(-3.3688451926),ITGB2(-5.77788517684),PARVB(4.75246985017)
GO:0030855	epithelial cell differentiation	biological process	53/516	1001/15302	0.00072	0.0577614953271028	ALOX15B(5.58008827588),ATP2A3(-9.12817995224),ATP2B2(8.67835365397),CDKN2B_1(-3.21315980854),CDSN(5.64984549421),CERS3(6.82711401599),COL18A1(-4.40164460747),CTSK(3.7182782784),DLX3(10.8830810894),DLX5(3.14422878452),DLX6(10.9705157707),DMBT1(3.02096907709),ELF5(-4.90707362531),FAT4(3.39237533094),FOXN1(-3.64376000188),FRMD1(-3.33910512166),FSCN1(3.23991495949),GJA1(3.65927834028),HCLS1(10.828141…	ALOX15B(5.58008827588),ATP2A3(-9.12817995224),ATP2B2(8.67835365397),CDKN2B_1(-3.21315980854),CDSN(5.64984549421),CERS3(6.82711401599),COL18A1(-4.40164460747),CTSK(3.7182782784),DLX3(10.8830810894),DLX5(3.14422878452),DLX6(10.9705157707),DMBT1(3.02096907709),ELF5(-4.90707362531),FAT4(3.39237533094),FOXN1(-3.64376000188),FRMD1(-3.33910512166),FSCN1(3.23991495949),GJA1(3.65927834028),HCLS1(10.828141…
GO:0048646	anatomical structure formation involved in morphogenesis	biological process	76/516	1568/15302	0.00072	0.0577614953271028	ABCC8(-4.11329818101),ACHE(-4.08323111781),ADAM12(5.30165735652),ADRB2(-3.89034642648),ALDH1A1(-3.72431030208),ATP2B2(8.67835365397),BMP10(11.6427993292),CCL24(-3.04867073822),CHRNA7(-5.35407409728),COL18A1(-4.40164460747),CXCL10(-13.7388009038),CXCL8(7.51913652515),DLX1(3.62799015783),DLX3(10.8830810894),DLX5(3.14422878452),DLX6(10.9705157707),DUSP2(6.20418960496),EDN1(-3.3688451926),EDNRA(3.250…	ABCC8(-4.11329818101),ACHE(-4.08323111781),ADAM12(5.30165735652),ADRB2(-3.89034642648),ALDH1A1(-3.72431030208),ATP2B2(8.67835365397),BMP10(11.6427993292),CCL24(-3.04867073822),CHRNA7(-5.35407409728),COL18A1(-4.40164460747),CXCL10(-13.7388009038),CXCL8(7.51913652515),DLX1(3.62799015783),DLX3(10.8830810894),DLX5(3.14422878452),DLX6(10.9705157707),DUSP2(6.20418960496),EDN1(-3.3688451926),EDNRA(3.250…
GO:0016324	apical plasma membrane	cellular component	25/523	367/15280	0.00088	0.0598986666666667	ADRB2(-3.89034642648),ANXA13(-3.61051677385),ATP2B2(8.67835365397),ATP6V0D2(3.59454825548),BST2(-3.1277922092),CA4(4.59508574007),CYP4A11(-3.00400294791),CYP4A38(-3.52448648571),DDR2(3.69573217885),DPEP1(-5.11208572671),ENPEP(7.08127865619),FRMD1(-3.33910512166),GJA1(3.65927834028),LRP2(8.64079924887),LZTS1(12.0539880848),MTMR7(4.80488435886),NPC1L1(-5.04542886326),PARD6G(3.27711449957),PDPN(3.36…	ADRB2(-3.89034642648),ANXA13(-3.61051677385),ATP2B2(8.67835365397),ATP6V0D2(3.59454825548),BST2(-3.1277922092),CA4(4.59508574007),CYP4A11(-3.00400294791),CYP4A38(-3.52448648571),DDR2(3.69573217885),DPEP1(-5.11208572671),ENPEP(7.08127865619),FRMD1(-3.33910512166),GJA1(3.65927834028),LRP2(8.64079924887),LZTS1(12.0539880848),MTMR7(4.80488435886),NPC1L1(-5.04542886326),PARD6G(3.27711449957),PDPN(3.36…
GO:0031012	extracellular matrix	cellular component	22/523	307/15280	0.00092	0.0606012903225807	ACHE(-4.08323111781),ANOS1(4.91761836035),COL10A1(12.4230108302),COL15A1(4.56257213486),COL18A1(-4.40164460747),COL1A2(5.711933092),COL27A1(-4.2594877359),CRISPLD2(4.44638722022),DMBT1(3.02096907709),ENTPD2(-4.88610872627),F2(-5.34691837052),FLRT3(-3.03888336167),GPLD1(-3.23207073074),HPSE(4.52409508963),IL1RL1(6.53801929486),ITGB2(-5.77788517684),LAMA4(12.4694467994),MMP2(-10.0364209105),MUC5B(-…	ACHE(-4.08323111781),ANOS1(4.91761836035),COL10A1(12.4230108302),COL15A1(4.56257213486),COL18A1(-4.40164460747),COL1A2(5.711933092),COL27A1(-4.2594877359),CRISPLD2(4.44638722022),DMBT1(3.02096907709),ENTPD2(-4.88610872627),F2(-5.34691837052),FLRT3(-3.03888336167),GPLD1(-3.23207073074),HPSE(4.52409508963),IL1RL1(6.53801929486),ITGB2(-5.77788517684),LAMA4(12.4694467994),MMP2(-10.0364209105),MUC5B(-…
GO:0007267	cell-cell signaling	biological process	85/516	1801/15302	0.00078	0.0619955555555556	ABCC8(-4.11329818101),ACHE(-4.08323111781),ADORA2A(13.0917405989),ADRB2(-3.89034642648),ANK2(11.7918371285),APBA1(6.22743888333),AREG(4.02461758329),ARHGEF26(-3.04394991562),ATP2A3(-9.12817995224),ATP2B2(8.67835365397),BAMBI(4.65321629915),BST2(-3.1277922092),CACNB2(5.50245832444),CCL22(11.447987211),CCL24(-3.04867073822),CCL26(-18.5884161779),CD38(3.74153564725),CD70(5.30471796917),CHRNA7(-5.354…	ABCC8(-4.11329818101),ACHE(-4.08323111781),ADORA2A(13.0917405989),ADRB2(-3.89034642648),ANK2(11.7918371285),APBA1(6.22743888333),AREG(4.02461758329),ARHGEF26(-3.04394991562),ATP2A3(-9.12817995224),ATP2B2(8.67835365397),BAMBI(4.65321629915),BST2(-3.1277922092),CACNB2(5.50245832444),CCL22(11.447987211),CCL24(-3.04867073822),CCL26(-18.5884161779),CD38(3.74153564725),CD70(5.30471796917),CHRNA7(-5.354…
GO:0007596	blood coagulation	biological process	20/516	268/15302	0.00078	0.0619955555555556	ADORA2A(13.0917405989),ADRB2(-3.89034642648),AXL(4.9376918307),COL1A2(5.711933092),DOCK8(-3.40388242557),EDN1(-3.3688451926),ENTPD2(-4.88610872627),F2(-5.34691837052),F5(13.7443370198),GAS6(3.18371713431),HPSE(4.52409508963),MUC5B(-8.41006768099),PDPN(3.36922124749),PROS1(-11.4183955325),SELP(14.8859498902),SERPINB2(13.3006075741),TFPI(-11.5496178357),THBD(3.12915265267),TLR4(-4.58960504562),TMPR…	ADORA2A(13.0917405989),ADRB2(-3.89034642648),AXL(4.9376918307),COL1A2(5.711933092),DOCK8(-3.40388242557),EDN1(-3.3688451926),ENTPD2(-4.88610872627),F2(-5.34691837052),F5(13.7443370198),GAS6(3.18371713431),HPSE(4.52409508963),MUC5B(-8.41006768099),PDPN(3.36922124749),PROS1(-11.4183955325),SELP(14.8859498902),SERPINB2(13.3006075741),TFPI(-11.5496178357),THBD(3.12915265267),TLR4(-4.58960504562),TMPR…
GO:0050663	cytokine secretion	biological process	17/516	211/15302	0.00082	0.0645768807339449	ALOX15B(5.58008827588),BANK1(11.101993174),FLT3(4.01451574507),GAS6(3.18371713431),GBP1(4.04449485969),GBP5(6.06981626019),IL12A(13.6267915993),IL1A(3.61890808642),IL1R2(5.60303465166),IL1RL1(6.53801929486),LOC119870378(11.543238089),MCOLN2(4.99994335868),NLRP1(8.52672092439),NOD2(10.247860281),NOS2(5.85843032186),TLR4(-4.58960504562),TRIM6(-13.7911652632)	ALOX15B(5.58008827588),BANK1(11.101993174),FLT3(4.01451574507),GAS6(3.18371713431),GBP1(4.04449485969),GBP5(6.06981626019),IL12A(13.6267915993),IL1A(3.61890808642),IL1R2(5.60303465166),IL1RL1(6.53801929486),LOC119870378(11.543238089),MCOLN2(4.99994335868),NLRP1(8.52672092439),NOD2(10.247860281),NOS2(5.85843032186),TLR4(-4.58960504562),TRIM6(-13.7911652632)
GO:0006024	glycosaminoglycan biosynthetic process	biological process	11/516	105/15302	0.00082	0.0645768807339449	B3GNT3(-12.6352147668),CHST1(-3.10707221057),CHST2(4.15964988547),CHST3(3.79949796021),CSGALNACT1(5.77573547886),GALNT5(15.3817078675),HAS2(3.11066663552),HS3ST5(-5.45766618501),OGN(3.09304363556),OMD(10.6699391489),XYLT1(4.55946341737)	B3GNT3(-12.6352147668),CHST1(-3.10707221057),CHST2(4.15964988547),CHST3(3.79949796021),CSGALNACT1(5.77573547886),GALNT5(15.3817078675),HAS2(3.11066663552),HS3ST5(-5.45766618501),OGN(3.09304363556),OMD(10.6699391489),XYLT1(4.55946341737)
GO:0022617	extracellular matrix disassembly	biological process	9/516	74/15302	0.00083	0.0650659360730594	CTSK(3.7182782784),DDR2(3.69573217885),FSCN1(3.23991495949),LCP1(11.1600319661),MMP2(-10.0364209105),NOXO1(-3.44880283582),PDPN(3.36922124749),TLL2(3.80808842081),TMPRSS6(-4.89098663614)	CTSK(3.7182782784),DDR2(3.69573217885),FSCN1(3.23991495949),LCP1(11.1600319661),MMP2(-10.0364209105),NOXO1(-3.44880283582),PDPN(3.36922124749),TLL2(3.80808842081),TMPRSS6(-4.89098663614)
GO:1901652	response to peptide	biological process	37/516	634/15302	0.00085	0.0660307692307692	ABCC8(-4.11329818101),ACSL5(7.27935733739),ADCY4(3.17006094248),ADRB2(-3.89034642648),AREG(4.02461758329),ARNT2(-4.23069550209),ATP6V0D2(3.59454825548),DPEP1(-5.11208572671),EDN1(-3.3688451926),EGR2(4.94719513774),F2(-5.34691837052),FBP1(3.37897772853),GJA1(3.65927834028),GNAI1(4.28680595546),GPLD1(-3.23207073074),GPR173(3.32127111206),HABP2(-13.88889796),HDAC9(4.48261529626),IGF2(-6.67109718089)…	ABCC8(-4.11329818101),ACSL5(7.27935733739),ADCY4(3.17006094248),ADRB2(-3.89034642648),AREG(4.02461758329),ARNT2(-4.23069550209),ATP6V0D2(3.59454825548),DPEP1(-5.11208572671),EDN1(-3.3688451926),EGR2(4.94719513774),F2(-5.34691837052),FBP1(3.37897772853),GJA1(3.65927834028),GNAI1(4.28680595546),GPLD1(-3.23207073074),GPR173(3.32127111206),HABP2(-13.88889796),HDAC9(4.48261529626),IGF2(-6.67109718089)…
GO:0050731	positive regulation of peptidyl-tyrosine phosphorylation	biological process	16/516	193/15302	0.00085	0.0660307692307692	AREG(4.02461758329),BANK1(11.101993174),EPGN(4.69993232388),FLT3(4.01451574507),GAS6(3.18371713431),HCLS1(10.8281417746),IGF2(-6.67109718089),IL11(6.40109098867),IL12A(13.6267915993),IL24(5.3087520571),LOC119870378(11.543238089),LRP4(10.1643790148),NOD2(10.247860281),PECAM1(4.37056977646),TLR4(-4.58960504562),TNFSF18(11.4778307703)	AREG(4.02461758329),BANK1(11.101993174),EPGN(4.69993232388),FLT3(4.01451574507),GAS6(3.18371713431),HCLS1(10.8281417746),IGF2(-6.67109718089),IL11(6.40109098867),IL12A(13.6267915993),IL24(5.3087520571),LOC119870378(11.543238089),LRP4(10.1643790148),NOD2(10.247860281),PECAM1(4.37056977646),TLR4(-4.58960504562),TNFSF18(11.4778307703)
GO:0010543	regulation of platelet activation	biological process	6/516	34/15302	0.00086	0.0663829333333333	ADRB2(-3.89034642648),F2(-5.34691837052),PDPN(3.36922124749),SELP(14.8859498902),THBD(3.12915265267),TLR4(-4.58960504562)	ADRB2(-3.89034642648),F2(-5.34691837052),PDPN(3.36922124749),SELP(14.8859498902),THBD(3.12915265267),TLR4(-4.58960504562)
GO:0003094	glomerular filtration	biological process	5/516	23/15302	0.00087	0.0663829333333333	EDNRA(3.2509966608),GAS6(3.18371713431),GJA1(3.65927834028),GJA5(4.77235391536),SULF1(4.8505952866)	EDNRA(3.2509966608),GAS6(3.18371713431),GJA1(3.65927834028),GJA5(4.77235391536),SULF1(4.8505952866)
GO:0032303	regulation of icosanoid secretion	biological process	5/516	23/15302	0.00087	0.0663829333333333	CYP4A11(-3.00400294791),CYP4A38(-3.52448648571),EDN1(-3.3688451926),IL1A(3.61890808642),PLA2R1(4.54517290411)	CYP4A11(-3.00400294791),CYP4A38(-3.52448648571),EDN1(-3.3688451926),IL1A(3.61890808642),PLA2R1(4.54517290411)
GO:1903861	positive regulation of dendrite extension	biological process	5/516	23/15302	0.00087	0.0663829333333333	CPNE5(-4.73867179794),LOC119863891(8.59485963255),SYT1(3.55137504628),SYT3(-3.2916150485),UNC13A(-8.97732763088)	CPNE5(-4.73867179794),LOC119863891(8.59485963255),SYT1(3.55137504628),SYT3(-3.2916150485),UNC13A(-8.97732763088)
GO:0005794	Golgi apparatus	cellular component	67/523	1342/15280	0.00106	0.06764125	A4GALT(4.57675051509),ABO(-12.257268006),ACHE(-4.08323111781),ADAM19(7.13762796639),ADORA2A(13.0917405989),APBA1(6.22743888333),ARSL(6.81447648182),ATP8B3(-3.35911365601),ATP8B4(-3.92192944354),B3GNT3(-12.6352147668),B4GALNT2(-4.42589679926),BST2(-3.1277922092),CA4(4.59508574007),CCDC88A(3.19471741847),CHST1(-3.10707221057),CHST2(4.15964988547),CHST3(3.79949796021),CREG2(4.96517943642),DLA-DRA(-3…	A4GALT(4.57675051509),ABO(-12.257268006),ACHE(-4.08323111781),ADAM19(7.13762796639),ADORA2A(13.0917405989),APBA1(6.22743888333),ARSL(6.81447648182),ATP8B3(-3.35911365601),ATP8B4(-3.92192944354),B3GNT3(-12.6352147668),B4GALNT2(-4.42589679926),BST2(-3.1277922092),CA4(4.59508574007),CCDC88A(3.19471741847),CHST1(-3.10707221057),CHST2(4.15964988547),CHST3(3.79949796021),CREG2(4.96517943642),DLA-DRA(-3…
GO:0045055	regulated exocytosis	biological process	41/516	728/15302	0.00091	0.0691277876106195	APBA1(6.22743888333),ATP8B4(-3.92192944354),BST2(-3.1277922092),CHRNB4(-3.83664747871),CPLX2(4.07036574602),CRISPLD2(4.44638722022),DPP7(-3.37075820811),F5(13.7443370198),FGL2(3.76628390362),GABBR2(6.39060962906),GAS6(3.18371713431),HPSE(4.52409508963),IGF2(-6.67109718089),ITGB2(-5.77788517684),LOC119874472(5.47163019741),LOC119876918(12.3599169867),LOC611813(-3.50363862095),MGST1(-18.0793548796)…	APBA1(6.22743888333),ATP8B4(-3.92192944354),BST2(-3.1277922092),CHRNB4(-3.83664747871),CPLX2(4.07036574602),CRISPLD2(4.44638722022),DPP7(-3.37075820811),F5(13.7443370198),FGL2(3.76628390362),GABBR2(6.39060962906),GAS6(3.18371713431),HPSE(4.52409508963),IGF2(-6.67109718089),ITGB2(-5.77788517684),LOC119874472(5.47163019741),LOC119876918(12.3599169867),LOC611813(-3.50363862095),MGST1(-18.0793548796)…
GO:0051094	positive regulation of developmental process	biological process	82/516	1737/15302	0.00097	0.0724041739130435	ACACB(-3.62155920976),ACHE(-4.08323111781),ADAM12(5.30165735652),ADGRB2(3.5388732839),ADRB2(-3.89034642648),ALOX15B(5.58008827588),ANK2(11.7918371285),APBA1(6.22743888333),ASPA(3.45118232985),AXL(4.9376918307),BAMBI(4.65321629915),BMP10(11.6427993292),CCL24(-3.04867073822),CDKN2B_1(-3.21315980854),CHRNA7(-5.35407409728),CPNE5(-4.73867179794),DACT1(12.4373272798),DDR2(3.69573217885),DLX1(3.6279901…	ACACB(-3.62155920976),ACHE(-4.08323111781),ADAM12(5.30165735652),ADGRB2(3.5388732839),ADRB2(-3.89034642648),ALOX15B(5.58008827588),ANK2(11.7918371285),APBA1(6.22743888333),ASPA(3.45118232985),AXL(4.9376918307),BAMBI(4.65321629915),BMP10(11.6427993292),CCL24(-3.04867073822),CDKN2B_1(-3.21315980854),CHRNA7(-5.35407409728),CPNE5(-4.73867179794),DACT1(12.4373272798),DDR2(3.69573217885),DLX1(3.6279901…
GO:0006493	protein O-linked glycosylation	biological process	10/516	91/15302	0.00097	0.0724041739130435	B3GNT3(-12.6352147668),GALNT5(15.3817078675),GXYLT2(10.3043056841),LARGE1(-3.9918767669),LFNG(3.28844841139),MUC20(-3.71981294569),MUC5AC(-6.1826318192),MUC5B(-8.41006768099),ST6GALNAC2(5.22147035259),TET1(3.61887616524)	B3GNT3(-12.6352147668),GALNT5(15.3817078675),GXYLT2(10.3043056841),LARGE1(-3.9918767669),LFNG(3.28844841139),MUC20(-3.71981294569),MUC5AC(-6.1826318192),MUC5B(-8.41006768099),ST6GALNAC2(5.22147035259),TET1(3.61887616524)
GO:0021545	cranial nerve development	biological process	8/516	61/15302	0.00097	0.0724041739130435	DLX1(3.62799015783),DLX3(10.8830810894),DLX5(3.14422878452),EGR2(4.94719513774),LPAR1(3.39972563077),MAFB(-5.11808307341),SLC1A3(9.78404587023),SMO(4.58762649937)	DLX1(3.62799015783),DLX3(10.8830810894),DLX5(3.14422878452),EGR2(4.94719513774),LPAR1(3.39972563077),MAFB(-5.11808307341),SLC1A3(9.78404587023),SMO(4.58762649937)
GO:0031099	regeneration	biological process	22/516	313/15302	0.00097	0.0724041739130435	ADRB2(-3.89034642648),CHST3(3.79949796021),DDR2(3.69573217885),DMBT1(3.02096907709),GAS6(3.18371713431),GJA1(3.65927834028),KLF4(3.99470053353),LARGE1(-3.9918767669),LFNG(3.28844841139),LRP2(8.64079924887),MAP1B(3.19921454558),MMP2(-10.0364209105),NCAM1(10.5666027162),NR4A3(5.13333886309),NREP(-6.12652283956),OMG(3.2567299398),PRRX1(7.36170964806),RAC2(11.518966181),RTN4R(-3.78367321039),SEMA3D(1…	ADRB2(-3.89034642648),CHST3(3.79949796021),DDR2(3.69573217885),DMBT1(3.02096907709),GAS6(3.18371713431),GJA1(3.65927834028),KLF4(3.99470053353),LARGE1(-3.9918767669),LFNG(3.28844841139),LRP2(8.64079924887),MAP1B(3.19921454558),MMP2(-10.0364209105),NCAM1(10.5666027162),NR4A3(5.13333886309),NREP(-6.12652283956),OMG(3.2567299398),PRRX1(7.36170964806),RAC2(11.518966181),RTN4R(-3.78367321039),SEMA3D(1…
GO:0060272	embryonic skeletal joint morphogenesis	biological process	4/516	14/15302	0.00098	0.0728339393939394	GJA1(3.65927834028),OSR1(-3.26903718076),SEMA3D(11.0840598343),SHOX2(-3.26896508765)	GJA1(3.65927834028),OSR1(-3.26903718076),SEMA3D(11.0840598343),SHOX2(-3.26896508765)
GO:0032689	negative regulation of interferon-gamma production	biological process	6/516	35/15302	0.00101	0.07474	AXL(4.9376918307),GAS6(3.18371713431),IL1RL1(6.53801929486),NOD2(10.247860281),SCGB1A1(-7.49611882365),TLR4(-4.58960504562)	AXL(4.9376918307),GAS6(3.18371713431),IL1RL1(6.53801929486),NOD2(10.247860281),SCGB1A1(-7.49611882365),TLR4(-4.58960504562)
GO:0098552	side of membrane	cellular component	33/523	548/15280	0.00122	0.0754921212121212	ANOS1(4.91761836035),ANTXR1(3.74335544108),CA4(4.59508574007),CD226(10.6868156446),CXCL10(-13.7388009038),DLA-DRA(-3.27494942529),ENPEP(7.08127865619),ENPP3(-3.17918151945),FLT3(4.01451574507),FRMD1(-3.33910512166),GNAI1(4.28680595546),GNB4(4.19224376383),IL1RL1(6.53801929486),ITGB2(-5.77788517684),LOC119863891(8.59485963255),LORICRIN(5.16433540677),LRP2(8.64079924887),MCF2L(-4.08792406249),NCAM1…	ANOS1(4.91761836035),ANTXR1(3.74335544108),CA4(4.59508574007),CD226(10.6868156446),CXCL10(-13.7388009038),DLA-DRA(-3.27494942529),ENPEP(7.08127865619),ENPP3(-3.17918151945),FLT3(4.01451574507),FRMD1(-3.33910512166),GNAI1(4.28680595546),GNB4(4.19224376383),IL1RL1(6.53801929486),ITGB2(-5.77788517684),LOC119863891(8.59485963255),LORICRIN(5.16433540677),LRP2(8.64079924887),MCF2L(-4.08792406249),NCAM1…
GO:0007409	axonogenesis	biological process	45/516	827/15302	0.00105	0.0773665236051502	ACHE(-4.08323111781),ADAMTSL1(4.21250078202),ANK2(11.7918371285),ANOS1(4.91761836035),ARNT2(-4.23069550209),CAP2(4.28599962128),DCLK1(5.70153352934),DDR2(3.69573217885),DLX5(3.14422878452),EGR2(4.94719513774),FLRT3(-3.03888336167),FSTL4(3.56477399555),GBX2(6.76654344722),GIPC2(3.73416190236),IGSF9B(9.52947610537),ITGB2(-5.77788517684),LOC119863891(8.59485963255),LRFN2(-9.80792372983),LRP4(10.1643…	ACHE(-4.08323111781),ADAMTSL1(4.21250078202),ANK2(11.7918371285),ANOS1(4.91761836035),ARNT2(-4.23069550209),CAP2(4.28599962128),DCLK1(5.70153352934),DDR2(3.69573217885),DLX5(3.14422878452),EGR2(4.94719513774),FLRT3(-3.03888336167),FSTL4(3.56477399555),GBX2(6.76654344722),GIPC2(3.73416190236),IGSF9B(9.52947610537),ITGB2(-5.77788517684),LOC119863891(8.59485963255),LRFN2(-9.80792372983),LRP4(10.1643…
GO:0060284	regulation of cell development	biological process	65/516	1313/15302	0.00106	0.0777695726495726	ABCC8(-4.11329818101),ACHE(-4.08323111781),ARNT2(-4.23069550209),ASPA(3.45118232985),BMP10(11.6427993292),CCDC88A(3.19471741847),CD38(3.74153564725),CDKN2B_1(-3.21315980854),CPNE5(-4.73867179794),DDR2(3.69573217885),DLX1(3.62799015783),DMBX1(13.5445370652),DUOXA1(10.7433253375),EDN1(-3.3688451926),F2(-5.34691837052),FSTL4(3.56477399555),GBP1(4.04449485969),GPR173(3.32127111206),HAS2(3.11066663552…	ABCC8(-4.11329818101),ACHE(-4.08323111781),ARNT2(-4.23069550209),ASPA(3.45118232985),BMP10(11.6427993292),CCDC88A(3.19471741847),CD38(3.74153564725),CDKN2B_1(-3.21315980854),CPNE5(-4.73867179794),DDR2(3.69573217885),DLX1(3.62799015783),DMBX1(13.5445370652),DUOXA1(10.7433253375),EDN1(-3.3688451926),F2(-5.34691837052),FSTL4(3.56477399555),GBP1(4.04449485969),GPR173(3.32127111206),HAS2(3.11066663552…
GO:0003071	renal system process involved in regulation of systemic arterial blood pressure	biological process	5/516	24/15302	0.00107	0.0779110040160643	CYP4A11(-3.00400294791),CYP4A38(-3.52448648571),GAS6(3.18371713431),GJA1(3.65927834028),GJA5(4.77235391536)	CYP4A11(-3.00400294791),CYP4A38(-3.52448648571),GAS6(3.18371713431),GJA1(3.65927834028),GJA5(4.77235391536)
GO:1901615	organic hydroxy compound metabolic process	biological process	33/516	552/15302	0.00108	0.0779110040160643	ACACB(-3.62155920976),ALDH1A1(-3.72431030208),ARHGEF26(-3.04394991562),ATP2B2(8.67835365397),ATP8B4(-3.92192944354),CH25H(13.1394921981),CMTM2(12.5926252173),CYP24A1(3.0755049412),CYP39A1(4.63653841461),CYP4A11(-3.00400294791),CYP4A38(-3.52448648571),CYP7B1(3.5633874713),DAO(-13.9923418092),DKK3(5.5701366609),DUOXA1(10.7433253375),ITGB2(-5.77788517684),IYD(4.03128313814),KL(3.68948711336),LRP2(8.…	ACACB(-3.62155920976),ALDH1A1(-3.72431030208),ARHGEF26(-3.04394991562),ATP2B2(8.67835365397),ATP8B4(-3.92192944354),CH25H(13.1394921981),CMTM2(12.5926252173),CYP24A1(3.0755049412),CYP39A1(4.63653841461),CYP4A11(-3.00400294791),CYP4A38(-3.52448648571),CYP7B1(3.5633874713),DAO(-13.9923418092),DKK3(5.5701366609),DUOXA1(10.7433253375),ITGB2(-5.77788517684),IYD(4.03128313814),KL(3.68948711336),LRP2(8.…
GO:0015711	organic anion transport	biological process	30/516	486/15302	0.00109	0.0779110040160643	ACACB(-3.62155920976),ACSL5(7.27935733739),ADORA2A(13.0917405989),APBA1(6.22743888333),ATP8B3(-3.35911365601),ATP8B4(-3.92192944354),CA4(4.59508574007),CYP4A11(-3.00400294791),CYP4A38(-3.52448648571),EDN1(-3.3688451926),GJA1(3.65927834028),IL1A(3.61890808642),LRP2(8.64079924887),NOS2(5.85843032186),OSR1(-3.26903718076),PITPNM3(4.39358109844),PLA2R1(4.54517290411),SLC16A14(7.25401256445),SLC16A4(6…	ACACB(-3.62155920976),ACSL5(7.27935733739),ADORA2A(13.0917405989),APBA1(6.22743888333),ATP8B3(-3.35911365601),ATP8B4(-3.92192944354),CA4(4.59508574007),CYP4A11(-3.00400294791),CYP4A38(-3.52448648571),EDN1(-3.3688451926),GJA1(3.65927834028),IL1A(3.61890808642),LRP2(8.64079924887),NOS2(5.85843032186),OSR1(-3.26903718076),PITPNM3(4.39358109844),PLA2R1(4.54517290411),SLC16A14(7.25401256445),SLC16A4(6…
GO:0009719	response to endogenous stimulus	biological process	87/516	1874/15302	0.00111	0.0779110040160643	ABCC8(-4.11329818101),ACSL5(7.27935733739),ADCY4(3.17006094248),ADRB2(-3.89034642648),ALDH1A1(-3.72431030208),ANOS1(4.91761836035),AREG(4.02461758329),ARNT2(-4.23069550209),ATP6V0D2(3.59454825548),BAMBI(4.65321629915),BMP10(11.6427993292),CA4(4.59508574007),CD38(3.74153564725),CDKN2B_1(-3.21315980854),CHRDL1(4.74559702026),COL1A2(5.711933092),CYP1A2(6.34669522535),CYP4A11(-3.00400294791),CYP4A38(…	ABCC8(-4.11329818101),ACSL5(7.27935733739),ADCY4(3.17006094248),ADRB2(-3.89034642648),ALDH1A1(-3.72431030208),ANOS1(4.91761836035),AREG(4.02461758329),ARNT2(-4.23069550209),ATP6V0D2(3.59454825548),BAMBI(4.65321629915),BMP10(11.6427993292),CA4(4.59508574007),CD38(3.74153564725),CDKN2B_1(-3.21315980854),CHRDL1(4.74559702026),COL1A2(5.711933092),CYP1A2(6.34669522535),CYP4A11(-3.00400294791),CYP4A38(…
GO:0003095	pressure natriuresis	biological process	2/516	2/15302	0.00113	0.0779110040160643	CYP4A11(-3.00400294791),CYP4A38(-3.52448648571)	CYP4A11(-3.00400294791),CYP4A38(-3.52448648571)
GO:0003193	pulmonary valve formation	biological process	2/516	2/15302	0.00113	0.0779110040160643	GJA5(4.77235391536),TBX20(4.2817402037)	GJA5(4.77235391536),TBX20(4.2817402037)
GO:0003294	atrial ventricular junction remodeling	biological process	2/516	2/15302	0.00113	0.0779110040160643	GJA1(3.65927834028),GJA5(4.77235391536)	GJA1(3.65927834028),GJA5(4.77235391536)
GO:0010645	regulation of cell communication by chemical coupling	biological process	2/516	2/15302	0.00113	0.0779110040160643	GJA1(3.65927834028),GJA5(4.77235391536)	GJA1(3.65927834028),GJA5(4.77235391536)
GO:0010652	positive regulation of cell communication by chemical coupling	biological process	2/516	2/15302	0.00113	0.0779110040160643	GJA1(3.65927834028),GJA5(4.77235391536)	GJA1(3.65927834028),GJA5(4.77235391536)
GO:0035776	pronephric proximal tubule development	biological process	2/516	2/15302	0.00113	0.0779110040160643	OSR1(-3.26903718076),SIM1(-10.2776283675)	OSR1(-3.26903718076),SIM1(-10.2776283675)
GO:0035922	foramen ovale closure	biological process	2/516	2/15302	0.00113	0.0779110040160643	GJA5(4.77235391536),TBX20(4.2817402037)	GJA5(4.77235391536),TBX20(4.2817402037)
GO:0048252	lauric acid metabolic process	biological process	2/516	2/15302	0.00113	0.0779110040160643	CYP4A11(-3.00400294791),CYP4A38(-3.52448648571)	CYP4A11(-3.00400294791),CYP4A38(-3.52448648571)
GO:0071615	oxidative deethylation	biological process	2/516	2/15302	0.00113	0.0779110040160643	CYP1A1(4.073133213),CYP1A2(6.34669522535)	CYP1A1(4.073133213),CYP1A2(6.34669522535)
GO:0097241	hematopoietic stem cell migration to bone marrow	biological process	2/516	2/15302	0.00113	0.0779110040160643	GAS6(3.18371713431),GPLD1(-3.23207073074)	GAS6(3.18371713431),GPLD1(-3.23207073074)
GO:0140009	L-aspartate import across plasma membrane	biological process	2/516	2/15302	0.00113	0.0779110040160643	SLC1A1(4.31578477431),SLC1A3(9.78404587023)	SLC1A1(4.31578477431),SLC1A3(9.78404587023)
GO:0007599	hemostasis	biological process	20/516	277/15302	0.00118	0.08103296	ADORA2A(13.0917405989),ADRB2(-3.89034642648),AXL(4.9376918307),COL1A2(5.711933092),DOCK8(-3.40388242557),EDN1(-3.3688451926),ENTPD2(-4.88610872627),F2(-5.34691837052),F5(13.7443370198),GAS6(3.18371713431),HPSE(4.52409508963),MUC5B(-8.41006768099),PDPN(3.36922124749),PROS1(-11.4183955325),SELP(14.8859498902),SERPINB2(13.3006075741),TFPI(-11.5496178357),THBD(3.12915265267),TLR4(-4.58960504562),TMPR…	ADORA2A(13.0917405989),ADRB2(-3.89034642648),AXL(4.9376918307),COL1A2(5.711933092),DOCK8(-3.40388242557),EDN1(-3.3688451926),ENTPD2(-4.88610872627),F2(-5.34691837052),F5(13.7443370198),GAS6(3.18371713431),HPSE(4.52409508963),MUC5B(-8.41006768099),PDPN(3.36922124749),PROS1(-11.4183955325),SELP(14.8859498902),SERPINB2(13.3006075741),TFPI(-11.5496178357),THBD(3.12915265267),TLR4(-4.58960504562),TMPR…
GO:0009887	animal organ morphogenesis	biological process	80/516	1698/15302	0.00119	0.0810711111111111	ACP5(-3.62216530046),ALDH1A1(-3.72431030208),AREG(4.02461758329),ARHGEF26(-3.04394991562),ARNT2(-4.23069550209),ATP2B2(8.67835365397),BARX2(5.1935549432),BMP10(11.6427993292),CAP2(4.28599962128),CDSN(5.64984549421),CNTN5(11.3727054772),COL18A1(-4.40164460747),COL1A2(5.711933092),COL27A1(-4.2594877359),CTNND2(3.47818647712),CYP7B1(3.5633874713),DACT1(12.4373272798),DLX1(3.62799015783),DLX3(10.8830…	ACP5(-3.62216530046),ALDH1A1(-3.72431030208),AREG(4.02461758329),ARHGEF26(-3.04394991562),ARNT2(-4.23069550209),ATP2B2(8.67835365397),BARX2(5.1935549432),BMP10(11.6427993292),CAP2(4.28599962128),CDSN(5.64984549421),CNTN5(11.3727054772),COL18A1(-4.40164460747),COL1A2(5.711933092),COL27A1(-4.2594877359),CTNND2(3.47818647712),CYP7B1(3.5633874713),DACT1(12.4373272798),DLX1(3.62799015783),DLX3(10.8830…
GO:0000904	cell morphogenesis involved in differentiation	biological process	60/516	1195/15302	0.00119	0.0810711111111111	ACHE(-4.08323111781),ADAMTSL1(4.21250078202),ANK2(11.7918371285),ANOS1(4.91761836035),ANTXR1(3.74335544108),ARNT2(-4.23069550209),ATP2B2(8.67835365397),AXL(4.9376918307),CAP2(4.28599962128),COL18A1(-4.40164460747),CTNND2(3.47818647712),DACT1(12.4373272798),DCLK1(5.70153352934),DDR2(3.69573217885),DLX5(3.14422878452),EGR2(4.94719513774),FLRT3(-3.03888336167),FSTL4(3.56477399555),GBP1(4.04449485969…	ACHE(-4.08323111781),ADAMTSL1(4.21250078202),ANK2(11.7918371285),ANOS1(4.91761836035),ANTXR1(3.74335544108),ARNT2(-4.23069550209),ATP2B2(8.67835365397),AXL(4.9376918307),CAP2(4.28599962128),COL18A1(-4.40164460747),CTNND2(3.47818647712),DACT1(12.4373272798),DCLK1(5.70153352934),DDR2(3.69573217885),DLX5(3.14422878452),EGR2(4.94719513774),FLRT3(-3.03888336167),FSTL4(3.56477399555),GBP1(4.04449485969…
GO:0035701	hematopoietic stem cell migration	biological process	3/516	7/15302	0.00121	0.081145625	GAS6(3.18371713431),GPLD1(-3.23207073074),LOC119863891(8.59485963255)	GAS6(3.18371713431),GPLD1(-3.23207073074),LOC119863891(8.59485963255)
GO:0006023	aminoglycan biosynthetic process	biological process	11/516	110/15302	0.00121	0.081145625	B3GNT3(-12.6352147668),CHST1(-3.10707221057),CHST2(4.15964988547),CHST3(3.79949796021),CSGALNACT1(5.77573547886),GALNT5(15.3817078675),HAS2(3.11066663552),HS3ST5(-5.45766618501),OGN(3.09304363556),OMD(10.6699391489),XYLT1(4.55946341737)	B3GNT3(-12.6352147668),CHST1(-3.10707221057),CHST2(4.15964988547),CHST3(3.79949796021),CSGALNACT1(5.77573547886),GALNT5(15.3817078675),HAS2(3.11066663552),HS3ST5(-5.45766618501),OGN(3.09304363556),OMD(10.6699391489),XYLT1(4.55946341737)
GO:0031103	axon regeneration	biological process	11/516	110/15302	0.00121	0.081145625	CHST3(3.79949796021),DDR2(3.69573217885),KLF4(3.99470053353),MAP1B(3.19921454558),MMP2(-10.0364209105),NCAM1(10.5666027162),NREP(-6.12652283956),OMG(3.2567299398),RAC2(11.518966181),RTN4R(-3.78367321039),XYLT1(4.55946341737)	CHST3(3.79949796021),DDR2(3.69573217885),KLF4(3.99470053353),MAP1B(3.19921454558),MMP2(-10.0364209105),NCAM1(10.5666027162),NREP(-6.12652283956),OMG(3.2567299398),RAC2(11.518966181),RTN4R(-3.78367321039),XYLT1(4.55946341737)
GO:0045321	leukocyte activation	biological process	57/516	1122/15302	0.00121	0.081145625	ADORA2A(13.0917405989),ATP8B4(-3.92192944354),AXL(4.9376918307),BANK1(11.101993174),BATF(4.48117845692),BATF3(4.74096520034),BST2(-3.1277922092),CD226(10.6868156446),CD38(3.74153564725),CHRNB4(-3.83664747871),CLEC7A(-14.8753820406),CRISPLD2(4.44638722022),CXCL8(7.51913652515),DOCK8(-3.40388242557),DPP7(-3.37075820811),EDN1(-3.3688451926),ENPP3(-3.17918151945),FGL2(3.76628390362),FLT3(4.0145157450…	ADORA2A(13.0917405989),ATP8B4(-3.92192944354),AXL(4.9376918307),BANK1(11.101993174),BATF(4.48117845692),BATF3(4.74096520034),BST2(-3.1277922092),CD226(10.6868156446),CD38(3.74153564725),CHRNB4(-3.83664747871),CLEC7A(-14.8753820406),CRISPLD2(4.44638722022),CXCL8(7.51913652515),DOCK8(-3.40388242557),DPP7(-3.37075820811),EDN1(-3.3688451926),ENPP3(-3.17918151945),FGL2(3.76628390362),FLT3(4.0145157450…
GO:0050673	epithelial cell proliferation	biological process	26/516	403/15302	0.00124	0.0828339299610895	AREG(4.02461758329),CCL24(-3.04867073822),CCL26(-18.5884161779),CDKN2B_1(-3.21315980854),CYP7B1(3.5633874713),DLX5(3.14422878452),DLX6(10.9705157707),EDNRA(3.2509966608),EGR3(3.24679223194),EPGN(4.69993232388),FOXN1(-3.64376000188),GJA1(3.65927834028),HAS2(3.11066663552),IGF2(-6.67109718089),IGFBP5(-11.4257124547),KRT5(-4.99555477129),NGFR(13.3212070368),NOD2(10.247860281),NOS2(5.85843032186),NR4…	AREG(4.02461758329),CCL24(-3.04867073822),CCL26(-18.5884161779),CDKN2B_1(-3.21315980854),CYP7B1(3.5633874713),DLX5(3.14422878452),DLX6(10.9705157707),EDNRA(3.2509966608),EGR3(3.24679223194),EPGN(4.69993232388),FOXN1(-3.64376000188),GJA1(3.65927834028),HAS2(3.11066663552),IGF2(-6.67109718089),IGFBP5(-11.4257124547),KRT5(-4.99555477129),NGFR(13.3212070368),NOD2(10.247860281),NOS2(5.85843032186),NR4…
GO:0051899	membrane depolarization	biological process	10/516	94/15302	0.00125	0.0831782945736434	ADORA2A(13.0917405989),ANK2(11.7918371285),CACNB2(5.50245832444),EDN1(-3.3688451926),GJA1(3.65927834028),GJA5(4.77235391536),KCNJ2(-3.03014045346),NGFR(13.3212070368),SCN8A(3.53156294488),SNAP91(4.33884461459)	ADORA2A(13.0917405989),ANK2(11.7918371285),CACNB2(5.50245832444),EDN1(-3.3688451926),GJA1(3.65927834028),GJA5(4.77235391536),KCNJ2(-3.03014045346),NGFR(13.3212070368),SCN8A(3.53156294488),SNAP91(4.33884461459)
GO:0040007	growth	biological process	71/516	1474/15302	0.00130	0.0851847328244275	ACACB(-3.62155920976),ADCY4(3.17006094248),ADRB2(-3.89034642648),ALOX15B(5.58008827588),ANK2(11.7918371285),ANOS1(4.91761836035),APBA1(6.22743888333),AREG(4.02461758329),BMP10(11.6427993292),BST2(-3.1277922092),C28H10orf90(7.37449733662),CD38(3.74153564725),CGREF1(3.11840747148),COL27A1(-4.2594877359),CPNE5(-4.73867179794),DCLK1(5.70153352934),DDR2(3.69573217885),DMBT1(3.02096907709),DMBX1(13.544…	ACACB(-3.62155920976),ADCY4(3.17006094248),ADRB2(-3.89034642648),ALOX15B(5.58008827588),ANK2(11.7918371285),ANOS1(4.91761836035),APBA1(6.22743888333),AREG(4.02461758329),BMP10(11.6427993292),BST2(-3.1277922092),C28H10orf90(7.37449733662),CD38(3.74153564725),CGREF1(3.11840747148),COL27A1(-4.2594877359),CPNE5(-4.73867179794),DCLK1(5.70153352934),DDR2(3.69573217885),DMBT1(3.02096907709),DMBX1(13.544…
GO:1903825	organic acid transmembrane transport	biological process	15/516	182/15302	0.00130	0.0851847328244275	ACACB(-3.62155920976),ACSL5(7.27935733739),LRP2(8.64079924887),OSR1(-3.26903718076),SLC16A14(7.25401256445),SLC16A4(6.2125272323),SLC16A6(14.4986913356),SLC1A1(4.31578477431),SLC1A3(9.78404587023),SLC38A3(-3.21631323952),SLC5A8(-3.99566699062),SLC6A12(-5.63584113238),SLC6A13(4.70019676419),SLC6A17(3.81450029314),SLCO2B1(6.08811610631)	ACACB(-3.62155920976),ACSL5(7.27935733739),LRP2(8.64079924887),OSR1(-3.26903718076),SLC16A14(7.25401256445),SLC16A4(6.2125272323),SLC16A6(14.4986913356),SLC1A1(4.31578477431),SLC1A3(9.78404587023),SLC38A3(-3.21631323952),SLC5A8(-3.99566699062),SLC6A12(-5.63584113238),SLC6A13(4.70019676419),SLC6A17(3.81450029314),SLCO2B1(6.08811610631)
GO:1905039	carboxylic acid transmembrane transport	biological process	15/516	182/15302	0.00130	0.0851847328244275	ACACB(-3.62155920976),ACSL5(7.27935733739),LRP2(8.64079924887),OSR1(-3.26903718076),SLC16A14(7.25401256445),SLC16A4(6.2125272323),SLC16A6(14.4986913356),SLC1A1(4.31578477431),SLC1A3(9.78404587023),SLC38A3(-3.21631323952),SLC5A8(-3.99566699062),SLC6A12(-5.63584113238),SLC6A13(4.70019676419),SLC6A17(3.81450029314),SLCO2B1(6.08811610631)	ACACB(-3.62155920976),ACSL5(7.27935733739),LRP2(8.64079924887),OSR1(-3.26903718076),SLC16A14(7.25401256445),SLC16A4(6.2125272323),SLC16A6(14.4986913356),SLC1A1(4.31578477431),SLC1A3(9.78404587023),SLC38A3(-3.21631323952),SLC5A8(-3.99566699062),SLC6A12(-5.63584113238),SLC6A13(4.70019676419),SLC6A17(3.81450029314),SLCO2B1(6.08811610631)
GO:0042136	neurotransmitter biosynthetic process	biological process	11/516	111/15302	0.00130	0.0851847328244275	ACHE(-4.08323111781),ACP5(-3.62216530046),EDN1(-3.3688451926),ITGB2(-5.77788517684),KLF4(3.99470053353),NOS2(5.85843032186),RORA(10.7204893901),SLC1A3(9.78404587023),SMPD3(9.55891173279),TLR4(-4.58960504562),UPB1(11.226554689)	ACHE(-4.08323111781),ACP5(-3.62216530046),EDN1(-3.3688451926),ITGB2(-5.77788517684),KLF4(3.99470053353),NOS2(5.85843032186),RORA(10.7204893901),SLC1A3(9.78404587023),SMPD3(9.55891173279),TLR4(-4.58960504562),UPB1(11.226554689)
GO:0009607	response to biotic stimulus	biological process	57/516	1127/15302	0.00134	0.0874719391634981	ABCC8(-4.11329818101),ABO(-12.257268006),ACP5(-3.62216530046),ATP2A3(-9.12817995224),AXL(4.9376918307),BANK1(11.101993174),BATF(4.48117845692),BATF3(4.74096520034),BST2(-3.1277922092),CCL22(11.447987211),CD226(10.6868156446),CH25H(13.1394921981),CLEC7A(-14.8753820406),CXCL10(-13.7388009038),CXCL8(7.51913652515),CYP1A2(6.34669522535),DMBT1(3.02096907709),EDN1(-3.3688451926),EDNRA(3.2509966608),ENT…	ABCC8(-4.11329818101),ABO(-12.257268006),ACP5(-3.62216530046),ATP2A3(-9.12817995224),AXL(4.9376918307),BANK1(11.101993174),BATF(4.48117845692),BATF3(4.74096520034),BST2(-3.1277922092),CCL22(11.447987211),CD226(10.6868156446),CH25H(13.1394921981),CLEC7A(-14.8753820406),CXCL10(-13.7388009038),CXCL8(7.51913652515),CYP1A2(6.34669522535),DMBT1(3.02096907709),EDN1(-3.3688451926),EDNRA(3.2509966608),ENT…
GO:0016266	O-glycan processing	biological process	7/516	50/15302	0.00135	0.0877909090909091	B3GNT3(-12.6352147668),GALNT5(15.3817078675),GXYLT2(10.3043056841),MUC20(-3.71981294569),MUC5AC(-6.1826318192),MUC5B(-8.41006768099),ST6GALNAC2(5.22147035259)	B3GNT3(-12.6352147668),GALNT5(15.3817078675),GXYLT2(10.3043056841),MUC20(-3.71981294569),MUC5AC(-6.1826318192),MUC5B(-8.41006768099),ST6GALNAC2(5.22147035259)
GO:2000191	regulation of fatty acid transport	biological process	6/516	37/15302	0.00136	0.0881074716981132	ACSL5(7.27935733739),CYP4A11(-3.00400294791),CYP4A38(-3.52448648571),EDN1(-3.3688451926),IL1A(3.61890808642),PLA2R1(4.54517290411)	ACSL5(7.27935733739),CYP4A11(-3.00400294791),CYP4A38(-3.52448648571),EDN1(-3.3688451926),IL1A(3.61890808642),PLA2R1(4.54517290411)
GO:0007155	cell adhesion	biological process	60/516	1203/15302	0.00140	0.0903578947368421	ACHE(-4.08323111781),ACP5(-3.62216530046),ADAM19(7.13762796639),ADORA2A(13.0917405989),ADRB2(-3.89034642648),ANOS1(4.91761836035),ANTXR1(3.74335544108),APBA1(6.22743888333),ARNT2(-4.23069550209),AXL(4.9376918307),B4GALNT2(-4.42589679926),CD226(10.6868156446),CDSN(5.64984549421),CNTN5(11.3727054772),CTNND2(3.47818647712),CXCL8(7.51913652515),CYTIP(-9.69584885913),DDR2(3.69573217885),DLX1(3.6279901…	ACHE(-4.08323111781),ACP5(-3.62216530046),ADAM19(7.13762796639),ADORA2A(13.0917405989),ADRB2(-3.89034642648),ANOS1(4.91761836035),ANTXR1(3.74335544108),APBA1(6.22743888333),ARNT2(-4.23069550209),AXL(4.9376918307),B4GALNT2(-4.42589679926),CD226(10.6868156446),CDSN(5.64984549421),CNTN5(11.3727054772),CTNND2(3.47818647712),CXCL8(7.51913652515),CYTIP(-9.69584885913),DDR2(3.69573217885),DLX1(3.6279901…
GO:0048771	tissue remodeling	biological process	15/516	184/15302	0.00145	0.0932344569288389	ACP5(-3.62216530046),ADRB2(-3.89034642648),AXL(4.9376918307),CD38(3.74153564725),CTSK(3.7182782784),GAS6(3.18371713431),GJA1(3.65927834028),GJA5(4.77235391536),GPNMB(4.04154705522),IGFBP5(-11.4257124547),IL1A(3.61890808642),MMP2(-10.0364209105),NOS2(5.85843032186),PDK4(4.06697237349),RAC2(11.518966181)	ACP5(-3.62216530046),ADRB2(-3.89034642648),AXL(4.9376918307),CD38(3.74153564725),CTSK(3.7182782784),GAS6(3.18371713431),GJA1(3.65927834028),GJA5(4.77235391536),GPNMB(4.04154705522),IGFBP5(-11.4257124547),IL1A(3.61890808642),MMP2(-10.0364209105),NOS2(5.85843032186),PDK4(4.06697237349),RAC2(11.518966181)
GO:0022604	regulation of cell morphogenesis	biological process	37/516	654/15302	0.00148	0.0948083582089552	ACHE(-4.08323111781),BAMBI(4.65321629915),CAP2(4.28599962128),CCL24(-3.04867073822),CPNE5(-4.73867179794),F2(-5.34691837052),FSTL4(3.56477399555),GBP1(4.04449485969),HAS2(3.11066663552),IGSF9B(9.52947610537),ITGB2(-5.77788517684),LOC119863891(8.59485963255),LPAR1(3.39972563077),LRP4(10.1643790148),LZTS1(12.0539880848),MAP1B(3.19921454558),NCAM1(10.5666027162),NGFR(13.3212070368),OMG(3.2567299398)…	ACHE(-4.08323111781),BAMBI(4.65321629915),CAP2(4.28599962128),CCL24(-3.04867073822),CPNE5(-4.73867179794),F2(-5.34691837052),FSTL4(3.56477399555),GBP1(4.04449485969),HAS2(3.11066663552),IGSF9B(9.52947610537),ITGB2(-5.77788517684),LOC119863891(8.59485963255),LPAR1(3.39972563077),LRP4(10.1643790148),LZTS1(12.0539880848),MAP1B(3.19921454558),NCAM1(10.5666027162),NGFR(13.3212070368),OMG(3.2567299398)…
GO:0030203	glycosaminoglycan metabolic process	biological process	13/516	148/15302	0.00151	0.0963705576208178	B3GNT3(-12.6352147668),CHST1(-3.10707221057),CHST2(4.15964988547),CHST3(3.79949796021),CSGALNACT1(5.77573547886),GALNT5(15.3817078675),HAS2(3.11066663552),HPSE(4.52409508963),HS3ST5(-5.45766618501),OGN(3.09304363556),OMD(10.6699391489),SULF1(4.8505952866),XYLT1(4.55946341737)	B3GNT3(-12.6352147668),CHST1(-3.10707221057),CHST2(4.15964988547),CHST3(3.79949796021),CSGALNACT1(5.77573547886),GALNT5(15.3817078675),HAS2(3.11066663552),HPSE(4.52409508963),HS3ST5(-5.45766618501),OGN(3.09304363556),OMD(10.6699391489),SULF1(4.8505952866),XYLT1(4.55946341737)
GO:0035455	response to interferon-alpha	biological process	5/516	26/15302	0.00156	0.0991928888888889	AXL(4.9376918307),BST2(-3.1277922092),ENTPD2(-4.88610872627),GAS6(3.18371713431),LOC475935(-3.26665176019)	AXL(4.9376918307),BST2(-3.1277922092),ENTPD2(-4.88610872627),GAS6(3.18371713431),LOC475935(-3.26665176019)
GO:0090322	regulation of superoxide metabolic process	biological process	6/516	38/15302	0.00157	0.09946036900369	ACP5(-3.62216530046),ITGB2(-5.77788517684),LOC119874472(5.47163019741),LOC119876918(12.3599169867),OLR1(6.9731930049),PON3(3.89847146347)	ACP5(-3.62216530046),ITGB2(-5.77788517684),LOC119874472(5.47163019741),LOC119876918(12.3599169867),OLR1(6.9731930049),PON3(3.89847146347)
GO:0048729	tissue morphogenesis	biological process	61/516	1234/15302	0.00158	0.0997258823529412	ALDH1A1(-3.72431030208),ANOS1(4.91761836035),AREG(4.02461758329),ARHGEF26(-3.04394991562),ATP6V0D2(3.59454825548),BMP10(11.6427993292),CXCL10(-13.7388009038),CYP7B1(3.5633874713),DACT1(12.4373272798),DLX1(3.62799015783),DLX3(10.8830810894),EDN1(-3.3688451926),EDNRA(3.2509966608),FAT4(3.39237533094),FLRT3(-3.03888336167),FOXN1(-3.64376000188),FSCN1(3.23991495949),GBX2(6.76654344722),GIPC2(3.734161…	ALDH1A1(-3.72431030208),ANOS1(4.91761836035),AREG(4.02461758329),ARHGEF26(-3.04394991562),ATP6V0D2(3.59454825548),BMP10(11.6427993292),CXCL10(-13.7388009038),CYP7B1(3.5633874713),DACT1(12.4373272798),DLX1(3.62799015783),DLX3(10.8830810894),EDN1(-3.3688451926),EDNRA(3.2509966608),FAT4(3.39237533094),FLRT3(-3.03888336167),FOXN1(-3.64376000188),FSCN1(3.23991495949),GBX2(6.76654344722),GIPC2(3.734161…
GO:0050878	regulation of body fluid levels	biological process	29/516	476/15302	0.00160	0.100510836363636	ADCY4(3.17006094248),ADORA2A(13.0917405989),ADRB2(-3.89034642648),ATP2B2(8.67835365397),AXL(4.9376918307),COL1A2(5.711933092),CYP4A11(-3.00400294791),CYP4A38(-3.52448648571),DOCK8(-3.40388242557),EDN1(-3.3688451926),ENTPD2(-4.88610872627),F2(-5.34691837052),F5(13.7443370198),GAS6(3.18371713431),GJA1(3.65927834028),GJA5(4.77235391536),HAS2(3.11066663552),HPSE(4.52409508963),MUC5B(-8.41006768099),P…	ADCY4(3.17006094248),ADORA2A(13.0917405989),ADRB2(-3.89034642648),ATP2B2(8.67835365397),AXL(4.9376918307),COL1A2(5.711933092),CYP4A11(-3.00400294791),CYP4A38(-3.52448648571),DOCK8(-3.40388242557),EDN1(-3.3688451926),ENTPD2(-4.88610872627),F2(-5.34691837052),F5(13.7443370198),GAS6(3.18371713431),GJA1(3.65927834028),GJA5(4.77235391536),HAS2(3.11066663552),HPSE(4.52409508963),MUC5B(-8.41006768099),P…
GO:0040008	regulation of growth	biological process	53/516	1038/15302	0.00161	0.100510836363636	ACACB(-3.62155920976),ADCY4(3.17006094248),ADRB2(-3.89034642648),ALOX15B(5.58008827588),ANK2(11.7918371285),BMP10(11.6427993292),BST2(-3.1277922092),C28H10orf90(7.37449733662),CD38(3.74153564725),CGREF1(3.11840747148),CPNE5(-4.73867179794),EDN1(-3.3688451926),F2(-5.34691837052),FBP1(3.37897772853),FLT3(4.01451574507),FRMD1(-3.33910512166),FSTL4(3.56477399555),GJA1(3.65927834028),HEY2(13.265617976…	ACACB(-3.62155920976),ADCY4(3.17006094248),ADRB2(-3.89034642648),ALOX15B(5.58008827588),ANK2(11.7918371285),BMP10(11.6427993292),BST2(-3.1277922092),C28H10orf90(7.37449733662),CD38(3.74153564725),CGREF1(3.11840747148),CPNE5(-4.73867179794),EDN1(-3.3688451926),F2(-5.34691837052),FBP1(3.37897772853),FLT3(4.01451574507),FRMD1(-3.33910512166),FSTL4(3.56477399555),GJA1(3.65927834028),HEY2(13.265617976…
GO:0048667	cell morphogenesis involved in neuron differentiation	biological process	53/516	1038/15302	0.00161	0.100510836363636	ACHE(-4.08323111781),ADAMTSL1(4.21250078202),ANK2(11.7918371285),ANOS1(4.91761836035),ARNT2(-4.23069550209),ATP2B2(8.67835365397),CAP2(4.28599962128),CTNND2(3.47818647712),DACT1(12.4373272798),DCLK1(5.70153352934),DDR2(3.69573217885),DLX5(3.14422878452),EGR2(4.94719513774),FLRT3(-3.03888336167),FSTL4(3.56477399555),GBX2(6.76654344722),GIPC2(3.73416190236),IGSF9B(9.52947610537),ITGB2(-5.7778851768…	ACHE(-4.08323111781),ADAMTSL1(4.21250078202),ANK2(11.7918371285),ANOS1(4.91761836035),ARNT2(-4.23069550209),ATP2B2(8.67835365397),CAP2(4.28599962128),CTNND2(3.47818647712),DACT1(12.4373272798),DCLK1(5.70153352934),DDR2(3.69573217885),DLX5(3.14422878452),EGR2(4.94719513774),FLRT3(-3.03888336167),FSTL4(3.56477399555),GBX2(6.76654344722),GIPC2(3.73416190236),IGSF9B(9.52947610537),ITGB2(-5.7778851768…
GO:0006955	immune response	biological process	82/516	1768/15302	0.00162	0.100661294964029	ARHGEF26(-3.04394991562),ATP8B4(-3.92192944354),BATF(4.48117845692),BST2(-3.1277922092),C1R(3.22386239552),CCL22(11.447987211),CCL24(-3.04867073822),CCL26(-18.5884161779),CD226(10.6868156446),CD38(3.74153564725),CHRNB4(-3.83664747871),CLEC7A(-14.8753820406),COL1A2(5.711933092),CRISPLD2(4.44638722022),CXCL10(-13.7388009038),CXCL8(7.51913652515),DLA-DRA(-3.27494942529),DMBT1(3.02096907709),DPP7(-3.…	ARHGEF26(-3.04394991562),ATP8B4(-3.92192944354),BATF(4.48117845692),BST2(-3.1277922092),C1R(3.22386239552),CCL22(11.447987211),CCL24(-3.04867073822),CCL26(-18.5884161779),CD226(10.6868156446),CD38(3.74153564725),CHRNB4(-3.83664747871),CLEC7A(-14.8753820406),COL1A2(5.711933092),CRISPLD2(4.44638722022),CXCL10(-13.7388009038),CXCL8(7.51913652515),DLA-DRA(-3.27494942529),DMBT1(3.02096907709),DPP7(-3.…
GO:0007517	muscle organ development	biological process	31/516	521/15302	0.00163	0.100661294964029	ACHE(-4.08323111781),ADRB2(-3.89034642648),BMP10(11.6427993292),CXCL10(-13.7388009038),EDN1(-3.3688451926),EGR2(4.94719513774),EGR3(3.24679223194),GJA1(3.65927834028),HDAC9(4.48261529626),HEY2(13.2656179764),HEYL(13.0864895558),HLF(9.20963206678),ITGB2(-5.77788517684),JPH1(3.93307260409),LARGE1(-3.9918767669),LRP2(8.64079924887),NCAM1(10.5666027162),NGFR(13.3212070368),NR4A1(6.81052143414),PARVB(…	ACHE(-4.08323111781),ADRB2(-3.89034642648),BMP10(11.6427993292),CXCL10(-13.7388009038),EDN1(-3.3688451926),EGR2(4.94719513774),EGR3(3.24679223194),GJA1(3.65927834028),HDAC9(4.48261529626),HEY2(13.2656179764),HEYL(13.0864895558),HLF(9.20963206678),ITGB2(-5.77788517684),JPH1(3.93307260409),LARGE1(-3.9918767669),LRP2(8.64079924887),NCAM1(10.5666027162),NGFR(13.3212070368),NR4A1(6.81052143414),PARVB(…
GO:0002532	production of molecular mediator involved in inflammatory response	biological process	8/516	66/15302	0.00163	0.100661294964029	F2(-5.34691837052),GBP5(6.06981626019),GPSM3(-3.43508451465),IL1R2(5.60303465166),LOC485869(-3.50580800324),NOD2(10.247860281),NOS2(5.85843032186),TLR4(-4.58960504562)	F2(-5.34691837052),GBP5(6.06981626019),GPSM3(-3.43508451465),IL1R2(5.60303465166),LOC485869(-3.50580800324),NOD2(10.247860281),NOS2(5.85843032186),TLR4(-4.58960504562)
GO:0003184	pulmonary valve morphogenesis	biological process	4/516	16/15302	0.00168	0.101557183098592	GJA5(4.77235391536),HEY2(13.2656179764),HEYL(13.0864895558),TBX20(4.2817402037)	GJA5(4.77235391536),HEY2(13.2656179764),HEYL(13.0864895558),TBX20(4.2817402037)
GO:0021794	thalamus development	biological process	4/516	16/15302	0.00168	0.101557183098592	GBX2(6.76654344722),NCAM1(10.5666027162),SMO(4.58762649937),TAL2(4.13007858931)	GBX2(6.76654344722),NCAM1(10.5666027162),SMO(4.58762649937),TAL2(4.13007858931)
GO:0060413	atrial septum morphogenesis	biological process	4/516	16/15302	0.00168	0.101557183098592	GJA5(4.77235391536),HEY2(13.2656179764),SMO(4.58762649937),TBX20(4.2817402037)	GJA5(4.77235391536),HEY2(13.2656179764),SMO(4.58762649937),TBX20(4.2817402037)
GO:0086014	atrial cardiac muscle cell action potential	biological process	4/516	16/15302	0.00168	0.101557183098592	ANK2(11.7918371285),CACNB2(5.50245832444),GJA1(3.65927834028),GJA5(4.77235391536)	ANK2(11.7918371285),CACNB2(5.50245832444),GJA1(3.65927834028),GJA5(4.77235391536)
GO:0086026	atrial cardiac muscle cell to AV node cell signaling	biological process	4/516	16/15302	0.00168	0.101557183098592	ANK2(11.7918371285),CACNB2(5.50245832444),GJA1(3.65927834028),GJA5(4.77235391536)	ANK2(11.7918371285),CACNB2(5.50245832444),GJA1(3.65927834028),GJA5(4.77235391536)
GO:0086066	atrial cardiac muscle cell to AV node cell communication	biological process	4/516	16/15302	0.00168	0.101557183098592	ANK2(11.7918371285),CACNB2(5.50245832444),GJA1(3.65927834028),GJA5(4.77235391536)	ANK2(11.7918371285),CACNB2(5.50245832444),GJA1(3.65927834028),GJA5(4.77235391536)
GO:0002694	regulation of leukocyte activation	biological process	29/516	479/15302	0.00176	0.106019929824561	ADORA2A(13.0917405989),AXL(4.9376918307),BANK1(11.101993174),CD226(10.6868156446),CD38(3.74153564725),DOCK8(-3.40388242557),ENPP3(-3.17918151945),FLT3(4.01451574507),FOXN1(-3.64376000188),GAS6(3.18371713431),GPNMB(4.04154705522),IGF2(-6.67109718089),IL12A(13.6267915993),IL1RL1(6.53801929486),IL27(4.00698776414),ITGB2(-5.77788517684),LOC119870378(11.543238089),LOC485869(-3.50580800324),MNDA(-3.630…	ADORA2A(13.0917405989),AXL(4.9376918307),BANK1(11.101993174),CD226(10.6868156446),CD38(3.74153564725),DOCK8(-3.40388242557),ENPP3(-3.17918151945),FLT3(4.01451574507),FOXN1(-3.64376000188),GAS6(3.18371713431),GPNMB(4.04154705522),IGF2(-6.67109718089),IL12A(13.6267915993),IL1RL1(6.53801929486),IL27(4.00698776414),ITGB2(-5.77788517684),LOC119870378(11.543238089),LOC485869(-3.50580800324),MNDA(-3.630…
GO:0050866	negative regulation of cell activation	biological process	15/516	188/15302	0.00179	0.10745006993007	ADORA2A(13.0917405989),ADRB2(-3.89034642648),AXL(4.9376918307),BANK1(11.101993174),ENPP3(-3.17918151945),F2(-5.34691837052),FLT3(4.01451574507),GPNMB(4.04154705522),LOC119870378(11.543238089),MNDA(-3.63045865224),RUNX3(5.5301429207),SCGB1A1(-7.49611882365),THBD(3.12915265267),TNFSF18(11.4778307703),VSIR(-3.29332325943)	ADORA2A(13.0917405989),ADRB2(-3.89034642648),AXL(4.9376918307),BANK1(11.101993174),ENPP3(-3.17918151945),F2(-5.34691837052),FLT3(4.01451574507),GPNMB(4.04154705522),LOC119870378(11.543238089),MNDA(-3.63045865224),RUNX3(5.5301429207),SCGB1A1(-7.49611882365),THBD(3.12915265267),TNFSF18(11.4778307703),VSIR(-3.29332325943)
GO:0022610	biological adhesion	biological process	60/516	1216/15302	0.00180	0.107673867595819	ACHE(-4.08323111781),ACP5(-3.62216530046),ADAM19(7.13762796639),ADORA2A(13.0917405989),ADRB2(-3.89034642648),ANOS1(4.91761836035),ANTXR1(3.74335544108),APBA1(6.22743888333),ARNT2(-4.23069550209),AXL(4.9376918307),B4GALNT2(-4.42589679926),CD226(10.6868156446),CDSN(5.64984549421),CNTN5(11.3727054772),CTNND2(3.47818647712),CXCL8(7.51913652515),CYTIP(-9.69584885913),DDR2(3.69573217885),DLX1(3.6279901…	ACHE(-4.08323111781),ACP5(-3.62216530046),ADAM19(7.13762796639),ADORA2A(13.0917405989),ADRB2(-3.89034642648),ANOS1(4.91761836035),ANTXR1(3.74335544108),APBA1(6.22743888333),ARNT2(-4.23069550209),AXL(4.9376918307),B4GALNT2(-4.42589679926),CD226(10.6868156446),CDSN(5.64984549421),CNTN5(11.3727054772),CTNND2(3.47818647712),CXCL8(7.51913652515),CYTIP(-9.69584885913),DDR2(3.69573217885),DLX1(3.6279901…
GO:0001975	response to amphetamine	biological process	6/516	39/15302	0.00181	0.107896111111111	ACHE(-4.08323111781),ADORA2A(13.0917405989),LOC119874472(5.47163019741),LOC119876918(12.3599169867),NR4A2(5.06794830928),RGS9(3.70835386582)	ACHE(-4.08323111781),ADORA2A(13.0917405989),LOC119874472(5.47163019741),LOC119876918(12.3599169867),NR4A2(5.06794830928),RGS9(3.70835386582)
GO:0018146	keratan sulfate biosynthetic process	biological process	5/516	27/15302	0.00187	0.110704	B3GNT3(-12.6352147668),CHST1(-3.10707221057),CHST2(4.15964988547),OGN(3.09304363556),OMD(10.6699391489)	B3GNT3(-12.6352147668),CHST1(-3.10707221057),CHST2(4.15964988547),OGN(3.09304363556),OMD(10.6699391489)
GO:0042493	response to drug	biological process	63/516	1293/15302	0.00187	0.110704	ABCC8(-4.11329818101),ACHE(-4.08323111781),ADD3(4.25193944603),ADORA2A(13.0917405989),ADRB2(-3.89034642648),ALDH1A1(-3.72431030208),AREG(4.02461758329),AXL(4.9376918307),CA4(4.59508574007),CD38(3.74153564725),CHRNA7(-5.35407409728),CHRNB4(-3.83664747871),CYP1A2(6.34669522535),CYP4A11(-3.00400294791),CYP4A38(-3.52448648571),CYP4B1(-7.33442290424),CYP7B1(3.5633874713),DPEP1(-5.11208572671),EDN1(-3.…	ABCC8(-4.11329818101),ACHE(-4.08323111781),ADD3(4.25193944603),ADORA2A(13.0917405989),ADRB2(-3.89034642648),ALDH1A1(-3.72431030208),AREG(4.02461758329),AXL(4.9376918307),CA4(4.59508574007),CD38(3.74153564725),CHRNA7(-5.35407409728),CHRNB4(-3.83664747871),CYP1A2(6.34669522535),CYP4A11(-3.00400294791),CYP4A38(-3.52448648571),CYP4B1(-7.33442290424),CYP7B1(3.5633874713),DPEP1(-5.11208572671),EDN1(-3.…
GO:0035754	B cell chemotaxis	biological process	3/516	8/15302	0.00188	0.1109135395189	CH25H(13.1394921981),CYP7B1(3.5633874713),GAS6(3.18371713431)	CH25H(13.1394921981),CYP7B1(3.5633874713),GAS6(3.18371713431)
GO:0032890	regulation of organic acid transport	biological process	9/516	83/15302	0.00189	0.111121643835616	ACSL5(7.27935733739),ADORA2A(13.0917405989),CYP4A11(-3.00400294791),CYP4A38(-3.52448648571),EDN1(-3.3688451926),IL1A(3.61890808642),OSR1(-3.26903718076),PLA2R1(4.54517290411),SLC38A3(-3.21631323952)	ACSL5(7.27935733739),ADORA2A(13.0917405989),CYP4A11(-3.00400294791),CYP4A38(-3.52448648571),EDN1(-3.3688451926),IL1A(3.61890808642),OSR1(-3.26903718076),PLA2R1(4.54517290411),SLC38A3(-3.21631323952)
GO:0030195	negative regulation of blood coagulation	biological process	7/516	53/15302	0.00191	0.111533605442177	ADRB2(-3.89034642648),EDN1(-3.3688451926),F2(-5.34691837052),SERPINB2(13.3006075741),TFPI(-11.5496178357),THBD(3.12915265267),TMPRSS6(-4.89098663614)	ADRB2(-3.89034642648),EDN1(-3.3688451926),F2(-5.34691837052),SERPINB2(13.3006075741),TFPI(-11.5496178357),THBD(3.12915265267),TMPRSS6(-4.89098663614)
GO:1900047	negative regulation of hemostasis	biological process	7/516	53/15302	0.00191	0.111533605442177	ADRB2(-3.89034642648),EDN1(-3.3688451926),F2(-5.34691837052),SERPINB2(13.3006075741),TFPI(-11.5496178357),THBD(3.12915265267),TMPRSS6(-4.89098663614)	ADRB2(-3.89034642648),EDN1(-3.3688451926),F2(-5.34691837052),SERPINB2(13.3006075741),TFPI(-11.5496178357),THBD(3.12915265267),TMPRSS6(-4.89098663614)
GO:0030001	metal ion transport	biological process	47/516	901/15302	0.00194	0.11252	ABCC8(-4.11329818101),ADORA2A(13.0917405989),ADRB2(-3.89034642648),ANK2(11.7918371285),ATP2A3(-9.12817995224),ATP2B2(8.67835365397),ATP6V0D2(3.59454825548),CACNB2(5.50245832444),CHRNA7(-5.35407409728),CXCL10(-13.7388009038),EDNRA(3.2509966608),F2(-5.34691837052),GAS6(3.18371713431),GJA1(3.65927834028),GJA5(4.77235391536),JPH1(3.93307260409),KCND1(10.1048171287),KCNJ11(-3.99402330437),KCNJ16(-9.00…	ABCC8(-4.11329818101),ADORA2A(13.0917405989),ADRB2(-3.89034642648),ANK2(11.7918371285),ATP2A3(-9.12817995224),ATP2B2(8.67835365397),ATP6V0D2(3.59454825548),CACNB2(5.50245832444),CHRNA7(-5.35407409728),CXCL10(-13.7388009038),EDNRA(3.2509966608),F2(-5.34691837052),GAS6(3.18371713431),GJA1(3.65927834028),GJA5(4.77235391536),JPH1(3.93307260409),KCND1(10.1048171287),KCNJ11(-3.99402330437),KCNJ16(-9.00…
GO:0051716	cellular response to stimulus	biological process	267/516	6949/15302	0.00194	0.11252	ABCC8(-4.11329818101),ACHE(-4.08323111781),ACSL5(7.27935733739),ADCY4(3.17006094248),ADGRB2(3.5388732839),ADGRF1(-3.34790806372),ADGRF2(3.92128442185),ADORA2A(13.0917405989),ADRB2(-3.89034642648),AHRR(10.9243820057),AKAP3(4.38178271709),ALOX15B(5.58008827588),ANK2(11.7918371285),ANOS1(4.91761836035),ANTXR1(3.74335544108),AREG(4.02461758329),ARHGEF26(-3.04394991562),ARNT2(-4.23069550209),ATP2A3(-9…	ABCC8(-4.11329818101),ACHE(-4.08323111781),ACSL5(7.27935733739),ADCY4(3.17006094248),ADGRB2(3.5388732839),ADGRF1(-3.34790806372),ADGRF2(3.92128442185),ADORA2A(13.0917405989),ADRB2(-3.89034642648),AHRR(10.9243820057),AKAP3(4.38178271709),ALOX15B(5.58008827588),ANK2(11.7918371285),ANOS1(4.91761836035),ANTXR1(3.74335544108),AREG(4.02461758329),ARHGEF26(-3.04394991562),ARNT2(-4.23069550209),ATP2A3(-9…
GO:2000377	regulation of reactive oxygen species metabolic process	biological process	16/516	209/15302	0.00196	0.113297239057239	ACP5(-3.62216530046),DUOXA1(10.7433253375),EDN1(-3.3688451926),F2(-5.34691837052),ITGB2(-5.77788517684),KLF4(3.99470053353),LOC119874472(5.47163019741),LOC119876918(12.3599169867),NGFR(13.3212070368),NOXO1(-3.44880283582),OLR1(6.9731930049),PLIN5(-11.1083218903),PON3(3.89847146347),RAC2(11.518966181),SMPD3(9.55891173279),TLR4(-4.58960504562)	ACP5(-3.62216530046),DUOXA1(10.7433253375),EDN1(-3.3688451926),F2(-5.34691837052),ITGB2(-5.77788517684),KLF4(3.99470053353),LOC119874472(5.47163019741),LOC119876918(12.3599169867),NGFR(13.3212070368),NOXO1(-3.44880283582),OLR1(6.9731930049),PLIN5(-11.1083218903),PON3(3.89847146347),RAC2(11.518966181),SMPD3(9.55891173279),TLR4(-4.58960504562)
GO:0050678	regulation of epithelial cell proliferation	biological process	22/516	331/15302	0.00198	0.114069261744966	CCL24(-3.04867073822),CCL26(-18.5884161779),CDKN2B_1(-3.21315980854),CYP7B1(3.5633874713),DLX5(3.14422878452),DLX6(10.9705157707),EDNRA(3.2509966608),EGR3(3.24679223194),EPGN(4.69993232388),GJA1(3.65927834028),HAS2(3.11066663552),IGF2(-6.67109718089),KRT5(-4.99555477129),NGFR(13.3212070368),NOD2(10.247860281),NR4A1(6.81052143414),NR4A3(5.13333886309),OSR1(-3.26903718076),PPP1R16B(5.13243098805),R…	CCL24(-3.04867073822),CCL26(-18.5884161779),CDKN2B_1(-3.21315980854),CYP7B1(3.5633874713),DLX5(3.14422878452),DLX6(10.9705157707),EDNRA(3.2509966608),EGR3(3.24679223194),EPGN(4.69993232388),GJA1(3.65927834028),HAS2(3.11066663552),IGF2(-6.67109718089),KRT5(-4.99555477129),NGFR(13.3212070368),NOD2(10.247860281),NR4A1(6.81052143414),NR4A3(5.13333886309),OSR1(-3.26903718076),PPP1R16B(5.13243098805),R…
GO:0005783	endoplasmic reticulum	cellular component	78/523	1652/15280	0.00197	0.118315882352941	ACACB(-3.62155920976),ACHE(-4.08323111781),ACSL5(7.27935733739),ANK1(4.78640256845),AREG(4.02461758329),ARSL(6.81447648182),ATP2A3(-9.12817995224),ATP2B2(8.67835365397),CA4(4.59508574007),CCDC88A(3.19471741847),CD38(3.74153564725),CERS3(6.82711401599),CH25H(13.1394921981),CHRDL1(4.74559702026),COL10A1(12.4230108302),COL15A1(4.56257213486),COL18A1(-4.40164460747),COL1A2(5.711933092),COL27A1(-4.259…	ACACB(-3.62155920976),ACHE(-4.08323111781),ACSL5(7.27935733739),ANK1(4.78640256845),AREG(4.02461758329),ARSL(6.81447648182),ATP2A3(-9.12817995224),ATP2B2(8.67835365397),CA4(4.59508574007),CCDC88A(3.19471741847),CD38(3.74153564725),CERS3(6.82711401599),CH25H(13.1394921981),CHRDL1(4.74559702026),COL10A1(12.4230108302),COL15A1(4.56257213486),COL18A1(-4.40164460747),COL1A2(5.711933092),COL27A1(-4.259…
GO:0045177	apical part of cell	cellular component	31/523	521/15280	0.00205	0.119602857142857	ADRB2(-3.89034642648),ANXA13(-3.61051677385),ATP2B2(8.67835365397),ATP6V0D2(3.59454825548),BST2(-3.1277922092),CA4(4.59508574007),CYP4A11(-3.00400294791),CYP4A38(-3.52448648571),DDR2(3.69573217885),DPEP1(-5.11208572671),ENPEP(7.08127865619),FAT4(3.39237533094),FRMD1(-3.33910512166),GJA1(3.65927834028),LOC475935(-3.26665176019),LRP2(8.64079924887),LZTS1(12.0539880848),MGST1(-18.0793548796),MTMR7(4…	ADRB2(-3.89034642648),ANXA13(-3.61051677385),ATP2B2(8.67835365397),ATP6V0D2(3.59454825548),BST2(-3.1277922092),CA4(4.59508574007),CYP4A11(-3.00400294791),CYP4A38(-3.52448648571),DDR2(3.69573217885),DPEP1(-5.11208572671),ENPEP(7.08127865619),FAT4(3.39237533094),FRMD1(-3.33910512166),GJA1(3.65927834028),LOC475935(-3.26665176019),LRP2(8.64079924887),LZTS1(12.0539880848),MGST1(-18.0793548796),MTMR7(4…
GO:0050679	positive regulation of epithelial cell proliferation	biological process	15/516	191/15302	0.00209	0.120003745819398	CCL24(-3.04867073822),CCL26(-18.5884161779),CYP7B1(3.5633874713),DLX5(3.14422878452),DLX6(10.9705157707),EGR3(3.24679223194),EPGN(4.69993232388),HAS2(3.11066663552),IGF2(-6.67109718089),NOD2(10.247860281),NR4A1(6.81052143414),NR4A3(5.13333886309),OSR1(-3.26903718076),PPP1R16B(5.13243098805),SMO(4.58762649937)	CCL24(-3.04867073822),CCL26(-18.5884161779),CYP7B1(3.5633874713),DLX5(3.14422878452),DLX6(10.9705157707),EGR3(3.24679223194),EPGN(4.69993232388),HAS2(3.11066663552),IGF2(-6.67109718089),NOD2(10.247860281),NR4A1(6.81052143414),NR4A3(5.13333886309),OSR1(-3.26903718076),PPP1R16B(5.13243098805),SMO(4.58762649937)
GO:0021534	cell proliferation in hindbrain	biological process	4/516	17/15302	0.00214	0.121654039735099	GBX2(6.76654344722),RORA(10.7204893901),SEMA3D(11.0840598343),SMO(4.58762649937)	GBX2(6.76654344722),RORA(10.7204893901),SEMA3D(11.0840598343),SMO(4.58762649937)
GO:0022038	corpus callosum development	biological process	4/516	17/15302	0.00214	0.121654039735099	LPAR1(3.39972563077),PRDM8(4.30166161271),RTN4R(-3.78367321039),ZEB2(11.6468511795)	LPAR1(3.39972563077),PRDM8(4.30166161271),RTN4R(-3.78367321039),ZEB2(11.6468511795)
GO:0072498	embryonic skeletal joint development	biological process	4/516	17/15302	0.00214	0.121654039735099	GJA1(3.65927834028),OSR1(-3.26903718076),SEMA3D(11.0840598343),SHOX2(-3.26896508765)	GJA1(3.65927834028),OSR1(-3.26903718076),SEMA3D(11.0840598343),SHOX2(-3.26896508765)
GO:1903522	regulation of blood circulation	biological process	19/516	271/15302	0.00216	0.122385742574257	ADD3(4.25193944603),ADRB2(-3.89034642648),ANK2(11.7918371285),ATP2A3(-9.12817995224),ATP2B2(8.67835365397),BMP10(11.6427993292),CACNB2(5.50245832444),CD38(3.74153564725),EDN1(-3.3688451926),GJA1(3.65927834028),GJA5(4.77235391536),HEY2(13.2656179764),KCNJ2(-3.03014045346),MMP2(-10.0364209105),NOS2(5.85843032186),SLC1A1(4.31578477431),SLC8A3(13.7543732556),THRB(5.62288018824),TRPA1(-9.67065624912)	ADD3(4.25193944603),ADRB2(-3.89034642648),ANK2(11.7918371285),ATP2A3(-9.12817995224),ATP2B2(8.67835365397),BMP10(11.6427993292),CACNB2(5.50245832444),CD38(3.74153564725),EDN1(-3.3688451926),GJA1(3.65927834028),GJA5(4.77235391536),HEY2(13.2656179764),KCNJ2(-3.03014045346),MMP2(-10.0364209105),NOS2(5.85843032186),SLC1A1(4.31578477431),SLC8A3(13.7543732556),THRB(5.62288018824),TRPA1(-9.67065624912)
GO:0098588	bounding membrane of organelle	cellular component	77/523	1633/15280	0.00219	0.124221666666667	A4GALT(4.57675051509),ABCC8(-4.11329818101),ABO(-12.257268006),ACACB(-3.62155920976),ADORA2A(13.0917405989),ADRB2(-3.89034642648),ANTXR1(3.74335544108),AREG(4.02461758329),ATP2A3(-9.12817995224),ATP6V0D2(3.59454825548),ATP8B4(-3.92192944354),B3GNT3(-12.6352147668),B4GALNT2(-4.42589679926),BCL2L1(-4.60342312305),BMF(-3.2947157555),BST2(-3.1277922092),CA4(4.59508574007),CD38(3.74153564725),CHRNB4(-…	A4GALT(4.57675051509),ABCC8(-4.11329818101),ABO(-12.257268006),ACACB(-3.62155920976),ADORA2A(13.0917405989),ADRB2(-3.89034642648),ANTXR1(3.74335544108),AREG(4.02461758329),ATP2A3(-9.12817995224),ATP6V0D2(3.59454825548),ATP8B4(-3.92192944354),B3GNT3(-12.6352147668),B4GALNT2(-4.42589679926),BCL2L1(-4.60342312305),BMF(-3.2947157555),BST2(-3.1277922092),CA4(4.59508574007),CD38(3.74153564725),CHRNB4(-…
GO:0017157	regulation of exocytosis	biological process	15/516	192/15302	0.00220	0.124242105263158	CPLX2(4.07036574602),GABBR2(6.39060962906),ITGB2(-5.77788517684),LGI3(3.24175674301),LOC611813(-3.50363862095),NCAM1(10.5666027162),RAC2(11.518966181),SMPD3(9.55891173279),STX1B(-3.3774028585),STXBP5L(8.82790368734),SYT1(3.55137504628),SYT13(15.4110208925),SYT3(-3.2916150485),SYTL3(3.51105510327),UNC13A(-8.97732763088)	CPLX2(4.07036574602),GABBR2(6.39060962906),ITGB2(-5.77788517684),LGI3(3.24175674301),LOC611813(-3.50363862095),NCAM1(10.5666027162),RAC2(11.518966181),SMPD3(9.55891173279),STX1B(-3.3774028585),STXBP5L(8.82790368734),SYT1(3.55137504628),SYT13(15.4110208925),SYT3(-3.2916150485),SYTL3(3.51105510327),UNC13A(-8.97732763088)
GO:0009617	response to bacterium	biological process	40/516	740/15302	0.00223	0.125523409836066	ABCC8(-4.11329818101),ABO(-12.257268006),ACP5(-3.62216530046),ATP2A3(-9.12817995224),AXL(4.9376918307),BANK1(11.101993174),CXCL10(-13.7388009038),CXCL8(7.51913652515),CYP1A2(6.34669522535),DMBT1(3.02096907709),EDN1(-3.3688451926),EDNRA(3.2509966608),ENTPD2(-4.88610872627),F2(-5.34691837052),GBP6(3.03149087819),GJA1(3.65927834028),IL12A(13.6267915993),IL1A(3.61890808642),IL24(5.3087520571),IRF8(3.…	ABCC8(-4.11329818101),ABO(-12.257268006),ACP5(-3.62216530046),ATP2A3(-9.12817995224),AXL(4.9376918307),BANK1(11.101993174),CXCL10(-13.7388009038),CXCL8(7.51913652515),CYP1A2(6.34669522535),DMBT1(3.02096907709),EDN1(-3.3688451926),EDNRA(3.2509966608),ENTPD2(-4.88610872627),F2(-5.34691837052),GBP6(3.03149087819),GJA1(3.65927834028),IL12A(13.6267915993),IL1A(3.61890808642),IL24(5.3087520571),IRF8(3.…
GO:0050896	response to stimulus	biological process	321/516	8578/15302	0.00230	0.129040522875817	ABCC8(-4.11329818101),ABO(-12.257268006),ACACB(-3.62155920976),ACHE(-4.08323111781),ACP5(-3.62216530046),ACSL5(7.27935733739),ADAMTSL1(4.21250078202),ADCY4(3.17006094248),ADD3(4.25193944603),ADGRB2(3.5388732839),ADGRF1(-3.34790806372),ADGRF2(3.92128442185),ADORA2A(13.0917405989),ADRB2(-3.89034642648),AHRR(10.9243820057),AKAP3(4.38178271709),ALDH1A1(-3.72431030208),ALOX15B(5.58008827588),ANK2(11.7…	ABCC8(-4.11329818101),ABO(-12.257268006),ACACB(-3.62155920976),ACHE(-4.08323111781),ACP5(-3.62216530046),ACSL5(7.27935733739),ADAMTSL1(4.21250078202),ADCY4(3.17006094248),ADD3(4.25193944603),ADGRB2(3.5388732839),ADGRF1(-3.34790806372),ADGRF2(3.92128442185),ADORA2A(13.0917405989),ADRB2(-3.89034642648),AHRR(10.9243820057),AKAP3(4.38178271709),ALDH1A1(-3.72431030208),ALOX15B(5.58008827588),ANK2(11.7…
GO:0032309	icosanoid secretion	biological process	6/516	41/15302	0.00235	0.131416286644951	CYP4A11(-3.00400294791),CYP4A38(-3.52448648571),EDN1(-3.3688451926),IL1A(3.61890808642),NOS2(5.85843032186),PLA2R1(4.54517290411)	CYP4A11(-3.00400294791),CYP4A38(-3.52448648571),EDN1(-3.3688451926),IL1A(3.61890808642),NOS2(5.85843032186),PLA2R1(4.54517290411)
GO:0048638	regulation of developmental growth	biological process	37/516	672/15302	0.00237	0.132104415584416	ACACB(-3.62155920976),ADCY4(3.17006094248),ADRB2(-3.89034642648),ANK2(11.7918371285),BMP10(11.6427993292),CPNE5(-4.73867179794),EDN1(-3.3688451926),FLT3(4.01451574507),FRMD1(-3.33910512166),FSTL4(3.56477399555),GJA1(3.65927834028),HEY2(13.2656179764),IGF2(-6.67109718089),LOC119863891(8.59485963255),LRIG1(-3.04240571783),MAP1B(3.19921454558),MCOLN2(4.99994335868),NCAM1(10.5666027162),NOS2(5.858430…	ACACB(-3.62155920976),ADCY4(3.17006094248),ADRB2(-3.89034642648),ANK2(11.7918371285),BMP10(11.6427993292),CPNE5(-4.73867179794),EDN1(-3.3688451926),FLT3(4.01451574507),FRMD1(-3.33910512166),FSTL4(3.56477399555),GJA1(3.65927834028),HEY2(13.2656179764),IGF2(-6.67109718089),LOC119863891(8.59485963255),LRIG1(-3.04240571783),MAP1B(3.19921454558),MCOLN2(4.99994335868),NCAM1(10.5666027162),NOS2(5.858430…
GO:0051046	regulation of secretion	biological process	47/516	911/15302	0.00241	0.13389928802589	ABCC8(-4.11329818101),ACHE(-4.08323111781),ADORA2A(13.0917405989),ALOX15B(5.58008827588),ARHGEF26(-3.04394991562),BANK1(11.101993174),CD38(3.74153564725),CHRNB4(-3.83664747871),CPLX2(4.07036574602),CYP4A11(-3.00400294791),CYP4A38(-3.52448648571),EDN1(-3.3688451926),FLT3(4.01451574507),GABBR2(6.39060962906),GAS6(3.18371713431),GBP1(4.04449485969),GJA1(3.65927834028),GJA5(4.77235391536),GPLD1(-3.23…	ABCC8(-4.11329818101),ACHE(-4.08323111781),ADORA2A(13.0917405989),ALOX15B(5.58008827588),ARHGEF26(-3.04394991562),BANK1(11.101993174),CD38(3.74153564725),CHRNB4(-3.83664747871),CPLX2(4.07036574602),CYP4A11(-3.00400294791),CYP4A38(-3.52448648571),EDN1(-3.3688451926),FLT3(4.01451574507),GABBR2(6.39060962906),GAS6(3.18371713431),GBP1(4.04449485969),GJA1(3.65927834028),GJA5(4.77235391536),GPLD1(-3.23…
GO:0042476	odontogenesis	biological process	11/516	120/15302	0.00244	0.135128774193548	COL1A2(5.711933092),DLX1(3.62799015783),DLX3(10.8830810894),EDN1(-3.3688451926),EDNRA(3.2509966608),FAM20A(6.5823950448),LRP4(10.1643790148),NGFR(13.3212070368),OSR1(-3.26903718076),SMO(4.58762649937),SOSTDC1(5.64225946527)	COL1A2(5.711933092),DLX1(3.62799015783),DLX3(10.8830810894),EDN1(-3.3688451926),EDNRA(3.2509966608),FAM20A(6.5823950448),LRP4(10.1643790148),NGFR(13.3212070368),OSR1(-3.26903718076),SMO(4.58762649937),SOSTDC1(5.64225946527)
GO:0009725	response to hormone	biological process	59/516	1208/15302	0.00248	0.136902379421222	ABCC8(-4.11329818101),ACSL5(7.27935733739),ADCY4(3.17006094248),ADRB2(-3.89034642648),ALDH1A1(-3.72431030208),AREG(4.02461758329),ARNT2(-4.23069550209),ATP6V0D2(3.59454825548),CA4(4.59508574007),CD38(3.74153564725),COL1A2(5.711933092),CYP1A2(6.34669522535),CYP4A11(-3.00400294791),CYP4A38(-3.52448648571),CYP7B1(3.5633874713),DPEP1(-5.11208572671),EDN1(-3.3688451926),EGR2(4.94719513774),F2(-5.34691…	ABCC8(-4.11329818101),ACSL5(7.27935733739),ADCY4(3.17006094248),ADRB2(-3.89034642648),ALDH1A1(-3.72431030208),AREG(4.02461758329),ARNT2(-4.23069550209),ATP6V0D2(3.59454825548),CA4(4.59508574007),CD38(3.74153564725),COL1A2(5.711933092),CYP1A2(6.34669522535),CYP4A11(-3.00400294791),CYP4A38(-3.52448648571),CYP7B1(3.5633874713),DPEP1(-5.11208572671),EDN1(-3.3688451926),EGR2(4.94719513774),F2(-5.34691…
GO:0005509	calcium ion binding	molecular function	28/471	343/13372	3.2e-05	0.141824	ALOX15B(5.58008827588),ATP2B2(8.67835365397),C1R(3.22386239552),C2CD4A(4.02373267268),CABP5(4.32078444947),CHP2(-11.2127638639),DYSF(8.83937177774),EFCAB6(-3.32679136904),EML1(3.28464609803),ENPP3(-3.17918151945),LOC102153034(-12.8605529066),LOC611813(-3.50363862095),LRP2(8.64079924887),MGMT(-3.18834559881),PITPNM3(4.39358109844),PLCB1(5.89588199235),S100A2(3.92850241702),S100A4(-5.46531049352),S…	ALOX15B(5.58008827588),ATP2B2(8.67835365397),C1R(3.22386239552),C2CD4A(4.02373267268),CABP5(4.32078444947),CHP2(-11.2127638639),DYSF(8.83937177774),EFCAB6(-3.32679136904),EML1(3.28464609803),ENPP3(-3.17918151945),LOC102153034(-12.8605529066),LOC611813(-3.50363862095),LRP2(8.64079924887),MGMT(-3.18834559881),PITPNM3(4.39358109844),PLCB1(5.89588199235),S100A2(3.92850241702),S100A4(-5.46531049352),S…
GO:0045089	positive regulation of innate immune response	biological process	20/516	296/15302	0.00258	0.141966153846154	CD226(10.6868156446),CLEC7A(-14.8753820406),DMBT1(3.02096907709),GBP5(6.06981626019),IL12A(13.6267915993),IL18RAP(12.7992991626),ITGB2(-5.77788517684),LOC100684769(-3.3890426366),LOC485869(-3.50580800324),MMP2(-10.0364209105),MUC20(-3.71981294569),MUC5AC(-6.1826318192),MUC5B(-8.41006768099),NOD2(10.247860281),PAK3(3.26467463722),RAB7B(10.0336386555),RFTN1(13.3052894244),RPS6KA5(3.34233313488),TLR…	CD226(10.6868156446),CLEC7A(-14.8753820406),DMBT1(3.02096907709),GBP5(6.06981626019),IL12A(13.6267915993),IL18RAP(12.7992991626),ITGB2(-5.77788517684),LOC100684769(-3.3890426366),LOC485869(-3.50580800324),MMP2(-10.0364209105),MUC20(-3.71981294569),MUC5AC(-6.1826318192),MUC5B(-8.41006768099),NOD2(10.247860281),PAK3(3.26467463722),RAB7B(10.0336386555),RFTN1(13.3052894244),RPS6KA5(3.34233313488),TLR…
GO:0044070	regulation of anion transport	biological process	11/516	121/15302	0.00260	0.142609584664537	ACSL5(7.27935733739),ADORA2A(13.0917405989),CYP4A11(-3.00400294791),CYP4A38(-3.52448648571),EDN1(-3.3688451926),IL1A(3.61890808642),OSR1(-3.26903718076),PLA2R1(4.54517290411),SLC38A3(-3.21631323952),STC2(3.53532622191),TRPA1(-9.67065624912)	ACSL5(7.27935733739),ADORA2A(13.0917405989),CYP4A11(-3.00400294791),CYP4A38(-3.52448648571),EDN1(-3.3688451926),IL1A(3.61890808642),OSR1(-3.26903718076),PLA2R1(4.54517290411),SLC38A3(-3.21631323952),STC2(3.53532622191),TRPA1(-9.67065624912)
GO:1903530	regulation of secretion by cell	biological process	44/516	843/15302	0.00265	0.144770909090909	ABCC8(-4.11329818101),ACHE(-4.08323111781),ADORA2A(13.0917405989),ALOX15B(5.58008827588),ARHGEF26(-3.04394991562),BANK1(11.101993174),CD38(3.74153564725),CHRNB4(-3.83664747871),CPLX2(4.07036574602),EDN1(-3.3688451926),FLT3(4.01451574507),GABBR2(6.39060962906),GAS6(3.18371713431),GBP1(4.04449485969),GJA1(3.65927834028),GJA5(4.77235391536),GPLD1(-3.23207073074),IL11(6.40109098867),IL1A(3.6189080864…	ABCC8(-4.11329818101),ACHE(-4.08323111781),ADORA2A(13.0917405989),ALOX15B(5.58008827588),ARHGEF26(-3.04394991562),BANK1(11.101993174),CD38(3.74153564725),CHRNB4(-3.83664747871),CPLX2(4.07036574602),EDN1(-3.3688451926),FLT3(4.01451574507),GABBR2(6.39060962906),GAS6(3.18371713431),GBP1(4.04449485969),GJA1(3.65927834028),GJA5(4.77235391536),GPLD1(-3.23207073074),IL11(6.40109098867),IL1A(3.6189080864…
GO:0001912	positive regulation of leukocyte mediated cytotoxicity	biological process	6/516	42/15302	0.00267	0.144770909090909	CD226(10.6868156446),IL12A(13.6267915993),IL18RAP(12.7992991626),LOC119874472(5.47163019741),LOC119876918(12.3599169867),NOS2(5.85843032186)	CD226(10.6868156446),IL12A(13.6267915993),IL18RAP(12.7992991626),LOC119874472(5.47163019741),LOC119876918(12.3599169867),NOS2(5.85843032186)
GO:0086012	membrane depolarization during cardiac muscle cell action potential	biological process	4/516	18/15302	0.00268	0.144770909090909	ANK2(11.7918371285),CACNB2(5.50245832444),GJA5(4.77235391536),KCNJ2(-3.03014045346)	ANK2(11.7918371285),CACNB2(5.50245832444),GJA5(4.77235391536),KCNJ2(-3.03014045346)
GO:1900017	positive regulation of cytokine production involved in inflammatory response	biological process	4/516	18/15302	0.00268	0.144770909090909	GBP5(6.06981626019),GPSM3(-3.43508451465),NOD2(10.247860281),TLR4(-4.58960504562)	GBP5(6.06981626019),GPSM3(-3.43508451465),NOD2(10.247860281),TLR4(-4.58960504562)
GO:0071219	cellular response to molecule of bacterial origin	biological process	15/516	196/15302	0.00269	0.144770909090909	AXL(4.9376918307),CXCL10(-13.7388009038),ENTPD2(-4.88610872627),IL12A(13.6267915993),IL24(5.3087520571),IRF8(3.26371452176),LOC100684769(-3.3890426366),LOC119874472(5.47163019741),LOC119876918(12.3599169867),LOC485869(-3.50580800324),NCAM1(10.5666027162),NOD2(10.247860281),NOS2(5.85843032186),TFPI(-11.5496178357),TLR4(-4.58960504562)	AXL(4.9376918307),CXCL10(-13.7388009038),ENTPD2(-4.88610872627),IL12A(13.6267915993),IL24(5.3087520571),IRF8(3.26371452176),LOC100684769(-3.3890426366),LOC119874472(5.47163019741),LOC119876918(12.3599169867),LOC485869(-3.50580800324),NCAM1(10.5666027162),NOD2(10.247860281),NOS2(5.85843032186),TFPI(-11.5496178357),TLR4(-4.58960504562)
GO:0051707	response to other organism	biological process	54/516	1088/15302	0.00269	0.144770909090909	ABCC8(-4.11329818101),ABO(-12.257268006),ACP5(-3.62216530046),ATP2A3(-9.12817995224),AXL(4.9376918307),BANK1(11.101993174),BATF(4.48117845692),BATF3(4.74096520034),BST2(-3.1277922092),CCL22(11.447987211),CH25H(13.1394921981),CLEC7A(-14.8753820406),CXCL10(-13.7388009038),CXCL8(7.51913652515),CYP1A2(6.34669522535),DMBT1(3.02096907709),EDN1(-3.3688451926),EDNRA(3.2509966608),ENTPD2(-4.88610872627),F…	ABCC8(-4.11329818101),ABO(-12.257268006),ACP5(-3.62216530046),ATP2A3(-9.12817995224),AXL(4.9376918307),BANK1(11.101993174),BATF(4.48117845692),BATF3(4.74096520034),BST2(-3.1277922092),CCL22(11.447987211),CH25H(13.1394921981),CLEC7A(-14.8753820406),CXCL10(-13.7388009038),CXCL8(7.51913652515),CYP1A2(6.34669522535),DMBT1(3.02096907709),EDN1(-3.3688451926),EDNRA(3.2509966608),ENTPD2(-4.88610872627),F…
GO:0006022	aminoglycan metabolic process	biological process	13/516	158/15302	0.00271	0.1453915	B3GNT3(-12.6352147668),CHST1(-3.10707221057),CHST2(4.15964988547),CHST3(3.79949796021),CSGALNACT1(5.77573547886),GALNT5(15.3817078675),HAS2(3.11066663552),HPSE(4.52409508963),HS3ST5(-5.45766618501),OGN(3.09304363556),OMD(10.6699391489),SULF1(4.8505952866),XYLT1(4.55946341737)	B3GNT3(-12.6352147668),CHST1(-3.10707221057),CHST2(4.15964988547),CHST3(3.79949796021),CSGALNACT1(5.77573547886),GALNT5(15.3817078675),HAS2(3.11066663552),HPSE(4.52409508963),HS3ST5(-5.45766618501),OGN(3.09304363556),OMD(10.6699391489),SULF1(4.8505952866),XYLT1(4.55946341737)
GO:0002730	regulation of dendritic cell cytokine production	biological process	3/516	9/15302	0.00275	0.146167182662539	BST2(-3.1277922092),NOD2(10.247860281),TLR4(-4.58960504562)	BST2(-3.1277922092),NOD2(10.247860281),TLR4(-4.58960504562)
GO:0010193	response to ozone	biological process	3/516	9/15302	0.00275	0.146167182662539	EDN1(-3.3688451926),IL1A(3.61890808642),SCGB1A1(-7.49611882365)	EDN1(-3.3688451926),IL1A(3.61890808642),SCGB1A1(-7.49611882365)
GO:0090091	positive regulation of extracellular matrix disassembly	biological process	3/516	9/15302	0.00275	0.146167182662539	DDR2(3.69573217885),FSCN1(3.23991495949),PDPN(3.36922124749)	DDR2(3.69573217885),FSCN1(3.23991495949),PDPN(3.36922124749)
GO:0005581	collagen trimer	cellular component	5/523	29/15280	0.00277	0.148851052631579	COL10A1(12.4230108302),COL15A1(4.56257213486),COL18A1(-4.40164460747),COL1A2(5.711933092),COL27A1(-4.2594877359)	COL10A1(12.4230108302),COL15A1(4.56257213486),COL18A1(-4.40164460747),COL1A2(5.711933092),COL27A1(-4.2594877359)
GO:0005788	endoplasmic reticulum lumen	cellular component	19/523	273/15280	0.00277	0.148851052631579	ACHE(-4.08323111781),ARSL(6.81447648182),CHRDL1(4.74559702026),COL10A1(12.4230108302),COL15A1(4.56257213486),COL18A1(-4.40164460747),COL1A2(5.711933092),COL27A1(-4.2594877359),EDN1(-3.3688451926),F2(-5.34691837052),F5(13.7443370198),FLT3(4.01451574507),GAS6(3.18371713431),IGFBP5(-11.4257124547),IL12A(13.6267915993),IL27(4.00698776414),MGAT4A(3.85798758001),SPP2(4.29259767885),STC2(3.53532622191)	ACHE(-4.08323111781),ARSL(6.81447648182),CHRDL1(4.74559702026),COL10A1(12.4230108302),COL15A1(4.56257213486),COL18A1(-4.40164460747),COL1A2(5.711933092),COL27A1(-4.2594877359),EDN1(-3.3688451926),F2(-5.34691837052),F5(13.7443370198),FLT3(4.01451574507),GAS6(3.18371713431),IGFBP5(-11.4257124547),IL12A(13.6267915993),IL27(4.00698776414),MGAT4A(3.85798758001),SPP2(4.29259767885),STC2(3.53532622191)
GO:0043207	response to external biotic stimulus	biological process	54/516	1091/15302	0.00285	0.151014814814815	ABCC8(-4.11329818101),ABO(-12.257268006),ACP5(-3.62216530046),ATP2A3(-9.12817995224),AXL(4.9376918307),BANK1(11.101993174),BATF(4.48117845692),BATF3(4.74096520034),BST2(-3.1277922092),CCL22(11.447987211),CH25H(13.1394921981),CLEC7A(-14.8753820406),CXCL10(-13.7388009038),CXCL8(7.51913652515),CYP1A2(6.34669522535),DMBT1(3.02096907709),EDN1(-3.3688451926),EDNRA(3.2509966608),ENTPD2(-4.88610872627),F…	ABCC8(-4.11329818101),ABO(-12.257268006),ACP5(-3.62216530046),ATP2A3(-9.12817995224),AXL(4.9376918307),BANK1(11.101993174),BATF(4.48117845692),BATF3(4.74096520034),BST2(-3.1277922092),CCL22(11.447987211),CH25H(13.1394921981),CLEC7A(-14.8753820406),CXCL10(-13.7388009038),CXCL8(7.51913652515),CYP1A2(6.34669522535),DMBT1(3.02096907709),EDN1(-3.3688451926),EDNRA(3.2509966608),ENTPD2(-4.88610872627),F…
GO:0035296	regulation of tube diameter	biological process	13/516	159/15302	0.00286	0.1510784	ADD3(4.25193944603),ADORA2A(13.0917405989),ADRB2(-3.89034642648),CD38(3.74153564725),EDN1(-3.3688451926),EDNRA(3.2509966608),GJA1(3.65927834028),GJA5(4.77235391536),MMP2(-10.0364209105),NCAM1(10.5666027162),NOS2(5.85843032186),OLR1(6.9731930049),SMPD3(9.55891173279)	ADD3(4.25193944603),ADORA2A(13.0917405989),ADRB2(-3.89034642648),CD38(3.74153564725),EDN1(-3.3688451926),EDNRA(3.2509966608),GJA1(3.65927834028),GJA5(4.77235391536),MMP2(-10.0364209105),NCAM1(10.5666027162),NOS2(5.85843032186),OLR1(6.9731930049),SMPD3(9.55891173279)
GO:0048468	cell development	biological process	135/516	3226/15302	0.00287	0.151141595092025	ABCC8(-4.11329818101),ACHE(-4.08323111781),ADAMTSL1(4.21250078202),ADGRF1(-3.34790806372),ADORA2A(13.0917405989),ANK1(4.78640256845),ANK2(11.7918371285),ANOS1(4.91761836035),ANTXR1(3.74335544108),AREG(4.02461758329),ARNT2(-4.23069550209),ASPA(3.45118232985),ATP2A3(-9.12817995224),ATP2B2(8.67835365397),AXL(4.9376918307),BMP10(11.6427993292),CACNB2(5.50245832444),CAP2(4.28599962128),CCDC88A(3.19471…	ABCC8(-4.11329818101),ACHE(-4.08323111781),ADAMTSL1(4.21250078202),ADGRF1(-3.34790806372),ADORA2A(13.0917405989),ANK1(4.78640256845),ANK2(11.7918371285),ANOS1(4.91761836035),ANTXR1(3.74335544108),AREG(4.02461758329),ARNT2(-4.23069550209),ASPA(3.45118232985),ATP2A3(-9.12817995224),ATP2B2(8.67835365397),AXL(4.9376918307),BMP10(11.6427993292),CACNB2(5.50245832444),CAP2(4.28599962128),CCDC88A(3.19471…
GO:0045444	fat cell differentiation	biological process	16/516	218/15302	0.00300	0.157024390243902	ADRB2(-3.89034642648),DACT1(12.4373272798),EGR2(4.94719513774),IL11(6.40109098867),KLF4(3.99470053353),LAMA4(12.4694467994),LRRC8C(3.74330297914),NR4A1(6.81052143414),NR4A2(5.06794830928),NR4A3(5.13333886309),PLCB1(5.89588199235),PSMB8(-4.61958604233),RARRES2(-3.23701706024),RORA(10.7204893901),SELENBP1(-3.52344124372),ZBTB7C(-4.13448273578)	ADRB2(-3.89034642648),DACT1(12.4373272798),EGR2(4.94719513774),IL11(6.40109098867),KLF4(3.99470053353),LAMA4(12.4694467994),LRRC8C(3.74330297914),NR4A1(6.81052143414),NR4A2(5.06794830928),NR4A3(5.13333886309),PLCB1(5.89588199235),PSMB8(-4.61958604233),RARRES2(-3.23701706024),RORA(10.7204893901),SELENBP1(-3.52344124372),ZBTB7C(-4.13448273578)
GO:0071216	cellular response to biotic stimulus	biological process	16/516	218/15302	0.00300	0.157024390243902	AXL(4.9376918307),CLEC7A(-14.8753820406),CXCL10(-13.7388009038),ENTPD2(-4.88610872627),IL12A(13.6267915993),IL24(5.3087520571),IRF8(3.26371452176),LOC100684769(-3.3890426366),LOC119874472(5.47163019741),LOC119876918(12.3599169867),LOC485869(-3.50580800324),NCAM1(10.5666027162),NOD2(10.247860281),NOS2(5.85843032186),TFPI(-11.5496178357),TLR4(-4.58960504562)	AXL(4.9376918307),CLEC7A(-14.8753820406),CXCL10(-13.7388009038),ENTPD2(-4.88610872627),IL12A(13.6267915993),IL24(5.3087520571),IRF8(3.26371452176),LOC100684769(-3.3890426366),LOC119874472(5.47163019741),LOC119876918(12.3599169867),LOC485869(-3.50580800324),NCAM1(10.5666027162),NOD2(10.247860281),NOS2(5.85843032186),TFPI(-11.5496178357),TLR4(-4.58960504562)
GO:0033280	response to vitamin D	biological process	6/516	43/15302	0.00302	0.157590759878419	CXCL10(-13.7388009038),CYP24A1(3.0755049412),KL(3.68948711336),LRP2(8.64079924887),NOS2(5.85843032186),STC2(3.53532622191)	CXCL10(-13.7388009038),CYP24A1(3.0755049412),KL(3.68948711336),LRP2(8.64079924887),NOS2(5.85843032186),STC2(3.53532622191)
GO:1903859	regulation of dendrite extension	biological process	5/516	30/15302	0.00303	0.157633454545455	CPNE5(-4.73867179794),LOC119863891(8.59485963255),SYT1(3.55137504628),SYT3(-3.2916150485),UNC13A(-8.97732763088)	CPNE5(-4.73867179794),LOC119863891(8.59485963255),SYT1(3.55137504628),SYT3(-3.2916150485),UNC13A(-8.97732763088)
GO:0007411	axon guidance	biological process	30/516	520/15302	0.00304	0.157675891238671	ADAMTSL1(4.21250078202),ANK2(11.7918371285),ANOS1(4.91761836035),ARNT2(-4.23069550209),CAP2(4.28599962128),DDR2(3.69573217885),DLX5(3.14422878452),EGR2(4.94719513774),FLRT3(-3.03888336167),GBX2(6.76654344722),GIPC2(3.73416190236),IGSF9B(9.52947610537),ITGB2(-5.77788517684),LOC119863891(8.59485963255),NCAM1(10.5666027162),NGFR(13.3212070368),NR4A3(5.13333886309),PAK3(3.26467463722),RAC2(11.5189661…	ADAMTSL1(4.21250078202),ANK2(11.7918371285),ANOS1(4.91761836035),ARNT2(-4.23069550209),CAP2(4.28599962128),DDR2(3.69573217885),DLX5(3.14422878452),EGR2(4.94719513774),FLRT3(-3.03888336167),GBX2(6.76654344722),GIPC2(3.73416190236),IGSF9B(9.52947610537),ITGB2(-5.77788517684),LOC119863891(8.59485963255),NCAM1(10.5666027162),NGFR(13.3212070368),NR4A3(5.13333886309),PAK3(3.26467463722),RAC2(11.5189661…
GO:0030141	secretory granule	cellular component	42/523	789/15280	0.00303	0.158647692307692	AKAP3(4.38178271709),ATP8B3(-3.35911365601),ATP8B4(-3.92192944354),BMF(-3.2947157555),BST2(-3.1277922092),CA4(4.59508574007),CD38(3.74153564725),CHRNB4(-3.83664747871),CRISPLD2(4.44638722022),DMBT1(3.02096907709),DPP7(-3.37075820811),EDN1(-3.3688451926),F5(13.7443370198),FGL2(3.76628390362),FSTL4(3.56477399555),GAS6(3.18371713431),HPSE(4.52409508963),IGF2(-6.67109718089),ITGB2(-5.77788517684),KCN…	AKAP3(4.38178271709),ATP8B3(-3.35911365601),ATP8B4(-3.92192944354),BMF(-3.2947157555),BST2(-3.1277922092),CA4(4.59508574007),CD38(3.74153564725),CHRNB4(-3.83664747871),CRISPLD2(4.44638722022),DMBT1(3.02096907709),DPP7(-3.37075820811),EDN1(-3.3688451926),F5(13.7443370198),FGL2(3.76628390362),FSTL4(3.56477399555),GAS6(3.18371713431),HPSE(4.52409508963),IGF2(-6.67109718089),ITGB2(-5.77788517684),KCN…
GO:0045211	postsynaptic membrane	cellular component	14/523	177/15280	0.00312	0.159276	ACHE(-4.08323111781),ADORA2A(13.0917405989),ANK1(4.78640256845),ATP2B2(8.67835365397),CHRNA7(-5.35407409728),CHRNB4(-3.83664747871),DLG2(4.22953283204),FLRT3(-3.03888336167),ITGB2(-5.77788517684),LZTS1(12.0539880848),NCAM1(10.5666027162),NSG1(3.11688631925),SNAP91(4.33884461459),UNC13A(-8.97732763088)	ACHE(-4.08323111781),ADORA2A(13.0917405989),ANK1(4.78640256845),ATP2B2(8.67835365397),CHRNA7(-5.35407409728),CHRNB4(-3.83664747871),DLG2(4.22953283204),FLRT3(-3.03888336167),ITGB2(-5.77788517684),LZTS1(12.0539880848),NCAM1(10.5666027162),NSG1(3.11688631925),SNAP91(4.33884461459),UNC13A(-8.97732763088)
GO:0090303	positive regulation of wound healing	biological process	8/516	73/15302	0.00311	0.159691173184358	F2(-5.34691837052),HPSE(4.52409508963),LOC119863891(8.59485963255),PDPN(3.36922124749),RAC2(11.518966181),SELP(14.8859498902),THBD(3.12915265267),TLR4(-4.58960504562)	F2(-5.34691837052),HPSE(4.52409508963),LOC119863891(8.59485963255),PDPN(3.36922124749),RAC2(11.518966181),SELP(14.8859498902),THBD(3.12915265267),TLR4(-4.58960504562)
GO:0009612	response to mechanical stimulus	biological process	20/516	301/15302	0.00312	0.159691173184358	APBA1(6.22743888333),ATP2B2(8.67835365397),CXCL10(-13.7388009038),DLX5(3.14422878452),EDN1(-3.3688451926),EDNRA(3.2509966608),ENTPD2(-4.88610872627),F2(-5.34691837052),GABBR2(6.39060962906),GJA1(3.65927834028),IGF2(-6.67109718089),IGSF9B(9.52947610537),KCNJ2(-3.03014045346),LOC119863891(8.59485963255),MAP1B(3.19921454558),MMP2(-10.0364209105),NOS2(5.85843032186),SLC1A3(9.78404587023),TLR4(-4.5896…	APBA1(6.22743888333),ATP2B2(8.67835365397),CXCL10(-13.7388009038),DLX5(3.14422878452),EDN1(-3.3688451926),EDNRA(3.2509966608),ENTPD2(-4.88610872627),F2(-5.34691837052),GABBR2(6.39060962906),GJA1(3.65927834028),IGF2(-6.67109718089),IGSF9B(9.52947610537),KCNJ2(-3.03014045346),LOC119863891(8.59485963255),MAP1B(3.19921454558),MMP2(-10.0364209105),NOS2(5.85843032186),SLC1A3(9.78404587023),TLR4(-4.5896…
GO:0042471	ear morphogenesis	biological process	12/516	142/15302	0.00312	0.159691173184358	ATP2B2(8.67835365397),DLX3(10.8830810894),DLX5(3.14422878452),DLX6(10.9705157707),EDN1(-3.3688451926),GBX2(6.76654344722),LRIG1(-3.04240571783),MAFB(-5.11808307341),NR4A3(5.13333886309),OSR1(-3.26903718076),PRRX1(7.36170964806),USH1C(3.20657301897)	ATP2B2(8.67835365397),DLX3(10.8830810894),DLX5(3.14422878452),DLX6(10.9705157707),EDN1(-3.3688451926),GBX2(6.76654344722),LRIG1(-3.04240571783),MAFB(-5.11808307341),NR4A3(5.13333886309),OSR1(-3.26903718076),PRRX1(7.36170964806),USH1C(3.20657301897)
GO:0008045	motor neuron axon guidance	biological process	11/516	124/15302	0.00315	0.159691173184358	DDR2(3.69573217885),EGR2(4.94719513774),GIPC2(3.73416190236),LOC119863891(8.59485963255),NCAM1(10.5666027162),PAK3(3.26467463722),RAC2(11.518966181),ROBO3(3.70684420203),SULF1(4.8505952866),TLL2(3.80808842081),ZEB2(11.6468511795)	DDR2(3.69573217885),EGR2(4.94719513774),GIPC2(3.73416190236),LOC119863891(8.59485963255),NCAM1(10.5666027162),PAK3(3.26467463722),RAC2(11.518966181),ROBO3(3.70684420203),SULF1(4.8505952866),TLL2(3.80808842081),ZEB2(11.6468511795)
GO:0050804	modulation of chemical synaptic transmission	biological process	28/516	476/15302	0.00316	0.159691173184358	ACHE(-4.08323111781),ADORA2A(13.0917405989),ADRB2(-3.89034642648),ARHGEF26(-3.04394991562),ATP2B2(8.67835365397),CD38(3.74153564725),CHRNB4(-3.83664747871),CPLX2(4.07036574602),CTNND2(3.47818647712),EDN1(-3.3688451926),EGR2(4.94719513774),GABBR2(6.39060962906),GNAI1(4.28680595546),IGSF9B(9.52947610537),LZTS1(12.0539880848),MAP1B(3.19921454558),NCAM1(10.5666027162),NGFR(13.3212070368),NSG1(3.11688…	ACHE(-4.08323111781),ADORA2A(13.0917405989),ADRB2(-3.89034642648),ARHGEF26(-3.04394991562),ATP2B2(8.67835365397),CD38(3.74153564725),CHRNB4(-3.83664747871),CPLX2(4.07036574602),CTNND2(3.47818647712),EDN1(-3.3688451926),EGR2(4.94719513774),GABBR2(6.39060962906),GNAI1(4.28680595546),IGSF9B(9.52947610537),LZTS1(12.0539880848),MAP1B(3.19921454558),NCAM1(10.5666027162),NGFR(13.3212070368),NSG1(3.11688…
GO:0051049	regulation of transport	biological process	89/516	1995/15302	0.00316	0.159691173184358	ABCC8(-4.11329818101),ACHE(-4.08323111781),ACSL5(7.27935733739),ADORA2A(13.0917405989),ADRB2(-3.89034642648),ALOX15B(5.58008827588),ANK2(11.7918371285),ANXA13(-3.61051677385),ARHGEF26(-3.04394991562),ATP2A3(-9.12817995224),ATP2B2(8.67835365397),AXL(4.9376918307),BANK1(11.101993174),BST2(-3.1277922092),CACNB2(5.50245832444),CD38(3.74153564725),CHP2(-11.2127638639),CHRNB4(-3.83664747871),CPLX2(4.07…	ABCC8(-4.11329818101),ACHE(-4.08323111781),ACSL5(7.27935733739),ADORA2A(13.0917405989),ADRB2(-3.89034642648),ALOX15B(5.58008827588),ANK2(11.7918371285),ANXA13(-3.61051677385),ARHGEF26(-3.04394991562),ATP2A3(-9.12817995224),ATP2B2(8.67835365397),AXL(4.9376918307),BANK1(11.101993174),BST2(-3.1277922092),CACNB2(5.50245832444),CD38(3.74153564725),CHP2(-11.2127638639),CHRNB4(-3.83664747871),CPLX2(4.07…
GO:0065007	biological regulation	biological process	410/516	11370/15302	0.00319	0.159691173184358	ABCC8(-4.11329818101),ABI3(11.3012370506),ABO(-12.257268006),ACACB(-3.62155920976),ACHE(-4.08323111781),ACP5(-3.62216530046),ACSL5(7.27935733739),ADAM12(5.30165735652),ADAM19(7.13762796639),ADCY4(3.17006094248),ADD3(4.25193944603),ADGRB2(3.5388732839),ADGRF1(-3.34790806372),ADGRF2(3.92128442185),ADORA2A(13.0917405989),ADRB2(-3.89034642648),AHRR(10.9243820057),AKAP3(4.38178271709),ALDH1A1(-3.72431…	ABCC8(-4.11329818101),ABI3(11.3012370506),ABO(-12.257268006),ACACB(-3.62155920976),ACHE(-4.08323111781),ACP5(-3.62216530046),ACSL5(7.27935733739),ADAM12(5.30165735652),ADAM19(7.13762796639),ADCY4(3.17006094248),ADD3(4.25193944603),ADGRB2(3.5388732839),ADGRF1(-3.34790806372),ADGRF2(3.92128442185),ADORA2A(13.0917405989),ADRB2(-3.89034642648),AHRR(10.9243820057),AKAP3(4.38178271709),ALDH1A1(-3.72431…
GO:0003177	pulmonary valve development	biological process	4/516	19/15302	0.00331	0.159691173184358	GJA5(4.77235391536),HEY2(13.2656179764),HEYL(13.0864895558),TBX20(4.2817402037)	GJA5(4.77235391536),HEY2(13.2656179764),HEYL(13.0864895558),TBX20(4.2817402037)
GO:0014829	vascular smooth muscle contraction	biological process	4/516	19/15302	0.00331	0.159691173184358	CD38(3.74153564725),EDN1(-3.3688451926),EDNRA(3.2509966608),SMPD3(9.55891173279)	CD38(3.74153564725),EDN1(-3.3688451926),EDNRA(3.2509966608),SMPD3(9.55891173279)
GO:0042832	defense response to protozoan	biological process	4/516	19/15302	0.00331	0.159691173184358	BATF(4.48117845692),CLEC7A(-14.8753820406),IL12A(13.6267915993),IRF8(3.26371452176)	BATF(4.48117845692),CLEC7A(-14.8753820406),IL12A(13.6267915993),IRF8(3.26371452176)
GO:0060297	regulation of sarcomere organization	biological process	4/516	19/15302	0.00331	0.159691173184358	BMP10(11.6427993292),EDN1(-3.3688451926),ITGB2(-5.77788517684),PARVB(4.75246985017)	BMP10(11.6427993292),EDN1(-3.3688451926),ITGB2(-5.77788517684),PARVB(4.75246985017)
GO:0006507	GPI anchor release	biological process	2/516	3/15302	0.00333	0.159691173184358	DPEP1(-5.11208572671),GPLD1(-3.23207073074)	DPEP1(-5.11208572671),GPLD1(-3.23207073074)
GO:0010643	cell communication by chemical coupling	biological process	2/516	3/15302	0.00333	0.159691173184358	GJA1(3.65927834028),GJA5(4.77235391536)	GJA1(3.65927834028),GJA5(4.77235391536)
GO:0032929	negative regulation of superoxide anion generation	biological process	2/516	3/15302	0.00333	0.159691173184358	ACP5(-3.62216530046),PON3(3.89847146347)	ACP5(-3.62216530046),PON3(3.89847146347)
GO:0036100	leukotriene catabolic process	biological process	2/516	3/15302	0.00333	0.159691173184358	CYP4A11(-3.00400294791),CYP4A38(-3.52448648571)	CYP4A11(-3.00400294791),CYP4A38(-3.52448648571)
GO:0036101	leukotriene B4 catabolic process	biological process	2/516	3/15302	0.00333	0.159691173184358	CYP4A11(-3.00400294791),CYP4A38(-3.52448648571)	CYP4A11(-3.00400294791),CYP4A38(-3.52448648571)
GO:0036102	leukotriene B4 metabolic process	biological process	2/516	3/15302	0.00333	0.159691173184358	CYP4A11(-3.00400294791),CYP4A38(-3.52448648571)	CYP4A11(-3.00400294791),CYP4A38(-3.52448648571)
GO:0043385	mycotoxin metabolic process	biological process	2/516	3/15302	0.00333	0.159691173184358	CYP1A1(4.073133213),CYP1A2(6.34669522535)	CYP1A1(4.073133213),CYP1A2(6.34669522535)
GO:0060584	regulation of prostaglandin-endoperoxide synthase activity	biological process	2/516	3/15302	0.00333	0.159691173184358	EDN1(-3.3688451926),NOD2(10.247860281)	EDN1(-3.3688451926),NOD2(10.247860281)
GO:0060585	positive regulation of prostaglandin-endoperoxide synthase activity	biological process	2/516	3/15302	0.00333	0.159691173184358	EDN1(-3.3688451926),NOD2(10.247860281)	EDN1(-3.3688451926),NOD2(10.247860281)
GO:0071608	macrophage inflammatory protein-1 alpha production	biological process	2/516	3/15302	0.00333	0.159691173184358	MCOLN2(4.99994335868),NOD2(10.247860281)	MCOLN2(4.99994335868),NOD2(10.247860281)
GO:0071673	positive regulation of smooth muscle cell chemotaxis	biological process	2/516	3/15302	0.00333	0.159691173184358	GJA1(3.65927834028),LPAR1(3.39972563077)	GJA1(3.65927834028),LPAR1(3.39972563077)
GO:0098904	regulation of AV node cell action potential	biological process	2/516	3/15302	0.00333	0.159691173184358	ANK2(11.7918371285),GJA5(4.77235391536)	ANK2(11.7918371285),GJA5(4.77235391536)
GO:1900623	regulation of monocyte aggregation	biological process	2/516	3/15302	0.00333	0.159691173184358	HAS2(3.11066663552),NR4A3(5.13333886309)	HAS2(3.11066663552),NR4A3(5.13333886309)
GO:1900625	positive regulation of monocyte aggregation	biological process	2/516	3/15302	0.00333	0.159691173184358	HAS2(3.11066663552),NR4A3(5.13333886309)	HAS2(3.11066663552),NR4A3(5.13333886309)
GO:2000361	regulation of prostaglandin-E synthase activity	biological process	2/516	3/15302	0.00333	0.159691173184358	ITGB2(-5.77788517684),NOD2(10.247860281)	ITGB2(-5.77788517684),NOD2(10.247860281)
GO:2000363	positive regulation of prostaglandin-E synthase activity	biological process	2/516	3/15302	0.00333	0.159691173184358	ITGB2(-5.77788517684),NOD2(10.247860281)	ITGB2(-5.77788517684),NOD2(10.247860281)
GO:0042383	sarcolemma	cellular component	11/523	123/15280	0.00331	0.160510697674419	ABCC8(-4.11329818101),ADRB2(-3.89034642648),ANK1(4.78640256845),ANK2(11.7918371285),CA4(4.59508574007),CACNB2(5.50245832444),DYSF(8.83937177774),EDNRA(3.2509966608),KCNJ11(-3.99402330437),KCNJ2(-3.03014045346),SLC8A3(13.7543732556)	ABCC8(-4.11329818101),ADRB2(-3.89034642648),ANK1(4.78640256845),ANK2(11.7918371285),CA4(4.59508574007),CACNB2(5.50245832444),DYSF(8.83937177774),EDNRA(3.2509966608),KCNJ11(-3.99402330437),KCNJ2(-3.03014045346),SLC8A3(13.7543732556)
GO:0031594	neuromuscular junction	cellular component	12/523	141/15280	0.00332	0.160510697674419	ACHE(-4.08323111781),ARHGEF26(-3.04394991562),EML1(3.28464609803),LOC100683203(12.3682799995),LRP4(10.1643790148),NCAM1(10.5666027162),PAK3(3.26467463722),PARD6G(3.27711449957),SLC8A3(13.7543732556),STXBP5L(8.82790368734),SYT1(3.55137504628),UNC13A(-8.97732763088)	ACHE(-4.08323111781),ARHGEF26(-3.04394991562),EML1(3.28464609803),LOC100683203(12.3682799995),LRP4(10.1643790148),NCAM1(10.5666027162),PAK3(3.26467463722),PARD6G(3.27711449957),SLC8A3(13.7543732556),STXBP5L(8.82790368734),SYT1(3.55137504628),UNC13A(-8.97732763088)
GO:0012506	vesicle membrane	cellular component	34/523	607/15280	0.00338	0.160510697674419	ABCC8(-4.11329818101),ADRB2(-3.89034642648),AREG(4.02461758329),ATP6V0D2(3.59454825548),ATP8B4(-3.92192944354),BST2(-3.1277922092),CA4(4.59508574007),CD38(3.74153564725),CHRNB4(-3.83664747871),DLA-DRA(-3.27494942529),DMBT1(3.02096907709),DYSF(8.83937177774),ENPEP(7.08127865619),GBP1(4.04449485969),ITGB2(-5.77788517684),IYD(4.03128313814),LOC100684769(-3.3890426366),LOC606845(-3.73984765269),LRP2(…	ABCC8(-4.11329818101),ADRB2(-3.89034642648),AREG(4.02461758329),ATP6V0D2(3.59454825548),ATP8B4(-3.92192944354),BST2(-3.1277922092),CA4(4.59508574007),CD38(3.74153564725),CHRNB4(-3.83664747871),DLA-DRA(-3.27494942529),DMBT1(3.02096907709),DYSF(8.83937177774),ENPEP(7.08127865619),GBP1(4.04449485969),ITGB2(-5.77788517684),IYD(4.03128313814),LOC100684769(-3.3890426366),LOC606845(-3.73984765269),LRP2(…
GO:0060421	positive regulation of heart growth	biological process	6/516	44/15302	0.00339	0.1621156545961	ACACB(-3.62155920976),BMP10(11.6427993292),EDN1(-3.3688451926),HEY2(13.2656179764),NCAM1(10.5666027162),TBX20(4.2817402037)	ACACB(-3.62155920976),BMP10(11.6427993292),EDN1(-3.3688451926),HEY2(13.2656179764),NCAM1(10.5666027162),TBX20(4.2817402037)
GO:0017171	serine hydrolase activity	molecular function	16/471	151/13372	8.4e-05	0.162506666666667	ACHE(-4.08323111781),C1R(3.22386239552),CPVL(4.62622343792),CTSK(3.7182782784),DPP7(-3.37075820811),F2(-5.34691837052),HABP2(-13.88889796),HGFAC(4.19030648642),LOC482175(10.1645705655),MMP2(-10.0364209105),NAALAD2(4.05863602784),PRSS12(3.95279394341),PRSS27(3.72390967603),TLL2(3.80808842081),TMPRSS11D(-3.02081651824),TMPRSS6(-4.89098663614)	ACHE(-4.08323111781),C1R(3.22386239552),CPVL(4.62622343792),CTSK(3.7182782784),DPP7(-3.37075820811),F2(-5.34691837052),HABP2(-13.88889796),HGFAC(4.19030648642),LOC482175(10.1645705655),MMP2(-10.0364209105),NAALAD2(4.05863602784),PRSS12(3.95279394341),PRSS27(3.72390967603),TLL2(3.80808842081),TMPRSS11D(-3.02081651824),TMPRSS6(-4.89098663614)
GO:0004497	monooxygenase activity	molecular function	11/471	80/13372	0.00011	0.162506666666667	CH25H(13.1394921981),CYP1A1(4.073133213),CYP1A2(6.34669522535),CYP24A1(3.0755049412),CYP39A1(4.63653841461),CYP4A11(-3.00400294791),CYP4A38(-3.52448648571),CYP4B1(-7.33442290424),CYP7B1(3.5633874713),FMO5(-3.94469650084),NOS2(5.85843032186)	CH25H(13.1394921981),CYP1A1(4.073133213),CYP1A2(6.34669522535),CYP24A1(3.0755049412),CYP39A1(4.63653841461),CYP4A11(-3.00400294791),CYP4A38(-3.52448648571),CYP4B1(-7.33442290424),CYP7B1(3.5633874713),FMO5(-3.94469650084),NOS2(5.85843032186)
GO:0043434	response to peptide hormone	biological process	32/516	570/15302	0.00341	0.162619111111111	ABCC8(-4.11329818101),ACSL5(7.27935733739),ADCY4(3.17006094248),AREG(4.02461758329),ARNT2(-4.23069550209),ATP6V0D2(3.59454825548),DPEP1(-5.11208572671),EDN1(-3.3688451926),EGR2(4.94719513774),F2(-5.34691837052),FBP1(3.37897772853),GJA1(3.65927834028),GNAI1(4.28680595546),GPLD1(-3.23207073074),GPR173(3.32127111206),HDAC9(4.48261529626),IGF2(-6.67109718089),IGFBP5(-11.4257124547),KL(3.68948711336),…	ABCC8(-4.11329818101),ACSL5(7.27935733739),ADCY4(3.17006094248),AREG(4.02461758329),ARNT2(-4.23069550209),ATP6V0D2(3.59454825548),DPEP1(-5.11208572671),EDN1(-3.3688451926),EGR2(4.94719513774),F2(-5.34691837052),FBP1(3.37897772853),GJA1(3.65927834028),GNAI1(4.28680595546),GPLD1(-3.23207073074),GPR173(3.32127111206),HDAC9(4.48261529626),IGF2(-6.67109718089),IGFBP5(-11.4257124547),KL(3.68948711336),…
GO:0099177	regulation of trans-synaptic signaling	biological process	28/516	479/15302	0.00345	0.164070914127424	ACHE(-4.08323111781),ADORA2A(13.0917405989),ADRB2(-3.89034642648),ARHGEF26(-3.04394991562),ATP2B2(8.67835365397),CD38(3.74153564725),CHRNB4(-3.83664747871),CPLX2(4.07036574602),CTNND2(3.47818647712),EDN1(-3.3688451926),EGR2(4.94719513774),GABBR2(6.39060962906),GNAI1(4.28680595546),IGSF9B(9.52947610537),LZTS1(12.0539880848),MAP1B(3.19921454558),NCAM1(10.5666027162),NGFR(13.3212070368),NSG1(3.11688…	ACHE(-4.08323111781),ADORA2A(13.0917405989),ADRB2(-3.89034642648),ARHGEF26(-3.04394991562),ATP2B2(8.67835365397),CD38(3.74153564725),CHRNB4(-3.83664747871),CPLX2(4.07036574602),CTNND2(3.47818647712),EDN1(-3.3688451926),EGR2(4.94719513774),GABBR2(6.39060962906),GNAI1(4.28680595546),IGSF9B(9.52947610537),LZTS1(12.0539880848),MAP1B(3.19921454558),NCAM1(10.5666027162),NGFR(13.3212070368),NSG1(3.11688…
GO:0036336	dendritic cell migration	biological process	5/516	31/15302	0.00352	0.166937458563536	DOCK8(-3.40388242557),GAS6(3.18371713431),IL12A(13.6267915993),LOC119863891(8.59485963255),TNFSF18(11.4778307703)	DOCK8(-3.40388242557),GAS6(3.18371713431),IL12A(13.6267915993),LOC119863891(8.59485963255),TNFSF18(11.4778307703)
GO:0014075	response to amine	biological process	7/516	59/15302	0.00356	0.167906813186813	ACHE(-4.08323111781),ADORA2A(13.0917405989),HNMT(3.54890477378),LOC119874472(5.47163019741),LOC119876918(12.3599169867),NR4A2(5.06794830928),RGS9(3.70835386582)	ACHE(-4.08323111781),ADORA2A(13.0917405989),HNMT(3.54890477378),LOC119874472(5.47163019741),LOC119876918(12.3599169867),NR4A2(5.06794830928),RGS9(3.70835386582)
GO:0032103	positive regulation of response to external stimulus	biological process	25/516	413/15302	0.00356	0.167906813186813	CCL24(-3.04867073822),CCL26(-18.5884161779),CXCL10(-13.7388009038),CXCL8(7.51913652515),DDR2(3.69573217885),EDN1(-3.3688451926),EDNRA(3.2509966608),F2(-5.34691837052),GAS6(3.18371713431),GBP5(6.06981626019),GJA1(3.65927834028),GPSM3(-3.43508451465),IL12A(13.6267915993),IL1RL1(6.53801929486),LOC119874472(5.47163019741),LOC119876918(12.3599169867),LOC485869(-3.50580800324),LPAR1(3.39972563077),NOD2…	CCL24(-3.04867073822),CCL26(-18.5884161779),CXCL10(-13.7388009038),CXCL8(7.51913652515),DDR2(3.69573217885),EDN1(-3.3688451926),EDNRA(3.2509966608),F2(-5.34691837052),GAS6(3.18371713431),GBP5(6.06981626019),GJA1(3.65927834028),GPSM3(-3.43508451465),IL12A(13.6267915993),IL1RL1(6.53801929486),LOC119874472(5.47163019741),LOC119876918(12.3599169867),LOC485869(-3.50580800324),LPAR1(3.39972563077),NOD2…
GO:0017158	regulation of calcium ion-dependent exocytosis	biological process	8/516	75/15302	0.00368	0.17168	GABBR2(6.39060962906),LOC611813(-3.50363862095),STX1B(-3.3774028585),SYT1(3.55137504628),SYT13(15.4110208925),SYT3(-3.2916150485),SYTL3(3.51105510327),UNC13A(-8.97732763088)	GABBR2(6.39060962906),LOC611813(-3.50363862095),STX1B(-3.3774028585),SYT1(3.55137504628),SYT13(15.4110208925),SYT3(-3.2916150485),SYTL3(3.51105510327),UNC13A(-8.97732763088)
GO:0046579	positive regulation of Ras protein signal transduction	biological process	8/516	75/15302	0.00368	0.17168	ARHGEF26(-3.04394991562),GPR17(4.11343576379),GPR65(11.1364058862),LOC479761(11.518403998),LPAR1(3.39972563077),MCF2L(-4.08792406249),NGFR(13.3212070368),RTN4R(-3.78367321039)	ARHGEF26(-3.04394991562),GPR17(4.11343576379),GPR65(11.1364058862),LOC479761(11.518403998),LPAR1(3.39972563077),MCF2L(-4.08792406249),NGFR(13.3212070368),RTN4R(-3.78367321039)
GO:0060420	regulation of heart growth	biological process	8/516	75/15302	0.00368	0.17168	ACACB(-3.62155920976),BMP10(11.6427993292),EDN1(-3.3688451926),GJA1(3.65927834028),HEY2(13.2656179764),NCAM1(10.5666027162),TBX20(4.2817402037),TP73(-11.3272251469)	ACACB(-3.62155920976),BMP10(11.6427993292),EDN1(-3.3688451926),GJA1(3.65927834028),HEY2(13.2656179764),NCAM1(10.5666027162),TBX20(4.2817402037),TP73(-11.3272251469)
GO:0071674	mononuclear cell migration	biological process	8/516	75/15302	0.00368	0.17168	CCL22(11.447987211),CCL24(-3.04867073822),CCL26(-18.5884161779),CXCL10(-13.7388009038),CXCL8(7.51913652515),PLCB1(5.89588199235),RARRES2(-3.23701706024),TNFSF18(11.4778307703)	CCL22(11.447987211),CCL24(-3.04867073822),CCL26(-18.5884161779),CXCL10(-13.7388009038),CXCL8(7.51913652515),PLCB1(5.89588199235),RARRES2(-3.23701706024),TNFSF18(11.4778307703)
GO:0032355	response to estradiol	biological process	15/516	203/15302	0.00375	0.174471544715447	ALDH1A1(-3.72431030208),AREG(4.02461758329),ARNT2(-4.23069550209),CD38(3.74153564725),CYP1A2(6.34669522535),GJA1(3.65927834028),IGF2(-6.67109718089),KCNJ11(-3.99402330437),LOC119874472(5.47163019741),LOC119876918(12.3599169867),MAP1B(3.19921454558),MMP2(-10.0364209105),NOS2(5.85843032186),RGS9(3.70835386582),TFPI(-11.5496178357)	ALDH1A1(-3.72431030208),AREG(4.02461758329),ARNT2(-4.23069550209),CD38(3.74153564725),CYP1A2(6.34669522535),GJA1(3.65927834028),IGF2(-6.67109718089),KCNJ11(-3.99402330437),LOC119874472(5.47163019741),LOC119876918(12.3599169867),MAP1B(3.19921454558),MMP2(-10.0364209105),NOS2(5.85843032186),RGS9(3.70835386582),TFPI(-11.5496178357)
GO:0060043	regulation of cardiac muscle cell proliferation	biological process	6/516	45/15302	0.00381	0.175342506666667	BMP10(11.6427993292),GJA1(3.65927834028),HEY2(13.2656179764),NCAM1(10.5666027162),TBX20(4.2817402037),TP73(-11.3272251469)	BMP10(11.6427993292),GJA1(3.65927834028),HEY2(13.2656179764),NCAM1(10.5666027162),TBX20(4.2817402037),TP73(-11.3272251469)
GO:0007193	adenylate cyclase-inhibiting G-protein coupled receptor signaling pathway	biological process	9/516	92/15302	0.00382	0.175342506666667	ADCY4(3.17006094248),EDN1(-3.3688451926),EDNRA(3.2509966608),GABBR2(6.39060962906),GNAI1(4.28680595546),HTR1D(-3.78541920625),LPAR1(3.39972563077),PALM(-3.86557195491),SMO(4.58762649937)	ADCY4(3.17006094248),EDN1(-3.3688451926),EDNRA(3.2509966608),GABBR2(6.39060962906),GNAI1(4.28680595546),HTR1D(-3.78541920625),LPAR1(3.39972563077),PALM(-3.86557195491),SMO(4.58762649937)
GO:0002371	dendritic cell cytokine production	biological process	3/516	10/15302	0.00383	0.175342506666667	BST2(-3.1277922092),NOD2(10.247860281),TLR4(-4.58960504562)	BST2(-3.1277922092),NOD2(10.247860281),TLR4(-4.58960504562)
GO:0086016	AV node cell action potential	biological process	3/516	10/15302	0.00383	0.175342506666667	ANK2(11.7918371285),CACNB2(5.50245832444),GJA5(4.77235391536)	ANK2(11.7918371285),CACNB2(5.50245832444),GJA5(4.77235391536)
GO:0086027	AV node cell to bundle of His cell signaling	biological process	3/516	10/15302	0.00383	0.175342506666667	ANK2(11.7918371285),CACNB2(5.50245832444),GJA5(4.77235391536)	ANK2(11.7918371285),CACNB2(5.50245832444),GJA5(4.77235391536)
GO:1901660	calcium ion export	biological process	3/516	10/15302	0.00383	0.175342506666667	ATP2B2(8.67835365397),RGS9(3.70835386582),SLC8A3(13.7543732556)	ATP2B2(8.67835365397),RGS9(3.70835386582),SLC8A3(13.7543732556)
GO:0007159	leukocyte cell-cell adhesion	biological process	20/516	307/15302	0.00390	0.177553263157895	ADORA2A(13.0917405989),DOCK8(-3.40388242557),GPNMB(4.04154705522),HAS2(3.11066663552),IGF2(-6.67109718089),IL12A(13.6267915993),ITGB2(-5.77788517684),KLF4(3.99470053353),NOD2(10.247860281),NR4A3(5.13333886309),OLR1(6.9731930049),PAK3(3.26467463722),PECAM1(4.37056977646),RAC2(11.518966181),RUNX3(5.5301429207),SCGB1A1(-7.49611882365),SELL(14.2754045749),SELP(14.8859498902),TNFSF18(11.4778307703),VS…	ADORA2A(13.0917405989),DOCK8(-3.40388242557),GPNMB(4.04154705522),HAS2(3.11066663552),IGF2(-6.67109718089),IL12A(13.6267915993),ITGB2(-5.77788517684),KLF4(3.99470053353),NOD2(10.247860281),NR4A3(5.13333886309),OLR1(6.9731930049),PAK3(3.26467463722),PECAM1(4.37056977646),RAC2(11.518966181),RUNX3(5.5301429207),SCGB1A1(-7.49611882365),SELL(14.2754045749),SELP(14.8859498902),TNFSF18(11.4778307703),VS…
GO:0010243	response to organonitrogen compound	biological process	57/516	1183/15302	0.00391	0.177553263157895	ABCC8(-4.11329818101),ACHE(-4.08323111781),ACSL5(7.27935733739),ADCY4(3.17006094248),ADORA2A(13.0917405989),ADRB2(-3.89034642648),AREG(4.02461758329),ARNT2(-4.23069550209),ATP6V0D2(3.59454825548),COL1A2(5.711933092),CYP7B1(3.5633874713),DPEP1(-5.11208572671),EDN1(-3.3688451926),EDNRA(3.2509966608),EGR2(4.94719513774),F2(-5.34691837052),FBP1(3.37897772853),GJA1(3.65927834028),GNAI1(4.28680595546),…	ABCC8(-4.11329818101),ACHE(-4.08323111781),ACSL5(7.27935733739),ADCY4(3.17006094248),ADORA2A(13.0917405989),ADRB2(-3.89034642648),AREG(4.02461758329),ARNT2(-4.23069550209),ATP6V0D2(3.59454825548),COL1A2(5.711933092),CYP7B1(3.5633874713),DPEP1(-5.11208572671),EDN1(-3.3688451926),EDNRA(3.2509966608),EGR2(4.94719513774),F2(-5.34691837052),FBP1(3.37897772853),GJA1(3.65927834028),GNAI1(4.28680595546),…
GO:0006820	anion transport	biological process	34/516	622/15302	0.00392	0.177553263157895	ACACB(-3.62155920976),ACSL5(7.27935733739),ADORA2A(13.0917405989),APBA1(6.22743888333),ATP8B3(-3.35911365601),ATP8B4(-3.92192944354),CA4(4.59508574007),CYP4A11(-3.00400294791),CYP4A38(-3.52448648571),EDN1(-3.3688451926),GJA1(3.65927834028),IL1A(3.61890808642),LRP2(8.64079924887),LRRC8C(3.74330297914),NOS2(5.85843032186),OSR1(-3.26903718076),PITPNM3(4.39358109844),PLA2R1(4.54517290411),SLC16A14(7.…	ACACB(-3.62155920976),ACSL5(7.27935733739),ADORA2A(13.0917405989),APBA1(6.22743888333),ATP8B3(-3.35911365601),ATP8B4(-3.92192944354),CA4(4.59508574007),CYP4A11(-3.00400294791),CYP4A38(-3.52448648571),EDN1(-3.3688451926),GJA1(3.65927834028),IL1A(3.61890808642),LRP2(8.64079924887),LRRC8C(3.74330297914),NOS2(5.85843032186),OSR1(-3.26903718076),PITPNM3(4.39358109844),PLA2R1(4.54517290411),SLC16A14(7.…
GO:0002009	morphogenesis of an epithelium	biological process	54/516	1108/15302	0.00393	0.177553263157895	ALDH1A1(-3.72431030208),ANOS1(4.91761836035),AREG(4.02461758329),ARHGEF26(-3.04394991562),ATP6V0D2(3.59454825548),CXCL10(-13.7388009038),CYP7B1(3.5633874713),DACT1(12.4373272798),DLX1(3.62799015783),DLX3(10.8830810894),EDN1(-3.3688451926),EDNRA(3.2509966608),FAT4(3.39237533094),FLRT3(-3.03888336167),FOXN1(-3.64376000188),FSCN1(3.23991495949),GBX2(6.76654344722),GIPC2(3.73416190236),GJA1(3.6592783…	ALDH1A1(-3.72431030208),ANOS1(4.91761836035),AREG(4.02461758329),ARHGEF26(-3.04394991562),ATP6V0D2(3.59454825548),CXCL10(-13.7388009038),CYP7B1(3.5633874713),DACT1(12.4373272798),DLX1(3.62799015783),DLX3(10.8830810894),EDN1(-3.3688451926),EDNRA(3.2509966608),FAT4(3.39237533094),FLRT3(-3.03888336167),FOXN1(-3.64376000188),FSCN1(3.23991495949),GBX2(6.76654344722),GIPC2(3.73416190236),GJA1(3.6592783…
GO:0050767	regulation of neurogenesis	biological process	54/516	1108/15302	0.00393	0.177553263157895	ABCC8(-4.11329818101),ACHE(-4.08323111781),ARNT2(-4.23069550209),ASPA(3.45118232985),CCDC88A(3.19471741847),CD38(3.74153564725),CDKN2B_1(-3.21315980854),CPNE5(-4.73867179794),DDR2(3.69573217885),DLX1(3.62799015783),DMBX1(13.5445370652),DUOXA1(10.7433253375),F2(-5.34691837052),FSTL4(3.56477399555),GPR173(3.32127111206),HEY2(13.2656179764),HEYL(13.0864895558),IGSF9B(9.52947610537),KLF4(3.9947005335…	ABCC8(-4.11329818101),ACHE(-4.08323111781),ARNT2(-4.23069550209),ASPA(3.45118232985),CCDC88A(3.19471741847),CD38(3.74153564725),CDKN2B_1(-3.21315980854),CPNE5(-4.73867179794),DDR2(3.69573217885),DLX1(3.62799015783),DMBX1(13.5445370652),DUOXA1(10.7433253375),F2(-5.34691837052),FSTL4(3.56477399555),GPR173(3.32127111206),HEY2(13.2656179764),HEYL(13.0864895558),IGSF9B(9.52947610537),KLF4(3.9947005335…
GO:0033333	fin development	biological process	4/516	20/15302	0.00403	0.181593280839895	DLX5(3.14422878452),FIBIN(-3.28746418271),GJA1(3.65927834028),OSR1(-3.26903718076)	DLX5(3.14422878452),FIBIN(-3.28746418271),GJA1(3.65927834028),OSR1(-3.26903718076)
GO:0042339	keratan sulfate metabolic process	biological process	5/516	32/15302	0.00405	0.182016753926702	B3GNT3(-12.6352147668),CHST1(-3.10707221057),CHST2(4.15964988547),OGN(3.09304363556),OMD(10.6699391489)	B3GNT3(-12.6352147668),CHST1(-3.10707221057),CHST2(4.15964988547),OGN(3.09304363556),OMD(10.6699391489)
GO:0003073	regulation of systemic arterial blood pressure	biological process	9/516	93/15302	0.00411	0.184133471502591	ADRB2(-3.89034642648),CYP4A11(-3.00400294791),CYP4A38(-3.52448648571),EDN1(-3.3688451926),ENPEP(7.08127865619),GAS6(3.18371713431),GJA1(3.65927834028),GJA5(4.77235391536),KL(3.68948711336)	ADRB2(-3.89034642648),CYP4A11(-3.00400294791),CYP4A38(-3.52448648571),EDN1(-3.3688451926),ENPEP(7.08127865619),GAS6(3.18371713431),GJA1(3.65927834028),GJA5(4.77235391536),KL(3.68948711336)
GO:0097485	neuron projection guidance	biological process	30/516	531/15302	0.00412	0.184133471502591	ADAMTSL1(4.21250078202),ANK2(11.7918371285),ANOS1(4.91761836035),ARNT2(-4.23069550209),CAP2(4.28599962128),DDR2(3.69573217885),DLX5(3.14422878452),EGR2(4.94719513774),FLRT3(-3.03888336167),GBX2(6.76654344722),GIPC2(3.73416190236),IGSF9B(9.52947610537),ITGB2(-5.77788517684),LOC119863891(8.59485963255),NCAM1(10.5666027162),NGFR(13.3212070368),NR4A3(5.13333886309),PAK3(3.26467463722),RAC2(11.5189661…	ADAMTSL1(4.21250078202),ANK2(11.7918371285),ANOS1(4.91761836035),ARNT2(-4.23069550209),CAP2(4.28599962128),DDR2(3.69573217885),DLX5(3.14422878452),EGR2(4.94719513774),FLRT3(-3.03888336167),GBX2(6.76654344722),GIPC2(3.73416190236),IGSF9B(9.52947610537),ITGB2(-5.77788517684),LOC119863891(8.59485963255),NCAM1(10.5666027162),NGFR(13.3212070368),NR4A3(5.13333886309),PAK3(3.26467463722),RAC2(11.5189661…
GO:0032102	negative regulation of response to external stimulus	biological process	21/516	330/15302	0.00413	0.184133471502591	ABCC8(-4.11329818101),ACP5(-3.62216530046),ADORA2A(13.0917405989),ADRB2(-3.89034642648),EDN1(-3.3688451926),ENPP3(-3.17918151945),F2(-5.34691837052),GJA1(3.65927834028),GPR17(4.11343576379),IL1R2(5.60303465166),KLF4(3.99470053353),LOC488947(-11.0233986017),NOD2(10.247860281),PADI2(-3.36443940662),RORA(10.7204893901),RTN4R(-3.78367321039),SERPINB2(13.3006075741),TFPI(-11.5496178357),THBD(3.1291526…	ABCC8(-4.11329818101),ACP5(-3.62216530046),ADORA2A(13.0917405989),ADRB2(-3.89034642648),EDN1(-3.3688451926),ENPP3(-3.17918151945),F2(-5.34691837052),GJA1(3.65927834028),GPR17(4.11343576379),IL1R2(5.60303465166),KLF4(3.99470053353),LOC488947(-11.0233986017),NOD2(10.247860281),PADI2(-3.36443940662),RORA(10.7204893901),RTN4R(-3.78367321039),SERPINB2(13.3006075741),TFPI(-11.5496178357),THBD(3.1291526…
GO:0097746	regulation of blood vessel diameter	biological process	12/516	147/15302	0.00414	0.184133471502591	ADD3(4.25193944603),ADORA2A(13.0917405989),ADRB2(-3.89034642648),CD38(3.74153564725),EDN1(-3.3688451926),EDNRA(3.2509966608),GJA1(3.65927834028),GJA5(4.77235391536),MMP2(-10.0364209105),NOS2(5.85843032186),OLR1(6.9731930049),SMPD3(9.55891173279)	ADD3(4.25193944603),ADORA2A(13.0917405989),ADRB2(-3.89034642648),CD38(3.74153564725),EDN1(-3.3688451926),EDNRA(3.2509966608),GJA1(3.65927834028),GJA5(4.77235391536),MMP2(-10.0364209105),NOS2(5.85843032186),OLR1(6.9731930049),SMPD3(9.55891173279)
GO:0006836	neurotransmitter transport	biological process	22/516	352/15302	0.00417	0.184920102827763	ADORA2A(13.0917405989),APBA1(6.22743888333),ARHGEF26(-3.04394991562),CHRNB4(-3.83664747871),CPLX2(4.07036574602),EDN1(-3.3688451926),EDNRA(3.2509966608),GABBR2(6.39060962906),LOC611813(-3.50363862095),SLC1A1(4.31578477431),SLC1A3(9.78404587023),SLC6A12(-5.63584113238),SLC6A13(4.70019676419),SLC6A17(3.81450029314),SNAP91(4.33884461459),STX1B(-3.3774028585),STXBP5L(8.82790368734),SYT1(3.55137504628…	ADORA2A(13.0917405989),APBA1(6.22743888333),ARHGEF26(-3.04394991562),CHRNB4(-3.83664747871),CPLX2(4.07036574602),EDN1(-3.3688451926),EDNRA(3.2509966608),GABBR2(6.39060962906),LOC611813(-3.50363862095),SLC1A1(4.31578477431),SLC1A3(9.78404587023),SLC6A12(-5.63584113238),SLC6A13(4.70019676419),SLC6A17(3.81450029314),SNAP91(4.33884461459),STX1B(-3.3774028585),STXBP5L(8.82790368734),SYT1(3.55137504628…
GO:0007268	chemical synaptic transmission	biological process	43/516	840/15302	0.00419	0.184920102827763	ACHE(-4.08323111781),ADORA2A(13.0917405989),ADRB2(-3.89034642648),APBA1(6.22743888333),ARHGEF26(-3.04394991562),ATP2A3(-9.12817995224),ATP2B2(8.67835365397),CACNB2(5.50245832444),CD38(3.74153564725),CHRNA7(-5.35407409728),CHRNB4(-3.83664747871),CPLX2(4.07036574602),CTNND2(3.47818647712),DLG2(4.22953283204),EDN1(-3.3688451926),EGR2(4.94719513774),GABBR2(6.39060962906),GNAI1(4.28680595546),HTR1D(-3…	ACHE(-4.08323111781),ADORA2A(13.0917405989),ADRB2(-3.89034642648),APBA1(6.22743888333),ARHGEF26(-3.04394991562),ATP2A3(-9.12817995224),ATP2B2(8.67835365397),CACNB2(5.50245832444),CD38(3.74153564725),CHRNA7(-5.35407409728),CHRNB4(-3.83664747871),CPLX2(4.07036574602),CTNND2(3.47818647712),DLG2(4.22953283204),EDN1(-3.3688451926),EGR2(4.94719513774),GABBR2(6.39060962906),GNAI1(4.28680595546),HTR1D(-3…
GO:0098916	anterograde trans-synaptic signaling	biological process	43/516	840/15302	0.00419	0.184920102827763	ACHE(-4.08323111781),ADORA2A(13.0917405989),ADRB2(-3.89034642648),APBA1(6.22743888333),ARHGEF26(-3.04394991562),ATP2A3(-9.12817995224),ATP2B2(8.67835365397),CACNB2(5.50245832444),CD38(3.74153564725),CHRNA7(-5.35407409728),CHRNB4(-3.83664747871),CPLX2(4.07036574602),CTNND2(3.47818647712),DLG2(4.22953283204),EDN1(-3.3688451926),EGR2(4.94719513774),GABBR2(6.39060962906),GNAI1(4.28680595546),HTR1D(-3…	ACHE(-4.08323111781),ADORA2A(13.0917405989),ADRB2(-3.89034642648),APBA1(6.22743888333),ARHGEF26(-3.04394991562),ATP2A3(-9.12817995224),ATP2B2(8.67835365397),CACNB2(5.50245832444),CD38(3.74153564725),CHRNA7(-5.35407409728),CHRNB4(-3.83664747871),CPLX2(4.07036574602),CTNND2(3.47818647712),DLG2(4.22953283204),EDN1(-3.3688451926),EGR2(4.94719513774),GABBR2(6.39060962906),GNAI1(4.28680595546),HTR1D(-3…
GO:0002042	cell migration involved in sprouting angiogenesis	biological process	6/516	46/15302	0.00426	0.186969567430025	EGR3(3.24679223194),GPLD1(-3.23207073074),HDAC9(4.48261529626),KLF4(3.99470053353),NR4A1(6.81052143414),RHOJ(12.1779966667)	EGR3(3.24679223194),GPLD1(-3.23207073074),HDAC9(4.48261529626),KLF4(3.99470053353),NR4A1(6.81052143414),RHOJ(12.1779966667)
GO:0016079	synaptic vesicle exocytosis	biological process	11/516	129/15302	0.00427	0.186969567430025	APBA1(6.22743888333),CPLX2(4.07036574602),GABBR2(6.39060962906),LOC611813(-3.50363862095),STX1B(-3.3774028585),STXBP5L(8.82790368734),SYT1(3.55137504628),SYT13(15.4110208925),SYT3(-3.2916150485),SYTL3(3.51105510327),UNC13A(-8.97732763088)	APBA1(6.22743888333),CPLX2(4.07036574602),GABBR2(6.39060962906),LOC611813(-3.50363862095),STX1B(-3.3774028585),STXBP5L(8.82790368734),SYT1(3.55137504628),SYT13(15.4110208925),SYT3(-3.2916150485),SYTL3(3.51105510327),UNC13A(-8.97732763088)
GO:0030168	platelet activation	biological process	11/516	129/15302	0.00427	0.186969567430025	ADRB2(-3.89034642648),AXL(4.9376918307),COL1A2(5.711933092),ENTPD2(-4.88610872627),F2(-5.34691837052),GAS6(3.18371713431),MUC5B(-8.41006768099),PDPN(3.36922124749),SELP(14.8859498902),THBD(3.12915265267),TLR4(-4.58960504562)	ADRB2(-3.89034642648),AXL(4.9376918307),COL1A2(5.711933092),ENTPD2(-4.88610872627),F2(-5.34691837052),GAS6(3.18371713431),MUC5B(-8.41006768099),PDPN(3.36922124749),SELP(14.8859498902),THBD(3.12915265267),TLR4(-4.58960504562)
GO:1903510	mucopolysaccharide metabolic process	biological process	10/516	111/15302	0.00428	0.186969567430025	B3GNT3(-12.6352147668),CHST1(-3.10707221057),CHST2(4.15964988547),CHST3(3.79949796021),CSGALNACT1(5.77573547886),HAS2(3.11066663552),OGN(3.09304363556),OMD(10.6699391489),SULF1(4.8505952866),XYLT1(4.55946341737)	B3GNT3(-12.6352147668),CHST1(-3.10707221057),CHST2(4.15964988547),CHST3(3.79949796021),CSGALNACT1(5.77573547886),HAS2(3.11066663552),OGN(3.09304363556),OMD(10.6699391489),SULF1(4.8505952866),XYLT1(4.55946341737)
GO:0010951	negative regulation of endopeptidase activity	biological process	15/516	206/15302	0.00430	0.187366497461929	ADORA2A(13.0917405989),BST2(-3.1277922092),DPEP1(-5.11208572671),GAS6(3.18371713431),IL24(5.3087520571),KLF4(3.99470053353),LRP2(8.64079924887),NGFR(13.3212070368),NR4A1(6.81052143414),PROS1(-11.4183955325),SERPINB2(13.3006075741),SLPI(12.619674358),SPINK14(11.8932509623),SPP2(4.29259767885),TFPI(-11.5496178357)	ADORA2A(13.0917405989),BST2(-3.1277922092),DPEP1(-5.11208572671),GAS6(3.18371713431),IL24(5.3087520571),KLF4(3.99470053353),LRP2(8.64079924887),NGFR(13.3212070368),NR4A1(6.81052143414),PROS1(-11.4183955325),SERPINB2(13.3006075741),SLPI(12.619674358),SPINK14(11.8932509623),SPP2(4.29259767885),TFPI(-11.5496178357)
GO:0030133	transport vesicle	cellular component	23/523	368/15280	0.00413	0.188771555555556	ABCC8(-4.11329818101),ANXA13(-3.61051677385),APBA1(6.22743888333),AREG(4.02461758329),CA4(4.59508574007),CRISPLD2(4.44638722022),DLA-DRA(-3.27494942529),EDN1(-3.3688451926),GOLIM4(-3.94098198102),LGI3(3.24175674301),LOC611813(-3.50363862095),PIGR(-5.80516062607),SLC2A3(3.90314702159),SLC6A17(3.81450029314),SLC9B2(8.11136487328),SNAP91(4.33884461459),STEAP2(5.4427848084),STX1B(-3.3774028585),STXBP…	ABCC8(-4.11329818101),ANXA13(-3.61051677385),APBA1(6.22743888333),AREG(4.02461758329),CA4(4.59508574007),CRISPLD2(4.44638722022),DLA-DRA(-3.27494942529),EDN1(-3.3688451926),GOLIM4(-3.94098198102),LGI3(3.24175674301),LOC611813(-3.50363862095),PIGR(-5.80516062607),SLC2A3(3.90314702159),SLC6A17(3.81450029314),SLC9B2(8.11136487328),SNAP91(4.33884461459),STEAP2(5.4427848084),STX1B(-3.3774028585),STXBP…
GO:0031252	cell leading edge	cellular component	24/523	390/15280	0.00416	0.188771555555556	ABI3(11.3012370506),ADORA2A(13.0917405989),ANK1(4.78640256845),ANTXR1(3.74335544108),CCDC88A(3.19471741847),DOCK8(-3.40388242557),DYSF(8.83937177774),FSCN1(3.23991495949),ITGB2(-5.77788517684),KCNJ11(-3.99402330437),LCP1(11.1600319661),LOC119863891(8.59485963255),MCF2L(-4.08792406249),NGFR(13.3212070368),PAK3(3.26467463722),PALM(-3.86557195491),PARVB(4.75246985017),PDPN(3.36922124749),PECAM1(4.37…	ABI3(11.3012370506),ADORA2A(13.0917405989),ANK1(4.78640256845),ANTXR1(3.74335544108),CCDC88A(3.19471741847),DOCK8(-3.40388242557),DYSF(8.83937177774),FSCN1(3.23991495949),ITGB2(-5.77788517684),KCNJ11(-3.99402330437),LCP1(11.1600319661),LOC119863891(8.59485963255),MCF2L(-4.08792406249),NGFR(13.3212070368),PAK3(3.26467463722),PALM(-3.86557195491),PARVB(4.75246985017),PDPN(3.36922124749),PECAM1(4.37…
GO:0034767	positive regulation of ion transmembrane transport	biological process	13/516	167/15302	0.00436	0.189499949367089	ABCC8(-4.11329818101),ACSL5(7.27935733739),ADRB2(-3.89034642648),ANK2(11.7918371285),ATP2A3(-9.12817995224),CACNB2(5.50245832444),CXCL10(-13.7388009038),EDNRA(3.2509966608),F2(-5.34691837052),KCNJ11(-3.99402330437),KCNJ2(-3.03014045346),PLCB1(5.89588199235),RGS9(3.70835386582)	ABCC8(-4.11329818101),ACSL5(7.27935733739),ADRB2(-3.89034642648),ANK2(11.7918371285),ATP2A3(-9.12817995224),CACNB2(5.50245832444),CXCL10(-13.7388009038),EDNRA(3.2509966608),F2(-5.34691837052),KCNJ11(-3.99402330437),KCNJ2(-3.03014045346),PLCB1(5.89588199235),RGS9(3.70835386582)
GO:0048589	developmental growth	biological process	54/516	1115/15302	0.00447	0.193790303030303	ACACB(-3.62155920976),ADCY4(3.17006094248),ADRB2(-3.89034642648),ANK2(11.7918371285),ANOS1(4.91761836035),APBA1(6.22743888333),AREG(4.02461758329),BMP10(11.6427993292),COL27A1(-4.2594877359),CPNE5(-4.73867179794),DCLK1(5.70153352934),DDR2(3.69573217885),DMBT1(3.02096907709),DMBX1(13.5445370652),EDN1(-3.3688451926),FLRT3(-3.03888336167),FLT3(4.01451574507),FRMD1(-3.33910512166),FSTL4(3.56477399555…	ACACB(-3.62155920976),ADCY4(3.17006094248),ADRB2(-3.89034642648),ANK2(11.7918371285),ANOS1(4.91761836035),APBA1(6.22743888333),AREG(4.02461758329),BMP10(11.6427993292),COL27A1(-4.2594877359),CPNE5(-4.73867179794),DCLK1(5.70153352934),DDR2(3.69573217885),DMBT1(3.02096907709),DMBX1(13.5445370652),EDN1(-3.3688451926),FLRT3(-3.03888336167),FLT3(4.01451574507),FRMD1(-3.33910512166),FSTL4(3.56477399555…
GO:0031253	cell projection membrane	cellular component	21/523	327/15280	0.00440	0.195321739130435	ADORA2A(13.0917405989),ANK1(4.78640256845),ANTXR1(3.74335544108),CA4(4.59508574007),DPEP1(-5.11208572671),ENTPD2(-4.88610872627),FSCN1(3.23991495949),KCNJ11(-3.99402330437),LRP2(8.64079924887),NGFR(13.3212070368),NPC1L1(-5.04542886326),PALM(-3.86557195491),PDPN(3.36922124749),PLB1(3.03320108056),PRPH(3.19157507525),RGS9(3.70835386582),SCIMP(3.30704899985),SCNN1A(-3.01233527022),SGCE(14.277449176)…	ADORA2A(13.0917405989),ANK1(4.78640256845),ANTXR1(3.74335544108),CA4(4.59508574007),DPEP1(-5.11208572671),ENTPD2(-4.88610872627),FSCN1(3.23991495949),KCNJ11(-3.99402330437),LRP2(8.64079924887),NGFR(13.3212070368),NPC1L1(-5.04542886326),PALM(-3.86557195491),PDPN(3.36922124749),PLB1(3.03320108056),PRPH(3.19157507525),RGS9(3.70835386582),SCIMP(3.30704899985),SCNN1A(-3.01233527022),SGCE(14.277449176)…
GO:0099537	trans-synaptic signaling	biological process	43/516	844/15302	0.00456	0.197194156171285	ACHE(-4.08323111781),ADORA2A(13.0917405989),ADRB2(-3.89034642648),APBA1(6.22743888333),ARHGEF26(-3.04394991562),ATP2A3(-9.12817995224),ATP2B2(8.67835365397),CACNB2(5.50245832444),CD38(3.74153564725),CHRNA7(-5.35407409728),CHRNB4(-3.83664747871),CPLX2(4.07036574602),CTNND2(3.47818647712),DLG2(4.22953283204),EDN1(-3.3688451926),EGR2(4.94719513774),GABBR2(6.39060962906),GNAI1(4.28680595546),HTR1D(-3…	ACHE(-4.08323111781),ADORA2A(13.0917405989),ADRB2(-3.89034642648),APBA1(6.22743888333),ARHGEF26(-3.04394991562),ATP2A3(-9.12817995224),ATP2B2(8.67835365397),CACNB2(5.50245832444),CD38(3.74153564725),CHRNA7(-5.35407409728),CHRNB4(-3.83664747871),CPLX2(4.07036574602),CTNND2(3.47818647712),DLG2(4.22953283204),EDN1(-3.3688451926),EGR2(4.94719513774),GABBR2(6.39060962906),GNAI1(4.28680595546),HTR1D(-3…
GO:0097060	synaptic membrane	cellular component	18/523	265/15280	0.00456	0.198117446808511	ACHE(-4.08323111781),ADORA2A(13.0917405989),ANK1(4.78640256845),ATP2B2(8.67835365397),CHRNA7(-5.35407409728),CHRNB4(-3.83664747871),DLG2(4.22953283204),FLRT3(-3.03888336167),ITGB2(-5.77788517684),LRP4(10.1643790148),LZTS1(12.0539880848),NCAM1(10.5666027162),NSG1(3.11688631925),PALM(-3.86557195491),SNAP91(4.33884461459),STX1B(-3.3774028585),SYT1(3.55137504628),UNC13A(-8.97732763088)	ACHE(-4.08323111781),ADORA2A(13.0917405989),ANK1(4.78640256845),ATP2B2(8.67835365397),CHRNA7(-5.35407409728),CHRNB4(-3.83664747871),DLG2(4.22953283204),FLRT3(-3.03888336167),ITGB2(-5.77788517684),LRP4(10.1643790148),LZTS1(12.0539880848),NCAM1(10.5666027162),NSG1(3.11688631925),PALM(-3.86557195491),SNAP91(4.33884461459),STX1B(-3.3774028585),SYT1(3.55137504628),UNC13A(-8.97732763088)
GO:0045844	positive regulation of striated muscle tissue development	biological process	8/516	78/15302	0.00469	0.201799298245614	ADRB2(-3.89034642648),BMP10(11.6427993292),EDN1(-3.3688451926),GJA1(3.65927834028),HEY2(13.2656179764),NCAM1(10.5666027162),SHOX2(-3.26896508765),TBX20(4.2817402037)	ADRB2(-3.89034642648),BMP10(11.6427993292),EDN1(-3.3688451926),GJA1(3.65927834028),HEY2(13.2656179764),NCAM1(10.5666027162),SHOX2(-3.26896508765),TBX20(4.2817402037)
GO:0019932	second-messenger-mediated signaling	biological process	25/516	422/15302	0.00469	0.201799298245614	ADCY4(3.17006094248),ADGRB2(3.5388732839),ADGRF1(-3.34790806372),ADORA2A(13.0917405989),ADRB2(-3.89034642648),ANK2(11.7918371285),CACNB2(5.50245832444),CHP2(-11.2127638639),CXCL10(-13.7388009038),EDN1(-3.3688451926),GBP1(4.04449485969),GNAI1(4.28680595546),GPR65(11.1364058862),JPH1(3.93307260409),LOC100684769(-3.3890426366),LOC119863891(8.59485963255),LPAR1(3.39972563077),NCAM1(10.5666027162),NOS…	ADCY4(3.17006094248),ADGRB2(3.5388732839),ADGRF1(-3.34790806372),ADORA2A(13.0917405989),ADRB2(-3.89034642648),ANK2(11.7918371285),CACNB2(5.50245832444),CHP2(-11.2127638639),CXCL10(-13.7388009038),EDN1(-3.3688451926),GBP1(4.04449485969),GNAI1(4.28680595546),GPR65(11.1364058862),JPH1(3.93307260409),LOC100684769(-3.3890426366),LOC119863891(8.59485963255),LPAR1(3.39972563077),NCAM1(10.5666027162),NOS…
GO:0055065	metal ion homeostasis	biological process	36/516	677/15302	0.00472	0.202352357320099	ADORA2A(13.0917405989),ADRB2(-3.89034642648),ANK1(4.78640256845),ANK2(11.7918371285),ATP2A3(-9.12817995224),ATP2B2(8.67835365397),ATP6V0D2(3.59454825548),CD38(3.74153564725),CHRNA7(-5.35407409728),CXCL10(-13.7388009038),CYP4A11(-3.00400294791),CYP4A38(-3.52448648571),EDN1(-3.3688451926),EDNRA(3.2509966608),F2(-5.34691837052),FAM20A(6.5823950448),GJA1(3.65927834028),GPR17(4.11343576379),GPR65(11.1…	ADORA2A(13.0917405989),ADRB2(-3.89034642648),ANK1(4.78640256845),ANK2(11.7918371285),ATP2A3(-9.12817995224),ATP2B2(8.67835365397),ATP6V0D2(3.59454825548),CD38(3.74153564725),CHRNA7(-5.35407409728),CXCL10(-13.7388009038),CYP4A11(-3.00400294791),CYP4A38(-3.52448648571),EDN1(-3.3688451926),EDNRA(3.2509966608),F2(-5.34691837052),FAM20A(6.5823950448),GJA1(3.65927834028),GPR17(4.11343576379),GPR65(11.1…
GO:0097756	negative regulation of blood vessel diameter	biological process	9/516	95/15302	0.00473	0.202352357320099	ADD3(4.25193944603),CD38(3.74153564725),EDN1(-3.3688451926),EDNRA(3.2509966608),GJA1(3.65927834028),GJA5(4.77235391536),MMP2(-10.0364209105),OLR1(6.9731930049),SMPD3(9.55891173279)	ADD3(4.25193944603),CD38(3.74153564725),EDN1(-3.3688451926),EDNRA(3.2509966608),GJA1(3.65927834028),GJA5(4.77235391536),MMP2(-10.0364209105),OLR1(6.9731930049),SMPD3(9.55891173279)
GO:0050701	interleukin-1 secretion	biological process	6/516	47/15302	0.00474	0.202352357320099	GAS6(3.18371713431),GBP5(6.06981626019),IL1R2(5.60303465166),NLRP1(8.52672092439),NOD2(10.247860281),TLR4(-4.58960504562)	GAS6(3.18371713431),GBP5(6.06981626019),IL1R2(5.60303465166),NLRP1(8.52672092439),NOD2(10.247860281),TLR4(-4.58960504562)
GO:0099536	synaptic signaling	biological process	43/516	846/15302	0.00475	0.202352357320099	ACHE(-4.08323111781),ADORA2A(13.0917405989),ADRB2(-3.89034642648),APBA1(6.22743888333),ARHGEF26(-3.04394991562),ATP2A3(-9.12817995224),ATP2B2(8.67835365397),CACNB2(5.50245832444),CD38(3.74153564725),CHRNA7(-5.35407409728),CHRNB4(-3.83664747871),CPLX2(4.07036574602),CTNND2(3.47818647712),DLG2(4.22953283204),EDN1(-3.3688451926),EGR2(4.94719513774),GABBR2(6.39060962906),GNAI1(4.28680595546),HTR1D(-3…	ACHE(-4.08323111781),ADORA2A(13.0917405989),ADRB2(-3.89034642648),APBA1(6.22743888333),ARHGEF26(-3.04394991562),ATP2A3(-9.12817995224),ATP2B2(8.67835365397),CACNB2(5.50245832444),CD38(3.74153564725),CHRNA7(-5.35407409728),CHRNB4(-3.83664747871),CPLX2(4.07036574602),CTNND2(3.47818647712),DLG2(4.22953283204),EDN1(-3.3688451926),EGR2(4.94719513774),GABBR2(6.39060962906),GNAI1(4.28680595546),HTR1D(-3…
GO:0051960	regulation of nervous system development	biological process	61/516	1296/15302	0.00479	0.203551287128713	ABCC8(-4.11329818101),ACHE(-4.08323111781),ADGRB2(3.5388732839),ARNT2(-4.23069550209),ASPA(3.45118232985),CCDC88A(3.19471741847),CD38(3.74153564725),CDKN2B_1(-3.21315980854),CPNE5(-4.73867179794),DDR2(3.69573217885),DLX1(3.62799015783),DMBX1(13.5445370652),DUOXA1(10.7433253375),F2(-5.34691837052),FLRT3(-3.03888336167),FSTL4(3.56477399555),GBX2(6.76654344722),GPR173(3.32127111206),HEY2(13.26561797…	ABCC8(-4.11329818101),ACHE(-4.08323111781),ADGRB2(3.5388732839),ARNT2(-4.23069550209),ASPA(3.45118232985),CCDC88A(3.19471741847),CD38(3.74153564725),CDKN2B_1(-3.21315980854),CPNE5(-4.73867179794),DDR2(3.69573217885),DLX1(3.62799015783),DMBX1(13.5445370652),DUOXA1(10.7433253375),F2(-5.34691837052),FLRT3(-3.03888336167),FSTL4(3.56477399555),GBX2(6.76654344722),GPR173(3.32127111206),HEY2(13.26561797…
GO:0048678	response to axon injury	biological process	12/516	150/15302	0.00486	0.206016	CHST3(3.79949796021),DDR2(3.69573217885),FLRT3(-3.03888336167),KLF4(3.99470053353),MAP1B(3.19921454558),MMP2(-10.0364209105),NCAM1(10.5666027162),NREP(-6.12652283956),OMG(3.2567299398),RAC2(11.518966181),RTN4R(-3.78367321039),XYLT1(4.55946341737)	CHST3(3.79949796021),DDR2(3.69573217885),FLRT3(-3.03888336167),KLF4(3.99470053353),MAP1B(3.19921454558),MMP2(-10.0364209105),NCAM1(10.5666027162),NREP(-6.12652283956),OMG(3.2567299398),RAC2(11.518966181),RTN4R(-3.78367321039),XYLT1(4.55946341737)
GO:0048762	mesenchymal cell differentiation	biological process	16/516	230/15302	0.00505	0.212715707317073	BAMBI(4.65321629915),EDN1(-3.3688451926),EDNRA(3.2509966608),GBX2(6.76654344722),GJA1(3.65927834028),HAS2(3.11066663552),HEY2(13.2656179764),HEYL(13.0864895558),OSR1(-3.26903718076),PBX1(-3.73639329995),PDPN(3.36922124749),S100A4(-5.46531049352),SEMA3D(11.0840598343),SMO(4.58762649937),TBX20(4.2817402037),ZEB2(11.6468511795)	BAMBI(4.65321629915),EDN1(-3.3688451926),EDNRA(3.2509966608),GBX2(6.76654344722),GJA1(3.65927834028),HAS2(3.11066663552),HEY2(13.2656179764),HEYL(13.0864895558),OSR1(-3.26903718076),PBX1(-3.73639329995),PDPN(3.36922124749),S100A4(-5.46531049352),SEMA3D(11.0840598343),SMO(4.58762649937),TBX20(4.2817402037),ZEB2(11.6468511795)
GO:0050766	positive regulation of phagocytosis	biological process	8/516	79/15302	0.00507	0.212715707317073	DOCK3(4.20055176193),GAS6(3.18371713431),ITGB2(-5.77788517684),JPH1(3.93307260409),LOC485869(-3.50580800324),NOD2(10.247860281),PROS1(-11.4183955325),RAC2(11.518966181)	DOCK3(4.20055176193),GAS6(3.18371713431),ITGB2(-5.77788517684),JPH1(3.93307260409),LOC485869(-3.50580800324),NOD2(10.247860281),PROS1(-11.4183955325),RAC2(11.518966181)
GO:1901863	positive regulation of muscle tissue development	biological process	8/516	79/15302	0.00507	0.212715707317073	ADRB2(-3.89034642648),BMP10(11.6427993292),EDN1(-3.3688451926),GJA1(3.65927834028),HEY2(13.2656179764),NCAM1(10.5666027162),SHOX2(-3.26896508765),TBX20(4.2817402037)	ADRB2(-3.89034642648),BMP10(11.6427993292),EDN1(-3.3688451926),GJA1(3.65927834028),HEY2(13.2656179764),NCAM1(10.5666027162),SHOX2(-3.26896508765),TBX20(4.2817402037)
GO:0048568	embryonic organ development	biological process	33/516	609/15302	0.00507	0.212715707317073	ALDH1A1(-3.72431030208),ATP2B2(8.67835365397),DLX3(10.8830810894),DLX5(3.14422878452),DLX6(10.9705157707),EDN1(-3.3688451926),EGR2(4.94719513774),FSCN1(3.23991495949),GBX2(6.76654344722),GJA1(3.65927834028),GJA5(4.77235391536),HDAC9(4.48261529626),HEY2(13.2656179764),IGF2(-6.67109718089),ITGB2(-5.77788517684),KLF1(-10.9241295851),LFNG(3.28844841139),LRIG1(-3.04240571783),MAFB(-5.11808307341),NR4A…	ALDH1A1(-3.72431030208),ATP2B2(8.67835365397),DLX3(10.8830810894),DLX5(3.14422878452),DLX6(10.9705157707),EDN1(-3.3688451926),EGR2(4.94719513774),FSCN1(3.23991495949),GBX2(6.76654344722),GJA1(3.65927834028),GJA5(4.77235391536),HDAC9(4.48261529626),HEY2(13.2656179764),IGF2(-6.67109718089),ITGB2(-5.77788517684),KLF1(-10.9241295851),LFNG(3.28844841139),LRIG1(-3.04240571783),MAFB(-5.11808307341),NR4A…
GO:0031214	biomineral tissue development	biological process	11/516	132/15302	0.00508	0.212715707317073	ADRB2(-3.89034642648),ATP2B2(8.67835365397),DDR2(3.69573217885),FAM20A(6.5823950448),GAS6(3.18371713431),GJA1(3.65927834028),GPNMB(4.04154705522),KL(3.68948711336),OMD(10.6699391489),OSR1(-3.26903718076),PHOSPHO1(4.39204029877)	ADRB2(-3.89034642648),ATP2B2(8.67835365397),DDR2(3.69573217885),FAM20A(6.5823950448),GAS6(3.18371713431),GJA1(3.65927834028),GPNMB(4.04154705522),KL(3.68948711336),OMD(10.6699391489),OSR1(-3.26903718076),PHOSPHO1(4.39204029877)
GO:0008016	regulation of heart contraction	biological process	15/516	210/15302	0.00513	0.213563285024155	ADRB2(-3.89034642648),ANK2(11.7918371285),ATP2A3(-9.12817995224),ATP2B2(8.67835365397),BMP10(11.6427993292),CACNB2(5.50245832444),EDN1(-3.3688451926),GJA1(3.65927834028),GJA5(4.77235391536),HEY2(13.2656179764),KCNJ2(-3.03014045346),NOS2(5.85843032186),SLC1A1(4.31578477431),SLC8A3(13.7543732556),THRB(5.62288018824)	ADRB2(-3.89034642648),ANK2(11.7918371285),ATP2A3(-9.12817995224),ATP2B2(8.67835365397),BMP10(11.6427993292),CACNB2(5.50245832444),EDN1(-3.3688451926),GJA1(3.65927834028),GJA5(4.77235391536),HEY2(13.2656179764),KCNJ2(-3.03014045346),NOS2(5.85843032186),SLC1A1(4.31578477431),SLC8A3(13.7543732556),THRB(5.62288018824)
GO:0070943	neutrophil mediated killing of symbiont cell	biological process	3/516	11/15302	0.00514	0.213563285024155	F2(-5.34691837052),LOC119874472(5.47163019741),LOC119876918(12.3599169867)	F2(-5.34691837052),LOC119874472(5.47163019741),LOC119876918(12.3599169867)
GO:1900165	negative regulation of interleukin-6 secretion	biological process	3/516	11/15302	0.00514	0.213563285024155	BANK1(11.101993174),GAS6(3.18371713431),LOC119870378(11.543238089)	BANK1(11.101993174),GAS6(3.18371713431),LOC119870378(11.543238089)
GO:0032722	positive regulation of chemokine production	biological process	7/516	63/15302	0.00515	0.213563285024155	ALOX15B(5.58008827588),IL1A(3.61890808642),IL1RL1(6.53801929486),LOC485869(-3.50580800324),MCOLN2(4.99994335868),NOD2(10.247860281),TLR4(-4.58960504562)	ALOX15B(5.58008827588),IL1A(3.61890808642),IL1RL1(6.53801929486),LOC485869(-3.50580800324),MCOLN2(4.99994335868),NOD2(10.247860281),TLR4(-4.58960504562)
GO:0045927	positive regulation of growth	biological process	27/516	471/15302	0.00523	0.216358168674699	ACACB(-3.62155920976),ADRB2(-3.89034642648),ANK2(11.7918371285),BMP10(11.6427993292),CD38(3.74153564725),CPNE5(-4.73867179794),EDN1(-3.3688451926),F2(-5.34691837052),FLT3(4.01451574507),HEY2(13.2656179764),IGF2(-6.67109718089),LOC119863891(8.59485963255),LRIG1(-3.04240571783),MAP1B(3.19921454558),MCOLN2(4.99994335868),NCAM1(10.5666027162),PAK3(3.26467463722),PLCB1(5.89588199235),RAC2(11.518966181…	ACACB(-3.62155920976),ADRB2(-3.89034642648),ANK2(11.7918371285),BMP10(11.6427993292),CD38(3.74153564725),CPNE5(-4.73867179794),EDN1(-3.3688451926),F2(-5.34691837052),FLT3(4.01451574507),HEY2(13.2656179764),IGF2(-6.67109718089),LOC119863891(8.59485963255),LRIG1(-3.04240571783),MAP1B(3.19921454558),MCOLN2(4.99994335868),NCAM1(10.5666027162),PAK3(3.26467463722),PLCB1(5.89588199235),RAC2(11.518966181…
GO:0045893	positive regulation of transcription, DNA-templated	biological process	72/516	1585/15302	0.00526	0.217076153846154	ADRB2(-3.89034642648),ARNT2(-4.23069550209),BAMBI(4.65321629915),BARX2(5.1935549432),BATF(4.48117845692),BMP10(11.6427993292),CD38(3.74153564725),CDKN2B_1(-3.21315980854),CHP2(-11.2127638639),CXCL10(-13.7388009038),DLX1(3.62799015783),DLX3(10.8830810894),DLX5(3.14422878452),EDN1(-3.3688451926),EGR2(4.94719513774),EGR4(3.36675595749),ELF5(-4.90707362531),FANK1(14.6412208659),FOXN1(-3.64376000188),…	ADRB2(-3.89034642648),ARNT2(-4.23069550209),BAMBI(4.65321629915),BARX2(5.1935549432),BATF(4.48117845692),BMP10(11.6427993292),CD38(3.74153564725),CDKN2B_1(-3.21315980854),CHP2(-11.2127638639),CXCL10(-13.7388009038),DLX1(3.62799015783),DLX3(10.8830810894),DLX5(3.14422878452),EDN1(-3.3688451926),EGR2(4.94719513774),EGR4(3.36675595749),ELF5(-4.90707362531),FANK1(14.6412208659),FOXN1(-3.64376000188),…
GO:0042827	platelet dense granule	cellular component	4/523	21/15280	0.00511	0.217387916666667	RARRES2(-3.23701706024),SELENOP(-8.75870286625),SELP(14.8859498902),SPP2(4.29259767885)	RARRES2(-3.23701706024),SELENOP(-8.75870286625),SELP(14.8859498902),SPP2(4.29259767885)
GO:0043583	ear development	biological process	17/516	252/15302	0.00532	0.219025803357314	ATP2B2(8.67835365397),DLX3(10.8830810894),DLX5(3.14422878452),DLX6(10.9705157707),EDN1(-3.3688451926),FAT4(3.39237533094),GBX2(6.76654344722),HEY2(13.2656179764),LRIG1(-3.04240571783),MAF(-16.799432316),MAFB(-5.11808307341),NR4A3(5.13333886309),OSR1(-3.26903718076),PRRX1(7.36170964806),TCF15(3.61498342784),THRB(5.62288018824),USH1C(3.20657301897)	ATP2B2(8.67835365397),DLX3(10.8830810894),DLX5(3.14422878452),DLX6(10.9705157707),EDN1(-3.3688451926),FAT4(3.39237533094),GBX2(6.76654344722),HEY2(13.2656179764),LRIG1(-3.04240571783),MAF(-16.799432316),MAFB(-5.11808307341),NR4A3(5.13333886309),OSR1(-3.26903718076),PRRX1(7.36170964806),TCF15(3.61498342784),THRB(5.62288018824),USH1C(3.20657301897)
GO:0008236	serine-type peptidase activity	molecular function	15/471	146/13372	0.00020	0.2216	C1R(3.22386239552),CPVL(4.62622343792),CTSK(3.7182782784),DPP7(-3.37075820811),F2(-5.34691837052),HABP2(-13.88889796),HGFAC(4.19030648642),LOC482175(10.1645705655),MMP2(-10.0364209105),NAALAD2(4.05863602784),PRSS12(3.95279394341),PRSS27(3.72390967603),TLL2(3.80808842081),TMPRSS11D(-3.02081651824),TMPRSS6(-4.89098663614)	C1R(3.22386239552),CPVL(4.62622343792),CTSK(3.7182782784),DPP7(-3.37075820811),F2(-5.34691837052),HABP2(-13.88889796),HGFAC(4.19030648642),LOC482175(10.1645705655),MMP2(-10.0364209105),NAALAD2(4.05863602784),PRSS12(3.95279394341),PRSS27(3.72390967603),TLL2(3.80808842081),TMPRSS11D(-3.02081651824),TMPRSS6(-4.89098663614)
GO:0050880	regulation of blood vessel size	biological process	12/516	152/15302	0.00540	0.221787559808612	ADD3(4.25193944603),ADORA2A(13.0917405989),ADRB2(-3.89034642648),CD38(3.74153564725),EDN1(-3.3688451926),EDNRA(3.2509966608),GJA1(3.65927834028),GJA5(4.77235391536),MMP2(-10.0364209105),NOS2(5.85843032186),OLR1(6.9731930049),SMPD3(9.55891173279)	ADD3(4.25193944603),ADORA2A(13.0917405989),ADRB2(-3.89034642648),CD38(3.74153564725),EDN1(-3.3688451926),EDNRA(3.2509966608),GJA1(3.65927834028),GJA5(4.77235391536),MMP2(-10.0364209105),NOS2(5.85843032186),OLR1(6.9731930049),SMPD3(9.55891173279)
GO:0035556	intracellular signal transduction	biological process	114/516	2707/15302	0.00544	0.222897183770883	ADCY4(3.17006094248),ADGRB2(3.5388732839),ADGRF1(-3.34790806372),ADORA2A(13.0917405989),ADRB2(-3.89034642648),AKAP3(4.38178271709),ANK2(11.7918371285),ARHGEF26(-3.04394991562),AXL(4.9376918307),BANK1(11.101993174),BATF(4.48117845692),BCL2L1(-4.60342312305),BMF(-3.2947157555),BMP10(11.6427993292),CACNB2(5.50245832444),CCDC88A(3.19471741847),CCL22(11.447987211),CCL24(-3.04867073822),CCL26(-18.58841…	ADCY4(3.17006094248),ADGRB2(3.5388732839),ADGRF1(-3.34790806372),ADORA2A(13.0917405989),ADRB2(-3.89034642648),AKAP3(4.38178271709),ANK2(11.7918371285),ARHGEF26(-3.04394991562),AXL(4.9376918307),BANK1(11.101993174),BATF(4.48117845692),BCL2L1(-4.60342312305),BMF(-3.2947157555),BMP10(11.6427993292),CACNB2(5.50245832444),CCDC88A(3.19471741847),CCL22(11.447987211),CCL24(-3.04867073822),CCL26(-18.58841…
GO:0006809	nitric oxide biosynthetic process	biological process	8/516	80/15302	0.00547	0.223061662707838	ACP5(-3.62216530046),EDN1(-3.3688451926),ITGB2(-5.77788517684),KLF4(3.99470053353),NOS2(5.85843032186),RORA(10.7204893901),SMPD3(9.55891173279),TLR4(-4.58960504562)	ACP5(-3.62216530046),EDN1(-3.3688451926),ITGB2(-5.77788517684),KLF4(3.99470053353),NOS2(5.85843032186),RORA(10.7204893901),SMPD3(9.55891173279),TLR4(-4.58960504562)
GO:0051057	positive regulation of small GTPase mediated signal transduction	biological process	8/516	80/15302	0.00547	0.223061662707838	ARHGEF26(-3.04394991562),GPR17(4.11343576379),GPR65(11.1364058862),LOC479761(11.518403998),LPAR1(3.39972563077),MCF2L(-4.08792406249),NGFR(13.3212070368),RTN4R(-3.78367321039)	ARHGEF26(-3.04394991562),GPR17(4.11343576379),GPR65(11.1364058862),LOC479761(11.518403998),LPAR1(3.39972563077),MCF2L(-4.08792406249),NGFR(13.3212070368),RTN4R(-3.78367321039)
GO:1901653	cellular response to peptide	biological process	26/516	450/15302	0.00550	0.22375355450237	ACSL5(7.27935733739),ADCY4(3.17006094248),ADRB2(-3.89034642648),ARNT2(-4.23069550209),ATP6V0D2(3.59454825548),DPEP1(-5.11208572671),EDN1(-3.3688451926),FBP1(3.37897772853),GPLD1(-3.23207073074),GPR173(3.32127111206),HDAC9(4.48261529626),IGF2(-6.67109718089),IL1RL1(6.53801929486),MAP1B(3.19921454558),MMP2(-10.0364209105),NGFR(13.3212070368),NOD2(10.247860281),NR4A1(6.81052143414),NR4A2(5.067948309…	ACSL5(7.27935733739),ADCY4(3.17006094248),ADRB2(-3.89034642648),ARNT2(-4.23069550209),ATP6V0D2(3.59454825548),DPEP1(-5.11208572671),EDN1(-3.3688451926),FBP1(3.37897772853),GPLD1(-3.23207073074),GPR173(3.32127111206),HDAC9(4.48261529626),IGF2(-6.67109718089),IL1RL1(6.53801929486),MAP1B(3.19921454558),MMP2(-10.0364209105),NGFR(13.3212070368),NOD2(10.247860281),NR4A1(6.81052143414),NR4A2(5.067948309…
GO:0098791	Golgi subcompartment	cellular component	35/523	650/15280	0.00550	0.226621960784314	A4GALT(4.57675051509),ABO(-12.257268006),ADORA2A(13.0917405989),APBA1(6.22743888333),ARSL(6.81447648182),B3GNT3(-12.6352147668),B4GALNT2(-4.42589679926),CA4(4.59508574007),CHST1(-3.10707221057),CHST2(4.15964988547),CHST3(3.79949796021),DLA-DRA(-3.27494942529),DOP1B(3.55081364782),GALNT5(15.3817078675),GJA1(3.65927834028),GOLIM4(-3.94098198102),HS3ST5(-5.45766618501),LARGE1(-3.9918767669),LFNG(3.2…	A4GALT(4.57675051509),ABO(-12.257268006),ADORA2A(13.0917405989),APBA1(6.22743888333),ARSL(6.81447648182),B3GNT3(-12.6352147668),B4GALNT2(-4.42589679926),CA4(4.59508574007),CHST1(-3.10707221057),CHST2(4.15964988547),CHST3(3.79949796021),DLA-DRA(-3.27494942529),DOP1B(3.55081364782),GALNT5(15.3817078675),GJA1(3.65927834028),GOLIM4(-3.94098198102),HS3ST5(-5.45766618501),LARGE1(-3.9918767669),LFNG(3.2…
GO:0030315	T-tubule	cellular component	6/523	48/15280	0.00566	0.226621960784314	ANK2(11.7918371285),CACNB2(5.50245832444),DYSF(8.83937177774),EDNRA(3.2509966608),KCNJ11(-3.99402330437),KCNJ2(-3.03014045346)	ANK2(11.7918371285),CACNB2(5.50245832444),DYSF(8.83937177774),EDNRA(3.2509966608),KCNJ11(-3.99402330437),KCNJ2(-3.03014045346)
GO:0046658	anchored component of plasma membrane	cellular component	6/523	48/15280	0.00566	0.226621960784314	CA4(4.59508574007),LYPD3(3.61631493551),LYPD6(-9.11284008118),NTNG2(7.12663040845),PRSS27(3.72390967603),RTN4R(-3.78367321039)	CA4(4.59508574007),LYPD3(3.61631493551),LYPD6(-9.11284008118),NTNG2(7.12663040845),PRSS27(3.72390967603),RTN4R(-3.78367321039)
GO:0010466	negative regulation of peptidase activity	biological process	15/516	212/15302	0.00559	0.226877352245863	ADORA2A(13.0917405989),BST2(-3.1277922092),DPEP1(-5.11208572671),GAS6(3.18371713431),IL24(5.3087520571),KLF4(3.99470053353),LRP2(8.64079924887),NGFR(13.3212070368),NR4A1(6.81052143414),PROS1(-11.4183955325),SERPINB2(13.3006075741),SLPI(12.619674358),SPINK14(11.8932509623),SPP2(4.29259767885),TFPI(-11.5496178357)	ADORA2A(13.0917405989),BST2(-3.1277922092),DPEP1(-5.11208572671),GAS6(3.18371713431),IL24(5.3087520571),KLF4(3.99470053353),LRP2(8.64079924887),NGFR(13.3212070368),NR4A1(6.81052143414),PROS1(-11.4183955325),SERPINB2(13.3006075741),SLPI(12.619674358),SPINK14(11.8932509623),SPP2(4.29259767885),TFPI(-11.5496178357)
GO:0097366	response to bronchodilator	biological process	7/516	64/15302	0.00562	0.227556981132075	ACHE(-4.08323111781),ADORA2A(13.0917405989),DPEP1(-5.11208572671),LOC119874472(5.47163019741),LOC119876918(12.3599169867),NR4A2(5.06794830928),RGS9(3.70835386582)	ACHE(-4.08323111781),ADORA2A(13.0917405989),DPEP1(-5.11208572671),LOC119874472(5.47163019741),LOC119876918(12.3599169867),NR4A2(5.06794830928),RGS9(3.70835386582)
GO:0032635	interleukin-6 production	biological process	11/516	134/15302	0.00568	0.229445270588235	BANK1(11.101993174),FLT3(4.01451574507),GAS6(3.18371713431),IL18RAP(12.7992991626),IL1A(3.61890808642),LOC119870378(11.543238089),LOC485869(-3.50580800324),NOD2(10.247860281),NOS2(5.85843032186),RAB7B(10.0336386555),TLR4(-4.58960504562)	BANK1(11.101993174),FLT3(4.01451574507),GAS6(3.18371713431),IL18RAP(12.7992991626),IL1A(3.61890808642),LOC119870378(11.543238089),LOC485869(-3.50580800324),NOD2(10.247860281),NOS2(5.85843032186),RAB7B(10.0336386555),TLR4(-4.58960504562)
GO:0065009	regulation of molecular function	biological process	134/516	3260/15302	0.00573	0.230907599067599	ABCC8(-4.11329818101),ACACB(-3.62155920976),ADCY4(3.17006094248),ADGRF1(-3.34790806372),ADORA2A(13.0917405989),ADRB2(-3.89034642648),ALDH1A1(-3.72431030208),ANK2(11.7918371285),ANTXR1(3.74335544108),AREG(4.02461758329),ARHGEF26(-3.04394991562),ARRDC4(3.78098056351),ATP2A3(-9.12817995224),BAMBI(4.65321629915),BMP10(11.6427993292),BST2(-3.1277922092),CACNB2(5.50245832444),CALD1(6.33023258746),CAP2(…	ABCC8(-4.11329818101),ACACB(-3.62155920976),ADCY4(3.17006094248),ADGRF1(-3.34790806372),ADORA2A(13.0917405989),ADRB2(-3.89034642648),ALDH1A1(-3.72431030208),ANK2(11.7918371285),ANTXR1(3.74335544108),AREG(4.02461758329),ARHGEF26(-3.04394991562),ARRDC4(3.78098056351),ATP2A3(-9.12817995224),BAMBI(4.65321629915),BMP10(11.6427993292),BST2(-3.1277922092),CACNB2(5.50245832444),CALD1(6.33023258746),CAP2(…
GO:0001562	response to protozoan	biological process	4/516	22/15302	0.00577	0.230907599067599	BATF(4.48117845692),CLEC7A(-14.8753820406),IL12A(13.6267915993),IRF8(3.26371452176)	BATF(4.48117845692),CLEC7A(-14.8753820406),IL12A(13.6267915993),IRF8(3.26371452176)
GO:0006688	glycosphingolipid biosynthetic process	biological process	4/516	22/15302	0.00577	0.230907599067599	A4GALT(4.57675051509),LARGE1(-3.9918767669),ST8SIA4(8.65031474444),ST8SIA5(12.5467755162)	A4GALT(4.57675051509),LARGE1(-3.9918767669),ST8SIA4(8.65031474444),ST8SIA5(12.5467755162)
GO:0032930	positive regulation of superoxide anion generation	biological process	4/516	22/15302	0.00577	0.230907599067599	ITGB2(-5.77788517684),LOC119874472(5.47163019741),LOC119876918(12.3599169867),OLR1(6.9731930049)	ITGB2(-5.77788517684),LOC119874472(5.47163019741),LOC119876918(12.3599169867),OLR1(6.9731930049)
GO:0045236	CXCR chemokine receptor binding	molecular function	4/471	10/13372	0.00027	0.234262857142857	CXCL10(-13.7388009038),CXCL8(7.51913652515),LOC119874472(5.47163019741),LOC119876918(12.3599169867)	CXCL10(-13.7388009038),CXCL8(7.51913652515),LOC119874472(5.47163019741),LOC119876918(12.3599169867)
GO:0008194	UDP-glycosyltransferase activity	molecular function	13/471	122/13372	0.00036	0.234262857142857	A4GALT(4.57675051509),ABO(-12.257268006),B3GNT3(-12.6352147668),B4GALNT2(-4.42589679926),CSGALNACT1(5.77573547886),GALNT5(15.3817078675),GXYLT2(10.3043056841),HAS2(3.11066663552),LARGE1(-3.9918767669),LFNG(3.28844841139),MGAT4A(3.85798758001),UGT1A6(-11.4786129062),XYLT1(4.55946341737)	A4GALT(4.57675051509),ABO(-12.257268006),B3GNT3(-12.6352147668),B4GALNT2(-4.42589679926),CSGALNACT1(5.77573547886),GALNT5(15.3817078675),GXYLT2(10.3043056841),HAS2(3.11066663552),LARGE1(-3.9918767669),LFNG(3.28844841139),MGAT4A(3.85798758001),UGT1A6(-11.4786129062),XYLT1(4.55946341737)
GO:0008009	chemokine activity	molecular function	7/471	39/13372	0.00037	0.234262857142857	CCL22(11.447987211),CCL24(-3.04867073822),CCL26(-18.5884161779),CXCL10(-13.7388009038),CXCL8(7.51913652515),LOC119874472(5.47163019741),LOC119876918(12.3599169867)	CCL22(11.447987211),CCL24(-3.04867073822),CCL26(-18.5884161779),CXCL10(-13.7388009038),CXCL8(7.51913652515),LOC119874472(5.47163019741),LOC119876918(12.3599169867)
GO:0006811	ion transport	biological process	74/516	1645/15302	0.00590	0.235412714617169	ABCC8(-4.11329818101),ACACB(-3.62155920976),ACSL5(7.27935733739),ADORA2A(13.0917405989),ADRB2(-3.89034642648),ANK1(4.78640256845),ANK2(11.7918371285),APBA1(6.22743888333),ATP2A3(-9.12817995224),ATP2B2(8.67835365397),ATP6V0D2(3.59454825548),ATP8B3(-3.35911365601),ATP8B4(-3.92192944354),CA4(4.59508574007),CACNB2(5.50245832444),CHRNA7(-5.35407409728),CHRNB4(-3.83664747871),CXCL10(-13.7388009038),CYP…	ABCC8(-4.11329818101),ACACB(-3.62155920976),ACSL5(7.27935733739),ADORA2A(13.0917405989),ADRB2(-3.89034642648),ANK1(4.78640256845),ANK2(11.7918371285),APBA1(6.22743888333),ATP2A3(-9.12817995224),ATP2B2(8.67835365397),ATP6V0D2(3.59454825548),ATP8B3(-3.35911365601),ATP8B4(-3.92192944354),CA4(4.59508574007),CACNB2(5.50245832444),CHRNA7(-5.35407409728),CHRNB4(-3.83664747871),CXCL10(-13.7388009038),CYP…
GO:0045664	regulation of neuron differentiation	biological process	45/516	906/15302	0.00591	0.235412714617169	ACHE(-4.08323111781),ARNT2(-4.23069550209),CCDC88A(3.19471741847),CD38(3.74153564725),CPNE5(-4.73867179794),DDR2(3.69573217885),DLX1(3.62799015783),DUOXA1(10.7433253375),FSTL4(3.56477399555),HEY2(13.2656179764),HEYL(13.0864895558),IGSF9B(9.52947610537),KLF4(3.99470053353),LFNG(3.28844841139),LOC119863891(8.59485963255),LOC479761(11.518403998),LPAR1(3.39972563077),LRP4(10.1643790148),LZTS1(12.0539…	ACHE(-4.08323111781),ARNT2(-4.23069550209),CCDC88A(3.19471741847),CD38(3.74153564725),CPNE5(-4.73867179794),DDR2(3.69573217885),DLX1(3.62799015783),DUOXA1(10.7433253375),FSTL4(3.56477399555),HEY2(13.2656179764),HEYL(13.0864895558),IGSF9B(9.52947610537),KLF4(3.99470053353),LFNG(3.28844841139),LOC119863891(8.59485963255),LOC479761(11.518403998),LPAR1(3.39972563077),LRP4(10.1643790148),LZTS1(12.0539…
GO:0009913	epidermal cell differentiation	biological process	20/516	319/15302	0.00594	0.23606	ALOX15B(5.58008827588),ATP2B2(8.67835365397),CDSN(5.64984549421),CERS3(6.82711401599),CTSK(3.7182782784),DLX3(10.8830810894),FOXN1(-3.64376000188),FSCN1(3.23991495949),HEY2(13.2656179764),IL1A(3.61890808642),KLF4(3.99470053353),KRT25(-14.7311013727),KRT27(-14.8318478892),KRT5(-4.99555477129),KRT75(5.98140818498),LIPK(6.02056988478),LORICRIN(5.16433540677),RAC2(11.518966181),TGM3(12.2486372176),US…	ALOX15B(5.58008827588),ATP2B2(8.67835365397),CDSN(5.64984549421),CERS3(6.82711401599),CTSK(3.7182782784),DLX3(10.8830810894),FOXN1(-3.64376000188),FSCN1(3.23991495949),HEY2(13.2656179764),IL1A(3.61890808642),KLF4(3.99470053353),KRT25(-14.7311013727),KRT27(-14.8318478892),KRT5(-4.99555477129),KRT75(5.98140818498),LIPK(6.02056988478),LORICRIN(5.16433540677),RAC2(11.518966181),TGM3(12.2486372176),US…
GO:1904064	positive regulation of cation transmembrane transport	biological process	12/516	154/15302	0.00599	0.23749727482679	ABCC8(-4.11329818101),ADRB2(-3.89034642648),ANK2(11.7918371285),ATP2A3(-9.12817995224),CACNB2(5.50245832444),CXCL10(-13.7388009038),EDNRA(3.2509966608),F2(-5.34691837052),KCNJ11(-3.99402330437),KCNJ2(-3.03014045346),PLCB1(5.89588199235),RGS9(3.70835386582)	ABCC8(-4.11329818101),ADRB2(-3.89034642648),ANK2(11.7918371285),ATP2A3(-9.12817995224),CACNB2(5.50245832444),CXCL10(-13.7388009038),EDNRA(3.2509966608),F2(-5.34691837052),KCNJ11(-3.99402330437),KCNJ2(-3.03014045346),PLCB1(5.89588199235),RGS9(3.70835386582)
GO:0033563	dorsal/ventral axon guidance	biological process	5/516	35/15302	0.00602	0.237589333333333	ADAMTSL1(4.21250078202),ANK2(11.7918371285),RAC2(11.518966181),ROBO3(3.70684420203),TRIM9(3.67809925412)	ADAMTSL1(4.21250078202),ANK2(11.7918371285),RAC2(11.518966181),ROBO3(3.70684420203),TRIM9(3.67809925412)
GO:0051482	positive regulation of cytosolic calcium ion concentration involved in phospholipase C-activating G-...	biological process	5/516	35/15302	0.00602	0.237589333333333	EDN1(-3.3688451926),EDNRA(3.2509966608),GPR17(4.11343576379),GPR65(11.1364058862),LPAR1(3.39972563077)	EDN1(-3.3688451926),EDNRA(3.2509966608),GPR17(4.11343576379),GPR65(11.1364058862),LPAR1(3.39972563077)
GO:0001910	regulation of leukocyte mediated cytotoxicity	biological process	7/516	65/15302	0.00612	0.240982018348624	CD226(10.6868156446),IGF2(-6.67109718089),IL12A(13.6267915993),IL18RAP(12.7992991626),LOC119874472(5.47163019741),LOC119876918(12.3599169867),NOS2(5.85843032186)	CD226(10.6868156446),IGF2(-6.67109718089),IL12A(13.6267915993),IL18RAP(12.7992991626),LOC119874472(5.47163019741),LOC119876918(12.3599169867),NOS2(5.85843032186)
GO:0016192	vesicle-mediated transport	biological process	84/516	1912/15302	0.00624	0.245144897025172	ACHE(-4.08323111781),ADORA2A(13.0917405989),ADRB2(-3.89034642648),ANK1(4.78640256845),ANK2(11.7918371285),ANXA13(-3.61051677385),APBA1(6.22743888333),AREG(4.02461758329),ARL4C(-3.00925648286),ATP8B4(-3.92192944354),AXL(4.9376918307),BST2(-3.1277922092),CHRNB4(-3.83664747871),CLEC7A(-14.8753820406),CPLX2(4.07036574602),CRISPLD2(4.44638722022),DENND2A(3.22121011797),DMBT1(3.02096907709),DNAJC22(4.8…	ACHE(-4.08323111781),ADORA2A(13.0917405989),ADRB2(-3.89034642648),ANK1(4.78640256845),ANK2(11.7918371285),ANXA13(-3.61051677385),APBA1(6.22743888333),AREG(4.02461758329),ARL4C(-3.00925648286),ATP8B4(-3.92192944354),AXL(4.9376918307),BST2(-3.1277922092),CHRNB4(-3.83664747871),CLEC7A(-14.8753820406),CPLX2(4.07036574602),CRISPLD2(4.44638722022),DENND2A(3.22121011797),DMBT1(3.02096907709),DNAJC22(4.8…
GO:0033273	response to vitamin	biological process	11/516	136/15302	0.00634	0.248504840182648	ACP5(-3.62216530046),CXCL10(-13.7388009038),CYP24A1(3.0755049412),GAS6(3.18371713431),IL1A(3.61890808642),KL(3.68948711336),LRP2(8.64079924887),MAP1B(3.19921454558),MGMT(-3.18834559881),NOS2(5.85843032186),STC2(3.53532622191)	ACP5(-3.62216530046),CXCL10(-13.7388009038),CYP24A1(3.0755049412),GAS6(3.18371713431),IL1A(3.61890808642),KL(3.68948711336),LRP2(8.64079924887),MAP1B(3.19921454558),MGMT(-3.18834559881),NOS2(5.85843032186),STC2(3.53532622191)
GO:0090092	regulation of transmembrane receptor protein serine/threonine kinase signaling pathway	biological process	18/516	278/15302	0.00639	0.2494725	BAMBI(4.65321629915),BMP10(11.6427993292),CDKN2B_1(-3.21315980854),CHRDL1(4.74559702026),DKK3(5.5701366609),DLX1(3.62799015783),LRIG1(-3.04240571783),LRP2(8.64079924887),NREP(-6.12652283956),ONECUT2(5.32552025746),OSR1(-3.26903718076),SOSTDC1(5.64225946527),SULF1(4.8505952866),TBX20(4.2817402037),TLL2(3.80808842081),TMPRSS6(-4.89098663614),VSIR(-3.29332325943),ZIC2(15.385844879)	BAMBI(4.65321629915),BMP10(11.6427993292),CDKN2B_1(-3.21315980854),CHRDL1(4.74559702026),DKK3(5.5701366609),DLX1(3.62799015783),LRIG1(-3.04240571783),LRP2(8.64079924887),NREP(-6.12652283956),ONECUT2(5.32552025746),OSR1(-3.26903718076),SOSTDC1(5.64225946527),SULF1(4.8505952866),TBX20(4.2817402037),TLL2(3.80808842081),TMPRSS6(-4.89098663614),VSIR(-3.29332325943),ZIC2(15.385844879)
GO:0042088	T-helper 1 type immune response	biological process	6/516	50/15302	0.00645	0.2494725	IL12A(13.6267915993),IL18BP(3.0862390385),IL18RAP(12.7992991626),IL1RL1(6.53801929486),IL27(4.00698776414),TLR4(-4.58960504562)	IL12A(13.6267915993),IL18BP(3.0862390385),IL18RAP(12.7992991626),IL1RL1(6.53801929486),IL27(4.00698776414),TLR4(-4.58960504562)
GO:0043268	positive regulation of potassium ion transport	biological process	6/516	50/15302	0.00645	0.2494725	ABCC8(-4.11329818101),ADRB2(-3.89034642648),ANK2(11.7918371285),KCNJ2(-3.03014045346),LOC119874472(5.47163019741),LOC119876918(12.3599169867)	ABCC8(-4.11329818101),ADRB2(-3.89034642648),ANK2(11.7918371285),KCNJ2(-3.03014045346),LOC119874472(5.47163019741),LOC119876918(12.3599169867)
GO:0002933	lipid hydroxylation	biological process	2/516	4/15302	0.00651	0.2494725	CYP4A11(-3.00400294791),CYP4A38(-3.52448648571)	CYP4A11(-3.00400294791),CYP4A38(-3.52448648571)
GO:0003104	positive regulation of glomerular filtration	biological process	2/516	4/15302	0.00651	0.2494725	GAS6(3.18371713431),GJA1(3.65927834028)	GAS6(3.18371713431),GJA1(3.65927834028)
GO:0007347	regulation of preblastoderm mitotic cell cycle	biological process	2/516	4/15302	0.00651	0.2494725	L3MBTL4(12.3054623413),L3MBTL4_1(6.13040937733)	L3MBTL4(12.3054623413),L3MBTL4_1(6.13040937733)
GO:0070953	regulation of neutrophil mediated killing of fungus	biological process	2/516	4/15302	0.00651	0.2494725	LOC119874472(5.47163019741),LOC119876918(12.3599169867)	LOC119874472(5.47163019741),LOC119876918(12.3599169867)
GO:0070965	positive regulation of neutrophil mediated killing of fungus	biological process	2/516	4/15302	0.00651	0.2494725	LOC119874472(5.47163019741),LOC119876918(12.3599169867)	LOC119874472(5.47163019741),LOC119876918(12.3599169867)
GO:0090500	endocardial cushion to mesenchymal transition	biological process	2/516	4/15302	0.00651	0.2494725	HAS2(3.11066663552),HEY2(13.2656179764)	HAS2(3.11066663552),HEY2(13.2656179764)
GO:0097267	omega-hydroxylase P450 pathway	biological process	2/516	4/15302	0.00651	0.2494725	CYP4A11(-3.00400294791),CYP4A38(-3.52448648571)	CYP4A11(-3.00400294791),CYP4A38(-3.52448648571)
GO:0006939	smooth muscle contraction	biological process	10/516	118/15302	0.00657	0.250397903930131	ADRB2(-3.89034642648),CD38(3.74153564725),CHRNB4(-3.83664747871),EDN1(-3.3688451926),EDNRA(3.2509966608),HTR1D(-3.78541920625),ITGB2(-5.77788517684),SMPD3(9.55891173279),SULF1(4.8505952866),TRPA1(-9.67065624912)	ADRB2(-3.89034642648),CD38(3.74153564725),CHRNB4(-3.83664747871),EDN1(-3.3688451926),EDNRA(3.2509966608),HTR1D(-3.78541920625),ITGB2(-5.77788517684),SMPD3(9.55891173279),SULF1(4.8505952866),TRPA1(-9.67065624912)
GO:0050794	regulation of cellular process	biological process	367/516	10099/15302	0.00657	0.250397903930131	ABCC8(-4.11329818101),ABI3(11.3012370506),ABO(-12.257268006),ACACB(-3.62155920976),ACHE(-4.08323111781),ACP5(-3.62216530046),ACSL5(7.27935733739),ADCY4(3.17006094248),ADGRB2(3.5388732839),ADGRF1(-3.34790806372),ADGRF2(3.92128442185),ADORA2A(13.0917405989),ADRB2(-3.89034642648),AHRR(10.9243820057),AKAP3(4.38178271709),ALDH1A1(-3.72431030208),ALOX15B(5.58008827588),ANK1(4.78640256845),ANK2(11.79183…	ABCC8(-4.11329818101),ABI3(11.3012370506),ABO(-12.257268006),ACACB(-3.62155920976),ACHE(-4.08323111781),ACP5(-3.62216530046),ACSL5(7.27935733739),ADCY4(3.17006094248),ADGRB2(3.5388732839),ADGRF1(-3.34790806372),ADGRF2(3.92128442185),ADORA2A(13.0917405989),ADRB2(-3.89034642648),AHRR(10.9243820057),AKAP3(4.38178271709),ALDH1A1(-3.72431030208),ALOX15B(5.58008827588),ANK1(4.78640256845),ANK2(11.79183…
GO:0003093	regulation of glomerular filtration	biological process	3/516	12/15302	0.00668	0.250397903930131	GAS6(3.18371713431),GJA1(3.65927834028),GJA5(4.77235391536)	GAS6(3.18371713431),GJA1(3.65927834028),GJA5(4.77235391536)
GO:0006000	fructose metabolic process	biological process	3/516	12/15302	0.00668	0.250397903930131	ALDH1A1(-3.72431030208),FBP1(3.37897772853),SORD(4.7650105529)	ALDH1A1(-3.72431030208),FBP1(3.37897772853),SORD(4.7650105529)
GO:0031915	positive regulation of synaptic plasticity	biological process	3/516	12/15302	0.00668	0.250397903930131	CPLX2(4.07036574602),MAP1B(3.19921454558),UNC13A(-8.97732763088)	CPLX2(4.07036574602),MAP1B(3.19921454558),UNC13A(-8.97732763088)
GO:0071639	positive regulation of monocyte chemotactic protein-1 production	biological process	3/516	12/15302	0.00668	0.250397903930131	IL1A(3.61890808642),MCOLN2(4.99994335868),NOD2(10.247860281)	IL1A(3.61890808642),MCOLN2(4.99994335868),NOD2(10.247860281)
GO:0072014	proximal tubule development	biological process	3/516	12/15302	0.00668	0.250397903930131	HEYL(13.0864895558),OSR1(-3.26903718076),SIM1(-10.2776283675)	HEYL(13.0864895558),OSR1(-3.26903718076),SIM1(-10.2776283675)
GO:0086067	AV node cell to bundle of His cell communication	biological process	3/516	12/15302	0.00668	0.250397903930131	ANK2(11.7918371285),CACNB2(5.50245832444),GJA5(4.77235391536)	ANK2(11.7918371285),CACNB2(5.50245832444),GJA5(4.77235391536)
GO:1904754	positive regulation of vascular associated smooth muscle cell migration	biological process	3/516	12/15302	0.00668	0.250397903930131	IGFBP5(-11.4257124547),NR4A3(5.13333886309),SMO(4.58762649937)	IGFBP5(-11.4257124547),NR4A3(5.13333886309),SMO(4.58762649937)
GO:2000508	regulation of dendritic cell chemotaxis	biological process	3/516	12/15302	0.00668	0.250397903930131	GAS6(3.18371713431),IL12A(13.6267915993),TNFSF18(11.4778307703)	GAS6(3.18371713431),IL12A(13.6267915993),TNFSF18(11.4778307703)
GO:0000139	Golgi membrane	cellular component	28/523	494/15280	0.00639	0.250930384615385	A4GALT(4.57675051509),ABO(-12.257268006),ADORA2A(13.0917405989),B3GNT3(-12.6352147668),B4GALNT2(-4.42589679926),CHST1(-3.10707221057),CHST2(4.15964988547),CHST3(3.79949796021),DLA-DRA(-3.27494942529),DOP1B(3.55081364782),GALNT5(15.3817078675),GJA1(3.65927834028),GOLIM4(-3.94098198102),HS3ST5(-5.45766618501),LARGE1(-3.9918767669),LFNG(3.28844841139),LOC100683203(12.3682799995),LOC100684769(-3.3890…	A4GALT(4.57675051509),ABO(-12.257268006),ADORA2A(13.0917405989),B3GNT3(-12.6352147668),B4GALNT2(-4.42589679926),CHST1(-3.10707221057),CHST2(4.15964988547),CHST3(3.79949796021),DLA-DRA(-3.27494942529),DOP1B(3.55081364782),GALNT5(15.3817078675),GJA1(3.65927834028),GOLIM4(-3.94098198102),HS3ST5(-5.45766618501),LARGE1(-3.9918767669),LFNG(3.28844841139),LOC100683203(12.3682799995),LOC100684769(-3.3890…
GO:0042135	neurotransmitter catabolic process	biological process	4/516	23/15302	0.00680	0.253237310195228	ACHE(-4.08323111781),CHDH(-9.99072327716),HNMT(3.54890477378),NAALAD2(4.05863602784)	ACHE(-4.08323111781),CHDH(-9.99072327716),HNMT(3.54890477378),NAALAD2(4.05863602784)
GO:0043032	positive regulation of macrophage activation	biological process	4/516	23/15302	0.00680	0.253237310195228	IL1RL1(6.53801929486),ITGB2(-5.77788517684),LOC485869(-3.50580800324),TLR4(-4.58960504562)	IL1RL1(6.53801929486),ITGB2(-5.77788517684),LOC485869(-3.50580800324),TLR4(-4.58960504562)
GO:0051797	regulation of hair follicle development	biological process	4/516	23/15302	0.00680	0.253237310195228	FOXN1(-3.64376000188),HPSE(4.52409508963),NGFR(13.3212070368),SMO(4.58762649937)	FOXN1(-3.64376000188),HPSE(4.52409508963),NGFR(13.3212070368),SMO(4.58762649937)
GO:0008282	inward rectifying potassium channel	cellular component	2/523	4/15280	0.00670	0.258139622641509	ABCC8(-4.11329818101),KCNJ11(-3.99402330437)	ABCC8(-4.11329818101),KCNJ11(-3.99402330437)
GO:0050789	regulation of biological process	biological process	387/516	10727/15302	0.00701	0.260300993520518	ABCC8(-4.11329818101),ABI3(11.3012370506),ABO(-12.257268006),ACACB(-3.62155920976),ACHE(-4.08323111781),ACP5(-3.62216530046),ACSL5(7.27935733739),ADAM12(5.30165735652),ADAM19(7.13762796639),ADCY4(3.17006094248),ADD3(4.25193944603),ADGRB2(3.5388732839),ADGRF1(-3.34790806372),ADGRF2(3.92128442185),ADORA2A(13.0917405989),ADRB2(-3.89034642648),AHRR(10.9243820057),AKAP3(4.38178271709),ALDH1A1(-3.72431…	ABCC8(-4.11329818101),ABI3(11.3012370506),ABO(-12.257268006),ACACB(-3.62155920976),ACHE(-4.08323111781),ACP5(-3.62216530046),ACSL5(7.27935733739),ADAM12(5.30165735652),ADAM19(7.13762796639),ADCY4(3.17006094248),ADD3(4.25193944603),ADGRB2(3.5388732839),ADGRF1(-3.34790806372),ADGRF2(3.92128442185),ADORA2A(13.0917405989),ADRB2(-3.89034642648),AHRR(10.9243820057),AKAP3(4.38178271709),ALDH1A1(-3.72431…
GO:0031325	positive regulation of cellular metabolic process	biological process	138/516	3390/15302	0.00702	0.260300993520518	ACACB(-3.62155920976),ACSL5(7.27935733739),ADRB2(-3.89034642648),AHRR(10.9243820057),ANTXR1(3.74335544108),AREG(4.02461758329),ARNT2(-4.23069550209),ARRDC4(3.78098056351),BAMBI(4.65321629915),BANK1(11.101993174),BARX2(5.1935549432),BATF(4.48117845692),BMP10(11.6427993292),CCDC88A(3.19471741847),CCL22(11.447987211),CCL24(-3.04867073822),CCL26(-18.5884161779),CD38(3.74153564725),CDKN2B_1(-3.2131598…	ACACB(-3.62155920976),ACSL5(7.27935733739),ADRB2(-3.89034642648),AHRR(10.9243820057),ANTXR1(3.74335544108),AREG(4.02461758329),ARNT2(-4.23069550209),ARRDC4(3.78098056351),BAMBI(4.65321629915),BANK1(11.101993174),BARX2(5.1935549432),BATF(4.48117845692),BMP10(11.6427993292),CCDC88A(3.19471741847),CCL22(11.447987211),CCL24(-3.04867073822),CCL26(-18.5884161779),CD38(3.74153564725),CDKN2B_1(-3.2131598…
GO:0015908	fatty acid transport	biological process	9/516	101/15302	0.00705	0.260821538461538	ACACB(-3.62155920976),ACSL5(7.27935733739),CYP4A11(-3.00400294791),CYP4A38(-3.52448648571),EDN1(-3.3688451926),IL1A(3.61890808642),NOS2(5.85843032186),PLA2R1(4.54517290411),SLC5A8(-3.99566699062)	ACACB(-3.62155920976),ACSL5(7.27935733739),CYP4A11(-3.00400294791),CYP4A38(-3.52448648571),EDN1(-3.3688451926),IL1A(3.61890808642),NOS2(5.85843032186),PLA2R1(4.54517290411),SLC5A8(-3.99566699062)
GO:0044057	regulation of system process	biological process	34/516	647/15302	0.00709	0.260821538461538	ABCC8(-4.11329818101),ADD3(4.25193944603),ADORA2A(13.0917405989),ADRB2(-3.89034642648),ANK2(11.7918371285),ATP2A3(-9.12817995224),ATP2B2(8.67835365397),BMP10(11.6427993292),CACNB2(5.50245832444),CD38(3.74153564725),CHRNB4(-3.83664747871),EDN1(-3.3688451926),GAS6(3.18371713431),GJA1(3.65927834028),GJA5(4.77235391536),HEY2(13.2656179764),IGFBP5(-11.4257124547),IGSF9B(9.52947610537),IL1A(3.618908086…	ABCC8(-4.11329818101),ADD3(4.25193944603),ADORA2A(13.0917405989),ADRB2(-3.89034642648),ANK2(11.7918371285),ATP2A3(-9.12817995224),ATP2B2(8.67835365397),BMP10(11.6427993292),CACNB2(5.50245832444),CD38(3.74153564725),CHRNB4(-3.83664747871),EDN1(-3.3688451926),GAS6(3.18371713431),GJA1(3.65927834028),GJA5(4.77235391536),HEY2(13.2656179764),IGFBP5(-11.4257124547),IGSF9B(9.52947610537),IL1A(3.618908086…
GO:0055078	sodium ion homeostasis	biological process	6/516	51/15302	0.00711	0.260821538461538	ADORA2A(13.0917405989),CYP4A11(-3.00400294791),CYP4A38(-3.52448648571),EDN1(-3.3688451926),NR3C2(3.14166085273),SCNN1A(-3.01233527022)	ADORA2A(13.0917405989),CYP4A11(-3.00400294791),CYP4A38(-3.52448648571),EDN1(-3.3688451926),NR3C2(3.14166085273),SCNN1A(-3.01233527022)
GO:0060760	positive regulation of response to cytokine stimulus	biological process	6/516	51/15302	0.00711	0.260821538461538	AXL(4.9376918307),EDN1(-3.3688451926),GAS6(3.18371713431),LOC100684769(-3.3890426366),TLR4(-4.58960504562),TRIM6(-13.7911652632)	AXL(4.9376918307),EDN1(-3.3688451926),GAS6(3.18371713431),LOC100684769(-3.3890426366),TLR4(-4.58960504562),TRIM6(-13.7911652632)
GO:1903053	regulation of extracellular matrix organization	biological process	6/516	51/15302	0.00711	0.260821538461538	ANTXR1(3.74335544108),DDR2(3.69573217885),FSCN1(3.23991495949),HAS2(3.11066663552),PDPN(3.36922124749),TCF15(3.61498342784)	ANTXR1(3.74335544108),DDR2(3.69573217885),FSCN1(3.23991495949),HAS2(3.11066663552),PDPN(3.36922124749),TCF15(3.61498342784)
GO:0032589	neuron projection membrane	cellular component	6/523	50/15280	0.00692	0.261678518518519	ADORA2A(13.0917405989),ANK1(4.78640256845),KCNJ11(-3.99402330437),NGFR(13.3212070368),PALM(-3.86557195491),SGCE(14.277449176)	ADORA2A(13.0917405989),ANK1(4.78640256845),KCNJ11(-3.99402330437),NGFR(13.3212070368),PALM(-3.86557195491),SGCE(14.277449176)
GO:0055021	regulation of cardiac muscle tissue growth	biological process	7/516	67/15302	0.00722	0.264292025586354	BMP10(11.6427993292),EDN1(-3.3688451926),GJA1(3.65927834028),HEY2(13.2656179764),NCAM1(10.5666027162),TBX20(4.2817402037),TP73(-11.3272251469)	BMP10(11.6427993292),EDN1(-3.3688451926),GJA1(3.65927834028),HEY2(13.2656179764),NCAM1(10.5666027162),TBX20(4.2817402037),TP73(-11.3272251469)
GO:0030104	water homeostasis	biological process	8/516	84/15302	0.00732	0.267382468085106	ACACB(-3.62155920976),ADCY4(3.17006094248),ATP2A3(-9.12817995224),CYP4A11(-3.00400294791),CYP4A38(-3.52448648571),HAS2(3.11066663552),SCNN1A(-3.01233527022),SLC6A12(-5.63584113238)	ACACB(-3.62155920976),ADCY4(3.17006094248),ATP2A3(-9.12817995224),CYP4A11(-3.00400294791),CYP4A38(-3.52448648571),HAS2(3.11066663552),SCNN1A(-3.01233527022),SLC6A12(-5.63584113238)
GO:2000379	positive regulation of reactive oxygen species metabolic process	biological process	10/516	120/15302	0.00738	0.26900178343949	DUOXA1(10.7433253375),EDN1(-3.3688451926),F2(-5.34691837052),ITGB2(-5.77788517684),KLF4(3.99470053353),LOC119874472(5.47163019741),LOC119876918(12.3599169867),OLR1(6.9731930049),SMPD3(9.55891173279),TLR4(-4.58960504562)	DUOXA1(10.7433253375),EDN1(-3.3688451926),F2(-5.34691837052),ITGB2(-5.77788517684),KLF4(3.99470053353),LOC119874472(5.47163019741),LOC119876918(12.3599169867),OLR1(6.9731930049),SMPD3(9.55891173279),TLR4(-4.58960504562)
GO:0001934	positive regulation of protein phosphorylation	biological process	50/516	1044/15302	0.00756	0.274978983050847	ADRB2(-3.89034642648),AREG(4.02461758329),BANK1(11.101993174),BMP10(11.6427993292),CCDC88A(3.19471741847),CCL22(11.447987211),CCL24(-3.04867073822),CCL26(-18.5884161779),CHRNA7(-5.35407409728),DDR2(3.69573217885),EDN1(-3.3688451926),EDNRA(3.2509966608),EPGN(4.69993232388),F2(-5.34691837052),FAM20A(6.5823950448),FLT3(4.01451574507),FNDC1(6.71485753365),GAS6(3.18371713431),GPNMB(4.04154705522),HCLS…	ADRB2(-3.89034642648),AREG(4.02461758329),BANK1(11.101993174),BMP10(11.6427993292),CCDC88A(3.19471741847),CCL22(11.447987211),CCL24(-3.04867073822),CCL26(-18.5884161779),CHRNA7(-5.35407409728),DDR2(3.69573217885),EDN1(-3.3688451926),EDNRA(3.2509966608),EPGN(4.69993232388),F2(-5.34691837052),FAM20A(6.5823950448),FLT3(4.01451574507),FNDC1(6.71485753365),GAS6(3.18371713431),GPNMB(4.04154705522),HCLS…
GO:0045765	regulation of angiogenesis	biological process	18/516	283/15302	0.00763	0.276938350951374	ABCC8(-4.11329818101),ADAM12(5.30165735652),ADRB2(-3.89034642648),CCL24(-3.04867073822),CHRNA7(-5.35407409728),CXCL10(-13.7388009038),GPNMB(4.04154705522),HDAC9(4.48261529626),IGF2(-6.67109718089),IL1A(3.61890808642),ITGB2(-5.77788517684),ITGB8(-4.34248843593),KLF4(3.99470053353),LOC119863891(8.59485963255),NGFR(13.3212070368),PPP1R16B(5.13243098805),RHOJ(12.1779966667),SULF1(4.8505952866)	ABCC8(-4.11329818101),ADAM12(5.30165735652),ADRB2(-3.89034642648),CCL24(-3.04867073822),CHRNA7(-5.35407409728),CXCL10(-13.7388009038),GPNMB(4.04154705522),HDAC9(4.48261529626),IGF2(-6.67109718089),IL1A(3.61890808642),ITGB2(-5.77788517684),ITGB8(-4.34248843593),KLF4(3.99470053353),LOC119863891(8.59485963255),NGFR(13.3212070368),PPP1R16B(5.13243098805),RHOJ(12.1779966667),SULF1(4.8505952866)
GO:0050730	regulation of peptidyl-tyrosine phosphorylation	biological process	17/516	262/15302	0.00775	0.280700421940928	AREG(4.02461758329),BANK1(11.101993174),EPGN(4.69993232388),FLT3(4.01451574507),GAS6(3.18371713431),HCLS1(10.8281417746),IGF2(-6.67109718089),IL11(6.40109098867),IL12A(13.6267915993),IL24(5.3087520571),ITGB2(-5.77788517684),LOC119870378(11.543238089),LRP4(10.1643790148),NOD2(10.247860281),PECAM1(4.37056977646),TLR4(-4.58960504562),TNFSF18(11.4778307703)	AREG(4.02461758329),BANK1(11.101993174),EPGN(4.69993232388),FLT3(4.01451574507),GAS6(3.18371713431),HCLS1(10.8281417746),IGF2(-6.67109718089),IL11(6.40109098867),IL12A(13.6267915993),IL24(5.3087520571),ITGB2(-5.77788517684),LOC119870378(11.543238089),LRP4(10.1643790148),NOD2(10.247860281),PECAM1(4.37056977646),TLR4(-4.58960504562),TNFSF18(11.4778307703)
GO:0002576	platelet degranulation	biological process	10/516	121/15302	0.00781	0.280768333333333	F5(13.7443370198),GAS6(3.18371713431),IGF2(-6.67109718089),PCDH7(5.71265328417),PECAM1(4.37056977646),PROS1(-11.4183955325),RARRES2(-3.23701706024),SELENOP(-8.75870286625),SELP(14.8859498902),SPP2(4.29259767885)	F5(13.7443370198),GAS6(3.18371713431),IGF2(-6.67109718089),PCDH7(5.71265328417),PECAM1(4.37056977646),PROS1(-11.4183955325),RARRES2(-3.23701706024),SELENOP(-8.75870286625),SELP(14.8859498902),SPP2(4.29259767885)
GO:0036314	response to sterol	biological process	7/516	68/15302	0.00782	0.280768333333333	ACP5(-3.62216530046),ACSL5(7.27935733739),GPLD1(-3.23207073074),NR5A2(-10.3716568685),PAK3(3.26467463722),RORA(10.7204893901),SMO(4.58762649937)	ACP5(-3.62216530046),ACSL5(7.27935733739),GPLD1(-3.23207073074),NR5A2(-10.3716568685),PAK3(3.26467463722),RORA(10.7204893901),SMO(4.58762649937)
GO:0016999	antibiotic metabolic process	biological process	11/516	140/15302	0.00783	0.280768333333333	ALDH1A1(-3.72431030208),ASPA(3.45118232985),CYP1A2(6.34669522535),CYP4A11(-3.00400294791),CYP4A38(-3.52448648571),CYP4B1(-7.33442290424),DPEP1(-5.11208572671),DUOXA1(10.7433253375),NOXO1(-3.44880283582),NPL(5.88000721343),RAC2(11.518966181)	ALDH1A1(-3.72431030208),ASPA(3.45118232985),CYP1A2(6.34669522535),CYP4A11(-3.00400294791),CYP4A38(-3.52448648571),CYP4B1(-7.33442290424),DPEP1(-5.11208572671),DUOXA1(10.7433253375),NOXO1(-3.44880283582),NPL(5.88000721343),RAC2(11.518966181)
GO:0032642	regulation of chemokine production	biological process	8/516	85/15302	0.00785	0.280768333333333	ALOX15B(5.58008827588),IL1A(3.61890808642),IL1RL1(6.53801929486),KLF4(3.99470053353),LOC485869(-3.50580800324),MCOLN2(4.99994335868),NOD2(10.247860281),TLR4(-4.58960504562)	ALOX15B(5.58008827588),IL1A(3.61890808642),IL1RL1(6.53801929486),KLF4(3.99470053353),LOC485869(-3.50580800324),MCOLN2(4.99994335868),NOD2(10.247860281),TLR4(-4.58960504562)
GO:0046209	nitric oxide metabolic process	biological process	8/516	85/15302	0.00785	0.280768333333333	ACP5(-3.62216530046),EDN1(-3.3688451926),ITGB2(-5.77788517684),KLF4(3.99470053353),NOS2(5.85843032186),RORA(10.7204893901),SMPD3(9.55891173279),TLR4(-4.58960504562)	ACP5(-3.62216530046),EDN1(-3.3688451926),ITGB2(-5.77788517684),KLF4(3.99470053353),NOS2(5.85843032186),RORA(10.7204893901),SMPD3(9.55891173279),TLR4(-4.58960504562)
GO:0048636	positive regulation of muscle organ development	biological process	8/516	85/15302	0.00785	0.280768333333333	ADRB2(-3.89034642648),BMP10(11.6427993292),EDN1(-3.3688451926),GJA1(3.65927834028),HEY2(13.2656179764),NCAM1(10.5666027162),SHOX2(-3.26896508765),TBX20(4.2817402037)	ADRB2(-3.89034642648),BMP10(11.6427993292),EDN1(-3.3688451926),GJA1(3.65927834028),HEY2(13.2656179764),NCAM1(10.5666027162),SHOX2(-3.26896508765),TBX20(4.2817402037)
GO:0009310	amine catabolic process	biological process	4/516	24/15302	0.00794	0.281059628865979	ACHE(-4.08323111781),CHDH(-9.99072327716),HNMT(3.54890477378),IDO2(-3.76705098868)	ACHE(-4.08323111781),CHDH(-9.99072327716),HNMT(3.54890477378),IDO2(-3.76705098868)
GO:0009595	detection of biotic stimulus	biological process	4/516	24/15302	0.00794	0.281059628865979	LOC485869(-3.50580800324),NOD2(10.247860281),SMO(4.58762649937),TLR4(-4.58960504562)	LOC485869(-3.50580800324),NOD2(10.247860281),SMO(4.58762649937),TLR4(-4.58960504562)
GO:0042402	cellular biogenic amine catabolic process	biological process	4/516	24/15302	0.00794	0.281059628865979	ACHE(-4.08323111781),CHDH(-9.99072327716),HNMT(3.54890477378),IDO2(-3.76705098868)	ACHE(-4.08323111781),CHDH(-9.99072327716),HNMT(3.54890477378),IDO2(-3.76705098868)
GO:0048934	peripheral nervous system neuron differentiation	biological process	4/516	24/15302	0.00794	0.281059628865979	ONECUT2(5.32552025746),RUNX3(5.5301429207),SEMA3D(11.0840598343),TRIM9(3.67809925412)	ONECUT2(5.32552025746),RUNX3(5.5301429207),SEMA3D(11.0840598343),TRIM9(3.67809925412)
GO:0048935	peripheral nervous system neuron development	biological process	4/516	24/15302	0.00794	0.281059628865979	ONECUT2(5.32552025746),RUNX3(5.5301429207),SEMA3D(11.0840598343),TRIM9(3.67809925412)	ONECUT2(5.32552025746),RUNX3(5.5301429207),SEMA3D(11.0840598343),TRIM9(3.67809925412)
GO:0009101	glycoprotein biosynthetic process	biological process	19/516	306/15302	0.00797	0.281541069958848	B3GNT3(-12.6352147668),B4GALNT2(-4.42589679926),CHST3(3.79949796021),CSGALNACT1(5.77573547886),GALNT5(15.3817078675),GXYLT2(10.3043056841),HS3ST5(-5.45766618501),LARGE1(-3.9918767669),LFNG(3.28844841139),MGAT4A(3.85798758001),MUC20(-3.71981294569),MUC5AC(-6.1826318192),MUC5B(-8.41006768099),PLCB1(5.89588199235),ST6GALNAC2(5.22147035259),ST8SIA4(8.65031474444),SULF1(4.8505952866),TET1(3.6188761652…	B3GNT3(-12.6352147668),B4GALNT2(-4.42589679926),CHST3(3.79949796021),CSGALNACT1(5.77573547886),GALNT5(15.3817078675),GXYLT2(10.3043056841),HS3ST5(-5.45766618501),LARGE1(-3.9918767669),LFNG(3.28844841139),MGAT4A(3.85798758001),MUC20(-3.71981294569),MUC5AC(-6.1826318192),MUC5B(-8.41006768099),PLCB1(5.89588199235),ST6GALNAC2(5.22147035259),ST8SIA4(8.65031474444),SULF1(4.8505952866),TET1(3.6188761652…
GO:0044272	sulfur compound biosynthetic process	biological process	12/516	160/15302	0.00805	0.283783162217659	ACACB(-3.62155920976),ACSL5(7.27935733739),B3GNT3(-12.6352147668),CHST1(-3.10707221057),CHST2(4.15964988547),CHST3(3.79949796021),CSGALNACT1(5.77573547886),MGST1(-18.0793548796),OGN(3.09304363556),OMD(10.6699391489),PDK4(4.06697237349),XYLT1(4.55946341737)	ACACB(-3.62155920976),ACSL5(7.27935733739),B3GNT3(-12.6352147668),CHST1(-3.10707221057),CHST2(4.15964988547),CHST3(3.79949796021),CSGALNACT1(5.77573547886),MGST1(-18.0793548796),OGN(3.09304363556),OMD(10.6699391489),PDK4(4.06697237349),XYLT1(4.55946341737)
GO:0030216	keratinocyte differentiation	biological process	13/516	180/15302	0.00808	0.284257049180328	ALOX15B(5.58008827588),CDSN(5.64984549421),CERS3(6.82711401599),CTSK(3.7182782784),FOXN1(-3.64376000188),IL1A(3.61890808642),KRT25(-14.7311013727),KRT27(-14.8318478892),KRT5(-4.99555477129),KRT75(5.98140818498),LIPK(6.02056988478),LORICRIN(5.16433540677),TGM3(12.2486372176)	ALOX15B(5.58008827588),CDSN(5.64984549421),CERS3(6.82711401599),CTSK(3.7182782784),FOXN1(-3.64376000188),IL1A(3.61890808642),KRT25(-14.7311013727),KRT27(-14.8318478892),KRT5(-4.99555477129),KRT75(5.98140818498),LIPK(6.02056988478),LORICRIN(5.16433540677),TGM3(12.2486372176)
GO:0033002	muscle cell proliferation	biological process	15/516	221/15302	0.00810	0.284377914110429	BMP10(11.6427993292),EDN1(-3.3688451926),EDNRA(3.2509966608),GJA1(3.65927834028),HEY2(13.2656179764),IGFBP5(-11.4257124547),IL12A(13.6267915993),KLF4(3.99470053353),MMP2(-10.0364209105),NCAM1(10.5666027162),NR4A3(5.13333886309),OGN(3.09304363556),SULF1(4.8505952866),TBX20(4.2817402037),TP73(-11.3272251469)	BMP10(11.6427993292),EDN1(-3.3688451926),EDNRA(3.2509966608),GJA1(3.65927834028),HEY2(13.2656179764),IGFBP5(-11.4257124547),IL12A(13.6267915993),KLF4(3.99470053353),MMP2(-10.0364209105),NCAM1(10.5666027162),NR4A3(5.13333886309),OGN(3.09304363556),SULF1(4.8505952866),TBX20(4.2817402037),TP73(-11.3272251469)
GO:0001228	transcriptional activator activity, RNA polymerase II transcription regulatory region sequence-speci...	molecular function	30/471	445/13372	0.00052	0.28808	ARNT2(-4.23069550209),BARX2(5.1935549432),BATF(4.48117845692),DLX3(10.8830810894),DLX5(3.14422878452),EGR2(4.94719513774),EGR4(3.36675595749),ELF5(-4.90707362531),FOXN1(-3.64376000188),GBX2(6.76654344722),HEYL(13.0864895558),HLF(9.20963206678),KLF1(-10.9241295851),KLF4(3.99470053353),MAF(-16.799432316),MAFB(-5.11808307341),MEOX1(-3.47573963733),MYBL1(3.42982100429),NR4A1(6.81052143414),NR4A2(5.06…	ARNT2(-4.23069550209),BARX2(5.1935549432),BATF(4.48117845692),DLX3(10.8830810894),DLX5(3.14422878452),EGR2(4.94719513774),EGR4(3.36675595749),ELF5(-4.90707362531),FOXN1(-3.64376000188),GBX2(6.76654344722),HEYL(13.0864895558),HLF(9.20963206678),KLF1(-10.9241295851),KLF4(3.99470053353),MAF(-16.799432316),MAFB(-5.11808307341),MEOX1(-3.47573963733),MYBL1(3.42982100429),NR4A1(6.81052143414),NR4A2(5.06…
GO:0042472	inner ear morphogenesis	biological process	10/516	122/15302	0.00826	0.289403428571429	ATP2B2(8.67835365397),DLX3(10.8830810894),DLX5(3.14422878452),DLX6(10.9705157707),GBX2(6.76654344722),LRIG1(-3.04240571783),MAFB(-5.11808307341),NR4A3(5.13333886309),PRRX1(7.36170964806),USH1C(3.20657301897)	ATP2B2(8.67835365397),DLX3(10.8830810894),DLX5(3.14422878452),DLX6(10.9705157707),GBX2(6.76654344722),LRIG1(-3.04240571783),MAFB(-5.11808307341),NR4A3(5.13333886309),PRRX1(7.36170964806),USH1C(3.20657301897)
GO:0048786	presynaptic active zone	cellular component	7/523	67/15280	0.00781	0.289964	ADORA2A(13.0917405989),CACNB2(5.50245832444),NCAM1(10.5666027162),PPFIA4(3.38732923923),SNAP91(4.33884461459),STX1B(-3.3774028585),UNC13A(-8.97732763088)	ADORA2A(13.0917405989),CACNB2(5.50245832444),NCAM1(10.5666027162),PPFIA4(3.38732923923),SNAP91(4.33884461459),STX1B(-3.3774028585),UNC13A(-8.97732763088)
GO:0043410	positive regulation of MAPK cascade	biological process	30/516	559/15302	0.00837	0.29140873747495	ADRB2(-3.89034642648),BANK1(11.101993174),CCL22(11.447987211),CCL24(-3.04867073822),CCL26(-18.5884161779),CHRNA7(-5.35407409728),EDN1(-3.3688451926),EDNRA(3.2509966608),EPGN(4.69993232388),FLT3(4.01451574507),GAS6(3.18371713431),GPNMB(4.04154705522),IGF2(-6.67109718089),IL11(6.40109098867),IL1A(3.61890808642),KL(3.68948711336),LOC119863891(8.59485963255),LOC119870378(11.543238089),LPAR1(3.3997256…	ADRB2(-3.89034642648),BANK1(11.101993174),CCL22(11.447987211),CCL24(-3.04867073822),CCL26(-18.5884161779),CHRNA7(-5.35407409728),EDN1(-3.3688451926),EDNRA(3.2509966608),EPGN(4.69993232388),FLT3(4.01451574507),GAS6(3.18371713431),GPNMB(4.04154705522),IGF2(-6.67109718089),IL11(6.40109098867),IL1A(3.61890808642),KL(3.68948711336),LOC119863891(8.59485963255),LOC119870378(11.543238089),LPAR1(3.3997256…
GO:0061337	cardiac conduction	biological process	8/516	86/15302	0.00841	0.29140873747495	ANK2(11.7918371285),ATP2A3(-9.12817995224),ATP2B2(8.67835365397),CACNB2(5.50245832444),GJA1(3.65927834028),GJA5(4.77235391536),KCNJ2(-3.03014045346),SLC8A3(13.7543732556)	ANK2(11.7918371285),ATP2A3(-9.12817995224),ATP2B2(8.67835365397),CACNB2(5.50245832444),GJA1(3.65927834028),GJA5(4.77235391536),KCNJ2(-3.03014045346),SLC8A3(13.7543732556)
GO:0035162	embryonic hemopoiesis	biological process	7/516	69/15302	0.00845	0.29140873747495	FSCN1(3.23991495949),GJA1(3.65927834028),HDAC9(4.48261529626),ITGB2(-5.77788517684),KLF1(-10.9241295851),RAC2(11.518966181),TBX20(4.2817402037)	FSCN1(3.23991495949),GJA1(3.65927834028),HDAC9(4.48261529626),ITGB2(-5.77788517684),KLF1(-10.9241295851),RAC2(11.518966181),TBX20(4.2817402037)
GO:0033334	fin morphogenesis	biological process	3/516	13/15302	0.00847	0.29140873747495	DLX5(3.14422878452),FIBIN(-3.28746418271),GJA1(3.65927834028)	DLX5(3.14422878452),FIBIN(-3.28746418271),GJA1(3.65927834028)
GO:0035457	cellular response to interferon-alpha	biological process	3/516	13/15302	0.00847	0.29140873747495	AXL(4.9376918307),ENTPD2(-4.88610872627),GAS6(3.18371713431)	AXL(4.9376918307),ENTPD2(-4.88610872627),GAS6(3.18371713431)
GO:0042482	positive regulation of odontogenesis	biological process	3/516	13/15302	0.00847	0.29140873747495	EDN1(-3.3688451926),EDNRA(3.2509966608),NGFR(13.3212070368)	EDN1(-3.3688451926),EDNRA(3.2509966608),NGFR(13.3212070368)
GO:0048866	stem cell fate specification	biological process	3/516	13/15302	0.00847	0.29140873747495	PBX1(-3.73639329995),SOX18(-12.2716672785),TBX20(4.2817402037)	PBX1(-3.73639329995),SOX18(-12.2716672785),TBX20(4.2817402037)
GO:0060263	regulation of respiratory burst	biological process	3/516	13/15302	0.00847	0.29140873747495	LOC485869(-3.50580800324),NOXO1(-3.44880283582),RAC2(11.518966181)	LOC485869(-3.50580800324),NOXO1(-3.44880283582),RAC2(11.518966181)
GO:0070942	neutrophil mediated cytotoxicity	biological process	3/516	13/15302	0.00847	0.29140873747495	F2(-5.34691837052),LOC119874472(5.47163019741),LOC119876918(12.3599169867)	F2(-5.34691837052),LOC119874472(5.47163019741),LOC119876918(12.3599169867)
GO:0045087	innate immune response	biological process	39/516	777/15302	0.00855	0.291924126984127	ARHGEF26(-3.04394991562),BST2(-3.1277922092),CCL22(11.447987211),CCL24(-3.04867073822),CCL26(-18.5884161779),CD226(10.6868156446),CLEC7A(-14.8753820406),DLA-DRA(-3.27494942529),DMBT1(3.02096907709),EDN1(-3.3688451926),GBP1(4.04449485969),GBP5(6.06981626019),GBP6(3.03149087819),IGF2(-6.67109718089),IL12A(13.6267915993),IL18RAP(12.7992991626),IRF8(3.26371452176),ITGB2(-5.77788517684),LOC100684769(-…	ARHGEF26(-3.04394991562),BST2(-3.1277922092),CCL22(11.447987211),CCL24(-3.04867073822),CCL26(-18.5884161779),CD226(10.6868156446),CLEC7A(-14.8753820406),DLA-DRA(-3.27494942529),DMBT1(3.02096907709),EDN1(-3.3688451926),GBP1(4.04449485969),GBP5(6.06981626019),GBP6(3.03149087819),IGF2(-6.67109718089),IL12A(13.6267915993),IL18RAP(12.7992991626),IRF8(3.26371452176),ITGB2(-5.77788517684),LOC100684769(-…
GO:0032735	positive regulation of interleukin-12 production	biological process	5/516	38/15302	0.00857	0.291924126984127	FLT3(4.01451574507),IRF8(3.26371452176),NOD2(10.247860281),PLCB1(5.89588199235),TLR4(-4.58960504562)	FLT3(4.01451574507),IRF8(3.26371452176),NOD2(10.247860281),PLCB1(5.89588199235),TLR4(-4.58960504562)
GO:0061162	establishment of monopolar cell polarity	biological process	5/516	38/15302	0.00857	0.291924126984127	FSCN1(3.23991495949),MAP1B(3.19921454558),RAC2(11.518966181),SYNE4(3.3079829228),TCF15(3.61498342784)	FSCN1(3.23991495949),MAP1B(3.19921454558),RAC2(11.518966181),SYNE4(3.3079829228),TCF15(3.61498342784)
GO:0086002	cardiac muscle cell action potential involved in contraction	biological process	5/516	38/15302	0.00857	0.291924126984127	ANK2(11.7918371285),CACNB2(5.50245832444),GJA1(3.65927834028),GJA5(4.77235391536),KCNJ2(-3.03014045346)	ANK2(11.7918371285),CACNB2(5.50245832444),GJA1(3.65927834028),GJA5(4.77235391536),KCNJ2(-3.03014045346)
GO:0097028	dendritic cell differentiation	biological process	5/516	38/15302	0.00857	0.291924126984127	AXL(4.9376918307),BATF(4.48117845692),BATF3(4.74096520034),FLT3(4.01451574507),GAS6(3.18371713431)	AXL(4.9376918307),BATF(4.48117845692),BATF3(4.74096520034),FLT3(4.01451574507),GAS6(3.18371713431)
GO:0035150	regulation of tube size	biological process	14/516	202/15302	0.00867	0.294163162055336	ADD3(4.25193944603),ADORA2A(13.0917405989),ADRB2(-3.89034642648),CD38(3.74153564725),DNAJC22(4.81867488523),EDN1(-3.3688451926),EDNRA(3.2509966608),GJA1(3.65927834028),GJA5(4.77235391536),MMP2(-10.0364209105),NCAM1(10.5666027162),NOS2(5.85843032186),OLR1(6.9731930049),SMPD3(9.55891173279)	ADD3(4.25193944603),ADORA2A(13.0917405989),ADRB2(-3.89034642648),CD38(3.74153564725),DNAJC22(4.81867488523),EDN1(-3.3688451926),EDNRA(3.2509966608),GJA1(3.65927834028),GJA5(4.77235391536),MMP2(-10.0364209105),NCAM1(10.5666027162),NOS2(5.85843032186),OLR1(6.9731930049),SMPD3(9.55891173279)
GO:0051250	negative regulation of lymphocyte activation	biological process	11/516	142/15302	0.00867	0.294163162055336	ADORA2A(13.0917405989),AXL(4.9376918307),BANK1(11.101993174),FLT3(4.01451574507),GPNMB(4.04154705522),LOC119870378(11.543238089),MNDA(-3.63045865224),RUNX3(5.5301429207),SCGB1A1(-7.49611882365),TNFSF18(11.4778307703),VSIR(-3.29332325943)	ADORA2A(13.0917405989),AXL(4.9376918307),BANK1(11.101993174),FLT3(4.01451574507),GPNMB(4.04154705522),LOC119870378(11.543238089),MNDA(-3.63045865224),RUNX3(5.5301429207),SCGB1A1(-7.49611882365),TNFSF18(11.4778307703),VSIR(-3.29332325943)
GO:0019722	calcium-mediated signaling	biological process	15/516	223/15302	0.00876	0.296630532544379	ADGRB2(3.5388732839),ANK2(11.7918371285),CACNB2(5.50245832444),CHP2(-11.2127638639),EDN1(-3.3688451926),GBP1(4.04449485969),JPH1(3.93307260409),LOC100684769(-3.3890426366),LOC119863891(8.59485963255),NCAM1(10.5666027162),NR5A2(-10.3716568685),RCAN2(4.32054301256),SELP(14.8859498902),STX1B(-3.3774028585),TRPA1(-9.67065624912)	ADGRB2(3.5388732839),ANK2(11.7918371285),CACNB2(5.50245832444),CHP2(-11.2127638639),EDN1(-3.3688451926),GBP1(4.04449485969),JPH1(3.93307260409),LOC100684769(-3.3890426366),LOC119863891(8.59485963255),NCAM1(10.5666027162),NR5A2(-10.3716568685),RCAN2(4.32054301256),SELP(14.8859498902),STX1B(-3.3774028585),TRPA1(-9.67065624912)
GO:0060485	mesenchyme development	biological process	19/516	309/15302	0.00880	0.29739842519685	BAMBI(4.65321629915),EDN1(-3.3688451926),EDNRA(3.2509966608),GBX2(6.76654344722),GJA1(3.65927834028),HAS2(3.11066663552),HEY2(13.2656179764),HEYL(13.0864895558),MEOX1(-3.47573963733),OSR1(-3.26903718076),PBX1(-3.73639329995),PDPN(3.36922124749),S100A4(-5.46531049352),SEMA3D(11.0840598343),SMO(4.58762649937),TBX20(4.2817402037),TCF15(3.61498342784),ZEB2(11.6468511795),ZIC2(15.385844879)	BAMBI(4.65321629915),EDN1(-3.3688451926),EDNRA(3.2509966608),GBX2(6.76654344722),GJA1(3.65927834028),HAS2(3.11066663552),HEY2(13.2656179764),HEYL(13.0864895558),MEOX1(-3.47573963733),OSR1(-3.26903718076),PBX1(-3.73639329995),PDPN(3.36922124749),S100A4(-5.46531049352),SEMA3D(11.0840598343),SMO(4.58762649937),TBX20(4.2817402037),TCF15(3.61498342784),ZEB2(11.6468511795),ZIC2(15.385844879)
GO:0050707	regulation of cytokine secretion	biological process	13/516	182/15302	0.00883	0.297578666666667	ALOX15B(5.58008827588),BANK1(11.101993174),FLT3(4.01451574507),GAS6(3.18371713431),GBP1(4.04449485969),IL1A(3.61890808642),IL1R2(5.60303465166),IL1RL1(6.53801929486),LOC119870378(11.543238089),NLRP1(8.52672092439),NOD2(10.247860281),TLR4(-4.58960504562),TRIM6(-13.7911652632)	ALOX15B(5.58008827588),BANK1(11.101993174),FLT3(4.01451574507),GAS6(3.18371713431),GBP1(4.04449485969),IL1A(3.61890808642),IL1R2(5.60303465166),IL1RL1(6.53801929486),LOC119870378(11.543238089),NLRP1(8.52672092439),NOD2(10.247860281),TLR4(-4.58960504562),TRIM6(-13.7911652632)
GO:1901861	regulation of muscle tissue development	biological process	12/516	162/15302	0.00884	0.297578666666667	ADRB2(-3.89034642648),BMP10(11.6427993292),EDN1(-3.3688451926),GJA1(3.65927834028),HDAC9(4.48261529626),HEY2(13.2656179764),IGFBP5(-11.4257124547),NCAM1(10.5666027162),SHOX2(-3.26896508765),TBX20(4.2817402037),TLL2(3.80808842081),TP73(-11.3272251469)	ADRB2(-3.89034642648),BMP10(11.6427993292),EDN1(-3.3688451926),GJA1(3.65927834028),HDAC9(4.48261529626),HEY2(13.2656179764),IGFBP5(-11.4257124547),NCAM1(10.5666027162),SHOX2(-3.26896508765),TBX20(4.2817402037),TLL2(3.80808842081),TP73(-11.3272251469)
GO:0007178	transmembrane receptor protein serine/threonine kinase signaling pathway	biological process	23/516	399/15302	0.00894	0.300356007827789	AKAP3(4.38178271709),BAMBI(4.65321629915),BMP10(11.6427993292),BTBD11(5.36320619401),CDKN2B_1(-3.21315980854),CHRDL1(4.74559702026),COL1A2(5.711933092),DKK3(5.5701366609),DLX1(3.62799015783),DLX5(3.14422878452),FRMD1(-3.33910512166),LRIG1(-3.04240571783),LRP2(8.64079924887),NREP(-6.12652283956),ONECUT2(5.32552025746),OSR1(-3.26903718076),SOSTDC1(5.64225946527),SULF1(4.8505952866),TBX20(4.28174020…	AKAP3(4.38178271709),BAMBI(4.65321629915),BMP10(11.6427993292),BTBD11(5.36320619401),CDKN2B_1(-3.21315980854),CHRDL1(4.74559702026),COL1A2(5.711933092),DKK3(5.5701366609),DLX1(3.62799015783),DLX5(3.14422878452),FRMD1(-3.33910512166),LRIG1(-3.04240571783),LRP2(8.64079924887),NREP(-6.12652283956),ONECUT2(5.32552025746),OSR1(-3.26903718076),SOSTDC1(5.64225946527),SULF1(4.8505952866),TBX20(4.28174020…
GO:0045926	negative regulation of growth	biological process	21/516	354/15302	0.00898	0.300607003891051	ADCY4(3.17006094248),ADRB2(-3.89034642648),ALOX15B(5.58008827588),BMP10(11.6427993292),BST2(-3.1277922092),C28H10orf90(7.37449733662),CGREF1(3.11840747148),FBP1(3.37897772853),FRMD1(-3.33910512166),FSTL4(3.56477399555),GJA1(3.65927834028),IGFBP5(-11.4257124547),IRF8(3.26371452176),LOC485869(-3.50580800324),MCOLN2(4.99994335868),NOD2(10.247860281),PRTG(7.91255241009),RTN4R(-3.78367321039),STC2(3.5…	ADCY4(3.17006094248),ADRB2(-3.89034642648),ALOX15B(5.58008827588),BMP10(11.6427993292),BST2(-3.1277922092),C28H10orf90(7.37449733662),CGREF1(3.11840747148),FBP1(3.37897772853),FRMD1(-3.33910512166),FSTL4(3.56477399555),GJA1(3.65927834028),IGFBP5(-11.4257124547),IRF8(3.26371452176),LOC485869(-3.50580800324),MCOLN2(4.99994335868),NOD2(10.247860281),PRTG(7.91255241009),RTN4R(-3.78367321039),STC2(3.5…
GO:0042310	vasoconstriction	biological process	8/516	87/15302	0.00900	0.300607003891051	ADD3(4.25193944603),CD38(3.74153564725),EDN1(-3.3688451926),EDNRA(3.2509966608),GJA1(3.65927834028),GJA5(4.77235391536),MMP2(-10.0364209105),SMPD3(9.55891173279)	ADD3(4.25193944603),CD38(3.74153564725),EDN1(-3.3688451926),EDNRA(3.2509966608),GJA1(3.65927834028),GJA5(4.77235391536),MMP2(-10.0364209105),SMPD3(9.55891173279)
GO:1903524	positive regulation of blood circulation	biological process	8/516	87/15302	0.00900	0.300607003891051	ADD3(4.25193944603),ADRB2(-3.89034642648),CD38(3.74153564725),EDN1(-3.3688451926),GJA1(3.65927834028),GJA5(4.77235391536),HEY2(13.2656179764),SLC1A1(4.31578477431)	ADD3(4.25193944603),ADRB2(-3.89034642648),CD38(3.74153564725),EDN1(-3.3688451926),GJA1(3.65927834028),GJA5(4.77235391536),HEY2(13.2656179764),SLC1A1(4.31578477431)
GO:0009187	cyclic nucleotide metabolic process	biological process	9/516	105/15302	0.00902	0.300690019417476	ADCY4(3.17006094248),ADORA2A(13.0917405989),ATP2B2(8.67835365397),CAP2(4.28599962128),GABBR2(6.39060962906),NOS2(5.85843032186),PALM(-3.86557195491),PDZD3(3.07848398843),RORA(10.7204893901)	ADCY4(3.17006094248),ADORA2A(13.0917405989),ATP2B2(8.67835365397),CAP2(4.28599962128),GABBR2(6.39060962906),NOS2(5.85843032186),PALM(-3.86557195491),PDZD3(3.07848398843),RORA(10.7204893901)
GO:0043542	endothelial cell migration	biological process	14/516	203/15302	0.00904	0.300772713178295	BMP10(11.6427993292),EDN1(-3.3688451926),EGR3(3.24679223194),GPLD1(-3.23207073074),HDAC9(4.48261529626),IGF2(-6.67109718089),ITGB2(-5.77788517684),KLF4(3.99470053353),NR4A1(6.81052143414),PECAM1(4.37056977646),RHOJ(12.1779966667),S100A2(3.92850241702),SEMA3D(11.0840598343),SOX18(-12.2716672785)	BMP10(11.6427993292),EDN1(-3.3688451926),EGR3(3.24679223194),GPLD1(-3.23207073074),HDAC9(4.48261529626),IGF2(-6.67109718089),ITGB2(-5.77788517684),KLF4(3.99470053353),NR4A1(6.81052143414),PECAM1(4.37056977646),RHOJ(12.1779966667),S100A2(3.92850241702),SEMA3D(11.0840598343),SOX18(-12.2716672785)
GO:0098975	postsynapse of neuromuscular junction	cellular component	4/523	24/15280	0.00836	0.304841428571429	LOC100683203(12.3682799995),NCAM1(10.5666027162),PAK3(3.26467463722),PARD6G(3.27711449957)	LOC100683203(12.3682799995),NCAM1(10.5666027162),PAK3(3.26467463722),PARD6G(3.27711449957)
GO:0044126	regulation of growth of symbiont in host	biological process	4/516	25/15302	0.00921	0.305245714285714	IRF8(3.26371452176),LOC485869(-3.50580800324),MCOLN2(4.99994335868),NOD2(10.247860281)	IRF8(3.26371452176),LOC485869(-3.50580800324),MCOLN2(4.99994335868),NOD2(10.247860281)
GO:0044130	negative regulation of growth of symbiont in host	biological process	4/516	25/15302	0.00921	0.305245714285714	IRF8(3.26371452176),LOC485869(-3.50580800324),MCOLN2(4.99994335868),NOD2(10.247860281)	IRF8(3.26371452176),LOC485869(-3.50580800324),MCOLN2(4.99994335868),NOD2(10.247860281)
GO:0045766	positive regulation of angiogenesis	biological process	12/516	163/15302	0.00926	0.306311522157996	ADAM12(5.30165735652),CCL24(-3.04867073822),CHRNA7(-5.35407409728),HDAC9(4.48261529626),IGF2(-6.67109718089),IL1A(3.61890808642),ITGB2(-5.77788517684),ITGB8(-4.34248843593),KLF4(3.99470053353),LOC119863891(8.59485963255),PPP1R16B(5.13243098805),RHOJ(12.1779966667)	ADAM12(5.30165735652),CCL24(-3.04867073822),CHRNA7(-5.35407409728),HDAC9(4.48261529626),IGF2(-6.67109718089),IL1A(3.61890808642),ITGB2(-5.77788517684),ITGB8(-4.34248843593),KLF4(3.99470053353),LOC119863891(8.59485963255),PPP1R16B(5.13243098805),RHOJ(12.1779966667)
GO:0031343	positive regulation of cell killing	biological process	6/516	54/15302	0.00937	0.308168888888889	CD226(10.6868156446),IL12A(13.6267915993),IL18RAP(12.7992991626),LOC119874472(5.47163019741),LOC119876918(12.3599169867),NOS2(5.85843032186)	CD226(10.6868156446),IL12A(13.6267915993),IL18RAP(12.7992991626),LOC119874472(5.47163019741),LOC119876918(12.3599169867),NOS2(5.85843032186)
GO:0045123	cellular extravasation	biological process	6/516	54/15302	0.00937	0.308168888888889	IL1A(3.61890808642),ITGB2(-5.77788517684),PECAM1(4.37056977646),PLCB1(5.89588199235),SELL(14.2754045749),SELP(14.8859498902)	IL1A(3.61890808642),ITGB2(-5.77788517684),PECAM1(4.37056977646),PLCB1(5.89588199235),SELL(14.2754045749),SELP(14.8859498902)
GO:0030522	intracellular receptor signaling pathway	biological process	18/516	289/15302	0.00937	0.308168888888889	ALOX15B(5.58008827588),ARNT2(-4.23069550209),CYP24A1(3.0755049412),CYP7B1(3.5633874713),HEYL(13.0864895558),LOC100684769(-3.3890426366),NOD2(10.247860281),NOS2(5.85843032186),NR3C2(3.14166085273),NR4A1(6.81052143414),NR4A2(5.06794830928),NR4A3(5.13333886309),NR5A2(-10.3716568685),PADI2(-3.36443940662),PLIN5(-11.1083218903),RORA(10.7204893901),THRB(5.62288018824),TLR4(-4.58960504562)	ALOX15B(5.58008827588),ARNT2(-4.23069550209),CYP24A1(3.0755049412),CYP7B1(3.5633874713),HEYL(13.0864895558),LOC100684769(-3.3890426366),NOD2(10.247860281),NOS2(5.85843032186),NR3C2(3.14166085273),NR4A1(6.81052143414),NR4A2(5.06794830928),NR4A3(5.13333886309),NR5A2(-10.3716568685),PADI2(-3.36443940662),PLIN5(-11.1083218903),RORA(10.7204893901),THRB(5.62288018824),TLR4(-4.58960504562)
GO:0031984	organelle subcompartment	cellular component	62/523	1339/15280	0.00872	0.311228965517241	A4GALT(4.57675051509),ABO(-12.257268006),ACACB(-3.62155920976),ACSL5(7.27935733739),ADORA2A(13.0917405989),APBA1(6.22743888333),AREG(4.02461758329),ARSL(6.81447648182),ATP2A3(-9.12817995224),B3GNT3(-12.6352147668),B4GALNT2(-4.42589679926),CA4(4.59508574007),CD38(3.74153564725),CERS3(6.82711401599),CH25H(13.1394921981),CHST1(-3.10707221057),CHST2(4.15964988547),CHST3(3.79949796021),CYP1A1(4.073133…	A4GALT(4.57675051509),ABO(-12.257268006),ACACB(-3.62155920976),ACSL5(7.27935733739),ADORA2A(13.0917405989),APBA1(6.22743888333),AREG(4.02461758329),ARSL(6.81447648182),ATP2A3(-9.12817995224),B3GNT3(-12.6352147668),B4GALNT2(-4.42589679926),CA4(4.59508574007),CD38(3.74153564725),CERS3(6.82711401599),CH25H(13.1394921981),CHST1(-3.10707221057),CHST2(4.15964988547),CHST3(3.79949796021),CYP1A1(4.073133…
GO:0030425	dendrite	cellular component	35/523	671/15280	0.00884	0.311228965517241	ACHE(-4.08323111781),ADCY4(3.17006094248),ADORA2A(13.0917405989),ADRB2(-3.89034642648),APBA1(6.22743888333),ATP2B2(8.67835365397),ATP8B4(-3.92192944354),CALD1(6.33023258746),CHRNA7(-5.35407409728),CPLX2(4.07036574602),DLG2(4.22953283204),DLGAP3(-10.0646170342),EML1(3.28464609803),FSCN1(3.23991495949),IGSF9B(9.52947610537),ITGB2(-5.77788517684),KCNJ2(-3.03014045346),LPAR1(3.39972563077),LRP2(8.640…	ACHE(-4.08323111781),ADCY4(3.17006094248),ADORA2A(13.0917405989),ADRB2(-3.89034642648),APBA1(6.22743888333),ATP2B2(8.67835365397),ATP8B4(-3.92192944354),CALD1(6.33023258746),CHRNA7(-5.35407409728),CPLX2(4.07036574602),DLG2(4.22953283204),DLGAP3(-10.0646170342),EML1(3.28464609803),FSCN1(3.23991495949),IGSF9B(9.52947610537),ITGB2(-5.77788517684),KCNJ2(-3.03014045346),LPAR1(3.39972563077),LRP2(8.640…
GO:0046320	regulation of fatty acid oxidation	biological process	5/516	39/15302	0.00956	0.312145454545455	ACACB(-3.62155920976),ACSL5(7.27935733739),NR4A3(5.13333886309),PDK4(4.06697237349),PLIN5(-11.1083218903)	ACACB(-3.62155920976),ACSL5(7.27935733739),NR4A3(5.13333886309),PDK4(4.06697237349),PLIN5(-11.1083218903)
GO:0061339	establishment or maintenance of monopolar cell polarity	biological process	5/516	39/15302	0.00956	0.312145454545455	FSCN1(3.23991495949),MAP1B(3.19921454558),RAC2(11.518966181),SYNE4(3.3079829228),TCF15(3.61498342784)	FSCN1(3.23991495949),MAP1B(3.19921454558),RAC2(11.518966181),SYNE4(3.3079829228),TCF15(3.61498342784)
GO:0097484	dendrite extension	biological process	5/516	39/15302	0.00956	0.312145454545455	CPNE5(-4.73867179794),LOC119863891(8.59485963255),SYT1(3.55137504628),SYT3(-3.2916150485),UNC13A(-8.97732763088)	CPNE5(-4.73867179794),LOC119863891(8.59485963255),SYT1(3.55137504628),SYT3(-3.2916150485),UNC13A(-8.97732763088)
GO:0055074	calcium ion homeostasis	biological process	27/516	494/15302	0.00960	0.312145454545455	ADRB2(-3.89034642648),ANK2(11.7918371285),ATP2A3(-9.12817995224),ATP2B2(8.67835365397),CD38(3.74153564725),CHRNA7(-5.35407409728),CXCL10(-13.7388009038),EDN1(-3.3688451926),EDNRA(3.2509966608),F2(-5.34691837052),FAM20A(6.5823950448),GJA1(3.65927834028),GPR17(4.11343576379),GPR65(11.1364058862),JPH1(3.93307260409),KL(3.68948711336),LOC119863891(8.59485963255),LOC119874472(5.47163019741),LOC1198769…	ADRB2(-3.89034642648),ANK2(11.7918371285),ATP2A3(-9.12817995224),ATP2B2(8.67835365397),CD38(3.74153564725),CHRNA7(-5.35407409728),CXCL10(-13.7388009038),EDN1(-3.3688451926),EDNRA(3.2509966608),F2(-5.34691837052),FAM20A(6.5823950448),GJA1(3.65927834028),GPR17(4.11343576379),GPR65(11.1364058862),JPH1(3.93307260409),KL(3.68948711336),LOC119863891(8.59485963255),LOC119874472(5.47163019741),LOC1198769…
GO:0003015	heart process	biological process	17/516	268/15302	0.00960	0.312145454545455	ADRB2(-3.89034642648),ANK2(11.7918371285),ATP2A3(-9.12817995224),ATP2B2(8.67835365397),BMP10(11.6427993292),CACNB2(5.50245832444),EDN1(-3.3688451926),GJA1(3.65927834028),GJA5(4.77235391536),HEY2(13.2656179764),KCNJ2(-3.03014045346),LOC119863891(8.59485963255),NOS2(5.85843032186),SLC1A1(4.31578477431),SLC8A3(13.7543732556),TBX20(4.2817402037),THRB(5.62288018824)	ADRB2(-3.89034642648),ANK2(11.7918371285),ATP2A3(-9.12817995224),ATP2B2(8.67835365397),BMP10(11.6427993292),CACNB2(5.50245832444),EDN1(-3.3688451926),GJA1(3.65927834028),GJA5(4.77235391536),HEY2(13.2656179764),KCNJ2(-3.03014045346),LOC119863891(8.59485963255),NOS2(5.85843032186),SLC1A1(4.31578477431),SLC8A3(13.7543732556),TBX20(4.2817402037),THRB(5.62288018824)
GO:0060538	skeletal muscle organ development	biological process	17/516	268/15302	0.00960	0.312145454545455	ADRB2(-3.89034642648),EGR2(4.94719513774),HDAC9(4.48261529626),HEYL(13.0864895558),HLF(9.20963206678),ITGB2(-5.77788517684),LARGE1(-3.9918767669),NGFR(13.3212070368),NR4A1(6.81052143414),PARVB(4.75246985017),RAC2(11.518966181),SGCE(14.277449176),SHOX2(-3.26896508765),SMO(4.58762649937),SORBS1(3.00947735166),TLL2(3.80808842081),VGLL2(5.31066282503)	ADRB2(-3.89034642648),EGR2(4.94719513774),HDAC9(4.48261529626),HEYL(13.0864895558),HLF(9.20963206678),ITGB2(-5.77788517684),LARGE1(-3.9918767669),NGFR(13.3212070368),NR4A1(6.81052143414),PARVB(4.75246985017),RAC2(11.518966181),SGCE(14.277449176),SHOX2(-3.26896508765),SMO(4.58762649937),SORBS1(3.00947735166),TLL2(3.80808842081),VGLL2(5.31066282503)
GO:0097447	dendritic tree	cellular component	35/523	673/15280	0.00923	0.31945186440678	ACHE(-4.08323111781),ADCY4(3.17006094248),ADORA2A(13.0917405989),ADRB2(-3.89034642648),APBA1(6.22743888333),ATP2B2(8.67835365397),ATP8B4(-3.92192944354),CALD1(6.33023258746),CHRNA7(-5.35407409728),CPLX2(4.07036574602),DLG2(4.22953283204),DLGAP3(-10.0646170342),EML1(3.28464609803),FSCN1(3.23991495949),IGSF9B(9.52947610537),ITGB2(-5.77788517684),KCNJ2(-3.03014045346),LPAR1(3.39972563077),LRP2(8.640…	ACHE(-4.08323111781),ADCY4(3.17006094248),ADORA2A(13.0917405989),ADRB2(-3.89034642648),APBA1(6.22743888333),ATP2B2(8.67835365397),ATP8B4(-3.92192944354),CALD1(6.33023258746),CHRNA7(-5.35407409728),CPLX2(4.07036574602),DLG2(4.22953283204),DLGAP3(-10.0646170342),EML1(3.28464609803),FSCN1(3.23991495949),IGSF9B(9.52947610537),ITGB2(-5.77788517684),KCNJ2(-3.03014045346),LPAR1(3.39972563077),LRP2(8.640…
GO:0048534	hematopoietic or lymphoid organ development	biological process	48/516	1010/15302	0.01006	0.320730826010545	ACP5(-3.62216530046),ANK1(4.78640256845),AXL(4.9376918307),BATF(4.48117845692),BATF3(4.74096520034),CDKN2B_1(-3.21315980854),CXCL8(7.51913652515),EML1(3.28464609803),FLT3(4.01451574507),FOXN1(-3.64376000188),FSCN1(3.23991495949),GAS6(3.18371713431),GJA1(3.65927834028),HCLS1(10.8281417746),HDAC9(4.48261529626),IL11(6.40109098867),IL12A(13.6267915993),IL27(4.00698776414),IRF8(3.26371452176),ITGB2(-…	ACP5(-3.62216530046),ANK1(4.78640256845),AXL(4.9376918307),BATF(4.48117845692),BATF3(4.74096520034),CDKN2B_1(-3.21315980854),CXCL8(7.51913652515),EML1(3.28464609803),FLT3(4.01451574507),FOXN1(-3.64376000188),FSCN1(3.23991495949),GAS6(3.18371713431),GJA1(3.65927834028),HCLS1(10.8281417746),HDAC9(4.48261529626),IL11(6.40109098867),IL12A(13.6267915993),IL27(4.00698776414),IRF8(3.26371452176),ITGB2(-…
GO:0002695	negative regulation of leukocyte activation	biological process	12/516	165/15302	0.01015	0.320730826010545	ADORA2A(13.0917405989),AXL(4.9376918307),BANK1(11.101993174),ENPP3(-3.17918151945),FLT3(4.01451574507),GPNMB(4.04154705522),LOC119870378(11.543238089),MNDA(-3.63045865224),RUNX3(5.5301429207),SCGB1A1(-7.49611882365),TNFSF18(11.4778307703),VSIR(-3.29332325943)	ADORA2A(13.0917405989),AXL(4.9376918307),BANK1(11.101993174),ENPP3(-3.17918151945),FLT3(4.01451574507),GPNMB(4.04154705522),LOC119870378(11.543238089),MNDA(-3.63045865224),RUNX3(5.5301429207),SCGB1A1(-7.49611882365),TNFSF18(11.4778307703),VSIR(-3.29332325943)
GO:0060038	cardiac muscle cell proliferation	biological process	6/516	55/15302	0.01022	0.320730826010545	BMP10(11.6427993292),GJA1(3.65927834028),HEY2(13.2656179764),NCAM1(10.5666027162),TBX20(4.2817402037),TP73(-11.3272251469)	BMP10(11.6427993292),GJA1(3.65927834028),HEY2(13.2656179764),NCAM1(10.5666027162),TBX20(4.2817402037),TP73(-11.3272251469)
GO:1903305	regulation of regulated secretory pathway	biological process	10/516	126/15302	0.01025	0.320730826010545	GABBR2(6.39060962906),ITGB2(-5.77788517684),LOC611813(-3.50363862095),RAC2(11.518966181),STX1B(-3.3774028585),SYT1(3.55137504628),SYT13(15.4110208925),SYT3(-3.2916150485),SYTL3(3.51105510327),UNC13A(-8.97732763088)	GABBR2(6.39060962906),ITGB2(-5.77788517684),LOC611813(-3.50363862095),RAC2(11.518966181),STX1B(-3.3774028585),SYT1(3.55137504628),SYT13(15.4110208925),SYT3(-3.2916150485),SYTL3(3.51105510327),UNC13A(-8.97732763088)
GO:0014031	mesenchymal cell development	biological process	8/516	89/15302	0.01026	0.320730826010545	EDN1(-3.3688451926),EDNRA(3.2509966608),GBX2(6.76654344722),HEY2(13.2656179764),HEYL(13.0864895558),SEMA3D(11.0840598343),SMO(4.58762649937),ZEB2(11.6468511795)	EDN1(-3.3688451926),EDNRA(3.2509966608),GBX2(6.76654344722),HEY2(13.2656179764),HEYL(13.0864895558),SEMA3D(11.0840598343),SMO(4.58762649937),ZEB2(11.6468511795)
GO:2001057	reactive nitrogen species metabolic process	biological process	8/516	89/15302	0.01026	0.320730826010545	ACP5(-3.62216530046),EDN1(-3.3688451926),ITGB2(-5.77788517684),KLF4(3.99470053353),NOS2(5.85843032186),RORA(10.7204893901),SMPD3(9.55891173279),TLR4(-4.58960504562)	ACP5(-3.62216530046),EDN1(-3.3688451926),ITGB2(-5.77788517684),KLF4(3.99470053353),NOS2(5.85843032186),RORA(10.7204893901),SMPD3(9.55891173279),TLR4(-4.58960504562)
GO:0061448	connective tissue development	biological process	18/516	292/15302	0.01035	0.320730826010545	BARX2(5.1935549432),BMP10(11.6427993292),COL27A1(-4.2594877359),DLX3(10.8830810894),DLX5(3.14422878452),EDN1(-3.3688451926),GPLD1(-3.23207073074),ITGB8(-4.34248843593),MAF(-16.799432316),MMP2(-10.0364209105),OSR1(-3.26903718076),PLAAT3(-5.62033705272),PRRX1(7.36170964806),RUNX3(5.5301429207),SEMA3D(11.0840598343),SHOX2(-3.26896508765),SULF1(4.8505952866),THRB(5.62288018824)	BARX2(5.1935549432),BMP10(11.6427993292),COL27A1(-4.2594877359),DLX3(10.8830810894),DLX5(3.14422878452),EDN1(-3.3688451926),GPLD1(-3.23207073074),ITGB8(-4.34248843593),MAF(-16.799432316),MMP2(-10.0364209105),OSR1(-3.26903718076),PLAAT3(-5.62033705272),PRRX1(7.36170964806),RUNX3(5.5301429207),SEMA3D(11.0840598343),SHOX2(-3.26896508765),SULF1(4.8505952866),THRB(5.62288018824)
GO:0003188	heart valve formation	biological process	3/516	14/15302	0.01051	0.320730826010545	GJA5(4.77235391536),HEY2(13.2656179764),TBX20(4.2817402037)	GJA5(4.77235391536),HEY2(13.2656179764),TBX20(4.2817402037)
GO:0003344	pericardium morphogenesis	biological process	3/516	14/15302	0.01051	0.320730826010545	FLRT3(-3.03888336167),ITGB2(-5.77788517684),TBX20(4.2817402037)	FLRT3(-3.03888336167),ITGB2(-5.77788517684),TBX20(4.2817402037)
[truncated: 7,973 more rows]
