# Supplementary material for: Tumorigenicity decrease in Bcl-xL deficient MDCK cells ensuring the safety for influenza vaccine production
Source: PLoS One. 2024 Dec 16;19(12):e0311069. doi: 10.1371/journal.pone.0311069 (PMC11649150; doi:10.1371/journal.pone.0311069)
Supplement: S1 File — (ZIP) [file pone.0311069.s002.zip › S2_File/2_GO_enrichment/enrichment/B_vs_A.up_GO_enrichment.xls]

GO.ID	Term	Ontology	Significant	Annotated	Pvalue	Qvalue	Signi_id	Signi_symbol
GO:0048731	system development	biological process	187/348	5650/15302	8.2e-11	1.407776e-06	ADAM12(5.30165735652),ADAM19(7.13762796639),ADAMTSL1(4.21250078202),ADGRB2(3.5388732839),ADORA2A(13.0917405989),ALOX15B(5.58008827588),ANK1(4.78640256845),ANK2(11.7918371285),ANOS1(4.91761836035),ANTXR1(3.74335544108),APBA1(6.22743888333),AREG(4.02461758329),ARSL(6.81447648182),ASPA(3.45118232985),ASPRV1(4.83927615462),ATP2B2(8.67835365397),ATP6V0D2(3.59454825548),AXL(4.9376918307),BAMBI(4.653216…	ADAM12(5.30165735652),ADAM19(7.13762796639),ADAMTSL1(4.21250078202),ADGRB2(3.5388732839),ADORA2A(13.0917405989),ALOX15B(5.58008827588),ANK1(4.78640256845),ANK2(11.7918371285),ANOS1(4.91761836035),ANTXR1(3.74335544108),APBA1(6.22743888333),AREG(4.02461758329),ARSL(6.81447648182),ASPA(3.45118232985),ASPRV1(4.83927615462),ATP2B2(8.67835365397),ATP6V0D2(3.59454825548),AXL(4.9376918307),BAMBI(4.653216…
GO:0044459	plasma membrane part	cellular component	102/347	2636/15280	1.2e-08	1.4294e-05	ADORA2A(13.0917405989),ANK1(4.78640256845),ANK2(11.7918371285),ANOS1(4.91761836035),ANTXR1(3.74335544108),ATP2B2(8.67835365397),ATP6V0D2(3.59454825548),AXL(4.9376918307),CA4(4.59508574007),CACNB2(5.50245832444),CD226(10.6868156446),CD38(3.74153564725),CD70(5.30471796917),CTNND2(3.47818647712),DDR2(3.69573217885),DLG2(4.22953283204),DYSF(8.83937177774),EDNRA(3.2509966608),ENPEP(7.08127865619),EPGN…	ADORA2A(13.0917405989),ANK1(4.78640256845),ANK2(11.7918371285),ANOS1(4.91761836035),ANTXR1(3.74335544108),ATP2B2(8.67835365397),ATP6V0D2(3.59454825548),AXL(4.9376918307),CA4(4.59508574007),CACNB2(5.50245832444),CD226(10.6868156446),CD38(3.74153564725),CD70(5.30471796917),CTNND2(3.47818647712),DDR2(3.69573217885),DLG2(4.22953283204),DYSF(8.83937177774),EDNRA(3.2509966608),ENPEP(7.08127865619),EPGN…
GO:0071944	cell periphery	cellular component	159/347	4824/15280	1.4e-08	1.4294e-05	ADAM12(5.30165735652),ADAM19(7.13762796639),ADCY4(3.17006094248),ADD3(4.25193944603),ADGRB2(3.5388732839),ADORA2A(13.0917405989),ALOX15B(5.58008827588),ANK1(4.78640256845),ANK2(11.7918371285),ANOS1(4.91761836035),ANTXR1(3.74335544108),APBA1(6.22743888333),ARRDC4(3.78098056351),ATP2B2(8.67835365397),ATP6V0D2(3.59454825548),AXL(4.9376918307),BAMBI(4.65321629915),C28H10orf90(7.37449733662),C2CD4A(4.…	ADAM12(5.30165735652),ADAM19(7.13762796639),ADCY4(3.17006094248),ADD3(4.25193944603),ADGRB2(3.5388732839),ADORA2A(13.0917405989),ALOX15B(5.58008827588),ANK1(4.78640256845),ANK2(11.7918371285),ANOS1(4.91761836035),ANTXR1(3.74335544108),APBA1(6.22743888333),ARRDC4(3.78098056351),ATP2B2(8.67835365397),ATP6V0D2(3.59454825548),AXL(4.9376918307),BAMBI(4.65321629915),C28H10orf90(7.37449733662),C2CD4A(4.…
GO:0005886	plasma membrane	cellular component	154/347	4651/15280	2.2e-08	1.49746666666667e-05	ADAM12(5.30165735652),ADAM19(7.13762796639),ADCY4(3.17006094248),ADD3(4.25193944603),ADGRB2(3.5388732839),ADORA2A(13.0917405989),ALOX15B(5.58008827588),ANK1(4.78640256845),ANK2(11.7918371285),ANOS1(4.91761836035),ANTXR1(3.74335544108),APBA1(6.22743888333),ARRDC4(3.78098056351),ATP2B2(8.67835365397),ATP6V0D2(3.59454825548),AXL(4.9376918307),BAMBI(4.65321629915),C28H10orf90(7.37449733662),C2CD4A(4.…	ADAM12(5.30165735652),ADAM19(7.13762796639),ADCY4(3.17006094248),ADD3(4.25193944603),ADGRB2(3.5388732839),ADORA2A(13.0917405989),ALOX15B(5.58008827588),ANK1(4.78640256845),ANK2(11.7918371285),ANOS1(4.91761836035),ANTXR1(3.74335544108),APBA1(6.22743888333),ARRDC4(3.78098056351),ATP2B2(8.67835365397),ATP6V0D2(3.59454825548),AXL(4.9376918307),BAMBI(4.65321629915),C28H10orf90(7.37449733662),C2CD4A(4.…
GO:0005576	extracellular region	cellular component	81/347	2028/15280	1.7e-07	8.6785e-05	ADAM12(5.30165735652),ADAMTSL1(4.21250078202),ANOS1(4.91761836035),AREG(4.02461758329),ARRDC4(3.78098056351),AXL(4.9376918307),BMP10(11.6427993292),C1R(3.22386239552),CA4(4.59508574007),CCL22(11.447987211),CD70(5.30471796917),CDSN(5.64984549421),CHRDL1(4.74559702026),CNTN5(11.3727054772),COL10A1(12.4230108302),COL15A1(4.56257213486),COL1A2(5.711933092),CRISPLD2(4.44638722022),CTSK(3.7182782784),C…	ADAM12(5.30165735652),ADAMTSL1(4.21250078202),ANOS1(4.91761836035),AREG(4.02461758329),ARRDC4(3.78098056351),AXL(4.9376918307),BMP10(11.6427993292),C1R(3.22386239552),CA4(4.59508574007),CCL22(11.447987211),CD70(5.30471796917),CDSN(5.64984549421),CHRDL1(4.74559702026),CNTN5(11.3727054772),COL10A1(12.4230108302),COL15A1(4.56257213486),COL1A2(5.711933092),CRISPLD2(4.44638722022),CTSK(3.7182782784),C…
GO:0007275	multicellular organism development	biological process	196/348	6412/15302	3.1e-08	0.000266104	ADAM12(5.30165735652),ADAM19(7.13762796639),ADAMTSL1(4.21250078202),ADCY4(3.17006094248),ADGRB2(3.5388732839),ADORA2A(13.0917405989),ALOX15B(5.58008827588),ANK1(4.78640256845),ANK2(11.7918371285),ANOS1(4.91761836035),ANTXR1(3.74335544108),APBA1(6.22743888333),AREG(4.02461758329),ARSL(6.81447648182),ASPA(3.45118232985),ASPRV1(4.83927615462),ATP2B2(8.67835365397),ATP6V0D2(3.59454825548),AXL(4.93769…	ADAM12(5.30165735652),ADAM19(7.13762796639),ADAMTSL1(4.21250078202),ADCY4(3.17006094248),ADGRB2(3.5388732839),ADORA2A(13.0917405989),ALOX15B(5.58008827588),ANK1(4.78640256845),ANK2(11.7918371285),ANOS1(4.91761836035),ANTXR1(3.74335544108),APBA1(6.22743888333),AREG(4.02461758329),ARSL(6.81447648182),ASPA(3.45118232985),ASPRV1(4.83927615462),ATP2B2(8.67835365397),ATP6V0D2(3.59454825548),AXL(4.93769…
GO:0048513	animal organ development	biological process	145/348	4351/15302	6.1e-08	0.000313316	ADAM19(7.13762796639),ADAMTSL1(4.21250078202),ALOX15B(5.58008827588),ANK1(4.78640256845),ANK2(11.7918371285),APBA1(6.22743888333),AREG(4.02461758329),ASPRV1(4.83927615462),ATP2B2(8.67835365397),AXL(4.9376918307),BAMBI(4.65321629915),BARX2(5.1935549432),BATF(4.48117845692),BATF3(4.74096520034),BMP10(11.6427993292),CA4(4.59508574007),CAP2(4.28599962128),CDSN(5.64984549421),CERS3(6.82711401599),CHRD…	ADAM19(7.13762796639),ADAMTSL1(4.21250078202),ALOX15B(5.58008827588),ANK1(4.78640256845),ANK2(11.7918371285),APBA1(6.22743888333),AREG(4.02461758329),ASPRV1(4.83927615462),ATP2B2(8.67835365397),AXL(4.9376918307),BAMBI(4.65321629915),BARX2(5.1935549432),BATF(4.48117845692),BATF3(4.74096520034),BMP10(11.6427993292),CA4(4.59508574007),CAP2(4.28599962128),CDSN(5.64984549421),CERS3(6.82711401599),CHRD…
GO:0048699	generation of neurons	biological process	88/348	2227/15302	7.3e-08	0.000313316	ADAMTSL1(4.21250078202),ADORA2A(13.0917405989),ANK2(11.7918371285),ANOS1(4.91761836035),AREG(4.02461758329),ASPA(3.45118232985),ATP2B2(8.67835365397),AXL(4.9376918307),CACNB2(5.50245832444),CAP2(4.28599962128),CCDC88A(3.19471741847),CD38(3.74153564725),CHRDL1(4.74559702026),CHST3(3.79949796021),CTNND2(3.47818647712),DACT1(12.4373272798),DCLK1(5.70153352934),DDR2(3.69573217885),DLG2(4.22953283204)…	ADAMTSL1(4.21250078202),ADORA2A(13.0917405989),ANK2(11.7918371285),ANOS1(4.91761836035),AREG(4.02461758329),ASPA(3.45118232985),ATP2B2(8.67835365397),AXL(4.9376918307),CACNB2(5.50245832444),CAP2(4.28599962128),CCDC88A(3.19471741847),CD38(3.74153564725),CHRDL1(4.74559702026),CHST3(3.79949796021),CTNND2(3.47818647712),DACT1(12.4373272798),DCLK1(5.70153352934),DDR2(3.69573217885),DLG2(4.22953283204)…
GO:0022008	neurogenesis	biological process	90/348	2347/15302	2.0e-07	0.00068672	ADAMTSL1(4.21250078202),ADORA2A(13.0917405989),ANK2(11.7918371285),ANOS1(4.91761836035),AREG(4.02461758329),ASPA(3.45118232985),ATP2B2(8.67835365397),AXL(4.9376918307),CACNB2(5.50245832444),CAP2(4.28599962128),CCDC88A(3.19471741847),CD38(3.74153564725),CHRDL1(4.74559702026),CHST3(3.79949796021),CNTN5(11.3727054772),CTNND2(3.47818647712),DACT1(12.4373272798),DCLK1(5.70153352934),DDR2(3.69573217885…	ADAMTSL1(4.21250078202),ADORA2A(13.0917405989),ANK2(11.7918371285),ANOS1(4.91761836035),AREG(4.02461758329),ASPA(3.45118232985),ATP2B2(8.67835365397),AXL(4.9376918307),CACNB2(5.50245832444),CAP2(4.28599962128),CCDC88A(3.19471741847),CD38(3.74153564725),CHRDL1(4.74559702026),CHST3(3.79949796021),CNTN5(11.3727054772),CTNND2(3.47818647712),DACT1(12.4373272798),DCLK1(5.70153352934),DDR2(3.69573217885…
GO:0099572	postsynaptic specialization	cellular component	19/347	237/15280	2.1e-06	0.00085764	ADD3(4.25193944603),ADORA2A(13.0917405989),ANK2(11.7918371285),ATP2B2(8.67835365397),CALD1(6.33023258746),CAP2(4.28599962128),CTNND2(3.47818647712),DCLK1(5.70153352934),DLG2(4.22953283204),LRP4(10.1643790148),LZTS1(12.0539880848),MAP1B(3.19921454558),NCAM1(10.5666027162),NGFR(13.3212070368),PAK3(3.26467463722),PARD6G(3.27711449957),PDZD2(3.54220351769),SMO(4.58762649937),SNAP91(4.33884461459)	ADD3(4.25193944603),ADORA2A(13.0917405989),ANK2(11.7918371285),ATP2B2(8.67835365397),CALD1(6.33023258746),CAP2(4.28599962128),CTNND2(3.47818647712),DCLK1(5.70153352934),DLG2(4.22953283204),LRP4(10.1643790148),LZTS1(12.0539880848),MAP1B(3.19921454558),NCAM1(10.5666027162),NGFR(13.3212070368),PAK3(3.26467463722),PARD6G(3.27711449957),PDZD2(3.54220351769),SMO(4.58762649937),SNAP91(4.33884461459)
GO:0007399	nervous system development	biological process	109/348	3093/15302	5.0e-07	0.00143066666666667	ADAMTSL1(4.21250078202),ADGRB2(3.5388732839),ADORA2A(13.0917405989),ANK2(11.7918371285),ANOS1(4.91761836035),APBA1(6.22743888333),AREG(4.02461758329),ASPA(3.45118232985),ATP2B2(8.67835365397),AXL(4.9376918307),CACNB2(5.50245832444),CAP2(4.28599962128),CCDC88A(3.19471741847),CD38(3.74153564725),CHRDL1(4.74559702026),CHST3(3.79949796021),CNTN5(11.3727054772),CTNND2(3.47818647712),DACT1(12.437327279…	ADAMTSL1(4.21250078202),ADGRB2(3.5388732839),ADORA2A(13.0917405989),ANK2(11.7918371285),ANOS1(4.91761836035),APBA1(6.22743888333),AREG(4.02461758329),ASPA(3.45118232985),ATP2B2(8.67835365397),AXL(4.9376918307),CACNB2(5.50245832444),CAP2(4.28599962128),CCDC88A(3.19471741847),CD38(3.74153564725),CHRDL1(4.74559702026),CHST3(3.79949796021),CNTN5(11.3727054772),CTNND2(3.47818647712),DACT1(12.437327279…
GO:0098794	postsynapse	cellular component	27/347	449/15280	4.3e-06	0.00146343333333333	ADD3(4.25193944603),ADORA2A(13.0917405989),ANK1(4.78640256845),ANK2(11.7918371285),APBA1(6.22743888333),ATP2B2(8.67835365397),CALD1(6.33023258746),CAP2(4.28599962128),CTNND2(3.47818647712),DCLK1(5.70153352934),DLG2(4.22953283204),LOC100683203(12.3682799995),LPAR1(3.39972563077),LRP4(10.1643790148),LZTS1(12.0539880848),MAP1B(3.19921454558),MYL7(14.757749909),NCAM1(10.5666027162),NGFR(13.3212070368…	ADD3(4.25193944603),ADORA2A(13.0917405989),ANK1(4.78640256845),ANK2(11.7918371285),APBA1(6.22743888333),ATP2B2(8.67835365397),CALD1(6.33023258746),CAP2(4.28599962128),CTNND2(3.47818647712),DCLK1(5.70153352934),DLG2(4.22953283204),LOC100683203(12.3682799995),LPAR1(3.39972563077),LRP4(10.1643790148),LZTS1(12.0539880848),MAP1B(3.19921454558),MYL7(14.757749909),NCAM1(10.5666027162),NGFR(13.3212070368…
GO:0030182	neuron differentiation	biological process	78/348	2007/15302	1.0e-06	0.00245257142857143	ADAMTSL1(4.21250078202),ADORA2A(13.0917405989),ANK2(11.7918371285),ANOS1(4.91761836035),AREG(4.02461758329),ATP2B2(8.67835365397),CACNB2(5.50245832444),CAP2(4.28599962128),CCDC88A(3.19471741847),CD38(3.74153564725),CHRDL1(4.74559702026),CHST3(3.79949796021),CTNND2(3.47818647712),DACT1(12.4373272798),DCLK1(5.70153352934),DDR2(3.69573217885),DLG2(4.22953283204),DLX1(3.62799015783),DLX3(10.883081089…	ADAMTSL1(4.21250078202),ADORA2A(13.0917405989),ANK2(11.7918371285),ANOS1(4.91761836035),AREG(4.02461758329),ATP2B2(8.67835365397),CACNB2(5.50245832444),CAP2(4.28599962128),CCDC88A(3.19471741847),CD38(3.74153564725),CHRDL1(4.74559702026),CHST3(3.79949796021),CTNND2(3.47818647712),DACT1(12.4373272798),DCLK1(5.70153352934),DDR2(3.69573217885),DLG2(4.22953283204),DLX1(3.62799015783),DLX3(10.883081089…
GO:0051239	regulation of multicellular organismal process	biological process	120/348	3571/15302	1.3e-06	0.0027898	ADAM12(5.30165735652),ADCY4(3.17006094248),ADD3(4.25193944603),ADGRB2(3.5388732839),ADORA2A(13.0917405989),ALOX15B(5.58008827588),ANK2(11.7918371285),APBA1(6.22743888333),AREG(4.02461758329),ASPA(3.45118232985),ATP2B2(8.67835365397),AXL(4.9376918307),BAMBI(4.65321629915),BANK1(11.101993174),BMP10(11.6427993292),CACNB2(5.50245832444),CCDC88A(3.19471741847),CD226(10.6868156446),CD38(3.74153564725),…	ADAM12(5.30165735652),ADCY4(3.17006094248),ADD3(4.25193944603),ADGRB2(3.5388732839),ADORA2A(13.0917405989),ALOX15B(5.58008827588),ANK2(11.7918371285),APBA1(6.22743888333),AREG(4.02461758329),ASPA(3.45118232985),ATP2B2(8.67835365397),AXL(4.9376918307),BAMBI(4.65321629915),BANK1(11.101993174),BMP10(11.6427993292),CACNB2(5.50245832444),CCDC88A(3.19471741847),CD226(10.6868156446),CD38(3.74153564725),…
GO:0048856	anatomical structure development	biological process	201/348	6948/15302	2.0e-06	0.00377696	ADAM12(5.30165735652),ADAM19(7.13762796639),ADAMTSL1(4.21250078202),ADCY4(3.17006094248),ADGRB2(3.5388732839),ADORA2A(13.0917405989),ALOX15B(5.58008827588),ANK1(4.78640256845),ANK2(11.7918371285),ANOS1(4.91761836035),ANTXR1(3.74335544108),APBA1(6.22743888333),AREG(4.02461758329),ARSL(6.81447648182),ASPA(3.45118232985),ASPRV1(4.83927615462),ATP2B2(8.67835365397),ATP6V0D2(3.59454825548),AXL(4.93769…	ADAM12(5.30165735652),ADAM19(7.13762796639),ADAMTSL1(4.21250078202),ADCY4(3.17006094248),ADGRB2(3.5388732839),ADORA2A(13.0917405989),ALOX15B(5.58008827588),ANK1(4.78640256845),ANK2(11.7918371285),ANOS1(4.91761836035),ANTXR1(3.74335544108),APBA1(6.22743888333),AREG(4.02461758329),ARSL(6.81447648182),ASPA(3.45118232985),ASPRV1(4.83927615462),ATP2B2(8.67835365397),ATP6V0D2(3.59454825548),AXL(4.93769…
GO:0040011	locomotion	biological process	86/348	2334/15302	2.2e-06	0.00377696	ABI3(11.3012370506),ADAMTSL1(4.21250078202),ADORA2A(13.0917405989),ALOX15B(5.58008827588),ANK2(11.7918371285),ANOS1(4.91761836035),APBA1(6.22743888333),ATP2B2(8.67835365397),AXL(4.9376918307),BAMBI(4.65321629915),BMP10(11.6427993292),CACNB2(5.50245832444),CAP2(4.28599962128),CCDC88A(3.19471741847),CCL22(11.447987211),CH25H(13.1394921981),COL1A2(5.711933092),CXCL8(7.51913652515),CYP7B1(3.563387471…	ABI3(11.3012370506),ADAMTSL1(4.21250078202),ADORA2A(13.0917405989),ALOX15B(5.58008827588),ANK2(11.7918371285),ANOS1(4.91761836035),APBA1(6.22743888333),ATP2B2(8.67835365397),AXL(4.9376918307),BAMBI(4.65321629915),BMP10(11.6427993292),CACNB2(5.50245832444),CAP2(4.28599962128),CCDC88A(3.19471741847),CCL22(11.447987211),CH25H(13.1394921981),COL1A2(5.711933092),CXCL8(7.51913652515),CYP7B1(3.563387471…
GO:0044456	synapse part	cellular component	38/347	802/15280	1.4e-05	0.004084	ADD3(4.25193944603),ADORA2A(13.0917405989),ANK1(4.78640256845),ANK2(11.7918371285),APBA1(6.22743888333),ATP2B2(8.67835365397),CACNB2(5.50245832444),CALD1(6.33023258746),CAP2(4.28599962128),CPLX2(4.07036574602),CTNND2(3.47818647712),DCLK1(5.70153352934),DLG2(4.22953283204),LGI3(3.24175674301),LOC100683203(12.3682799995),LPAR1(3.39972563077),LRP4(10.1643790148),LZTS1(12.0539880848),MAP1B(3.19921454…	ADD3(4.25193944603),ADORA2A(13.0917405989),ANK1(4.78640256845),ANK2(11.7918371285),APBA1(6.22743888333),ATP2B2(8.67835365397),CACNB2(5.50245832444),CALD1(6.33023258746),CAP2(4.28599962128),CPLX2(4.07036574602),CTNND2(3.47818647712),DCLK1(5.70153352934),DLG2(4.22953283204),LGI3(3.24175674301),LOC100683203(12.3682799995),LPAR1(3.39972563077),LRP4(10.1643790148),LZTS1(12.0539880848),MAP1B(3.19921454…
GO:0031226	intrinsic component of plasma membrane	cellular component	61/347	1564/15280	1.7e-05	0.00433925	ADORA2A(13.0917405989),ANK2(11.7918371285),ATP2B2(8.67835365397),AXL(4.9376918307),CA4(4.59508574007),CACNB2(5.50245832444),CD226(10.6868156446),CD70(5.30471796917),DDR2(3.69573217885),EDNRA(3.2509966608),ENPEP(7.08127865619),EPGN(4.69993232388),FLT3(4.01451574507),FOLH1B(8.96995104573),GABBR2(6.39060962906),GJA1(3.65927834028),GJA5(4.77235391536),GPNMB(4.04154705522),GPR17(4.11343576379),GPR65(1…	ADORA2A(13.0917405989),ANK2(11.7918371285),ATP2B2(8.67835365397),AXL(4.9376918307),CA4(4.59508574007),CACNB2(5.50245832444),CD226(10.6868156446),CD70(5.30471796917),DDR2(3.69573217885),EDNRA(3.2509966608),ENPEP(7.08127865619),EPGN(4.69993232388),FLT3(4.01451574507),FOLH1B(8.96995104573),GABBR2(6.39060962906),GJA1(3.65927834028),GJA5(4.77235391536),GPNMB(4.04154705522),GPR17(4.11343576379),GPR65(1…
GO:0070555	response to interleukin-1	biological process	16/348	178/15302	3.1e-06	0.00443506666666667	CCL22(11.447987211),CD38(3.74153564725),GBP1(4.04449485969),HAS2(3.11066663552),HNMT(3.54890477378),IL1A(3.61890808642),IL1R2(5.60303465166),LOC119874472(5.47163019741),LOC119876918(12.3599169867),NOD2(10.247860281),NOS2(5.85843032186),PLCB1(5.89588199235),RORA(10.7204893901),RPS6KA5(3.34233313488),SMPD3(9.55891173279),XYLT1(4.55946341737)	CCL22(11.447987211),CD38(3.74153564725),GBP1(4.04449485969),HAS2(3.11066663552),HNMT(3.54890477378),IL1A(3.61890808642),IL1R2(5.60303465166),LOC119874472(5.47163019741),LOC119876918(12.3599169867),NOD2(10.247860281),NOS2(5.85843032186),PLCB1(5.89588199235),RORA(10.7204893901),RPS6KA5(3.34233313488),SMPD3(9.55891173279),XYLT1(4.55946341737)
GO:0006935	chemotaxis	biological process	43/348	900/15302	3.1e-06	0.00443506666666667	ADAMTSL1(4.21250078202),ANK2(11.7918371285),ANOS1(4.91761836035),CAP2(4.28599962128),CCL22(11.447987211),CH25H(13.1394921981),CXCL8(7.51913652515),CYP7B1(3.5633874713),DDR2(3.69573217885),DLX5(3.14422878452),EDNRA(3.2509966608),EGR2(4.94719513774),EGR3(3.24679223194),GAS6(3.18371713431),GBX2(6.76654344722),GIPC2(3.73416190236),GJA1(3.65927834028),GPNMB(4.04154705522),IGSF9B(9.52947610537),IL12A(1…	ADAMTSL1(4.21250078202),ANK2(11.7918371285),ANOS1(4.91761836035),CAP2(4.28599962128),CCL22(11.447987211),CH25H(13.1394921981),CXCL8(7.51913652515),CYP7B1(3.5633874713),DDR2(3.69573217885),DLX5(3.14422878452),EDNRA(3.2509966608),EGR2(4.94719513774),EGR3(3.24679223194),GAS6(3.18371713431),GBX2(6.76654344722),GIPC2(3.73416190236),GJA1(3.65927834028),GPNMB(4.04154705522),IGSF9B(9.52947610537),IL12A(1…
GO:0044421	extracellular region part	cellular component	56/347	1423/15280	3.1e-05	0.00703355555555556	ADAMTSL1(4.21250078202),ANOS1(4.91761836035),AREG(4.02461758329),ARRDC4(3.78098056351),AXL(4.9376918307),BMP10(11.6427993292),C1R(3.22386239552),CA4(4.59508574007),CCL22(11.447987211),CD70(5.30471796917),COL10A1(12.4230108302),COL15A1(4.56257213486),COL1A2(5.711933092),CRISPLD2(4.44638722022),CTSK(3.7182782784),CXCL8(7.51913652515),DKK3(5.5701366609),DMBT1(3.02096907709),EPGN(4.69993232388),F5(13…	ADAMTSL1(4.21250078202),ANOS1(4.91761836035),AREG(4.02461758329),ARRDC4(3.78098056351),AXL(4.9376918307),BMP10(11.6427993292),C1R(3.22386239552),CA4(4.59508574007),CCL22(11.447987211),CD70(5.30471796917),COL10A1(12.4230108302),COL15A1(4.56257213486),COL1A2(5.711933092),CRISPLD2(4.44638722022),CTSK(3.7182782784),CXCL8(7.51913652515),DKK3(5.5701366609),DMBT1(3.02096907709),EPGN(4.69993232388),F5(13…
GO:0032502	developmental process	biological process	206/348	7259/15302	5.6e-06	0.0071891	ADAM12(5.30165735652),ADAM19(7.13762796639),ADAMTSL1(4.21250078202),ADCY4(3.17006094248),ADGRB2(3.5388732839),ADORA2A(13.0917405989),ALOX15B(5.58008827588),ANK1(4.78640256845),ANK2(11.7918371285),ANOS1(4.91761836035),ANTXR1(3.74335544108),APBA1(6.22743888333),AREG(4.02461758329),ARSL(6.81447648182),ASPA(3.45118232985),ASPRV1(4.83927615462),ATP2B2(8.67835365397),ATP6V0D2(3.59454825548),AXL(4.93769…	ADAM12(5.30165735652),ADAM19(7.13762796639),ADAMTSL1(4.21250078202),ADCY4(3.17006094248),ADGRB2(3.5388732839),ADORA2A(13.0917405989),ALOX15B(5.58008827588),ANK1(4.78640256845),ANK2(11.7918371285),ANOS1(4.91761836035),ANTXR1(3.74335544108),APBA1(6.22743888333),AREG(4.02461758329),ARSL(6.81447648182),ASPA(3.45118232985),ASPRV1(4.83927615462),ATP2B2(8.67835365397),ATP6V0D2(3.59454825548),AXL(4.93769…
GO:0006928	movement of cell or subcellular component	biological process	85/348	2359/15302	6.4e-06	0.0071891	ABI3(11.3012370506),ADAMTSL1(4.21250078202),ALOX15B(5.58008827588),ANK2(11.7918371285),ANOS1(4.91761836035),APBA1(6.22743888333),AXL(4.9376918307),BAMBI(4.65321629915),BMP10(11.6427993292),CACNB2(5.50245832444),CAP2(4.28599962128),CCDC88A(3.19471741847),CCL22(11.447987211),CH25H(13.1394921981),CHST3(3.79949796021),COL1A2(5.711933092),CXCL8(7.51913652515),CYP7B1(3.5633874713),DCLK1(5.70153352934),…	ABI3(11.3012370506),ADAMTSL1(4.21250078202),ALOX15B(5.58008827588),ANK2(11.7918371285),ANOS1(4.91761836035),APBA1(6.22743888333),AXL(4.9376918307),BAMBI(4.65321629915),BMP10(11.6427993292),CACNB2(5.50245832444),CAP2(4.28599962128),CCDC88A(3.19471741847),CCL22(11.447987211),CH25H(13.1394921981),CHST3(3.79949796021),COL1A2(5.711933092),CXCL8(7.51913652515),CYP7B1(3.5633874713),DCLK1(5.70153352934),…
GO:0042330	taxis	biological process	44/348	958/15302	6.6e-06	0.0071891	ADAMTSL1(4.21250078202),ANK2(11.7918371285),ANOS1(4.91761836035),CAP2(4.28599962128),CCL22(11.447987211),CH25H(13.1394921981),CXCL8(7.51913652515),CYP7B1(3.5633874713),DDR2(3.69573217885),DLX5(3.14422878452),EDNRA(3.2509966608),EGR2(4.94719513774),EGR3(3.24679223194),GAS6(3.18371713431),GBX2(6.76654344722),GIPC2(3.73416190236),GJA1(3.65927834028),GPNMB(4.04154705522),IGSF9B(9.52947610537),IL12A(1…	ADAMTSL1(4.21250078202),ANK2(11.7918371285),ANOS1(4.91761836035),CAP2(4.28599962128),CCL22(11.447987211),CH25H(13.1394921981),CXCL8(7.51913652515),CYP7B1(3.5633874713),DDR2(3.69573217885),DLX5(3.14422878452),EDNRA(3.2509966608),EGR2(4.94719513774),EGR3(3.24679223194),GAS6(3.18371713431),GBX2(6.76654344722),GIPC2(3.73416190236),GJA1(3.65927834028),GPNMB(4.04154705522),IGSF9B(9.52947610537),IL12A(1…
GO:0030154	cell differentiation	biological process	148/348	4808/15302	6.7e-06	0.0071891	ADAM12(5.30165735652),ADAMTSL1(4.21250078202),ADORA2A(13.0917405989),ALOX15B(5.58008827588),ANK1(4.78640256845),ANK2(11.7918371285),ANOS1(4.91761836035),ANTXR1(3.74335544108),AREG(4.02461758329),ASPA(3.45118232985),ATP2B2(8.67835365397),AXL(4.9376918307),BAMBI(4.65321629915),BARX2(5.1935549432),BATF(4.48117845692),BATF3(4.74096520034),BMP10(11.6427993292),CACNB2(5.50245832444),CAP2(4.28599962128)…	ADAM12(5.30165735652),ADAMTSL1(4.21250078202),ADORA2A(13.0917405989),ALOX15B(5.58008827588),ANK1(4.78640256845),ANK2(11.7918371285),ANOS1(4.91761836035),ANTXR1(3.74335544108),AREG(4.02461758329),ASPA(3.45118232985),ATP2B2(8.67835365397),AXL(4.9376918307),BAMBI(4.65321629915),BARX2(5.1935549432),BATF(4.48117845692),BATF3(4.74096520034),BMP10(11.6427993292),CACNB2(5.50245832444),CAP2(4.28599962128)…
GO:0048666	neuron development	biological process	66/348	1690/15302	7.2e-06	0.00727115294117647	ADAMTSL1(4.21250078202),ADORA2A(13.0917405989),ANK2(11.7918371285),ANOS1(4.91761836035),AREG(4.02461758329),ATP2B2(8.67835365397),CACNB2(5.50245832444),CAP2(4.28599962128),CCDC88A(3.19471741847),CD38(3.74153564725),CHST3(3.79949796021),CTNND2(3.47818647712),DACT1(12.4373272798),DCLK1(5.70153352934),DDR2(3.69573217885),DLG2(4.22953283204),DLX3(10.8830810894),DLX5(3.14422878452),EGR2(4.94719513774)…	ADAMTSL1(4.21250078202),ADORA2A(13.0917405989),ANK2(11.7918371285),ANOS1(4.91761836035),AREG(4.02461758329),ATP2B2(8.67835365397),CACNB2(5.50245832444),CAP2(4.28599962128),CCDC88A(3.19471741847),CD38(3.74153564725),CHST3(3.79949796021),CTNND2(3.47818647712),DACT1(12.4373272798),DCLK1(5.70153352934),DDR2(3.69573217885),DLG2(4.22953283204),DLX3(10.8830810894),DLX5(3.14422878452),EGR2(4.94719513774)…
GO:0032501	multicellular organismal process	biological process	228/348	8274/15302	7.7e-06	0.00734408888888889	ADAM12(5.30165735652),ADAM19(7.13762796639),ADAMTSL1(4.21250078202),ADCY4(3.17006094248),ADD3(4.25193944603),ADGRB2(3.5388732839),ADORA2A(13.0917405989),ALOX15B(5.58008827588),ANK1(4.78640256845),ANK2(11.7918371285),ANOS1(4.91761836035),ANTXR1(3.74335544108),APBA1(6.22743888333),AREG(4.02461758329),ARSL(6.81447648182),ASPA(3.45118232985),ASPRV1(4.83927615462),ATP2B2(8.67835365397),ATP6V0D2(3.5945…	ADAM12(5.30165735652),ADAM19(7.13762796639),ADAMTSL1(4.21250078202),ADCY4(3.17006094248),ADD3(4.25193944603),ADGRB2(3.5388732839),ADORA2A(13.0917405989),ALOX15B(5.58008827588),ANK1(4.78640256845),ANK2(11.7918371285),ANOS1(4.91761836035),ANTXR1(3.74335544108),APBA1(6.22743888333),AREG(4.02461758329),ARSL(6.81447648182),ASPA(3.45118232985),ASPRV1(4.83927615462),ATP2B2(8.67835365397),ATP6V0D2(3.5945…
GO:0001568	blood vessel development	biological process	34/348	664/15302	8.7e-06	0.00741345454545455	ADAM12(5.30165735652),ANTXR1(3.74335544108),COL1A2(5.711933092),CXCL8(7.51913652515),DLX3(10.8830810894),EDNRA(3.2509966608),EGR3(3.24679223194),ENPEP(7.08127865619),EPGN(4.69993232388),ESM1(3.0378424286),GBX2(6.76654344722),GJA1(3.65927834028),GJA5(4.77235391536),GPNMB(4.04154705522),HAS2(3.11066663552),HDAC9(4.48261529626),HEY2(13.2656179764),HPSE(4.52409508963),IL1A(3.61890808642),KLF4(3.99470…	ADAM12(5.30165735652),ANTXR1(3.74335544108),COL1A2(5.711933092),CXCL8(7.51913652515),DLX3(10.8830810894),EDNRA(3.2509966608),EGR3(3.24679223194),ENPEP(7.08127865619),EPGN(4.69993232388),ESM1(3.0378424286),GBX2(6.76654344722),GJA1(3.65927834028),GJA5(4.77235391536),GPNMB(4.04154705522),HAS2(3.11066663552),HDAC9(4.48261529626),HEY2(13.2656179764),HPSE(4.52409508963),IL1A(3.61890808642),KLF4(3.99470…
GO:0019221	cytokine-mediated signaling pathway	biological process	34/348	664/15302	8.7e-06	0.00741345454545455	AXL(4.9376918307),BATF(4.48117845692),CCL22(11.447987211),CD70(5.30471796917),COL1A2(5.711933092),CXCL8(7.51913652515),FLT3(4.01451574507),FSCN1(3.23991495949),GAS6(3.18371713431),GBP1(4.04449485969),GPR17(4.11343576379),IL11(6.40109098867),IL12A(13.6267915993),IL18BP(3.0862390385),IL18RAP(12.7992991626),IL1A(3.61890808642),IL1R2(5.60303465166),IL1RL1(6.53801929486),IL24(5.3087520571),IL27(4.0069…	AXL(4.9376918307),BATF(4.48117845692),CCL22(11.447987211),CD70(5.30471796917),COL1A2(5.711933092),CXCL8(7.51913652515),FLT3(4.01451574507),FSCN1(3.23991495949),GAS6(3.18371713431),GBP1(4.04449485969),GPR17(4.11343576379),IL11(6.40109098867),IL12A(13.6267915993),IL18BP(3.0862390385),IL18RAP(12.7992991626),IL1A(3.61890808642),IL1R2(5.60303465166),IL1RL1(6.53801929486),IL24(5.3087520571),IL27(4.0069…
GO:0016477	cell migration	biological process	64/348	1633/15302	9.2e-06	0.00741345454545455	ABI3(11.3012370506),ALOX15B(5.58008827588),ANOS1(4.91761836035),AXL(4.9376918307),BAMBI(4.65321629915),BMP10(11.6427993292),CCDC88A(3.19471741847),CCL22(11.447987211),CH25H(13.1394921981),COL1A2(5.711933092),CXCL8(7.51913652515),CYP7B1(3.5633874713),DCLK1(5.70153352934),DDR2(3.69573217885),DOCK3(4.20055176193),EDNRA(3.2509966608),EGR3(3.24679223194),ENPEP(7.08127865619),FSCN1(3.23991495949),GAS6(…	ABI3(11.3012370506),ALOX15B(5.58008827588),ANOS1(4.91761836035),AXL(4.9376918307),BAMBI(4.65321629915),BMP10(11.6427993292),CCDC88A(3.19471741847),CCL22(11.447987211),CH25H(13.1394921981),COL1A2(5.711933092),CXCL8(7.51913652515),CYP7B1(3.5633874713),DCLK1(5.70153352934),DDR2(3.69573217885),DOCK3(4.20055176193),EDNRA(3.2509966608),EGR3(3.24679223194),ENPEP(7.08127865619),FSCN1(3.23991495949),GAS6(…
GO:0048869	cellular developmental process	biological process	151/348	4959/15302	9.5e-06	0.00741345454545455	ADAM12(5.30165735652),ADAMTSL1(4.21250078202),ADORA2A(13.0917405989),ALOX15B(5.58008827588),ANK1(4.78640256845),ANK2(11.7918371285),ANOS1(4.91761836035),ANTXR1(3.74335544108),AREG(4.02461758329),ASPA(3.45118232985),ATP2B2(8.67835365397),AXL(4.9376918307),BAMBI(4.65321629915),BARX2(5.1935549432),BATF(4.48117845692),BATF3(4.74096520034),BMP10(11.6427993292),CACNB2(5.50245832444),CAP2(4.28599962128)…	ADAM12(5.30165735652),ADAMTSL1(4.21250078202),ADORA2A(13.0917405989),ALOX15B(5.58008827588),ANK1(4.78640256845),ANK2(11.7918371285),ANOS1(4.91761836035),ANTXR1(3.74335544108),AREG(4.02461758329),ASPA(3.45118232985),ATP2B2(8.67835365397),AXL(4.9376918307),BAMBI(4.65321629915),BARX2(5.1935549432),BATF(4.48117845692),BATF3(4.74096520034),BMP10(11.6427993292),CACNB2(5.50245832444),CAP2(4.28599962128)…
GO:0001944	vasculature development	biological process	35/348	699/15302	1.0e-05	0.00746434782608696	ADAM12(5.30165735652),ANTXR1(3.74335544108),COL1A2(5.711933092),CXCL8(7.51913652515),DLX3(10.8830810894),EDNRA(3.2509966608),EGR3(3.24679223194),ENPEP(7.08127865619),EPGN(4.69993232388),ESM1(3.0378424286),GBX2(6.76654344722),GJA1(3.65927834028),GJA5(4.77235391536),GPNMB(4.04154705522),HAS2(3.11066663552),HDAC9(4.48261529626),HEY2(13.2656179764),HPSE(4.52409508963),IL1A(3.61890808642),KLF4(3.99470…	ADAM12(5.30165735652),ANTXR1(3.74335544108),COL1A2(5.711933092),CXCL8(7.51913652515),DLX3(10.8830810894),EDNRA(3.2509966608),EGR3(3.24679223194),ENPEP(7.08127865619),EPGN(4.69993232388),ESM1(3.0378424286),GBX2(6.76654344722),GJA1(3.65927834028),GJA5(4.77235391536),GPNMB(4.04154705522),HAS2(3.11066663552),HDAC9(4.48261529626),HEY2(13.2656179764),HPSE(4.52409508963),IL1A(3.61890808642),KLF4(3.99470…
GO:0009888	tissue development	biological process	93/348	2686/15302	1.1e-05	0.00786866666666667	ALOX15B(5.58008827588),ANOS1(4.91761836035),AREG(4.02461758329),ATP2B2(8.67835365397),ATP6V0D2(3.59454825548),BAMBI(4.65321629915),BARX2(5.1935549432),BMP10(11.6427993292),CAP2(4.28599962128),CDSN(5.64984549421),CERS3(6.82711401599),CTSK(3.7182782784),CYP7B1(3.5633874713),DACT1(12.4373272798),DDR2(3.69573217885),DLX1(3.62799015783),DLX3(10.8830810894),DLX5(3.14422878452),DLX6(10.9705157707),DMBT1…	ALOX15B(5.58008827588),ANOS1(4.91761836035),AREG(4.02461758329),ATP2B2(8.67835365397),ATP6V0D2(3.59454825548),BAMBI(4.65321629915),BARX2(5.1935549432),BMP10(11.6427993292),CAP2(4.28599962128),CDSN(5.64984549421),CERS3(6.82711401599),CTSK(3.7182782784),CYP7B1(3.5633874713),DACT1(12.4373272798),DDR2(3.69573217885),DLX1(3.62799015783),DLX3(10.8830810894),DLX5(3.14422878452),DLX6(10.9705157707),DMBT1…
GO:0016020	membrane	cellular component	196/347	7014/15280	4.1e-05	0.0083722	A4GALT(4.57675051509),ACSL5(7.27935733739),ADAM12(5.30165735652),ADAM19(7.13762796639),ADCY4(3.17006094248),ADD3(4.25193944603),ADGRB2(3.5388732839),ADGRF2(3.92128442185),ADORA2A(13.0917405989),ALOX15B(5.58008827588),ANK1(4.78640256845),ANK2(11.7918371285),ANOS1(4.91761836035),ANTXR1(3.74335544108),APBA1(6.22743888333),AREG(4.02461758329),ARRDC4(3.78098056351),ASPRV1(4.83927615462),ATP2B2(8.67835…	A4GALT(4.57675051509),ACSL5(7.27935733739),ADAM12(5.30165735652),ADAM19(7.13762796639),ADCY4(3.17006094248),ADD3(4.25193944603),ADGRB2(3.5388732839),ADGRF2(3.92128442185),ADORA2A(13.0917405989),ALOX15B(5.58008827588),ANK1(4.78640256845),ANK2(11.7918371285),ANOS1(4.91761836035),ANTXR1(3.74335544108),APBA1(6.22743888333),AREG(4.02461758329),ARRDC4(3.78098056351),ASPRV1(4.83927615462),ATP2B2(8.67835…
GO:0014069	postsynaptic density	cellular component	16/347	221/15280	4.6e-05	0.00853927272727273	ADD3(4.25193944603),ADORA2A(13.0917405989),ANK2(11.7918371285),ATP2B2(8.67835365397),CALD1(6.33023258746),CAP2(4.28599962128),CTNND2(3.47818647712),DCLK1(5.70153352934),DLG2(4.22953283204),LRP4(10.1643790148),LZTS1(12.0539880848),MAP1B(3.19921454558),NGFR(13.3212070368),PDZD2(3.54220351769),SMO(4.58762649937),SNAP91(4.33884461459)	ADD3(4.25193944603),ADORA2A(13.0917405989),ANK2(11.7918371285),ATP2B2(8.67835365397),CALD1(6.33023258746),CAP2(4.28599962128),CTNND2(3.47818647712),DCLK1(5.70153352934),DLG2(4.22953283204),LRP4(10.1643790148),LZTS1(12.0539880848),MAP1B(3.19921454558),NGFR(13.3212070368),PDZD2(3.54220351769),SMO(4.58762649937),SNAP91(4.33884461459)
GO:1902622	regulation of neutrophil migration	biological process	8/348	49/15302	1.3e-05	0.008584	CXCL8(7.51913652515),EDNRA(3.2509966608),IL1A(3.61890808642),LOC119874472(5.47163019741),LOC119876918(12.3599169867),NOD2(10.247860281),RAC2(11.518966181),SELL(14.2754045749)	CXCL8(7.51913652515),EDNRA(3.2509966608),IL1A(3.61890808642),LOC119874472(5.47163019741),LOC119876918(12.3599169867),NOD2(10.247860281),RAC2(11.518966181),SELL(14.2754045749)
GO:0000902	cell morphogenesis	biological process	59/348	1480/15302	1.3e-05	0.008584	ADAMTSL1(4.21250078202),ADORA2A(13.0917405989),ANK2(11.7918371285),ANOS1(4.91761836035),ANTXR1(3.74335544108),ATP2B2(8.67835365397),AXL(4.9376918307),BAMBI(4.65321629915),CAP2(4.28599962128),CTNND2(3.47818647712),DACT1(12.4373272798),DCLK1(5.70153352934),DDR2(3.69573217885),DLX5(3.14422878452),EGR2(4.94719513774),FSCN1(3.23991495949),FSTL4(3.56477399555),GBP1(4.04449485969),GBX2(6.76654344722),GI…	ADAMTSL1(4.21250078202),ADORA2A(13.0917405989),ANK2(11.7918371285),ANOS1(4.91761836035),ANTXR1(3.74335544108),ATP2B2(8.67835365397),AXL(4.9376918307),BAMBI(4.65321629915),CAP2(4.28599962128),CTNND2(3.47818647712),DACT1(12.4373272798),DCLK1(5.70153352934),DDR2(3.69573217885),DLX5(3.14422878452),EGR2(4.94719513774),FSCN1(3.23991495949),FSTL4(3.56477399555),GBP1(4.04449485969),GBX2(6.76654344722),GI…
GO:0005887	integral component of plasma membrane	cellular component	57/347	1483/15280	5.1e-05	0.0086785	ADORA2A(13.0917405989),ANK2(11.7918371285),ATP2B2(8.67835365397),AXL(4.9376918307),CACNB2(5.50245832444),CD226(10.6868156446),CD70(5.30471796917),DDR2(3.69573217885),EDNRA(3.2509966608),ENPEP(7.08127865619),EPGN(4.69993232388),FLT3(4.01451574507),FOLH1B(8.96995104573),GABBR2(6.39060962906),GJA1(3.65927834028),GJA5(4.77235391536),GPNMB(4.04154705522),GPR17(4.11343576379),GPR65(11.1364058862),HAS2(…	ADORA2A(13.0917405989),ANK2(11.7918371285),ATP2B2(8.67835365397),AXL(4.9376918307),CACNB2(5.50245832444),CD226(10.6868156446),CD70(5.30471796917),DDR2(3.69573217885),EDNRA(3.2509966608),ENPEP(7.08127865619),EPGN(4.69993232388),FLT3(4.01451574507),FOLH1B(8.96995104573),GABBR2(6.39060962906),GJA1(3.65927834028),GJA5(4.77235391536),GPNMB(4.04154705522),GPR17(4.11343576379),GPR65(11.1364058862),HAS2(…
GO:0072358	cardiovascular system development	biological process	35/348	712/15302	1.5e-05	0.00919714285714286	ADAM12(5.30165735652),ANTXR1(3.74335544108),COL1A2(5.711933092),CXCL8(7.51913652515),DLX3(10.8830810894),EDNRA(3.2509966608),EGR3(3.24679223194),ENPEP(7.08127865619),EPGN(4.69993232388),ESM1(3.0378424286),GBX2(6.76654344722),GJA1(3.65927834028),GJA5(4.77235391536),GPNMB(4.04154705522),HAS2(3.11066663552),HDAC9(4.48261529626),HEY2(13.2656179764),HPSE(4.52409508963),IL1A(3.61890808642),KLF4(3.99470…	ADAM12(5.30165735652),ANTXR1(3.74335544108),COL1A2(5.711933092),CXCL8(7.51913652515),DLX3(10.8830810894),EDNRA(3.2509966608),EGR3(3.24679223194),ENPEP(7.08127865619),EPGN(4.69993232388),ESM1(3.0378424286),GBX2(6.76654344722),GJA1(3.65927834028),GJA5(4.77235391536),GPNMB(4.04154705522),HAS2(3.11066663552),HDAC9(4.48261529626),HEY2(13.2656179764),HPSE(4.52409508963),IL1A(3.61890808642),KLF4(3.99470…
GO:0035239	tube morphogenesis	biological process	53/348	1285/15302	1.5e-05	0.00919714285714286	ADAM12(5.30165735652),AREG(4.02461758329),ATP6V0D2(3.59454825548),CXCL8(7.51913652515),DACT1(12.4373272798),DLX1(3.62799015783),DLX3(10.8830810894),EDNRA(3.2509966608),EGR3(3.24679223194),ENPEP(7.08127865619),EPGN(4.69993232388),ESM1(3.0378424286),FAT4(3.39237533094),FSCN1(3.23991495949),GBX2(6.76654344722),GJA1(3.65927834028),GJA5(4.77235391536),GPNMB(4.04154705522),HAS2(3.11066663552),HDAC9(4.4…	ADAM12(5.30165735652),AREG(4.02461758329),ATP6V0D2(3.59454825548),CXCL8(7.51913652515),DACT1(12.4373272798),DLX1(3.62799015783),DLX3(10.8830810894),EDNRA(3.2509966608),EGR3(3.24679223194),ENPEP(7.08127865619),EPGN(4.69993232388),ESM1(3.0378424286),FAT4(3.39237533094),FSCN1(3.23991495949),GBX2(6.76654344722),GJA1(3.65927834028),GJA5(4.77235391536),GPNMB(4.04154705522),HAS2(3.11066663552),HDAC9(4.4…
GO:0009611	response to wounding	biological process	37/348	774/15302	1.6e-05	0.009472	ADORA2A(13.0917405989),AXL(4.9376918307),CHST3(3.79949796021),COL1A2(5.711933092),CSGALNACT1(5.77573547886),CXCL8(7.51913652515),DDR2(3.69573217885),DMBT1(3.02096907709),DYSF(8.83937177774),F5(13.7443370198),FSCN1(3.23991495949),GAS6(3.18371713431),GJA1(3.65927834028),HPSE(4.52409508963),IL1A(3.61890808642),IL24(5.3087520571),KLF4(3.99470053353),LCP1(11.1600319661),LFNG(3.28844841139),LOC11986389…	ADORA2A(13.0917405989),AXL(4.9376918307),CHST3(3.79949796021),COL1A2(5.711933092),CSGALNACT1(5.77573547886),CXCL8(7.51913652515),DDR2(3.69573217885),DMBT1(3.02096907709),DYSF(8.83937177774),F5(13.7443370198),FSCN1(3.23991495949),GAS6(3.18371713431),GJA1(3.65927834028),HPSE(4.52409508963),IL1A(3.61890808642),IL24(5.3087520571),KLF4(3.99470053353),LCP1(11.1600319661),LFNG(3.28844841139),LOC11986389…
GO:0032279	asymmetric synapse	cellular component	16/347	227/15280	6.4e-05	0.00962657142857143	ADD3(4.25193944603),ADORA2A(13.0917405989),ANK2(11.7918371285),ATP2B2(8.67835365397),CALD1(6.33023258746),CAP2(4.28599962128),CTNND2(3.47818647712),DCLK1(5.70153352934),DLG2(4.22953283204),LRP4(10.1643790148),LZTS1(12.0539880848),MAP1B(3.19921454558),NGFR(13.3212070368),PDZD2(3.54220351769),SMO(4.58762649937),SNAP91(4.33884461459)	ADD3(4.25193944603),ADORA2A(13.0917405989),ANK2(11.7918371285),ATP2B2(8.67835365397),CALD1(6.33023258746),CAP2(4.28599962128),CTNND2(3.47818647712),DCLK1(5.70153352934),DLG2(4.22953283204),LRP4(10.1643790148),LZTS1(12.0539880848),MAP1B(3.19921454558),NGFR(13.3212070368),PDZD2(3.54220351769),SMO(4.58762649937),SNAP91(4.33884461459)
GO:0045202	synapse	cellular component	42/347	989/15280	6.6e-05	0.00962657142857143	ADD3(4.25193944603),ADORA2A(13.0917405989),ANK1(4.78640256845),ANK2(11.7918371285),APBA1(6.22743888333),ATP2B2(8.67835365397),CACNB2(5.50245832444),CALD1(6.33023258746),CAP2(4.28599962128),CPLX2(4.07036574602),CTNND2(3.47818647712),DCLK1(5.70153352934),DLG2(4.22953283204),EML1(3.28464609803),IGSF9B(9.52947610537),LGI3(3.24175674301),LOC100683203(12.3682799995),LPAR1(3.39972563077),LRP4(10.1643790…	ADD3(4.25193944603),ADORA2A(13.0917405989),ANK1(4.78640256845),ANK2(11.7918371285),APBA1(6.22743888333),ATP2B2(8.67835365397),CACNB2(5.50245832444),CALD1(6.33023258746),CAP2(4.28599962128),CPLX2(4.07036574602),CTNND2(3.47818647712),DCLK1(5.70153352934),DLG2(4.22953283204),EML1(3.28464609803),IGSF9B(9.52947610537),LGI3(3.24175674301),LOC100683203(12.3682799995),LPAR1(3.39972563077),LRP4(10.1643790…
GO:0009653	anatomical structure morphogenesis	biological process	117/348	3640/15302	1.7e-05	0.00972853333333333	ADAM12(5.30165735652),ADAMTSL1(4.21250078202),ADORA2A(13.0917405989),ANK2(11.7918371285),ANOS1(4.91761836035),ANTXR1(3.74335544108),AREG(4.02461758329),ATP2B2(8.67835365397),ATP6V0D2(3.59454825548),AXL(4.9376918307),BAMBI(4.65321629915),BARX2(5.1935549432),BMP10(11.6427993292),CACNB2(5.50245832444),CAP2(4.28599962128),CDSN(5.64984549421),CNTN5(11.3727054772),COL1A2(5.711933092),CRISPLD2(4.4463872…	ADAM12(5.30165735652),ADAMTSL1(4.21250078202),ADORA2A(13.0917405989),ANK2(11.7918371285),ANOS1(4.91761836035),ANTXR1(3.74335544108),AREG(4.02461758329),ATP2B2(8.67835365397),ATP6V0D2(3.59454825548),AXL(4.9376918307),BAMBI(4.65321629915),BARX2(5.1935549432),BMP10(11.6427993292),CACNB2(5.50245832444),CAP2(4.28599962128),CDSN(5.64984549421),CNTN5(11.3727054772),COL1A2(5.711933092),CRISPLD2(4.4463872…
GO:0048514	blood vessel morphogenesis	biological process	30/348	570/15302	1.8e-05	0.00996851612903226	ADAM12(5.30165735652),CXCL8(7.51913652515),EDNRA(3.2509966608),EGR3(3.24679223194),ENPEP(7.08127865619),EPGN(4.69993232388),ESM1(3.0378424286),GBX2(6.76654344722),GJA1(3.65927834028),GJA5(4.77235391536),GPNMB(4.04154705522),HAS2(3.11066663552),HDAC9(4.48261529626),HEY2(13.2656179764),HPSE(4.52409508963),IL1A(3.61890808642),KLF4(3.99470053353),LOC119863891(8.59485963255),LRP2(8.64079924887),NGFR(1…	ADAM12(5.30165735652),CXCL8(7.51913652515),EDNRA(3.2509966608),EGR3(3.24679223194),ENPEP(7.08127865619),EPGN(4.69993232388),ESM1(3.0378424286),GBX2(6.76654344722),GJA1(3.65927834028),GJA5(4.77235391536),GPNMB(4.04154705522),HAS2(3.11066663552),HDAC9(4.48261529626),HEY2(13.2656179764),HPSE(4.52409508963),IL1A(3.61890808642),KLF4(3.99470053353),LOC119863891(8.59485963255),LRP2(8.64079924887),NGFR(1…
GO:0098984	neuron to neuron synapse	cellular component	16/347	232/15280	8.3e-05	0.0112990666666667	ADD3(4.25193944603),ADORA2A(13.0917405989),ANK2(11.7918371285),ATP2B2(8.67835365397),CALD1(6.33023258746),CAP2(4.28599962128),CTNND2(3.47818647712),DCLK1(5.70153352934),DLG2(4.22953283204),LRP4(10.1643790148),LZTS1(12.0539880848),MAP1B(3.19921454558),NGFR(13.3212070368),PDZD2(3.54220351769),SMO(4.58762649937),SNAP91(4.33884461459)	ADD3(4.25193944603),ADORA2A(13.0917405989),ANK2(11.7918371285),ATP2B2(8.67835365397),CALD1(6.33023258746),CAP2(4.28599962128),CTNND2(3.47818647712),DCLK1(5.70153352934),DLG2(4.22953283204),LRP4(10.1643790148),LZTS1(12.0539880848),MAP1B(3.19921454558),NGFR(13.3212070368),PDZD2(3.54220351769),SMO(4.58762649937),SNAP91(4.33884461459)
GO:0120039	plasma membrane bounded cell projection morphogenesis	biological process	47/348	1103/15302	2.2e-05	0.011803	ADAMTSL1(4.21250078202),ADORA2A(13.0917405989),ANK2(11.7918371285),ANOS1(4.91761836035),CAP2(4.28599962128),CTNND2(3.47818647712),DACT1(12.4373272798),DCLK1(5.70153352934),DDR2(3.69573217885),DLX5(3.14422878452),EGR2(4.94719513774),FSCN1(3.23991495949),FSTL4(3.56477399555),GBX2(6.76654344722),GIPC2(3.73416190236),GJA1(3.65927834028),IGSF9B(9.52947610537),LOC119863891(8.59485963255),LRP2(8.6407992…	ADAMTSL1(4.21250078202),ADORA2A(13.0917405989),ANK2(11.7918371285),ANOS1(4.91761836035),CAP2(4.28599962128),CTNND2(3.47818647712),DACT1(12.4373272798),DCLK1(5.70153352934),DDR2(3.69573217885),DLX5(3.14422878452),EGR2(4.94719513774),FSCN1(3.23991495949),FSTL4(3.56477399555),GBX2(6.76654344722),GIPC2(3.73416190236),GJA1(3.65927834028),IGSF9B(9.52947610537),LOC119863891(8.59485963255),LRP2(8.6407992…
GO:0071622	regulation of granulocyte chemotaxis	biological process	8/348	53/15302	2.4e-05	0.0121185882352941	CXCL8(7.51913652515),EDNRA(3.2509966608),LOC119874472(5.47163019741),LOC119876918(12.3599169867),NOD2(10.247860281),RAC2(11.518966181),SELL(14.2754045749),TNFSF18(11.4778307703)	CXCL8(7.51913652515),EDNRA(3.2509966608),LOC119874472(5.47163019741),LOC119876918(12.3599169867),NOD2(10.247860281),RAC2(11.518966181),SELL(14.2754045749),TNFSF18(11.4778307703)
GO:0090022	regulation of neutrophil chemotaxis	biological process	7/348	39/15302	2.4e-05	0.0121185882352941	CXCL8(7.51913652515),EDNRA(3.2509966608),LOC119874472(5.47163019741),LOC119876918(12.3599169867),NOD2(10.247860281),RAC2(11.518966181),SELL(14.2754045749)	CXCL8(7.51913652515),EDNRA(3.2509966608),LOC119874472(5.47163019741),LOC119876918(12.3599169867),NOD2(10.247860281),RAC2(11.518966181),SELL(14.2754045749)
GO:0048858	cell projection morphogenesis	biological process	47/348	1108/15302	2.5e-05	0.0122628571428571	ADAMTSL1(4.21250078202),ADORA2A(13.0917405989),ANK2(11.7918371285),ANOS1(4.91761836035),CAP2(4.28599962128),CTNND2(3.47818647712),DACT1(12.4373272798),DCLK1(5.70153352934),DDR2(3.69573217885),DLX5(3.14422878452),EGR2(4.94719513774),FSCN1(3.23991495949),FSTL4(3.56477399555),GBX2(6.76654344722),GIPC2(3.73416190236),GJA1(3.65927834028),IGSF9B(9.52947610537),LOC119863891(8.59485963255),LRP2(8.6407992…	ADAMTSL1(4.21250078202),ADORA2A(13.0917405989),ANK2(11.7918371285),ANOS1(4.91761836035),CAP2(4.28599962128),CTNND2(3.47818647712),DACT1(12.4373272798),DCLK1(5.70153352934),DDR2(3.69573217885),DLX5(3.14422878452),EGR2(4.94719513774),FSCN1(3.23991495949),FSTL4(3.56477399555),GBX2(6.76654344722),GIPC2(3.73416190236),GJA1(3.65927834028),IGSF9B(9.52947610537),LOC119863891(8.59485963255),LRP2(8.6407992…
GO:0044425	membrane part	cellular component	136/347	4555/15280	1.0e-04	0.0127625	A4GALT(4.57675051509),ACSL5(7.27935733739),ADGRB2(3.5388732839),ADGRF2(3.92128442185),ADORA2A(13.0917405989),ALOX15B(5.58008827588),ANK1(4.78640256845),ANK2(11.7918371285),ANOS1(4.91761836035),ANTXR1(3.74335544108),AREG(4.02461758329),ASPRV1(4.83927615462),ATP2B2(8.67835365397),ATP6V0D2(3.59454825548),AXL(4.9376918307),CA4(4.59508574007),CACNB2(5.50245832444),CD226(10.6868156446),CD38(3.741535647…	A4GALT(4.57675051509),ACSL5(7.27935733739),ADGRB2(3.5388732839),ADGRF2(3.92128442185),ADORA2A(13.0917405989),ALOX15B(5.58008827588),ANK1(4.78640256845),ANK2(11.7918371285),ANOS1(4.91761836035),ANTXR1(3.74335544108),AREG(4.02461758329),ASPRV1(4.83927615462),ATP2B2(8.67835365397),ATP6V0D2(3.59454825548),AXL(4.9376918307),CA4(4.59508574007),CACNB2(5.50245832444),CD226(10.6868156446),CD38(3.741535647…
GO:0031175	neuron projection development	biological process	57/348	1448/15302	2.7e-05	0.012876	ADAMTSL1(4.21250078202),ADORA2A(13.0917405989),ANK2(11.7918371285),ANOS1(4.91761836035),AREG(4.02461758329),ATP2B2(8.67835365397),CAP2(4.28599962128),CCDC88A(3.19471741847),CD38(3.74153564725),CHST3(3.79949796021),CTNND2(3.47818647712),DACT1(12.4373272798),DCLK1(5.70153352934),DDR2(3.69573217885),DLX5(3.14422878452),EGR2(4.94719513774),FAT4(3.39237533094),FSCN1(3.23991495949),FSTL4(3.56477399555)…	ADAMTSL1(4.21250078202),ADORA2A(13.0917405989),ANK2(11.7918371285),ANOS1(4.91761836035),AREG(4.02461758329),ATP2B2(8.67835365397),CAP2(4.28599962128),CCDC88A(3.19471741847),CD38(3.74153564725),CHST3(3.79949796021),CTNND2(3.47818647712),DACT1(12.4373272798),DCLK1(5.70153352934),DDR2(3.69573217885),DLX5(3.14422878452),EGR2(4.94719513774),FAT4(3.39237533094),FSCN1(3.23991495949),FSTL4(3.56477399555)…
GO:1902624	positive regulation of neutrophil migration	biological process	7/348	40/15302	2.9e-05	0.0131754418604651	CXCL8(7.51913652515),EDNRA(3.2509966608),IL1A(3.61890808642),LOC119874472(5.47163019741),LOC119876918(12.3599169867),RAC2(11.518966181),SELL(14.2754045749)	CXCL8(7.51913652515),EDNRA(3.2509966608),IL1A(3.61890808642),LOC119874472(5.47163019741),LOC119876918(12.3599169867),RAC2(11.518966181),SELL(14.2754045749)
GO:0071345	cellular response to cytokine stimulus	biological process	44/348	1019/15302	3.0e-05	0.0131754418604651	AXL(4.9376918307),BATF(4.48117845692),CCL22(11.447987211),CD70(5.30471796917),COL1A2(5.711933092),CXCL8(7.51913652515),FLT3(4.01451574507),FSCN1(3.23991495949),GAS6(3.18371713431),GBP1(4.04449485969),GBP5(6.06981626019),GBP6(3.03149087819),GPR17(4.11343576379),HAS2(3.11066663552),HCLS1(10.8281417746),IL11(6.40109098867),IL12A(13.6267915993),IL18BP(3.0862390385),IL18RAP(12.7992991626),IL1A(3.61890…	AXL(4.9376918307),BATF(4.48117845692),CCL22(11.447987211),CD70(5.30471796917),COL1A2(5.711933092),CXCL8(7.51913652515),FLT3(4.01451574507),FSCN1(3.23991495949),GAS6(3.18371713431),GBP1(4.04449485969),GBP5(6.06981626019),GBP6(3.03149087819),GPR17(4.11343576379),HAS2(3.11066663552),HCLS1(10.8281417746),IL11(6.40109098867),IL12A(13.6267915993),IL18BP(3.0862390385),IL18RAP(12.7992991626),IL1A(3.61890…
GO:0023052	signaling	biological process	177/348	6154/15302	3.1e-05	0.0131754418604651	ACSL5(7.27935733739),ADCY4(3.17006094248),ADGRB2(3.5388732839),ADGRF2(3.92128442185),ADORA2A(13.0917405989),AKAP3(4.38178271709),ALOX15B(5.58008827588),ANK2(11.7918371285),ANOS1(4.91761836035),ANTXR1(3.74335544108),APBA1(6.22743888333),AREG(4.02461758329),ATP2B2(8.67835365397),ATP6V0D2(3.59454825548),AXL(4.9376918307),BAMBI(4.65321629915),BANK1(11.101993174),BATF(4.48117845692),BMP10(11.642799329…	ACSL5(7.27935733739),ADCY4(3.17006094248),ADGRB2(3.5388732839),ADGRF2(3.92128442185),ADORA2A(13.0917405989),AKAP3(4.38178271709),ALOX15B(5.58008827588),ANK2(11.7918371285),ANOS1(4.91761836035),ANTXR1(3.74335544108),APBA1(6.22743888333),AREG(4.02461758329),ATP2B2(8.67835365397),ATP6V0D2(3.59454825548),AXL(4.9376918307),BAMBI(4.65321629915),BANK1(11.101993174),BATF(4.48117845692),BMP10(11.642799329…
GO:0071347	cellular response to interleukin-1	biological process	13/348	147/15302	3.1e-05	0.0131754418604651	CCL22(11.447987211),GBP1(4.04449485969),HAS2(3.11066663552),IL1A(3.61890808642),IL1R2(5.60303465166),LOC119874472(5.47163019741),LOC119876918(12.3599169867),NOD2(10.247860281),NOS2(5.85843032186),PLCB1(5.89588199235),RORA(10.7204893901),RPS6KA5(3.34233313488),SMPD3(9.55891173279)	CCL22(11.447987211),GBP1(4.04449485969),HAS2(3.11066663552),IL1A(3.61890808642),IL1R2(5.60303465166),LOC119874472(5.47163019741),LOC119876918(12.3599169867),NOD2(10.247860281),NOS2(5.85843032186),PLCB1(5.89588199235),RORA(10.7204893901),RPS6KA5(3.34233313488),SMPD3(9.55891173279)
GO:0034097	response to cytokine	biological process	47/348	1119/15302	3.2e-05	0.0131754418604651	AXL(4.9376918307),BATF(4.48117845692),CCL22(11.447987211),CD38(3.74153564725),CD70(5.30471796917),COL1A2(5.711933092),CXCL8(7.51913652515),FLT3(4.01451574507),FSCN1(3.23991495949),GAS6(3.18371713431),GBP1(4.04449485969),GBP5(6.06981626019),GBP6(3.03149087819),GPR17(4.11343576379),HAS2(3.11066663552),HCLS1(10.8281417746),HNMT(3.54890477378),IL11(6.40109098867),IL12A(13.6267915993),IL18BP(3.0862390…	AXL(4.9376918307),BATF(4.48117845692),CCL22(11.447987211),CD38(3.74153564725),CD70(5.30471796917),COL1A2(5.711933092),CXCL8(7.51913652515),FLT3(4.01451574507),FSCN1(3.23991495949),GAS6(3.18371713431),GBP1(4.04449485969),GBP5(6.06981626019),GBP6(3.03149087819),GPR17(4.11343576379),HAS2(3.11066663552),HCLS1(10.8281417746),HNMT(3.54890477378),IL11(6.40109098867),IL12A(13.6267915993),IL18BP(3.0862390…
GO:2000026	regulation of multicellular organismal development	biological process	87/348	2536/15302	3.3e-05	0.0131754418604651	ADAM12(5.30165735652),ADGRB2(3.5388732839),ALOX15B(5.58008827588),APBA1(6.22743888333),ASPA(3.45118232985),AXL(4.9376918307),BAMBI(4.65321629915),BMP10(11.6427993292),CCDC88A(3.19471741847),CD38(3.74153564725),CDSN(5.64984549421),CTSK(3.7182782784),DACT1(12.4373272798),DDR2(3.69573217885),DLX1(3.62799015783),DMBX1(13.5445370652),DUOXA1(10.7433253375),EDNRA(3.2509966608),FAT4(3.39237533094),FLT3(4…	ADAM12(5.30165735652),ADGRB2(3.5388732839),ALOX15B(5.58008827588),APBA1(6.22743888333),ASPA(3.45118232985),AXL(4.9376918307),BAMBI(4.65321629915),BMP10(11.6427993292),CCDC88A(3.19471741847),CD38(3.74153564725),CDSN(5.64984549421),CTSK(3.7182782784),DACT1(12.4373272798),DDR2(3.69573217885),DLX1(3.62799015783),DMBX1(13.5445370652),DUOXA1(10.7433253375),EDNRA(3.2509966608),FAT4(3.39237533094),FLT3(4…
GO:0048870	cell motility	biological process	66/348	1772/15302	3.3e-05	0.0131754418604651	ABI3(11.3012370506),ALOX15B(5.58008827588),ANOS1(4.91761836035),AXL(4.9376918307),BAMBI(4.65321629915),BMP10(11.6427993292),CCDC88A(3.19471741847),CCL22(11.447987211),CH25H(13.1394921981),COL1A2(5.711933092),CXCL8(7.51913652515),CYP7B1(3.5633874713),DCLK1(5.70153352934),DDR2(3.69573217885),DOCK3(4.20055176193),EDNRA(3.2509966608),EGR3(3.24679223194),ENPEP(7.08127865619),FSCN1(3.23991495949),GAS6(…	ABI3(11.3012370506),ALOX15B(5.58008827588),ANOS1(4.91761836035),AXL(4.9376918307),BAMBI(4.65321629915),BMP10(11.6427993292),CCDC88A(3.19471741847),CCL22(11.447987211),CH25H(13.1394921981),COL1A2(5.711933092),CXCL8(7.51913652515),CYP7B1(3.5633874713),DCLK1(5.70153352934),DDR2(3.69573217885),DOCK3(4.20055176193),EDNRA(3.2509966608),EGR3(3.24679223194),ENPEP(7.08127865619),FSCN1(3.23991495949),GAS6(…
GO:0005615	extracellular space	cellular component	47/347	1178/15280	0.00011	0.0132129411764706	ADAMTSL1(4.21250078202),ANOS1(4.91761836035),AREG(4.02461758329),AXL(4.9376918307),BMP10(11.6427993292),C1R(3.22386239552),CA4(4.59508574007),CCL22(11.447987211),CD70(5.30471796917),COL1A2(5.711933092),CTSK(3.7182782784),CXCL8(7.51913652515),DKK3(5.5701366609),EPGN(4.69993232388),F5(13.7443370198),FAM20A(6.5823950448),FGL2(3.76628390362),GAS6(3.18371713431),IL12A(13.6267915993),IL18BP(3.086239038…	ADAMTSL1(4.21250078202),ANOS1(4.91761836035),AREG(4.02461758329),AXL(4.9376918307),BMP10(11.6427993292),C1R(3.22386239552),CA4(4.59508574007),CCL22(11.447987211),CD70(5.30471796917),COL1A2(5.711933092),CTSK(3.7182782784),CXCL8(7.51913652515),DKK3(5.5701366609),EPGN(4.69993232388),F5(13.7443370198),FAM20A(6.5823950448),FGL2(3.76628390362),GAS6(3.18371713431),IL12A(13.6267915993),IL18BP(3.086239038…
GO:1990266	neutrophil migration	biological process	11/348	108/15302	3.5e-05	0.0133528888888889	CCL22(11.447987211),CXCL8(7.51913652515),EDNRA(3.2509966608),IL1A(3.61890808642),LOC119874472(5.47163019741),LOC119876918(12.3599169867),MCOLN2(4.99994335868),NOD2(10.247860281),PECAM1(4.37056977646),RAC2(11.518966181),SELL(14.2754045749)	CCL22(11.447987211),CXCL8(7.51913652515),EDNRA(3.2509966608),IL1A(3.61890808642),LOC119874472(5.47163019741),LOC119876918(12.3599169867),MCOLN2(4.99994335868),NOD2(10.247860281),PECAM1(4.37056977646),RAC2(11.518966181),SELL(14.2754045749)
GO:0048812	neuron projection morphogenesis	biological process	46/348	1091/15302	3.5e-05	0.0133528888888889	ADAMTSL1(4.21250078202),ADORA2A(13.0917405989),ANK2(11.7918371285),ANOS1(4.91761836035),CAP2(4.28599962128),CTNND2(3.47818647712),DACT1(12.4373272798),DCLK1(5.70153352934),DDR2(3.69573217885),DLX5(3.14422878452),EGR2(4.94719513774),FSCN1(3.23991495949),FSTL4(3.56477399555),GBX2(6.76654344722),GIPC2(3.73416190236),GJA1(3.65927834028),IGSF9B(9.52947610537),LOC119863891(8.59485963255),LRP2(8.6407992…	ADAMTSL1(4.21250078202),ADORA2A(13.0917405989),ANK2(11.7918371285),ANOS1(4.91761836035),CAP2(4.28599962128),CTNND2(3.47818647712),DACT1(12.4373272798),DCLK1(5.70153352934),DDR2(3.69573217885),DLX5(3.14422878452),EGR2(4.94719513774),FSCN1(3.23991495949),FSTL4(3.56477399555),GBX2(6.76654344722),GIPC2(3.73416190236),GJA1(3.65927834028),IGSF9B(9.52947610537),LOC119863891(8.59485963255),LRP2(8.6407992…
GO:0051674	localization of cell	biological process	66/348	1776/15302	3.6e-05	0.0134358260869565	ABI3(11.3012370506),ALOX15B(5.58008827588),ANOS1(4.91761836035),AXL(4.9376918307),BAMBI(4.65321629915),BMP10(11.6427993292),CCDC88A(3.19471741847),CCL22(11.447987211),CH25H(13.1394921981),COL1A2(5.711933092),CXCL8(7.51913652515),CYP7B1(3.5633874713),DCLK1(5.70153352934),DDR2(3.69573217885),DOCK3(4.20055176193),EDNRA(3.2509966608),EGR3(3.24679223194),ENPEP(7.08127865619),FSCN1(3.23991495949),GAS6(…	ABI3(11.3012370506),ALOX15B(5.58008827588),ANOS1(4.91761836035),AXL(4.9376918307),BAMBI(4.65321629915),BMP10(11.6427993292),CCDC88A(3.19471741847),CCL22(11.447987211),CH25H(13.1394921981),COL1A2(5.711933092),CXCL8(7.51913652515),CYP7B1(3.5633874713),DCLK1(5.70153352934),DDR2(3.69573217885),DOCK3(4.20055176193),EDNRA(3.2509966608),EGR3(3.24679223194),ENPEP(7.08127865619),FSCN1(3.23991495949),GAS6(…
GO:0000904	cell morphogenesis involved in differentiation	biological process	49/348	1195/15302	3.9e-05	0.0142457872340426	ADAMTSL1(4.21250078202),ANK2(11.7918371285),ANOS1(4.91761836035),ANTXR1(3.74335544108),ATP2B2(8.67835365397),AXL(4.9376918307),CAP2(4.28599962128),CTNND2(3.47818647712),DACT1(12.4373272798),DCLK1(5.70153352934),DDR2(3.69573217885),DLX5(3.14422878452),EGR2(4.94719513774),FSTL4(3.56477399555),GBP1(4.04449485969),GBX2(6.76654344722),GIPC2(3.73416190236),HAS2(3.11066663552),IGSF9B(9.52947610537),LOC1…	ADAMTSL1(4.21250078202),ANK2(11.7918371285),ANOS1(4.91761836035),ANTXR1(3.74335544108),ATP2B2(8.67835365397),AXL(4.9376918307),CAP2(4.28599962128),CTNND2(3.47818647712),DACT1(12.4373272798),DCLK1(5.70153352934),DDR2(3.69573217885),DLX5(3.14422878452),EGR2(4.94719513774),FSTL4(3.56477399555),GBP1(4.04449485969),GBX2(6.76654344722),GIPC2(3.73416190236),HAS2(3.11066663552),IGSF9B(9.52947610537),LOC1…
GO:0032990	cell part morphogenesis	biological process	47/348	1132/15302	4.2e-05	0.015022	ADAMTSL1(4.21250078202),ADORA2A(13.0917405989),ANK2(11.7918371285),ANOS1(4.91761836035),CAP2(4.28599962128),CTNND2(3.47818647712),DACT1(12.4373272798),DCLK1(5.70153352934),DDR2(3.69573217885),DLX5(3.14422878452),EGR2(4.94719513774),FSCN1(3.23991495949),FSTL4(3.56477399555),GBX2(6.76654344722),GIPC2(3.73416190236),GJA1(3.65927834028),IGSF9B(9.52947610537),LOC119863891(8.59485963255),LRP2(8.6407992…	ADAMTSL1(4.21250078202),ADORA2A(13.0917405989),ANK2(11.7918371285),ANOS1(4.91761836035),CAP2(4.28599962128),CTNND2(3.47818647712),DACT1(12.4373272798),DCLK1(5.70153352934),DDR2(3.69573217885),DLX5(3.14422878452),EGR2(4.94719513774),FSCN1(3.23991495949),FSTL4(3.56477399555),GBX2(6.76654344722),GIPC2(3.73416190236),GJA1(3.65927834028),IGSF9B(9.52947610537),LOC119863891(8.59485963255),LRP2(8.6407992…
GO:0043435	response to corticotropin-releasing hormone	biological process	3/348	4/15302	4.6e-05	0.01579456	NR4A1(6.81052143414),NR4A2(5.06794830928),NR4A3(5.13333886309)	NR4A1(6.81052143414),NR4A2(5.06794830928),NR4A3(5.13333886309)
GO:0071376	cellular response to corticotropin-releasing hormone stimulus	biological process	3/348	4/15302	4.6e-05	0.01579456	NR4A1(6.81052143414),NR4A2(5.06794830928),NR4A3(5.13333886309)	NR4A1(6.81052143414),NR4A2(5.06794830928),NR4A3(5.13333886309)
GO:0030335	positive regulation of cell migration	biological process	27/348	513/15302	4.8e-05	0.0158473846153846	CXCL8(7.51913652515),DDR2(3.69573217885),DOCK3(4.20055176193),EDNRA(3.2509966608),GAS6(3.18371713431),GJA1(3.65927834028),GPNMB(4.04154705522),HAS2(3.11066663552),HDAC9(4.48261529626),IL12A(13.6267915993),IL1A(3.61890808642),LOC119863891(8.59485963255),LOC119874472(5.47163019741),LOC119876918(12.3599169867),LPAR1(3.39972563077),NR4A3(5.13333886309),ONECUT2(5.32552025746),PAK3(3.26467463722),PDPN(…	CXCL8(7.51913652515),DDR2(3.69573217885),DOCK3(4.20055176193),EDNRA(3.2509966608),GAS6(3.18371713431),GJA1(3.65927834028),GPNMB(4.04154705522),HAS2(3.11066663552),HDAC9(4.48261529626),IL12A(13.6267915993),IL1A(3.61890808642),LOC119863891(8.59485963255),LOC119874472(5.47163019741),LOC119876918(12.3599169867),LPAR1(3.39972563077),NR4A3(5.13333886309),ONECUT2(5.32552025746),PAK3(3.26467463722),PDPN(…
GO:0097530	granulocyte migration	biological process	12/348	132/15302	4.8e-05	0.0158473846153846	CCL22(11.447987211),CXCL8(7.51913652515),EDNRA(3.2509966608),IL1A(3.61890808642),LOC119874472(5.47163019741),LOC119876918(12.3599169867),MCOLN2(4.99994335868),NOD2(10.247860281),PECAM1(4.37056977646),RAC2(11.518966181),SELL(14.2754045749),TNFSF18(11.4778307703)	CCL22(11.447987211),CXCL8(7.51913652515),EDNRA(3.2509966608),IL1A(3.61890808642),LOC119874472(5.47163019741),LOC119876918(12.3599169867),MCOLN2(4.99994335868),NOD2(10.247860281),PECAM1(4.37056977646),RAC2(11.518966181),SELL(14.2754045749),TNFSF18(11.4778307703)
GO:0007154	cell communication	biological process	177/348	6212/15302	5.8e-05	0.0187008571428571	ACSL5(7.27935733739),ADCY4(3.17006094248),ADGRB2(3.5388732839),ADGRF2(3.92128442185),ADORA2A(13.0917405989),AKAP3(4.38178271709),ALOX15B(5.58008827588),ANK2(11.7918371285),ANOS1(4.91761836035),ANTXR1(3.74335544108),APBA1(6.22743888333),AREG(4.02461758329),ATP2B2(8.67835365397),ATP6V0D2(3.59454825548),AXL(4.9376918307),BAMBI(4.65321629915),BANK1(11.101993174),BATF(4.48117845692),BMP10(11.642799329…	ACSL5(7.27935733739),ADCY4(3.17006094248),ADGRB2(3.5388732839),ADGRF2(3.92128442185),ADORA2A(13.0917405989),AKAP3(4.38178271709),ALOX15B(5.58008827588),ANK2(11.7918371285),ANOS1(4.91761836035),ANTXR1(3.74335544108),APBA1(6.22743888333),AREG(4.02461758329),ATP2B2(8.67835365397),ATP6V0D2(3.59454825548),AXL(4.9376918307),BAMBI(4.65321629915),BANK1(11.101993174),BATF(4.48117845692),BMP10(11.642799329…
GO:0090023	positive regulation of neutrophil chemotaxis	biological process	6/348	31/15302	6.0e-05	0.0187008571428571	CXCL8(7.51913652515),EDNRA(3.2509966608),LOC119874472(5.47163019741),LOC119876918(12.3599169867),RAC2(11.518966181),SELL(14.2754045749)	CXCL8(7.51913652515),EDNRA(3.2509966608),LOC119874472(5.47163019741),LOC119876918(12.3599169867),RAC2(11.518966181),SELL(14.2754045749)
GO:0097205	renal filtration	biological process	6/348	31/15302	6.0e-05	0.0187008571428571	EDNRA(3.2509966608),GAS6(3.18371713431),GJA1(3.65927834028),GJA5(4.77235391536),RAC2(11.518966181),SULF1(4.8505952866)	EDNRA(3.2509966608),GAS6(3.18371713431),GJA1(3.65927834028),GJA5(4.77235391536),RAC2(11.518966181),SULF1(4.8505952866)
GO:0032989	cellular component morphogenesis	biological process	62/348	1665/15302	6.1e-05	0.0187008571428571	ADAMTSL1(4.21250078202),ADORA2A(13.0917405989),ANK2(11.7918371285),ANOS1(4.91761836035),ANTXR1(3.74335544108),ATP2B2(8.67835365397),AXL(4.9376918307),BAMBI(4.65321629915),BMP10(11.6427993292),CAP2(4.28599962128),CTNND2(3.47818647712),DACT1(12.4373272798),DCLK1(5.70153352934),DDR2(3.69573217885),DLX5(3.14422878452),EGR2(4.94719513774),FSCN1(3.23991495949),FSTL4(3.56477399555),GBP1(4.04449485969),G…	ADAMTSL1(4.21250078202),ADORA2A(13.0917405989),ANK2(11.7918371285),ANOS1(4.91761836035),ANTXR1(3.74335544108),ATP2B2(8.67835365397),AXL(4.9376918307),BAMBI(4.65321629915),BMP10(11.6427993292),CAP2(4.28599962128),CTNND2(3.47818647712),DACT1(12.4373272798),DCLK1(5.70153352934),DDR2(3.69573217885),DLX5(3.14422878452),EGR2(4.94719513774),FSCN1(3.23991495949),FSTL4(3.56477399555),GBP1(4.04449485969),G…
GO:0061564	axon development	biological process	39/348	891/15302	6.6e-05	0.019536	ADAMTSL1(4.21250078202),ANK2(11.7918371285),ANOS1(4.91761836035),CAP2(4.28599962128),CHST3(3.79949796021),DCLK1(5.70153352934),DDR2(3.69573217885),DLX5(3.14422878452),EGR2(4.94719513774),FSTL4(3.56477399555),GBX2(6.76654344722),GIPC2(3.73416190236),IGSF9B(9.52947610537),KLF4(3.99470053353),LOC119863891(8.59485963255),LRP4(10.1643790148),MAP1B(3.19921454558),NCAM1(10.5666027162),NGFR(13.3212070368…	ADAMTSL1(4.21250078202),ANK2(11.7918371285),ANOS1(4.91761836035),CAP2(4.28599962128),CHST3(3.79949796021),DCLK1(5.70153352934),DDR2(3.69573217885),DLX5(3.14422878452),EGR2(4.94719513774),FSTL4(3.56477399555),GBX2(6.76654344722),GIPC2(3.73416190236),IGSF9B(9.52947610537),KLF4(3.99470053353),LOC119863891(8.59485963255),LRP4(10.1643790148),MAP1B(3.19921454558),NCAM1(10.5666027162),NGFR(13.3212070368…
GO:0051240	positive regulation of multicellular organismal process	biological process	72/348	2029/15302	6.6e-05	0.019536	ADAM12(5.30165735652),ADD3(4.25193944603),ADGRB2(3.5388732839),ADORA2A(13.0917405989),ALOX15B(5.58008827588),ANK2(11.7918371285),APBA1(6.22743888333),ASPA(3.45118232985),AXL(4.9376918307),BAMBI(4.65321629915),BMP10(11.6427993292),CD226(10.6868156446),CD38(3.74153564725),DDR2(3.69573217885),DLX1(3.62799015783),DLX5(3.14422878452),DUOXA1(10.7433253375),EDNRA(3.2509966608),FLT3(4.01451574507),GAS6(3…	ADAM12(5.30165735652),ADD3(4.25193944603),ADGRB2(3.5388732839),ADORA2A(13.0917405989),ALOX15B(5.58008827588),ANK2(11.7918371285),APBA1(6.22743888333),ASPA(3.45118232985),AXL(4.9376918307),BAMBI(4.65321629915),BMP10(11.6427993292),CD226(10.6868156446),CD38(3.74153564725),DDR2(3.69573217885),DLX1(3.62799015783),DLX5(3.14422878452),DUOXA1(10.7433253375),EDNRA(3.2509966608),FLT3(4.01451574507),GAS6(3…
GO:0030198	extracellular matrix organization	biological process	21/348	357/15302	7.1e-05	0.0206016	ADAM12(5.30165735652),ADAM19(7.13762796639),ANTXR1(3.74335544108),COL10A1(12.4230108302),COL1A2(5.711933092),CRISPLD2(4.44638722022),CTSK(3.7182782784),DDR2(3.69573217885),DNAJC22(4.81867488523),FSCN1(3.23991495949),GAS6(3.18371713431),HAS2(3.11066663552),ITGA10(3.92449448488),LAMA4(12.4694467994),LCP1(11.1600319661),PDPN(3.36922124749),PECAM1(4.37056977646),SULF1(4.8505952866),TCF15(3.6149834278…	ADAM12(5.30165735652),ADAM19(7.13762796639),ANTXR1(3.74335544108),COL10A1(12.4230108302),COL1A2(5.711933092),CRISPLD2(4.44638722022),CTSK(3.7182782784),DDR2(3.69573217885),DNAJC22(4.81867488523),FSCN1(3.23991495949),GAS6(3.18371713431),HAS2(3.11066663552),ITGA10(3.92449448488),LAMA4(12.4694467994),LCP1(11.1600319661),PDPN(3.36922124749),PECAM1(4.37056977646),SULF1(4.8505952866),TCF15(3.6149834278…
GO:0072359	circulatory system development	biological process	47/348	1157/15302	7.2e-05	0.0206016	ADAM12(5.30165735652),ADAM19(7.13762796639),ANK2(11.7918371285),ANTXR1(3.74335544108),BMP10(11.6427993292),CNTN5(11.3727054772),COL1A2(5.711933092),CXCL8(7.51913652515),DLX3(10.8830810894),EDNRA(3.2509966608),EGR3(3.24679223194),ENPEP(7.08127865619),EPGN(4.69993232388),ESM1(3.0378424286),FAT4(3.39237533094),GBX2(6.76654344722),GJA1(3.65927834028),GJA5(4.77235391536),GNB4(4.19224376383),GPNMB(4.04…	ADAM12(5.30165735652),ADAM19(7.13762796639),ANK2(11.7918371285),ANTXR1(3.74335544108),BMP10(11.6427993292),CNTN5(11.3727054772),COL1A2(5.711933092),CXCL8(7.51913652515),DLX3(10.8830810894),EDNRA(3.2509966608),EGR3(3.24679223194),ENPEP(7.08127865619),EPGN(4.69993232388),ESM1(3.0378424286),FAT4(3.39237533094),GBX2(6.76654344722),GJA1(3.65927834028),GJA5(4.77235391536),GNB4(4.19224376383),GPNMB(4.04…
GO:0060326	cell chemotaxis	biological process	18/348	282/15302	8.4e-05	0.0235367741935484	CCL22(11.447987211),CH25H(13.1394921981),CXCL8(7.51913652515),CYP7B1(3.5633874713),EDNRA(3.2509966608),EGR3(3.24679223194),GAS6(3.18371713431),GJA1(3.65927834028),IL12A(13.6267915993),LOC119863891(8.59485963255),LOC119874472(5.47163019741),LOC119876918(12.3599169867),LPAR1(3.39972563077),NOD2(10.247860281),NR4A1(6.81052143414),RAC2(11.518966181),SELL(14.2754045749),TNFSF18(11.4778307703)	CCL22(11.447987211),CH25H(13.1394921981),CXCL8(7.51913652515),CYP7B1(3.5633874713),EDNRA(3.2509966608),EGR3(3.24679223194),GAS6(3.18371713431),GJA1(3.65927834028),IL12A(13.6267915993),LOC119863891(8.59485963255),LOC119874472(5.47163019741),LOC119876918(12.3599169867),LPAR1(3.39972563077),NOD2(10.247860281),NR4A1(6.81052143414),RAC2(11.518966181),SELL(14.2754045749),TNFSF18(11.4778307703)
GO:0002687	positive regulation of leukocyte migration	biological process	12/348	140/15302	8.5e-05	0.0235367741935484	CXCL8(7.51913652515),EDNRA(3.2509966608),GAS6(3.18371713431),IL12A(13.6267915993),IL1A(3.61890808642),LOC119874472(5.47163019741),LOC119876918(12.3599169867),PECAM1(4.37056977646),RAC2(11.518966181),SELL(14.2754045749),SELP(14.8859498902),TNFSF18(11.4778307703)	CXCL8(7.51913652515),EDNRA(3.2509966608),GAS6(3.18371713431),IL12A(13.6267915993),IL1A(3.61890808642),LOC119874472(5.47163019741),LOC119876918(12.3599169867),PECAM1(4.37056977646),RAC2(11.518966181),SELL(14.2754045749),SELP(14.8859498902),TNFSF18(11.4778307703)
GO:0071624	positive regulation of granulocyte chemotaxis	biological process	6/348	33/15302	8.7e-05	0.0237081904761905	CXCL8(7.51913652515),EDNRA(3.2509966608),LOC119874472(5.47163019741),LOC119876918(12.3599169867),RAC2(11.518966181),SELL(14.2754045749)	CXCL8(7.51913652515),EDNRA(3.2509966608),LOC119874472(5.47163019741),LOC119876918(12.3599169867),RAC2(11.518966181),SELL(14.2754045749)
GO:0003283	atrial septum development	biological process	5/348	21/15302	8.9e-05	0.02387425	ANK2(11.7918371285),GJA5(4.77235391536),HEY2(13.2656179764),SMO(4.58762649937),TBX20(4.2817402037)	ANK2(11.7918371285),GJA5(4.77235391536),HEY2(13.2656179764),SMO(4.58762649937),TBX20(4.2817402037)
GO:2000147	positive regulation of cell motility	biological process	27/348	533/15302	9.1e-05	0.0240352	CXCL8(7.51913652515),DDR2(3.69573217885),DOCK3(4.20055176193),EDNRA(3.2509966608),GAS6(3.18371713431),GJA1(3.65927834028),GPNMB(4.04154705522),HAS2(3.11066663552),HDAC9(4.48261529626),IL12A(13.6267915993),IL1A(3.61890808642),LOC119863891(8.59485963255),LOC119874472(5.47163019741),LOC119876918(12.3599169867),LPAR1(3.39972563077),NR4A3(5.13333886309),ONECUT2(5.32552025746),PAK3(3.26467463722),PDPN(…	CXCL8(7.51913652515),DDR2(3.69573217885),DOCK3(4.20055176193),EDNRA(3.2509966608),GAS6(3.18371713431),GJA1(3.65927834028),GPNMB(4.04154705522),HAS2(3.11066663552),HDAC9(4.48261529626),IL12A(13.6267915993),IL1A(3.61890808642),LOC119863891(8.59485963255),LOC119874472(5.47163019741),LOC119876918(12.3599169867),LPAR1(3.39972563077),NR4A3(5.13333886309),ONECUT2(5.32552025746),PAK3(3.26467463722),PDPN(…
GO:0048667	cell morphogenesis involved in neuron differentiation	biological process	43/348	1038/15302	9.7e-05	0.0245257142857143	ADAMTSL1(4.21250078202),ANK2(11.7918371285),ANOS1(4.91761836035),ATP2B2(8.67835365397),CAP2(4.28599962128),CTNND2(3.47818647712),DACT1(12.4373272798),DCLK1(5.70153352934),DDR2(3.69573217885),DLX5(3.14422878452),EGR2(4.94719513774),FSTL4(3.56477399555),GBX2(6.76654344722),GIPC2(3.73416190236),IGSF9B(9.52947610537),LOC119863891(8.59485963255),LRP4(10.1643790148),LZTS1(12.0539880848),MAP1B(3.1992145…	ADAMTSL1(4.21250078202),ANK2(11.7918371285),ANOS1(4.91761836035),ATP2B2(8.67835365397),CAP2(4.28599962128),CTNND2(3.47818647712),DACT1(12.4373272798),DCLK1(5.70153352934),DDR2(3.69573217885),DLX5(3.14422878452),EGR2(4.94719513774),FSTL4(3.56477399555),GBX2(6.76654344722),GIPC2(3.73416190236),IGSF9B(9.52947610537),LOC119863891(8.59485963255),LRP4(10.1643790148),LZTS1(12.0539880848),MAP1B(3.1992145…
GO:0010646	regulation of cell communication	biological process	115/348	3700/15302	9.8e-05	0.0245257142857143	ACSL5(7.27935733739),ADORA2A(13.0917405989),AKAP3(4.38178271709),ALOX15B(5.58008827588),ANK2(11.7918371285),AREG(4.02461758329),ATP2B2(8.67835365397),ATP6V0D2(3.59454825548),AXL(4.9376918307),BAMBI(4.65321629915),BANK1(11.101993174),BMP10(11.6427993292),CCL22(11.447987211),CD226(10.6868156446),CD38(3.74153564725),CHRDL1(4.74559702026),CIDEB(13.0241423459),CPLX2(4.07036574602),CTNND2(3.47818647712…	ACSL5(7.27935733739),ADORA2A(13.0917405989),AKAP3(4.38178271709),ALOX15B(5.58008827588),ANK2(11.7918371285),AREG(4.02461758329),ATP2B2(8.67835365397),ATP6V0D2(3.59454825548),AXL(4.9376918307),BAMBI(4.65321629915),BANK1(11.101993174),BMP10(11.6427993292),CCL22(11.447987211),CD226(10.6868156446),CD38(3.74153564725),CHRDL1(4.74559702026),CIDEB(13.0241423459),CPLX2(4.07036574602),CTNND2(3.47818647712…
GO:0030334	regulation of cell migration	biological process	38/348	876/15302	1.0e-04	0.0245257142857143	ABI3(11.3012370506),ALOX15B(5.58008827588),BMP10(11.6427993292),CXCL8(7.51913652515),DDR2(3.69573217885),DOCK3(4.20055176193),EDNRA(3.2509966608),GAS6(3.18371713431),GJA1(3.65927834028),GPNMB(4.04154705522),GPR173(3.32127111206),HAS2(3.11066663552),HDAC9(4.48261529626),IL12A(13.6267915993),IL1A(3.61890808642),IL24(5.3087520571),KLF4(3.99470053353),LOC119863891(8.59485963255),LOC119874472(5.471630…	ABI3(11.3012370506),ALOX15B(5.58008827588),BMP10(11.6427993292),CXCL8(7.51913652515),DDR2(3.69573217885),DOCK3(4.20055176193),EDNRA(3.2509966608),GAS6(3.18371713431),GJA1(3.65927834028),GPNMB(4.04154705522),GPR173(3.32127111206),HAS2(3.11066663552),HDAC9(4.48261529626),IL12A(13.6267915993),IL1A(3.61890808642),IL24(5.3087520571),KLF4(3.99470053353),LOC119863891(8.59485963255),LOC119874472(5.471630…
GO:0050663	cytokine secretion	biological process	15/348	211/15302	1.0e-04	0.0245257142857143	ALOX15B(5.58008827588),BANK1(11.101993174),FLT3(4.01451574507),GAS6(3.18371713431),GBP1(4.04449485969),GBP5(6.06981626019),IL12A(13.6267915993),IL1A(3.61890808642),IL1R2(5.60303465166),IL1RL1(6.53801929486),LOC119870378(11.543238089),MCOLN2(4.99994335868),NLRP1(8.52672092439),NOD2(10.247860281),NOS2(5.85843032186)	ALOX15B(5.58008827588),BANK1(11.101993174),FLT3(4.01451574507),GAS6(3.18371713431),GBP1(4.04449485969),GBP5(6.06981626019),IL12A(13.6267915993),IL1A(3.61890808642),IL1R2(5.60303465166),IL1RL1(6.53801929486),LOC119870378(11.543238089),MCOLN2(4.99994335868),NLRP1(8.52672092439),NOD2(10.247860281),NOS2(5.85843032186)
GO:0009605	response to external stimulus	biological process	95/348	2922/15302	0.00010	0.0245257142857143	ACSL5(7.27935733739),ADAMTSL1(4.21250078202),ADCY4(3.17006094248),ADORA2A(13.0917405989),ANK2(11.7918371285),ANOS1(4.91761836035),APBA1(6.22743888333),ATP2B2(8.67835365397),AXL(4.9376918307),BANK1(11.101993174),BATF(4.48117845692),BATF3(4.74096520034),C1R(3.22386239552),CAP2(4.28599962128),CCL22(11.447987211),CH25H(13.1394921981),CXCL8(7.51913652515),CYP1A2(6.34669522535),CYP24A1(3.0755049412),CY…	ACSL5(7.27935733739),ADAMTSL1(4.21250078202),ADCY4(3.17006094248),ADORA2A(13.0917405989),ANK2(11.7918371285),ANOS1(4.91761836035),APBA1(6.22743888333),ATP2B2(8.67835365397),AXL(4.9376918307),BANK1(11.101993174),BATF(4.48117845692),BATF3(4.74096520034),C1R(3.22386239552),CAP2(4.28599962128),CCL22(11.447987211),CH25H(13.1394921981),CXCL8(7.51913652515),CYP1A2(6.34669522535),CYP24A1(3.0755049412),CY…
GO:0002685	regulation of leukocyte migration	biological process	14/348	189/15302	0.00011	0.0262288888888889	CXCL8(7.51913652515),EDNRA(3.2509966608),GAS6(3.18371713431),IL12A(13.6267915993),IL1A(3.61890808642),LOC119874472(5.47163019741),LOC119876918(12.3599169867),NOD2(10.247860281),PECAM1(4.37056977646),PLCB1(5.89588199235),RAC2(11.518966181),SELL(14.2754045749),SELP(14.8859498902),TNFSF18(11.4778307703)	CXCL8(7.51913652515),EDNRA(3.2509966608),GAS6(3.18371713431),IL12A(13.6267915993),IL1A(3.61890808642),LOC119874472(5.47163019741),LOC119876918(12.3599169867),NOD2(10.247860281),PECAM1(4.37056977646),PLCB1(5.89588199235),RAC2(11.518966181),SELL(14.2754045749),SELP(14.8859498902),TNFSF18(11.4778307703)
GO:0060429	epithelium development	biological process	70/348	1991/15302	0.00011	0.0262288888888889	ALOX15B(5.58008827588),ANOS1(4.91761836035),AREG(4.02461758329),ATP2B2(8.67835365397),ATP6V0D2(3.59454825548),CAP2(4.28599962128),CDSN(5.64984549421),CERS3(6.82711401599),CTSK(3.7182782784),CYP7B1(3.5633874713),DACT1(12.4373272798),DLX1(3.62799015783),DLX3(10.8830810894),DLX5(3.14422878452),DLX6(10.9705157707),DMBT1(3.02096907709),EDNRA(3.2509966608),FAT4(3.39237533094),FSCN1(3.23991495949),GBX2(…	ALOX15B(5.58008827588),ANOS1(4.91761836035),AREG(4.02461758329),ATP2B2(8.67835365397),ATP6V0D2(3.59454825548),CAP2(4.28599962128),CDSN(5.64984549421),CERS3(6.82711401599),CTSK(3.7182782784),CYP7B1(3.5633874713),DACT1(12.4373272798),DLX1(3.62799015783),DLX3(10.8830810894),DLX5(3.14422878452),DLX6(10.9705157707),DMBT1(3.02096907709),EDNRA(3.2509966608),FAT4(3.39237533094),FSCN1(3.23991495949),GBX2(…
GO:0008045	motor neuron axon guidance	biological process	11/348	124/15302	0.00012	0.0282213698630137	DDR2(3.69573217885),EGR2(4.94719513774),GIPC2(3.73416190236),LOC119863891(8.59485963255),NCAM1(10.5666027162),PAK3(3.26467463722),RAC2(11.518966181),ROBO3(3.70684420203),SULF1(4.8505952866),TLL2(3.80808842081),ZEB2(11.6468511795)	DDR2(3.69573217885),EGR2(4.94719513774),GIPC2(3.73416190236),LOC119863891(8.59485963255),NCAM1(10.5666027162),PAK3(3.26467463722),RAC2(11.518966181),ROBO3(3.70684420203),SULF1(4.8505952866),TLL2(3.80808842081),ZEB2(11.6468511795)
GO:0051272	positive regulation of cellular component movement	biological process	28/348	575/15302	0.00013	0.0296730864197531	CHST3(3.79949796021),CXCL8(7.51913652515),DDR2(3.69573217885),DOCK3(4.20055176193),EDNRA(3.2509966608),GAS6(3.18371713431),GJA1(3.65927834028),GPNMB(4.04154705522),HAS2(3.11066663552),HDAC9(4.48261529626),IL12A(13.6267915993),IL1A(3.61890808642),LOC119863891(8.59485963255),LOC119874472(5.47163019741),LOC119876918(12.3599169867),LPAR1(3.39972563077),NR4A3(5.13333886309),ONECUT2(5.32552025746),PAK3…	CHST3(3.79949796021),CXCL8(7.51913652515),DDR2(3.69573217885),DOCK3(4.20055176193),EDNRA(3.2509966608),GAS6(3.18371713431),GJA1(3.65927834028),GPNMB(4.04154705522),HAS2(3.11066663552),HDAC9(4.48261529626),IL12A(13.6267915993),IL1A(3.61890808642),LOC119863891(8.59485963255),LOC119874472(5.47163019741),LOC119876918(12.3599169867),LPAR1(3.39972563077),NR4A3(5.13333886309),ONECUT2(5.32552025746),PAK3…
GO:0050731	positive regulation of peptidyl-tyrosine phosphorylation	biological process	14/348	193/15302	0.00014	0.0296730864197531	AREG(4.02461758329),BANK1(11.101993174),EPGN(4.69993232388),FLT3(4.01451574507),GAS6(3.18371713431),HCLS1(10.8281417746),IL11(6.40109098867),IL12A(13.6267915993),IL24(5.3087520571),LOC119870378(11.543238089),LRP4(10.1643790148),NOD2(10.247860281),PECAM1(4.37056977646),TNFSF18(11.4778307703)	AREG(4.02461758329),BANK1(11.101993174),EPGN(4.69993232388),FLT3(4.01451574507),GAS6(3.18371713431),HCLS1(10.8281417746),IL11(6.40109098867),IL12A(13.6267915993),IL24(5.3087520571),LOC119870378(11.543238089),LRP4(10.1643790148),NOD2(10.247860281),PECAM1(4.37056977646),TNFSF18(11.4778307703)
GO:0070887	cellular response to chemical stimulus	biological process	101/348	3177/15302	0.00014	0.0296730864197531	ACSL5(7.27935733739),ADCY4(3.17006094248),AHRR(10.9243820057),ANOS1(4.91761836035),ATP6V0D2(3.59454825548),AXL(4.9376918307),BAMBI(4.65321629915),BATF(4.48117845692),BMP10(11.6427993292),CCL22(11.447987211),CD70(5.30471796917),CH25H(13.1394921981),CHRDL1(4.74559702026),COL1A2(5.711933092),CXCL8(7.51913652515),CYP1A2(6.34669522535),CYP24A1(3.0755049412),CYP7B1(3.5633874713),DKK3(5.5701366609),DLG2…	ACSL5(7.27935733739),ADCY4(3.17006094248),AHRR(10.9243820057),ANOS1(4.91761836035),ATP6V0D2(3.59454825548),AXL(4.9376918307),BAMBI(4.65321629915),BATF(4.48117845692),BMP10(11.6427993292),CCL22(11.447987211),CD70(5.30471796917),CH25H(13.1394921981),CHRDL1(4.74559702026),COL1A2(5.711933092),CXCL8(7.51913652515),CYP1A2(6.34669522535),CYP24A1(3.0755049412),CYP7B1(3.5633874713),DKK3(5.5701366609),DLG2…
GO:0021675	nerve development	biological process	10/348	105/15302	0.00014	0.0296730864197531	CNTN5(11.3727054772),DLX1(3.62799015783),DLX3(10.8830810894),DLX5(3.14422878452),EGR2(4.94719513774),LPAR1(3.39972563077),NGFR(13.3212070368),SLC1A3(9.78404587023),SMO(4.58762649937),SULF1(4.8505952866)	CNTN5(11.3727054772),DLX1(3.62799015783),DLX3(10.8830810894),DLX5(3.14422878452),EGR2(4.94719513774),LPAR1(3.39972563077),NGFR(13.3212070368),SLC1A3(9.78404587023),SMO(4.58762649937),SULF1(4.8505952866)
GO:0001816	cytokine production	biological process	32/348	700/15302	0.00014	0.0296730864197531	ALOX15B(5.58008827588),AXL(4.9376918307),BANK1(11.101993174),BATF(4.48117845692),CD226(10.6868156446),FLT3(4.01451574507),GAS6(3.18371713431),GBP1(4.04449485969),GBP5(6.06981626019),GPNMB(4.04154705522),HPSE(4.52409508963),IL12A(13.6267915993),IL18RAP(12.7992991626),IL1A(3.61890808642),IL1R2(5.60303465166),IL1RL1(6.53801929486),IL27(4.00698776414),IRF8(3.26371452176),KLF4(3.99470053353),LOC119870…	ALOX15B(5.58008827588),AXL(4.9376918307),BANK1(11.101993174),BATF(4.48117845692),CD226(10.6868156446),FLT3(4.01451574507),GAS6(3.18371713431),GBP1(4.04449485969),GBP5(6.06981626019),GPNMB(4.04154705522),HPSE(4.52409508963),IL12A(13.6267915993),IL18RAP(12.7992991626),IL1A(3.61890808642),IL1R2(5.60303465166),IL1RL1(6.53801929486),IL27(4.00698776414),IRF8(3.26371452176),KLF4(3.99470053353),LOC119870…
GO:0003094	glomerular filtration	biological process	5/348	23/15302	0.00014	0.0296730864197531	EDNRA(3.2509966608),GAS6(3.18371713431),GJA1(3.65927834028),GJA5(4.77235391536),SULF1(4.8505952866)	EDNRA(3.2509966608),GAS6(3.18371713431),GJA1(3.65927834028),GJA5(4.77235391536),SULF1(4.8505952866)
GO:0007409	axonogenesis	biological process	36/348	827/15302	0.00014	0.0296730864197531	ADAMTSL1(4.21250078202),ANK2(11.7918371285),ANOS1(4.91761836035),CAP2(4.28599962128),DCLK1(5.70153352934),DDR2(3.69573217885),DLX5(3.14422878452),EGR2(4.94719513774),FSTL4(3.56477399555),GBX2(6.76654344722),GIPC2(3.73416190236),IGSF9B(9.52947610537),LOC119863891(8.59485963255),LRP4(10.1643790148),MAP1B(3.19921454558),NCAM1(10.5666027162),NGFR(13.3212070368),NR4A2(5.06794830928),NR4A3(5.1333388630…	ADAMTSL1(4.21250078202),ANK2(11.7918371285),ANOS1(4.91761836035),CAP2(4.28599962128),DCLK1(5.70153352934),DDR2(3.69573217885),DLX5(3.14422878452),EGR2(4.94719513774),FSTL4(3.56477399555),GBX2(6.76654344722),GIPC2(3.73416190236),IGSF9B(9.52947610537),LOC119863891(8.59485963255),LRP4(10.1643790148),MAP1B(3.19921454558),NCAM1(10.5666027162),NGFR(13.3212070368),NR4A2(5.06794830928),NR4A3(5.1333388630…
GO:0003230	cardiac atrium development	biological process	6/348	36/15302	0.00014	0.0296730864197531	ANK2(11.7918371285),BMP10(11.6427993292),GJA5(4.77235391536),HEY2(13.2656179764),SMO(4.58762649937),TBX20(4.2817402037)	ANK2(11.7918371285),BMP10(11.6427993292),GJA5(4.77235391536),HEY2(13.2656179764),SMO(4.58762649937),TBX20(4.2817402037)
GO:0023051	regulation of signaling	biological process	115/348	3734/15302	0.00015	0.0310265060240964	ACSL5(7.27935733739),ADORA2A(13.0917405989),AKAP3(4.38178271709),ALOX15B(5.58008827588),ANK2(11.7918371285),AREG(4.02461758329),ATP2B2(8.67835365397),ATP6V0D2(3.59454825548),AXL(4.9376918307),BAMBI(4.65321629915),BANK1(11.101993174),BMP10(11.6427993292),CCL22(11.447987211),CD226(10.6868156446),CD38(3.74153564725),CHRDL1(4.74559702026),CIDEB(13.0241423459),CPLX2(4.07036574602),CTNND2(3.47818647712…	ACSL5(7.27935733739),ADORA2A(13.0917405989),AKAP3(4.38178271709),ALOX15B(5.58008827588),ANK2(11.7918371285),AREG(4.02461758329),ATP2B2(8.67835365397),ATP6V0D2(3.59454825548),AXL(4.9376918307),BAMBI(4.65321629915),BANK1(11.101993174),BMP10(11.6427993292),CCL22(11.447987211),CD226(10.6868156446),CD38(3.74153564725),CHRDL1(4.74559702026),CIDEB(13.0241423459),CPLX2(4.07036574602),CTNND2(3.47818647712…
GO:0007411	axon guidance	biological process	26/348	520/15302	0.00015	0.0310265060240964	ADAMTSL1(4.21250078202),ANK2(11.7918371285),ANOS1(4.91761836035),CAP2(4.28599962128),DDR2(3.69573217885),DLX5(3.14422878452),EGR2(4.94719513774),GBX2(6.76654344722),GIPC2(3.73416190236),IGSF9B(9.52947610537),LOC119863891(8.59485963255),NCAM1(10.5666027162),NGFR(13.3212070368),NR4A3(5.13333886309),PAK3(3.26467463722),RAC2(11.518966181),ROBO3(3.70684420203),RPS6KA5(3.34233313488),SEMA3D(11.08405983…	ADAMTSL1(4.21250078202),ANK2(11.7918371285),ANOS1(4.91761836035),CAP2(4.28599962128),DDR2(3.69573217885),DLX5(3.14422878452),EGR2(4.94719513774),GBX2(6.76654344722),GIPC2(3.73416190236),IGSF9B(9.52947610537),LOC119863891(8.59485963255),NCAM1(10.5666027162),NGFR(13.3212070368),NR4A3(5.13333886309),PAK3(3.26467463722),RAC2(11.518966181),ROBO3(3.70684420203),RPS6KA5(3.34233313488),SEMA3D(11.08405983…
GO:0001525	angiogenesis	biological process	24/348	464/15302	0.00016	0.0327009523809524	ADAM12(5.30165735652),CXCL8(7.51913652515),EDNRA(3.2509966608),EGR3(3.24679223194),ENPEP(7.08127865619),EPGN(4.69993232388),ESM1(3.0378424286),GBX2(6.76654344722),GJA5(4.77235391536),GPNMB(4.04154705522),HDAC9(4.48261529626),HPSE(4.52409508963),IL1A(3.61890808642),KLF4(3.99470053353),LOC119863891(8.59485963255),NGFR(13.3212070368),NR4A1(6.81052143414),PECAM1(4.37056977646),PPP1R16B(5.13243098805)…	ADAM12(5.30165735652),CXCL8(7.51913652515),EDNRA(3.2509966608),EGR3(3.24679223194),ENPEP(7.08127865619),EPGN(4.69993232388),ESM1(3.0378424286),GBX2(6.76654344722),GJA5(4.77235391536),GPNMB(4.04154705522),HDAC9(4.48261529626),HPSE(4.52409508963),IL1A(3.61890808642),KLF4(3.99470053353),LOC119863891(8.59485963255),NGFR(13.3212070368),NR4A1(6.81052143414),PECAM1(4.37056977646),PPP1R16B(5.13243098805)…
GO:0006954	inflammatory response	biological process	30/348	644/15302	0.00017	0.034336	ADORA2A(13.0917405989),AXL(4.9376918307),C1R(3.22386239552),CCL22(11.447987211),CHST2(4.15964988547),CXCL8(7.51913652515),DUOXA1(10.7433253375),EDNRA(3.2509966608),GBP5(6.06981626019),GJA1(3.65927834028),GPR17(4.11343576379),HDAC9(4.48261529626),IL18RAP(12.7992991626),IL1A(3.61890808642),IL1R2(5.60303465166),IL1RL1(6.53801929486),KL(3.68948711336),KLF4(3.99470053353),LOC119863891(8.59485963255),L…	ADORA2A(13.0917405989),AXL(4.9376918307),C1R(3.22386239552),CCL22(11.447987211),CHST2(4.15964988547),CXCL8(7.51913652515),DUOXA1(10.7433253375),EDNRA(3.2509966608),GBP5(6.06981626019),GJA1(3.65927834028),GPR17(4.11343576379),HDAC9(4.48261529626),IL18RAP(12.7992991626),IL1A(3.61890808642),IL1R2(5.60303465166),IL1RL1(6.53801929486),KL(3.68948711336),KLF4(3.99470053353),LOC119863891(8.59485963255),L…
GO:0032609	interferon-gamma production	biological process	10/348	110/15302	0.00020	0.0394666666666667	AXL(4.9376918307),CD226(10.6868156446),FLT3(4.01451574507),GAS6(3.18371713431),IL12A(13.6267915993),IL18RAP(12.7992991626),IL1RL1(6.53801929486),IL27(4.00698776414),IRF8(3.26371452176),NOD2(10.247860281)	AXL(4.9376918307),CD226(10.6868156446),FLT3(4.01451574507),GAS6(3.18371713431),IL12A(13.6267915993),IL18RAP(12.7992991626),IL1RL1(6.53801929486),IL27(4.00698776414),IRF8(3.26371452176),NOD2(10.247860281)
GO:0035295	tube development	biological process	60/348	1666/15302	0.00020	0.0394666666666667	ADAM12(5.30165735652),AREG(4.02461758329),ATP6V0D2(3.59454825548),CAP2(4.28599962128),CXCL8(7.51913652515),CYP1A2(6.34669522535),DACT1(12.4373272798),DLX1(3.62799015783),DLX3(10.8830810894),EDNRA(3.2509966608),EGR3(3.24679223194),ENPEP(7.08127865619),EPGN(4.69993232388),ESM1(3.0378424286),FAT4(3.39237533094),FSCN1(3.23991495949),GBX2(6.76654344722),GJA1(3.65927834028),GJA5(4.77235391536),GPNMB(4.…	ADAM12(5.30165735652),AREG(4.02461758329),ATP6V0D2(3.59454825548),CAP2(4.28599962128),CXCL8(7.51913652515),CYP1A2(6.34669522535),DACT1(12.4373272798),DLX1(3.62799015783),DLX3(10.8830810894),EDNRA(3.2509966608),EGR3(3.24679223194),ENPEP(7.08127865619),EPGN(4.69993232388),ESM1(3.0378424286),FAT4(3.39237533094),FSCN1(3.23991495949),GBX2(6.76654344722),GJA1(3.65927834028),GJA5(4.77235391536),GPNMB(4.…
GO:0097485	neuron projection guidance	biological process	26/348	531/15302	0.00021	0.0405087640449438	ADAMTSL1(4.21250078202),ANK2(11.7918371285),ANOS1(4.91761836035),CAP2(4.28599962128),DDR2(3.69573217885),DLX5(3.14422878452),EGR2(4.94719513774),GBX2(6.76654344722),GIPC2(3.73416190236),IGSF9B(9.52947610537),LOC119863891(8.59485963255),NCAM1(10.5666027162),NGFR(13.3212070368),NR4A3(5.13333886309),PAK3(3.26467463722),RAC2(11.518966181),ROBO3(3.70684420203),RPS6KA5(3.34233313488),SEMA3D(11.08405983…	ADAMTSL1(4.21250078202),ANK2(11.7918371285),ANOS1(4.91761836035),CAP2(4.28599962128),DDR2(3.69573217885),DLX5(3.14422878452),EGR2(4.94719513774),GBX2(6.76654344722),GIPC2(3.73416190236),IGSF9B(9.52947610537),LOC119863891(8.59485963255),NCAM1(10.5666027162),NGFR(13.3212070368),NR4A3(5.13333886309),PAK3(3.26467463722),RAC2(11.518966181),ROBO3(3.70684420203),RPS6KA5(3.34233313488),SEMA3D(11.08405983…
GO:0050900	leukocyte migration	biological process	21/348	386/15302	0.00021	0.0405087640449438	CCL22(11.447987211),CH25H(13.1394921981),COL1A2(5.711933092),CXCL8(7.51913652515),CYP7B1(3.5633874713),EDNRA(3.2509966608),GAS6(3.18371713431),IL12A(13.6267915993),IL1A(3.61890808642),LOC119863891(8.59485963255),LOC119874472(5.47163019741),LOC119876918(12.3599169867),MCOLN2(4.99994335868),NOD2(10.247860281),OLR1(6.9731930049),PECAM1(4.37056977646),PLCB1(5.89588199235),RAC2(11.518966181),SELL(14.2…	CCL22(11.447987211),CH25H(13.1394921981),COL1A2(5.711933092),CXCL8(7.51913652515),CYP7B1(3.5633874713),EDNRA(3.2509966608),GAS6(3.18371713431),IL12A(13.6267915993),IL1A(3.61890808642),LOC119863891(8.59485963255),LOC119874472(5.47163019741),LOC119876918(12.3599169867),MCOLN2(4.99994335868),NOD2(10.247860281),OLR1(6.9731930049),PECAM1(4.37056977646),PLCB1(5.89588199235),RAC2(11.518966181),SELL(14.2…
GO:0002690	positive regulation of leukocyte chemotaxis	biological process	9/348	91/15302	0.00022	0.0419662222222222	CXCL8(7.51913652515),EDNRA(3.2509966608),GAS6(3.18371713431),IL12A(13.6267915993),LOC119874472(5.47163019741),LOC119876918(12.3599169867),RAC2(11.518966181),SELL(14.2754045749),TNFSF18(11.4778307703)	CXCL8(7.51913652515),EDNRA(3.2509966608),GAS6(3.18371713431),IL12A(13.6267915993),LOC119874472(5.47163019741),LOC119876918(12.3599169867),RAC2(11.518966181),SELL(14.2754045749),TNFSF18(11.4778307703)
GO:0048468	cell development	biological process	101/348	3226/15302	0.00025	0.0471648351648352	ADAMTSL1(4.21250078202),ADORA2A(13.0917405989),ANK1(4.78640256845),ANK2(11.7918371285),ANOS1(4.91761836035),ANTXR1(3.74335544108),AREG(4.02461758329),ASPA(3.45118232985),ATP2B2(8.67835365397),AXL(4.9376918307),BMP10(11.6427993292),CACNB2(5.50245832444),CAP2(4.28599962128),CCDC88A(3.19471741847),CD38(3.74153564725),CDSN(5.64984549421),CHST3(3.79949796021),CNTN5(11.3727054772),CTNND2(3.47818647712)…	ADAMTSL1(4.21250078202),ADORA2A(13.0917405989),ANK1(4.78640256845),ANK2(11.7918371285),ANOS1(4.91761836035),ANTXR1(3.74335544108),AREG(4.02461758329),ASPA(3.45118232985),ATP2B2(8.67835365397),AXL(4.9376918307),BMP10(11.6427993292),CACNB2(5.50245832444),CAP2(4.28599962128),CCDC88A(3.19471741847),CD38(3.74153564725),CDSN(5.64984549421),CHST3(3.79949796021),CNTN5(11.3727054772),CTNND2(3.47818647712)…
GO:0030595	leukocyte chemotaxis	biological process	14/348	205/15302	0.00026	0.0485182608695652	CCL22(11.447987211),CH25H(13.1394921981),CXCL8(7.51913652515),CYP7B1(3.5633874713),EDNRA(3.2509966608),GAS6(3.18371713431),IL12A(13.6267915993),LOC119863891(8.59485963255),LOC119874472(5.47163019741),LOC119876918(12.3599169867),NOD2(10.247860281),RAC2(11.518966181),SELL(14.2754045749),TNFSF18(11.4778307703)	CCL22(11.447987211),CH25H(13.1394921981),CXCL8(7.51913652515),CYP7B1(3.5633874713),EDNRA(3.2509966608),GAS6(3.18371713431),IL12A(13.6267915993),LOC119863891(8.59485963255),LOC119874472(5.47163019741),LOC119876918(12.3599169867),NOD2(10.247860281),RAC2(11.518966181),SELL(14.2754045749),TNFSF18(11.4778307703)
GO:0051270	regulation of cellular component movement	biological process	42/348	1053/15302	0.00027	0.0487932631578947	ABI3(11.3012370506),ALOX15B(5.58008827588),ANK2(11.7918371285),BMP10(11.6427993292),CHST3(3.79949796021),CXCL8(7.51913652515),DDR2(3.69573217885),DOCK3(4.20055176193),EDNRA(3.2509966608),GAS6(3.18371713431),GJA1(3.65927834028),GJA5(4.77235391536),GPNMB(4.04154705522),GPR173(3.32127111206),HAS2(3.11066663552),HDAC9(4.48261529626),IL12A(13.6267915993),IL1A(3.61890808642),IL24(5.3087520571),KLF4(3.9…	ABI3(11.3012370506),ALOX15B(5.58008827588),ANK2(11.7918371285),BMP10(11.6427993292),CHST3(3.79949796021),CXCL8(7.51913652515),DDR2(3.69573217885),DOCK3(4.20055176193),EDNRA(3.2509966608),GAS6(3.18371713431),GJA1(3.65927834028),GJA5(4.77235391536),GPNMB(4.04154705522),GPR173(3.32127111206),HAS2(3.11066663552),HDAC9(4.48261529626),IL12A(13.6267915993),IL1A(3.61890808642),IL24(5.3087520571),KLF4(3.9…
GO:0043588	skin development	biological process	18/348	310/15302	0.00027	0.0487932631578947	ALOX15B(5.58008827588),ASPRV1(4.83927615462),CDSN(5.64984549421),CERS3(6.82711401599),COL1A2(5.711933092),CTSK(3.7182782784),HPSE(4.52409508963),IL1A(3.61890808642),KRT75(5.98140818498),LIPK(6.02056988478),LORICRIN(5.16433540677),LRP4(10.1643790148),NGFR(13.3212070368),SMO(4.58762649937),SOSTDC1(5.64225946527),SOX21(4.41566192444),TCF15(3.61498342784),TGM3(12.2486372176)	ALOX15B(5.58008827588),ASPRV1(4.83927615462),CDSN(5.64984549421),CERS3(6.82711401599),COL1A2(5.711933092),CTSK(3.7182782784),HPSE(4.52409508963),IL1A(3.61890808642),KRT75(5.98140818498),LIPK(6.02056988478),LORICRIN(5.16433540677),LRP4(10.1643790148),NGFR(13.3212070368),SMO(4.58762649937),SOSTDC1(5.64225946527),SOX21(4.41566192444),TCF15(3.61498342784),TGM3(12.2486372176)
GO:0043062	extracellular structure organization	biological process	22/348	422/15302	0.00027	0.0487932631578947	ADAM12(5.30165735652),ADAM19(7.13762796639),ANTXR1(3.74335544108),COL10A1(12.4230108302),COL1A2(5.711933092),CRISPLD2(4.44638722022),CTSK(3.7182782784),DDR2(3.69573217885),DNAJC22(4.81867488523),FSCN1(3.23991495949),GAS6(3.18371713431),HAS2(3.11066663552),HCLS1(10.8281417746),ITGA10(3.92449448488),LAMA4(12.4694467994),LCP1(11.1600319661),PDPN(3.36922124749),PECAM1(4.37056977646),SULF1(4.850595286…	ADAM12(5.30165735652),ADAM19(7.13762796639),ANTXR1(3.74335544108),COL10A1(12.4230108302),COL1A2(5.711933092),CRISPLD2(4.44638722022),CTSK(3.7182782784),DDR2(3.69573217885),DNAJC22(4.81867488523),FSCN1(3.23991495949),GAS6(3.18371713431),HAS2(3.11066663552),HCLS1(10.8281417746),ITGA10(3.92449448488),LAMA4(12.4694467994),LCP1(11.1600319661),PDPN(3.36922124749),PECAM1(4.37056977646),SULF1(4.850595286…
GO:0002688	regulation of leukocyte chemotaxis	biological process	10/348	115/15302	0.00029	0.0518616666666667	CXCL8(7.51913652515),EDNRA(3.2509966608),GAS6(3.18371713431),IL12A(13.6267915993),LOC119874472(5.47163019741),LOC119876918(12.3599169867),NOD2(10.247860281),RAC2(11.518966181),SELL(14.2754045749),TNFSF18(11.4778307703)	CXCL8(7.51913652515),EDNRA(3.2509966608),GAS6(3.18371713431),IL12A(13.6267915993),LOC119874472(5.47163019741),LOC119876918(12.3599169867),NOD2(10.247860281),RAC2(11.518966181),SELL(14.2754045749),TNFSF18(11.4778307703)
GO:0008544	epidermis development	biological process	23/348	454/15302	0.00030	0.0530969072164948	ALOX15B(5.58008827588),ANOS1(4.91761836035),ATP2B2(8.67835365397),CDSN(5.64984549421),CERS3(6.82711401599),CTSK(3.7182782784),DLX3(10.8830810894),FSCN1(3.23991495949),HEY2(13.2656179764),HPSE(4.52409508963),IL1A(3.61890808642),KLF4(3.99470053353),KRT75(5.98140818498),LIPK(6.02056988478),LORICRIN(5.16433540677),LRP4(10.1643790148),NGFR(13.3212070368),RAC2(11.518966181),SMO(4.58762649937),SOSTDC1(5…	ALOX15B(5.58008827588),ANOS1(4.91761836035),ATP2B2(8.67835365397),CDSN(5.64984549421),CERS3(6.82711401599),CTSK(3.7182782784),DLX3(10.8830810894),FSCN1(3.23991495949),HEY2(13.2656179764),HPSE(4.52409508963),IL1A(3.61890808642),KLF4(3.99470053353),KRT75(5.98140818498),LIPK(6.02056988478),LORICRIN(5.16433540677),LRP4(10.1643790148),NGFR(13.3212070368),RAC2(11.518966181),SMO(4.58762649937),SOSTDC1(5…
GO:2000145	regulation of cell motility	biological process	38/348	929/15302	0.00032	0.0560587755102041	ABI3(11.3012370506),ALOX15B(5.58008827588),BMP10(11.6427993292),CXCL8(7.51913652515),DDR2(3.69573217885),DOCK3(4.20055176193),EDNRA(3.2509966608),GAS6(3.18371713431),GJA1(3.65927834028),GPNMB(4.04154705522),GPR173(3.32127111206),HAS2(3.11066663552),HDAC9(4.48261529626),IL12A(13.6267915993),IL1A(3.61890808642),IL24(5.3087520571),KLF4(3.99470053353),LOC119863891(8.59485963255),LOC119874472(5.471630…	ABI3(11.3012370506),ALOX15B(5.58008827588),BMP10(11.6427993292),CXCL8(7.51913652515),DDR2(3.69573217885),DOCK3(4.20055176193),EDNRA(3.2509966608),GAS6(3.18371713431),GJA1(3.65927834028),GPNMB(4.04154705522),GPR173(3.32127111206),HAS2(3.11066663552),HDAC9(4.48261529626),IL12A(13.6267915993),IL1A(3.61890808642),IL24(5.3087520571),KLF4(3.99470053353),LOC119863891(8.59485963255),LOC119874472(5.471630…
GO:0001912	positive regulation of leukocyte mediated cytotoxicity	biological process	6/348	42/15302	0.00035	0.0606949494949495	CD226(10.6868156446),IL12A(13.6267915993),IL18RAP(12.7992991626),LOC119874472(5.47163019741),LOC119876918(12.3599169867),NOS2(5.85843032186)	CD226(10.6868156446),IL12A(13.6267915993),IL18RAP(12.7992991626),LOC119874472(5.47163019741),LOC119876918(12.3599169867),NOS2(5.85843032186)
GO:0097529	myeloid leukocyte migration	biological process	13/348	187/15302	0.00036	0.0618048	CCL22(11.447987211),CXCL8(7.51913652515),EDNRA(3.2509966608),IL1A(3.61890808642),LOC119874472(5.47163019741),LOC119876918(12.3599169867),MCOLN2(4.99994335868),NOD2(10.247860281),PECAM1(4.37056977646),PLCB1(5.89588199235),RAC2(11.518966181),SELL(14.2754045749),TNFSF18(11.4778307703)	CCL22(11.447987211),CXCL8(7.51913652515),EDNRA(3.2509966608),IL1A(3.61890808642),LOC119874472(5.47163019741),LOC119876918(12.3599169867),MCOLN2(4.99994335868),NOD2(10.247860281),PECAM1(4.37056977646),PLCB1(5.89588199235),RAC2(11.518966181),SELL(14.2754045749),TNFSF18(11.4778307703)
GO:0003184	pulmonary valve morphogenesis	biological process	4/348	16/15302	0.00039	0.0631652830188679	GJA5(4.77235391536),HEY2(13.2656179764),HEYL(13.0864895558),TBX20(4.2817402037)	GJA5(4.77235391536),HEY2(13.2656179764),HEYL(13.0864895558),TBX20(4.2817402037)
GO:0021794	thalamus development	biological process	4/348	16/15302	0.00039	0.0631652830188679	GBX2(6.76654344722),NCAM1(10.5666027162),SMO(4.58762649937),TAL2(4.13007858931)	GBX2(6.76654344722),NCAM1(10.5666027162),SMO(4.58762649937),TAL2(4.13007858931)
GO:0060413	atrial septum morphogenesis	biological process	4/348	16/15302	0.00039	0.0631652830188679	GJA5(4.77235391536),HEY2(13.2656179764),SMO(4.58762649937),TBX20(4.2817402037)	GJA5(4.77235391536),HEY2(13.2656179764),SMO(4.58762649937),TBX20(4.2817402037)
GO:0086014	atrial cardiac muscle cell action potential	biological process	4/348	16/15302	0.00039	0.0631652830188679	ANK2(11.7918371285),CACNB2(5.50245832444),GJA1(3.65927834028),GJA5(4.77235391536)	ANK2(11.7918371285),CACNB2(5.50245832444),GJA1(3.65927834028),GJA5(4.77235391536)
GO:0086026	atrial cardiac muscle cell to AV node cell signaling	biological process	4/348	16/15302	0.00039	0.0631652830188679	ANK2(11.7918371285),CACNB2(5.50245832444),GJA1(3.65927834028),GJA5(4.77235391536)	ANK2(11.7918371285),CACNB2(5.50245832444),GJA1(3.65927834028),GJA5(4.77235391536)
GO:0086066	atrial cardiac muscle cell to AV node cell communication	biological process	4/348	16/15302	0.00039	0.0631652830188679	ANK2(11.7918371285),CACNB2(5.50245832444),GJA1(3.65927834028),GJA5(4.77235391536)	ANK2(11.7918371285),CACNB2(5.50245832444),GJA1(3.65927834028),GJA5(4.77235391536)
GO:0032649	regulation of interferon-gamma production	biological process	9/348	99/15302	0.00042	0.0673884112149533	AXL(4.9376918307),CD226(10.6868156446),FLT3(4.01451574507),GAS6(3.18371713431),IL12A(13.6267915993),IL1RL1(6.53801929486),IL27(4.00698776414),IRF8(3.26371452176),NOD2(10.247860281)	AXL(4.9376918307),CD226(10.6868156446),FLT3(4.01451574507),GAS6(3.18371713431),IL12A(13.6267915993),IL1RL1(6.53801929486),IL27(4.00698776414),IRF8(3.26371452176),NOD2(10.247860281)
GO:0071310	cellular response to organic substance	biological process	86/348	2692/15302	0.00045	0.0708770642201835	ACSL5(7.27935733739),ADCY4(3.17006094248),ANOS1(4.91761836035),ATP6V0D2(3.59454825548),AXL(4.9376918307),BAMBI(4.65321629915),BATF(4.48117845692),BMP10(11.6427993292),CCL22(11.447987211),CD70(5.30471796917),CHRDL1(4.74559702026),COL1A2(5.711933092),CXCL8(7.51913652515),CYP24A1(3.0755049412),CYP7B1(3.5633874713),DKK3(5.5701366609),DLX1(3.62799015783),DLX5(3.14422878452),EGR2(4.94719513774),EGR3(3.…	ACSL5(7.27935733739),ADCY4(3.17006094248),ANOS1(4.91761836035),ATP6V0D2(3.59454825548),AXL(4.9376918307),BAMBI(4.65321629915),BATF(4.48117845692),BMP10(11.6427993292),CCL22(11.447987211),CD70(5.30471796917),CHRDL1(4.74559702026),COL1A2(5.711933092),CXCL8(7.51913652515),CYP24A1(3.0755049412),CYP7B1(3.5633874713),DKK3(5.5701366609),DLX1(3.62799015783),DLX5(3.14422878452),EGR2(4.94719513774),EGR3(3.…
GO:0021545	cranial nerve development	biological process	7/348	61/15302	0.00045	0.0708770642201835	DLX1(3.62799015783),DLX3(10.8830810894),DLX5(3.14422878452),EGR2(4.94719513774),LPAR1(3.39972563077),SLC1A3(9.78404587023),SMO(4.58762649937)	DLX1(3.62799015783),DLX3(10.8830810894),DLX5(3.14422878452),EGR2(4.94719513774),LPAR1(3.39972563077),SLC1A3(9.78404587023),SMO(4.58762649937)
GO:0007266	Rho protein signal transduction	biological process	11/348	145/15302	0.00048	0.0737798347107438	COL1A2(5.711933092),EDNRA(3.2509966608),GPR17(4.11343576379),GPR65(11.1364058862),LPAR1(3.39972563077),NGFR(13.3212070368),PAK3(3.26467463722),PDPN(3.36922124749),PECAM1(4.37056977646),RAC2(11.518966181),RHOJ(12.1779966667)	COL1A2(5.711933092),EDNRA(3.2509966608),GPR17(4.11343576379),GPR65(11.1364058862),LPAR1(3.39972563077),NGFR(13.3212070368),PAK3(3.26467463722),PDPN(3.36922124749),PECAM1(4.37056977646),RAC2(11.518966181),RHOJ(12.1779966667)
GO:0021534	cell proliferation in hindbrain	biological process	4/348	17/15302	0.00049	0.0737798347107438	GBX2(6.76654344722),RORA(10.7204893901),SEMA3D(11.0840598343),SMO(4.58762649937)	GBX2(6.76654344722),RORA(10.7204893901),SEMA3D(11.0840598343),SMO(4.58762649937)
GO:0031102	neuron projection regeneration	biological process	10/348	123/15302	0.00050	0.0737798347107438	CHST3(3.79949796021),DDR2(3.69573217885),KLF4(3.99470053353),MAP1B(3.19921454558),NCAM1(10.5666027162),OMG(3.2567299398),PRRX1(7.36170964806),RAC2(11.518966181),SMO(4.58762649937),XYLT1(4.55946341737)	CHST3(3.79949796021),DDR2(3.69573217885),KLF4(3.99470053353),MAP1B(3.19921454558),NCAM1(10.5666027162),OMG(3.2567299398),PRRX1(7.36170964806),RAC2(11.518966181),SMO(4.58762649937),XYLT1(4.55946341737)
GO:0040017	positive regulation of locomotion	biological process	29/348	656/15302	0.00050	0.0737798347107438	APBA1(6.22743888333),CACNB2(5.50245832444),CXCL8(7.51913652515),DDR2(3.69573217885),DOCK3(4.20055176193),EDNRA(3.2509966608),GAS6(3.18371713431),GJA1(3.65927834028),GPNMB(4.04154705522),HAS2(3.11066663552),HDAC9(4.48261529626),IL12A(13.6267915993),IL1A(3.61890808642),LOC119863891(8.59485963255),LOC119874472(5.47163019741),LOC119876918(12.3599169867),LPAR1(3.39972563077),NR4A3(5.13333886309),ONECU…	APBA1(6.22743888333),CACNB2(5.50245832444),CXCL8(7.51913652515),DDR2(3.69573217885),DOCK3(4.20055176193),EDNRA(3.2509966608),GAS6(3.18371713431),GJA1(3.65927834028),GPNMB(4.04154705522),HAS2(3.11066663552),HDAC9(4.48261529626),IL12A(13.6267915993),IL1A(3.61890808642),LOC119863891(8.59485963255),LOC119874472(5.47163019741),LOC119876918(12.3599169867),LPAR1(3.39972563077),NR4A3(5.13333886309),ONECU…
GO:0003193	pulmonary valve formation	biological process	2/348	2/15302	0.00052	0.0737798347107438	GJA5(4.77235391536),TBX20(4.2817402037)	GJA5(4.77235391536),TBX20(4.2817402037)
GO:0003294	atrial ventricular junction remodeling	biological process	2/348	2/15302	0.00052	0.0737798347107438	GJA1(3.65927834028),GJA5(4.77235391536)	GJA1(3.65927834028),GJA5(4.77235391536)
GO:0010645	regulation of cell communication by chemical coupling	biological process	2/348	2/15302	0.00052	0.0737798347107438	GJA1(3.65927834028),GJA5(4.77235391536)	GJA1(3.65927834028),GJA5(4.77235391536)
GO:0010652	positive regulation of cell communication by chemical coupling	biological process	2/348	2/15302	0.00052	0.0737798347107438	GJA1(3.65927834028),GJA5(4.77235391536)	GJA1(3.65927834028),GJA5(4.77235391536)
GO:0035922	foramen ovale closure	biological process	2/348	2/15302	0.00052	0.0737798347107438	GJA5(4.77235391536),TBX20(4.2817402037)	GJA5(4.77235391536),TBX20(4.2817402037)
GO:0071615	oxidative deethylation	biological process	2/348	2/15302	0.00052	0.0737798347107438	CYP1A1(4.073133213),CYP1A2(6.34669522535)	CYP1A1(4.073133213),CYP1A2(6.34669522535)
GO:0140009	L-aspartate import across plasma membrane	biological process	2/348	2/15302	0.00052	0.0737798347107438	SLC1A1(4.31578477431),SLC1A3(9.78404587023)	SLC1A1(4.31578477431),SLC1A3(9.78404587023)
GO:0050793	regulation of developmental process	biological process	98/348	3172/15302	0.00052	0.0737798347107438	ADAM12(5.30165735652),ADCY4(3.17006094248),ADGRB2(3.5388732839),ALOX15B(5.58008827588),ANK2(11.7918371285),APBA1(6.22743888333),AREG(4.02461758329),ASPA(3.45118232985),AXL(4.9376918307),BAMBI(4.65321629915),BMP10(11.6427993292),CAP2(4.28599962128),CCDC88A(3.19471741847),CD38(3.74153564725),CDSN(5.64984549421),CTSK(3.7182782784),DACT1(12.4373272798),DDR2(3.69573217885),DLX1(3.62799015783),DLX5(3.1…	ADAM12(5.30165735652),ADCY4(3.17006094248),ADGRB2(3.5388732839),ALOX15B(5.58008827588),ANK2(11.7918371285),APBA1(6.22743888333),AREG(4.02461758329),ASPA(3.45118232985),AXL(4.9376918307),BAMBI(4.65321629915),BMP10(11.6427993292),CAP2(4.28599962128),CCDC88A(3.19471741847),CD38(3.74153564725),CDSN(5.64984549421),CTSK(3.7182782784),DACT1(12.4373272798),DDR2(3.69573217885),DLX1(3.62799015783),DLX5(3.1…
GO:0003209	cardiac atrium morphogenesis	biological process	5/348	30/15302	0.00053	0.0745822950819672	BMP10(11.6427993292),GJA5(4.77235391536),HEY2(13.2656179764),SMO(4.58762649937),TBX20(4.2817402037)	BMP10(11.6427993292),GJA5(4.77235391536),HEY2(13.2656179764),SMO(4.58762649937),TBX20(4.2817402037)
GO:0010033	response to organic substance	biological process	104/348	3421/15302	0.00059	0.0816864516129032	ACSL5(7.27935733739),ADCY4(3.17006094248),ADORA2A(13.0917405989),ANOS1(4.91761836035),AREG(4.02461758329),ATP6V0D2(3.59454825548),AXL(4.9376918307),BAMBI(4.65321629915),BATF(4.48117845692),BMP10(11.6427993292),CA4(4.59508574007),CCL22(11.447987211),CD38(3.74153564725),CD70(5.30471796917),CHRDL1(4.74559702026),COL1A2(5.711933092),CXCL8(7.51913652515),CYP1A2(6.34669522535),CYP24A1(3.0755049412),CYP…	ACSL5(7.27935733739),ADCY4(3.17006094248),ADORA2A(13.0917405989),ANOS1(4.91761836035),AREG(4.02461758329),ATP6V0D2(3.59454825548),AXL(4.9376918307),BAMBI(4.65321629915),BATF(4.48117845692),BMP10(11.6427993292),CA4(4.59508574007),CCL22(11.447987211),CD38(3.74153564725),CD70(5.30471796917),CHRDL1(4.74559702026),COL1A2(5.711933092),CXCL8(7.51913652515),CYP1A2(6.34669522535),CYP24A1(3.0755049412),CYP…
GO:0001817	regulation of cytokine production	biological process	28/348	631/15302	0.00059	0.0816864516129032	ALOX15B(5.58008827588),AXL(4.9376918307),BANK1(11.101993174),CD226(10.6868156446),FLT3(4.01451574507),GAS6(3.18371713431),GBP1(4.04449485969),GBP5(6.06981626019),GPNMB(4.04154705522),HPSE(4.52409508963),IL12A(13.6267915993),IL1A(3.61890808642),IL1R2(5.60303465166),IL1RL1(6.53801929486),IL27(4.00698776414),IRF8(3.26371452176),KLF4(3.99470053353),LOC119870378(11.543238089),MCOLN2(4.99994335868),NLR…	ALOX15B(5.58008827588),AXL(4.9376918307),BANK1(11.101993174),CD226(10.6868156446),FLT3(4.01451574507),GAS6(3.18371713431),GBP1(4.04449485969),GBP5(6.06981626019),GPNMB(4.04154705522),HPSE(4.52409508963),IL12A(13.6267915993),IL1A(3.61890808642),IL1R2(5.60303465166),IL1RL1(6.53801929486),IL27(4.00698776414),IRF8(3.26371452176),KLF4(3.99470053353),LOC119870378(11.543238089),MCOLN2(4.99994335868),NLR…
GO:0035754	B cell chemotaxis	biological process	3/348	8/15302	0.00060	0.0824064	CH25H(13.1394921981),CYP7B1(3.5633874713),GAS6(3.18371713431)	CH25H(13.1394921981),CYP7B1(3.5633874713),GAS6(3.18371713431)
GO:0060284	regulation of cell development	biological process	48/348	1313/15302	0.00069	0.0940152380952381	ASPA(3.45118232985),BMP10(11.6427993292),CCDC88A(3.19471741847),CD38(3.74153564725),DDR2(3.69573217885),DLX1(3.62799015783),DMBX1(13.5445370652),DUOXA1(10.7433253375),FSTL4(3.56477399555),GBP1(4.04449485969),GPR173(3.32127111206),HAS2(3.11066663552),HDAC9(4.48261529626),HEY2(13.2656179764),HEYL(13.0864895558),IGSF9B(9.52947610537),IL1A(3.61890808642),KLF4(3.99470053353),LFNG(3.28844841139),LOC119…	ASPA(3.45118232985),BMP10(11.6427993292),CCDC88A(3.19471741847),CD38(3.74153564725),DDR2(3.69573217885),DLX1(3.62799015783),DMBX1(13.5445370652),DUOXA1(10.7433253375),FSTL4(3.56477399555),GBP1(4.04449485969),GPR173(3.32127111206),HAS2(3.11066663552),HDAC9(4.48261529626),HEY2(13.2656179764),HEYL(13.0864895558),IGSF9B(9.52947610537),IL1A(3.61890808642),KLF4(3.99470053353),LFNG(3.28844841139),LOC119…
GO:0008015	blood circulation	biological process	24/348	514/15302	0.00072	0.0973303937007874	ADD3(4.25193944603),ADORA2A(13.0917405989),ANK2(11.7918371285),ATP2B2(8.67835365397),BMP10(11.6427993292),CACNB2(5.50245832444),CD38(3.74153564725),COL1A2(5.711933092),EDNRA(3.2509966608),ENPEP(7.08127865619),F5(13.7443370198),GAS6(3.18371713431),GJA1(3.65927834028),GJA5(4.77235391536),HEY2(13.2656179764),KL(3.68948711336),LOC119863891(8.59485963255),NOS2(5.85843032186),OLR1(6.9731930049),SLC1A1(…	ADD3(4.25193944603),ADORA2A(13.0917405989),ANK2(11.7918371285),ATP2B2(8.67835365397),BMP10(11.6427993292),CACNB2(5.50245832444),CD38(3.74153564725),COL1A2(5.711933092),EDNRA(3.2509966608),ENPEP(7.08127865619),F5(13.7443370198),GAS6(3.18371713431),GJA1(3.65927834028),GJA5(4.77235391536),HEY2(13.2656179764),KL(3.68948711336),LOC119863891(8.59485963255),NOS2(5.85843032186),OLR1(6.9731930049),SLC1A1(…
GO:0042060	wound healing	biological process	26/348	579/15302	0.00078	0.103806511627907	ADORA2A(13.0917405989),AXL(4.9376918307),COL1A2(5.711933092),CSGALNACT1(5.77573547886),CXCL8(7.51913652515),DMBT1(3.02096907709),DYSF(8.83937177774),F5(13.7443370198),FSCN1(3.23991495949),GAS6(3.18371713431),GJA1(3.65927834028),HPSE(4.52409508963),IL1A(3.61890808642),IL24(5.3087520571),LFNG(3.28844841139),LOC119863891(8.59485963255),LOC119874472(5.47163019741),LOC119876918(12.3599169867),NOS2(5.8…	ADORA2A(13.0917405989),AXL(4.9376918307),COL1A2(5.711933092),CSGALNACT1(5.77573547886),CXCL8(7.51913652515),DMBT1(3.02096907709),DYSF(8.83937177774),F5(13.7443370198),FSCN1(3.23991495949),GAS6(3.18371713431),GJA1(3.65927834028),HPSE(4.52409508963),IL1A(3.61890808642),IL24(5.3087520571),LFNG(3.28844841139),LOC119863891(8.59485963255),LOC119874472(5.47163019741),LOC119876918(12.3599169867),NOS2(5.8…
GO:0003177	pulmonary valve development	biological process	4/348	19/15302	0.00078	0.103806511627907	GJA5(4.77235391536),HEY2(13.2656179764),HEYL(13.0864895558),TBX20(4.2817402037)	GJA5(4.77235391536),HEY2(13.2656179764),HEYL(13.0864895558),TBX20(4.2817402037)
GO:0045595	regulation of cell differentiation	biological process	71/348	2168/15302	0.00082	0.108290461538462	ALOX15B(5.58008827588),AREG(4.02461758329),ASPA(3.45118232985),AXL(4.9376918307),BAMBI(4.65321629915),BMP10(11.6427993292),CCDC88A(3.19471741847),CD38(3.74153564725),CDSN(5.64984549421),CTSK(3.7182782784),DACT1(12.4373272798),DDR2(3.69573217885),DLX1(3.62799015783),DLX5(3.14422878452),DMBX1(13.5445370652),DUOXA1(10.7433253375),FAT4(3.39237533094),FLT3(4.01451574507),FSTL4(3.56477399555),GAS6(3.18…	ALOX15B(5.58008827588),AREG(4.02461758329),ASPA(3.45118232985),AXL(4.9376918307),BAMBI(4.65321629915),BMP10(11.6427993292),CCDC88A(3.19471741847),CD38(3.74153564725),CDSN(5.64984549421),CTSK(3.7182782784),DACT1(12.4373272798),DDR2(3.69573217885),DLX1(3.62799015783),DLX5(3.14422878452),DMBX1(13.5445370652),DUOXA1(10.7433253375),FAT4(3.39237533094),FLT3(4.01451574507),FSTL4(3.56477399555),GAS6(3.18…
GO:0048534	hematopoietic or lymphoid organ development	biological process	39/348	1010/15302	0.00083	0.108774351145038	ANK1(4.78640256845),AXL(4.9376918307),BATF(4.48117845692),BATF3(4.74096520034),CXCL8(7.51913652515),EML1(3.28464609803),FLT3(4.01451574507),FSCN1(3.23991495949),GAS6(3.18371713431),GJA1(3.65927834028),HCLS1(10.8281417746),HDAC9(4.48261529626),IL11(6.40109098867),IL12A(13.6267915993),IL27(4.00698776414),IRF8(3.26371452176),KLF4(3.99470053353),KRT75(5.98140818498),LFNG(3.28844841139),LOC119863891(8…	ANK1(4.78640256845),AXL(4.9376918307),BATF(4.48117845692),BATF3(4.74096520034),CXCL8(7.51913652515),EML1(3.28464609803),FLT3(4.01451574507),FSCN1(3.23991495949),GAS6(3.18371713431),GJA1(3.65927834028),HCLS1(10.8281417746),HDAC9(4.48261529626),IL11(6.40109098867),IL12A(13.6267915993),IL27(4.00698776414),IRF8(3.26371452176),KLF4(3.99470053353),KRT75(5.98140818498),LFNG(3.28844841139),LOC119863891(8…
GO:0031099	regeneration	biological process	17/348	313/15302	0.00085	0.110551515151515	CHST3(3.79949796021),DDR2(3.69573217885),DMBT1(3.02096907709),GAS6(3.18371713431),GJA1(3.65927834028),KLF4(3.99470053353),LFNG(3.28844841139),LRP2(8.64079924887),MAP1B(3.19921454558),NCAM1(10.5666027162),NR4A3(5.13333886309),OMG(3.2567299398),PRRX1(7.36170964806),RAC2(11.518966181),SEMA3D(11.0840598343),SMO(4.58762649937),XYLT1(4.55946341737)	CHST3(3.79949796021),DDR2(3.69573217885),DMBT1(3.02096907709),GAS6(3.18371713431),GJA1(3.65927834028),KLF4(3.99470053353),LFNG(3.28844841139),LRP2(8.64079924887),MAP1B(3.19921454558),NCAM1(10.5666027162),NR4A3(5.13333886309),OMG(3.2567299398),PRRX1(7.36170964806),RAC2(11.518966181),SEMA3D(11.0840598343),SMO(4.58762649937),XYLT1(4.55946341737)
GO:0014824	artery smooth muscle contraction	biological process	3/348	9/15302	0.00088	0.112745074626866	CD38(3.74153564725),EDNRA(3.2509966608),SMPD3(9.55891173279)	CD38(3.74153564725),EDNRA(3.2509966608),SMPD3(9.55891173279)
GO:0090091	positive regulation of extracellular matrix disassembly	biological process	3/348	9/15302	0.00088	0.112745074626866	DDR2(3.69573217885),FSCN1(3.23991495949),PDPN(3.36922124749)	DDR2(3.69573217885),FSCN1(3.23991495949),PDPN(3.36922124749)
GO:0007267	cell-cell signaling	biological process	61/348	1801/15302	0.00090	0.114453333333333	ADORA2A(13.0917405989),ANK2(11.7918371285),APBA1(6.22743888333),AREG(4.02461758329),ATP2B2(8.67835365397),BAMBI(4.65321629915),CACNB2(5.50245832444),CCL22(11.447987211),CD38(3.74153564725),CD70(5.30471796917),CPLX2(4.07036574602),CTNND2(3.47818647712),DACT1(12.4373272798),DKK3(5.5701366609),DLG2(4.22953283204),DLX5(3.14422878452),EGR2(4.94719513774),ENPEP(7.08127865619),GABBR2(6.39060962906),GJA1…	ADORA2A(13.0917405989),ANK2(11.7918371285),APBA1(6.22743888333),AREG(4.02461758329),ATP2B2(8.67835365397),BAMBI(4.65321629915),CACNB2(5.50245832444),CCL22(11.447987211),CD38(3.74153564725),CD70(5.30471796917),CPLX2(4.07036574602),CTNND2(3.47818647712),DACT1(12.4373272798),DKK3(5.5701366609),DLG2(4.22953283204),DLX5(3.14422878452),EGR2(4.94719513774),ENPEP(7.08127865619),GABBR2(6.39060962906),GJA1…
GO:0032940	secretion by cell	biological process	55/348	1584/15302	0.00094	0.118661176470588	ADORA2A(13.0917405989),ALOX15B(5.58008827588),ANK1(4.78640256845),APBA1(6.22743888333),AXL(4.9376918307),BANK1(11.101993174),CD38(3.74153564725),CPLX2(4.07036574602),CRISPLD2(4.44638722022),F5(13.7443370198),FGL2(3.76628390362),FLT3(4.01451574507),GABBR2(6.39060962906),GAS6(3.18371713431),GBP1(4.04449485969),GBP5(6.06981626019),GJA1(3.65927834028),GJA5(4.77235391536),HPSE(4.52409508963),IL11(6.40…	ADORA2A(13.0917405989),ALOX15B(5.58008827588),ANK1(4.78640256845),APBA1(6.22743888333),AXL(4.9376918307),BANK1(11.101993174),CD38(3.74153564725),CPLX2(4.07036574602),CRISPLD2(4.44638722022),F5(13.7443370198),FGL2(3.76628390362),FLT3(4.01451574507),GABBR2(6.39060962906),GAS6(3.18371713431),GBP1(4.04449485969),GBP5(6.06981626019),GJA1(3.65927834028),GJA5(4.77235391536),HPSE(4.52409508963),IL11(6.40…
GO:0040012	regulation of locomotion	biological process	43/348	1156/15302	0.00095	0.119048175182482	ABI3(11.3012370506),ADORA2A(13.0917405989),ALOX15B(5.58008827588),APBA1(6.22743888333),BMP10(11.6427993292),CACNB2(5.50245832444),CXCL8(7.51913652515),DDR2(3.69573217885),DOCK3(4.20055176193),EDNRA(3.2509966608),GAS6(3.18371713431),GJA1(3.65927834028),GPNMB(4.04154705522),GPR173(3.32127111206),HAS2(3.11066663552),HDAC9(4.48261529626),IL12A(13.6267915993),IL1A(3.61890808642),IL24(5.3087520571),KLF…	ABI3(11.3012370506),ADORA2A(13.0917405989),ALOX15B(5.58008827588),APBA1(6.22743888333),BMP10(11.6427993292),CACNB2(5.50245832444),CXCL8(7.51913652515),DDR2(3.69573217885),DOCK3(4.20055176193),EDNRA(3.2509966608),GAS6(3.18371713431),GJA1(3.65927834028),GPNMB(4.04154705522),GPR173(3.32127111206),HAS2(3.11066663552),HDAC9(4.48261529626),IL12A(13.6267915993),IL1A(3.61890808642),IL24(5.3087520571),KLF…
GO:0009986	cell surface	cellular component	31/347	755/15280	0.00107	0.121385555555556	ANOS1(4.91761836035),ANTXR1(3.74335544108),AREG(4.02461758329),AXL(4.9376918307),BMP10(11.6427993292),CA4(4.59508574007),CD226(10.6868156446),CD38(3.74153564725),ENPEP(7.08127865619),FGL2(3.76628390362),FLT3(4.01451574507),FOLH1B(8.96995104573),IL12A(13.6267915993),IL1A(3.61890808642),IL1RL1(6.53801929486),LOC119863891(8.59485963255),LPAR1(3.39972563077),LRP2(8.64079924887),LRP4(10.1643790148),NC…	ANOS1(4.91761836035),ANTXR1(3.74335544108),AREG(4.02461758329),AXL(4.9376918307),BMP10(11.6427993292),CA4(4.59508574007),CD226(10.6868156446),CD38(3.74153564725),ENPEP(7.08127865619),FGL2(3.76628390362),FLT3(4.01451574507),FOLH1B(8.96995104573),IL12A(13.6267915993),IL1A(3.61890808642),IL1RL1(6.53801929486),LOC119863891(8.59485963255),LPAR1(3.39972563077),LRP2(8.64079924887),LRP4(10.1643790148),NC…
GO:0009887	animal organ morphogenesis	biological process	58/348	1698/15302	0.00100	0.122976453900709	AREG(4.02461758329),ATP2B2(8.67835365397),BARX2(5.1935549432),BMP10(11.6427993292),CAP2(4.28599962128),CDSN(5.64984549421),CNTN5(11.3727054772),COL1A2(5.711933092),CTNND2(3.47818647712),CYP7B1(3.5633874713),DACT1(12.4373272798),DLX1(3.62799015783),DLX3(10.8830810894),DLX5(3.14422878452),DLX6(10.9705157707),DOCK3(4.20055176193),EDNRA(3.2509966608),FAM20A(6.5823950448),FAT4(3.39237533094),FSCN1(3.2…	AREG(4.02461758329),ATP2B2(8.67835365397),BARX2(5.1935549432),BMP10(11.6427993292),CAP2(4.28599962128),CDSN(5.64984549421),CNTN5(11.3727054772),COL1A2(5.711933092),CTNND2(3.47818647712),CYP7B1(3.5633874713),DACT1(12.4373272798),DLX1(3.62799015783),DLX3(10.8830810894),DLX5(3.14422878452),DLX6(10.9705157707),DOCK3(4.20055176193),EDNRA(3.2509966608),FAM20A(6.5823950448),FAT4(3.39237533094),FSCN1(3.2…
GO:0008284	positive regulation of cell proliferation	biological process	38/348	986/15302	0.00100	0.122976453900709	AREG(4.02461758329),BAMBI(4.65321629915),BMP10(11.6427993292),CD38(3.74153564725),CYP7B1(3.5633874713),DDR2(3.69573217885),DLX5(3.14422878452),DLX6(10.9705157707),EDNRA(3.2509966608),EGR3(3.24679223194),EGR4(3.36675595749),EPGN(4.69993232388),ESM1(3.0378424286),FLT3(4.01451574507),GAS6(3.18371713431),HAS2(3.11066663552),HCLS1(10.8281417746),HEY2(13.2656179764),HPSE(4.52409508963),IL11(6.401090988…	AREG(4.02461758329),BAMBI(4.65321629915),BMP10(11.6427993292),CD38(3.74153564725),CYP7B1(3.5633874713),DDR2(3.69573217885),DLX5(3.14422878452),DLX6(10.9705157707),EDNRA(3.2509966608),EGR3(3.24679223194),EGR4(3.36675595749),EPGN(4.69993232388),ESM1(3.0378424286),FLT3(4.01451574507),GAS6(3.18371713431),HAS2(3.11066663552),HCLS1(10.8281417746),HEY2(13.2656179764),HPSE(4.52409508963),IL11(6.401090988…
GO:0048730	epidermis morphogenesis	biological process	6/348	51/15302	0.00101	0.122976453900709	ANOS1(4.91761836035),KLF4(3.99470053353),NGFR(13.3212070368),SMO(4.58762649937),SOSTDC1(5.64225946527),TGM3(12.2486372176)	ANOS1(4.91761836035),KLF4(3.99470053353),NGFR(13.3212070368),SMO(4.58762649937),SOSTDC1(5.64225946527),TGM3(12.2486372176)
GO:1903053	regulation of extracellular matrix organization	biological process	6/348	51/15302	0.00101	0.122976453900709	ANTXR1(3.74335544108),DDR2(3.69573217885),FSCN1(3.23991495949),HAS2(3.11066663552),PDPN(3.36922124749),TCF15(3.61498342784)	ANTXR1(3.74335544108),DDR2(3.69573217885),FSCN1(3.23991495949),HAS2(3.11066663552),PDPN(3.36922124749),TCF15(3.61498342784)
GO:0051179	localization	biological process	175/348	6438/15302	0.00108	0.130573521126761	ABI3(11.3012370506),ACOT4(4.61566372634),ACSL5(7.27935733739),ADD3(4.25193944603),ADORA2A(13.0917405989),AKAP3(4.38178271709),ALOX15B(5.58008827588),ANK1(4.78640256845),ANK2(11.7918371285),ANKRD53(4.47662896137),ANOS1(4.91761836035),APBA1(6.22743888333),AREG(4.02461758329),ARRDC4(3.78098056351),ATP2B2(8.67835365397),ATP6V0D2(3.59454825548),AXL(4.9376918307),BAMBI(4.65321629915),BANK1(11.101993174…	ABI3(11.3012370506),ACOT4(4.61566372634),ACSL5(7.27935733739),ADD3(4.25193944603),ADORA2A(13.0917405989),AKAP3(4.38178271709),ALOX15B(5.58008827588),ANK1(4.78640256845),ANK2(11.7918371285),ANKRD53(4.47662896137),ANOS1(4.91761836035),APBA1(6.22743888333),AREG(4.02461758329),ARRDC4(3.78098056351),ATP2B2(8.67835365397),ATP6V0D2(3.59454825548),AXL(4.9376918307),BAMBI(4.65321629915),BANK1(11.101993174…
GO:0033563	dorsal/ventral axon guidance	biological process	5/348	35/15302	0.00109	0.130860979020979	ADAMTSL1(4.21250078202),ANK2(11.7918371285),RAC2(11.518966181),ROBO3(3.70684420203),TRIM9(3.67809925412)	ADAMTSL1(4.21250078202),ANK2(11.7918371285),RAC2(11.518966181),ROBO3(3.70684420203),TRIM9(3.67809925412)
GO:0003013	circulatory system process	biological process	24/348	530/15302	0.00110	0.131144444444444	ADD3(4.25193944603),ADORA2A(13.0917405989),ANK2(11.7918371285),ATP2B2(8.67835365397),BMP10(11.6427993292),CACNB2(5.50245832444),CD38(3.74153564725),COL1A2(5.711933092),EDNRA(3.2509966608),ENPEP(7.08127865619),F5(13.7443370198),GAS6(3.18371713431),GJA1(3.65927834028),GJA5(4.77235391536),HEY2(13.2656179764),KL(3.68948711336),LOC119863891(8.59485963255),NOS2(5.85843032186),OLR1(6.9731930049),SLC1A1(…	ADD3(4.25193944603),ADORA2A(13.0917405989),ANK2(11.7918371285),ATP2B2(8.67835365397),BMP10(11.6427993292),CACNB2(5.50245832444),CD38(3.74153564725),COL1A2(5.711933092),EDNRA(3.2509966608),ENPEP(7.08127865619),F5(13.7443370198),GAS6(3.18371713431),GJA1(3.65927834028),GJA5(4.77235391536),HEY2(13.2656179764),KL(3.68948711336),LOC119863891(8.59485963255),NOS2(5.85843032186),OLR1(6.9731930049),SLC1A1(…
GO:0007166	cell surface receptor signaling pathway	biological process	89/348	2888/15302	0.00112	0.132608	ACSL5(7.27935733739),ADORA2A(13.0917405989),AKAP3(4.38178271709),ANOS1(4.91761836035),AREG(4.02461758329),ATP6V0D2(3.59454825548),AXL(4.9376918307),BAMBI(4.65321629915),BATF(4.48117845692),BMP10(11.6427993292),BTBD11(5.36320619401),CCL22(11.447987211),CD226(10.6868156446),CD38(3.74153564725),CD70(5.30471796917),CHRDL1(4.74559702026),COL1A2(5.711933092),CTNND2(3.47818647712),CXCL8(7.51913652515),D…	ACSL5(7.27935733739),ADORA2A(13.0917405989),AKAP3(4.38178271709),ANOS1(4.91761836035),AREG(4.02461758329),ATP6V0D2(3.59454825548),AXL(4.9376918307),BAMBI(4.65321629915),BATF(4.48117845692),BMP10(11.6427993292),BTBD11(5.36320619401),CCL22(11.447987211),CD226(10.6868156446),CD38(3.74153564725),CD70(5.30471796917),CHRDL1(4.74559702026),COL1A2(5.711933092),CTNND2(3.47818647712),CXCL8(7.51913652515),D…
GO:0007155	cell adhesion	biological process	44/348	1203/15302	0.00116	0.13572	ADAM19(7.13762796639),ADORA2A(13.0917405989),ANOS1(4.91761836035),ANTXR1(3.74335544108),APBA1(6.22743888333),AXL(4.9376918307),CD226(10.6868156446),CDSN(5.64984549421),CNTN5(11.3727054772),CTNND2(3.47818647712),CXCL8(7.51913652515),DDR2(3.69573217885),DLX1(3.62799015783),FAT4(3.39237533094),GAS6(3.18371713431),GBP1(4.04449485969),GNB4(4.19224376383),GPNMB(4.04154705522),HAS2(3.11066663552),HPSE(4…	ADAM19(7.13762796639),ADORA2A(13.0917405989),ANOS1(4.91761836035),ANTXR1(3.74335544108),APBA1(6.22743888333),AXL(4.9376918307),CD226(10.6868156446),CDSN(5.64984549421),CNTN5(11.3727054772),CTNND2(3.47818647712),CXCL8(7.51913652515),DDR2(3.69573217885),DLX1(3.62799015783),FAT4(3.39237533094),GAS6(3.18371713431),GBP1(4.04449485969),GNB4(4.19224376383),GPNMB(4.04154705522),HAS2(3.11066663552),HPSE(4…
GO:0030593	neutrophil chemotaxis	biological process	8/348	92/15302	0.00117	0.13572	CCL22(11.447987211),CXCL8(7.51913652515),EDNRA(3.2509966608),LOC119874472(5.47163019741),LOC119876918(12.3599169867),NOD2(10.247860281),RAC2(11.518966181),SELL(14.2754045749)	CCL22(11.447987211),CXCL8(7.51913652515),EDNRA(3.2509966608),LOC119874472(5.47163019741),LOC119876918(12.3599169867),NOD2(10.247860281),RAC2(11.518966181),SELL(14.2754045749)
GO:0071621	granulocyte chemotaxis	biological process	9/348	114/15302	0.00117	0.13572	CCL22(11.447987211),CXCL8(7.51913652515),EDNRA(3.2509966608),LOC119874472(5.47163019741),LOC119876918(12.3599169867),NOD2(10.247860281),RAC2(11.518966181),SELL(14.2754045749),TNFSF18(11.4778307703)	CCL22(11.447987211),CXCL8(7.51913652515),EDNRA(3.2509966608),LOC119874472(5.47163019741),LOC119876918(12.3599169867),NOD2(10.247860281),RAC2(11.518966181),SELL(14.2754045749),TNFSF18(11.4778307703)
GO:0014012	peripheral nervous system axon regeneration	biological process	3/348	10/15302	0.00124	0.139139346405229	CHST3(3.79949796021),MAP1B(3.19921454558),NCAM1(10.5666027162)	CHST3(3.79949796021),MAP1B(3.19921454558),NCAM1(10.5666027162)
GO:0014820	tonic smooth muscle contraction	biological process	3/348	10/15302	0.00124	0.139139346405229	CD38(3.74153564725),EDNRA(3.2509966608),SMPD3(9.55891173279)	CD38(3.74153564725),EDNRA(3.2509966608),SMPD3(9.55891173279)
GO:0086016	AV node cell action potential	biological process	3/348	10/15302	0.00124	0.139139346405229	ANK2(11.7918371285),CACNB2(5.50245832444),GJA5(4.77235391536)	ANK2(11.7918371285),CACNB2(5.50245832444),GJA5(4.77235391536)
GO:0086027	AV node cell to bundle of His cell signaling	biological process	3/348	10/15302	0.00124	0.139139346405229	ANK2(11.7918371285),CACNB2(5.50245832444),GJA5(4.77235391536)	ANK2(11.7918371285),CACNB2(5.50245832444),GJA5(4.77235391536)
GO:1901660	calcium ion export	biological process	3/348	10/15302	0.00124	0.139139346405229	ATP2B2(8.67835365397),RGS9(3.70835386582),SLC8A3(13.7543732556)	ATP2B2(8.67835365397),RGS9(3.70835386582),SLC8A3(13.7543732556)
GO:0007165	signal transduction	biological process	155/348	5600/15302	0.00125	0.139350649350649	ACSL5(7.27935733739),ADCY4(3.17006094248),ADGRB2(3.5388732839),ADGRF2(3.92128442185),ADORA2A(13.0917405989),AKAP3(4.38178271709),ALOX15B(5.58008827588),ANK2(11.7918371285),ANOS1(4.91761836035),ANTXR1(3.74335544108),AREG(4.02461758329),ATP6V0D2(3.59454825548),AXL(4.9376918307),BAMBI(4.65321629915),BANK1(11.101993174),BATF(4.48117845692),BMP10(11.6427993292),BTBD11(5.36320619401),CABP5(4.3207844494…	ACSL5(7.27935733739),ADCY4(3.17006094248),ADGRB2(3.5388732839),ADGRF2(3.92128442185),ADORA2A(13.0917405989),AKAP3(4.38178271709),ALOX15B(5.58008827588),ANK2(11.7918371285),ANOS1(4.91761836035),ANTXR1(3.74335544108),AREG(4.02461758329),ATP6V0D2(3.59454825548),AXL(4.9376918307),BAMBI(4.65321629915),BANK1(11.101993174),BATF(4.48117845692),BMP10(11.6427993292),BTBD11(5.36320619401),CABP5(4.3207844494…
GO:0051899	membrane depolarization	biological process	8/348	94/15302	0.00134	0.148420129032258	ADORA2A(13.0917405989),ANK2(11.7918371285),CACNB2(5.50245832444),GJA1(3.65927834028),GJA5(4.77235391536),NGFR(13.3212070368),SCN8A(3.53156294488),SNAP91(4.33884461459)	ADORA2A(13.0917405989),ANK2(11.7918371285),CACNB2(5.50245832444),GJA1(3.65927834028),GJA5(4.77235391536),NGFR(13.3212070368),SCN8A(3.53156294488),SNAP91(4.33884461459)
GO:0033993	response to lipid	biological process	41/348	1107/15302	0.00136	0.148716433121019	ACSL5(7.27935733739),AREG(4.02461758329),AXL(4.9376918307),CA4(4.59508574007),CD38(3.74153564725),COL1A2(5.711933092),CXCL8(7.51913652515),CYP1A2(6.34669522535),CYP24A1(3.0755049412),CYP7B1(3.5633874713),EDNRA(3.2509966608),GJA1(3.65927834028),GNAI1(4.28680595546),HEYL(13.0864895558),HNMT(3.54890477378),IL12A(13.6267915993),IL1A(3.61890808642),IL24(5.3087520571),IRF8(3.26371452176),KL(3.689487113…	ACSL5(7.27935733739),AREG(4.02461758329),AXL(4.9376918307),CA4(4.59508574007),CD38(3.74153564725),COL1A2(5.711933092),CXCL8(7.51913652515),CYP1A2(6.34669522535),CYP24A1(3.0755049412),CYP7B1(3.5633874713),EDNRA(3.2509966608),GJA1(3.65927834028),GNAI1(4.28680595546),HEYL(13.0864895558),HNMT(3.54890477378),IL12A(13.6267915993),IL1A(3.61890808642),IL24(5.3087520571),IRF8(3.26371452176),KL(3.689487113…
GO:0031343	positive regulation of cell killing	biological process	6/348	54/15302	0.00136	0.148716433121019	CD226(10.6868156446),IL12A(13.6267915993),IL18RAP(12.7992991626),LOC119874472(5.47163019741),LOC119876918(12.3599169867),NOS2(5.85843032186)	CD226(10.6868156446),IL12A(13.6267915993),IL18RAP(12.7992991626),LOC119874472(5.47163019741),LOC119876918(12.3599169867),NOS2(5.85843032186)
GO:0022610	biological adhesion	biological process	44/348	1216/15302	0.00143	0.155381265822785	ADAM19(7.13762796639),ADORA2A(13.0917405989),ANOS1(4.91761836035),ANTXR1(3.74335544108),APBA1(6.22743888333),AXL(4.9376918307),CD226(10.6868156446),CDSN(5.64984549421),CNTN5(11.3727054772),CTNND2(3.47818647712),CXCL8(7.51913652515),DDR2(3.69573217885),DLX1(3.62799015783),FAT4(3.39237533094),GAS6(3.18371713431),GBP1(4.04449485969),GNB4(4.19224376383),GPNMB(4.04154705522),HAS2(3.11066663552),HPSE(4…	ADAM19(7.13762796639),ADORA2A(13.0917405989),ANOS1(4.91761836035),ANTXR1(3.74335544108),APBA1(6.22743888333),AXL(4.9376918307),CD226(10.6868156446),CDSN(5.64984549421),CNTN5(11.3727054772),CTNND2(3.47818647712),CXCL8(7.51913652515),DDR2(3.69573217885),DLX1(3.62799015783),FAT4(3.39237533094),GAS6(3.18371713431),GBP1(4.04449485969),GNB4(4.19224376383),GPNMB(4.04154705522),HAS2(3.11066663552),HPSE(4…
GO:0031224	intrinsic component of membrane	cellular component	84/347	2723/15280	0.00149	0.157234	A4GALT(4.57675051509),ADGRB2(3.5388732839),ADGRF2(3.92128442185),ADORA2A(13.0917405989),ANK2(11.7918371285),ASPRV1(4.83927615462),ATP2B2(8.67835365397),AXL(4.9376918307),CA4(4.59508574007),CACNB2(5.50245832444),CD226(10.6868156446),CD70(5.30471796917),CHST2(4.15964988547),CHST3(3.79949796021),CMTM2(12.5926252173),COL15A1(4.56257213486),DDR2(3.69573217885),EDNRA(3.2509966608),ENPEP(7.08127865619),…	A4GALT(4.57675051509),ADGRB2(3.5388732839),ADGRF2(3.92128442185),ADORA2A(13.0917405989),ANK2(11.7918371285),ASPRV1(4.83927615462),ATP2B2(8.67835365397),AXL(4.9376918307),CA4(4.59508574007),CACNB2(5.50245832444),CD226(10.6868156446),CD70(5.30471796917),CHST2(4.15964988547),CHST3(3.79949796021),CMTM2(12.5926252173),COL15A1(4.56257213486),DDR2(3.69573217885),EDNRA(3.2509966608),ENPEP(7.08127865619),…
GO:0031252	cell leading edge	cellular component	19/347	390/15280	0.00154	0.157234	ABI3(11.3012370506),ADORA2A(13.0917405989),ANK1(4.78640256845),ANTXR1(3.74335544108),CCDC88A(3.19471741847),DYSF(8.83937177774),FSCN1(3.23991495949),LCP1(11.1600319661),LOC119863891(8.59485963255),NGFR(13.3212070368),PAK3(3.26467463722),PARVB(4.75246985017),PDPN(3.36922124749),PECAM1(4.37056977646),RAC2(11.518966181),RINL(3.97333968568),SCIMP(3.30704899985),SGCE(14.277449176),TRIM9(3.67809925412)	ABI3(11.3012370506),ADORA2A(13.0917405989),ANK1(4.78640256845),ANTXR1(3.74335544108),CCDC88A(3.19471741847),DYSF(8.83937177774),FSCN1(3.23991495949),LCP1(11.1600319661),LOC119863891(8.59485963255),NGFR(13.3212070368),PAK3(3.26467463722),PARVB(4.75246985017),PDPN(3.36922124749),PECAM1(4.37056977646),RAC2(11.518966181),RINL(3.97333968568),SCIMP(3.30704899985),SGCE(14.277449176),TRIM9(3.67809925412)
GO:0010643	cell communication by chemical coupling	biological process	2/348	3/15302	0.00152	0.158153696969697	GJA1(3.65927834028),GJA5(4.77235391536)	GJA1(3.65927834028),GJA5(4.77235391536)
GO:0043385	mycotoxin metabolic process	biological process	2/348	3/15302	0.00152	0.158153696969697	CYP1A1(4.073133213),CYP1A2(6.34669522535)	CYP1A1(4.073133213),CYP1A2(6.34669522535)
GO:0071608	macrophage inflammatory protein-1 alpha production	biological process	2/348	3/15302	0.00152	0.158153696969697	MCOLN2(4.99994335868),NOD2(10.247860281)	MCOLN2(4.99994335868),NOD2(10.247860281)
GO:0071673	positive regulation of smooth muscle cell chemotaxis	biological process	2/348	3/15302	0.00152	0.158153696969697	GJA1(3.65927834028),LPAR1(3.39972563077)	GJA1(3.65927834028),LPAR1(3.39972563077)
GO:0098904	regulation of AV node cell action potential	biological process	2/348	3/15302	0.00152	0.158153696969697	ANK2(11.7918371285),GJA5(4.77235391536)	ANK2(11.7918371285),GJA5(4.77235391536)
GO:1900623	regulation of monocyte aggregation	biological process	2/348	3/15302	0.00152	0.158153696969697	HAS2(3.11066663552),NR4A3(5.13333886309)	HAS2(3.11066663552),NR4A3(5.13333886309)
GO:1900625	positive regulation of monocyte aggregation	biological process	2/348	3/15302	0.00152	0.158153696969697	HAS2(3.11066663552),NR4A3(5.13333886309)	HAS2(3.11066663552),NR4A3(5.13333886309)
GO:0061162	establishment of monopolar cell polarity	biological process	5/348	38/15302	0.00160	0.164483832335329	FSCN1(3.23991495949),MAP1B(3.19921454558),RAC2(11.518966181),SYNE4(3.3079829228),TCF15(3.61498342784)	FSCN1(3.23991495949),MAP1B(3.19921454558),RAC2(11.518966181),SYNE4(3.3079829228),TCF15(3.61498342784)
GO:0097028	dendritic cell differentiation	biological process	5/348	38/15302	0.00160	0.164483832335329	AXL(4.9376918307),BATF(4.48117845692),BATF3(4.74096520034),FLT3(4.01451574507),GAS6(3.18371713431)	AXL(4.9376918307),BATF(4.48117845692),BATF3(4.74096520034),FLT3(4.01451574507),GAS6(3.18371713431)
GO:0016021	integral component of membrane	cellular component	81/347	2619/15280	0.00173	0.168221904761905	A4GALT(4.57675051509),ADGRB2(3.5388732839),ADGRF2(3.92128442185),ADORA2A(13.0917405989),ANK2(11.7918371285),ASPRV1(4.83927615462),ATP2B2(8.67835365397),AXL(4.9376918307),CACNB2(5.50245832444),CD226(10.6868156446),CD70(5.30471796917),CHST2(4.15964988547),CHST3(3.79949796021),CMTM2(12.5926252173),COL15A1(4.56257213486),DDR2(3.69573217885),EDNRA(3.2509966608),ENPEP(7.08127865619),EPGN(4.69993232388)…	A4GALT(4.57675051509),ADGRB2(3.5388732839),ADGRF2(3.92128442185),ADORA2A(13.0917405989),ANK2(11.7918371285),ASPRV1(4.83927615462),ATP2B2(8.67835365397),AXL(4.9376918307),CACNB2(5.50245832444),CD226(10.6868156446),CD70(5.30471796917),CHST2(4.15964988547),CHST3(3.79949796021),CMTM2(12.5926252173),COL15A1(4.56257213486),DDR2(3.69573217885),EDNRA(3.2509966608),ENPEP(7.08127865619),EPGN(4.69993232388)…
GO:0046903	secretion	biological process	58/348	1735/15302	0.00166	0.168668070175439	ADORA2A(13.0917405989),ALOX15B(5.58008827588),ANK1(4.78640256845),APBA1(6.22743888333),ATP2B2(8.67835365397),AXL(4.9376918307),BANK1(11.101993174),CD38(3.74153564725),CPLX2(4.07036574602),CRISPLD2(4.44638722022),EDNRA(3.2509966608),F5(13.7443370198),FGL2(3.76628390362),FLT3(4.01451574507),GABBR2(6.39060962906),GAS6(3.18371713431),GBP1(4.04449485969),GBP5(6.06981626019),GJA1(3.65927834028),GJA5(4.…	ADORA2A(13.0917405989),ALOX15B(5.58008827588),ANK1(4.78640256845),APBA1(6.22743888333),ATP2B2(8.67835365397),AXL(4.9376918307),BANK1(11.101993174),CD38(3.74153564725),CPLX2(4.07036574602),CRISPLD2(4.44638722022),EDNRA(3.2509966608),F5(13.7443370198),FGL2(3.76628390362),FLT3(4.01451574507),GABBR2(6.39060962906),GAS6(3.18371713431),GBP1(4.04449485969),GBP5(6.06981626019),GJA1(3.65927834028),GJA5(4.…
GO:0048583	regulation of response to stimulus	biological process	121/348	4214/15302	0.00167	0.168668070175439	ACSL5(7.27935733739),ADORA2A(13.0917405989),AKAP3(4.38178271709),ALOX15B(5.58008827588),AREG(4.02461758329),ATP6V0D2(3.59454825548),AXL(4.9376918307),BAMBI(4.65321629915),BANK1(11.101993174),BMP10(11.6427993292),C1R(3.22386239552),CCL22(11.447987211),CD226(10.6868156446),CD38(3.74153564725),CHRDL1(4.74559702026),CIDEB(13.0241423459),COL1A2(5.711933092),CTNND2(3.47818647712),CXCL8(7.51913652515),C…	ACSL5(7.27935733739),ADORA2A(13.0917405989),AKAP3(4.38178271709),ALOX15B(5.58008827588),AREG(4.02461758329),ATP6V0D2(3.59454825548),AXL(4.9376918307),BAMBI(4.65321629915),BANK1(11.101993174),BMP10(11.6427993292),C1R(3.22386239552),CCL22(11.447987211),CD226(10.6868156446),CD38(3.74153564725),CHRDL1(4.74559702026),CIDEB(13.0241423459),COL1A2(5.711933092),CTNND2(3.47818647712),CXCL8(7.51913652515),C…
GO:0042476	odontogenesis	biological process	9/348	120/15302	0.00168	0.168668070175439	COL1A2(5.711933092),DLX1(3.62799015783),DLX3(10.8830810894),EDNRA(3.2509966608),FAM20A(6.5823950448),LRP4(10.1643790148),NGFR(13.3212070368),SMO(4.58762649937),SOSTDC1(5.64225946527)	COL1A2(5.711933092),DLX1(3.62799015783),DLX3(10.8830810894),EDNRA(3.2509966608),FAM20A(6.5823950448),LRP4(10.1643790148),NGFR(13.3212070368),SMO(4.58762649937),SOSTDC1(5.64225946527)
GO:1900165	negative regulation of interleukin-6 secretion	biological process	3/348	11/15302	0.00168	0.168668070175439	BANK1(11.101993174),GAS6(3.18371713431),LOC119870378(11.543238089)	BANK1(11.101993174),GAS6(3.18371713431),LOC119870378(11.543238089)
GO:0042221	response to chemical	biological process	137/348	4884/15302	0.00179	0.1776	ACSL5(7.27935733739),ADAMTSL1(4.21250078202),ADCY4(3.17006094248),ADD3(4.25193944603),ADORA2A(13.0917405989),AHRR(10.9243820057),ANK2(11.7918371285),ANOS1(4.91761836035),AREG(4.02461758329),ATP6V0D2(3.59454825548),AXL(4.9376918307),BAMBI(4.65321629915),BATF(4.48117845692),BMP10(11.6427993292),CA4(4.59508574007),CAP2(4.28599962128),CCL22(11.447987211),CD38(3.74153564725),CD70(5.30471796917),CH25H(…	ACSL5(7.27935733739),ADAMTSL1(4.21250078202),ADCY4(3.17006094248),ADD3(4.25193944603),ADORA2A(13.0917405989),AHRR(10.9243820057),ANK2(11.7918371285),ANOS1(4.91761836035),AREG(4.02461758329),ATP6V0D2(3.59454825548),AXL(4.9376918307),BAMBI(4.65321629915),BATF(4.48117845692),BMP10(11.6427993292),CA4(4.59508574007),CAP2(4.28599962128),CCL22(11.447987211),CD38(3.74153564725),CD70(5.30471796917),CH25H(…
GO:0001975	response to amphetamine	biological process	5/348	39/15302	0.00180	0.1776	ADORA2A(13.0917405989),LOC119874472(5.47163019741),LOC119876918(12.3599169867),NR4A2(5.06794830928),RGS9(3.70835386582)	ADORA2A(13.0917405989),LOC119874472(5.47163019741),LOC119876918(12.3599169867),NR4A2(5.06794830928),RGS9(3.70835386582)
GO:0061339	establishment or maintenance of monopolar cell polarity	biological process	5/348	39/15302	0.00180	0.1776	FSCN1(3.23991495949),MAP1B(3.19921454558),RAC2(11.518966181),SYNE4(3.3079829228),TCF15(3.61498342784)	FSCN1(3.23991495949),MAP1B(3.19921454558),RAC2(11.518966181),SYNE4(3.3079829228),TCF15(3.61498342784)
GO:0098975	postsynapse of neuromuscular junction	cellular component	4/347	24/15280	0.00194	0.180067272727273	LOC100683203(12.3682799995),NCAM1(10.5666027162),PAK3(3.26467463722),PARD6G(3.27711449957)	LOC100683203(12.3682799995),NCAM1(10.5666027162),PAK3(3.26467463722),PARD6G(3.27711449957)
GO:0009897	external side of plasma membrane	cellular component	15/347	282/15280	0.00204	0.18111652173913	ANOS1(4.91761836035),ANTXR1(3.74335544108),CA4(4.59508574007),CD226(10.6868156446),ENPEP(7.08127865619),FLT3(4.01451574507),IL1RL1(6.53801929486),LOC119863891(8.59485963255),LRP2(8.64079924887),NCAM1(10.5666027162),NGFR(13.3212070368),PDPN(3.36922124749),PECAM1(4.37056977646),SELL(14.2754045749),SELP(14.8859498902)	ANOS1(4.91761836035),ANTXR1(3.74335544108),CA4(4.59508574007),CD226(10.6868156446),ENPEP(7.08127865619),FLT3(4.01451574507),IL1RL1(6.53801929486),LOC119863891(8.59485963255),LRP2(8.64079924887),NCAM1(10.5666027162),NGFR(13.3212070368),PDPN(3.36922124749),PECAM1(4.37056977646),SELL(14.2754045749),SELP(14.8859498902)
GO:0003014	renal system process	biological process	10/348	146/15302	0.00187	0.183319322033898	ADCY4(3.17006094248),ADORA2A(13.0917405989),EDNRA(3.2509966608),GAS6(3.18371713431),GJA1(3.65927834028),GJA5(4.77235391536),HAS2(3.11066663552),RAC2(11.518966181),SLC9B2(8.11136487328),SULF1(4.8505952866)	ADCY4(3.17006094248),ADORA2A(13.0917405989),EDNRA(3.2509966608),GAS6(3.18371713431),GJA1(3.65927834028),GJA5(4.77235391536),HAS2(3.11066663552),RAC2(11.518966181),SLC9B2(8.11136487328),SULF1(4.8505952866)
GO:0008283	cell proliferation	biological process	73/348	2313/15302	0.00188	0.183319322033898	ADORA2A(13.0917405989),ALOX15B(5.58008827588),AREG(4.02461758329),BAMBI(4.65321629915),BMP10(11.6427993292),CCDC88A(3.19471741847),CD38(3.74153564725),CD70(5.30471796917),CGREF1(3.11840747148),CXCL8(7.51913652515),CYP7B1(3.5633874713),DDR2(3.69573217885),DLX5(3.14422878452),DLX6(10.9705157707),EDNRA(3.2509966608),EGR3(3.24679223194),EGR4(3.36675595749),EML1(3.28464609803),ENPEP(7.08127865619),EPG…	ADORA2A(13.0917405989),ALOX15B(5.58008827588),AREG(4.02461758329),BAMBI(4.65321629915),BMP10(11.6427993292),CCDC88A(3.19471741847),CD38(3.74153564725),CD70(5.30471796917),CGREF1(3.11840747148),CXCL8(7.51913652515),CYP7B1(3.5633874713),DDR2(3.69573217885),DLX5(3.14422878452),DLX6(10.9705157707),EDNRA(3.2509966608),EGR3(3.24679223194),EGR4(3.36675595749),EML1(3.28464609803),ENPEP(7.08127865619),EPG…
GO:0030097	hemopoiesis	biological process	36/348	952/15302	0.00189	0.183319322033898	ANK1(4.78640256845),AXL(4.9376918307),BATF(4.48117845692),BATF3(4.74096520034),CXCL8(7.51913652515),EML1(3.28464609803),FLT3(4.01451574507),FSCN1(3.23991495949),GAS6(3.18371713431),GJA1(3.65927834028),HCLS1(10.8281417746),HDAC9(4.48261529626),IL11(6.40109098867),IL12A(13.6267915993),IL27(4.00698776414),IRF8(3.26371452176),KLF4(3.99470053353),KRT75(5.98140818498),LFNG(3.28844841139),LOC119863891(8…	ANK1(4.78640256845),AXL(4.9376918307),BATF(4.48117845692),BATF3(4.74096520034),CXCL8(7.51913652515),EML1(3.28464609803),FLT3(4.01451574507),FSCN1(3.23991495949),GAS6(3.18371713431),GJA1(3.65927834028),HCLS1(10.8281417746),HDAC9(4.48261529626),IL11(6.40109098867),IL12A(13.6267915993),IL27(4.00698776414),IRF8(3.26371452176),KLF4(3.99470053353),KRT75(5.98140818498),LFNG(3.28844841139),LOC119863891(8…
GO:0048729	tissue morphogenesis	biological process	44/348	1234/15302	0.00191	0.183942857142857	ANOS1(4.91761836035),AREG(4.02461758329),ATP6V0D2(3.59454825548),BMP10(11.6427993292),CYP7B1(3.5633874713),DACT1(12.4373272798),DLX1(3.62799015783),DLX3(10.8830810894),EDNRA(3.2509966608),FAT4(3.39237533094),FSCN1(3.23991495949),GBX2(6.76654344722),GIPC2(3.73416190236),GJA1(3.65927834028),GNB4(4.19224376383),HEY2(13.2656179764),HEYL(13.0864895558),KLF4(3.99470053353),LFNG(3.28844841139),LIX1L(3.4…	ANOS1(4.91761836035),AREG(4.02461758329),ATP6V0D2(3.59454825548),BMP10(11.6427993292),CYP7B1(3.5633874713),DACT1(12.4373272798),DLX1(3.62799015783),DLX3(10.8830810894),EDNRA(3.2509966608),FAT4(3.39237533094),FSCN1(3.23991495949),GBX2(6.76654344722),GIPC2(3.73416190236),GJA1(3.65927834028),GNB4(4.19224376383),HEY2(13.2656179764),HEYL(13.0864895558),KLF4(3.99470053353),LFNG(3.28844841139),LIX1L(3.4…
GO:0048584	positive regulation of response to stimulus	biological process	74/348	2353/15302	0.00192	0.183942857142857	ADORA2A(13.0917405989),ALOX15B(5.58008827588),AXL(4.9376918307),BAMBI(4.65321629915),BANK1(11.101993174),BMP10(11.6427993292),C1R(3.22386239552),CCL22(11.447987211),CD226(10.6868156446),CD38(3.74153564725),CIDEB(13.0241423459),CXCL8(7.51913652515),DACT1(12.4373272798),DDR2(3.69573217885),DLX5(3.14422878452),DMBT1(3.02096907709),EDNRA(3.2509966608),EPGN(4.69993232388),ESM1(3.0378424286),FLT3(4.014…	ADORA2A(13.0917405989),ALOX15B(5.58008827588),AXL(4.9376918307),BAMBI(4.65321629915),BANK1(11.101993174),BMP10(11.6427993292),C1R(3.22386239552),CCL22(11.447987211),CD226(10.6868156446),CD38(3.74153564725),CIDEB(13.0241423459),CXCL8(7.51913652515),DACT1(12.4373272798),DDR2(3.69573217885),DLX5(3.14422878452),DMBT1(3.02096907709),EDNRA(3.2509966608),EPGN(4.69993232388),ESM1(3.0378424286),FLT3(4.014…
GO:0007517	muscle organ development	biological process	23/348	521/15302	0.00193	0.183942857142857	BMP10(11.6427993292),EGR2(4.94719513774),EGR3(3.24679223194),GJA1(3.65927834028),HDAC9(4.48261529626),HEY2(13.2656179764),HEYL(13.0864895558),HLF(9.20963206678),JPH1(3.93307260409),LRP2(8.64079924887),NCAM1(10.5666027162),NGFR(13.3212070368),NR4A1(6.81052143414),PARVB(4.75246985017),RAC2(11.518966181),SGCE(14.277449176),SMO(4.58762649937),SORBS1(3.00947735166),TAGLN(5.03630181831),TBX20(4.2817402…	BMP10(11.6427993292),EGR2(4.94719513774),EGR3(3.24679223194),GJA1(3.65927834028),HDAC9(4.48261529626),HEY2(13.2656179764),HEYL(13.0864895558),HLF(9.20963206678),JPH1(3.93307260409),LRP2(8.64079924887),NCAM1(10.5666027162),NGFR(13.3212070368),NR4A1(6.81052143414),PARVB(4.75246985017),RAC2(11.518966181),SGCE(14.277449176),SMO(4.58762649937),SORBS1(3.00947735166),TAGLN(5.03630181831),TBX20(4.2817402…
GO:0048934	peripheral nervous system neuron differentiation	biological process	4/348	24/15302	0.00195	0.183942857142857	ONECUT2(5.32552025746),RUNX3(5.5301429207),SEMA3D(11.0840598343),TRIM9(3.67809925412)	ONECUT2(5.32552025746),RUNX3(5.5301429207),SEMA3D(11.0840598343),TRIM9(3.67809925412)
GO:0048935	peripheral nervous system neuron development	biological process	4/348	24/15302	0.00195	0.183942857142857	ONECUT2(5.32552025746),RUNX3(5.5301429207),SEMA3D(11.0840598343),TRIM9(3.67809925412)	ONECUT2(5.32552025746),RUNX3(5.5301429207),SEMA3D(11.0840598343),TRIM9(3.67809925412)
GO:0002520	immune system development	biological process	39/348	1059/15302	0.00197	0.184813989071038	ANK1(4.78640256845),AXL(4.9376918307),BATF(4.48117845692),BATF3(4.74096520034),CXCL8(7.51913652515),EML1(3.28464609803),FLT3(4.01451574507),FSCN1(3.23991495949),GAS6(3.18371713431),GJA1(3.65927834028),HCLS1(10.8281417746),HDAC9(4.48261529626),IL11(6.40109098867),IL12A(13.6267915993),IL27(4.00698776414),IRF8(3.26371452176),KLF4(3.99470053353),KRT75(5.98140818498),LFNG(3.28844841139),LOC119863891(8…	ANK1(4.78640256845),AXL(4.9376918307),BATF(4.48117845692),BATF3(4.74096520034),CXCL8(7.51913652515),EML1(3.28464609803),FLT3(4.01451574507),FSCN1(3.23991495949),GAS6(3.18371713431),GJA1(3.65927834028),HCLS1(10.8281417746),HDAC9(4.48261529626),IL11(6.40109098867),IL12A(13.6267915993),IL27(4.00698776414),IRF8(3.26371452176),KLF4(3.99470053353),KRT75(5.98140818498),LFNG(3.28844841139),LOC119863891(8…
GO:0003012	muscle system process	biological process	21/348	461/15302	0.00206	0.192096	ANK2(11.7918371285),BMP10(11.6427993292),CACNB2(5.50245832444),CALD1(6.33023258746),CD38(3.74153564725),EDNRA(3.2509966608),GJA1(3.65927834028),GJA5(4.77235391536),HEY2(13.2656179764),JPH1(3.93307260409),KLF4(3.99470053353),LOC119863891(8.59485963255),MYBPH(11.1330372931),MYL7(14.757749909),NR4A3(5.13333886309),SGCE(14.277449176),SLC8A3(13.7543732556),SMPD3(9.55891173279),SULF1(4.8505952866),TBX2…	ANK2(11.7918371285),BMP10(11.6427993292),CACNB2(5.50245832444),CALD1(6.33023258746),CD38(3.74153564725),EDNRA(3.2509966608),GJA1(3.65927834028),GJA5(4.77235391536),HEY2(13.2656179764),JPH1(3.93307260409),KLF4(3.99470053353),LOC119863891(8.59485963255),MYBPH(11.1330372931),MYL7(14.757749909),NR4A3(5.13333886309),SGCE(14.277449176),SLC8A3(13.7543732556),SMPD3(9.55891173279),SULF1(4.8505952866),TBX2…
GO:0030203	glycosaminoglycan metabolic process	biological process	10/348	148/15302	0.00207	0.192096	CHST2(4.15964988547),CHST3(3.79949796021),CSGALNACT1(5.77573547886),GALNT5(15.3817078675),HAS2(3.11066663552),HPSE(4.52409508963),OGN(3.09304363556),OMD(10.6699391489),SULF1(4.8505952866),XYLT1(4.55946341737)	CHST2(4.15964988547),CHST3(3.79949796021),CSGALNACT1(5.77573547886),GALNT5(15.3817078675),HAS2(3.11066663552),HPSE(4.52409508963),OGN(3.09304363556),OMD(10.6699391489),SULF1(4.8505952866),XYLT1(4.55946341737)
GO:0014075	response to amine	biological process	6/348	59/15302	0.00216	0.197746596858639	ADORA2A(13.0917405989),HNMT(3.54890477378),LOC119874472(5.47163019741),LOC119876918(12.3599169867),NR4A2(5.06794830928),RGS9(3.70835386582)	ADORA2A(13.0917405989),HNMT(3.54890477378),LOC119874472(5.47163019741),LOC119876918(12.3599169867),NR4A2(5.06794830928),RGS9(3.70835386582)
GO:0001501	skeletal system development	biological process	23/348	526/15302	0.00217	0.197746596858639	ARSL(6.81447648182),BARX2(5.1935549432),BMP10(11.6427993292),COL10A1(12.4230108302),COL1A2(5.711933092),DLX1(3.62799015783),DLX3(10.8830810894),DLX5(3.14422878452),DLX6(10.9705157707),FAT4(3.39237533094),GJA1(3.65927834028),GJA5(4.77235391536),HAPLN3(4.72914569798),HAS2(3.11066663552),PHOSPHO1(4.39204029877),PRRX1(7.36170964806),RUNX3(5.5301429207),SEMA3D(11.0840598343),SLC9B2(8.11136487328),SPP2…	ARSL(6.81447648182),BARX2(5.1935549432),BMP10(11.6427993292),COL10A1(12.4230108302),COL1A2(5.711933092),DLX1(3.62799015783),DLX3(10.8830810894),DLX5(3.14422878452),DLX6(10.9705157707),FAT4(3.39237533094),GJA1(3.65927834028),GJA5(4.77235391536),HAPLN3(4.72914569798),HAS2(3.11066663552),PHOSPHO1(4.39204029877),PRRX1(7.36170964806),RUNX3(5.5301429207),SEMA3D(11.0840598343),SLC9B2(8.11136487328),SPP2…
GO:0003093	regulation of glomerular filtration	biological process	3/348	12/15302	0.00220	0.197746596858639	GAS6(3.18371713431),GJA1(3.65927834028),GJA5(4.77235391536)	GAS6(3.18371713431),GJA1(3.65927834028),GJA5(4.77235391536)
GO:0071639	positive regulation of monocyte chemotactic protein-1 production	biological process	3/348	12/15302	0.00220	0.197746596858639	IL1A(3.61890808642),MCOLN2(4.99994335868),NOD2(10.247860281)	IL1A(3.61890808642),MCOLN2(4.99994335868),NOD2(10.247860281)
GO:0086067	AV node cell to bundle of His cell communication	biological process	3/348	12/15302	0.00220	0.197746596858639	ANK2(11.7918371285),CACNB2(5.50245832444),GJA5(4.77235391536)	ANK2(11.7918371285),CACNB2(5.50245832444),GJA5(4.77235391536)
GO:2000508	regulation of dendritic cell chemotaxis	biological process	3/348	12/15302	0.00220	0.197746596858639	GAS6(3.18371713431),IL12A(13.6267915993),TNFSF18(11.4778307703)	GAS6(3.18371713431),IL12A(13.6267915993),TNFSF18(11.4778307703)
GO:0042127	regulation of cell proliferation	biological process	59/348	1795/15302	0.00223	0.199399166666667	ADORA2A(13.0917405989),ALOX15B(5.58008827588),AREG(4.02461758329),BAMBI(4.65321629915),BMP10(11.6427993292),CCDC88A(3.19471741847),CD38(3.74153564725),CGREF1(3.11840747148),CXCL8(7.51913652515),CYP7B1(3.5633874713),DDR2(3.69573217885),DLX5(3.14422878452),DLX6(10.9705157707),EDNRA(3.2509966608),EGR3(3.24679223194),EGR4(3.36675595749),EPGN(4.69993232388),ESM1(3.0378424286),FLT3(4.01451574507),GAS6(…	ADORA2A(13.0917405989),ALOX15B(5.58008827588),AREG(4.02461758329),BAMBI(4.65321629915),BMP10(11.6427993292),CCDC88A(3.19471741847),CD38(3.74153564725),CGREF1(3.11840747148),CXCL8(7.51913652515),CYP7B1(3.5633874713),DDR2(3.69573217885),DLX5(3.14422878452),DLX6(10.9705157707),EDNRA(3.2509966608),EGR3(3.24679223194),EGR4(3.36675595749),EPGN(4.69993232388),ESM1(3.0378424286),FLT3(4.01451574507),GAS6(…
GO:0042475	odontogenesis of dentin-containing tooth	biological process	7/348	80/15302	0.00227	0.20192414507772	DLX1(3.62799015783),DLX3(10.8830810894),FAM20A(6.5823950448),LRP4(10.1643790148),NGFR(13.3212070368),SMO(4.58762649937),SOSTDC1(5.64225946527)	DLX1(3.62799015783),DLX3(10.8830810894),FAM20A(6.5823950448),LRP4(10.1643790148),NGFR(13.3212070368),SMO(4.58762649937),SOSTDC1(5.64225946527)
GO:0009966	regulation of signal transduction	biological process	98/348	3315/15302	0.00230	0.203538144329897	ACSL5(7.27935733739),ADORA2A(13.0917405989),AKAP3(4.38178271709),ALOX15B(5.58008827588),AREG(4.02461758329),ATP6V0D2(3.59454825548),AXL(4.9376918307),BAMBI(4.65321629915),BANK1(11.101993174),BMP10(11.6427993292),CCL22(11.447987211),CD226(10.6868156446),CHRDL1(4.74559702026),CIDEB(13.0241423459),CTNND2(3.47818647712),CXCL8(7.51913652515),CYP7B1(3.5633874713),DACT1(12.4373272798),DKK3(5.5701366609)…	ACSL5(7.27935733739),ADORA2A(13.0917405989),AKAP3(4.38178271709),ALOX15B(5.58008827588),AREG(4.02461758329),ATP6V0D2(3.59454825548),AXL(4.9376918307),BAMBI(4.65321629915),BANK1(11.101993174),BMP10(11.6427993292),CCL22(11.447987211),CD226(10.6868156446),CHRDL1(4.74559702026),CIDEB(13.0241423459),CTNND2(3.47818647712),CXCL8(7.51913652515),CYP7B1(3.5633874713),DACT1(12.4373272798),DKK3(5.5701366609)…
GO:0030855	epithelial cell differentiation	biological process	37/348	1001/15302	0.00241	0.212178871794872	ALOX15B(5.58008827588),ATP2B2(8.67835365397),CDSN(5.64984549421),CERS3(6.82711401599),CTSK(3.7182782784),DLX3(10.8830810894),DLX5(3.14422878452),DLX6(10.9705157707),DMBT1(3.02096907709),FAT4(3.39237533094),FSCN1(3.23991495949),GJA1(3.65927834028),HCLS1(10.8281417746),HEY2(13.2656179764),IL1A(3.61890808642),KLF4(3.99470053353),KRT75(5.98140818498),LIPK(6.02056988478),LOC119863891(8.59485963255),LO…	ALOX15B(5.58008827588),ATP2B2(8.67835365397),CDSN(5.64984549421),CERS3(6.82711401599),CTSK(3.7182782784),DLX3(10.8830810894),DLX5(3.14422878452),DLX6(10.9705157707),DMBT1(3.02096907709),FAT4(3.39237533094),FSCN1(3.23991495949),GJA1(3.65927834028),HCLS1(10.8281417746),HEY2(13.2656179764),IL1A(3.61890808642),KLF4(3.99470053353),KRT75(5.98140818498),LIPK(6.02056988478),LOC119863891(8.59485963255),LO…
GO:0002009	morphogenesis of an epithelium	biological process	40/348	1108/15302	0.00247	0.216351836734694	ANOS1(4.91761836035),AREG(4.02461758329),ATP6V0D2(3.59454825548),CYP7B1(3.5633874713),DACT1(12.4373272798),DLX1(3.62799015783),DLX3(10.8830810894),EDNRA(3.2509966608),FAT4(3.39237533094),FSCN1(3.23991495949),GBX2(6.76654344722),GIPC2(3.73416190236),GJA1(3.65927834028),GNB4(4.19224376383),KLF4(3.99470053353),LFNG(3.28844841139),LIX1L(3.46936881588),LOC119863891(8.59485963255),LRP2(8.64079924887),N…	ANOS1(4.91761836035),AREG(4.02461758329),ATP6V0D2(3.59454825548),CYP7B1(3.5633874713),DACT1(12.4373272798),DLX1(3.62799015783),DLX3(10.8830810894),EDNRA(3.2509966608),FAT4(3.39237533094),FSCN1(3.23991495949),GBX2(6.76654344722),GIPC2(3.73416190236),GJA1(3.65927834028),GNB4(4.19224376383),KLF4(3.99470053353),LFNG(3.28844841139),LIX1L(3.46936881588),LOC119863891(8.59485963255),LRP2(8.64079924887),N…
GO:0032101	regulation of response to external stimulus	biological process	35/348	934/15302	0.00253	0.220482436548223	ADORA2A(13.0917405989),C1R(3.22386239552),CXCL8(7.51913652515),DDR2(3.69573217885),DUOXA1(10.7433253375),EDNRA(3.2509966608),GAS6(3.18371713431),GBP5(6.06981626019),GJA1(3.65927834028),GPR17(4.11343576379),HPSE(4.52409508963),IL12A(13.6267915993),IL1R2(5.60303465166),IL1RL1(6.53801929486),IL27(4.00698776414),KLF4(3.99470053353),LOC119863891(8.59485963255),LOC119874472(5.47163019741),LOC119876918(…	ADORA2A(13.0917405989),C1R(3.22386239552),CXCL8(7.51913652515),DDR2(3.69573217885),DUOXA1(10.7433253375),EDNRA(3.2509966608),GAS6(3.18371713431),GBP5(6.06981626019),GJA1(3.65927834028),GPR17(4.11343576379),HPSE(4.52409508963),IL12A(13.6267915993),IL1R2(5.60303465166),IL1RL1(6.53801929486),IL27(4.00698776414),KLF4(3.99470053353),LOC119863891(8.59485963255),LOC119874472(5.47163019741),LOC119876918(…
GO:0007417	central nervous system development	biological process	43/348	1217/15302	0.00255	0.22110303030303	ADAMTSL1(4.21250078202),ADORA2A(13.0917405989),AREG(4.02461758329),ASPA(3.45118232985),ATP2B2(8.67835365397),AXL(4.9376918307),DCLK1(5.70153352934),DLX1(3.62799015783),DLX5(3.14422878452),DMBX1(13.5445370652),DOCK3(4.20055176193),EGR2(4.94719513774),EML1(3.28464609803),FAT4(3.39237533094),GBX2(6.76654344722),HAPLN3(4.72914569798),HNMT(3.54890477378),LOC119863891(8.59485963255),LPAR1(3.39972563077…	ADAMTSL1(4.21250078202),ADORA2A(13.0917405989),AREG(4.02461758329),ASPA(3.45118232985),ATP2B2(8.67835365397),AXL(4.9376918307),DCLK1(5.70153352934),DLX1(3.62799015783),DLX5(3.14422878452),DMBX1(13.5445370652),DOCK3(4.20055176193),EGR2(4.94719513774),EML1(3.28464609803),FAT4(3.39237533094),GBX2(6.76654344722),HAPLN3(4.72914569798),HNMT(3.54890477378),LOC119863891(8.59485963255),LPAR1(3.39972563077…
GO:0098590	plasma membrane region	cellular component	40/347	1113/15280	0.00261	0.2220675	ADORA2A(13.0917405989),ANK1(4.78640256845),ANK2(11.7918371285),ANTXR1(3.74335544108),ATP2B2(8.67835365397),ATP6V0D2(3.59454825548),CA4(4.59508574007),CD38(3.74153564725),DDR2(3.69573217885),DLG2(4.22953283204),ENPEP(7.08127865619),FSCN1(3.23991495949),GJA1(3.65927834028),LRP2(8.64079924887),LRP4(10.1643790148),LZTS1(12.0539880848),MTMR7(4.80488435886),NCAM1(10.5666027162),NGFR(13.3212070368),NOD2…	ADORA2A(13.0917405989),ANK1(4.78640256845),ANK2(11.7918371285),ANTXR1(3.74335544108),ATP2B2(8.67835365397),ATP6V0D2(3.59454825548),CA4(4.59508574007),CD38(3.74153564725),DDR2(3.69573217885),DLG2(4.22953283204),ENPEP(7.08127865619),FSCN1(3.23991495949),GJA1(3.65927834028),LRP2(8.64079924887),LRP4(10.1643790148),LZTS1(12.0539880848),MTMR7(4.80488435886),NCAM1(10.5666027162),NGFR(13.3212070368),NOD2…
GO:0010575	positive regulation of vascular endothelial growth factor production	biological process	4/348	26/15302	0.00265	0.224114285714286	HPSE(4.52409508963),IL1A(3.61890808642),RORA(10.7204893901),SULF1(4.8505952866)	HPSE(4.52409508963),IL1A(3.61890808642),RORA(10.7204893901),SULF1(4.8505952866)
GO:0032928	regulation of superoxide anion generation	biological process	4/348	26/15302	0.00265	0.224114285714286	LOC119874472(5.47163019741),LOC119876918(12.3599169867),OLR1(6.9731930049),PON3(3.89847146347)	LOC119874472(5.47163019741),LOC119876918(12.3599169867),OLR1(6.9731930049),PON3(3.89847146347)
GO:0060045	positive regulation of cardiac muscle cell proliferation	biological process	4/348	26/15302	0.00265	0.224114285714286	BMP10(11.6427993292),HEY2(13.2656179764),NCAM1(10.5666027162),TBX20(4.2817402037)	BMP10(11.6427993292),HEY2(13.2656179764),NCAM1(10.5666027162),TBX20(4.2817402037)
GO:0086019	cell-cell signaling involved in cardiac conduction	biological process	4/348	26/15302	0.00265	0.224114285714286	ANK2(11.7918371285),CACNB2(5.50245832444),GJA1(3.65927834028),GJA5(4.77235391536)	ANK2(11.7918371285),CACNB2(5.50245832444),GJA1(3.65927834028),GJA5(4.77235391536)
GO:1905314	semi-lunar valve development	biological process	4/348	26/15302	0.00265	0.224114285714286	GJA5(4.77235391536),HEY2(13.2656179764),HEYL(13.0864895558),TBX20(4.2817402037)	GJA5(4.77235391536),HEY2(13.2656179764),HEYL(13.0864895558),TBX20(4.2817402037)
GO:0012505	endomembrane system	cellular component	116/347	4071/15280	0.00276	0.2254368	A4GALT(4.57675051509),ACSL5(7.27935733739),ADAM19(7.13762796639),ADORA2A(13.0917405989),AKAP3(4.38178271709),ANK1(4.78640256845),ANTXR1(3.74335544108),APBA1(6.22743888333),AREG(4.02461758329),ARRDC4(3.78098056351),ARSL(6.81447648182),ATP2B2(8.67835365397),ATP6V0D2(3.59454825548),CA4(4.59508574007),CCDC88A(3.19471741847),CD38(3.74153564725),CERS3(6.82711401599),CH25H(13.1394921981),CHRDL1(4.745597…	A4GALT(4.57675051509),ACSL5(7.27935733739),ADAM19(7.13762796639),ADORA2A(13.0917405989),AKAP3(4.38178271709),ANK1(4.78640256845),ANTXR1(3.74335544108),APBA1(6.22743888333),AREG(4.02461758329),ARRDC4(3.78098056351),ARSL(6.81447648182),ATP2B2(8.67835365397),ATP6V0D2(3.59454825548),CA4(4.59508574007),CCDC88A(3.19471741847),CD38(3.74153564725),CERS3(6.82711401599),CH25H(13.1394921981),CHRDL1(4.745597…
GO:0009913	epidermal cell differentiation	biological process	16/348	319/15302	0.00269	0.225589178743961	ALOX15B(5.58008827588),ATP2B2(8.67835365397),CDSN(5.64984549421),CERS3(6.82711401599),CTSK(3.7182782784),DLX3(10.8830810894),FSCN1(3.23991495949),HEY2(13.2656179764),IL1A(3.61890808642),KLF4(3.99470053353),KRT75(5.98140818498),LIPK(6.02056988478),LORICRIN(5.16433540677),RAC2(11.518966181),TGM3(12.2486372176),USH1C(3.20657301897)	ALOX15B(5.58008827588),ATP2B2(8.67835365397),CDSN(5.64984549421),CERS3(6.82711401599),CTSK(3.7182782784),DLX3(10.8830810894),FSCN1(3.23991495949),HEY2(13.2656179764),IL1A(3.61890808642),KLF4(3.99470053353),KRT75(5.98140818498),LIPK(6.02056988478),LORICRIN(5.16433540677),RAC2(11.518966181),TGM3(12.2486372176),USH1C(3.20657301897)
GO:0001764	neuron migration	biological process	12/348	206/15302	0.00271	0.225589178743961	ANOS1(4.91761836035),AXL(4.9376918307),DCLK1(5.70153352934),GAS6(3.18371713431),GJA1(3.65927834028),GPR173(3.32127111206),LOC119863891(8.59485963255),MAP1B(3.19921454558),NR4A2(5.06794830928),RAC2(11.518966181),ROBO3(3.70684420203),TBX20(4.2817402037)	ANOS1(4.91761836035),AXL(4.9376918307),DCLK1(5.70153352934),GAS6(3.18371713431),GJA1(3.65927834028),GPR173(3.32127111206),LOC119863891(8.59485963255),MAP1B(3.19921454558),NR4A2(5.06794830928),RAC2(11.518966181),ROBO3(3.70684420203),TBX20(4.2817402037)
GO:0006024	glycosaminoglycan biosynthetic process	biological process	8/348	105/15302	0.00272	0.225589178743961	CHST2(4.15964988547),CHST3(3.79949796021),CSGALNACT1(5.77573547886),GALNT5(15.3817078675),HAS2(3.11066663552),OGN(3.09304363556),OMD(10.6699391489),XYLT1(4.55946341737)	CHST2(4.15964988547),CHST3(3.79949796021),CSGALNACT1(5.77573547886),GALNT5(15.3817078675),HAS2(3.11066663552),OGN(3.09304363556),OMD(10.6699391489),XYLT1(4.55946341737)
GO:0009187	cyclic nucleotide metabolic process	biological process	8/348	105/15302	0.00272	0.225589178743961	ADCY4(3.17006094248),ADORA2A(13.0917405989),ATP2B2(8.67835365397),CAP2(4.28599962128),GABBR2(6.39060962906),NOS2(5.85843032186),PDZD3(3.07848398843),RORA(10.7204893901)	ADCY4(3.17006094248),ADORA2A(13.0917405989),ATP2B2(8.67835365397),CAP2(4.28599962128),GABBR2(6.39060962906),NOS2(5.85843032186),PDZD3(3.07848398843),RORA(10.7204893901)
GO:0050730	regulation of peptidyl-tyrosine phosphorylation	biological process	14/348	262/15302	0.00277	0.228631538461538	AREG(4.02461758329),BANK1(11.101993174),EPGN(4.69993232388),FLT3(4.01451574507),GAS6(3.18371713431),HCLS1(10.8281417746),IL11(6.40109098867),IL12A(13.6267915993),IL24(5.3087520571),LOC119870378(11.543238089),LRP4(10.1643790148),NOD2(10.247860281),PECAM1(4.37056977646),TNFSF18(11.4778307703)	AREG(4.02461758329),BANK1(11.101993174),EPGN(4.69993232388),FLT3(4.01451574507),GAS6(3.18371713431),HCLS1(10.8281417746),IL11(6.40109098867),IL12A(13.6267915993),IL24(5.3087520571),LOC119870378(11.543238089),LRP4(10.1643790148),NOD2(10.247860281),PECAM1(4.37056977646),TNFSF18(11.4778307703)
GO:0042531	positive regulation of tyrosine phosphorylation of STAT protein	biological process	6/348	62/15302	0.00279	0.228906666666667	FLT3(4.01451574507),HCLS1(10.8281417746),IL12A(13.6267915993),IL24(5.3087520571),PECAM1(4.37056977646),TNFSF18(11.4778307703)	FLT3(4.01451574507),HCLS1(10.8281417746),IL12A(13.6267915993),IL24(5.3087520571),PECAM1(4.37056977646),TNFSF18(11.4778307703)
GO:0033280	response to vitamin D	biological process	5/348	43/15302	0.00280	0.228906666666667	CYP24A1(3.0755049412),KL(3.68948711336),LRP2(8.64079924887),NOS2(5.85843032186),STC2(3.53532622191)	CYP24A1(3.0755049412),KL(3.68948711336),LRP2(8.64079924887),NOS2(5.85843032186),STC2(3.53532622191)
GO:0010647	positive regulation of cell communication	biological process	62/348	1927/15302	0.00282	0.229449099526066	ADORA2A(13.0917405989),ALOX15B(5.58008827588),AXL(4.9376918307),BAMBI(4.65321629915),BANK1(11.101993174),BMP10(11.6427993292),CCL22(11.447987211),CD226(10.6868156446),CD38(3.74153564725),CIDEB(13.0241423459),DACT1(12.4373272798),DLX5(3.14422878452),EDNRA(3.2509966608),EPGN(4.69993232388),ESM1(3.0378424286),FLT3(4.01451574507),GAS6(3.18371713431),GJA1(3.65927834028),GJA5(4.77235391536),GPNMB(4.041…	ADORA2A(13.0917405989),ALOX15B(5.58008827588),AXL(4.9376918307),BAMBI(4.65321629915),BANK1(11.101993174),BMP10(11.6427993292),CCL22(11.447987211),CD226(10.6868156446),CD38(3.74153564725),CIDEB(13.0241423459),DACT1(12.4373272798),DLX5(3.14422878452),EDNRA(3.2509966608),EPGN(4.69993232388),ESM1(3.0378424286),FLT3(4.01451574507),GAS6(3.18371713431),GJA1(3.65927834028),GJA5(4.77235391536),GPNMB(4.041…
GO:0003279	cardiac septum development	biological process	8/348	106/15302	0.00288	0.233225660377358	ANK2(11.7918371285),GJA5(4.77235391536),HEY2(13.2656179764),HEYL(13.0864895558),LOC119863891(8.59485963255),LRP2(8.64079924887),SMO(4.58762649937),TBX20(4.2817402037)	ANK2(11.7918371285),GJA5(4.77235391536),HEY2(13.2656179764),HEYL(13.0864895558),LOC119863891(8.59485963255),LRP2(8.64079924887),SMO(4.58762649937),TBX20(4.2817402037)
GO:0032879	regulation of localization	biological process	88/348	2943/15302	0.00300	0.234808968609865	ABI3(11.3012370506),ACSL5(7.27935733739),ADORA2A(13.0917405989),ALOX15B(5.58008827588),ANK2(11.7918371285),ATP2B2(8.67835365397),AXL(4.9376918307),BANK1(11.101993174),BMP10(11.6427993292),CACNB2(5.50245832444),CCDC88A(3.19471741847),CD38(3.74153564725),CHST3(3.79949796021),CPLX2(4.07036574602),CTNND2(3.47818647712),CXCL8(7.51913652515),DCLK1(5.70153352934),DDR2(3.69573217885),DOCK3(4.20055176193)…	ABI3(11.3012370506),ACSL5(7.27935733739),ADORA2A(13.0917405989),ALOX15B(5.58008827588),ANK2(11.7918371285),ATP2B2(8.67835365397),AXL(4.9376918307),BANK1(11.101993174),BMP10(11.6427993292),CACNB2(5.50245832444),CCDC88A(3.19471741847),CD38(3.74153564725),CHST3(3.79949796021),CPLX2(4.07036574602),CTNND2(3.47818647712),CXCL8(7.51913652515),DCLK1(5.70153352934),DDR2(3.69573217885),DOCK3(4.20055176193)…
GO:0003104	positive regulation of glomerular filtration	biological process	2/348	4/15302	0.00300	0.234808968609865	GAS6(3.18371713431),GJA1(3.65927834028)	GAS6(3.18371713431),GJA1(3.65927834028)
GO:0007347	regulation of preblastoderm mitotic cell cycle	biological process	2/348	4/15302	0.00300	0.234808968609865	L3MBTL4(12.3054623413),L3MBTL4_1(6.13040937733)	L3MBTL4(12.3054623413),L3MBTL4_1(6.13040937733)
GO:0070953	regulation of neutrophil mediated killing of fungus	biological process	2/348	4/15302	0.00300	0.234808968609865	LOC119874472(5.47163019741),LOC119876918(12.3599169867)	LOC119874472(5.47163019741),LOC119876918(12.3599169867)
GO:0070965	positive regulation of neutrophil mediated killing of fungus	biological process	2/348	4/15302	0.00300	0.234808968609865	LOC119874472(5.47163019741),LOC119876918(12.3599169867)	LOC119874472(5.47163019741),LOC119876918(12.3599169867)
GO:0090500	endocardial cushion to mesenchymal transition	biological process	2/348	4/15302	0.00300	0.234808968609865	HAS2(3.11066663552),HEY2(13.2656179764)	HAS2(3.11066663552),HEY2(13.2656179764)
GO:0050804	modulation of chemical synaptic transmission	biological process	21/348	476/15302	0.00301	0.234808968609865	ADORA2A(13.0917405989),ATP2B2(8.67835365397),CD38(3.74153564725),CPLX2(4.07036574602),CTNND2(3.47818647712),EGR2(4.94719513774),GABBR2(6.39060962906),GNAI1(4.28680595546),IGSF9B(9.52947610537),LZTS1(12.0539880848),MAP1B(3.19921454558),NCAM1(10.5666027162),NGFR(13.3212070368),NSG1(3.11688631925),PLCB1(5.89588199235),RAC2(11.518966181),RGS9(3.70835386582),SLC1A3(9.78404587023),SLC8A3(13.7543732556)…	ADORA2A(13.0917405989),ATP2B2(8.67835365397),CD38(3.74153564725),CPLX2(4.07036574602),CTNND2(3.47818647712),EGR2(4.94719513774),GABBR2(6.39060962906),GNAI1(4.28680595546),IGSF9B(9.52947610537),LZTS1(12.0539880848),MAP1B(3.19921454558),NCAM1(10.5666027162),NGFR(13.3212070368),NSG1(3.11688631925),PLCB1(5.89588199235),RAC2(11.518966181),RGS9(3.70835386582),SLC1A3(9.78404587023),SLC8A3(13.7543732556)…
GO:0050707	regulation of cytokine secretion	biological process	11/348	182/15302	0.00303	0.234808968609865	ALOX15B(5.58008827588),BANK1(11.101993174),FLT3(4.01451574507),GAS6(3.18371713431),GBP1(4.04449485969),IL1A(3.61890808642),IL1R2(5.60303465166),IL1RL1(6.53801929486),LOC119870378(11.543238089),NLRP1(8.52672092439),NOD2(10.247860281)	ALOX15B(5.58008827588),BANK1(11.101993174),FLT3(4.01451574507),GAS6(3.18371713431),GBP1(4.04449485969),IL1A(3.61890808642),IL1R2(5.60303465166),IL1RL1(6.53801929486),LOC119870378(11.543238089),NLRP1(8.52672092439),NOD2(10.247860281)
GO:0003171	atrioventricular valve development	biological process	4/348	27/15302	0.00305	0.234808968609865	GJA5(4.77235391536),HEY2(13.2656179764),HEYL(13.0864895558),TBX20(4.2817402037)	GJA5(4.77235391536),HEY2(13.2656179764),HEYL(13.0864895558),TBX20(4.2817402037)
GO:0030194	positive regulation of blood coagulation	biological process	4/348	27/15302	0.00305	0.234808968609865	HPSE(4.52409508963),PDPN(3.36922124749),SELP(14.8859498902),THBD(3.12915265267)	HPSE(4.52409508963),PDPN(3.36922124749),SELP(14.8859498902),THBD(3.12915265267)
GO:1900048	positive regulation of hemostasis	biological process	4/348	27/15302	0.00305	0.234808968609865	HPSE(4.52409508963),PDPN(3.36922124749),SELP(14.8859498902),THBD(3.12915265267)	HPSE(4.52409508963),PDPN(3.36922124749),SELP(14.8859498902),THBD(3.12915265267)
GO:0031214	biomineral tissue development	biological process	9/348	132/15302	0.00321	0.246023571428571	ATP2B2(8.67835365397),DDR2(3.69573217885),FAM20A(6.5823950448),GAS6(3.18371713431),GJA1(3.65927834028),GPNMB(4.04154705522),KL(3.68948711336),OMD(10.6699391489),PHOSPHO1(4.39204029877)	ATP2B2(8.67835365397),DDR2(3.69573217885),FAM20A(6.5823950448),GAS6(3.18371713431),GJA1(3.65927834028),GPNMB(4.04154705522),KL(3.68948711336),OMD(10.6699391489),PHOSPHO1(4.39204029877)
GO:0099177	regulation of trans-synaptic signaling	biological process	21/348	479/15302	0.00324	0.2472192	ADORA2A(13.0917405989),ATP2B2(8.67835365397),CD38(3.74153564725),CPLX2(4.07036574602),CTNND2(3.47818647712),EGR2(4.94719513774),GABBR2(6.39060962906),GNAI1(4.28680595546),IGSF9B(9.52947610537),LZTS1(12.0539880848),MAP1B(3.19921454558),NCAM1(10.5666027162),NGFR(13.3212070368),NSG1(3.11688631925),PLCB1(5.89588199235),RAC2(11.518966181),RGS9(3.70835386582),SLC1A3(9.78404587023),SLC8A3(13.7543732556)…	ADORA2A(13.0917405989),ATP2B2(8.67835365397),CD38(3.74153564725),CPLX2(4.07036574602),CTNND2(3.47818647712),EGR2(4.94719513774),GABBR2(6.39060962906),GNAI1(4.28680595546),IGSF9B(9.52947610537),LZTS1(12.0539880848),MAP1B(3.19921454558),NCAM1(10.5666027162),NGFR(13.3212070368),NSG1(3.11688631925),PLCB1(5.89588199235),RAC2(11.518966181),RGS9(3.70835386582),SLC1A3(9.78404587023),SLC8A3(13.7543732556)…
GO:0048771	tissue remodeling	biological process	11/348	184/15302	0.00330	0.250683185840708	AXL(4.9376918307),CD38(3.74153564725),CTSK(3.7182782784),GAS6(3.18371713431),GJA1(3.65927834028),GJA5(4.77235391536),GPNMB(4.04154705522),IL1A(3.61890808642),NOS2(5.85843032186),PDK4(4.06697237349),RAC2(11.518966181)	AXL(4.9376918307),CD38(3.74153564725),CTSK(3.7182782784),GAS6(3.18371713431),GJA1(3.65927834028),GJA5(4.77235391536),GPNMB(4.04154705522),IL1A(3.61890808642),NOS2(5.85843032186),PDK4(4.06697237349),RAC2(11.518966181)
GO:0006022	aminoglycan metabolic process	biological process	10/348	158/15302	0.00333	0.251847753303965	CHST2(4.15964988547),CHST3(3.79949796021),CSGALNACT1(5.77573547886),GALNT5(15.3817078675),HAS2(3.11066663552),HPSE(4.52409508963),OGN(3.09304363556),OMD(10.6699391489),SULF1(4.8505952866),XYLT1(4.55946341737)	CHST2(4.15964988547),CHST3(3.79949796021),CSGALNACT1(5.77573547886),GALNT5(15.3817078675),HAS2(3.11066663552),HPSE(4.52409508963),OGN(3.09304363556),OMD(10.6699391489),SULF1(4.8505952866),XYLT1(4.55946341737)
GO:0060043	regulation of cardiac muscle cell proliferation	biological process	5/348	45/15302	0.00342	0.257145152838428	BMP10(11.6427993292),GJA1(3.65927834028),HEY2(13.2656179764),NCAM1(10.5666027162),TBX20(4.2817402037)	BMP10(11.6427993292),GJA1(3.65927834028),HEY2(13.2656179764),NCAM1(10.5666027162),TBX20(4.2817402037)
GO:0006936	muscle contraction	biological process	17/348	357/15302	0.00343	0.257145152838428	ANK2(11.7918371285),BMP10(11.6427993292),CACNB2(5.50245832444),CALD1(6.33023258746),CD38(3.74153564725),EDNRA(3.2509966608),GJA1(3.65927834028),GJA5(4.77235391536),JPH1(3.93307260409),LOC119863891(8.59485963255),MYBPH(11.1330372931),MYL7(14.757749909),SLC8A3(13.7543732556),SMPD3(9.55891173279),SULF1(4.8505952866),TBX20(4.2817402037),TMOD1(6.54128561797)	ANK2(11.7918371285),BMP10(11.6427993292),CACNB2(5.50245832444),CALD1(6.33023258746),CD38(3.74153564725),EDNRA(3.2509966608),GJA1(3.65927834028),GJA5(4.77235391536),JPH1(3.93307260409),LOC119863891(8.59485963255),MYBPH(11.1330372931),MYL7(14.757749909),SLC8A3(13.7543732556),SMPD3(9.55891173279),SULF1(4.8505952866),TBX20(4.2817402037),TMOD1(6.54128561797)
GO:0048646	anatomical structure formation involved in morphogenesis	biological process	52/348	1568/15302	0.00347	0.257888412017167	ADAM12(5.30165735652),ATP2B2(8.67835365397),BMP10(11.6427993292),CXCL8(7.51913652515),DLX1(3.62799015783),DLX3(10.8830810894),DLX5(3.14422878452),DLX6(10.9705157707),DUSP2(6.20418960496),EDNRA(3.2509966608),EGR2(4.94719513774),EGR3(3.24679223194),ENPEP(7.08127865619),EPGN(4.69993232388),ESM1(3.0378424286),FAM20A(6.5823950448),GBX2(6.76654344722),GJA5(4.77235391536),GPNMB(4.04154705522),HCLS1(10.8…	ADAM12(5.30165735652),ATP2B2(8.67835365397),BMP10(11.6427993292),CXCL8(7.51913652515),DLX1(3.62799015783),DLX3(10.8830810894),DLX5(3.14422878452),DLX6(10.9705157707),DUSP2(6.20418960496),EDNRA(3.2509966608),EGR2(4.94719513774),EGR3(3.24679223194),ENPEP(7.08127865619),EPGN(4.69993232388),ESM1(3.0378424286),FAM20A(6.5823950448),GBX2(6.76654344722),GJA5(4.77235391536),GPNMB(4.04154705522),HCLS1(10.8…
GO:0035296	regulation of tube diameter	biological process	10/348	159/15302	0.00348	0.257888412017167	ADD3(4.25193944603),ADORA2A(13.0917405989),CD38(3.74153564725),EDNRA(3.2509966608),GJA1(3.65927834028),GJA5(4.77235391536),NCAM1(10.5666027162),NOS2(5.85843032186),OLR1(6.9731930049),SMPD3(9.55891173279)	ADD3(4.25193944603),ADORA2A(13.0917405989),CD38(3.74153564725),EDNRA(3.2509966608),GJA1(3.65927834028),GJA5(4.77235391536),NCAM1(10.5666027162),NOS2(5.85843032186),OLR1(6.9731930049),SMPD3(9.55891173279)
GO:0002407	dendritic cell chemotaxis	biological process	4/348	28/15302	0.00350	0.257888412017167	GAS6(3.18371713431),IL12A(13.6267915993),LOC119863891(8.59485963255),TNFSF18(11.4778307703)	GAS6(3.18371713431),IL12A(13.6267915993),LOC119863891(8.59485963255),TNFSF18(11.4778307703)
GO:0002691	regulation of cellular extravasation	biological process	4/348	28/15302	0.00350	0.257888412017167	IL1A(3.61890808642),PECAM1(4.37056977646),PLCB1(5.89588199235),SELP(14.8859498902)	IL1A(3.61890808642),PECAM1(4.37056977646),PLCB1(5.89588199235),SELP(14.8859498902)
GO:0003188	heart valve formation	biological process	3/348	14/15302	0.00352	0.258247457627119	GJA5(4.77235391536),HEY2(13.2656179764),TBX20(4.2817402037)	GJA5(4.77235391536),HEY2(13.2656179764),TBX20(4.2817402037)
GO:0001910	regulation of leukocyte mediated cytotoxicity	biological process	6/348	65/15302	0.00354	0.258247457627119	CD226(10.6868156446),IL12A(13.6267915993),IL18RAP(12.7992991626),LOC119874472(5.47163019741),LOC119876918(12.3599169867),NOS2(5.85843032186)	CD226(10.6868156446),IL12A(13.6267915993),IL18RAP(12.7992991626),LOC119874472(5.47163019741),LOC119876918(12.3599169867),NOS2(5.85843032186)
GO:0032635	interleukin-6 production	biological process	9/348	134/15302	0.00355	0.258247457627119	BANK1(11.101993174),FLT3(4.01451574507),GAS6(3.18371713431),IL18RAP(12.7992991626),IL1A(3.61890808642),LOC119870378(11.543238089),NOD2(10.247860281),NOS2(5.85843032186),RAB7B(10.0336386555)	BANK1(11.101993174),FLT3(4.01451574507),GAS6(3.18371713431),IL18RAP(12.7992991626),IL1A(3.61890808642),LOC119870378(11.543238089),NOD2(10.247860281),NOS2(5.85843032186),RAB7B(10.0336386555)
GO:0006023	aminoglycan biosynthetic process	biological process	8/348	110/15302	0.00362	0.261126722689076	CHST2(4.15964988547),CHST3(3.79949796021),CSGALNACT1(5.77573547886),GALNT5(15.3817078675),HAS2(3.11066663552),OGN(3.09304363556),OMD(10.6699391489),XYLT1(4.55946341737)	CHST2(4.15964988547),CHST3(3.79949796021),CSGALNACT1(5.77573547886),GALNT5(15.3817078675),HAS2(3.11066663552),OGN(3.09304363556),OMD(10.6699391489),XYLT1(4.55946341737)
GO:0031103	axon regeneration	biological process	8/348	110/15302	0.00362	0.261126722689076	CHST3(3.79949796021),DDR2(3.69573217885),KLF4(3.99470053353),MAP1B(3.19921454558),NCAM1(10.5666027162),OMG(3.2567299398),RAC2(11.518966181),XYLT1(4.55946341737)	CHST3(3.79949796021),DDR2(3.69573217885),KLF4(3.99470053353),MAP1B(3.19921454558),NCAM1(10.5666027162),OMG(3.2567299398),RAC2(11.518966181),XYLT1(4.55946341737)
GO:0008366	axon ensheathment	biological process	9/348	135/15302	0.00373	0.266819333333333	ASPA(3.45118232985),CNTN5(11.3727054772),EGR2(4.94719513774),LOC119863891(8.59485963255),LPAR1(3.39972563077),NGFR(13.3212070368),OMG(3.2567299398),SCN8A(3.53156294488),SLC8A3(13.7543732556)	ASPA(3.45118232985),CNTN5(11.3727054772),EGR2(4.94719513774),LOC119863891(8.59485963255),LPAR1(3.39972563077),NGFR(13.3212070368),OMG(3.2567299398),SCN8A(3.53156294488),SLC8A3(13.7543732556)
GO:0022404	molting cycle process	biological process	9/348	135/15302	0.00373	0.266819333333333	HPSE(4.52409508963),LRP4(10.1643790148),NGFR(13.3212070368),NR4A2(5.06794830928),SLC2A3(3.90314702159),SMO(4.58762649937),SOSTDC1(5.64225946527),SOX21(4.41566192444),TGM3(12.2486372176)	HPSE(4.52409508963),LRP4(10.1643790148),NGFR(13.3212070368),NR4A2(5.06794830928),SLC2A3(3.90314702159),SMO(4.58762649937),SOSTDC1(5.64225946527),SOX21(4.41566192444),TGM3(12.2486372176)
GO:0002042	cell migration involved in sprouting angiogenesis	biological process	5/348	46/15302	0.00377	0.267451900826446	EGR3(3.24679223194),HDAC9(4.48261529626),KLF4(3.99470053353),NR4A1(6.81052143414),RHOJ(12.1779966667)	EGR3(3.24679223194),HDAC9(4.48261529626),KLF4(3.99470053353),NR4A1(6.81052143414),RHOJ(12.1779966667)
GO:0070498	interleukin-1-mediated signaling pathway	biological process	5/348	46/15302	0.00377	0.267451900826446	IL1A(3.61890808642),IL1R2(5.60303465166),NOD2(10.247860281),PLCB1(5.89588199235),RPS6KA5(3.34233313488)	IL1A(3.61890808642),IL1R2(5.60303465166),NOD2(10.247860281),PLCB1(5.89588199235),RPS6KA5(3.34233313488)
GO:1903510	mucopolysaccharide metabolic process	biological process	8/348	111/15302	0.00383	0.270590288065844	CHST2(4.15964988547),CHST3(3.79949796021),CSGALNACT1(5.77573547886),HAS2(3.11066663552),OGN(3.09304363556),OMD(10.6699391489),SULF1(4.8505952866),XYLT1(4.55946341737)	CHST2(4.15964988547),CHST3(3.79949796021),CSGALNACT1(5.77573547886),HAS2(3.11066663552),OGN(3.09304363556),OMD(10.6699391489),SULF1(4.8505952866),XYLT1(4.55946341737)
GO:0050678	regulation of epithelial cell proliferation	biological process	16/348	331/15302	0.00386	0.271592131147541	CYP7B1(3.5633874713),DLX5(3.14422878452),DLX6(10.9705157707),EDNRA(3.2509966608),EGR3(3.24679223194),EPGN(4.69993232388),GJA1(3.65927834028),HAS2(3.11066663552),NGFR(13.3212070368),NOD2(10.247860281),NR4A1(6.81052143414),NR4A3(5.13333886309),PPP1R16B(5.13243098805),RUNX3(5.5301429207),SMO(4.58762649937),SULF1(4.8505952866)	CYP7B1(3.5633874713),DLX5(3.14422878452),DLX6(10.9705157707),EDNRA(3.2509966608),EGR3(3.24679223194),EPGN(4.69993232388),GJA1(3.65927834028),HAS2(3.11066663552),NGFR(13.3212070368),NOD2(10.247860281),NR4A1(6.81052143414),NR4A3(5.13333886309),PPP1R16B(5.13243098805),RUNX3(5.5301429207),SMO(4.58762649937),SULF1(4.8505952866)
GO:0031092	platelet alpha granule membrane	cellular component	3/347	14/15280	0.00351	0.27567	PCDH7(5.71265328417),PECAM1(4.37056977646),SELP(14.8859498902)	PCDH7(5.71265328417),PECAM1(4.37056977646),SELP(14.8859498902)
GO:0007422	peripheral nervous system development	biological process	10/348	162/15302	0.00398	0.277329230769231	ADGRB2(3.5388732839),EGR2(4.94719513774),HEYL(13.0864895558),NEURL1B(5.81913026777),ONECUT2(5.32552025746),RAC2(11.518966181),RUNX3(5.5301429207),SCN8A(3.53156294488),SEMA3D(11.0840598343),TRIM9(3.67809925412)	ADGRB2(3.5388732839),EGR2(4.94719513774),HEYL(13.0864895558),NEURL1B(5.81913026777),ONECUT2(5.32552025746),RAC2(11.518966181),RUNX3(5.5301429207),SCN8A(3.53156294488),SEMA3D(11.0840598343),TRIM9(3.67809925412)
GO:0050820	positive regulation of coagulation	biological process	4/348	29/15302	0.00398	0.277329230769231	HPSE(4.52409508963),PDPN(3.36922124749),SELP(14.8859498902),THBD(3.12915265267)	HPSE(4.52409508963),PDPN(3.36922124749),SELP(14.8859498902),THBD(3.12915265267)
GO:0050865	regulation of cell activation	biological process	22/348	520/15302	0.00399	0.277329230769231	ADORA2A(13.0917405989),AXL(4.9376918307),BANK1(11.101993174),CD226(10.6868156446),CD38(3.74153564725),FLT3(4.01451574507),GAS6(3.18371713431),GPNMB(4.04154705522),IL12A(13.6267915993),IL1RL1(6.53801929486),IL27(4.00698776414),LOC119870378(11.543238089),NOD2(10.247860281),NR4A3(5.13333886309),PAK3(3.26467463722),PDPN(3.36922124749),RAC2(11.518966181),RORA(10.7204893901),RUNX3(5.5301429207),SELP(14…	ADORA2A(13.0917405989),AXL(4.9376918307),BANK1(11.101993174),CD226(10.6868156446),CD38(3.74153564725),FLT3(4.01451574507),GAS6(3.18371713431),GPNMB(4.04154705522),IL12A(13.6267915993),IL1RL1(6.53801929486),IL27(4.00698776414),LOC119870378(11.543238089),NOD2(10.247860281),NR4A3(5.13333886309),PAK3(3.26467463722),PDPN(3.36922124749),RAC2(11.518966181),RORA(10.7204893901),RUNX3(5.5301429207),SELP(14…
GO:0002040	sprouting angiogenesis	biological process	8/348	112/15302	0.00404	0.279672258064516	EGR3(3.24679223194),ESM1(3.0378424286),HDAC9(4.48261529626),KLF4(3.99470053353),NGFR(13.3212070368),NR4A1(6.81052143414),PPP1R16B(5.13243098805),RHOJ(12.1779966667)	EGR3(3.24679223194),ESM1(3.0378424286),HDAC9(4.48261529626),KLF4(3.99470053353),NGFR(13.3212070368),NR4A1(6.81052143414),PPP1R16B(5.13243098805),RHOJ(12.1779966667)
GO:0007272	ensheathment of neurons	biological process	9/348	137/15302	0.00411	0.282045714285714	ASPA(3.45118232985),CNTN5(11.3727054772),EGR2(4.94719513774),LOC119863891(8.59485963255),LPAR1(3.39972563077),NGFR(13.3212070368),OMG(3.2567299398),SCN8A(3.53156294488),SLC8A3(13.7543732556)	ASPA(3.45118232985),CNTN5(11.3727054772),EGR2(4.94719513774),LOC119863891(8.59485963255),LPAR1(3.39972563077),NGFR(13.3212070368),OMG(3.2567299398),SCN8A(3.53156294488),SLC8A3(13.7543732556)
GO:0002376	immune system process	biological process	83/348	2777/15302	0.00412	0.282045714285714	ADORA2A(13.0917405989),ANK1(4.78640256845),AXL(4.9376918307),BANK1(11.101993174),BATF(4.48117845692),BATF3(4.74096520034),C1R(3.22386239552),CCL22(11.447987211),CD226(10.6868156446),CD38(3.74153564725),CH25H(13.1394921981),CHST3(3.79949796021),COL1A2(5.711933092),CRISPLD2(4.44638722022),CXCL8(7.51913652515),CYP7B1(3.5633874713),DMBT1(3.02096907709),EDNRA(3.2509966608),EML1(3.28464609803),FGL2(3.7…	ADORA2A(13.0917405989),ANK1(4.78640256845),AXL(4.9376918307),BANK1(11.101993174),BATF(4.48117845692),BATF3(4.74096520034),C1R(3.22386239552),CCL22(11.447987211),CD226(10.6868156446),CD38(3.74153564725),CH25H(13.1394921981),CHST3(3.79949796021),COL1A2(5.711933092),CRISPLD2(4.44638722022),CXCL8(7.51913652515),CYP7B1(3.5633874713),DMBT1(3.02096907709),EDNRA(3.2509966608),EML1(3.28464609803),FGL2(3.7…
GO:0014031	mesenchymal cell development	biological process	7/348	89/15302	0.00414	0.282045714285714	EDNRA(3.2509966608),GBX2(6.76654344722),HEY2(13.2656179764),HEYL(13.0864895558),SEMA3D(11.0840598343),SMO(4.58762649937),ZEB2(11.6468511795)	EDNRA(3.2509966608),GBX2(6.76654344722),HEY2(13.2656179764),HEYL(13.0864895558),SEMA3D(11.0840598343),SMO(4.58762649937),ZEB2(11.6468511795)
GO:0050701	interleukin-1 secretion	biological process	5/348	47/15302	0.00414	0.282045714285714	GAS6(3.18371713431),GBP5(6.06981626019),IL1R2(5.60303465166),NLRP1(8.52672092439),NOD2(10.247860281)	GAS6(3.18371713431),GBP5(6.06981626019),IL1R2(5.60303465166),NLRP1(8.52672092439),NOD2(10.247860281)
GO:0022604	regulation of cell morphogenesis	biological process	26/348	654/15302	0.00418	0.282767058823529	BAMBI(4.65321629915),CAP2(4.28599962128),FSTL4(3.56477399555),GBP1(4.04449485969),HAS2(3.11066663552),IGSF9B(9.52947610537),LOC119863891(8.59485963255),LPAR1(3.39972563077),LRP4(10.1643790148),LZTS1(12.0539880848),MAP1B(3.19921454558),NCAM1(10.5666027162),NGFR(13.3212070368),OMG(3.2567299398),PAK3(3.26467463722),PARVB(4.75246985017),PDPN(3.36922124749),RAC2(11.518966181),RHOJ(12.1779966667),ROBO3…	BAMBI(4.65321629915),CAP2(4.28599962128),FSTL4(3.56477399555),GBP1(4.04449485969),HAS2(3.11066663552),IGSF9B(9.52947610537),LOC119863891(8.59485963255),LPAR1(3.39972563077),LRP4(10.1643790148),LZTS1(12.0539880848),MAP1B(3.19921454558),NCAM1(10.5666027162),NGFR(13.3212070368),OMG(3.2567299398),PAK3(3.26467463722),PARVB(4.75246985017),PDPN(3.36922124749),RAC2(11.518966181),RHOJ(12.1779966667),ROBO3…
GO:0060322	head development	biological process	35/348	964/15302	0.00419	0.282767058823529	ATP2B2(8.67835365397),AXL(4.9376918307),CRISPLD2(4.44638722022),DCLK1(5.70153352934),DLX1(3.62799015783),DLX5(3.14422878452),DLX6(10.9705157707),DMBX1(13.5445370652),EDNRA(3.2509966608),EGR2(4.94719513774),EML1(3.28464609803),FAT4(3.39237533094),GBX2(6.76654344722),HNMT(3.54890477378),LOC119863891(8.59485963255),LPAR1(3.39972563077),LRP2(8.64079924887),NCAM1(10.5666027162),NR4A2(5.06794830928),NR…	ATP2B2(8.67835365397),AXL(4.9376918307),CRISPLD2(4.44638722022),DCLK1(5.70153352934),DLX1(3.62799015783),DLX5(3.14422878452),DLX6(10.9705157707),DMBX1(13.5445370652),EDNRA(3.2509966608),EGR2(4.94719513774),EML1(3.28464609803),FAT4(3.39237533094),GBX2(6.76654344722),HNMT(3.54890477378),LOC119863891(8.59485963255),LPAR1(3.39972563077),LRP2(8.64079924887),NCAM1(10.5666027162),NR4A2(5.06794830928),NR…
GO:0120036	plasma membrane bounded cell projection organization	biological process	62/348	1961/15302	0.00420	0.282767058823529	ADAMTSL1(4.21250078202),ADORA2A(13.0917405989),ANK2(11.7918371285),ANOS1(4.91761836035),AREG(4.02461758329),ATP2B2(8.67835365397),CAP2(4.28599962128),CCDC88A(3.19471741847),CD38(3.74153564725),CHST3(3.79949796021),CTNND2(3.47818647712),DACT1(12.4373272798),DCLK1(5.70153352934),DDR2(3.69573217885),DLX5(3.14422878452),EGR2(4.94719513774),FAT4(3.39237533094),FSCN1(3.23991495949),FSTL4(3.56477399555)…	ADAMTSL1(4.21250078202),ADORA2A(13.0917405989),ANK2(11.7918371285),ANOS1(4.91761836035),AREG(4.02461758329),ATP2B2(8.67835365397),CAP2(4.28599962128),CCDC88A(3.19471741847),CD38(3.74153564725),CHST3(3.79949796021),CTNND2(3.47818647712),DACT1(12.4373272798),DCLK1(5.70153352934),DDR2(3.69573217885),DLX5(3.14422878452),EGR2(4.94719513774),FAT4(3.39237533094),FSCN1(3.23991495949),FSTL4(3.56477399555)…
GO:0050767	regulation of neurogenesis	biological process	39/348	1108/15302	0.00430	0.285913230769231	ASPA(3.45118232985),CCDC88A(3.19471741847),CD38(3.74153564725),DDR2(3.69573217885),DLX1(3.62799015783),DMBX1(13.5445370652),DUOXA1(10.7433253375),FSTL4(3.56477399555),GPR173(3.32127111206),HEY2(13.2656179764),HEYL(13.0864895558),IGSF9B(9.52947610537),KLF4(3.99470053353),LFNG(3.28844841139),LOC119863891(8.59485963255),LOC479761(11.518403998),LPAR1(3.39972563077),LRP2(8.64079924887),LRP4(10.1643790…	ASPA(3.45118232985),CCDC88A(3.19471741847),CD38(3.74153564725),DDR2(3.69573217885),DLX1(3.62799015783),DMBX1(13.5445370652),DUOXA1(10.7433253375),FSTL4(3.56477399555),GPR173(3.32127111206),HEY2(13.2656179764),HEYL(13.0864895558),IGSF9B(9.52947610537),KLF4(3.99470053353),LFNG(3.28844841139),LOC119863891(8.59485963255),LOC479761(11.518403998),LPAR1(3.39972563077),LRP2(8.64079924887),LRP4(10.1643790…
GO:0021924	cell proliferation in external granule layer	biological process	3/348	15/15302	0.00433	0.285913230769231	GBX2(6.76654344722),RORA(10.7204893901),SMO(4.58762649937)	GBX2(6.76654344722),RORA(10.7204893901),SMO(4.58762649937)
GO:0021930	cerebellar granule cell precursor proliferation	biological process	3/348	15/15302	0.00433	0.285913230769231	GBX2(6.76654344722),RORA(10.7204893901),SMO(4.58762649937)	GBX2(6.76654344722),RORA(10.7204893901),SMO(4.58762649937)
GO:0070486	leukocyte aggregation	biological process	3/348	15/15302	0.00433	0.285913230769231	HAS2(3.11066663552),NR4A3(5.13333886309),RAC2(11.518966181)	HAS2(3.11066663552),NR4A3(5.13333886309),RAC2(11.518966181)
GO:0070989	oxidative demethylation	biological process	3/348	15/15302	0.00433	0.285913230769231	CYP1A1(4.073133213),CYP1A2(6.34669522535),TET1(3.61887616524)	CYP1A1(4.073133213),CYP1A2(6.34669522535),TET1(3.61887616524)
GO:0001505	regulation of neurotransmitter levels	biological process	19/348	428/15302	0.00437	0.287007022900763	ADORA2A(13.0917405989),APBA1(6.22743888333),ATP2B2(8.67835365397),CPLX2(4.07036574602),GABBR2(6.39060962906),HNMT(3.54890477378),KLF4(3.99470053353),NAALAD2(4.05863602784),NOS2(5.85843032186),RORA(10.7204893901),SLC1A1(4.31578477431),SLC1A3(9.78404587023),SMPD3(9.55891173279),SNAP91(4.33884461459),STXBP5L(8.82790368734),SYT1(3.55137504628),SYT13(15.4110208925),SYTL3(3.51105510327),UPB1(11.2265546…	ADORA2A(13.0917405989),APBA1(6.22743888333),ATP2B2(8.67835365397),CPLX2(4.07036574602),GABBR2(6.39060962906),HNMT(3.54890477378),KLF4(3.99470053353),NAALAD2(4.05863602784),NOS2(5.85843032186),RORA(10.7204893901),SLC1A1(4.31578477431),SLC1A3(9.78404587023),SMPD3(9.55891173279),SNAP91(4.33884461459),STXBP5L(8.82790368734),SYT1(3.55137504628),SYT13(15.4110208925),SYTL3(3.51105510327),UPB1(11.2265546…
GO:0050679	positive regulation of epithelial cell proliferation	biological process	11/348	191/15302	0.00438	0.287007022900763	CYP7B1(3.5633874713),DLX5(3.14422878452),DLX6(10.9705157707),EGR3(3.24679223194),EPGN(4.69993232388),HAS2(3.11066663552),NOD2(10.247860281),NR4A1(6.81052143414),NR4A3(5.13333886309),PPP1R16B(5.13243098805),SMO(4.58762649937)	CYP7B1(3.5633874713),DLX5(3.14422878452),DLX6(10.9705157707),EGR3(3.24679223194),EPGN(4.69993232388),HAS2(3.11066663552),NOD2(10.247860281),NR4A1(6.81052143414),NR4A3(5.13333886309),PPP1R16B(5.13243098805),SMO(4.58762649937)
GO:0051094	positive regulation of developmental process	biological process	56/348	1737/15302	0.00440	0.287221292775665	ADAM12(5.30165735652),ADGRB2(3.5388732839),ALOX15B(5.58008827588),ANK2(11.7918371285),APBA1(6.22743888333),ASPA(3.45118232985),AXL(4.9376918307),BAMBI(4.65321629915),BMP10(11.6427993292),DACT1(12.4373272798),DDR2(3.69573217885),DLX1(3.62799015783),DLX5(3.14422878452),DUOXA1(10.7433253375),EDNRA(3.2509966608),FLT3(4.01451574507),GAS6(3.18371713431),GJA1(3.65927834028),HAS2(3.11066663552),HCLS1(10.…	ADAM12(5.30165735652),ADGRB2(3.5388732839),ALOX15B(5.58008827588),ANK2(11.7918371285),APBA1(6.22743888333),ASPA(3.45118232985),AXL(4.9376918307),BAMBI(4.65321629915),BMP10(11.6427993292),DACT1(12.4373272798),DDR2(3.69573217885),DLX1(3.62799015783),DLX5(3.14422878452),DUOXA1(10.7433253375),EDNRA(3.2509966608),FLT3(4.01451574507),GAS6(3.18371713431),GJA1(3.65927834028),HAS2(3.11066663552),HCLS1(10.…
GO:0031069	hair follicle morphogenesis	biological process	4/348	30/15302	0.00452	0.293475622641509	NGFR(13.3212070368),SMO(4.58762649937),SOSTDC1(5.64225946527),TGM3(12.2486372176)	NGFR(13.3212070368),SMO(4.58762649937),SOSTDC1(5.64225946527),TGM3(12.2486372176)
GO:0008038	neuron recognition	biological process	10/348	165/15302	0.00453	0.293475622641509	IGSF9B(9.52947610537),LOC119863891(8.59485963255),NCAM1(10.5666027162),RAC2(11.518966181),ROBO3(3.70684420203),SEMA3D(11.0840598343),SULF1(4.8505952866),TBX20(4.2817402037),TLL2(3.80808842081),TRIM9(3.67809925412)	IGSF9B(9.52947610537),LOC119863891(8.59485963255),NCAM1(10.5666027162),RAC2(11.518966181),ROBO3(3.70684420203),SEMA3D(11.0840598343),SULF1(4.8505952866),TBX20(4.2817402037),TLL2(3.80808842081),TRIM9(3.67809925412)
GO:0007159	leukocyte cell-cell adhesion	biological process	15/348	307/15302	0.00460	0.29689022556391	ADORA2A(13.0917405989),GPNMB(4.04154705522),HAS2(3.11066663552),IL12A(13.6267915993),KLF4(3.99470053353),NOD2(10.247860281),NR4A3(5.13333886309),OLR1(6.9731930049),PAK3(3.26467463722),PECAM1(4.37056977646),RAC2(11.518966181),RUNX3(5.5301429207),SELL(14.2754045749),SELP(14.8859498902),TNFSF18(11.4778307703)	ADORA2A(13.0917405989),GPNMB(4.04154705522),HAS2(3.11066663552),IL12A(13.6267915993),KLF4(3.99470053353),NOD2(10.247860281),NR4A3(5.13333886309),OLR1(6.9731930049),PAK3(3.26467463722),PECAM1(4.37056977646),RAC2(11.518966181),RUNX3(5.5301429207),SELL(14.2754045749),SELP(14.8859498902),TNFSF18(11.4778307703)
GO:0045682	regulation of epidermis development	biological process	7/348	91/15302	0.00468	0.300922247191011	ALOX15B(5.58008827588),CDSN(5.64984549421),CTSK(3.7182782784),HEY2(13.2656179764),HPSE(4.52409508963),NGFR(13.3212070368),SMO(4.58762649937)	ALOX15B(5.58008827588),CDSN(5.64984549421),CTSK(3.7182782784),HEY2(13.2656179764),HPSE(4.52409508963),NGFR(13.3212070368),SMO(4.58762649937)
GO:0051960	regulation of nervous system development	biological process	44/348	1296/15302	0.00473	0.302182140221402	ADGRB2(3.5388732839),ASPA(3.45118232985),CCDC88A(3.19471741847),CD38(3.74153564725),DDR2(3.69573217885),DLX1(3.62799015783),DMBX1(13.5445370652),DUOXA1(10.7433253375),FSTL4(3.56477399555),GBX2(6.76654344722),GPR173(3.32127111206),HEY2(13.2656179764),HEYL(13.0864895558),IGSF9B(9.52947610537),KLF4(3.99470053353),LFNG(3.28844841139),LOC119863891(8.59485963255),LOC479761(11.518403998),LPAR1(3.3997256…	ADGRB2(3.5388732839),ASPA(3.45118232985),CCDC88A(3.19471741847),CD38(3.74153564725),DDR2(3.69573217885),DLX1(3.62799015783),DMBX1(13.5445370652),DUOXA1(10.7433253375),FSTL4(3.56477399555),GBX2(6.76654344722),GPR173(3.32127111206),HEY2(13.2656179764),HEYL(13.0864895558),IGSF9B(9.52947610537),KLF4(3.99470053353),LFNG(3.28844841139),LOC119863891(8.59485963255),LOC479761(11.518403998),LPAR1(3.3997256…
GO:0007447	imaginal disc pattern formation	biological process	8/348	115/15302	0.00474	0.302182140221402	CAP2(4.28599962128),DLX1(3.62799015783),LFNG(3.28844841139),PPP2R2B(5.19418162309),SMO(4.58762649937),SULF1(4.8505952866),TBX20(4.2817402037),VGLL2(5.31066282503)	CAP2(4.28599962128),DLX1(3.62799015783),LFNG(3.28844841139),PPP2R2B(5.19418162309),SMO(4.58762649937),SULF1(4.8505952866),TBX20(4.2817402037),VGLL2(5.31066282503)
GO:0070098	chemokine-mediated signaling pathway	biological process	6/348	69/15302	0.00477	0.302182140221402	CCL22(11.447987211),CXCL8(7.51913652515),GPR17(4.11343576379),LOC119863891(8.59485963255),LOC119874472(5.47163019741),LOC119876918(12.3599169867)	CCL22(11.447987211),CXCL8(7.51913652515),GPR17(4.11343576379),LOC119863891(8.59485963255),LOC119874472(5.47163019741),LOC119876918(12.3599169867)
GO:0023056	positive regulation of signaling	biological process	61/348	1934/15302	0.00477	0.302182140221402	ADORA2A(13.0917405989),ALOX15B(5.58008827588),AXL(4.9376918307),BAMBI(4.65321629915),BANK1(11.101993174),BMP10(11.6427993292),CCL22(11.447987211),CD226(10.6868156446),CD38(3.74153564725),CIDEB(13.0241423459),DACT1(12.4373272798),DLX5(3.14422878452),EDNRA(3.2509966608),EPGN(4.69993232388),ESM1(3.0378424286),FLT3(4.01451574507),GAS6(3.18371713431),GJA1(3.65927834028),GPNMB(4.04154705522),GPR17(4.11…	ADORA2A(13.0917405989),ALOX15B(5.58008827588),AXL(4.9376918307),BAMBI(4.65321629915),BANK1(11.101993174),BMP10(11.6427993292),CCL22(11.447987211),CD226(10.6868156446),CD38(3.74153564725),CIDEB(13.0241423459),DACT1(12.4373272798),DLX5(3.14422878452),EDNRA(3.2509966608),EPGN(4.69993232388),ESM1(3.0378424286),FLT3(4.01451574507),GAS6(3.18371713431),GJA1(3.65927834028),GPNMB(4.04154705522),GPR17(4.11…
GO:0035185	preblastoderm mitotic cell cycle	biological process	2/348	5/15302	0.00493	0.304454100719424	L3MBTL4(12.3054623413),L3MBTL4_1(6.13040937733)	L3MBTL4(12.3054623413),L3MBTL4_1(6.13040937733)
GO:0070487	monocyte aggregation	biological process	2/348	5/15302	0.00493	0.304454100719424	HAS2(3.11066663552),NR4A3(5.13333886309)	HAS2(3.11066663552),NR4A3(5.13333886309)
GO:0070777	D-aspartate transport	biological process	2/348	5/15302	0.00493	0.304454100719424	SLC1A1(4.31578477431),SLC1A3(9.78404587023)	SLC1A1(4.31578477431),SLC1A3(9.78404587023)
GO:0070779	D-aspartate import across plasma membrane	biological process	2/348	5/15302	0.00493	0.304454100719424	SLC1A1(4.31578477431),SLC1A3(9.78404587023)	SLC1A1(4.31578477431),SLC1A3(9.78404587023)
GO:0070960	positive regulation of neutrophil mediated cytotoxicity	biological process	2/348	5/15302	0.00493	0.304454100719424	LOC119874472(5.47163019741),LOC119876918(12.3599169867)	LOC119874472(5.47163019741),LOC119876918(12.3599169867)
GO:0070961	positive regulation of neutrophil mediated killing of symbiont cell	biological process	2/348	5/15302	0.00493	0.304454100719424	LOC119874472(5.47163019741),LOC119876918(12.3599169867)	LOC119874472(5.47163019741),LOC119876918(12.3599169867)
GO:0098910	regulation of atrial cardiac muscle cell action potential	biological process	2/348	5/15302	0.00493	0.304454100719424	ANK2(11.7918371285),GJA5(4.77235391536)	ANK2(11.7918371285),GJA5(4.77235391536)
GO:0022603	regulation of anatomical structure morphogenesis	biological process	43/348	1263/15302	0.00497	0.305824229390681	ADAM12(5.30165735652),BAMBI(4.65321629915),BMP10(11.6427993292),CAP2(4.28599962128),DACT1(12.4373272798),EDNRA(3.2509966608),FSTL4(3.56477399555),GBP1(4.04449485969),GJA1(3.65927834028),GNB4(4.19224376383),GPNMB(4.04154705522),HAS2(3.11066663552),HDAC9(4.48261529626),HEY2(13.2656179764),IGSF9B(9.52947610537),IL1A(3.61890808642),KLF4(3.99470053353),LFNG(3.28844841139),LOC119863891(8.59485963255),L…	ADAM12(5.30165735652),BAMBI(4.65321629915),BMP10(11.6427993292),CAP2(4.28599962128),DACT1(12.4373272798),EDNRA(3.2509966608),FSTL4(3.56477399555),GBP1(4.04449485969),GJA1(3.65927834028),GNB4(4.19224376383),GPNMB(4.04154705522),HAS2(3.11066663552),HDAC9(4.48261529626),HEY2(13.2656179764),IGSF9B(9.52947610537),IL1A(3.61890808642),KLF4(3.99470053353),LFNG(3.28844841139),LOC119863891(8.59485963255),L…
GO:0009967	positive regulation of signal transduction	biological process	55/348	1710/15302	0.00501	0.307184571428571	ADORA2A(13.0917405989),ALOX15B(5.58008827588),AXL(4.9376918307),BAMBI(4.65321629915),BANK1(11.101993174),BMP10(11.6427993292),CCL22(11.447987211),CD226(10.6868156446),CIDEB(13.0241423459),DACT1(12.4373272798),DLX5(3.14422878452),EDNRA(3.2509966608),EPGN(4.69993232388),ESM1(3.0378424286),FLT3(4.01451574507),GAS6(3.18371713431),GJA1(3.65927834028),GPNMB(4.04154705522),GPR17(4.11343576379),GPR65(11.…	ADORA2A(13.0917405989),ALOX15B(5.58008827588),AXL(4.9376918307),BAMBI(4.65321629915),BANK1(11.101993174),BMP10(11.6427993292),CCL22(11.447987211),CD226(10.6868156446),CIDEB(13.0241423459),DACT1(12.4373272798),DLX5(3.14422878452),EDNRA(3.2509966608),EPGN(4.69993232388),ESM1(3.0378424286),FLT3(4.01451574507),GAS6(3.18371713431),GJA1(3.65927834028),GPNMB(4.04154705522),GPR17(4.11343576379),GPR65(11.…
GO:0036336	dendritic cell migration	biological process	4/348	31/15302	0.00509	0.31071661971831	GAS6(3.18371713431),IL12A(13.6267915993),LOC119863891(8.59485963255),TNFSF18(11.4778307703)	GAS6(3.18371713431),IL12A(13.6267915993),LOC119863891(8.59485963255),TNFSF18(11.4778307703)
GO:0050921	positive regulation of chemotaxis	biological process	11/348	195/15302	0.00511	0.31071661971831	CXCL8(7.51913652515),EDNRA(3.2509966608),GAS6(3.18371713431),GJA1(3.65927834028),IL12A(13.6267915993),LOC119874472(5.47163019741),LOC119876918(12.3599169867),LPAR1(3.39972563077),RAC2(11.518966181),SELL(14.2754045749),TNFSF18(11.4778307703)	CXCL8(7.51913652515),EDNRA(3.2509966608),GAS6(3.18371713431),GJA1(3.65927834028),IL12A(13.6267915993),LOC119874472(5.47163019741),LOC119876918(12.3599169867),LPAR1(3.39972563077),RAC2(11.518966181),SELL(14.2754045749),TNFSF18(11.4778307703)
GO:0045664	regulation of neuron differentiation	biological process	33/348	906/15302	0.00513	0.31071661971831	CCDC88A(3.19471741847),CD38(3.74153564725),DDR2(3.69573217885),DLX1(3.62799015783),DUOXA1(10.7433253375),FSTL4(3.56477399555),HEY2(13.2656179764),HEYL(13.0864895558),IGSF9B(9.52947610537),KLF4(3.99470053353),LFNG(3.28844841139),LOC119863891(8.59485963255),LOC479761(11.518403998),LPAR1(3.39972563077),LRP4(10.1643790148),LZTS1(12.0539880848),MAP1B(3.19921454558),NCAM1(10.5666027162),NEURL1B(5.81913…	CCDC88A(3.19471741847),CD38(3.74153564725),DDR2(3.69573217885),DLX1(3.62799015783),DUOXA1(10.7433253375),FSTL4(3.56477399555),HEY2(13.2656179764),HEYL(13.0864895558),IGSF9B(9.52947610537),KLF4(3.99470053353),LFNG(3.28844841139),LOC119863891(8.59485963255),LOC479761(11.518403998),LPAR1(3.39972563077),LRP4(10.1643790148),LZTS1(12.0539880848),MAP1B(3.19921454558),NCAM1(10.5666027162),NEURL1B(5.81913…
GO:0050673	epithelial cell proliferation	biological process	18/348	403/15302	0.00514	0.31071661971831	AREG(4.02461758329),CYP7B1(3.5633874713),DLX5(3.14422878452),DLX6(10.9705157707),EDNRA(3.2509966608),EGR3(3.24679223194),EPGN(4.69993232388),GJA1(3.65927834028),HAS2(3.11066663552),NGFR(13.3212070368),NOD2(10.247860281),NOS2(5.85843032186),NR4A1(6.81052143414),NR4A3(5.13333886309),PPP1R16B(5.13243098805),RUNX3(5.5301429207),SMO(4.58762649937),SULF1(4.8505952866)	AREG(4.02461758329),CYP7B1(3.5633874713),DLX5(3.14422878452),DLX6(10.9705157707),EDNRA(3.2509966608),EGR3(3.24679223194),EPGN(4.69993232388),GJA1(3.65927834028),HAS2(3.11066663552),NGFR(13.3212070368),NOD2(10.247860281),NOS2(5.85843032186),NR4A1(6.81052143414),NR4A3(5.13333886309),PPP1R16B(5.13243098805),RUNX3(5.5301429207),SMO(4.58762649937),SULF1(4.8505952866)
GO:0001977	renal system process involved in regulation of blood volume	biological process	3/348	16/15302	0.00524	0.310911890034364	GAS6(3.18371713431),GJA1(3.65927834028),GJA5(4.77235391536)	GAS6(3.18371713431),GJA1(3.65927834028),GJA5(4.77235391536)
GO:0010715	regulation of extracellular matrix disassembly	biological process	3/348	16/15302	0.00524	0.310911890034364	DDR2(3.69573217885),FSCN1(3.23991495949),PDPN(3.36922124749)	DDR2(3.69573217885),FSCN1(3.23991495949),PDPN(3.36922124749)
GO:0051712	positive regulation of killing of cells of other organism	biological process	3/348	16/15302	0.00524	0.310911890034364	LOC119874472(5.47163019741),LOC119876918(12.3599169867),NOS2(5.85843032186)	LOC119874472(5.47163019741),LOC119876918(12.3599169867),NOS2(5.85843032186)
GO:0090195	chemokine secretion	biological process	3/348	16/15302	0.00524	0.310911890034364	ALOX15B(5.58008827588),IL1RL1(6.53801929486),MCOLN2(4.99994335868)	ALOX15B(5.58008827588),IL1RL1(6.53801929486),MCOLN2(4.99994335868)
GO:0042552	myelination	biological process	8/348	117/15302	0.00526	0.310911890034364	ASPA(3.45118232985),EGR2(4.94719513774),LOC119863891(8.59485963255),LPAR1(3.39972563077),NGFR(13.3212070368),OMG(3.2567299398),SCN8A(3.53156294488),SLC8A3(13.7543732556)	ASPA(3.45118232985),EGR2(4.94719513774),LOC119863891(8.59485963255),LPAR1(3.39972563077),NGFR(13.3212070368),OMG(3.2567299398),SCN8A(3.53156294488),SLC8A3(13.7543732556)
GO:0001942	hair follicle development	biological process	7/348	93/15302	0.00527	0.310911890034364	HPSE(4.52409508963),LRP4(10.1643790148),NGFR(13.3212070368),SMO(4.58762649937),SOSTDC1(5.64225946527),SOX21(4.41566192444),TGM3(12.2486372176)	HPSE(4.52409508963),LRP4(10.1643790148),NGFR(13.3212070368),SMO(4.58762649937),SOSTDC1(5.64225946527),SOX21(4.41566192444),TGM3(12.2486372176)
GO:0001503	ossification	biological process	16/348	342/15302	0.00527	0.310911890034364	AREG(4.02461758329),CTSK(3.7182782784),CYP24A1(3.0755049412),DDR2(3.69573217885),DLX5(3.14422878452),EGR2(4.94719513774),FAT4(3.39237533094),GJA1(3.65927834028),GPNMB(4.04154705522),KL(3.68948711336),LRP4(10.1643790148),OMD(10.6699391489),PHOSPHO1(4.39204029877),RUNX3(5.5301429207),SMO(4.58762649937),THRB(5.62288018824)	AREG(4.02461758329),CTSK(3.7182782784),CYP24A1(3.0755049412),DDR2(3.69573217885),DLX5(3.14422878452),EGR2(4.94719513774),FAT4(3.39237533094),GJA1(3.65927834028),GPNMB(4.04154705522),KL(3.68948711336),LRP4(10.1643790148),OMD(10.6699391489),PHOSPHO1(4.39204029877),RUNX3(5.5301429207),SMO(4.58762649937),THRB(5.62288018824)
GO:0042088	T-helper 1 type immune response	biological process	5/348	50/15302	0.00542	0.318666301369863	IL12A(13.6267915993),IL18BP(3.0862390385),IL18RAP(12.7992991626),IL1RL1(6.53801929486),IL27(4.00698776414)	IL12A(13.6267915993),IL18BP(3.0862390385),IL18RAP(12.7992991626),IL1RL1(6.53801929486),IL27(4.00698776414)
GO:0001775	cell activation	biological process	43/348	1270/15302	0.00548	0.32109433447099	ADORA2A(13.0917405989),AXL(4.9376918307),BANK1(11.101993174),BATF(4.48117845692),BATF3(4.74096520034),CD226(10.6868156446),CD38(3.74153564725),COL1A2(5.711933092),CRISPLD2(4.44638722022),CXCL8(7.51913652515),FGL2(3.76628390362),FLT3(4.01451574507),GAS6(3.18371713431),GPNMB(4.04154705522),HDAC9(4.48261529626),HPSE(4.52409508963),IL11(6.40109098867),IL12A(13.6267915993),IL18RAP(12.7992991626),IL1RL…	ADORA2A(13.0917405989),AXL(4.9376918307),BANK1(11.101993174),BATF(4.48117845692),BATF3(4.74096520034),CD226(10.6868156446),CD38(3.74153564725),COL1A2(5.711933092),CRISPLD2(4.44638722022),CXCL8(7.51913652515),FGL2(3.76628390362),FLT3(4.01451574507),GAS6(3.18371713431),GPNMB(4.04154705522),HDAC9(4.48261529626),HPSE(4.52409508963),IL11(6.40109098867),IL12A(13.6267915993),IL18RAP(12.7992991626),IL1RL…
GO:0097458	neuron part	cellular component	58/347	1813/15280	0.00428	0.323694814814815	ADCY4(3.17006094248),ADD3(4.25193944603),ADORA2A(13.0917405989),ANK1(4.78640256845),ANK2(11.7918371285),APBA1(6.22743888333),ATP2B2(8.67835365397),CACNB2(5.50245832444),CALD1(6.33023258746),CAP2(4.28599962128),CPLX2(4.07036574602),CTNND2(3.47818647712),DCLK1(5.70153352934),DDR2(3.69573217885),DLG2(4.22953283204),EML1(3.28464609803),FSCN1(3.23991495949),GABBR2(6.39060962906),HNMT(3.54890477378),IG…	ADCY4(3.17006094248),ADD3(4.25193944603),ADORA2A(13.0917405989),ANK1(4.78640256845),ANK2(11.7918371285),APBA1(6.22743888333),ATP2B2(8.67835365397),CACNB2(5.50245832444),CALD1(6.33023258746),CAP2(4.28599962128),CPLX2(4.07036574602),CTNND2(3.47818647712),DCLK1(5.70153352934),DDR2(3.69573217885),DLG2(4.22953283204),EML1(3.28464609803),FSCN1(3.23991495949),GABBR2(6.39060962906),HNMT(3.54890477378),IG…
GO:0022405	hair cycle process	biological process	7/348	94/15302	0.00559	0.326425578231293	HPSE(4.52409508963),LRP4(10.1643790148),NGFR(13.3212070368),SMO(4.58762649937),SOSTDC1(5.64225946527),SOX21(4.41566192444),TGM3(12.2486372176)	HPSE(4.52409508963),LRP4(10.1643790148),NGFR(13.3212070368),SMO(4.58762649937),SOSTDC1(5.64225946527),SOX21(4.41566192444),TGM3(12.2486372176)
GO:0030030	cell projection organization	biological process	62/348	1987/15302	0.00562	0.327064949152542	ADAMTSL1(4.21250078202),ADORA2A(13.0917405989),ANK2(11.7918371285),ANOS1(4.91761836035),AREG(4.02461758329),ATP2B2(8.67835365397),CAP2(4.28599962128),CCDC88A(3.19471741847),CD38(3.74153564725),CHST3(3.79949796021),CTNND2(3.47818647712),DACT1(12.4373272798),DCLK1(5.70153352934),DDR2(3.69573217885),DLX5(3.14422878452),EGR2(4.94719513774),FAT4(3.39237533094),FSCN1(3.23991495949),FSTL4(3.56477399555)…	ADAMTSL1(4.21250078202),ADORA2A(13.0917405989),ANK2(11.7918371285),ANOS1(4.91761836035),AREG(4.02461758329),ATP2B2(8.67835365397),CAP2(4.28599962128),CCDC88A(3.19471741847),CD38(3.74153564725),CHST3(3.79949796021),CTNND2(3.47818647712),DACT1(12.4373272798),DCLK1(5.70153352934),DDR2(3.69573217885),DLX5(3.14422878452),EGR2(4.94719513774),FAT4(3.39237533094),FSCN1(3.23991495949),FSTL4(3.56477399555)…
GO:0001533	cornified envelope	cellular component	4/347	30/15280	0.00449	0.327449285714286	CDSN(5.64984549421),CNFN(4.81942439188),LORICRIN(5.16433540677),TGM3(12.2486372176)	CDSN(5.64984549421),CNFN(4.81942439188),LORICRIN(5.16433540677),TGM3(12.2486372176)
GO:0050920	regulation of chemotaxis	biological process	14/348	285/15302	0.00581	0.335845387205387	CXCL8(7.51913652515),EDNRA(3.2509966608),GAS6(3.18371713431),GJA1(3.65927834028),IL12A(13.6267915993),LOC119863891(8.59485963255),LOC119874472(5.47163019741),LOC119876918(12.3599169867),LPAR1(3.39972563077),NOD2(10.247860281),RAC2(11.518966181),ROBO3(3.70684420203),SELL(14.2754045749),TNFSF18(11.4778307703)	CXCL8(7.51913652515),EDNRA(3.2509966608),GAS6(3.18371713431),GJA1(3.65927834028),IL12A(13.6267915993),LOC119863891(8.59485963255),LOC119874472(5.47163019741),LOC119876918(12.3599169867),LPAR1(3.39972563077),NOD2(10.247860281),RAC2(11.518966181),ROBO3(3.70684420203),SELL(14.2754045749),TNFSF18(11.4778307703)
GO:0072593	reactive oxygen species metabolic process	biological process	14/348	285/15302	0.00581	0.335845387205387	CYP1A2(6.34669522535),DUOXA1(10.7433253375),KLF4(3.99470053353),LOC119874472(5.47163019741),LOC119876918(12.3599169867),NGFR(13.3212070368),NOS2(5.85843032186),OLR1(6.9731930049),PDK4(4.06697237349),PLA2R1(4.54517290411),PON3(3.89847146347),RAC2(11.518966181),RORA(10.7204893901),SMPD3(9.55891173279)	CYP1A2(6.34669522535),DUOXA1(10.7433253375),KLF4(3.99470053353),LOC119874472(5.47163019741),LOC119876918(12.3599169867),NGFR(13.3212070368),NOS2(5.85843032186),OLR1(6.9731930049),PDK4(4.06697237349),PLA2R1(4.54517290411),PON3(3.89847146347),RAC2(11.518966181),RORA(10.7204893901),SMPD3(9.55891173279)
GO:0032720	negative regulation of tumor necrosis factor production	biological process	5/348	51/15302	0.00589	0.338766555183946	AXL(4.9376918307),FLT3(4.01451574507),GAS6(3.18371713431),GPNMB(4.04154705522),NOD2(10.247860281)	AXL(4.9376918307),FLT3(4.01451574507),GAS6(3.18371713431),GPNMB(4.04154705522),NOD2(10.247860281)
GO:0001818	negative regulation of cytokine production	biological process	13/348	256/15302	0.00590	0.338766555183946	AXL(4.9376918307),BANK1(11.101993174),FLT3(4.01451574507),GAS6(3.18371713431),GBP1(4.04449485969),GPNMB(4.04154705522),IL12A(13.6267915993),IL1R2(5.60303465166),IL1RL1(6.53801929486),KLF4(3.99470053353),LOC119870378(11.543238089),NOD2(10.247860281),RPS6KA5(3.34233313488)	AXL(4.9376918307),BANK1(11.101993174),FLT3(4.01451574507),GAS6(3.18371713431),GBP1(4.04449485969),GPNMB(4.04154705522),IL12A(13.6267915993),IL1R2(5.60303465166),IL1RL1(6.53801929486),KLF4(3.99470053353),LOC119870378(11.543238089),NOD2(10.247860281),RPS6KA5(3.34233313488)
GO:0097756	negative regulation of blood vessel diameter	biological process	7/348	95/15302	0.00592	0.338781866666667	ADD3(4.25193944603),CD38(3.74153564725),EDNRA(3.2509966608),GJA1(3.65927834028),GJA5(4.77235391536),OLR1(6.9731930049),SMPD3(9.55891173279)	ADD3(4.25193944603),CD38(3.74153564725),EDNRA(3.2509966608),GJA1(3.65927834028),GJA5(4.77235391536),OLR1(6.9731930049),SMPD3(9.55891173279)
GO:0031594	neuromuscular junction	cellular component	9/347	141/15280	0.00492	0.343846451612903	EML1(3.28464609803),LOC100683203(12.3682799995),LRP4(10.1643790148),NCAM1(10.5666027162),PAK3(3.26467463722),PARD6G(3.27711449957),SLC8A3(13.7543732556),STXBP5L(8.82790368734),SYT1(3.55137504628)	EML1(3.28464609803),LOC100683203(12.3682799995),LRP4(10.1643790148),NCAM1(10.5666027162),PAK3(3.26467463722),PARD6G(3.27711449957),SLC8A3(13.7543732556),STXBP5L(8.82790368734),SYT1(3.55137504628)
GO:0031982	vesicle	cellular component	68/347	2215/15280	0.00520	0.343846451612903	AKAP3(4.38178271709),ANTXR1(3.74335544108),APBA1(6.22743888333),AREG(4.02461758329),ARRDC4(3.78098056351),ATP6V0D2(3.59454825548),CA4(4.59508574007),CCDC88A(3.19471741847),CD38(3.74153564725),CD70(5.30471796917),CRISPLD2(4.44638722022),CTSK(3.7182782784),DMBT1(3.02096907709),DNAJC22(4.81867488523),DOP1B(3.55081364782),DYSF(8.83937177774),ENPEP(7.08127865619),F5(13.7443370198),FGL2(3.76628390362),…	AKAP3(4.38178271709),ANTXR1(3.74335544108),APBA1(6.22743888333),AREG(4.02461758329),ARRDC4(3.78098056351),ATP6V0D2(3.59454825548),CA4(4.59508574007),CCDC88A(3.19471741847),CD38(3.74153564725),CD70(5.30471796917),CRISPLD2(4.44638722022),CTSK(3.7182782784),DMBT1(3.02096907709),DNAJC22(4.81867488523),DOP1B(3.55081364782),DYSF(8.83937177774),ENPEP(7.08127865619),F5(13.7443370198),FGL2(3.76628390362),…
GO:0097482	muscle cell postsynaptic specialization	cellular component	3/347	16/15280	0.00522	0.343846451612903	NCAM1(10.5666027162),PAK3(3.26467463722),PARD6G(3.27711449957)	NCAM1(10.5666027162),PAK3(3.26467463722),PARD6G(3.27711449957)
GO:0048518	positive regulation of biological process	biological process	164/348	6185/15302	0.00605	0.345071096345515	ACSL5(7.27935733739),ADAM12(5.30165735652),ADAM19(7.13762796639),ADD3(4.25193944603),ADGRB2(3.5388732839),ADORA2A(13.0917405989),AHRR(10.9243820057),ALOX15B(5.58008827588),ANK1(4.78640256845),ANK2(11.7918371285),ANKRD53(4.47662896137),ANTXR1(3.74335544108),APBA1(6.22743888333),AREG(4.02461758329),ARRDC4(3.78098056351),ASPA(3.45118232985),ATP2B2(8.67835365397),AXL(4.9376918307),BAMBI(4.65321629915…	ACSL5(7.27935733739),ADAM12(5.30165735652),ADAM19(7.13762796639),ADD3(4.25193944603),ADGRB2(3.5388732839),ADORA2A(13.0917405989),AHRR(10.9243820057),ALOX15B(5.58008827588),ANK1(4.78640256845),ANK2(11.7918371285),ANKRD53(4.47662896137),ANTXR1(3.74335544108),APBA1(6.22743888333),AREG(4.02461758329),ARRDC4(3.78098056351),ASPA(3.45118232985),ATP2B2(8.67835365397),AXL(4.9376918307),BAMBI(4.65321629915…
GO:0030900	forebrain development	biological process	19/348	442/15302	0.00613	0.348476291390728	AXL(4.9376918307),DCLK1(5.70153352934),DLX1(3.62799015783),DLX5(3.14422878452),FAT4(3.39237533094),GBX2(6.76654344722),LOC119863891(8.59485963255),LPAR1(3.39972563077),LRP2(8.64079924887),NCAM1(10.5666027162),NR4A2(5.06794830928),NR4A3(5.13333886309),PLCB1(5.89588199235),PRDM8(4.30166161271),SLC2A3(3.90314702159),SLC8A3(13.7543732556),SMO(4.58762649937),TAL2(4.13007858931),ZEB2(11.6468511795)	AXL(4.9376918307),DCLK1(5.70153352934),DLX1(3.62799015783),DLX5(3.14422878452),FAT4(3.39237533094),GBX2(6.76654344722),LOC119863891(8.59485963255),LPAR1(3.39972563077),LRP2(8.64079924887),NCAM1(10.5666027162),NR4A2(5.06794830928),NR4A3(5.13333886309),PLCB1(5.89588199235),PRDM8(4.30166161271),SLC2A3(3.90314702159),SLC8A3(13.7543732556),SMO(4.58762649937),TAL2(4.13007858931),ZEB2(11.6468511795)
GO:0022038	corpus callosum development	biological process	3/348	17/15302	0.00626	0.352336732026144	LPAR1(3.39972563077),PRDM8(4.30166161271),ZEB2(11.6468511795)	LPAR1(3.39972563077),PRDM8(4.30166161271),ZEB2(11.6468511795)
GO:0060307	regulation of ventricular cardiac muscle cell membrane repolarization	biological process	3/348	17/15302	0.00626	0.352336732026144	ANK2(11.7918371285),GJA1(3.65927834028),GJA5(4.77235391536)	ANK2(11.7918371285),GJA1(3.65927834028),GJA5(4.77235391536)
GO:0098773	skin epidermis development	biological process	7/348	96/15302	0.00626	0.352336732026144	HPSE(4.52409508963),LRP4(10.1643790148),NGFR(13.3212070368),SMO(4.58762649937),SOSTDC1(5.64225946527),SOX21(4.41566192444),TGM3(12.2486372176)	HPSE(4.52409508963),LRP4(10.1643790148),NGFR(13.3212070368),SMO(4.58762649937),SOSTDC1(5.64225946527),SOX21(4.41566192444),TGM3(12.2486372176)
GO:0090303	positive regulation of wound healing	biological process	6/348	73/15302	0.00628	0.352336732026144	HPSE(4.52409508963),LOC119863891(8.59485963255),PDPN(3.36922124749),RAC2(11.518966181),SELP(14.8859498902),THBD(3.12915265267)	HPSE(4.52409508963),LOC119863891(8.59485963255),PDPN(3.36922124749),RAC2(11.518966181),SELP(14.8859498902),THBD(3.12915265267)
GO:0097746	regulation of blood vessel diameter	biological process	9/348	147/15302	0.00649	0.361694757281553	ADD3(4.25193944603),ADORA2A(13.0917405989),CD38(3.74153564725),EDNRA(3.2509966608),GJA1(3.65927834028),GJA5(4.77235391536),NOS2(5.85843032186),OLR1(6.9731930049),SMPD3(9.55891173279)	ADD3(4.25193944603),ADORA2A(13.0917405989),CD38(3.74153564725),EDNRA(3.2509966608),GJA1(3.65927834028),GJA5(4.77235391536),NOS2(5.85843032186),OLR1(6.9731930049),SMPD3(9.55891173279)
GO:0048762	mesenchymal cell differentiation	biological process	12/348	230/15302	0.00651	0.361694757281553	BAMBI(4.65321629915),EDNRA(3.2509966608),GBX2(6.76654344722),GJA1(3.65927834028),HAS2(3.11066663552),HEY2(13.2656179764),HEYL(13.0864895558),PDPN(3.36922124749),SEMA3D(11.0840598343),SMO(4.58762649937),TBX20(4.2817402037),ZEB2(11.6468511795)	BAMBI(4.65321629915),EDNRA(3.2509966608),GBX2(6.76654344722),GJA1(3.65927834028),HAS2(3.11066663552),HEY2(13.2656179764),HEYL(13.0864895558),PDPN(3.36922124749),SEMA3D(11.0840598343),SMO(4.58762649937),TBX20(4.2817402037),ZEB2(11.6468511795)
GO:1903034	regulation of response to wounding	biological process	12/348	230/15302	0.00651	0.361694757281553	DDR2(3.69573217885),GJA1(3.65927834028),HPSE(4.52409508963),KLF4(3.99470053353),LOC119863891(8.59485963255),OMG(3.2567299398),PDPN(3.36922124749),RAC2(11.518966181),SELP(14.8859498902),SERPINB2(13.3006075741),THBD(3.12915265267),XYLT1(4.55946341737)	DDR2(3.69573217885),GJA1(3.65927834028),HPSE(4.52409508963),KLF4(3.99470053353),LOC119863891(8.59485963255),OMG(3.2567299398),PDPN(3.36922124749),RAC2(11.518966181),SELP(14.8859498902),SERPINB2(13.3006075741),THBD(3.12915265267),XYLT1(4.55946341737)
GO:0035150	regulation of tube size	biological process	11/348	202/15302	0.00662	0.365441028938907	ADD3(4.25193944603),ADORA2A(13.0917405989),CD38(3.74153564725),DNAJC22(4.81867488523),EDNRA(3.2509966608),GJA1(3.65927834028),GJA5(4.77235391536),NCAM1(10.5666027162),NOS2(5.85843032186),OLR1(6.9731930049),SMPD3(9.55891173279)	ADD3(4.25193944603),ADORA2A(13.0917405989),CD38(3.74153564725),DNAJC22(4.81867488523),EDNRA(3.2509966608),GJA1(3.65927834028),GJA5(4.77235391536),NCAM1(10.5666027162),NOS2(5.85843032186),OLR1(6.9731930049),SMPD3(9.55891173279)
GO:0048709	oligodendrocyte differentiation	biological process	7/348	97/15302	0.00662	0.365441028938907	ASPA(3.45118232985),DLX1(3.62799015783),LOC119863891(8.59485963255),LPAR1(3.39972563077),OMG(3.2567299398),PRDM8(4.30166161271),SLC8A3(13.7543732556)	ASPA(3.45118232985),DLX1(3.62799015783),LOC119863891(8.59485963255),LPAR1(3.39972563077),OMG(3.2567299398),PRDM8(4.30166161271),SLC8A3(13.7543732556)
GO:0022617	extracellular matrix disassembly	biological process	6/348	74/15302	0.00670	0.36749392971246	CTSK(3.7182782784),DDR2(3.69573217885),FSCN1(3.23991495949),LCP1(11.1600319661),PDPN(3.36922124749),TLL2(3.80808842081)	CTSK(3.7182782784),DDR2(3.69573217885),FSCN1(3.23991495949),LCP1(11.1600319661),PDPN(3.36922124749),TLL2(3.80808842081)
GO:0060411	cardiac septum morphogenesis	biological process	6/348	74/15302	0.00670	0.36749392971246	GJA5(4.77235391536),HEY2(13.2656179764),HEYL(13.0864895558),LRP2(8.64079924887),SMO(4.58762649937),TBX20(4.2817402037)	GJA5(4.77235391536),HEY2(13.2656179764),HEYL(13.0864895558),LRP2(8.64079924887),SMO(4.58762649937),TBX20(4.2817402037)
GO:0042472	inner ear morphogenesis	biological process	8/348	122/15302	0.00674	0.368313488372093	ATP2B2(8.67835365397),DLX3(10.8830810894),DLX5(3.14422878452),DLX6(10.9705157707),GBX2(6.76654344722),NR4A3(5.13333886309),PRRX1(7.36170964806),USH1C(3.20657301897)	ATP2B2(8.67835365397),DLX3(10.8830810894),DLX5(3.14422878452),DLX6(10.9705157707),GBX2(6.76654344722),NR4A3(5.13333886309),PRRX1(7.36170964806),USH1C(3.20657301897)
GO:0006887	exocytosis	biological process	30/348	819/15302	0.00693	0.368313488372093	ANK1(4.78640256845),APBA1(6.22743888333),CPLX2(4.07036574602),CRISPLD2(4.44638722022),F5(13.7443370198),FGL2(3.76628390362),GABBR2(6.39060962906),GAS6(3.18371713431),HPSE(4.52409508963),LGI3(3.24175674301),LOC119874472(5.47163019741),LOC119876918(12.3599169867),NCAM1(10.5666027162),NR4A3(5.13333886309),OLR1(6.9731930049),PCDH7(5.71265328417),PECAM1(4.37056977646),PRSS12(3.95279394341),RAC2(11.518…	ANK1(4.78640256845),APBA1(6.22743888333),CPLX2(4.07036574602),CRISPLD2(4.44638722022),F5(13.7443370198),FGL2(3.76628390362),GABBR2(6.39060962906),GAS6(3.18371713431),HPSE(4.52409508963),LGI3(3.24175674301),LOC119874472(5.47163019741),LOC119876918(12.3599169867),NCAM1(10.5666027162),NR4A3(5.13333886309),OLR1(6.9731930049),PCDH7(5.71265328417),PECAM1(4.37056977646),PRSS12(3.95279394341),RAC2(11.518…
GO:0046068	cGMP metabolic process	biological process	5/348	53/15302	0.00694	0.368313488372093	ADCY4(3.17006094248),ATP2B2(8.67835365397),NOS2(5.85843032186),PDZD3(3.07848398843),RORA(10.7204893901)	ADCY4(3.17006094248),ATP2B2(8.67835365397),NOS2(5.85843032186),PDZD3(3.07848398843),RORA(10.7204893901)
GO:0048247	lymphocyte chemotaxis	biological process	5/348	53/15302	0.00694	0.368313488372093	CCL22(11.447987211),CH25H(13.1394921981),CXCL8(7.51913652515),CYP7B1(3.5633874713),GAS6(3.18371713431)	CCL22(11.447987211),CH25H(13.1394921981),CXCL8(7.51913652515),CYP7B1(3.5633874713),GAS6(3.18371713431)
GO:1903556	negative regulation of tumor necrosis factor superfamily cytokine production	biological process	5/348	53/15302	0.00694	0.368313488372093	AXL(4.9376918307),FLT3(4.01451574507),GAS6(3.18371713431),GPNMB(4.04154705522),NOD2(10.247860281)	AXL(4.9376918307),FLT3(4.01451574507),GAS6(3.18371713431),GPNMB(4.04154705522),NOD2(10.247860281)
GO:0002460	adaptive immune response based on somatic recombination of immune receptors built from immunoglobuli...	biological process	12/348	232/15302	0.00696	0.368313488372093	BATF(4.48117845692),C1R(3.22386239552),CD226(10.6868156446),IL12A(13.6267915993),IL18BP(3.0862390385),IL18RAP(12.7992991626),IL1RL1(6.53801929486),IL27(4.00698776414),NOD2(10.247860281),RFTN1(13.3052894244),RORA(10.7204893901),TNFSF18(11.4778307703)	BATF(4.48117845692),C1R(3.22386239552),CD226(10.6868156446),IL12A(13.6267915993),IL18BP(3.0862390385),IL18RAP(12.7992991626),IL1RL1(6.53801929486),IL27(4.00698776414),NOD2(10.247860281),RFTN1(13.3052894244),RORA(10.7204893901),TNFSF18(11.4778307703)
GO:0001819	positive regulation of cytokine production	biological process	18/348	416/15302	0.00706	0.368313488372093	ALOX15B(5.58008827588),CD226(10.6868156446),FLT3(4.01451574507),GBP5(6.06981626019),HPSE(4.52409508963),IL12A(13.6267915993),IL1A(3.61890808642),IL1RL1(6.53801929486),IL27(4.00698776414),IRF8(3.26371452176),MCOLN2(4.99994335868),NLRP1(8.52672092439),NOD2(10.247860281),NR4A3(5.13333886309),PLCB1(5.89588199235),RAB7B(10.0336386555),RORA(10.7204893901),SULF1(4.8505952866)	ALOX15B(5.58008827588),CD226(10.6868156446),FLT3(4.01451574507),GBP5(6.06981626019),HPSE(4.52409508963),IL12A(13.6267915993),IL1A(3.61890808642),IL1RL1(6.53801929486),IL27(4.00698776414),IRF8(3.26371452176),MCOLN2(4.99994335868),NLRP1(8.52672092439),NOD2(10.247860281),NR4A3(5.13333886309),PLCB1(5.89588199235),RAB7B(10.0336386555),RORA(10.7204893901),SULF1(4.8505952866)
GO:1902533	positive regulation of intracellular signal transduction	biological process	37/348	1070/15302	0.00711	0.368313488372093	AXL(4.9376918307),BANK1(11.101993174),CCL22(11.447987211),EDNRA(3.2509966608),EPGN(4.69993232388),FLT3(4.01451574507),GAS6(3.18371713431),GJA1(3.65927834028),GPNMB(4.04154705522),GPR17(4.11343576379),GPR65(11.1364058862),HCLS1(10.8281417746),HPSE(4.52409508963),IL11(6.40109098867),IL12A(13.6267915993),IL1A(3.61890808642),IL24(5.3087520571),KL(3.68948711336),LOC119863891(8.59485963255),LOC11987037…	AXL(4.9376918307),BANK1(11.101993174),CCL22(11.447987211),EDNRA(3.2509966608),EPGN(4.69993232388),FLT3(4.01451574507),GAS6(3.18371713431),GJA1(3.65927834028),GPNMB(4.04154705522),GPR17(4.11343576379),GPR65(11.1364058862),HCLS1(10.8281417746),HPSE(4.52409508963),IL11(6.40109098867),IL12A(13.6267915993),IL1A(3.61890808642),IL24(5.3087520571),KL(3.68948711336),LOC119863891(8.59485963255),LOC11987037…
GO:0006699	bile acid biosynthetic process	biological process	4/348	34/15302	0.00712	0.368313488372093	CH25H(13.1394921981),CYP39A1(4.63653841461),CYP7B1(3.5633874713),OSBPL6(3.99823337932)	CH25H(13.1394921981),CYP39A1(4.63653841461),CYP7B1(3.5633874713),OSBPL6(3.99823337932)
GO:0051241	negative regulation of multicellular organismal process	biological process	46/348	1401/15302	0.00713	0.368313488372093	ADCY4(3.17006094248),AREG(4.02461758329),AXL(4.9376918307),BANK1(11.101993174),BMP10(11.6427993292),CD38(3.74153564725),CDSN(5.64984549421),DLX1(3.62799015783),FLT3(4.01451574507),FSTL4(3.56477399555),GAS6(3.18371713431),GBP1(4.04449485969),GJA1(3.65927834028),GJA5(4.77235391536),GPNMB(4.04154705522),GPR173(3.32127111206),HDAC9(4.48261529626),HEY2(13.2656179764),IL12A(13.6267915993),IL1A(3.618908…	ADCY4(3.17006094248),AREG(4.02461758329),AXL(4.9376918307),BANK1(11.101993174),BMP10(11.6427993292),CD38(3.74153564725),CDSN(5.64984549421),DLX1(3.62799015783),FLT3(4.01451574507),FSTL4(3.56477399555),GAS6(3.18371713431),GBP1(4.04449485969),GJA1(3.65927834028),GJA5(4.77235391536),GPNMB(4.04154705522),GPR173(3.32127111206),HDAC9(4.48261529626),HEY2(13.2656179764),IL12A(13.6267915993),IL1A(3.618908…
GO:0061351	neural precursor cell proliferation	biological process	14/348	292/15302	0.00714	0.368313488372093	EML1(3.28464609803),GBX2(6.76654344722),GNB4(4.19224376383),L3MBTL4(12.3054623413),L3MBTL4_1(6.13040937733),LOC119863891(8.59485963255),LRP2(8.64079924887),NGFR(13.3212070368),PARD6G(3.27711449957),PPP2R2B(5.19418162309),RORA(10.7204893901),SEMA3D(11.0840598343),SMO(4.58762649937),ZEB2(11.6468511795)	EML1(3.28464609803),GBX2(6.76654344722),GNB4(4.19224376383),L3MBTL4(12.3054623413),L3MBTL4_1(6.13040937733),LOC119863891(8.59485963255),LRP2(8.64079924887),NGFR(13.3212070368),PARD6G(3.27711449957),PPP2R2B(5.19418162309),RORA(10.7204893901),SEMA3D(11.0840598343),SMO(4.58762649937),ZEB2(11.6468511795)
GO:0046942	carboxylic acid transport	biological process	15/348	323/15302	0.00726	0.368313488372093	ACSL5(7.27935733739),ADORA2A(13.0917405989),APBA1(6.22743888333),IL1A(3.61890808642),LRP2(8.64079924887),NOS2(5.85843032186),PLA2R1(4.54517290411),SLC16A14(7.25401256445),SLC16A4(6.2125272323),SLC16A6(14.4986913356),SLC1A1(4.31578477431),SLC1A3(9.78404587023),SLC6A13(4.70019676419),SLC6A17(3.81450029314),SLCO2B1(6.08811610631)	ACSL5(7.27935733739),ADORA2A(13.0917405989),APBA1(6.22743888333),IL1A(3.61890808642),LRP2(8.64079924887),NOS2(5.85843032186),PLA2R1(4.54517290411),SLC16A14(7.25401256445),SLC16A4(6.2125272323),SLC16A6(14.4986913356),SLC1A1(4.31578477431),SLC1A3(9.78404587023),SLC6A13(4.70019676419),SLC6A17(3.81450029314),SLCO2B1(6.08811610631)
GO:0010519	negative regulation of phospholipase activity	biological process	2/348	6/15302	0.00728	0.368313488372093	PLA2R1(4.54517290411),SNAP91(4.33884461459)	PLA2R1(4.54517290411),SNAP91(4.33884461459)
GO:0010572	positive regulation of platelet activation	biological process	2/348	6/15302	0.00728	0.368313488372093	PDPN(3.36922124749),SELP(14.8859498902)	PDPN(3.36922124749),SELP(14.8859498902)
GO:0019064	fusion of virus membrane with host plasma membrane	biological process	2/348	6/15302	0.00728	0.368313488372093	GAS6(3.18371713431),LOC119863891(8.59485963255)	GAS6(3.18371713431),LOC119863891(8.59485963255)
GO:0021553	olfactory nerve development	biological process	2/348	6/15302	0.00728	0.368313488372093	DLX1(3.62799015783),DLX5(3.14422878452)	DLX1(3.62799015783),DLX5(3.14422878452)
GO:0030046	parallel actin filament bundle assembly	biological process	2/348	6/15302	0.00728	0.368313488372093	FSCN1(3.23991495949),USH1C(3.20657301897)	FSCN1(3.23991495949),USH1C(3.20657301897)
GO:0035141	medial fin morphogenesis	biological process	2/348	6/15302	0.00728	0.368313488372093	DLX5(3.14422878452),GJA1(3.65927834028)	DLX5(3.14422878452),GJA1(3.65927834028)
GO:0039663	membrane fusion involved in viral entry into host cell	biological process	2/348	6/15302	0.00728	0.368313488372093	GAS6(3.18371713431),LOC119863891(8.59485963255)	GAS6(3.18371713431),LOC119863891(8.59485963255)
GO:0044800	multi-organism membrane fusion	biological process	2/348	6/15302	0.00728	0.368313488372093	GAS6(3.18371713431),LOC119863891(8.59485963255)	GAS6(3.18371713431),LOC119863891(8.59485963255)
GO:0044803	multi-organism membrane organization	biological process	2/348	6/15302	0.00728	0.368313488372093	GAS6(3.18371713431),LOC119863891(8.59485963255)	GAS6(3.18371713431),LOC119863891(8.59485963255)
GO:0061156	pulmonary artery morphogenesis	biological process	2/348	6/15302	0.00728	0.368313488372093	HEY2(13.2656179764),LRP2(8.64079924887)	HEY2(13.2656179764),LRP2(8.64079924887)
GO:0070947	neutrophil mediated killing of fungus	biological process	2/348	6/15302	0.00728	0.368313488372093	LOC119874472(5.47163019741),LOC119876918(12.3599169867)	LOC119874472(5.47163019741),LOC119876918(12.3599169867)
GO:0070949	regulation of neutrophil mediated killing of symbiont cell	biological process	2/348	6/15302	0.00728	0.368313488372093	LOC119874472(5.47163019741),LOC119876918(12.3599169867)	LOC119874472(5.47163019741),LOC119876918(12.3599169867)
GO:1990034	calcium ion export across plasma membrane	biological process	2/348	6/15302	0.00728	0.368313488372093	RGS9(3.70835386582),SLC8A3(13.7543732556)	RGS9(3.70835386582),SLC8A3(13.7543732556)
GO:2000669	negative regulation of dendritic cell apoptotic process	biological process	2/348	6/15302	0.00728	0.368313488372093	AXL(4.9376918307),GAS6(3.18371713431)	AXL(4.9376918307),GAS6(3.18371713431)
GO:0051716	cellular response to stimulus	biological process	181/348	6949/15302	0.00731	0.368313488372093	ACSL5(7.27935733739),ADCY4(3.17006094248),ADGRB2(3.5388732839),ADGRF2(3.92128442185),ADORA2A(13.0917405989),AHRR(10.9243820057),AKAP3(4.38178271709),ALOX15B(5.58008827588),ANK2(11.7918371285),ANOS1(4.91761836035),ANTXR1(3.74335544108),AREG(4.02461758329),ATP6V0D2(3.59454825548),AXL(4.9376918307),BAMBI(4.65321629915),BANK1(11.101993174),BATF(4.48117845692),BMP10(11.6427993292),BTBD11(5.36320619401…	ACSL5(7.27935733739),ADCY4(3.17006094248),ADGRB2(3.5388732839),ADGRF2(3.92128442185),ADORA2A(13.0917405989),AHRR(10.9243820057),AKAP3(4.38178271709),ALOX15B(5.58008827588),ANK2(11.7918371285),ANOS1(4.91761836035),ANTXR1(3.74335544108),AREG(4.02461758329),ATP6V0D2(3.59454825548),AXL(4.9376918307),BAMBI(4.65321629915),BANK1(11.101993174),BATF(4.48117845692),BMP10(11.6427993292),BTBD11(5.36320619401…
GO:0031101	fin regeneration	biological process	3/348	18/15302	0.00738	0.368313488372093	GJA1(3.65927834028),LFNG(3.28844841139),SEMA3D(11.0840598343)	GJA1(3.65927834028),LFNG(3.28844841139),SEMA3D(11.0840598343)
GO:0051709	regulation of killing of cells of other organism	biological process	3/348	18/15302	0.00738	0.368313488372093	LOC119874472(5.47163019741),LOC119876918(12.3599169867),NOS2(5.85843032186)	LOC119874472(5.47163019741),LOC119876918(12.3599169867),NOS2(5.85843032186)
GO:0071679	commissural neuron axon guidance	biological process	3/348	18/15302	0.00738	0.368313488372093	NCAM1(10.5666027162),ROBO3(3.70684420203),SMO(4.58762649937)	NCAM1(10.5666027162),ROBO3(3.70684420203),SMO(4.58762649937)
GO:0086012	membrane depolarization during cardiac muscle cell action potential	biological process	3/348	18/15302	0.00738	0.368313488372093	ANK2(11.7918371285),CACNB2(5.50245832444),GJA5(4.77235391536)	ANK2(11.7918371285),CACNB2(5.50245832444),GJA5(4.77235391536)
GO:0015849	organic acid transport	biological process	15/348	324/15302	0.00746	0.371226898550725	ACSL5(7.27935733739),ADORA2A(13.0917405989),APBA1(6.22743888333),IL1A(3.61890808642),LRP2(8.64079924887),NOS2(5.85843032186),PLA2R1(4.54517290411),SLC16A14(7.25401256445),SLC16A4(6.2125272323),SLC16A6(14.4986913356),SLC1A1(4.31578477431),SLC1A3(9.78404587023),SLC6A13(4.70019676419),SLC6A17(3.81450029314),SLCO2B1(6.08811610631)	ACSL5(7.27935733739),ADORA2A(13.0917405989),APBA1(6.22743888333),IL1A(3.61890808642),LRP2(8.64079924887),NOS2(5.85843032186),PLA2R1(4.54517290411),SLC16A14(7.25401256445),SLC16A4(6.2125272323),SLC16A6(14.4986913356),SLC1A1(4.31578477431),SLC1A3(9.78404587023),SLC6A13(4.70019676419),SLC6A17(3.81450029314),SLCO2B1(6.08811610631)
GO:0045123	cellular extravasation	biological process	5/348	54/15302	0.00751	0.372634913294798	IL1A(3.61890808642),PECAM1(4.37056977646),PLCB1(5.89588199235),SELL(14.2754045749),SELP(14.8859498902)	IL1A(3.61890808642),PECAM1(4.37056977646),PLCB1(5.89588199235),SELL(14.2754045749),SELP(14.8859498902)
GO:0010951	negative regulation of endopeptidase activity	biological process	11/348	206/15302	0.00762	0.376413333333333	ADORA2A(13.0917405989),GAS6(3.18371713431),IL24(5.3087520571),KLF4(3.99470053353),LRP2(8.64079924887),NGFR(13.3212070368),NR4A1(6.81052143414),SERPINB2(13.3006075741),SLPI(12.619674358),SPINK14(11.8932509623),SPP2(4.29259767885)	ADORA2A(13.0917405989),GAS6(3.18371713431),IL24(5.3087520571),KLF4(3.99470053353),LRP2(8.64079924887),NGFR(13.3212070368),NR4A1(6.81052143414),SERPINB2(13.3006075741),SLPI(12.619674358),SPINK14(11.8932509623),SPP2(4.29259767885)
GO:0015718	monocarboxylic acid transport	biological process	10/348	178/15302	0.00763	0.376413333333333	ACSL5(7.27935733739),APBA1(6.22743888333),IL1A(3.61890808642),NOS2(5.85843032186),PLA2R1(4.54517290411),SLC16A14(7.25401256445),SLC16A4(6.2125272323),SLC16A6(14.4986913356),SLC6A13(4.70019676419),SLCO2B1(6.08811610631)	ACSL5(7.27935733739),APBA1(6.22743888333),IL1A(3.61890808642),NOS2(5.85843032186),PLA2R1(4.54517290411),SLC16A14(7.25401256445),SLC16A4(6.2125272323),SLC16A6(14.4986913356),SLC6A13(4.70019676419),SLCO2B1(6.08811610631)
GO:0021782	glial cell development	biological process	8/348	125/15302	0.00777	0.38124469273743	ADORA2A(13.0917405989),ASPA(3.45118232985),CNTN5(11.3727054772),EGR2(4.94719513774),LPAR1(3.39972563077),OMG(3.2567299398),PRDM8(4.30166161271),SMO(4.58762649937)	ADORA2A(13.0917405989),ASPA(3.45118232985),CNTN5(11.3727054772),EGR2(4.94719513774),LPAR1(3.39972563077),OMG(3.2567299398),PRDM8(4.30166161271),SMO(4.58762649937)
GO:0007423	sensory organ development	biological process	36/348	1041/15302	0.00788	0.38124469273743	APBA1(6.22743888333),ATP2B2(8.67835365397),CAP2(4.28599962128),CHRDL1(4.74559702026),CTNND2(3.47818647712),DLX1(3.62799015783),DLX3(10.8830810894),DLX5(3.14422878452),DLX6(10.9705157707),DMBX1(13.5445370652),DOCK3(4.20055176193),FAT4(3.39237533094),FSCN1(3.23991495949),GBX2(6.76654344722),GJA1(3.65927834028),HEY2(13.2656179764),IGSF9B(9.52947610537),KLF4(3.99470053353),LFNG(3.28844841139),MAP1B(3…	APBA1(6.22743888333),ATP2B2(8.67835365397),CAP2(4.28599962128),CHRDL1(4.74559702026),CTNND2(3.47818647712),DLX1(3.62799015783),DLX3(10.8830810894),DLX5(3.14422878452),DLX6(10.9705157707),DMBX1(13.5445370652),DOCK3(4.20055176193),FAT4(3.39237533094),FSCN1(3.23991495949),GBX2(6.76654344722),GJA1(3.65927834028),HEY2(13.2656179764),IGSF9B(9.52947610537),KLF4(3.99470053353),LFNG(3.28844841139),MAP1B(3…
GO:0048167	regulation of synaptic plasticity	biological process	11/348	207/15302	0.00789	0.38124469273743	ADORA2A(13.0917405989),ATP2B2(8.67835365397),CD38(3.74153564725),CPLX2(4.07036574602),CTNND2(3.47818647712),EGR2(4.94719513774),LZTS1(12.0539880848),MAP1B(3.19921454558),NCAM1(10.5666027162),NSG1(3.11688631925),SLC8A3(13.7543732556)	ADORA2A(13.0917405989),ATP2B2(8.67835365397),CD38(3.74153564725),CPLX2(4.07036574602),CTNND2(3.47818647712),EGR2(4.94719513774),LZTS1(12.0539880848),MAP1B(3.19921454558),NCAM1(10.5666027162),NSG1(3.11688631925),SLC8A3(13.7543732556)
GO:0010574	regulation of vascular endothelial growth factor production	biological process	4/348	35/15302	0.00789	0.38124469273743	HPSE(4.52409508963),IL1A(3.61890808642),RORA(10.7204893901),SULF1(4.8505952866)	HPSE(4.52409508963),IL1A(3.61890808642),RORA(10.7204893901),SULF1(4.8505952866)
GO:0032689	negative regulation of interferon-gamma production	biological process	4/348	35/15302	0.00789	0.38124469273743	AXL(4.9376918307),GAS6(3.18371713431),IL1RL1(6.53801929486),NOD2(10.247860281)	AXL(4.9376918307),GAS6(3.18371713431),IL1RL1(6.53801929486),NOD2(10.247860281)
GO:0051482	positive regulation of cytosolic calcium ion concentration involved in phospholipase C-activating G-...	biological process	4/348	35/15302	0.00789	0.38124469273743	EDNRA(3.2509966608),GPR17(4.11343576379),GPR65(11.1364058862),LPAR1(3.39972563077)	EDNRA(3.2509966608),GPR17(4.11343576379),GPR65(11.1364058862),LPAR1(3.39972563077)
GO:1903672	positive regulation of sprouting angiogenesis	biological process	4/348	35/15302	0.00789	0.38124469273743	HDAC9(4.48261529626),KLF4(3.99470053353),PPP1R16B(5.13243098805),RHOJ(12.1779966667)	HDAC9(4.48261529626),KLF4(3.99470053353),PPP1R16B(5.13243098805),RHOJ(12.1779966667)
GO:1901615	organic hydroxy compound metabolic process	biological process	22/348	552/15302	0.00791	0.38124469273743	ATP2B2(8.67835365397),CH25H(13.1394921981),CMTM2(12.5926252173),CYP24A1(3.0755049412),CYP39A1(4.63653841461),CYP7B1(3.5633874713),DKK3(5.5701366609),DUOXA1(10.7433253375),IYD(4.03128313814),KL(3.68948711336),LRP2(8.64079924887),MTMR7(4.80488435886),NR4A2(5.06794830928),OSBPL6(3.99823337932),PLB1(3.03320108056),PLCB1(5.89588199235),RAC2(11.518966181),SLC37A2(4.61169727561),SLC5A11(10.26382864),SOR…	ATP2B2(8.67835365397),CH25H(13.1394921981),CMTM2(12.5926252173),CYP24A1(3.0755049412),CYP39A1(4.63653841461),CYP7B1(3.5633874713),DKK3(5.5701366609),DUOXA1(10.7433253375),IYD(4.03128313814),KL(3.68948711336),LRP2(8.64079924887),MTMR7(4.80488435886),NR4A2(5.06794830928),OSBPL6(3.99823337932),PLB1(3.03320108056),PLCB1(5.89588199235),RAC2(11.518966181),SLC37A2(4.61169727561),SLC5A11(10.26382864),SOR…
GO:0048522	positive regulation of cellular process	biological process	147/348	5495/15302	0.00793	0.38124469273743	ACSL5(7.27935733739),ADGRB2(3.5388732839),ADORA2A(13.0917405989),AHRR(10.9243820057),ALOX15B(5.58008827588),ANK1(4.78640256845),ANK2(11.7918371285),ANKRD53(4.47662896137),ANTXR1(3.74335544108),AREG(4.02461758329),ARRDC4(3.78098056351),ASPA(3.45118232985),AXL(4.9376918307),BAMBI(4.65321629915),BANK1(11.101993174),BARX2(5.1935549432),BATF(4.48117845692),BMP10(11.6427993292),CCDC88A(3.19471741847),C…	ACSL5(7.27935733739),ADGRB2(3.5388732839),ADORA2A(13.0917405989),AHRR(10.9243820057),ALOX15B(5.58008827588),ANK1(4.78640256845),ANK2(11.7918371285),ANKRD53(4.47662896137),ANTXR1(3.74335544108),AREG(4.02461758329),ARRDC4(3.78098056351),ASPA(3.45118232985),AXL(4.9376918307),BAMBI(4.65321629915),BANK1(11.101993174),BARX2(5.1935549432),BATF(4.48117845692),BMP10(11.6427993292),CCDC88A(3.19471741847),C…
GO:0015711	organic anion transport	biological process	20/348	486/15302	0.00795	0.38124469273743	ACSL5(7.27935733739),ADORA2A(13.0917405989),APBA1(6.22743888333),CA4(4.59508574007),GJA1(3.65927834028),IL1A(3.61890808642),LRP2(8.64079924887),NOS2(5.85843032186),PITPNM3(4.39358109844),PLA2R1(4.54517290411),SLC16A14(7.25401256445),SLC16A4(6.2125272323),SLC16A6(14.4986913356),SLC1A1(4.31578477431),SLC1A3(9.78404587023),SLC2A3(3.90314702159),SLC37A2(4.61169727561),SLC6A13(4.70019676419),SLC6A17(3…	ACSL5(7.27935733739),ADORA2A(13.0917405989),APBA1(6.22743888333),CA4(4.59508574007),GJA1(3.65927834028),IL1A(3.61890808642),LRP2(8.64079924887),NOS2(5.85843032186),PITPNM3(4.39358109844),PLA2R1(4.54517290411),SLC16A14(7.25401256445),SLC16A4(6.2125272323),SLC16A6(14.4986913356),SLC1A1(4.31578477431),SLC1A3(9.78404587023),SLC2A3(3.90314702159),SLC37A2(4.61169727561),SLC6A13(4.70019676419),SLC6A17(3…
GO:0050880	regulation of blood vessel size	biological process	9/348	152/15302	0.00802	0.383530250696379	ADD3(4.25193944603),ADORA2A(13.0917405989),CD38(3.74153564725),EDNRA(3.2509966608),GJA1(3.65927834028),GJA5(4.77235391536),NOS2(5.85843032186),OLR1(6.9731930049),SMPD3(9.55891173279)	ADD3(4.25193944603),ADORA2A(13.0917405989),CD38(3.74153564725),EDNRA(3.2509966608),GJA1(3.65927834028),GJA5(4.77235391536),NOS2(5.85843032186),OLR1(6.9731930049),SMPD3(9.55891173279)
GO:0042509	regulation of tyrosine phosphorylation of STAT protein	biological process	6/348	77/15302	0.00811	0.385685540166205	FLT3(4.01451574507),HCLS1(10.8281417746),IL12A(13.6267915993),IL24(5.3087520571),PECAM1(4.37056977646),TNFSF18(11.4778307703)	FLT3(4.01451574507),HCLS1(10.8281417746),IL12A(13.6267915993),IL24(5.3087520571),PECAM1(4.37056977646),TNFSF18(11.4778307703)
GO:0060038	cardiac muscle cell proliferation	biological process	5/348	55/15302	0.00811	0.385685540166205	BMP10(11.6427993292),GJA1(3.65927834028),HEY2(13.2656179764),NCAM1(10.5666027162),TBX20(4.2817402037)	BMP10(11.6427993292),GJA1(3.65927834028),HEY2(13.2656179764),NCAM1(10.5666027162),TBX20(4.2817402037)
GO:0003015	heart process	biological process	13/348	268/15302	0.00853	0.40342435261708	ANK2(11.7918371285),ATP2B2(8.67835365397),BMP10(11.6427993292),CACNB2(5.50245832444),GJA1(3.65927834028),GJA5(4.77235391536),HEY2(13.2656179764),LOC119863891(8.59485963255),NOS2(5.85843032186),SLC1A1(4.31578477431),SLC8A3(13.7543732556),TBX20(4.2817402037),THRB(5.62288018824)	ANK2(11.7918371285),ATP2B2(8.67835365397),BMP10(11.6427993292),CACNB2(5.50245832444),GJA1(3.65927834028),GJA5(4.77235391536),HEY2(13.2656179764),LOC119863891(8.59485963255),NOS2(5.85843032186),SLC1A1(4.31578477431),SLC8A3(13.7543732556),TBX20(4.2817402037),THRB(5.62288018824)
GO:0060538	skeletal muscle organ development	biological process	13/348	268/15302	0.00853	0.40342435261708	EGR2(4.94719513774),HDAC9(4.48261529626),HEYL(13.0864895558),HLF(9.20963206678),NGFR(13.3212070368),NR4A1(6.81052143414),PARVB(4.75246985017),RAC2(11.518966181),SGCE(14.277449176),SMO(4.58762649937),SORBS1(3.00947735166),TLL2(3.80808842081),VGLL2(5.31066282503)	EGR2(4.94719513774),HDAC9(4.48261529626),HEYL(13.0864895558),HLF(9.20963206678),NGFR(13.3212070368),NR4A1(6.81052143414),PARVB(4.75246985017),RAC2(11.518966181),SGCE(14.277449176),SMO(4.58762649937),SORBS1(3.00947735166),TLL2(3.80808842081),VGLL2(5.31066282503)
GO:0014829	vascular smooth muscle contraction	biological process	3/348	19/15302	0.00862	0.40544701369863	CD38(3.74153564725),EDNRA(3.2509966608),SMPD3(9.55891173279)	CD38(3.74153564725),EDNRA(3.2509966608),SMPD3(9.55891173279)
GO:0042832	defense response to protozoan	biological process	3/348	19/15302	0.00862	0.40544701369863	BATF(4.48117845692),IL12A(13.6267915993),IRF8(3.26371452176)	BATF(4.48117845692),IL12A(13.6267915993),IRF8(3.26371452176)
GO:0007420	brain development	biological process	32/348	904/15302	0.00871	0.406	ATP2B2(8.67835365397),AXL(4.9376918307),DCLK1(5.70153352934),DLX1(3.62799015783),DLX5(3.14422878452),DMBX1(13.5445370652),EGR2(4.94719513774),EML1(3.28464609803),FAT4(3.39237533094),GBX2(6.76654344722),HNMT(3.54890477378),LOC119863891(8.59485963255),LPAR1(3.39972563077),LRP2(8.64079924887),NCAM1(10.5666027162),NR4A2(5.06794830928),NR4A3(5.13333886309),PLCB1(5.89588199235),PPP2R2B(5.19418162309),P…	ATP2B2(8.67835365397),AXL(4.9376918307),DCLK1(5.70153352934),DLX1(3.62799015783),DLX5(3.14422878452),DMBX1(13.5445370652),EGR2(4.94719513774),EML1(3.28464609803),FAT4(3.39237533094),GBX2(6.76654344722),HNMT(3.54890477378),LOC119863891(8.59485963255),LPAR1(3.39972563077),LRP2(8.64079924887),NCAM1(10.5666027162),NR4A2(5.06794830928),NR4A3(5.13333886309),PLCB1(5.89588199235),PPP2R2B(5.19418162309),P…
GO:0010573	vascular endothelial growth factor production	biological process	4/348	36/15302	0.00873	0.406	HPSE(4.52409508963),IL1A(3.61890808642),RORA(10.7204893901),SULF1(4.8505952866)	HPSE(4.52409508963),IL1A(3.61890808642),RORA(10.7204893901),SULF1(4.8505952866)
GO:0035025	positive regulation of Rho protein signal transduction	biological process	4/348	36/15302	0.00873	0.406	GPR17(4.11343576379),GPR65(11.1364058862),LPAR1(3.39972563077),NGFR(13.3212070368)	GPR17(4.11343576379),GPR65(11.1364058862),LPAR1(3.39972563077),NGFR(13.3212070368)
GO:1900015	regulation of cytokine production involved in inflammatory response	biological process	4/348	36/15302	0.00873	0.406	GBP5(6.06981626019),IL1R2(5.60303465166),NOD2(10.247860281),NOS2(5.85843032186)	GBP5(6.06981626019),IL1R2(5.60303465166),NOD2(10.247860281),NOS2(5.85843032186)
GO:0008016	regulation of heart contraction	biological process	11/348	210/15302	0.00875	0.406	ANK2(11.7918371285),ATP2B2(8.67835365397),BMP10(11.6427993292),CACNB2(5.50245832444),GJA1(3.65927834028),GJA5(4.77235391536),HEY2(13.2656179764),NOS2(5.85843032186),SLC1A1(4.31578477431),SLC8A3(13.7543732556),THRB(5.62288018824)	ANK2(11.7918371285),ATP2B2(8.67835365397),BMP10(11.6427993292),CACNB2(5.50245832444),GJA1(3.65927834028),GJA5(4.77235391536),HEY2(13.2656179764),NOS2(5.85843032186),SLC1A1(4.31578477431),SLC8A3(13.7543732556),THRB(5.62288018824)
GO:1903825	organic acid transmembrane transport	biological process	10/348	182/15302	0.00886	0.40889376344086	ACSL5(7.27935733739),LRP2(8.64079924887),SLC16A14(7.25401256445),SLC16A4(6.2125272323),SLC16A6(14.4986913356),SLC1A1(4.31578477431),SLC1A3(9.78404587023),SLC6A13(4.70019676419),SLC6A17(3.81450029314),SLCO2B1(6.08811610631)	ACSL5(7.27935733739),LRP2(8.64079924887),SLC16A14(7.25401256445),SLC16A4(6.2125272323),SLC16A6(14.4986913356),SLC1A1(4.31578477431),SLC1A3(9.78404587023),SLC6A13(4.70019676419),SLC6A17(3.81450029314),SLCO2B1(6.08811610631)
GO:1905039	carboxylic acid transmembrane transport	biological process	10/348	182/15302	0.00886	0.40889376344086	ACSL5(7.27935733739),LRP2(8.64079924887),SLC16A14(7.25401256445),SLC16A4(6.2125272323),SLC16A6(14.4986913356),SLC1A1(4.31578477431),SLC1A3(9.78404587023),SLC6A13(4.70019676419),SLC6A17(3.81450029314),SLCO2B1(6.08811610631)	ACSL5(7.27935733739),LRP2(8.64079924887),SLC16A14(7.25401256445),SLC16A4(6.2125272323),SLC16A6(14.4986913356),SLC1A1(4.31578477431),SLC1A3(9.78404587023),SLC6A13(4.70019676419),SLC6A17(3.81450029314),SLCO2B1(6.08811610631)
GO:0002237	response to molecule of bacterial origin	biological process	17/348	394/15302	0.00895	0.411939946380697	AXL(4.9376918307),CXCL8(7.51913652515),CYP1A2(6.34669522535),EDNRA(3.2509966608),GJA1(3.65927834028),IL12A(13.6267915993),IL1A(3.61890808642),IL24(5.3087520571),IRF8(3.26371452176),LOC119874472(5.47163019741),LOC119876918(12.3599169867),NCAM1(10.5666027162),NGFR(13.3212070368),NOD2(10.247860281),NOS2(5.85843032186),SELP(14.8859498902),SLPI(12.619674358)	AXL(4.9376918307),CXCL8(7.51913652515),CYP1A2(6.34669522535),EDNRA(3.2509966608),GJA1(3.65927834028),IL12A(13.6267915993),IL1A(3.61890808642),IL24(5.3087520571),IRF8(3.26371452176),LOC119874472(5.47163019741),LOC119876918(12.3599169867),NCAM1(10.5666027162),NGFR(13.3212070368),NOD2(10.247860281),NOS2(5.85843032186),SELP(14.8859498902),SLPI(12.619674358)
GO:1903522	regulation of blood circulation	biological process	13/348	271/15302	0.00932	0.427822887700535	ADD3(4.25193944603),ANK2(11.7918371285),ATP2B2(8.67835365397),BMP10(11.6427993292),CACNB2(5.50245832444),CD38(3.74153564725),GJA1(3.65927834028),GJA5(4.77235391536),HEY2(13.2656179764),NOS2(5.85843032186),SLC1A1(4.31578477431),SLC8A3(13.7543732556),THRB(5.62288018824)	ADD3(4.25193944603),ANK2(11.7918371285),ATP2B2(8.67835365397),BMP10(11.6427993292),CACNB2(5.50245832444),CD38(3.74153564725),GJA1(3.65927834028),GJA5(4.77235391536),HEY2(13.2656179764),NOS2(5.85843032186),SLC1A1(4.31578477431),SLC8A3(13.7543732556),THRB(5.62288018824)
GO:0010466	negative regulation of peptidase activity	biological process	11/348	212/15302	0.00935	0.428055466666667	ADORA2A(13.0917405989),GAS6(3.18371713431),IL24(5.3087520571),KLF4(3.99470053353),LRP2(8.64079924887),NGFR(13.3212070368),NR4A1(6.81052143414),SERPINB2(13.3006075741),SLPI(12.619674358),SPINK14(11.8932509623),SPP2(4.29259767885)	ADORA2A(13.0917405989),GAS6(3.18371713431),IL24(5.3087520571),KLF4(3.99470053353),LRP2(8.64079924887),NGFR(13.3212070368),NR4A1(6.81052143414),SERPINB2(13.3006075741),SLPI(12.619674358),SPINK14(11.8932509623),SPP2(4.29259767885)
GO:0035556	intracellular signal transduction	biological process	79/348	2707/15302	0.00951	0.434173098236776	ADCY4(3.17006094248),ADGRB2(3.5388732839),ADORA2A(13.0917405989),AKAP3(4.38178271709),ANK2(11.7918371285),AXL(4.9376918307),BANK1(11.101993174),BATF(4.48117845692),BMP10(11.6427993292),CACNB2(5.50245832444),CCDC88A(3.19471741847),CCL22(11.447987211),CD38(3.74153564725),CIDEB(13.0241423459),COL1A2(5.711933092),DACT1(12.4373272798),DCLK1(5.70153352934),DUSP2(6.20418960496),EDNRA(3.2509966608),EPGN(…	ADCY4(3.17006094248),ADGRB2(3.5388732839),ADORA2A(13.0917405989),AKAP3(4.38178271709),ANK2(11.7918371285),AXL(4.9376918307),BANK1(11.101993174),BATF(4.48117845692),BMP10(11.6427993292),CACNB2(5.50245832444),CCDC88A(3.19471741847),CCL22(11.447987211),CD38(3.74153564725),CIDEB(13.0241423459),COL1A2(5.711933092),DACT1(12.4373272798),DCLK1(5.70153352934),DUSP2(6.20418960496),EDNRA(3.2509966608),EPGN(…
GO:0016199	axon midline choice point recognition	biological process	4/348	37/15302	0.00961	0.434173098236776	IGSF9B(9.52947610537),RAC2(11.518966181),ROBO3(3.70684420203),TRIM9(3.67809925412)	IGSF9B(9.52947610537),RAC2(11.518966181),ROBO3(3.70684420203),TRIM9(3.67809925412)
GO:0042554	superoxide anion generation	biological process	4/348	37/15302	0.00961	0.434173098236776	LOC119874472(5.47163019741),LOC119876918(12.3599169867),OLR1(6.9731930049),PON3(3.89847146347)	LOC119874472(5.47163019741),LOC119876918(12.3599169867),OLR1(6.9731930049),PON3(3.89847146347)
GO:0007260	tyrosine phosphorylation of STAT protein	biological process	6/348	80/15302	0.00972	0.434173098236776	FLT3(4.01451574507),HCLS1(10.8281417746),IL12A(13.6267915993),IL24(5.3087520571),PECAM1(4.37056977646),TNFSF18(11.4778307703)	FLT3(4.01451574507),HCLS1(10.8281417746),IL12A(13.6267915993),IL24(5.3087520571),PECAM1(4.37056977646),TNFSF18(11.4778307703)
GO:0007268	chemical synaptic transmission	biological process	30/348	840/15302	0.00973	0.434173098236776	ADORA2A(13.0917405989),APBA1(6.22743888333),ATP2B2(8.67835365397),CACNB2(5.50245832444),CD38(3.74153564725),CPLX2(4.07036574602),CTNND2(3.47818647712),DLG2(4.22953283204),EGR2(4.94719513774),GABBR2(6.39060962906),GNAI1(4.28680595546),IGSF9B(9.52947610537),KCND1(10.1048171287),LZTS1(12.0539880848),MAP1B(3.19921454558),NCAM1(10.5666027162),NGFR(13.3212070368),NSG1(3.11688631925),PDE7B(7.29634504612…	ADORA2A(13.0917405989),APBA1(6.22743888333),ATP2B2(8.67835365397),CACNB2(5.50245832444),CD38(3.74153564725),CPLX2(4.07036574602),CTNND2(3.47818647712),DLG2(4.22953283204),EGR2(4.94719513774),GABBR2(6.39060962906),GNAI1(4.28680595546),IGSF9B(9.52947610537),KCND1(10.1048171287),LZTS1(12.0539880848),MAP1B(3.19921454558),NCAM1(10.5666027162),NGFR(13.3212070368),NSG1(3.11688631925),PDE7B(7.29634504612…
GO:0098916	anterograde trans-synaptic signaling	biological process	30/348	840/15302	0.00973	0.434173098236776	ADORA2A(13.0917405989),APBA1(6.22743888333),ATP2B2(8.67835365397),CACNB2(5.50245832444),CD38(3.74153564725),CPLX2(4.07036574602),CTNND2(3.47818647712),DLG2(4.22953283204),EGR2(4.94719513774),GABBR2(6.39060962906),GNAI1(4.28680595546),IGSF9B(9.52947610537),KCND1(10.1048171287),LZTS1(12.0539880848),MAP1B(3.19921454558),NCAM1(10.5666027162),NGFR(13.3212070368),NSG1(3.11688631925),PDE7B(7.29634504612…	ADORA2A(13.0917405989),APBA1(6.22743888333),ATP2B2(8.67835365397),CACNB2(5.50245832444),CD38(3.74153564725),CPLX2(4.07036574602),CTNND2(3.47818647712),DLG2(4.22953283204),EGR2(4.94719513774),GABBR2(6.39060962906),GNAI1(4.28680595546),IGSF9B(9.52947610537),KCND1(10.1048171287),LZTS1(12.0539880848),MAP1B(3.19921454558),NCAM1(10.5666027162),NGFR(13.3212070368),NSG1(3.11688631925),PDE7B(7.29634504612…
GO:0009404	toxin metabolic process	biological process	3/348	20/15302	0.00998	0.434173098236776	CYP1A1(4.073133213),CYP1A2(6.34669522535),PON3(3.89847146347)	CYP1A1(4.073133213),CYP1A2(6.34669522535),PON3(3.89847146347)
GO:0099623	regulation of cardiac muscle cell membrane repolarization	biological process	3/348	20/15302	0.00998	0.434173098236776	ANK2(11.7918371285),GJA1(3.65927834028),GJA5(4.77235391536)	ANK2(11.7918371285),GJA1(3.65927834028),GJA5(4.77235391536)
GO:0099625	ventricular cardiac muscle cell membrane repolarization	biological process	3/348	20/15302	0.00998	0.434173098236776	ANK2(11.7918371285),GJA1(3.65927834028),GJA5(4.77235391536)	ANK2(11.7918371285),GJA1(3.65927834028),GJA5(4.77235391536)
GO:0003175	tricuspid valve development	biological process	2/348	7/15302	0.01004	0.434173098236776	HEY2(13.2656179764),TBX20(4.2817402037)	HEY2(13.2656179764),TBX20(4.2817402037)
GO:0021540	corpus callosum morphogenesis	biological process	2/348	7/15302	0.01004	0.434173098236776	PRDM8(4.30166161271),ZEB2(11.6468511795)	PRDM8(4.30166161271),ZEB2(11.6468511795)
GO:0033338	medial fin development	biological process	2/348	7/15302	0.01004	0.434173098236776	DLX5(3.14422878452),GJA1(3.65927834028)	DLX5(3.14422878452),GJA1(3.65927834028)
GO:0035190	syncytial nuclear migration	biological process	2/348	7/15302	0.01004	0.434173098236776	L3MBTL4(12.3054623413),L3MBTL4_1(6.13040937733)	L3MBTL4(12.3054623413),L3MBTL4_1(6.13040937733)
GO:0035655	interleukin-18-mediated signaling pathway	biological process	2/348	7/15302	0.01004	0.434173098236776	IL18BP(3.0862390385),IL18RAP(12.7992991626)	IL18BP(3.0862390385),IL18RAP(12.7992991626)
GO:0035701	hematopoietic stem cell migration	biological process	2/348	7/15302	0.01004	0.434173098236776	GAS6(3.18371713431),LOC119863891(8.59485963255)	GAS6(3.18371713431),LOC119863891(8.59485963255)
GO:0042940	D-amino acid transport	biological process	2/348	7/15302	0.01004	0.434173098236776	SLC1A1(4.31578477431),SLC1A3(9.78404587023)	SLC1A1(4.31578477431),SLC1A3(9.78404587023)
GO:0051799	negative regulation of hair follicle development	biological process	2/348	7/15302	0.01004	0.434173098236776	NGFR(13.3212070368),SMO(4.58762649937)	NGFR(13.3212070368),SMO(4.58762649937)
GO:0060371	regulation of atrial cardiac muscle cell membrane depolarization	biological process	2/348	7/15302	0.01004	0.434173098236776	GJA1(3.65927834028),GJA5(4.77235391536)	GJA1(3.65927834028),GJA5(4.77235391536)
GO:0060373	regulation of ventricular cardiac muscle cell membrane depolarization	biological process	2/348	7/15302	0.01004	0.434173098236776	GJA1(3.65927834028),GJA5(4.77235391536)	GJA1(3.65927834028),GJA5(4.77235391536)
GO:0070778	L-aspartate transmembrane transport	biological process	2/348	7/15302	0.01004	0.434173098236776	SLC1A1(4.31578477431),SLC1A3(9.78404587023)	SLC1A1(4.31578477431),SLC1A3(9.78404587023)
GO:0071671	regulation of smooth muscle cell chemotaxis	biological process	2/348	7/15302	0.01004	0.434173098236776	GJA1(3.65927834028),LPAR1(3.39972563077)	GJA1(3.65927834028),LPAR1(3.39972563077)
GO:1902035	positive regulation of hematopoietic stem cell proliferation	biological process	2/348	7/15302	0.01004	0.434173098236776	LOC119874472(5.47163019741),LOC119876918(12.3599169867)	LOC119874472(5.47163019741),LOC119876918(12.3599169867)
GO:0014911	positive regulation of smooth muscle cell migration	biological process	5/348	58/15302	0.01011	0.436101708542714	GJA1(3.65927834028),HAS2(3.11066663552),LPAR1(3.39972563077),NR4A3(5.13333886309),SMO(4.58762649937)	GJA1(3.65927834028),HAS2(3.11066663552),LPAR1(3.39972563077),NR4A3(5.13333886309),SMO(4.58762649937)
GO:0099537	trans-synaptic signaling	biological process	30/348	844/15302	0.01036	0.445765614035088	ADORA2A(13.0917405989),APBA1(6.22743888333),ATP2B2(8.67835365397),CACNB2(5.50245832444),CD38(3.74153564725),CPLX2(4.07036574602),CTNND2(3.47818647712),DLG2(4.22953283204),EGR2(4.94719513774),GABBR2(6.39060962906),GNAI1(4.28680595546),IGSF9B(9.52947610537),KCND1(10.1048171287),LZTS1(12.0539880848),MAP1B(3.19921454558),NCAM1(10.5666027162),NGFR(13.3212070368),NSG1(3.11688631925),PDE7B(7.29634504612…	ADORA2A(13.0917405989),APBA1(6.22743888333),ATP2B2(8.67835365397),CACNB2(5.50245832444),CD38(3.74153564725),CPLX2(4.07036574602),CTNND2(3.47818647712),DLG2(4.22953283204),EGR2(4.94719513774),GABBR2(6.39060962906),GNAI1(4.28680595546),IGSF9B(9.52947610537),KCND1(10.1048171287),LZTS1(12.0539880848),MAP1B(3.19921454558),NCAM1(10.5666027162),NGFR(13.3212070368),NSG1(3.11688631925),PDE7B(7.29634504612…
GO:0065008	regulation of biological quality	biological process	117/348	4271/15302	0.01051	0.448322772277228	ADCY4(3.17006094248),ADD3(4.25193944603),ADGRB2(3.5388732839),ADORA2A(13.0917405989),ANK1(4.78640256845),ANK2(11.7918371285),APBA1(6.22743888333),ATP2B2(8.67835365397),ATP6V0D2(3.59454825548),AXL(4.9376918307),BAMBI(4.65321629915),C28H10orf90(7.37449733662),CA4(4.59508574007),CACNB2(5.50245832444),CAP2(4.28599962128),CD38(3.74153564725),CHST3(3.79949796021),CMTM2(12.5926252173),COL1A2(5.711933092…	ADCY4(3.17006094248),ADD3(4.25193944603),ADGRB2(3.5388732839),ADORA2A(13.0917405989),ANK1(4.78640256845),ANK2(11.7918371285),APBA1(6.22743888333),ATP2B2(8.67835365397),ATP6V0D2(3.59454825548),AXL(4.9376918307),BAMBI(4.65321629915),C28H10orf90(7.37449733662),CA4(4.59508574007),CACNB2(5.50245832444),CAP2(4.28599962128),CD38(3.74153564725),CHST3(3.79949796021),CMTM2(12.5926252173),COL1A2(5.711933092…
GO:0021952	central nervous system projection neuron axonogenesis	biological process	4/348	38/15302	0.01055	0.448322772277228	DCLK1(5.70153352934),NR4A2(5.06794830928),PRDM8(4.30166161271),ZEB2(11.6468511795)	DCLK1(5.70153352934),NR4A2(5.06794830928),PRDM8(4.30166161271),ZEB2(11.6468511795)
GO:0032735	positive regulation of interleukin-12 production	biological process	4/348	38/15302	0.01055	0.448322772277228	FLT3(4.01451574507),IRF8(3.26371452176),NOD2(10.247860281),PLCB1(5.89588199235)	FLT3(4.01451574507),IRF8(3.26371452176),NOD2(10.247860281),PLCB1(5.89588199235)
GO:0086002	cardiac muscle cell action potential involved in contraction	biological process	4/348	38/15302	0.01055	0.448322772277228	ANK2(11.7918371285),CACNB2(5.50245832444),GJA1(3.65927834028),GJA5(4.77235391536)	ANK2(11.7918371285),CACNB2(5.50245832444),GJA1(3.65927834028),GJA5(4.77235391536)
GO:0090322	regulation of superoxide metabolic process	biological process	4/348	38/15302	0.01055	0.448322772277228	LOC119874472(5.47163019741),LOC119876918(12.3599169867),OLR1(6.9731930049),PON3(3.89847146347)	LOC119874472(5.47163019741),LOC119876918(12.3599169867),OLR1(6.9731930049),PON3(3.89847146347)
GO:0099536	synaptic signaling	biological process	30/348	846/15302	0.01068	0.452726518518519	ADORA2A(13.0917405989),APBA1(6.22743888333),ATP2B2(8.67835365397),CACNB2(5.50245832444),CD38(3.74153564725),CPLX2(4.07036574602),CTNND2(3.47818647712),DLG2(4.22953283204),EGR2(4.94719513774),GABBR2(6.39060962906),GNAI1(4.28680595546),IGSF9B(9.52947610537),KCND1(10.1048171287),LZTS1(12.0539880848),MAP1B(3.19921454558),NCAM1(10.5666027162),NGFR(13.3212070368),NSG1(3.11688631925),PDE7B(7.29634504612…	ADORA2A(13.0917405989),APBA1(6.22743888333),ATP2B2(8.67835365397),CACNB2(5.50245832444),CD38(3.74153564725),CPLX2(4.07036574602),CTNND2(3.47818647712),DLG2(4.22953283204),EGR2(4.94719513774),GABBR2(6.39060962906),GNAI1(4.28680595546),IGSF9B(9.52947610537),KCND1(10.1048171287),LZTS1(12.0539880848),MAP1B(3.19921454558),NCAM1(10.5666027162),NGFR(13.3212070368),NSG1(3.11688631925),PDE7B(7.29634504612…
GO:0080134	regulation of response to stress	biological process	47/348	1473/15302	0.01084	0.458377142857143	ADORA2A(13.0917405989),BMP10(11.6427993292),C1R(3.22386239552),CD226(10.6868156446),CXCL8(7.51913652515),DACT1(12.4373272798),DDR2(3.69573217885),DMBT1(3.02096907709),DUOXA1(10.7433253375),EDNRA(3.2509966608),GBP5(6.06981626019),GJA1(3.65927834028),GPR17(4.11343576379),HPSE(4.52409508963),IL12A(13.6267915993),IL18RAP(12.7992991626),IL1A(3.61890808642),IL1R2(5.60303465166),IL1RL1(6.53801929486),IL…	ADORA2A(13.0917405989),BMP10(11.6427993292),C1R(3.22386239552),CD226(10.6868156446),CXCL8(7.51913652515),DACT1(12.4373272798),DDR2(3.69573217885),DMBT1(3.02096907709),DUOXA1(10.7433253375),EDNRA(3.2509966608),GBP5(6.06981626019),GJA1(3.65927834028),GPR17(4.11343576379),HPSE(4.52409508963),IL12A(13.6267915993),IL18RAP(12.7992991626),IL1A(3.61890808642),IL1R2(5.60303465166),IL1RL1(6.53801929486),IL…
GO:0040007	growth	biological process	47/348	1474/15302	0.01096	0.462312727272727	ADCY4(3.17006094248),ALOX15B(5.58008827588),ANK2(11.7918371285),ANOS1(4.91761836035),APBA1(6.22743888333),AREG(4.02461758329),BMP10(11.6427993292),C28H10orf90(7.37449733662),CD38(3.74153564725),CGREF1(3.11840747148),DCLK1(5.70153352934),DDR2(3.69573217885),DMBT1(3.02096907709),DMBX1(13.5445370652),FBP1(3.37897772853),FLT3(4.01451574507),FSTL4(3.56477399555),GAS6(3.18371713431),GJA1(3.65927834028)…	ADCY4(3.17006094248),ALOX15B(5.58008827588),ANK2(11.7918371285),ANOS1(4.91761836035),APBA1(6.22743888333),AREG(4.02461758329),BMP10(11.6427993292),C28H10orf90(7.37449733662),CD38(3.74153564725),CGREF1(3.11840747148),DCLK1(5.70153352934),DDR2(3.69573217885),DMBT1(3.02096907709),DMBX1(13.5445370652),FBP1(3.37897772853),FLT3(4.01451574507),FSTL4(3.56477399555),GAS6(3.18371713431),GJA1(3.65927834028)…
GO:0071346	cellular response to interferon-gamma	biological process	9/348	160/15302	0.01102	0.46370431372549	CCL22(11.447987211),GBP1(4.04449485969),GBP5(6.06981626019),GBP6(3.03149087819),IRF8(3.26371452176),NCAM1(10.5666027162),NOS2(5.85843032186),PECAM1(4.37056977646),RAB7B(10.0336386555)	CCL22(11.447987211),GBP1(4.04449485969),GBP5(6.06981626019),GBP6(3.03149087819),IRF8(3.26371452176),NCAM1(10.5666027162),NOS2(5.85843032186),PECAM1(4.37056977646),RAB7B(10.0336386555)
GO:0031347	regulation of defense response	biological process	27/348	742/15302	0.01105	0.463829828850856	ADORA2A(13.0917405989),C1R(3.22386239552),CD226(10.6868156446),CXCL8(7.51913652515),DMBT1(3.02096907709),DUOXA1(10.7433253375),EDNRA(3.2509966608),GBP5(6.06981626019),GJA1(3.65927834028),GPR17(4.11343576379),IL12A(13.6267915993),IL18RAP(12.7992991626),IL1R2(5.60303465166),IL1RL1(6.53801929486),IL27(4.00698776414),KLF4(3.99470053353),LOC119874472(5.47163019741),LOC119876918(12.3599169867),NLRP1(8.…	ADORA2A(13.0917405989),C1R(3.22386239552),CD226(10.6868156446),CXCL8(7.51913652515),DMBT1(3.02096907709),DUOXA1(10.7433253375),EDNRA(3.2509966608),GBP5(6.06981626019),GJA1(3.65927834028),GPR17(4.11343576379),IL12A(13.6267915993),IL18RAP(12.7992991626),IL1R2(5.60303465166),IL1RL1(6.53801929486),IL27(4.00698776414),KLF4(3.99470053353),LOC119874472(5.47163019741),LOC119876918(12.3599169867),NLRP1(8.…
GO:0032496	response to lipopolysaccharide	biological process	16/348	371/15302	0.01108	0.463954731707317	AXL(4.9376918307),CXCL8(7.51913652515),CYP1A2(6.34669522535),EDNRA(3.2509966608),GJA1(3.65927834028),IL12A(13.6267915993),IL1A(3.61890808642),IL24(5.3087520571),IRF8(3.26371452176),LOC119874472(5.47163019741),LOC119876918(12.3599169867),NGFR(13.3212070368),NOD2(10.247860281),NOS2(5.85843032186),SELP(14.8859498902),SLPI(12.619674358)	AXL(4.9376918307),CXCL8(7.51913652515),CYP1A2(6.34669522535),EDNRA(3.2509966608),GJA1(3.65927834028),IL12A(13.6267915993),IL1A(3.61890808642),IL24(5.3087520571),IRF8(3.26371452176),LOC119874472(5.47163019741),LOC119876918(12.3599169867),NGFR(13.3212070368),NOD2(10.247860281),NOS2(5.85843032186),SELP(14.8859498902),SLPI(12.619674358)
GO:0045444	fat cell differentiation	biological process	11/348	218/15302	0.01137	0.467666037735849	DACT1(12.4373272798),EGR2(4.94719513774),IL11(6.40109098867),KLF4(3.99470053353),LAMA4(12.4694467994),LRRC8C(3.74330297914),NR4A1(6.81052143414),NR4A2(5.06794830928),NR4A3(5.13333886309),PLCB1(5.89588199235),RORA(10.7204893901)	DACT1(12.4373272798),EGR2(4.94719513774),IL11(6.40109098867),KLF4(3.99470053353),LAMA4(12.4694467994),LRRC8C(3.74330297914),NR4A1(6.81052143414),NR4A2(5.06794830928),NR4A3(5.13333886309),PLCB1(5.89588199235),RORA(10.7204893901)
GO:0060485	mesenchyme development	biological process	14/348	309/15302	0.01140	0.467666037735849	BAMBI(4.65321629915),EDNRA(3.2509966608),GBX2(6.76654344722),GJA1(3.65927834028),HAS2(3.11066663552),HEY2(13.2656179764),HEYL(13.0864895558),PDPN(3.36922124749),SEMA3D(11.0840598343),SMO(4.58762649937),TBX20(4.2817402037),TCF15(3.61498342784),ZEB2(11.6468511795),ZIC2(15.385844879)	BAMBI(4.65321629915),EDNRA(3.2509966608),GBX2(6.76654344722),GJA1(3.65927834028),HAS2(3.11066663552),HEY2(13.2656179764),HEYL(13.0864895558),PDPN(3.36922124749),SEMA3D(11.0840598343),SMO(4.58762649937),TBX20(4.2817402037),TCF15(3.61498342784),ZEB2(11.6468511795),ZIC2(15.385844879)
GO:0032816	positive regulation of natural killer cell activation	biological process	3/348	21/15302	0.01144	0.467666037735849	AXL(4.9376918307),GAS6(3.18371713431),IL12A(13.6267915993)	AXL(4.9376918307),GAS6(3.18371713431),IL12A(13.6267915993)
GO:0035161	imaginal disc lineage restriction	biological process	3/348	21/15302	0.01144	0.467666037735849	LFNG(3.28844841139),SMO(4.58762649937),VGLL2(5.31066282503)	LFNG(3.28844841139),SMO(4.58762649937),VGLL2(5.31066282503)
GO:0045683	negative regulation of epidermis development	biological process	3/348	21/15302	0.01144	0.467666037735849	CDSN(5.64984549421),NGFR(13.3212070368),SMO(4.58762649937)	CDSN(5.64984549421),NGFR(13.3212070368),SMO(4.58762649937)
GO:0071605	monocyte chemotactic protein-1 production	biological process	3/348	21/15302	0.01144	0.467666037735849	IL1A(3.61890808642),MCOLN2(4.99994335868),NOD2(10.247860281)	IL1A(3.61890808642),MCOLN2(4.99994335868),NOD2(10.247860281)
GO:0071637	regulation of monocyte chemotactic protein-1 production	biological process	3/348	21/15302	0.01144	0.467666037735849	IL1A(3.61890808642),MCOLN2(4.99994335868),NOD2(10.247860281)	IL1A(3.61890808642),MCOLN2(4.99994335868),NOD2(10.247860281)
GO:0097503	sialylation	biological process	3/348	21/15302	0.01144	0.467666037735849	ST6GALNAC2(5.22147035259),ST8SIA4(8.65031474444),ST8SIA5(12.5467755162)	ST6GALNAC2(5.22147035259),ST8SIA4(8.65031474444),ST8SIA5(12.5467755162)
GO:2000193	positive regulation of fatty acid transport	biological process	3/348	21/15302	0.01144	0.467666037735849	ACSL5(7.27935733739),IL1A(3.61890808642),PLA2R1(4.54517290411)	ACSL5(7.27935733739),IL1A(3.61890808642),PLA2R1(4.54517290411)
GO:0003151	outflow tract morphogenesis	biological process	6/348	83/15302	0.01154	0.467666037735849	GJA5(4.77235391536),HEY2(13.2656179764),HEYL(13.0864895558),LRP2(8.64079924887),ROBO3(3.70684420203),TBX20(4.2817402037)	GJA5(4.77235391536),HEY2(13.2656179764),HEYL(13.0864895558),LRP2(8.64079924887),ROBO3(3.70684420203),TBX20(4.2817402037)
GO:0031341	regulation of cell killing	biological process	6/348	83/15302	0.01154	0.467666037735849	CD226(10.6868156446),IL12A(13.6267915993),IL18RAP(12.7992991626),LOC119874472(5.47163019741),LOC119876918(12.3599169867),NOS2(5.85843032186)	CD226(10.6868156446),IL12A(13.6267915993),IL18RAP(12.7992991626),LOC119874472(5.47163019741),LOC119876918(12.3599169867),NOS2(5.85843032186)
GO:0043367	CD4-positive, alpha-beta T cell differentiation	biological process	6/348	83/15302	0.01154	0.467666037735849	BATF(4.48117845692),IL12A(13.6267915993),IL27(4.00698776414),RORA(10.7204893901),RUNX3(5.5301429207),TNFSF18(11.4778307703)	BATF(4.48117845692),IL12A(13.6267915993),IL27(4.00698776414),RORA(10.7204893901),RUNX3(5.5301429207),TNFSF18(11.4778307703)
GO:0002534	cytokine production involved in inflammatory response	biological process	4/348	39/15302	0.01155	0.467666037735849	GBP5(6.06981626019),IL1R2(5.60303465166),NOD2(10.247860281),NOS2(5.85843032186)	GBP5(6.06981626019),IL1R2(5.60303465166),NOD2(10.247860281),NOS2(5.85843032186)
GO:0007340	acrosome reaction	biological process	4/348	39/15302	0.01155	0.467666037735849	AKAP3(4.38178271709),PLB1(3.03320108056),PLCB1(5.89588199235),SPINK14(11.8932509623)	AKAP3(4.38178271709),PLB1(3.03320108056),PLCB1(5.89588199235),SPINK14(11.8932509623)
GO:0044431	Golgi apparatus part	cellular component	28/347	756/15280	0.00763	0.476466666666667	A4GALT(4.57675051509),ADORA2A(13.0917405989),APBA1(6.22743888333),ARSL(6.81447648182),CA4(4.59508574007),CHST2(4.15964988547),CHST3(3.79949796021),DOP1B(3.55081364782),GALNT5(15.3817078675),GAS6(3.18371713431),GJA1(3.65927834028),IL12A(13.6267915993),LFNG(3.28844841139),LOC100683203(12.3682799995),MGAT4A(3.85798758001),NCAM1(10.5666027162),NSG1(3.11688631925),OGN(3.09304363556),OMD(10.6699391489)…	A4GALT(4.57675051509),ADORA2A(13.0917405989),APBA1(6.22743888333),ARSL(6.81447648182),CA4(4.59508574007),CHST2(4.15964988547),CHST3(3.79949796021),DOP1B(3.55081364782),GALNT5(15.3817078675),GAS6(3.18371713431),GJA1(3.65927834028),IL12A(13.6267915993),LFNG(3.28844841139),LOC100683203(12.3682799995),MGAT4A(3.85798758001),NCAM1(10.5666027162),NSG1(3.11688631925),OGN(3.09304363556),OMD(10.6699391489)…
GO:0005903	brush border	cellular component	8/347	125/15280	0.00770	0.476466666666667	ADD3(4.25193944603),CA4(4.59508574007),ENPEP(7.08127865619),LRP2(8.64079924887),PDZD3(3.07848398843),PLB1(3.03320108056),SLC9B2(8.11136487328),USH1C(3.20657301897)	ADD3(4.25193944603),CA4(4.59508574007),ENPEP(7.08127865619),LRP2(8.64079924887),PDZD3(3.07848398843),PLB1(3.03320108056),SLC9B2(8.11136487328),USH1C(3.20657301897)
GO:0060047	heart contraction	biological process	12/348	250/15302	0.01217	0.491610729411765	ANK2(11.7918371285),ATP2B2(8.67835365397),BMP10(11.6427993292),CACNB2(5.50245832444),GJA1(3.65927834028),GJA5(4.77235391536),HEY2(13.2656179764),LOC119863891(8.59485963255),NOS2(5.85843032186),SLC1A1(4.31578477431),SLC8A3(13.7543732556),THRB(5.62288018824)	ANK2(11.7918371285),ATP2B2(8.67835365397),BMP10(11.6427993292),CACNB2(5.50245832444),GJA1(3.65927834028),GJA5(4.77235391536),HEY2(13.2656179764),LOC119863891(8.59485963255),NOS2(5.85843032186),SLC1A1(4.31578477431),SLC8A3(13.7543732556),THRB(5.62288018824)
GO:0042633	hair cycle	biological process	7/348	109/15302	0.01221	0.492068732394366	HPSE(4.52409508963),LRP4(10.1643790148),NGFR(13.3212070368),SMO(4.58762649937),SOSTDC1(5.64225946527),SOX21(4.41566192444),TGM3(12.2486372176)	HPSE(4.52409508963),LRP4(10.1643790148),NGFR(13.3212070368),SMO(4.58762649937),SOSTDC1(5.64225946527),SOX21(4.41566192444),TGM3(12.2486372176)
GO:0042133	neurotransmitter metabolic process	biological process	9/348	163/15302	0.01233	0.494423406113537	ATP2B2(8.67835365397),HNMT(3.54890477378),KLF4(3.99470053353),NAALAD2(4.05863602784),NOS2(5.85843032186),RORA(10.7204893901),SLC1A3(9.78404587023),SMPD3(9.55891173279),UPB1(11.226554689)	ATP2B2(8.67835365397),HNMT(3.54890477378),KLF4(3.99470053353),NAALAD2(4.05863602784),NOS2(5.85843032186),RORA(10.7204893901),SLC1A3(9.78404587023),SMPD3(9.55891173279),UPB1(11.226554689)
GO:0033002	muscle cell proliferation	biological process	11/348	221/15302	0.01250	0.494423406113537	BMP10(11.6427993292),EDNRA(3.2509966608),GJA1(3.65927834028),HEY2(13.2656179764),IL12A(13.6267915993),KLF4(3.99470053353),NCAM1(10.5666027162),NR4A3(5.13333886309),OGN(3.09304363556),SULF1(4.8505952866),TBX20(4.2817402037)	BMP10(11.6427993292),EDNRA(3.2509966608),GJA1(3.65927834028),HEY2(13.2656179764),IL12A(13.6267915993),KLF4(3.99470053353),NCAM1(10.5666027162),NR4A3(5.13333886309),OGN(3.09304363556),SULF1(4.8505952866),TBX20(4.2817402037)
GO:0033273	response to vitamin	biological process	8/348	136/15302	0.01256	0.494423406113537	CYP24A1(3.0755049412),GAS6(3.18371713431),IL1A(3.61890808642),KL(3.68948711336),LRP2(8.64079924887),MAP1B(3.19921454558),NOS2(5.85843032186),STC2(3.53532622191)	CYP24A1(3.0755049412),GAS6(3.18371713431),IL1A(3.61890808642),KL(3.68948711336),LRP2(8.64079924887),MAP1B(3.19921454558),NOS2(5.85843032186),STC2(3.53532622191)
GO:0017157	regulation of exocytosis	biological process	10/348	192/15302	0.01259	0.494423406113537	CPLX2(4.07036574602),GABBR2(6.39060962906),LGI3(3.24175674301),NCAM1(10.5666027162),RAC2(11.518966181),SMPD3(9.55891173279),STXBP5L(8.82790368734),SYT1(3.55137504628),SYT13(15.4110208925),SYTL3(3.51105510327)	CPLX2(4.07036574602),GABBR2(6.39060962906),LGI3(3.24175674301),NCAM1(10.5666027162),RAC2(11.518966181),SMPD3(9.55891173279),STXBP5L(8.82790368734),SYT1(3.55137504628),SYT13(15.4110208925),SYTL3(3.51105510327)
GO:0050704	regulation of interleukin-1 secretion	biological process	4/348	40/15302	0.01261	0.494423406113537	GAS6(3.18371713431),IL1R2(5.60303465166),NLRP1(8.52672092439),NOD2(10.247860281)	GAS6(3.18371713431),IL1R2(5.60303465166),NLRP1(8.52672092439),NOD2(10.247860281)
GO:0055023	positive regulation of cardiac muscle tissue growth	biological process	4/348	40/15302	0.01261	0.494423406113537	BMP10(11.6427993292),HEY2(13.2656179764),NCAM1(10.5666027162),TBX20(4.2817402037)	BMP10(11.6427993292),HEY2(13.2656179764),NCAM1(10.5666027162),TBX20(4.2817402037)
GO:0072604	interleukin-6 secretion	biological process	4/348	40/15302	0.01261	0.494423406113537	BANK1(11.101993174),GAS6(3.18371713431),LOC119870378(11.543238089),NOS2(5.85843032186)	BANK1(11.101993174),GAS6(3.18371713431),LOC119870378(11.543238089),NOS2(5.85843032186)
GO:0097120	receptor localization to synapse	biological process	4/348	40/15302	0.01261	0.494423406113537	APBA1(6.22743888333),DLG2(4.22953283204),NSG1(3.11688631925),SNAP91(4.33884461459)	APBA1(6.22743888333),DLG2(4.22953283204),NSG1(3.11688631925),SNAP91(4.33884461459)
GO:0070848	response to growth factor	biological process	28/348	786/15302	0.01270	0.494423406113537	ANOS1(4.91761836035),BAMBI(4.65321629915),BMP10(11.6427993292),CHRDL1(4.74559702026),COL1A2(5.711933092),DKK3(5.5701366609),DLX1(3.62799015783),DLX5(3.14422878452),EGR3(3.24679223194),EGR4(3.36675595749),FAT4(3.39237533094),FLT3(4.01451574507),GAS6(3.18371713431),GJA1(3.65927834028),HAS2(3.11066663552),HEYL(13.0864895558),KL(3.68948711336),KLF4(3.99470053353),LRP2(8.64079924887),MAP1B(3.199214545…	ANOS1(4.91761836035),BAMBI(4.65321629915),BMP10(11.6427993292),CHRDL1(4.74559702026),COL1A2(5.711933092),DKK3(5.5701366609),DLX1(3.62799015783),DLX5(3.14422878452),EGR3(3.24679223194),EGR4(3.36675595749),FAT4(3.39237533094),FLT3(4.01451574507),GAS6(3.18371713431),GJA1(3.65927834028),HAS2(3.11066663552),HEYL(13.0864895558),KL(3.68948711336),KLF4(3.99470053353),LRP2(8.64079924887),MAP1B(3.199214545…
GO:0048639	positive regulation of developmental growth	biological process	15/348	345/15302	0.01277	0.494423406113537	ANK2(11.7918371285),BMP10(11.6427993292),FLT3(4.01451574507),HEY2(13.2656179764),LOC119863891(8.59485963255),MAP1B(3.19921454558),MCOLN2(4.99994335868),NCAM1(10.5666027162),PAK3(3.26467463722),PLCB1(5.89588199235),RAC2(11.518966181),SMO(4.58762649937),SYT1(3.55137504628),TBX20(4.2817402037),ZEB2(11.6468511795)	ANK2(11.7918371285),BMP10(11.6427993292),FLT3(4.01451574507),HEY2(13.2656179764),LOC119863891(8.59485963255),MAP1B(3.19921454558),MCOLN2(4.99994335868),NCAM1(10.5666027162),PAK3(3.26467463722),PLCB1(5.89588199235),RAC2(11.518966181),SMO(4.58762649937),SYT1(3.55137504628),TBX20(4.2817402037),ZEB2(11.6468511795)
GO:0032642	regulation of chemokine production	biological process	6/348	85/15302	0.01288	0.494423406113537	ALOX15B(5.58008827588),IL1A(3.61890808642),IL1RL1(6.53801929486),KLF4(3.99470053353),MCOLN2(4.99994335868),NOD2(10.247860281)	ALOX15B(5.58008827588),IL1A(3.61890808642),IL1RL1(6.53801929486),KLF4(3.99470053353),MCOLN2(4.99994335868),NOD2(10.247860281)
GO:0052652	cyclic purine nucleotide metabolic process	biological process	6/348	85/15302	0.01288	0.494423406113537	ADCY4(3.17006094248),ADORA2A(13.0917405989),CAP2(4.28599962128),GABBR2(6.39060962906),NOS2(5.85843032186),PDZD3(3.07848398843)	ADCY4(3.17006094248),ADORA2A(13.0917405989),CAP2(4.28599962128),GABBR2(6.39060962906),NOS2(5.85843032186),PDZD3(3.07848398843)
GO:0021953	central nervous system neuron differentiation	biological process	11/348	222/15302	0.01289	0.494423406113537	ATP2B2(8.67835365397),DCLK1(5.70153352934),DLX1(3.62799015783),DLX5(3.14422878452),GBX2(6.76654344722),NR4A2(5.06794830928),PRDM8(4.30166161271),RORA(10.7204893901),SMO(4.58762649937),TBX20(4.2817402037),ZEB2(11.6468511795)	ATP2B2(8.67835365397),DCLK1(5.70153352934),DLX1(3.62799015783),DLX5(3.14422878452),GBX2(6.76654344722),NR4A2(5.06794830928),PRDM8(4.30166161271),RORA(10.7204893901),SMO(4.58762649937),TBX20(4.2817402037),ZEB2(11.6468511795)
GO:0043583	ear development	biological process	12/348	252/15302	0.01290	0.494423406113537	ATP2B2(8.67835365397),DLX3(10.8830810894),DLX5(3.14422878452),DLX6(10.9705157707),FAT4(3.39237533094),GBX2(6.76654344722),HEY2(13.2656179764),NR4A3(5.13333886309),PRRX1(7.36170964806),TCF15(3.61498342784),THRB(5.62288018824),USH1C(3.20657301897)	ATP2B2(8.67835365397),DLX3(10.8830810894),DLX5(3.14422878452),DLX6(10.9705157707),FAT4(3.39237533094),GBX2(6.76654344722),HEY2(13.2656179764),NR4A3(5.13333886309),PRRX1(7.36170964806),TCF15(3.61498342784),THRB(5.62288018824),USH1C(3.20657301897)
GO:0071363	cellular response to growth factor stimulus	biological process	27/348	752/15302	0.01299	0.494423406113537	ANOS1(4.91761836035),BAMBI(4.65321629915),BMP10(11.6427993292),CHRDL1(4.74559702026),COL1A2(5.711933092),DKK3(5.5701366609),DLX1(3.62799015783),DLX5(3.14422878452),EGR3(3.24679223194),EGR4(3.36675595749),FAT4(3.39237533094),FLT3(4.01451574507),GAS6(3.18371713431),GJA1(3.65927834028),HAS2(3.11066663552),HEYL(13.0864895558),KL(3.68948711336),KLF4(3.99470053353),LRP2(8.64079924887),MAP1B(3.199214545…	ANOS1(4.91761836035),BAMBI(4.65321629915),BMP10(11.6427993292),CHRDL1(4.74559702026),COL1A2(5.711933092),DKK3(5.5701366609),DLX1(3.62799015783),DLX5(3.14422878452),EGR3(3.24679223194),EGR4(3.36675595749),FAT4(3.39237533094),FLT3(4.01451574507),GAS6(3.18371713431),GJA1(3.65927834028),HAS2(3.11066663552),HEYL(13.0864895558),KL(3.68948711336),KLF4(3.99470053353),LRP2(8.64079924887),MAP1B(3.199214545…
GO:0001562	response to protozoan	biological process	3/348	22/15302	0.01303	0.494423406113537	BATF(4.48117845692),IL12A(13.6267915993),IRF8(3.26371452176)	BATF(4.48117845692),IL12A(13.6267915993),IRF8(3.26371452176)
GO:0006688	glycosphingolipid biosynthetic process	biological process	3/348	22/15302	0.01303	0.494423406113537	A4GALT(4.57675051509),ST8SIA4(8.65031474444),ST8SIA5(12.5467755162)	A4GALT(4.57675051509),ST8SIA4(8.65031474444),ST8SIA5(12.5467755162)
GO:0032930	positive regulation of superoxide anion generation	biological process	3/348	22/15302	0.01303	0.494423406113537	LOC119874472(5.47163019741),LOC119876918(12.3599169867),OLR1(6.9731930049)	LOC119874472(5.47163019741),LOC119876918(12.3599169867),OLR1(6.9731930049)
GO:0060046	regulation of acrosome reaction	biological process	3/348	22/15302	0.01303	0.494423406113537	PLB1(3.03320108056),PLCB1(5.89588199235),SPINK14(11.8932509623)	PLB1(3.03320108056),PLCB1(5.89588199235),SPINK14(11.8932509623)
GO:0009719	response to endogenous stimulus	biological process	57/348	1874/15302	0.01312	0.494423406113537	ACSL5(7.27935733739),ADCY4(3.17006094248),ANOS1(4.91761836035),AREG(4.02461758329),ATP6V0D2(3.59454825548),BAMBI(4.65321629915),BMP10(11.6427993292),CA4(4.59508574007),CD38(3.74153564725),CHRDL1(4.74559702026),COL1A2(5.711933092),CYP1A2(6.34669522535),CYP7B1(3.5633874713),DKK3(5.5701366609),DLX1(3.62799015783),DLX5(3.14422878452),EGR2(4.94719513774),EGR3(3.24679223194),FAT4(3.39237533094),FBP1(3.…	ACSL5(7.27935733739),ADCY4(3.17006094248),ANOS1(4.91761836035),AREG(4.02461758329),ATP6V0D2(3.59454825548),BAMBI(4.65321629915),BMP10(11.6427993292),CA4(4.59508574007),CD38(3.74153564725),CHRDL1(4.74559702026),COL1A2(5.711933092),CYP1A2(6.34669522535),CYP7B1(3.5633874713),DKK3(5.5701366609),DLX1(3.62799015783),DLX5(3.14422878452),EGR2(4.94719513774),EGR3(3.24679223194),FAT4(3.39237533094),FBP1(3.…
GO:0048589	developmental growth	biological process	37/348	1115/15302	0.01317	0.494423406113537	ADCY4(3.17006094248),ANK2(11.7918371285),ANOS1(4.91761836035),APBA1(6.22743888333),AREG(4.02461758329),BMP10(11.6427993292),DCLK1(5.70153352934),DDR2(3.69573217885),DMBT1(3.02096907709),DMBX1(13.5445370652),FLT3(4.01451574507),FSTL4(3.56477399555),GAS6(3.18371713431),GJA1(3.65927834028),HEY2(13.2656179764),LFNG(3.28844841139),LOC119863891(8.59485963255),LRP4(10.1643790148),MAP1B(3.19921454558),MC…	ADCY4(3.17006094248),ANK2(11.7918371285),ANOS1(4.91761836035),APBA1(6.22743888333),AREG(4.02461758329),BMP10(11.6427993292),DCLK1(5.70153352934),DDR2(3.69573217885),DMBT1(3.02096907709),DMBX1(13.5445370652),FLT3(4.01451574507),FSTL4(3.56477399555),GAS6(3.18371713431),GJA1(3.65927834028),HEY2(13.2656179764),LFNG(3.28844841139),LOC119863891(8.59485963255),LRP4(10.1643790148),MAP1B(3.19921454558),MC…
GO:0002857	positive regulation of natural killer cell mediated immune response to tumor cell	biological process	2/348	8/15302	0.01319	0.494423406113537	CD226(10.6868156446),IL12A(13.6267915993)	CD226(10.6868156446),IL12A(13.6267915993)
GO:0002860	positive regulation of natural killer cell mediated cytotoxicity directed against tumor cell target	biological process	2/348	8/15302	0.01319	0.494423406113537	CD226(10.6868156446),IL12A(13.6267915993)	CD226(10.6868156446),IL12A(13.6267915993)
GO:0006116	NADH oxidation	biological process	2/348	8/15302	0.01319	0.494423406113537	SLC37A2(4.61169727561),SORD(4.7650105529)	SLC37A2(4.61169727561),SORD(4.7650105529)
GO:0007516	hemocyte development	biological process	2/348	8/15302	0.01319	0.494423406113537	RAC2(11.518966181),ZEB2(11.6468511795)	RAC2(11.518966181),ZEB2(11.6468511795)
GO:0021957	corticospinal tract morphogenesis	biological process	2/348	8/15302	0.01319	0.494423406113537	PRDM8(4.30166161271),ZEB2(11.6468511795)	PRDM8(4.30166161271),ZEB2(11.6468511795)
GO:0070948	regulation of neutrophil mediated cytotoxicity	biological process	2/348	8/15302	0.01319	0.494423406113537	LOC119874472(5.47163019741),LOC119876918(12.3599169867)	LOC119874472(5.47163019741),LOC119876918(12.3599169867)
GO:0071351	cellular response to interleukin-18	biological process	2/348	8/15302	0.01319	0.494423406113537	IL18BP(3.0862390385),IL18RAP(12.7992991626)	IL18BP(3.0862390385),IL18RAP(12.7992991626)
GO:0071699	olfactory placode morphogenesis	biological process	2/348	8/15302	0.01319	0.494423406113537	DLX3(10.8830810894),DLX5(3.14422878452)	DLX3(10.8830810894),DLX5(3.14422878452)
GO:0086015	SA node cell action potential	biological process	2/348	8/15302	0.01319	0.494423406113537	ANK2(11.7918371285),GJA5(4.77235391536)	ANK2(11.7918371285),GJA5(4.77235391536)
GO:0086018	SA node cell to atrial cardiac muscle cell signaling	biological process	2/348	8/15302	0.01319	0.494423406113537	ANK2(11.7918371285),GJA5(4.77235391536)	ANK2(11.7918371285),GJA5(4.77235391536)
GO:0097376	interneuron axon guidance	biological process	2/348	8/15302	0.01319	0.494423406113537	DDR2(3.69573217885),DLX5(3.14422878452)	DDR2(3.69573217885),DLX5(3.14422878452)
GO:0050710	negative regulation of cytokine secretion	biological process	5/348	62/15302	0.01327	0.496338474945534	BANK1(11.101993174),GAS6(3.18371713431),GBP1(4.04449485969),IL1R2(5.60303465166),LOC119870378(11.543238089)	BANK1(11.101993174),GAS6(3.18371713431),GBP1(4.04449485969),IL1R2(5.60303465166),LOC119870378(11.543238089)
GO:1901137	carbohydrate derivative biosynthetic process	biological process	28/348	789/15302	0.01330	0.496379130434783	A4GALT(4.57675051509),ACSL5(7.27935733739),ADCY4(3.17006094248),ADORA2A(13.0917405989),AK5(6.1984129701),CAP2(4.28599962128),CHST2(4.15964988547),CHST3(3.79949796021),CSGALNACT1(5.77573547886),FBP1(3.37897772853),GABBR2(6.39060962906),GALNT5(15.3817078675),GXYLT2(10.3043056841),HAS2(3.11066663552),LFNG(3.28844841139),MGAT4A(3.85798758001),NOS2(5.85843032186),OGN(3.09304363556),OMD(10.6699391489),…	A4GALT(4.57675051509),ACSL5(7.27935733739),ADCY4(3.17006094248),ADORA2A(13.0917405989),AK5(6.1984129701),CAP2(4.28599962128),CHST2(4.15964988547),CHST3(3.79949796021),CSGALNACT1(5.77573547886),FBP1(3.37897772853),GABBR2(6.39060962906),GALNT5(15.3817078675),GXYLT2(10.3043056841),HAS2(3.11066663552),LFNG(3.28844841139),MGAT4A(3.85798758001),NOS2(5.85843032186),OGN(3.09304363556),OMD(10.6699391489),…
GO:0032970	regulation of actin filament-based process	biological process	17/348	412/15302	0.01348	0.502005726681128	ANK2(11.7918371285),BMP10(11.6427993292),CCDC88A(3.19471741847),CTNND2(3.47818647712),FMN2(16.3285865792),FSCN1(3.23991495949),GJA5(4.77235391536),GNB4(4.19224376383),GPR65(11.1364058862),HCLS1(10.8281417746),IL1A(3.61890808642),LPAR1(3.39972563077),PAK3(3.26467463722),PARVB(4.75246985017),PDPN(3.36922124749),PECAM1(4.37056977646),TMOD1(6.54128561797)	ANK2(11.7918371285),BMP10(11.6427993292),CCDC88A(3.19471741847),CTNND2(3.47818647712),FMN2(16.3285865792),FSCN1(3.23991495949),GJA5(4.77235391536),GNB4(4.19224376383),GPR65(11.1364058862),HCLS1(10.8281417746),IL1A(3.61890808642),LPAR1(3.39972563077),PAK3(3.26467463722),PARVB(4.75246985017),PDPN(3.36922124749),PECAM1(4.37056977646),TMOD1(6.54128561797)
GO:0002367	cytokine production involved in immune response	biological process	6/348	86/15302	0.01359	0.50283	CD226(10.6868156446),GAS6(3.18371713431),IL12A(13.6267915993),IL18RAP(12.7992991626),NOD2(10.247860281),NR4A3(5.13333886309)	CD226(10.6868156446),GAS6(3.18371713431),IL12A(13.6267915993),IL18RAP(12.7992991626),NOD2(10.247860281),NR4A3(5.13333886309)
GO:0009190	cyclic nucleotide biosynthetic process	biological process	6/348	86/15302	0.01359	0.50283	ADCY4(3.17006094248),ADORA2A(13.0917405989),CAP2(4.28599962128),GABBR2(6.39060962906),NOS2(5.85843032186),PDZD3(3.07848398843)	ADCY4(3.17006094248),ADORA2A(13.0917405989),CAP2(4.28599962128),GABBR2(6.39060962906),NOS2(5.85843032186),PDZD3(3.07848398843)
GO:0061337	cardiac conduction	biological process	6/348	86/15302	0.01359	0.50283	ANK2(11.7918371285),ATP2B2(8.67835365397),CACNB2(5.50245832444),GJA1(3.65927834028),GJA5(4.77235391536),SLC8A3(13.7543732556)	ANK2(11.7918371285),ATP2B2(8.67835365397),CACNB2(5.50245832444),GJA1(3.65927834028),GJA5(4.77235391536),SLC8A3(13.7543732556)
GO:0001934	positive regulation of protein phosphorylation	biological process	35/348	1044/15302	0.01364	0.503594666666667	AREG(4.02461758329),BANK1(11.101993174),BMP10(11.6427993292),CCDC88A(3.19471741847),CCL22(11.447987211),DDR2(3.69573217885),EDNRA(3.2509966608),EPGN(4.69993232388),FAM20A(6.5823950448),FLT3(4.01451574507),FNDC1(6.71485753365),GAS6(3.18371713431),GPNMB(4.04154705522),HCLS1(10.8281417746),IL11(6.40109098867),IL12A(13.6267915993),IL1A(3.61890808642),IL24(5.3087520571),KL(3.68948711336),LOC119863891(…	AREG(4.02461758329),BANK1(11.101993174),BMP10(11.6427993292),CCDC88A(3.19471741847),CCL22(11.447987211),DDR2(3.69573217885),EDNRA(3.2509966608),EPGN(4.69993232388),FAM20A(6.5823950448),FLT3(4.01451574507),FNDC1(6.71485753365),GAS6(3.18371713431),GPNMB(4.04154705522),HCLS1(10.8281417746),IL11(6.40109098867),IL12A(13.6267915993),IL1A(3.61890808642),IL24(5.3087520571),KL(3.68948711336),LOC119863891(…
GO:0002694	regulation of leukocyte activation	biological process	19/348	479/15302	0.01369	0.503668034188034	ADORA2A(13.0917405989),AXL(4.9376918307),BANK1(11.101993174),CD226(10.6868156446),CD38(3.74153564725),FLT3(4.01451574507),GAS6(3.18371713431),GPNMB(4.04154705522),IL12A(13.6267915993),IL1RL1(6.53801929486),IL27(4.00698776414),LOC119870378(11.543238089),NOD2(10.247860281),NR4A3(5.13333886309),PAK3(3.26467463722),RAC2(11.518966181),RORA(10.7204893901),RUNX3(5.5301429207),TNFSF18(11.4778307703)	ADORA2A(13.0917405989),AXL(4.9376918307),BANK1(11.101993174),CD226(10.6868156446),CD38(3.74153564725),FLT3(4.01451574507),GAS6(3.18371713431),GPNMB(4.04154705522),IL12A(13.6267915993),IL1RL1(6.53801929486),IL27(4.00698776414),LOC119870378(11.543238089),NOD2(10.247860281),NR4A3(5.13333886309),PAK3(3.26467463722),RAC2(11.518966181),RORA(10.7204893901),RUNX3(5.5301429207),TNFSF18(11.4778307703)
GO:0048839	inner ear development	biological process	11/348	224/15302	0.01371	0.503668034188034	ATP2B2(8.67835365397),DLX3(10.8830810894),DLX5(3.14422878452),DLX6(10.9705157707),FAT4(3.39237533094),GBX2(6.76654344722),HEY2(13.2656179764),NR4A3(5.13333886309),PRRX1(7.36170964806),THRB(5.62288018824),USH1C(3.20657301897)	ATP2B2(8.67835365397),DLX3(10.8830810894),DLX5(3.14422878452),DLX6(10.9705157707),FAT4(3.39237533094),GBX2(6.76654344722),HEY2(13.2656179764),NR4A3(5.13333886309),PRRX1(7.36170964806),THRB(5.62288018824),USH1C(3.20657301897)
GO:0014003	oligodendrocyte development	biological process	4/348	41/15302	0.01373	0.503668034188034	ASPA(3.45118232985),LPAR1(3.39972563077),OMG(3.2567299398),PRDM8(4.30166161271)	ASPA(3.45118232985),LPAR1(3.39972563077),OMG(3.2567299398),PRDM8(4.30166161271)
GO:0032722	positive regulation of chemokine production	biological process	5/348	63/15302	0.01416	0.518327489361702	ALOX15B(5.58008827588),IL1A(3.61890808642),IL1RL1(6.53801929486),MCOLN2(4.99994335868),NOD2(10.247860281)	ALOX15B(5.58008827588),IL1A(3.61890808642),IL1RL1(6.53801929486),MCOLN2(4.99994335868),NOD2(10.247860281)
GO:0030001	metal ion transport	biological process	31/348	901/15302	0.01419	0.518327489361702	ADORA2A(13.0917405989),ANK2(11.7918371285),ATP2B2(8.67835365397),ATP6V0D2(3.59454825548),CACNB2(5.50245832444),EDNRA(3.2509966608),GAS6(3.18371713431),GJA1(3.65927834028),GJA5(4.77235391536),JPH1(3.93307260409),KCND1(10.1048171287),KCNK13(5.78924412097),LOC119863891(8.59485963255),LOC119874472(5.47163019741),LOC119876918(12.3599169867),LRP2(8.64079924887),MCOLN2(4.99994335868),MCUB(4.45547585065)…	ADORA2A(13.0917405989),ANK2(11.7918371285),ATP2B2(8.67835365397),ATP6V0D2(3.59454825548),CACNB2(5.50245832444),EDNRA(3.2509966608),GAS6(3.18371713431),GJA1(3.65927834028),GJA5(4.77235391536),JPH1(3.93307260409),KCND1(10.1048171287),KCNK13(5.78924412097),LOC119863891(8.59485963255),LOC119874472(5.47163019741),LOC119876918(12.3599169867),LRP2(8.64079924887),MCOLN2(4.99994335868),MCUB(4.45547585065)…
GO:0050708	regulation of protein secretion	biological process	19/348	481/15302	0.01424	0.51866194092827	ADORA2A(13.0917405989),ALOX15B(5.58008827588),BANK1(11.101993174),CD38(3.74153564725),FLT3(4.01451574507),GABBR2(6.39060962906),GAS6(3.18371713431),GBP1(4.04449485969),GJA1(3.65927834028),GJA5(4.77235391536),IL1A(3.61890808642),IL1R2(5.60303465166),IL1RL1(6.53801929486),LOC119870378(11.543238089),NLRP1(8.52672092439),NOD2(10.247860281),NOS2(5.85843032186),SLC9B2(8.11136487328),STXBP5L(8.827903687…	ADORA2A(13.0917405989),ALOX15B(5.58008827588),BANK1(11.101993174),CD38(3.74153564725),FLT3(4.01451574507),GABBR2(6.39060962906),GAS6(3.18371713431),GBP1(4.04449485969),GJA1(3.65927834028),GJA5(4.77235391536),IL1A(3.61890808642),IL1R2(5.60303465166),IL1RL1(6.53801929486),LOC119870378(11.543238089),NLRP1(8.52672092439),NOD2(10.247860281),NOS2(5.85843032186),SLC9B2(8.11136487328),STXBP5L(8.827903687…
GO:0003205	cardiac chamber development	biological process	9/348	167/15302	0.01427	0.51866194092827	ANK2(11.7918371285),BMP10(11.6427993292),GJA5(4.77235391536),HEY2(13.2656179764),HEYL(13.0864895558),LOC119863891(8.59485963255),LRP2(8.64079924887),SMO(4.58762649937),TBX20(4.2817402037)	ANK2(11.7918371285),BMP10(11.6427993292),GJA5(4.77235391536),HEY2(13.2656179764),HEYL(13.0864895558),LOC119863891(8.59485963255),LRP2(8.64079924887),SMO(4.58762649937),TBX20(4.2817402037)
GO:0042310	vasoconstriction	biological process	6/348	87/15302	0.01432	0.51866194092827	ADD3(4.25193944603),CD38(3.74153564725),EDNRA(3.2509966608),GJA1(3.65927834028),GJA5(4.77235391536),SMPD3(9.55891173279)	ADD3(4.25193944603),CD38(3.74153564725),EDNRA(3.2509966608),GJA1(3.65927834028),GJA5(4.77235391536),SMPD3(9.55891173279)
GO:1903524	positive regulation of blood circulation	biological process	6/348	87/15302	0.01432	0.51866194092827	ADD3(4.25193944603),CD38(3.74153564725),GJA1(3.65927834028),GJA5(4.77235391536),HEY2(13.2656179764),SLC1A1(4.31578477431)	ADD3(4.25193944603),CD38(3.74153564725),GJA1(3.65927834028),GJA5(4.77235391536),HEY2(13.2656179764),SLC1A1(4.31578477431)
GO:0045321	leukocyte activation	biological process	37/348	1122/15302	0.01442	0.521184336842105	ADORA2A(13.0917405989),AXL(4.9376918307),BANK1(11.101993174),BATF(4.48117845692),BATF3(4.74096520034),CD226(10.6868156446),CD38(3.74153564725),CRISPLD2(4.44638722022),CXCL8(7.51913652515),FGL2(3.76628390362),FLT3(4.01451574507),GAS6(3.18371713431),GPNMB(4.04154705522),HDAC9(4.48261529626),HPSE(4.52409508963),IL11(6.40109098867),IL12A(13.6267915993),IL18RAP(12.7992991626),IL1RL1(6.53801929486),IL2…	ADORA2A(13.0917405989),AXL(4.9376918307),BANK1(11.101993174),BATF(4.48117845692),BATF3(4.74096520034),CD226(10.6868156446),CD38(3.74153564725),CRISPLD2(4.44638722022),CXCL8(7.51913652515),FGL2(3.76628390362),FLT3(4.01451574507),GAS6(3.18371713431),GPNMB(4.04154705522),HDAC9(4.48261529626),HPSE(4.52409508963),IL11(6.40109098867),IL12A(13.6267915993),IL18RAP(12.7992991626),IL1RL1(6.53801929486),IL2…
GO:0002717	positive regulation of natural killer cell mediated immunity	biological process	3/348	23/15302	0.01474	0.528301294363257	CD226(10.6868156446),IL12A(13.6267915993),IL18RAP(12.7992991626)	CD226(10.6868156446),IL12A(13.6267915993),IL18RAP(12.7992991626)
GO:0045954	positive regulation of natural killer cell mediated cytotoxicity	biological process	3/348	23/15302	0.01474	0.528301294363257	CD226(10.6868156446),IL12A(13.6267915993),IL18RAP(12.7992991626)	CD226(10.6868156446),IL12A(13.6267915993),IL18RAP(12.7992991626)
GO:0051797	regulation of hair follicle development	biological process	3/348	23/15302	0.01474	0.528301294363257	HPSE(4.52409508963),NGFR(13.3212070368),SMO(4.58762649937)	HPSE(4.52409508963),NGFR(13.3212070368),SMO(4.58762649937)
GO:0072148	epithelial cell fate commitment	biological process	3/348	23/15302	0.01474	0.528301294363257	DLX3(10.8830810894),HEY2(13.2656179764),PDPN(3.36922124749)	DLX3(10.8830810894),HEY2(13.2656179764),PDPN(3.36922124749)
GO:0016198	axon choice point recognition	biological process	4/348	42/15302	0.01491	0.532172307692308	IGSF9B(9.52947610537),RAC2(11.518966181),ROBO3(3.70684420203),TRIM9(3.67809925412)	IGSF9B(9.52947610537),RAC2(11.518966181),ROBO3(3.70684420203),TRIM9(3.67809925412)
GO:0098801	regulation of renal system process	biological process	4/348	42/15302	0.01491	0.532172307692308	ADORA2A(13.0917405989),GAS6(3.18371713431),GJA1(3.65927834028),GJA5(4.77235391536)	ADORA2A(13.0917405989),GAS6(3.18371713431),GJA1(3.65927834028),GJA5(4.77235391536)
GO:0010769	regulation of cell morphogenesis involved in differentiation	biological process	18/348	450/15302	0.01496	0.532849128630705	FSTL4(3.56477399555),GBP1(4.04449485969),HAS2(3.11066663552),IGSF9B(9.52947610537),LRP4(10.1643790148),LZTS1(12.0539880848),MAP1B(3.19921454558),NGFR(13.3212070368),OMG(3.2567299398),PAK3(3.26467463722),PDPN(3.36922124749),RAC2(11.518966181),ROBO3(3.70684420203),SEMA3D(11.0840598343),SNAP91(4.33884461459),TNIK(7.37614203474),TRIM9(3.67809925412),ZEB2(11.6468511795)	FSTL4(3.56477399555),GBP1(4.04449485969),HAS2(3.11066663552),IGSF9B(9.52947610537),LRP4(10.1643790148),LZTS1(12.0539880848),MAP1B(3.19921454558),NGFR(13.3212070368),OMG(3.2567299398),PAK3(3.26467463722),PDPN(3.36922124749),RAC2(11.518966181),ROBO3(3.70684420203),SEMA3D(11.0840598343),SNAP91(4.33884461459),TNIK(7.37614203474),TRIM9(3.67809925412),ZEB2(11.6468511795)
GO:0031349	positive regulation of defense response	biological process	17/348	417/15302	0.01501	0.53352314699793	CD226(10.6868156446),CXCL8(7.51913652515),DMBT1(3.02096907709),EDNRA(3.2509966608),GBP5(6.06981626019),GJA1(3.65927834028),IL12A(13.6267915993),IL18RAP(12.7992991626),IL1RL1(6.53801929486),LOC119874472(5.47163019741),LOC119876918(12.3599169867),NOD2(10.247860281),PAK3(3.26467463722),RAB7B(10.0336386555),RFTN1(13.3052894244),RPS6KA5(3.34233313488),TNFSF18(11.4778307703)	CD226(10.6868156446),CXCL8(7.51913652515),DMBT1(3.02096907709),EDNRA(3.2509966608),GBP5(6.06981626019),GJA1(3.65927834028),IL12A(13.6267915993),IL18RAP(12.7992991626),IL1RL1(6.53801929486),LOC119874472(5.47163019741),LOC119876918(12.3599169867),NOD2(10.247860281),PAK3(3.26467463722),RAB7B(10.0336386555),RFTN1(13.3052894244),RPS6KA5(3.34233313488),TNFSF18(11.4778307703)
GO:0042093	T-helper cell differentiation	biological process	5/348	64/15302	0.01508	0.533800907216495	BATF(4.48117845692),IL12A(13.6267915993),IL27(4.00698776414),RORA(10.7204893901),TNFSF18(11.4778307703)	BATF(4.48117845692),IL12A(13.6267915993),IL27(4.00698776414),RORA(10.7204893901),TNFSF18(11.4778307703)
GO:0097366	response to bronchodilator	biological process	5/348	64/15302	0.01508	0.533800907216495	ADORA2A(13.0917405989),LOC119874472(5.47163019741),LOC119876918(12.3599169867),NR4A2(5.06794830928),RGS9(3.70835386582)	ADORA2A(13.0917405989),LOC119874472(5.47163019741),LOC119876918(12.3599169867),NR4A2(5.06794830928),RGS9(3.70835386582)
GO:0006820	anion transport	biological process	23/348	622/15302	0.01540	0.54400658436214	ACSL5(7.27935733739),ADORA2A(13.0917405989),APBA1(6.22743888333),CA4(4.59508574007),GJA1(3.65927834028),IL1A(3.61890808642),LRP2(8.64079924887),LRRC8C(3.74330297914),NOS2(5.85843032186),PITPNM3(4.39358109844),PLA2R1(4.54517290411),SLC16A14(7.25401256445),SLC16A4(6.2125272323),SLC16A6(14.4986913356),SLC1A1(4.31578477431),SLC1A3(9.78404587023),SLC2A3(3.90314702159),SLC37A2(4.61169727561),SLC6A13(4.…	ACSL5(7.27935733739),ADORA2A(13.0917405989),APBA1(6.22743888333),CA4(4.59508574007),GJA1(3.65927834028),IL1A(3.61890808642),LRP2(8.64079924887),LRRC8C(3.74330297914),NOS2(5.85843032186),PITPNM3(4.39358109844),PLA2R1(4.54517290411),SLC16A14(7.25401256445),SLC16A4(6.2125272323),SLC16A6(14.4986913356),SLC1A1(4.31578477431),SLC1A3(9.78404587023),SLC2A3(3.90314702159),SLC37A2(4.61169727561),SLC6A13(4.…
GO:0007519	skeletal muscle tissue development	biological process	10/348	199/15302	0.01583	0.558048131416838	EGR2(4.94719513774),HDAC9(4.48261529626),HEYL(13.0864895558),HLF(9.20963206678),NGFR(13.3212070368),NR4A1(6.81052143414),SGCE(14.277449176),SMO(4.58762649937),TLL2(3.80808842081),VGLL2(5.31066282503)	EGR2(4.94719513774),HDAC9(4.48261529626),HEYL(13.0864895558),HLF(9.20963206678),NGFR(13.3212070368),NR4A1(6.81052143414),SGCE(14.277449176),SMO(4.58762649937),TLL2(3.80808842081),VGLL2(5.31066282503)
GO:0042471	ear morphogenesis	biological process	8/348	142/15302	0.01595	0.559978732106339	ATP2B2(8.67835365397),DLX3(10.8830810894),DLX5(3.14422878452),DLX6(10.9705157707),GBX2(6.76654344722),NR4A3(5.13333886309),PRRX1(7.36170964806),USH1C(3.20657301897)	ATP2B2(8.67835365397),DLX3(10.8830810894),DLX5(3.14422878452),DLX6(10.9705157707),GBX2(6.76654344722),NR4A3(5.13333886309),PRRX1(7.36170964806),USH1C(3.20657301897)
GO:0051250	negative regulation of lymphocyte activation	biological process	8/348	142/15302	0.01595	0.559978732106339	ADORA2A(13.0917405989),AXL(4.9376918307),BANK1(11.101993174),FLT3(4.01451574507),GPNMB(4.04154705522),LOC119870378(11.543238089),RUNX3(5.5301429207),TNFSF18(11.4778307703)	ADORA2A(13.0917405989),AXL(4.9376918307),BANK1(11.101993174),FLT3(4.01451574507),GPNMB(4.04154705522),LOC119870378(11.543238089),RUNX3(5.5301429207),TNFSF18(11.4778307703)
GO:0001569	branching involved in blood vessel morphogenesis	biological process	4/348	43/15302	0.01615	0.563543089430894	EDNRA(3.2509966608),GBX2(6.76654344722),LOC119863891(8.59485963255),TBX20(4.2817402037)	EDNRA(3.2509966608),GBX2(6.76654344722),LOC119863891(8.59485963255),TBX20(4.2817402037)
GO:0032715	negative regulation of interleukin-6 production	biological process	4/348	43/15302	0.01615	0.563543089430894	BANK1(11.101993174),FLT3(4.01451574507),GAS6(3.18371713431),LOC119870378(11.543238089)	BANK1(11.101993174),FLT3(4.01451574507),GAS6(3.18371713431),LOC119870378(11.543238089)
GO:1903779	regulation of cardiac conduction	biological process	4/348	43/15302	0.01615	0.563543089430894	ANK2(11.7918371285),ATP2B2(8.67835365397),GJA5(4.77235391536),SLC8A3(13.7543732556)	ANK2(11.7918371285),ATP2B2(8.67835365397),GJA5(4.77235391536),SLC8A3(13.7543732556)
GO:0009410	response to xenobiotic stimulus	biological process	14/348	323/15302	0.01622	0.564837647058823	ADORA2A(13.0917405989),AHRR(10.9243820057),CYP1A2(6.34669522535),EDNRA(3.2509966608),HNMT(3.54890477378),LOC119863891(8.59485963255),LOC119874472(5.47163019741),LOC119876918(12.3599169867),NCAM1(10.5666027162),NOS2(5.85843032186),NR4A2(5.06794830928),PON3(3.89847146347),RGS9(3.70835386582),RORA(10.7204893901)	ADORA2A(13.0917405989),AHRR(10.9243820057),CYP1A2(6.34669522535),EDNRA(3.2509966608),HNMT(3.54890477378),LOC119863891(8.59485963255),LOC119874472(5.47163019741),LOC119876918(12.3599169867),NCAM1(10.5666027162),NOS2(5.85843032186),NR4A2(5.06794830928),PON3(3.89847146347),RGS9(3.70835386582),RORA(10.7204893901)
GO:0005788	endoplasmic reticulum lumen	cellular component	13/347	273/15280	0.00976	0.567789444444444	ARSL(6.81447648182),CHRDL1(4.74559702026),COL10A1(12.4230108302),COL15A1(4.56257213486),COL1A2(5.711933092),F5(13.7443370198),FLT3(4.01451574507),GAS6(3.18371713431),IL12A(13.6267915993),IL27(4.00698776414),MGAT4A(3.85798758001),SPP2(4.29259767885),STC2(3.53532622191)	ARSL(6.81447648182),CHRDL1(4.74559702026),COL10A1(12.4230108302),COL15A1(4.56257213486),COL1A2(5.711933092),F5(13.7443370198),FLT3(4.01451574507),GAS6(3.18371713431),IL12A(13.6267915993),IL27(4.00698776414),MGAT4A(3.85798758001),SPP2(4.29259767885),STC2(3.53532622191)
GO:0035003	subapical complex	cellular component	3/347	20/15280	0.00994	0.567789444444444	LIX1L(3.46936881588),PARD6G(3.27711449957),PDZD3(3.07848398843)	LIX1L(3.46936881588),PARD6G(3.27711449957),PDZD3(3.07848398843)
GO:0005922	connexin complex	cellular component	2/347	7/15280	0.01001	0.567789444444444	GJA1(3.65927834028),GJA5(4.77235391536)	GJA1(3.65927834028),GJA5(4.77235391536)
GO:1903708	positive regulation of hemopoiesis	biological process	10/348	200/15302	0.01634	0.567864615384615	AXL(4.9376918307),GAS6(3.18371713431),HCLS1(10.8281417746),IL12A(13.6267915993),LOC119874472(5.47163019741),LOC119876918(12.3599169867),RAB7B(10.0336386555),RUNX3(5.5301429207),SLC9B2(8.11136487328),TRIM58(10.0960166947)	AXL(4.9376918307),GAS6(3.18371713431),HCLS1(10.8281417746),IL12A(13.6267915993),LOC119874472(5.47163019741),LOC119876918(12.3599169867),RAB7B(10.0336386555),RUNX3(5.5301429207),SLC9B2(8.11136487328),TRIM58(10.0960166947)
GO:0050896	response to stimulus	biological process	215/348	8578/15302	0.01655	0.568860317460317	ACSL5(7.27935733739),ADAMTSL1(4.21250078202),ADCY4(3.17006094248),ADD3(4.25193944603),ADGRB2(3.5388732839),ADGRF2(3.92128442185),ADORA2A(13.0917405989),AHRR(10.9243820057),AKAP3(4.38178271709),ALOX15B(5.58008827588),ANK2(11.7918371285),ANOS1(4.91761836035),ANTXR1(3.74335544108),APBA1(6.22743888333),AREG(4.02461758329),ATP2B2(8.67835365397),ATP6V0D2(3.59454825548),AXL(4.9376918307),BAMBI(4.6532162…	ACSL5(7.27935733739),ADAMTSL1(4.21250078202),ADCY4(3.17006094248),ADD3(4.25193944603),ADGRB2(3.5388732839),ADGRF2(3.92128442185),ADORA2A(13.0917405989),AHRR(10.9243820057),AKAP3(4.38178271709),ALOX15B(5.58008827588),ANK2(11.7918371285),ANOS1(4.91761836035),ANTXR1(3.74335544108),APBA1(6.22743888333),AREG(4.02461758329),ATP2B2(8.67835365397),ATP6V0D2(3.59454825548),AXL(4.9376918307),BAMBI(4.6532162…
GO:0003071	renal system process involved in regulation of systemic arterial blood pressure	biological process	3/348	24/15302	0.01657	0.568860317460317	GAS6(3.18371713431),GJA1(3.65927834028),GJA5(4.77235391536)	GAS6(3.18371713431),GJA1(3.65927834028),GJA5(4.77235391536)
GO:0032610	interleukin-1 alpha production	biological process	2/348	9/15302	0.01670	0.568860317460317	IL1R2(5.60303465166),NLRP1(8.52672092439)	IL1R2(5.60303465166),NLRP1(8.52672092439)
GO:0035744	T-helper 1 cell cytokine production	biological process	2/348	9/15302	0.01670	0.568860317460317	IL12A(13.6267915993),IL18RAP(12.7992991626)	IL12A(13.6267915993),IL18RAP(12.7992991626)
GO:0042636	negative regulation of hair cycle	biological process	2/348	9/15302	0.01670	0.568860317460317	NGFR(13.3212070368),SMO(4.58762649937)	NGFR(13.3212070368),SMO(4.58762649937)
GO:0071670	smooth muscle cell chemotaxis	biological process	2/348	9/15302	0.01670	0.568860317460317	GJA1(3.65927834028),LPAR1(3.39972563077)	GJA1(3.65927834028),LPAR1(3.39972563077)
GO:0071698	olfactory placode development	biological process	2/348	9/15302	0.01670	0.568860317460317	DLX3(10.8830810894),DLX5(3.14422878452)	DLX3(10.8830810894),DLX5(3.14422878452)
GO:0086070	SA node cell to atrial cardiac muscle cell communication	biological process	2/348	9/15302	0.01670	0.568860317460317	ANK2(11.7918371285),GJA5(4.77235391536)	ANK2(11.7918371285),GJA5(4.77235391536)
GO:0097048	dendritic cell apoptotic process	biological process	2/348	9/15302	0.01670	0.568860317460317	AXL(4.9376918307),GAS6(3.18371713431)	AXL(4.9376918307),GAS6(3.18371713431)
GO:2000668	regulation of dendritic cell apoptotic process	biological process	2/348	9/15302	0.01670	0.568860317460317	AXL(4.9376918307),GAS6(3.18371713431)	AXL(4.9376918307),GAS6(3.18371713431)
GO:0042303	molting cycle	biological process	10/348	201/15302	0.01687	0.573513188118812	HPSE(4.52409508963),LRP4(10.1643790148),NGFR(13.3212070368),NR4A2(5.06794830928),RORA(10.7204893901),SLC2A3(3.90314702159),SMO(4.58762649937),SOSTDC1(5.64225946527),SOX21(4.41566192444),TGM3(12.2486372176)	HPSE(4.52409508963),LRP4(10.1643790148),NGFR(13.3212070368),NR4A2(5.06794830928),RORA(10.7204893901),SLC2A3(3.90314702159),SMO(4.58762649937),SOSTDC1(5.64225946527),SOX21(4.41566192444),TGM3(12.2486372176)
GO:0002294	CD4-positive, alpha-beta T cell differentiation involved in immune response	biological process	5/348	66/15302	0.01704	0.576209448818898	BATF(4.48117845692),IL12A(13.6267915993),IL27(4.00698776414),RORA(10.7204893901),TNFSF18(11.4778307703)	BATF(4.48117845692),IL12A(13.6267915993),IL27(4.00698776414),RORA(10.7204893901),TNFSF18(11.4778307703)
GO:1903670	regulation of sprouting angiogenesis	biological process	5/348	66/15302	0.01704	0.576209448818898	HDAC9(4.48261529626),KLF4(3.99470053353),NGFR(13.3212070368),PPP1R16B(5.13243098805),RHOJ(12.1779966667)	HDAC9(4.48261529626),KLF4(3.99470053353),NGFR(13.3212070368),PPP1R16B(5.13243098805),RHOJ(12.1779966667)
GO:0018108	peptidyl-tyrosine phosphorylation	biological process	16/348	390/15302	0.01705	0.576209448818898	AREG(4.02461758329),AXL(4.9376918307),BANK1(11.101993174),DDR2(3.69573217885),EPGN(4.69993232388),FLT3(4.01451574507),GAS6(3.18371713431),HCLS1(10.8281417746),IL11(6.40109098867),IL12A(13.6267915993),IL24(5.3087520571),LOC119870378(11.543238089),LRP4(10.1643790148),NOD2(10.247860281),PECAM1(4.37056977646),TNFSF18(11.4778307703)	AREG(4.02461758329),AXL(4.9376918307),BANK1(11.101993174),DDR2(3.69573217885),EPGN(4.69993232388),FLT3(4.01451574507),GAS6(3.18371713431),HCLS1(10.8281417746),IL11(6.40109098867),IL12A(13.6267915993),IL24(5.3087520571),LOC119870378(11.543238089),LRP4(10.1643790148),NOD2(10.247860281),PECAM1(4.37056977646),TNFSF18(11.4778307703)
GO:0030425	dendrite	cellular component	25/347	671/15280	0.01064	0.576995897435897	ADCY4(3.17006094248),ADORA2A(13.0917405989),APBA1(6.22743888333),ATP2B2(8.67835365397),CALD1(6.33023258746),CPLX2(4.07036574602),DLG2(4.22953283204),EML1(3.28464609803),FSCN1(3.23991495949),IGSF9B(9.52947610537),LPAR1(3.39972563077),LRP2(8.64079924887),LRP4(10.1643790148),LZTS1(12.0539880848),MAP1B(3.19921454558),MYL7(14.757749909),NGFR(13.3212070368),NSG1(3.11688631925),PRSS12(3.95279394341),PRT…	ADCY4(3.17006094248),ADORA2A(13.0917405989),APBA1(6.22743888333),ATP2B2(8.67835365397),CALD1(6.33023258746),CPLX2(4.07036574602),DLG2(4.22953283204),EML1(3.28464609803),FSCN1(3.23991495949),IGSF9B(9.52947610537),LPAR1(3.39972563077),LRP2(8.64079924887),LRP4(10.1643790148),LZTS1(12.0539880848),MAP1B(3.19921454558),MYL7(14.757749909),NGFR(13.3212070368),NSG1(3.11688631925),PRSS12(3.95279394341),PRT…
GO:0005911	cell-cell junction	cellular component	19/347	468/15280	0.01077	0.576995897435897	ADD3(4.25193944603),ANK2(11.7918371285),CD226(10.6868156446),CDSN(5.64984549421),CNTN5(11.3727054772),CTNND2(3.47818647712),DLG2(4.22953283204),FNDC1(6.71485753365),FSCN1(3.23991495949),GJA1(3.65927834028),GJA5(4.77235391536),LIX1L(3.46936881588),LOC119863891(8.59485963255),NCAM1(10.5666027162),NGFR(13.3212070368),PARD6G(3.27711449957),PDZD2(3.54220351769),PDZD3(3.07848398843),STEAP1(4.4745673805…	ADD3(4.25193944603),ANK2(11.7918371285),CD226(10.6868156446),CDSN(5.64984549421),CNTN5(11.3727054772),CTNND2(3.47818647712),DLG2(4.22953283204),FNDC1(6.71485753365),FSCN1(3.23991495949),GJA1(3.65927834028),GJA5(4.77235391536),LIX1L(3.46936881588),LOC119863891(8.59485963255),NCAM1(10.5666027162),NGFR(13.3212070368),PARD6G(3.27711449957),PDZD2(3.54220351769),PDZD3(3.07848398843),STEAP1(4.4745673805…
GO:0097447	dendritic tree	cellular component	25/347	673/15280	0.01102	0.576995897435897	ADCY4(3.17006094248),ADORA2A(13.0917405989),APBA1(6.22743888333),ATP2B2(8.67835365397),CALD1(6.33023258746),CPLX2(4.07036574602),DLG2(4.22953283204),EML1(3.28464609803),FSCN1(3.23991495949),IGSF9B(9.52947610537),LPAR1(3.39972563077),LRP2(8.64079924887),LRP4(10.1643790148),LZTS1(12.0539880848),MAP1B(3.19921454558),MYL7(14.757749909),NGFR(13.3212070368),NSG1(3.11688631925),PRSS12(3.95279394341),PRT…	ADCY4(3.17006094248),ADORA2A(13.0917405989),APBA1(6.22743888333),ATP2B2(8.67835365397),CALD1(6.33023258746),CPLX2(4.07036574602),DLG2(4.22953283204),EML1(3.28464609803),FSCN1(3.23991495949),IGSF9B(9.52947610537),LPAR1(3.39972563077),LRP2(8.64079924887),LRP4(10.1643790148),LZTS1(12.0539880848),MAP1B(3.19921454558),MYL7(14.757749909),NGFR(13.3212070368),NSG1(3.11688631925),PRSS12(3.95279394341),PRT…
GO:1903530	regulation of secretion by cell	biological process	29/348	843/15302	0.01743	0.584314385964912	ADORA2A(13.0917405989),ALOX15B(5.58008827588),BANK1(11.101993174),CD38(3.74153564725),CPLX2(4.07036574602),FLT3(4.01451574507),GABBR2(6.39060962906),GAS6(3.18371713431),GBP1(4.04449485969),GJA1(3.65927834028),GJA5(4.77235391536),IL11(6.40109098867),IL1A(3.61890808642),IL1R2(5.60303465166),IL1RL1(6.53801929486),LGI3(3.24175674301),LOC119870378(11.543238089),NCAM1(10.5666027162),NLRP1(8.52672092439…	ADORA2A(13.0917405989),ALOX15B(5.58008827588),BANK1(11.101993174),CD38(3.74153564725),CPLX2(4.07036574602),FLT3(4.01451574507),GABBR2(6.39060962906),GAS6(3.18371713431),GBP1(4.04449485969),GJA1(3.65927834028),GJA5(4.77235391536),IL11(6.40109098867),IL1A(3.61890808642),IL1R2(5.60303465166),IL1RL1(6.53801929486),LGI3(3.24175674301),LOC119870378(11.543238089),NCAM1(10.5666027162),NLRP1(8.52672092439…
GO:0045907	positive regulation of vasoconstriction	biological process	4/348	44/15302	0.01746	0.584314385964912	ADD3(4.25193944603),CD38(3.74153564725),GJA1(3.65927834028),GJA5(4.77235391536)	ADD3(4.25193944603),CD38(3.74153564725),GJA1(3.65927834028),GJA5(4.77235391536)
GO:0060421	positive regulation of heart growth	biological process	4/348	44/15302	0.01746	0.584314385964912	BMP10(11.6427993292),HEY2(13.2656179764),NCAM1(10.5666027162),TBX20(4.2817402037)	BMP10(11.6427993292),HEY2(13.2656179764),NCAM1(10.5666027162),TBX20(4.2817402037)
GO:0086010	membrane depolarization during action potential	biological process	4/348	44/15302	0.01746	0.584314385964912	ANK2(11.7918371285),CACNB2(5.50245832444),GJA5(4.77235391536),SCN8A(3.53156294488)	ANK2(11.7918371285),CACNB2(5.50245832444),GJA5(4.77235391536),SCN8A(3.53156294488)
GO:0086065	cell communication involved in cardiac conduction	biological process	4/348	44/15302	0.01746	0.584314385964912	ANK2(11.7918371285),CACNB2(5.50245832444),GJA1(3.65927834028),GJA5(4.77235391536)	ANK2(11.7918371285),CACNB2(5.50245832444),GJA1(3.65927834028),GJA5(4.77235391536)
GO:0071695	anatomical structure maturation	biological process	12/348	263/15302	0.01750	0.584513618677043	CACNB2(5.50245832444),CNTN5(11.3727054772),DLG2(4.22953283204),FAT4(3.39237533094),GJA1(3.65927834028),NCAM1(10.5666027162),NR4A2(5.06794830928),PHOSPHO1(4.39204029877),PLCB1(5.89588199235),PRTG(7.91255241009),SMC1B(3.0444369066),TRIM58(10.0960166947)	CACNB2(5.50245832444),CNTN5(11.3727054772),DLG2(4.22953283204),FAT4(3.39237533094),GJA1(3.65927834028),NCAM1(10.5666027162),NR4A2(5.06794830928),PHOSPHO1(4.39204029877),PLCB1(5.89588199235),PRTG(7.91255241009),SMC1B(3.0444369066),TRIM58(10.0960166947)
GO:0032602	chemokine production	biological process	6/348	91/15302	0.01754	0.584712077669903	ALOX15B(5.58008827588),IL1A(3.61890808642),IL1RL1(6.53801929486),KLF4(3.99470053353),MCOLN2(4.99994335868),NOD2(10.247860281)	ALOX15B(5.58008827588),IL1A(3.61890808642),IL1RL1(6.53801929486),KLF4(3.99470053353),MCOLN2(4.99994335868),NOD2(10.247860281)
GO:0002287	alpha-beta T cell activation involved in immune response	biological process	5/348	67/15302	0.01808	0.590765921450151	BATF(4.48117845692),IL12A(13.6267915993),IL27(4.00698776414),RORA(10.7204893901),TNFSF18(11.4778307703)	BATF(4.48117845692),IL12A(13.6267915993),IL27(4.00698776414),RORA(10.7204893901),TNFSF18(11.4778307703)
GO:0002293	alpha-beta T cell differentiation involved in immune response	biological process	5/348	67/15302	0.01808	0.590765921450151	BATF(4.48117845692),IL12A(13.6267915993),IL27(4.00698776414),RORA(10.7204893901),TNFSF18(11.4778307703)	BATF(4.48117845692),IL12A(13.6267915993),IL27(4.00698776414),RORA(10.7204893901),TNFSF18(11.4778307703)
GO:0032729	positive regulation of interferon-gamma production	biological process	5/348	67/15302	0.01808	0.590765921450151	CD226(10.6868156446),FLT3(4.01451574507),IL12A(13.6267915993),IL27(4.00698776414),IRF8(3.26371452176)	CD226(10.6868156446),FLT3(4.01451574507),IL12A(13.6267915993),IL27(4.00698776414),IRF8(3.26371452176)
GO:0055021	regulation of cardiac muscle tissue growth	biological process	5/348	67/15302	0.01808	0.590765921450151	BMP10(11.6427993292),GJA1(3.65927834028),HEY2(13.2656179764),NCAM1(10.5666027162),TBX20(4.2817402037)	BMP10(11.6427993292),GJA1(3.65927834028),HEY2(13.2656179764),NCAM1(10.5666027162),TBX20(4.2817402037)
GO:0014706	striated muscle tissue development	biological process	17/348	426/15302	0.01811	0.590765921450151	BMP10(11.6427993292),EGR2(4.94719513774),GJA1(3.65927834028),GJA5(4.77235391536),HDAC9(4.48261529626),HEY2(13.2656179764),HEYL(13.0864895558),HLF(9.20963206678),LRP2(8.64079924887),NCAM1(10.5666027162),NGFR(13.3212070368),NR4A1(6.81052143414),SGCE(14.277449176),SMO(4.58762649937),TBX20(4.2817402037),TLL2(3.80808842081),VGLL2(5.31066282503)	BMP10(11.6427993292),EGR2(4.94719513774),GJA1(3.65927834028),GJA5(4.77235391536),HDAC9(4.48261529626),HEY2(13.2656179764),HEYL(13.0864895558),HLF(9.20963206678),LRP2(8.64079924887),NCAM1(10.5666027162),NGFR(13.3212070368),NR4A1(6.81052143414),SGCE(14.277449176),SMO(4.58762649937),TBX20(4.2817402037),TLL2(3.80808842081),VGLL2(5.31066282503)
GO:0018212	peptidyl-tyrosine modification	biological process	16/348	393/15302	0.01819	0.590765921450151	AREG(4.02461758329),AXL(4.9376918307),BANK1(11.101993174),DDR2(3.69573217885),EPGN(4.69993232388),FLT3(4.01451574507),GAS6(3.18371713431),HCLS1(10.8281417746),IL11(6.40109098867),IL12A(13.6267915993),IL24(5.3087520571),LOC119870378(11.543238089),LRP4(10.1643790148),NOD2(10.247860281),PECAM1(4.37056977646),TNFSF18(11.4778307703)	AREG(4.02461758329),AXL(4.9376918307),BANK1(11.101993174),DDR2(3.69573217885),EPGN(4.69993232388),FLT3(4.01451574507),GAS6(3.18371713431),HCLS1(10.8281417746),IL11(6.40109098867),IL12A(13.6267915993),IL24(5.3087520571),LOC119870378(11.543238089),LRP4(10.1643790148),NOD2(10.247860281),PECAM1(4.37056977646),TNFSF18(11.4778307703)
GO:0055074	calcium ion homeostasis	biological process	19/348	494/15302	0.01832	0.590765921450151	ANK2(11.7918371285),ATP2B2(8.67835365397),CD38(3.74153564725),EDNRA(3.2509966608),FAM20A(6.5823950448),GJA1(3.65927834028),GPR17(4.11343576379),GPR65(11.1364058862),JPH1(3.93307260409),KL(3.68948711336),LOC119863891(8.59485963255),LOC119874472(5.47163019741),LOC119876918(12.3599169867),LPAR1(3.39972563077),MCOLN2(4.99994335868),MCUB(4.45547585065),SLC8A3(13.7543732556),SMPD3(9.55891173279),STC2(3…	ANK2(11.7918371285),ATP2B2(8.67835365397),CD38(3.74153564725),EDNRA(3.2509966608),FAM20A(6.5823950448),GJA1(3.65927834028),GPR17(4.11343576379),GPR65(11.1364058862),JPH1(3.93307260409),KL(3.68948711336),LOC119863891(8.59485963255),LOC119874472(5.47163019741),LOC119876918(12.3599169867),LPAR1(3.39972563077),MCOLN2(4.99994335868),MCUB(4.45547585065),SLC8A3(13.7543732556),SMPD3(9.55891173279),STC2(3…
GO:0007193	adenylate cyclase-inhibiting G-protein coupled receptor signaling pathway	biological process	6/348	92/15302	0.01842	0.590765921450151	ADCY4(3.17006094248),EDNRA(3.2509966608),GABBR2(6.39060962906),GNAI1(4.28680595546),LPAR1(3.39972563077),SMO(4.58762649937)	ADCY4(3.17006094248),EDNRA(3.2509966608),GABBR2(6.39060962906),GNAI1(4.28680595546),LPAR1(3.39972563077),SMO(4.58762649937)
GO:0044126	regulation of growth of symbiont in host	biological process	3/348	25/15302	0.01851	0.590765921450151	IRF8(3.26371452176),MCOLN2(4.99994335868),NOD2(10.247860281)	IRF8(3.26371452176),MCOLN2(4.99994335868),NOD2(10.247860281)
GO:0044130	negative regulation of growth of symbiont in host	biological process	3/348	25/15302	0.01851	0.590765921450151	IRF8(3.26371452176),MCOLN2(4.99994335868),NOD2(10.247860281)	IRF8(3.26371452176),MCOLN2(4.99994335868),NOD2(10.247860281)
GO:1903055	positive regulation of extracellular matrix organization	biological process	3/348	25/15302	0.01851	0.590765921450151	DDR2(3.69573217885),FSCN1(3.23991495949),PDPN(3.36922124749)	DDR2(3.69573217885),FSCN1(3.23991495949),PDPN(3.36922124749)
GO:0051346	negative regulation of hydrolase activity	biological process	16/348	394/15302	0.01858	0.590765921450151	ADORA2A(13.0917405989),CALD1(6.33023258746),DLG2(4.22953283204),GAS6(3.18371713431),IL24(5.3087520571),KLF4(3.99470053353),LRP2(8.64079924887),NGFR(13.3212070368),NR4A1(6.81052143414),PECAM1(4.37056977646),PLA2R1(4.54517290411),SERPINB2(13.3006075741),SLPI(12.619674358),SNAP91(4.33884461459),SPINK14(11.8932509623),SPP2(4.29259767885)	ADORA2A(13.0917405989),CALD1(6.33023258746),DLG2(4.22953283204),GAS6(3.18371713431),IL24(5.3087520571),KLF4(3.99470053353),LRP2(8.64079924887),NGFR(13.3212070368),NR4A1(6.81052143414),PECAM1(4.37056977646),PLA2R1(4.54517290411),SERPINB2(13.3006075741),SLPI(12.619674358),SNAP91(4.33884461459),SPINK14(11.8932509623),SPP2(4.29259767885)
GO:0071715	icosanoid transport	biological process	4/348	45/15302	0.01883	0.590765921450151	IL1A(3.61890808642),NOS2(5.85843032186),PLA2R1(4.54517290411),SLCO2B1(6.08811610631)	IL1A(3.61890808642),NOS2(5.85843032186),PLA2R1(4.54517290411),SLCO2B1(6.08811610631)
GO:1901571	fatty acid derivative transport	biological process	4/348	45/15302	0.01883	0.590765921450151	IL1A(3.61890808642),NOS2(5.85843032186),PLA2R1(4.54517290411),SLCO2B1(6.08811610631)	IL1A(3.61890808642),NOS2(5.85843032186),PLA2R1(4.54517290411),SLCO2B1(6.08811610631)
GO:1901652	response to peptide	biological process	23/348	634/15302	0.01883	0.590765921450151	ACSL5(7.27935733739),ADCY4(3.17006094248),AREG(4.02461758329),ATP6V0D2(3.59454825548),EGR2(4.94719513774),FBP1(3.37897772853),GJA1(3.65927834028),GNAI1(4.28680595546),GPR173(3.32127111206),HDAC9(4.48261529626),IL1RL1(6.53801929486),KL(3.68948711336),MAP1B(3.19921454558),NGFR(13.3212070368),NLRP1(8.52672092439),NOD2(10.247860281),NR4A1(6.81052143414),NR4A2(5.06794830928),NR4A3(5.13333886309),PDK4(…	ACSL5(7.27935733739),ADCY4(3.17006094248),AREG(4.02461758329),ATP6V0D2(3.59454825548),EGR2(4.94719513774),FBP1(3.37897772853),GJA1(3.65927834028),GNAI1(4.28680595546),GPR173(3.32127111206),HDAC9(4.48261529626),IL1RL1(6.53801929486),KL(3.68948711336),MAP1B(3.19921454558),NGFR(13.3212070368),NLRP1(8.52672092439),NOD2(10.247860281),NR4A1(6.81052143414),NR4A2(5.06794830928),NR4A3(5.13333886309),PDK4(…
GO:1903036	positive regulation of response to wounding	biological process	7/348	119/15302	0.01899	0.590765921450151	DDR2(3.69573217885),HPSE(4.52409508963),LOC119863891(8.59485963255),PDPN(3.36922124749),RAC2(11.518966181),SELP(14.8859498902),THBD(3.12915265267)	DDR2(3.69573217885),HPSE(4.52409508963),LOC119863891(8.59485963255),PDPN(3.36922124749),RAC2(11.518966181),SELP(14.8859498902),THBD(3.12915265267)
GO:0003281	ventricular septum development	biological process	5/348	68/15302	0.01916	0.590765921450151	GJA5(4.77235391536),HEY2(13.2656179764),HEYL(13.0864895558),LOC119863891(8.59485963255),LRP2(8.64079924887)	GJA5(4.77235391536),HEY2(13.2656179764),HEYL(13.0864895558),LOC119863891(8.59485963255),LRP2(8.64079924887)
GO:0030029	actin filament-based process	biological process	30/348	887/15302	0.01941	0.590765921450151	ANK2(11.7918371285),ANTXR1(3.74335544108),BMP10(11.6427993292),CACNB2(5.50245832444),CALD1(6.33023258746),CAP2(4.28599962128),CCDC88A(3.19471741847),CTNND2(3.47818647712),FMN2(16.3285865792),FSCN1(3.23991495949),GJA1(3.65927834028),GJA5(4.77235391536),GNB4(4.19224376383),GPR65(11.1364058862),HCLS1(10.8281417746),IL1A(3.61890808642),LCP1(11.1600319661),LOC119874472(5.47163019741),LOC119876918(12.3…	ANK2(11.7918371285),ANTXR1(3.74335544108),BMP10(11.6427993292),CACNB2(5.50245832444),CALD1(6.33023258746),CAP2(4.28599962128),CCDC88A(3.19471741847),CTNND2(3.47818647712),FMN2(16.3285865792),FSCN1(3.23991495949),GJA1(3.65927834028),GJA5(4.77235391536),GNB4(4.19224376383),GPR65(11.1364058862),HCLS1(10.8281417746),IL1A(3.61890808642),LCP1(11.1600319661),LOC119874472(5.47163019741),LOC119876918(12.3…
GO:0048638	regulation of developmental growth	biological process	24/348	672/15302	0.01968	0.590765921450151	ADCY4(3.17006094248),ANK2(11.7918371285),BMP10(11.6427993292),FLT3(4.01451574507),FSTL4(3.56477399555),GJA1(3.65927834028),HEY2(13.2656179764),LOC119863891(8.59485963255),MAP1B(3.19921454558),MCOLN2(4.99994335868),NCAM1(10.5666027162),NOS2(5.85843032186),OMG(3.2567299398),PAK3(3.26467463722),PLCB1(5.89588199235),PRTG(7.91255241009),RAC2(11.518966181),SEMA3D(11.0840598343),SMO(4.58762649937),STC2(…	ADCY4(3.17006094248),ANK2(11.7918371285),BMP10(11.6427993292),FLT3(4.01451574507),FSTL4(3.56477399555),GJA1(3.65927834028),HEY2(13.2656179764),LOC119863891(8.59485963255),MAP1B(3.19921454558),MCOLN2(4.99994335868),NCAM1(10.5666027162),NOS2(5.85843032186),OMG(3.2567299398),PAK3(3.26467463722),PLCB1(5.89588199235),PRTG(7.91255241009),RAC2(11.518966181),SEMA3D(11.0840598343),SMO(4.58762649937),STC2(…
GO:0035315	hair cell differentiation	biological process	7/348	120/15302	0.01979	0.590765921450151	ATP2B2(8.67835365397),DLX3(10.8830810894),FSCN1(3.23991495949),HEY2(13.2656179764),RAC2(11.518966181),TGM3(12.2486372176),USH1C(3.20657301897)	ATP2B2(8.67835365397),DLX3(10.8830810894),FSCN1(3.23991495949),HEY2(13.2656179764),RAC2(11.518966181),TGM3(12.2486372176),USH1C(3.20657301897)
GO:0050905	neuromuscular process	biological process	7/348	120/15302	0.01979	0.590765921450151	ADORA2A(13.0917405989),ATP2B2(8.67835365397),NR4A3(5.13333886309),SLC1A3(9.78404587023),SLC8A3(13.7543732556),TCF15(3.61498342784),USH1C(3.20657301897)	ADORA2A(13.0917405989),ATP2B2(8.67835365397),NR4A3(5.13333886309),SLC1A3(9.78404587023),SLC8A3(13.7543732556),TCF15(3.61498342784),USH1C(3.20657301897)
GO:0050727	regulation of inflammatory response	biological process	15/348	364/15302	0.01979	0.590765921450151	ADORA2A(13.0917405989),C1R(3.22386239552),CXCL8(7.51913652515),DUOXA1(10.7433253375),EDNRA(3.2509966608),GBP5(6.06981626019),GPR17(4.11343576379),IL1R2(5.60303465166),IL1RL1(6.53801929486),KLF4(3.99470053353),NLRP1(8.52672092439),NOD2(10.247860281),NOS2(5.85843032186),RORA(10.7204893901),TNFSF18(11.4778307703)	ADORA2A(13.0917405989),C1R(3.22386239552),CXCL8(7.51913652515),DUOXA1(10.7433253375),EDNRA(3.2509966608),GBP5(6.06981626019),GPR17(4.11343576379),IL1R2(5.60303465166),IL1RL1(6.53801929486),KLF4(3.99470053353),NLRP1(8.52672092439),NOD2(10.247860281),NOS2(5.85843032186),RORA(10.7204893901),TNFSF18(11.4778307703)
GO:0006811	ion transport	biological process	50/348	1645/15302	0.02015	0.590765921450151	ACSL5(7.27935733739),ADORA2A(13.0917405989),ANK1(4.78640256845),ANK2(11.7918371285),APBA1(6.22743888333),ATP2B2(8.67835365397),ATP6V0D2(3.59454825548),CA4(4.59508574007),CACNB2(5.50245832444),EDNRA(3.2509966608),GAS6(3.18371713431),GJA1(3.65927834028),GJA5(4.77235391536),IL1A(3.61890808642),JPH1(3.93307260409),KCND1(10.1048171287),KCNK13(5.78924412097),LOC119863891(8.59485963255),LOC119874472(5.4…	ACSL5(7.27935733739),ADORA2A(13.0917405989),ANK1(4.78640256845),ANK2(11.7918371285),APBA1(6.22743888333),ATP2B2(8.67835365397),ATP6V0D2(3.59454825548),CA4(4.59508574007),CACNB2(5.50245832444),EDNRA(3.2509966608),GAS6(3.18371713431),GJA1(3.65927834028),GJA5(4.77235391536),IL1A(3.61890808642),JPH1(3.93307260409),KCND1(10.1048171287),KCNK13(5.78924412097),LOC119863891(8.59485963255),LOC119874472(5.4…
GO:0003179	heart valve morphogenesis	biological process	4/348	46/15302	0.02026	0.590765921450151	GJA5(4.77235391536),HEY2(13.2656179764),HEYL(13.0864895558),TBX20(4.2817402037)	GJA5(4.77235391536),HEY2(13.2656179764),HEYL(13.0864895558),TBX20(4.2817402037)
GO:0032892	positive regulation of organic acid transport	biological process	4/348	46/15302	0.02026	0.590765921450151	ACSL5(7.27935733739),ADORA2A(13.0917405989),IL1A(3.61890808642),PLA2R1(4.54517290411)	ACSL5(7.27935733739),ADORA2A(13.0917405989),IL1A(3.61890808642),PLA2R1(4.54517290411)
GO:0001909	leukocyte mediated cytotoxicity	biological process	6/348	94/15302	0.02027	0.590765921450151	CD226(10.6868156446),IL12A(13.6267915993),IL18RAP(12.7992991626),LOC119874472(5.47163019741),LOC119876918(12.3599169867),NOS2(5.85843032186)	CD226(10.6868156446),IL12A(13.6267915993),IL18RAP(12.7992991626),LOC119874472(5.47163019741),LOC119876918(12.3599169867),NOS2(5.85843032186)
GO:0035710	CD4-positive, alpha-beta T cell activation	biological process	6/348	94/15302	0.02027	0.590765921450151	BATF(4.48117845692),IL12A(13.6267915993),IL27(4.00698776414),RORA(10.7204893901),RUNX3(5.5301429207),TNFSF18(11.4778307703)	BATF(4.48117845692),IL12A(13.6267915993),IL27(4.00698776414),RORA(10.7204893901),RUNX3(5.5301429207),TNFSF18(11.4778307703)
GO:0046427	positive regulation of JAK-STAT cascade	biological process	6/348	94/15302	0.02027	0.590765921450151	FLT3(4.01451574507),HCLS1(10.8281417746),IL12A(13.6267915993),IL24(5.3087520571),PECAM1(4.37056977646),TNFSF18(11.4778307703)	FLT3(4.01451574507),HCLS1(10.8281417746),IL12A(13.6267915993),IL24(5.3087520571),PECAM1(4.37056977646),TNFSF18(11.4778307703)
GO:0006801	superoxide metabolic process	biological process	5/348	69/15302	0.02029	0.590765921450151	LOC119874472(5.47163019741),LOC119876918(12.3599169867),NOS2(5.85843032186),OLR1(6.9731930049),PON3(3.89847146347)	LOC119874472(5.47163019741),LOC119876918(12.3599169867),NOS2(5.85843032186),OLR1(6.9731930049),PON3(3.89847146347)
GO:0035162	embryonic hemopoiesis	biological process	5/348	69/15302	0.02029	0.590765921450151	FSCN1(3.23991495949),GJA1(3.65927834028),HDAC9(4.48261529626),RAC2(11.518966181),TBX20(4.2817402037)	FSCN1(3.23991495949),GJA1(3.65927834028),HDAC9(4.48261529626),RAC2(11.518966181),TBX20(4.2817402037)
GO:0016264	gap junction assembly	biological process	2/348	10/15302	0.02057	0.590765921450151	GJA1(3.65927834028),GJA5(4.77235391536)	GJA1(3.65927834028),GJA5(4.77235391536)
GO:0030202	heparin metabolic process	biological process	2/348	10/15302	0.02057	0.590765921450151	SULF1(4.8505952866),XYLT1(4.55946341737)	SULF1(4.8505952866),XYLT1(4.55946341737)
GO:0032530	regulation of microvillus organization	biological process	2/348	10/15302	0.02057	0.590765921450151	FSCN1(3.23991495949),USH1C(3.20657301897)	FSCN1(3.23991495949),USH1C(3.20657301897)
GO:0048143	astrocyte activation	biological process	2/348	10/15302	0.02057	0.590765921450151	ADORA2A(13.0917405989),SMO(4.58762649937)	ADORA2A(13.0917405989),SMO(4.58762649937)
GO:1902033	regulation of hematopoietic stem cell proliferation	biological process	2/348	10/15302	0.02057	0.590765921450151	LOC119874472(5.47163019741),LOC119876918(12.3599169867)	LOC119874472(5.47163019741),LOC119876918(12.3599169867)
GO:2000510	positive regulation of dendritic cell chemotaxis	biological process	2/348	10/15302	0.02057	0.590765921450151	GAS6(3.18371713431),IL12A(13.6267915993)	GAS6(3.18371713431),IL12A(13.6267915993)
GO:0002347	response to tumor cell	biological process	3/348	26/15302	0.02058	0.590765921450151	CD226(10.6868156446),HNMT(3.54890477378),IL12A(13.6267915993)	CD226(10.6868156446),HNMT(3.54890477378),IL12A(13.6267915993)
GO:0030206	chondroitin sulfate biosynthetic process	biological process	3/348	26/15302	0.02058	0.590765921450151	CHST3(3.79949796021),CSGALNACT1(5.77573547886),XYLT1(4.55946341737)	CHST3(3.79949796021),CSGALNACT1(5.77573547886),XYLT1(4.55946341737)
GO:0044144	modulation of growth of symbiont involved in interaction with host	biological process	3/348	26/15302	0.02058	0.590765921450151	IRF8(3.26371452176),MCOLN2(4.99994335868),NOD2(10.247860281)	IRF8(3.26371452176),MCOLN2(4.99994335868),NOD2(10.247860281)
GO:0044146	negative regulation of growth of symbiont involved in interaction with host	biological process	3/348	26/15302	0.02058	0.590765921450151	IRF8(3.26371452176),MCOLN2(4.99994335868),NOD2(10.247860281)	IRF8(3.26371452176),MCOLN2(4.99994335868),NOD2(10.247860281)
GO:0060306	regulation of membrane repolarization	biological process	3/348	26/15302	0.02058	0.590765921450151	ANK2(11.7918371285),GJA1(3.65927834028),GJA5(4.77235391536)	ANK2(11.7918371285),GJA1(3.65927834028),GJA5(4.77235391536)
GO:0099622	cardiac muscle cell membrane repolarization	biological process	3/348	26/15302	0.02058	0.590765921450151	ANK2(11.7918371285),GJA1(3.65927834028),GJA5(4.77235391536)	ANK2(11.7918371285),GJA1(3.65927834028),GJA5(4.77235391536)
GO:0007178	transmembrane receptor protein serine/threonine kinase signaling pathway	biological process	16/348	399/15302	0.02063	0.590765921450151	AKAP3(4.38178271709),BAMBI(4.65321629915),BMP10(11.6427993292),BTBD11(5.36320619401),CHRDL1(4.74559702026),COL1A2(5.711933092),DKK3(5.5701366609),DLX1(3.62799015783),DLX5(3.14422878452),LRP2(8.64079924887),ONECUT2(5.32552025746),SOSTDC1(5.64225946527),SULF1(4.8505952866),TBX20(4.2817402037),TLL2(3.80808842081),ZIC2(15.385844879)	AKAP3(4.38178271709),BAMBI(4.65321629915),BMP10(11.6427993292),BTBD11(5.36320619401),CHRDL1(4.74559702026),COL1A2(5.711933092),DKK3(5.5701366609),DLX1(3.62799015783),DLX5(3.14422878452),LRP2(8.64079924887),ONECUT2(5.32552025746),SOSTDC1(5.64225946527),SULF1(4.8505952866),TBX20(4.2817402037),TLL2(3.80808842081),ZIC2(15.385844879)
GO:0034341	response to interferon-gamma	biological process	9/348	178/15302	0.02074	0.590765921450151	CCL22(11.447987211),GBP1(4.04449485969),GBP5(6.06981626019),GBP6(3.03149087819),IRF8(3.26371452176),NCAM1(10.5666027162),NOS2(5.85843032186),PECAM1(4.37056977646),RAB7B(10.0336386555)	CCL22(11.447987211),GBP1(4.04449485969),GBP5(6.06981626019),GBP6(3.03149087819),IRF8(3.26371452176),NCAM1(10.5666027162),NOS2(5.85843032186),PECAM1(4.37056977646),RAB7B(10.0336386555)
GO:0003008	system process	biological process	66/348	2279/15302	0.02107	0.590765921450151	ADCY4(3.17006094248),ADD3(4.25193944603),ADORA2A(13.0917405989),ANK2(11.7918371285),APBA1(6.22743888333),ATP2B2(8.67835365397),BMP10(11.6427993292),CACNB2(5.50245832444),CALD1(6.33023258746),CD38(3.74153564725),CNTN5(11.3727054772),COL1A2(5.711933092),CTNND2(3.47818647712),CYP7B1(3.5633874713),DLG2(4.22953283204),DOP1B(3.55081364782),EDNRA(3.2509966608),EGR2(4.94719513774),ENPEP(7.08127865619),F5…	ADCY4(3.17006094248),ADD3(4.25193944603),ADORA2A(13.0917405989),ANK2(11.7918371285),APBA1(6.22743888333),ATP2B2(8.67835365397),BMP10(11.6427993292),CACNB2(5.50245832444),CALD1(6.33023258746),CD38(3.74153564725),CNTN5(11.3727054772),COL1A2(5.711933092),CTNND2(3.47818647712),CYP7B1(3.5633874713),DLG2(4.22953283204),DOP1B(3.55081364782),EDNRA(3.2509966608),EGR2(4.94719513774),ENPEP(7.08127865619),F5…
GO:0002027	regulation of heart rate	biological process	6/348	95/15302	0.02123	0.590765921450151	ANK2(11.7918371285),CACNB2(5.50245832444),GJA5(4.77235391536),HEY2(13.2656179764),NOS2(5.85843032186),SLC1A1(4.31578477431)	ANK2(11.7918371285),CACNB2(5.50245832444),GJA5(4.77235391536),HEY2(13.2656179764),NOS2(5.85843032186),SLC1A1(4.31578477431)
GO:0048678	response to axon injury	biological process	8/348	150/15302	0.02144	0.590765921450151	CHST3(3.79949796021),DDR2(3.69573217885),KLF4(3.99470053353),MAP1B(3.19921454558),NCAM1(10.5666027162),OMG(3.2567299398),RAC2(11.518966181),XYLT1(4.55946341737)	CHST3(3.79949796021),DDR2(3.69573217885),KLF4(3.99470053353),MAP1B(3.19921454558),NCAM1(10.5666027162),OMG(3.2567299398),RAC2(11.518966181),XYLT1(4.55946341737)
GO:0002250	adaptive immune response	biological process	12/348	271/15302	0.02155	0.590765921450151	BATF(4.48117845692),C1R(3.22386239552),CD226(10.6868156446),IL12A(13.6267915993),IL18BP(3.0862390385),IL18RAP(12.7992991626),IL1RL1(6.53801929486),IL27(4.00698776414),NOD2(10.247860281),RFTN1(13.3052894244),RORA(10.7204893901),TNFSF18(11.4778307703)	BATF(4.48117845692),C1R(3.22386239552),CD226(10.6868156446),IL12A(13.6267915993),IL18BP(3.0862390385),IL18RAP(12.7992991626),IL1RL1(6.53801929486),IL27(4.00698776414),NOD2(10.247860281),RFTN1(13.3052894244),RORA(10.7204893901),TNFSF18(11.4778307703)
GO:0008206	bile acid metabolic process	biological process	4/348	47/15302	0.02176	0.590765921450151	CH25H(13.1394921981),CYP39A1(4.63653841461),CYP7B1(3.5633874713),OSBPL6(3.99823337932)	CH25H(13.1394921981),CYP39A1(4.63653841461),CYP7B1(3.5633874713),OSBPL6(3.99823337932)
GO:0008037	cell recognition	biological process	12/348	272/15302	0.02211	0.590765921450151	CD226(10.6868156446),IGSF9B(9.52947610537),LOC119863891(8.59485963255),NCAM1(10.5666027162),PECAM1(4.37056977646),RAC2(11.518966181),ROBO3(3.70684420203),SEMA3D(11.0840598343),SULF1(4.8505952866),TBX20(4.2817402037),TLL2(3.80808842081),TRIM9(3.67809925412)	CD226(10.6868156446),IGSF9B(9.52947610537),LOC119863891(8.59485963255),NCAM1(10.5666027162),PECAM1(4.37056977646),RAC2(11.518966181),ROBO3(3.70684420203),SEMA3D(11.0840598343),SULF1(4.8505952866),TBX20(4.2817402037),TLL2(3.80808842081),TRIM9(3.67809925412)
GO:0003018	vascular process in circulatory system	biological process	9/348	180/15302	0.02211	0.590765921450151	ADD3(4.25193944603),ADORA2A(13.0917405989),CD38(3.74153564725),EDNRA(3.2509966608),GJA1(3.65927834028),GJA5(4.77235391536),NOS2(5.85843032186),OLR1(6.9731930049),SMPD3(9.55891173279)	ADD3(4.25193944603),ADORA2A(13.0917405989),CD38(3.74153564725),EDNRA(3.2509966608),GJA1(3.65927834028),GJA5(4.77235391536),NOS2(5.85843032186),OLR1(6.9731930049),SMPD3(9.55891173279)
GO:0030216	keratinocyte differentiation	biological process	9/348	180/15302	0.02211	0.590765921450151	ALOX15B(5.58008827588),CDSN(5.64984549421),CERS3(6.82711401599),CTSK(3.7182782784),IL1A(3.61890808642),KRT75(5.98140818498),LIPK(6.02056988478),LORICRIN(5.16433540677),TGM3(12.2486372176)	ALOX15B(5.58008827588),CDSN(5.64984549421),CERS3(6.82711401599),CTSK(3.7182782784),IL1A(3.61890808642),KRT75(5.98140818498),LIPK(6.02056988478),LORICRIN(5.16433540677),TGM3(12.2486372176)
GO:0043154	negative regulation of cysteine-type endopeptidase activity involved in apoptotic process	biological process	6/348	96/15302	0.02223	0.590765921450151	ADORA2A(13.0917405989),GAS6(3.18371713431),IL24(5.3087520571),KLF4(3.99470053353),NGFR(13.3212070368),NR4A1(6.81052143414)	ADORA2A(13.0917405989),GAS6(3.18371713431),IL24(5.3087520571),KLF4(3.99470053353),NGFR(13.3212070368),NR4A1(6.81052143414)
GO:0048568	embryonic organ development	biological process	22/348	609/15302	0.02224	0.590765921450151	ATP2B2(8.67835365397),DLX3(10.8830810894),DLX5(3.14422878452),DLX6(10.9705157707),EGR2(4.94719513774),FSCN1(3.23991495949),GBX2(6.76654344722),GJA1(3.65927834028),GJA5(4.77235391536),HDAC9(4.48261529626),HEY2(13.2656179764),LFNG(3.28844841139),NR4A3(5.13333886309),PLAC1(3.51224102221),PRRX1(7.36170964806),RAC2(11.518966181),ROBO3(3.70684420203),SEMA3D(11.0840598343),SMO(4.58762649937),TBX20(4.281…	ATP2B2(8.67835365397),DLX3(10.8830810894),DLX5(3.14422878452),DLX6(10.9705157707),EGR2(4.94719513774),FSCN1(3.23991495949),GBX2(6.76654344722),GJA1(3.65927834028),GJA5(4.77235391536),HDAC9(4.48261529626),HEY2(13.2656179764),LFNG(3.28844841139),NR4A3(5.13333886309),PLAC1(3.51224102221),PRRX1(7.36170964806),RAC2(11.518966181),ROBO3(3.70684420203),SEMA3D(11.0840598343),SMO(4.58762649937),TBX20(4.281…
GO:0002791	regulation of peptide secretion	biological process	20/348	540/15302	0.02260	0.590765921450151	ADORA2A(13.0917405989),ALOX15B(5.58008827588),BANK1(11.101993174),CD38(3.74153564725),FLT3(4.01451574507),GABBR2(6.39060962906),GAS6(3.18371713431),GBP1(4.04449485969),GJA1(3.65927834028),GJA5(4.77235391536),IL1A(3.61890808642),IL1R2(5.60303465166),IL1RL1(6.53801929486),LOC119870378(11.543238089),NLRP1(8.52672092439),NOD2(10.247860281),NOS2(5.85843032186),SLC2A3(3.90314702159),SLC9B2(8.1113648732…	ADORA2A(13.0917405989),ALOX15B(5.58008827588),BANK1(11.101993174),CD38(3.74153564725),FLT3(4.01451574507),GABBR2(6.39060962906),GAS6(3.18371713431),GBP1(4.04449485969),GJA1(3.65927834028),GJA5(4.77235391536),IL1A(3.61890808642),IL1R2(5.60303465166),IL1RL1(6.53801929486),LOC119870378(11.543238089),NLRP1(8.52672092439),NOD2(10.247860281),NOS2(5.85843032186),SLC2A3(3.90314702159),SLC9B2(8.1113648732…
GO:0001576	globoside biosynthetic process	biological process	1/348	1/15302	0.02274	0.590765921450151	A4GALT(4.57675051509)	A4GALT(4.57675051509)
GO:0001695	histamine catabolic process	biological process	1/348	1/15302	0.02274	0.590765921450151	HNMT(3.54890477378)	HNMT(3.54890477378)
GO:0002269	leukocyte activation involved in inflammatory response	biological process	1/348	1/15302	0.02274	0.590765921450151	CXCL8(7.51913652515)	CXCL8(7.51913652515)
GO:0002457	T cell antigen processing and presentation	biological process	1/348	1/15302	0.02274	0.590765921450151	RFTN1(13.3052894244)	RFTN1(13.3052894244)
GO:0002732	positive regulation of dendritic cell cytokine production	biological process	1/348	1/15302	0.02274	0.590765921450151	NOD2(10.247860281)	NOD2(10.247860281)
GO:0003336	corneocyte desquamation	biological process	1/348	1/15302	0.02274	0.590765921450151	CDSN(5.64984549421)	CDSN(5.64984549421)
GO:0006062	sorbitol catabolic process	biological process	1/348	1/15302	0.02274	0.590765921450151	SORD(4.7650105529)	SORD(4.7650105529)
GO:0006173	dADP biosynthetic process	biological process	1/348	1/15302	0.02274	0.590765921450151	AK5(6.1984129701)	AK5(6.1984129701)
GO:0007371	ventral midline determination	biological process	1/348	1/15302	0.02274	0.590765921450151	SMO(4.58762649937)	SMO(4.58762649937)
GO:0009444	pyruvate oxidation	biological process	1/348	1/15302	0.02274	0.590765921450151	NR4A3(5.13333886309)	NR4A3(5.13333886309)
GO:0009850	auxin metabolic process	biological process	1/348	1/15302	0.02274	0.590765921450151	PON3(3.89847146347)	PON3(3.89847146347)
GO:0009852	auxin catabolic process	biological process	1/348	1/15302	0.02274	0.590765921450151	PON3(3.89847146347)	PON3(3.89847146347)
GO:0010124	phenylacetate catabolic process	biological process	1/348	1/15302	0.02274	0.590765921450151	PON3(3.89847146347)	PON3(3.89847146347)
GO:0010232	vascular transport	biological process	1/348	1/15302	0.02274	0.590765921450151	GJA1(3.65927834028)	GJA1(3.65927834028)
GO:0015794	glycerol-3-phosphate transmembrane transport	biological process	1/348	1/15302	0.02274	0.590765921450151	SLC37A2(4.61169727561)	SLC37A2(4.61169727561)
GO:0019407	hexitol catabolic process	biological process	1/348	1/15302	0.02274	0.590765921450151	SORD(4.7650105529)	SORD(4.7650105529)
GO:0019519	pentitol metabolic process	biological process	1/348	1/15302	0.02274	0.590765921450151	SORD(4.7650105529)	SORD(4.7650105529)
GO:0019527	pentitol catabolic process	biological process	1/348	1/15302	0.02274	0.590765921450151	SORD(4.7650105529)	SORD(4.7650105529)
GO:0021660	rhombomere 3 formation	biological process	1/348	1/15302	0.02274	0.590765921450151	EGR2(4.94719513774)	EGR2(4.94719513774)
GO:0021666	rhombomere 5 formation	biological process	1/348	1/15302	0.02274	0.590765921450151	EGR2(4.94719513774)	EGR2(4.94719513774)
GO:0031549	negative regulation of brain-derived neurotrophic factor receptor signaling pathway	biological process	1/348	1/15302	0.02274	0.590765921450151	FSTL4(3.56477399555)	FSTL4(3.56477399555)
GO:0031631	negative regulation of synaptic vesicle fusion to presynaptic active zone membrane	biological process	1/348	1/15302	0.02274	0.590765921450151	GABBR2(6.39060962906)	GABBR2(6.39060962906)
GO:0032498	detection of muramyl dipeptide	biological process	1/348	1/15302	0.02274	0.590765921450151	NOD2(10.247860281)	NOD2(10.247860281)
GO:0032788	saturated monocarboxylic acid metabolic process	biological process	1/348	1/15302	0.02274	0.590765921450151	ACOT4(4.61566372634)	ACOT4(4.61566372634)
GO:0032789	unsaturated monocarboxylic acid metabolic process	biological process	1/348	1/15302	0.02274	0.590765921450151	ACOT4(4.61566372634)	ACOT4(4.61566372634)
GO:0033396	beta-alanine biosynthetic process via 3-ureidopropionate	biological process	1/348	1/15302	0.02274	0.590765921450151	UPB1(11.226554689)	UPB1(11.226554689)
GO:0035724	CD24 biosynthetic process	biological process	1/348	1/15302	0.02274	0.590765921450151	PLCB1(5.89588199235)	PLCB1(5.89588199235)
GO:0036306	embryonic heart tube elongation	biological process	1/348	1/15302	0.02274	0.590765921450151	TBX20(4.2817402037)	TBX20(4.2817402037)
GO:0036309	protein localization to M-band	biological process	1/348	1/15302	0.02274	0.590765921450151	ANK2(11.7918371285)	ANK2(11.7918371285)
GO:0036371	protein localization to T-tubule	biological process	1/348	1/15302	0.02274	0.590765921450151	ANK2(11.7918371285)	ANK2(11.7918371285)
GO:0038097	positive regulation of mast cell activation by Fc-epsilon receptor signaling pathway	biological process	1/348	1/15302	0.02274	0.590765921450151	NR4A3(5.13333886309)	NR4A3(5.13333886309)
GO:0042883	cysteine transport	biological process	1/348	1/15302	0.02274	0.590765921450151	SLC1A1(4.31578477431)	SLC1A1(4.31578477431)
GO:0043131	erythrocyte enucleation	biological process	1/348	1/15302	0.02274	0.590765921450151	TRIM58(10.0960166947)	TRIM58(10.0960166947)
GO:0043354	enucleate erythrocyte maturation	biological process	1/348	1/15302	0.02274	0.590765921450151	TRIM58(10.0960166947)	TRIM58(10.0960166947)
GO:0043990	histone H2A-S1 phosphorylation	biological process	1/348	1/15302	0.02274	0.590765921450151	RPS6KA5(3.34233313488)	RPS6KA5(3.34233313488)
GO:0045299	otolith mineralization	biological process	1/348	1/15302	0.02274	0.590765921450151	ATP2B2(8.67835365397)	ATP2B2(8.67835365397)
GO:0048620	post-embryonic hindgut morphogenesis	biological process	1/348	1/15302	0.02274	0.590765921450151	TBX20(4.2817402037)	TBX20(4.2817402037)
GO:0051160	L-xylitol catabolic process	biological process	1/348	1/15302	0.02274	0.590765921450151	SORD(4.7650105529)	SORD(4.7650105529)
GO:0051164	L-xylitol metabolic process	biological process	1/348	1/15302	0.02274	0.590765921450151	SORD(4.7650105529)	SORD(4.7650105529)
GO:0051913	regulation of synaptic plasticity by chemical substance	biological process	1/348	1/15302	0.02274	0.590765921450151	MAP1B(3.19921454558)	MAP1B(3.19921454558)
GO:0051914	positive regulation of synaptic plasticity by chemical substance	biological process	1/348	1/15302	0.02274	0.590765921450151	MAP1B(3.19921454558)	MAP1B(3.19921454558)
GO:0051915	induction of synaptic plasticity by chemical substance	biological process	1/348	1/15302	0.02274	0.590765921450151	MAP1B(3.19921454558)	MAP1B(3.19921454558)
GO:0060156	milk ejection reflex	biological process	1/348	1/15302	0.02274	0.590765921450151	GJA1(3.65927834028)	GJA1(3.65927834028)
GO:0060245	detection of cell density	biological process	1/348	1/15302	0.02274	0.590765921450151	SMO(4.58762649937)	SMO(4.58762649937)
GO:0060246	detection of cell density by contact stimulus	biological process	1/348	1/15302	0.02274	0.590765921450151	SMO(4.58762649937)	SMO(4.58762649937)
GO:0060248	detection of cell density by contact stimulus involved in contact inhibition	biological process	1/348	1/15302	0.02274	0.590765921450151	SMO(4.58762649937)	SMO(4.58762649937)
GO:0060598	dichotomous subdivision of terminal units involved in mammary gland duct morphogenesis	biological process	1/348	1/15302	0.02274	0.590765921450151	AREG(4.02461758329)	AREG(4.02461758329)
GO:0061930	regulation of erythrocyte enucleation	biological process	1/348	1/15302	0.02274	0.590765921450151	TRIM58(10.0960166947)	TRIM58(10.0960166947)
GO:0061931	positive regulation of erythrocyte enucleation	biological process	1/348	1/15302	0.02274	0.590765921450151	TRIM58(10.0960166947)	TRIM58(10.0960166947)
GO:0071718	sodium-independent icosanoid transport	biological process	1/348	1/15302	0.02274	0.590765921450151	SLCO2B1(6.08811610631)	SLCO2B1(6.08811610631)
GO:0072036	mesenchymal to epithelial transition involved in renal vesicle formation	biological process	1/348	1/15302	0.02274	0.590765921450151	SMO(4.58762649937)	SMO(4.58762649937)
GO:0072285	mesenchymal to epithelial transition involved in metanephric renal vesicle formation	biological process	1/348	1/15302	0.02274	0.590765921450151	SMO(4.58762649937)	SMO(4.58762649937)
GO:0072616	interleukin-18 secretion	biological process	1/348	1/15302	0.02274	0.590765921450151	GBP5(6.06981626019)	GBP5(6.06981626019)
GO:0086044	atrial cardiac muscle cell to AV node cell communication by electrical coupling	biological process	1/348	1/15302	0.02274	0.590765921450151	GJA5(4.77235391536)	GJA5(4.77235391536)
GO:0086054	bundle of His cell to Purkinje myocyte communication by electrical coupling	biological process	1/348	1/15302	0.02274	0.590765921450151	GJA5(4.77235391536)	GJA5(4.77235391536)
GO:0086055	Purkinje myocyte to ventricular cardiac muscle cell communication by electrical coupling	biological process	1/348	1/15302	0.02274	0.590765921450151	GJA5(4.77235391536)	GJA5(4.77235391536)
GO:0090601	enucleation	biological process	1/348	1/15302	0.02274	0.590765921450151	TRIM58(10.0960166947)	TRIM58(10.0960166947)
GO:0098746	fast, calcium ion-dependent exocytosis of neurotransmitter	biological process	1/348	1/15302	0.02274	0.590765921450151	SYT1(3.55137504628)	SYT1(3.55137504628)
GO:0098906	regulation of Purkinje myocyte action potential	biological process	1/348	1/15302	0.02274	0.590765921450151	GJA5(4.77235391536)	GJA5(4.77235391536)
GO:0098907	regulation of SA node cell action potential	biological process	1/348	1/15302	0.02274	0.590765921450151	ANK2(11.7918371285)	ANK2(11.7918371285)
GO:0099627	neurotransmitter receptor cycle	biological process	1/348	1/15302	0.02274	0.590765921450151	NSG1(3.11688631925)	NSG1(3.11688631925)
GO:0099630	postsynaptic neurotransmitter receptor cycle	biological process	1/348	1/15302	0.02274	0.590765921450151	NSG1(3.11688631925)	NSG1(3.11688631925)
GO:0140075	regulation of lipoprotein transport	biological process	1/348	1/15302	0.02274	0.590765921450151	LRP2(8.64079924887)	LRP2(8.64079924887)
GO:0140077	positive regulation of lipoprotein transport	biological process	1/348	1/15302	0.02274	0.590765921450151	LRP2(8.64079924887)	LRP2(8.64079924887)
GO:1902204	positive regulation of hepatocyte growth factor receptor signaling pathway	biological process	1/348	1/15302	0.02274	0.590765921450151	ESM1(3.0378424286)	ESM1(3.0378424286)
GO:1902748	positive regulation of lens fiber cell differentiation	biological process	1/348	1/15302	0.02274	0.590765921450151	ZEB2(11.6468511795)	ZEB2(11.6468511795)
GO:1902838	regulation of nuclear migration along microtubule	biological process	1/348	1/15302	0.02274	0.590765921450151	TRIM58(10.0960166947)	TRIM58(10.0960166947)
GO:1903712	cysteine transmembrane transport	biological process	1/348	1/15302	0.02274	0.590765921450151	SLC1A1(4.31578477431)	SLC1A1(4.31578477431)
GO:1904005	regulation of phospholipase D activity	biological process	1/348	1/15302	0.02274	0.590765921450151	SNAP91(4.33884461459)	SNAP91(4.33884461459)
GO:1904006	negative regulation of phospholipase D activity	biological process	1/348	1/15302	0.02274	0.590765921450151	SNAP91(4.33884461459)	SNAP91(4.33884461459)
GO:1904445	negative regulation of establishment of Sertoli cell barrier	biological process	1/348	1/15302	0.02274	0.590765921450151	IL1A(3.61890808642)	IL1A(3.61890808642)
GO:1904565	response to 1-oleoyl-sn-glycerol 3-phosphate	biological process	1/348	1/15302	0.02274	0.590765921450151	LPAR1(3.39972563077)	LPAR1(3.39972563077)
GO:1904566	cellular response to 1-oleoyl-sn-glycerol 3-phosphate	biological process	1/348	1/15302	0.02274	0.590765921450151	LPAR1(3.39972563077)	LPAR1(3.39972563077)
GO:1904784	NLRP1 inflammasome complex assembly	biological process	1/348	1/15302	0.02274	0.590765921450151	NLRP1(8.52672092439)	NLRP1(8.52672092439)
GO:1904863	regulation of beta-catenin-TCF complex assembly	biological process	1/348	1/15302	0.02274	0.590765921450151	DACT1(12.4373272798)	DACT1(12.4373272798)
GO:1904864	negative regulation of beta-catenin-TCF complex assembly	biological process	1/348	1/15302	0.02274	0.590765921450151	DACT1(12.4373272798)	DACT1(12.4373272798)
GO:1904879	positive regulation of calcium ion transmembrane transport via high voltage-gated calcium channel	biological process	1/348	1/15302	0.02274	0.590765921450151	CACNB2(5.50245832444)	CACNB2(5.50245832444)
GO:1904998	negative regulation of leukocyte adhesion to arterial endothelial cell	biological process	1/348	1/15302	0.02274	0.590765921450151	KLF4(3.99470053353)	KLF4(3.99470053353)
GO:1905630	response to glyceraldehyde	biological process	1/348	1/15302	0.02274	0.590765921450151	PLCB1(5.89588199235)	PLCB1(5.89588199235)
GO:1905631	cellular response to glyceraldehyde	biological process	1/348	1/15302	0.02274	0.590765921450151	PLCB1(5.89588199235)	PLCB1(5.89588199235)
GO:1905715	regulation of cornification	biological process	1/348	1/15302	0.02274	0.590765921450151	CDSN(5.64984549421)	CDSN(5.64984549421)
GO:1905716	negative regulation of cornification	biological process	1/348	1/15302	0.02274	0.590765921450151	CDSN(5.64984549421)	CDSN(5.64984549421)
GO:1905912	regulation of calcium ion export across plasma membrane	biological process	1/348	1/15302	0.02274	0.590765921450151	RGS9(3.70835386582)	RGS9(3.70835386582)
GO:1990029	vasomotion	biological process	1/348	1/15302	0.02274	0.590765921450151	GJA5(4.77235391536)	GJA5(4.77235391536)
GO:2000438	negative regulation of monocyte extravasation	biological process	1/348	1/15302	0.02274	0.590765921450151	PLCB1(5.89588199235)	PLCB1(5.89588199235)
GO:2000533	negative regulation of renal albumin absorption	biological process	1/348	1/15302	0.02274	0.590765921450151	GAS6(3.18371713431)	GAS6(3.18371713431)
GO:2000559	regulation of CD24 biosynthetic process	biological process	1/348	1/15302	0.02274	0.590765921450151	PLCB1(5.89588199235)	PLCB1(5.89588199235)
GO:2000560	positive regulation of CD24 biosynthetic process	biological process	1/348	1/15302	0.02274	0.590765921450151	PLCB1(5.89588199235)	PLCB1(5.89588199235)
GO:2000723	negative regulation of cardiac vascular smooth muscle cell differentiation	biological process	1/348	1/15302	0.02274	0.590765921450151	HEY2(13.2656179764)	HEY2(13.2656179764)
GO:0018146	keratan sulfate biosynthetic process	biological process	3/348	27/15302	0.02278	0.590765921450151	CHST2(4.15964988547),OGN(3.09304363556),OMD(10.6699391489)	CHST2(4.15964988547),OGN(3.09304363556),OMD(10.6699391489)
GO:0044117	growth of symbiont in host	biological process	3/348	27/15302	0.02278	0.590765921450151	IRF8(3.26371452176),MCOLN2(4.99994335868),NOD2(10.247860281)	IRF8(3.26371452176),MCOLN2(4.99994335868),NOD2(10.247860281)
GO:1901076	positive regulation of engulfment of apoptotic cell	biological process	3/348	27/15302	0.02278	0.590765921450151	DOCK3(4.20055176193),JPH1(3.93307260409),RAC2(11.518966181)	DOCK3(4.20055176193),JPH1(3.93307260409),RAC2(11.518966181)
GO:0031401	positive regulation of protein modification process	biological process	40/348	1274/15302	0.02308	0.597643197586727	AHRR(10.9243820057),AREG(4.02461758329),ARRDC4(3.78098056351),BANK1(11.101993174),BMP10(11.6427993292),CCDC88A(3.19471741847),CCL22(11.447987211),DDR2(3.69573217885),EDNRA(3.2509966608),EPGN(4.69993232388),FAM20A(6.5823950448),FLT3(4.01451574507),FNDC1(6.71485753365),GAS6(3.18371713431),GPNMB(4.04154705522),HCLS1(10.8281417746),IL11(6.40109098867),IL12A(13.6267915993),IL1A(3.61890808642),IL24(5.3…	AHRR(10.9243820057),AREG(4.02461758329),ARRDC4(3.78098056351),BANK1(11.101993174),BMP10(11.6427993292),CCDC88A(3.19471741847),CCL22(11.447987211),DDR2(3.69573217885),EDNRA(3.2509966608),EPGN(4.69993232388),FAM20A(6.5823950448),FLT3(4.01451574507),FNDC1(6.71485753365),GAS6(3.18371713431),GPNMB(4.04154705522),HCLS1(10.8281417746),IL11(6.40109098867),IL12A(13.6267915993),IL1A(3.61890808642),IL24(5.3…
GO:0032675	regulation of interleukin-6 production	biological process	7/348	124/15302	0.02321	0.598692173913044	BANK1(11.101993174),FLT3(4.01451574507),GAS6(3.18371713431),IL1A(3.61890808642),LOC119870378(11.543238089),NOD2(10.247860281),RAB7B(10.0336386555)	BANK1(11.101993174),FLT3(4.01451574507),GAS6(3.18371713431),IL1A(3.61890808642),LOC119870378(11.543238089),NOD2(10.247860281),RAB7B(10.0336386555)
GO:0035088	establishment or maintenance of apical/basal cell polarity	biological process	6/348	97/15302	0.02326	0.598692173913044	ANK1(4.78640256845),CNTN5(11.3727054772),FSCN1(3.23991495949),PARD6G(3.27711449957),SYNE4(3.3079829228),TCF15(3.61498342784)	ANK1(4.78640256845),CNTN5(11.3727054772),FSCN1(3.23991495949),PARD6G(3.27711449957),SYNE4(3.3079829228),TCF15(3.61498342784)
GO:0061245	establishment or maintenance of bipolar cell polarity	biological process	6/348	97/15302	0.02326	0.598692173913044	ANK1(4.78640256845),CNTN5(11.3727054772),FSCN1(3.23991495949),PARD6G(3.27711449957),SYNE4(3.3079829228),TCF15(3.61498342784)	ANK1(4.78640256845),CNTN5(11.3727054772),FSCN1(3.23991495949),PARD6G(3.27711449957),SYNE4(3.3079829228),TCF15(3.61498342784)
GO:1904894	positive regulation of STAT cascade	biological process	6/348	97/15302	0.02326	0.598692173913044	FLT3(4.01451574507),HCLS1(10.8281417746),IL12A(13.6267915993),IL24(5.3087520571),PECAM1(4.37056977646),TNFSF18(11.4778307703)	FLT3(4.01451574507),HCLS1(10.8281417746),IL12A(13.6267915993),IL24(5.3087520571),PECAM1(4.37056977646),TNFSF18(11.4778307703)
GO:0014047	glutamate secretion	biological process	4/348	48/15302	0.02333	0.59959497005988	ADORA2A(13.0917405989),APBA1(6.22743888333),SLC1A1(4.31578477431),SLC1A3(9.78404587023)	ADORA2A(13.0917405989),APBA1(6.22743888333),SLC1A1(4.31578477431),SLC1A3(9.78404587023)
GO:0061041	regulation of wound healing	biological process	8/348	153/15302	0.02380	0.610759940209268	GJA1(3.65927834028),HPSE(4.52409508963),LOC119863891(8.59485963255),PDPN(3.36922124749),RAC2(11.518966181),SELP(14.8859498902),SERPINB2(13.3006075741),THBD(3.12915265267)	GJA1(3.65927834028),HPSE(4.52409508963),LOC119863891(8.59485963255),PDPN(3.36922124749),RAC2(11.518966181),SELP(14.8859498902),SERPINB2(13.3006075741),THBD(3.12915265267)
GO:0090598	male anatomical structure morphogenesis	biological process	5/348	72/15302	0.02392	0.612923223880597	ANOS1(4.91761836035),NCAM1(10.5666027162),RAC2(11.518966181),SYCP2(3.15137293321),TBX20(4.2817402037)	ANOS1(4.91761836035),NCAM1(10.5666027162),RAC2(11.518966181),SYCP2(3.15137293321),TBX20(4.2817402037)
GO:0048598	embryonic morphogenesis	biological process	32/348	977/15302	0.02409	0.616359344262295	ANOS1(4.91761836035),ATP2B2(8.67835365397),CACNB2(5.50245832444),CTNND2(3.47818647712),DACT1(12.4373272798),DLX3(10.8830810894),DLX5(3.14422878452),DLX6(10.9705157707),DOCK3(4.20055176193),DUSP2(6.20418960496),GBX2(6.76654344722),GJA1(3.65927834028),GJA5(4.77235391536),GNB4(4.19224376383),KLF4(3.99470053353),LOC119863891(8.59485963255),LRP2(8.64079924887),LRP4(10.1643790148),NR4A3(5.13333886309),…	ANOS1(4.91761836035),ATP2B2(8.67835365397),CACNB2(5.50245832444),CTNND2(3.47818647712),DACT1(12.4373272798),DLX3(10.8830810894),DLX5(3.14422878452),DLX6(10.9705157707),DOCK3(4.20055176193),DUSP2(6.20418960496),GBX2(6.76654344722),GJA1(3.65927834028),GJA5(4.77235391536),GNB4(4.19224376383),KLF4(3.99470053353),LOC119863891(8.59485963255),LRP2(8.64079924887),LRP4(10.1643790148),NR4A3(5.13333886309),…
GO:0002420	natural killer cell mediated cytotoxicity directed against tumor cell target	biological process	2/348	11/15302	0.02477	0.618097906976744	CD226(10.6868156446),IL12A(13.6267915993)	CD226(10.6868156446),IL12A(13.6267915993)
GO:0002423	natural killer cell mediated immune response to tumor cell	biological process	2/348	11/15302	0.02477	0.618097906976744	CD226(10.6868156446),IL12A(13.6267915993)	CD226(10.6868156446),IL12A(13.6267915993)
GO:0002855	regulation of natural killer cell mediated immune response to tumor cell	biological process	2/348	11/15302	0.02477	0.618097906976744	CD226(10.6868156446),IL12A(13.6267915993)	CD226(10.6868156446),IL12A(13.6267915993)
GO:0002858	regulation of natural killer cell mediated cytotoxicity directed against tumor cell target	biological process	2/348	11/15302	0.02477	0.618097906976744	CD226(10.6868156446),IL12A(13.6267915993)	CD226(10.6868156446),IL12A(13.6267915993)
GO:0032621	interleukin-18 production	biological process	2/348	11/15302	0.02477	0.618097906976744	GBP5(6.06981626019),NOD2(10.247860281)	GBP5(6.06981626019),NOD2(10.247860281)
GO:0032825	positive regulation of natural killer cell differentiation	biological process	2/348	11/15302	0.02477	0.618097906976744	AXL(4.9376918307),GAS6(3.18371713431)	AXL(4.9376918307),GAS6(3.18371713431)
GO:0035726	common myeloid progenitor cell proliferation	biological process	2/348	11/15302	0.02477	0.618097906976744	FLT3(4.01451574507),NR4A3(5.13333886309)	FLT3(4.01451574507),NR4A3(5.13333886309)
GO:0048664	neuron fate determination	biological process	2/348	11/15302	0.02477	0.618097906976744	HEY2(13.2656179764),PRRX1(7.36170964806)	HEY2(13.2656179764),PRRX1(7.36170964806)
GO:0048936	peripheral nervous system neuron axonogenesis	biological process	2/348	11/15302	0.02477	0.618097906976744	SEMA3D(11.0840598343),TRIM9(3.67809925412)	SEMA3D(11.0840598343),TRIM9(3.67809925412)
GO:0050711	negative regulation of interleukin-1 secretion	biological process	2/348	11/15302	0.02477	0.618097906976744	GAS6(3.18371713431),IL1R2(5.60303465166)	GAS6(3.18371713431),IL1R2(5.60303465166)
GO:0060839	endothelial cell fate commitment	biological process	2/348	11/15302	0.02477	0.618097906976744	HEY2(13.2656179764),PDPN(3.36922124749)	HEY2(13.2656179764),PDPN(3.36922124749)
GO:0061042	vascular wound healing	biological process	2/348	11/15302	0.02477	0.618097906976744	HPSE(4.52409508963),LOC119863891(8.59485963255)	HPSE(4.52409508963),LOC119863891(8.59485963255)
GO:0061469	regulation of type B pancreatic cell proliferation	biological process	2/348	11/15302	0.02477	0.618097906976744	NR4A1(6.81052143414),NR4A3(5.13333886309)	NR4A1(6.81052143414),NR4A3(5.13333886309)
GO:0070673	response to interleukin-18	biological process	2/348	11/15302	0.02477	0.618097906976744	IL18BP(3.0862390385),IL18RAP(12.7992991626)	IL18BP(3.0862390385),IL18RAP(12.7992991626)
GO:0070943	neutrophil mediated killing of symbiont cell	biological process	2/348	11/15302	0.02477	0.618097906976744	LOC119874472(5.47163019741),LOC119876918(12.3599169867)	LOC119874472(5.47163019741),LOC119876918(12.3599169867)
GO:1903587	regulation of blood vessel endothelial cell proliferation involved in sprouting angiogenesis	biological process	2/348	11/15302	0.02477	0.618097906976744	NGFR(13.3212070368),PPP1R16B(5.13243098805)	NGFR(13.3212070368),PPP1R16B(5.13243098805)
GO:2000344	positive regulation of acrosome reaction	biological process	2/348	11/15302	0.02477	0.618097906976744	PLB1(3.03320108056),PLCB1(5.89588199235)	PLB1(3.03320108056),PLCB1(5.89588199235)
GO:0048483	autonomic nervous system development	biological process	4/348	49/15302	0.02496	0.620670201729107	EGR2(4.94719513774),GBX2(6.76654344722),SEMA3D(11.0840598343),SMO(4.58762649937)	EGR2(4.94719513774),GBX2(6.76654344722),SEMA3D(11.0840598343),SMO(4.58762649937)
GO:0061061	muscle structure development	biological process	31/348	943/15302	0.02505	0.620670201729107	ADAM12(5.30165735652),ANK2(11.7918371285),BARX2(5.1935549432),BMP10(11.6427993292),EGR2(4.94719513774),EGR3(3.24679223194),GJA1(3.65927834028),HDAC9(4.48261529626),HEY2(13.2656179764),HEYL(13.0864895558),HLF(9.20963206678),JPH1(3.93307260409),LRP2(8.64079924887),MYBPH(11.1330372931),NCAM1(10.5666027162),NGFR(13.3212070368),NR4A1(6.81052143414),PARVB(4.75246985017),PLCB1(5.89588199235),RAC2(11.518…	ADAM12(5.30165735652),ANK2(11.7918371285),BARX2(5.1935549432),BMP10(11.6427993292),EGR2(4.94719513774),EGR3(3.24679223194),GJA1(3.65927834028),HDAC9(4.48261529626),HEY2(13.2656179764),HEYL(13.0864895558),HLF(9.20963206678),JPH1(3.93307260409),LRP2(8.64079924887),MYBPH(11.1330372931),NCAM1(10.5666027162),NGFR(13.3212070368),NR4A1(6.81052143414),PARVB(4.75246985017),PLCB1(5.89588199235),RAC2(11.518…
GO:0003231	cardiac ventricle development	biological process	7/348	126/15302	0.02507	0.620670201729107	BMP10(11.6427993292),GJA5(4.77235391536),HEY2(13.2656179764),HEYL(13.0864895558),LOC119863891(8.59485963255),LRP2(8.64079924887),TBX20(4.2817402037)	BMP10(11.6427993292),GJA5(4.77235391536),HEY2(13.2656179764),HEYL(13.0864895558),LOC119863891(8.59485963255),LRP2(8.64079924887),TBX20(4.2817402037)
GO:0044110	growth involved in symbiotic interaction	biological process	3/348	28/15302	0.02509	0.620670201729107	IRF8(3.26371452176),MCOLN2(4.99994335868),NOD2(10.247860281)	IRF8(3.26371452176),MCOLN2(4.99994335868),NOD2(10.247860281)
GO:0044116	growth of symbiont involved in interaction with host	biological process	3/348	28/15302	0.02509	0.620670201729107	IRF8(3.26371452176),MCOLN2(4.99994335868),NOD2(10.247860281)	IRF8(3.26371452176),MCOLN2(4.99994335868),NOD2(10.247860281)
GO:0048368	lateral mesoderm development	biological process	3/348	28/15302	0.02509	0.620670201729107	SMO(4.58762649937),TBX20(4.2817402037),ZIC2(15.385844879)	SMO(4.58762649937),TBX20(4.2817402037),ZIC2(15.385844879)
GO:0014855	striated muscle cell proliferation	biological process	5/348	73/15302	0.02522	0.622988431654676	BMP10(11.6427993292),GJA1(3.65927834028),HEY2(13.2656179764),NCAM1(10.5666027162),TBX20(4.2817402037)	BMP10(11.6427993292),GJA1(3.65927834028),HEY2(13.2656179764),NCAM1(10.5666027162),TBX20(4.2817402037)
GO:0007163	establishment or maintenance of cell polarity	biological process	17/348	443/15302	0.02529	0.62382	ANK1(4.78640256845),APBA1(6.22743888333),CAP2(4.28599962128),CNTN5(11.3727054772),DOCK3(4.20055176193),FSCN1(3.23991495949),GJA1(3.65927834028),GNB4(4.19224376383),MAP1B(3.19921454558),PARD6G(3.27711449957),PARVB(4.75246985017),PPP2R2B(5.19418162309),RAC2(11.518966181),SNAP91(4.33884461459),STXBP5L(8.82790368734),SYNE4(3.3079829228),TCF15(3.61498342784)	ANK1(4.78640256845),APBA1(6.22743888333),CAP2(4.28599962128),CNTN5(11.3727054772),DOCK3(4.20055176193),FSCN1(3.23991495949),GJA1(3.65927834028),GNB4(4.19224376383),MAP1B(3.19921454558),PARD6G(3.27711449957),PARVB(4.75246985017),PPP2R2B(5.19418162309),RAC2(11.518966181),SNAP91(4.33884461459),STXBP5L(8.82790368734),SYNE4(3.3079829228),TCF15(3.61498342784)
GO:0044463	cell projection part	cellular component	48/347	1527/15280	0.01269	0.624472093023256	ADCY4(3.17006094248),ADORA2A(13.0917405989),AKAP3(4.38178271709),ANK1(4.78640256845),ANTXR1(3.74335544108),APBA1(6.22743888333),ATP2B2(8.67835365397),CA4(4.59508574007),CALD1(6.33023258746),CCDC88A(3.19471741847),CDKL4(4.46187228855),CPLX2(4.07036574602),DLG2(4.22953283204),EML1(3.28464609803),FANK1(14.6412208659),FSCN1(3.23991495949),IGSF9B(9.52947610537),LOC100683203(12.3682799995),LOC119863891…	ADCY4(3.17006094248),ADORA2A(13.0917405989),AKAP3(4.38178271709),ANK1(4.78640256845),ANTXR1(3.74335544108),APBA1(6.22743888333),ATP2B2(8.67835365397),CA4(4.59508574007),CALD1(6.33023258746),CCDC88A(3.19471741847),CDKL4(4.46187228855),CPLX2(4.07036574602),DLG2(4.22953283204),EML1(3.28464609803),FANK1(14.6412208659),FSCN1(3.23991495949),IGSF9B(9.52947610537),LOC100683203(12.3682799995),LOC119863891…
GO:0120038	plasma membrane bounded cell projection part	cellular component	48/347	1527/15280	0.01269	0.624472093023256	ADCY4(3.17006094248),ADORA2A(13.0917405989),AKAP3(4.38178271709),ANK1(4.78640256845),ANTXR1(3.74335544108),APBA1(6.22743888333),ATP2B2(8.67835365397),CA4(4.59508574007),CALD1(6.33023258746),CCDC88A(3.19471741847),CDKL4(4.46187228855),CPLX2(4.07036574602),DLG2(4.22953283204),EML1(3.28464609803),FANK1(14.6412208659),FSCN1(3.23991495949),IGSF9B(9.52947610537),LOC100683203(12.3682799995),LOC119863891…	ADCY4(3.17006094248),ADORA2A(13.0917405989),AKAP3(4.38178271709),ANK1(4.78640256845),ANTXR1(3.74335544108),APBA1(6.22743888333),ATP2B2(8.67835365397),CA4(4.59508574007),CALD1(6.33023258746),CCDC88A(3.19471741847),CDKL4(4.46187228855),CPLX2(4.07036574602),DLG2(4.22953283204),EML1(3.28464609803),FANK1(14.6412208659),FSCN1(3.23991495949),IGSF9B(9.52947610537),LOC100683203(12.3682799995),LOC119863891…
GO:0042995	cell projection	cellular component	65/347	2190/15280	0.01310	0.624472093023256	ABI3(11.3012370506),ADCY4(3.17006094248),ADORA2A(13.0917405989),AKAP3(4.38178271709),ANK1(4.78640256845),ANTXR1(3.74335544108),APBA1(6.22743888333),ATP2B2(8.67835365397),CA4(4.59508574007),CALD1(6.33023258746),CCDC88A(3.19471741847),CDKL4(4.46187228855),CPLX2(4.07036574602),CTNND2(3.47818647712),DDR2(3.69573217885),DLG2(4.22953283204),DYSF(8.83937177774),EML1(3.28464609803),FANK1(14.6412208659),F…	ABI3(11.3012370506),ADCY4(3.17006094248),ADORA2A(13.0917405989),AKAP3(4.38178271709),ANK1(4.78640256845),ANTXR1(3.74335544108),APBA1(6.22743888333),ATP2B2(8.67835365397),CA4(4.59508574007),CALD1(6.33023258746),CCDC88A(3.19471741847),CDKL4(4.46187228855),CPLX2(4.07036574602),CTNND2(3.47818647712),DDR2(3.69573217885),DLG2(4.22953283204),DYSF(8.83937177774),EML1(3.28464609803),FANK1(14.6412208659),F…
GO:0097197	tetraspanin-enriched microdomain	cellular component	2/347	8/15280	0.01315	0.624472093023256	PDPN(3.36922124749),SCIMP(3.30704899985)	PDPN(3.36922124749),SCIMP(3.30704899985)
GO:0098791	Golgi subcompartment	cellular component	24/347	650/15280	0.01349	0.626058636363636	A4GALT(4.57675051509),ADORA2A(13.0917405989),APBA1(6.22743888333),ARSL(6.81447648182),CA4(4.59508574007),CHST2(4.15964988547),CHST3(3.79949796021),DOP1B(3.55081364782),GALNT5(15.3817078675),GJA1(3.65927834028),LFNG(3.28844841139),LOC100683203(12.3682799995),MGAT4A(3.85798758001),NCAM1(10.5666027162),NSG1(3.11688631925),RAB7B(10.0336386555),SMPD3(9.55891173279),ST6GALNAC2(5.22147035259),ST8SIA4(8.…	A4GALT(4.57675051509),ADORA2A(13.0917405989),APBA1(6.22743888333),ARSL(6.81447648182),CA4(4.59508574007),CHST2(4.15964988547),CHST3(3.79949796021),DOP1B(3.55081364782),GALNT5(15.3817078675),GJA1(3.65927834028),LFNG(3.28844841139),LOC100683203(12.3682799995),MGAT4A(3.85798758001),NCAM1(10.5666027162),NSG1(3.11688631925),RAB7B(10.0336386555),SMPD3(9.55891173279),ST6GALNAC2(5.22147035259),ST8SIA4(8.…
GO:0098552	side of membrane	cellular component	21/347	548/15280	0.01385	0.628482222222222	ANOS1(4.91761836035),ANTXR1(3.74335544108),CA4(4.59508574007),CD226(10.6868156446),ENPEP(7.08127865619),FLT3(4.01451574507),GNAI1(4.28680595546),GNB4(4.19224376383),IL1RL1(6.53801929486),LOC119863891(8.59485963255),LORICRIN(5.16433540677),LRP2(8.64079924887),NCAM1(10.5666027162),NGFR(13.3212070368),PDPN(3.36922124749),PECAM1(4.37056977646),RAC2(11.518966181),REM1(12.433070722),SELL(14.2754045749)…	ANOS1(4.91761836035),ANTXR1(3.74335544108),CA4(4.59508574007),CD226(10.6868156446),ENPEP(7.08127865619),FLT3(4.01451574507),GNAI1(4.28680595546),GNB4(4.19224376383),IL1RL1(6.53801929486),LOC119863891(8.59485963255),LORICRIN(5.16433540677),LRP2(8.64079924887),NCAM1(10.5666027162),NGFR(13.3212070368),PDPN(3.36922124749),PECAM1(4.37056977646),RAC2(11.518966181),REM1(12.433070722),SELL(14.2754045749)…
GO:0002790	peptide secretion	biological process	24/348	689/15302	0.02556	0.62957543758967	ADORA2A(13.0917405989),ALOX15B(5.58008827588),BANK1(11.101993174),CD38(3.74153564725),FLT3(4.01451574507),GABBR2(6.39060962906),GAS6(3.18371713431),GBP1(4.04449485969),GBP5(6.06981626019),GJA1(3.65927834028),GJA5(4.77235391536),IL12A(13.6267915993),IL1A(3.61890808642),IL1R2(5.60303465166),IL1RL1(6.53801929486),LOC119870378(11.543238089),MCOLN2(4.99994335868),NLRP1(8.52672092439),NOD2(10.247860281…	ADORA2A(13.0917405989),ALOX15B(5.58008827588),BANK1(11.101993174),CD38(3.74153564725),FLT3(4.01451574507),GABBR2(6.39060962906),GAS6(3.18371713431),GBP1(4.04449485969),GBP5(6.06981626019),GJA1(3.65927834028),GJA5(4.77235391536),IL12A(13.6267915993),IL1A(3.61890808642),IL1R2(5.60303465166),IL1RL1(6.53801929486),LOC119870378(11.543238089),MCOLN2(4.99994335868),NLRP1(8.52672092439),NOD2(10.247860281…
GO:0090092	regulation of transmembrane receptor protein serine/threonine kinase signaling pathway	biological process	12/348	278/15302	0.02564	0.630641146131805	BAMBI(4.65321629915),BMP10(11.6427993292),CHRDL1(4.74559702026),DKK3(5.5701366609),DLX1(3.62799015783),LRP2(8.64079924887),ONECUT2(5.32552025746),SOSTDC1(5.64225946527),SULF1(4.8505952866),TBX20(4.2817402037),TLL2(3.80808842081),ZIC2(15.385844879)	BAMBI(4.65321629915),BMP10(11.6427993292),CHRDL1(4.74559702026),DKK3(5.5701366609),DLX1(3.62799015783),LRP2(8.64079924887),ONECUT2(5.32552025746),SOSTDC1(5.64225946527),SULF1(4.8505952866),TBX20(4.2817402037),TLL2(3.80808842081),ZIC2(15.385844879)
GO:0010975	regulation of neuron projection development	biological process	24/348	690/15302	0.02594	0.637107181688126	CCDC88A(3.19471741847),CD38(3.74153564725),DDR2(3.69573217885),FSTL4(3.56477399555),IGSF9B(9.52947610537),KLF4(3.99470053353),LOC119863891(8.59485963255),LPAR1(3.39972563077),LRP4(10.1643790148),LZTS1(12.0539880848),MAP1B(3.19921454558),NGFR(13.3212070368),OMG(3.2567299398),PAK3(3.26467463722),PRRX1(7.36170964806),RAC2(11.518966181),ROBO3(3.70684420203),SEMA3D(11.0840598343),SNAP91(4.33884461459)…	CCDC88A(3.19471741847),CD38(3.74153564725),DDR2(3.69573217885),FSTL4(3.56477399555),IGSF9B(9.52947610537),KLF4(3.99470053353),LOC119863891(8.59485963255),LPAR1(3.39972563077),LRP4(10.1643790148),LZTS1(12.0539880848),MAP1B(3.19921454558),NGFR(13.3212070368),OMG(3.2567299398),PAK3(3.26467463722),PRRX1(7.36170964806),RAC2(11.518966181),ROBO3(3.70684420203),SEMA3D(11.0840598343),SNAP91(4.33884461459)…
GO:0003158	endothelium development	biological process	7/348	127/15302	0.02603	0.637493637660485	GJA1(3.65927834028),GJA5(4.77235391536),HEY2(13.2656179764),LOC119863891(8.59485963255),PDPN(3.36922124749),PECAM1(4.37056977646),PPP1R16B(5.13243098805)	GJA1(3.65927834028),GJA5(4.77235391536),HEY2(13.2656179764),LOC119863891(8.59485963255),PDPN(3.36922124749),PECAM1(4.37056977646),PPP1R16B(5.13243098805)
GO:0046717	acid secretion	biological process	7/348	127/15302	0.02603	0.637493637660485	ADORA2A(13.0917405989),APBA1(6.22743888333),IL1A(3.61890808642),NOS2(5.85843032186),PLA2R1(4.54517290411),SLC1A1(4.31578477431),SLC1A3(9.78404587023)	ADORA2A(13.0917405989),APBA1(6.22743888333),IL1A(3.61890808642),NOS2(5.85843032186),PLA2R1(4.54517290411),SLC1A1(4.31578477431),SLC1A3(9.78404587023)
GO:0042327	positive regulation of phosphorylation	biological process	35/348	1096/15302	0.02620	0.64074301994302	AREG(4.02461758329),BANK1(11.101993174),BMP10(11.6427993292),CCDC88A(3.19471741847),CCL22(11.447987211),DDR2(3.69573217885),EDNRA(3.2509966608),EPGN(4.69993232388),FAM20A(6.5823950448),FLT3(4.01451574507),FNDC1(6.71485753365),GAS6(3.18371713431),GPNMB(4.04154705522),HCLS1(10.8281417746),IL11(6.40109098867),IL12A(13.6267915993),IL1A(3.61890808642),IL24(5.3087520571),KL(3.68948711336),LOC119863891(…	AREG(4.02461758329),BANK1(11.101993174),BMP10(11.6427993292),CCDC88A(3.19471741847),CCL22(11.447987211),DDR2(3.69573217885),EDNRA(3.2509966608),EPGN(4.69993232388),FAM20A(6.5823950448),FLT3(4.01451574507),FNDC1(6.71485753365),GAS6(3.18371713431),GPNMB(4.04154705522),HCLS1(10.8281417746),IL11(6.40109098867),IL12A(13.6267915993),IL1A(3.61890808642),IL24(5.3087520571),KL(3.68948711336),LOC119863891(…
GO:0002684	positive regulation of immune system process	biological process	31/348	947/15302	0.02635	0.643494736842105	AXL(4.9376918307),C1R(3.22386239552),CD226(10.6868156446),CD38(3.74153564725),CXCL8(7.51913652515),DMBT1(3.02096907709),EDNRA(3.2509966608),GAS6(3.18371713431),GBP1(4.04449485969),GBP5(6.06981626019),HCLS1(10.8281417746),IL12A(13.6267915993),IL18RAP(12.7992991626),IL1A(3.61890808642),IL1RL1(6.53801929486),LOC119874472(5.47163019741),LOC119876918(12.3599169867),NOD2(10.247860281),NR4A3(5.133338863…	AXL(4.9376918307),C1R(3.22386239552),CD226(10.6868156446),CD38(3.74153564725),CXCL8(7.51913652515),DMBT1(3.02096907709),EDNRA(3.2509966608),GAS6(3.18371713431),GBP1(4.04449485969),GBP5(6.06981626019),HCLS1(10.8281417746),IL12A(13.6267915993),IL18RAP(12.7992991626),IL1A(3.61890808642),IL1RL1(6.53801929486),LOC119874472(5.47163019741),LOC119876918(12.3599169867),NOD2(10.247860281),NR4A3(5.133338863…
GO:0060840	artery development	biological process	6/348	100/15302	0.02654	0.644953437057992	GJA5(4.77235391536),HEY2(13.2656179764),LOC119863891(8.59485963255),LRP2(8.64079924887),NGFR(13.3212070368),PRRX1(7.36170964806)	GJA5(4.77235391536),HEY2(13.2656179764),LOC119863891(8.59485963255),LRP2(8.64079924887),NGFR(13.3212070368),PRRX1(7.36170964806)
GO:0097581	lamellipodium organization	biological process	6/348	100/15302	0.02654	0.644953437057992	CCDC88A(3.19471741847),FSCN1(3.23991495949),PARD6G(3.27711449957),PARVB(4.75246985017),PDPN(3.36922124749),RAC2(11.518966181)	CCDC88A(3.19471741847),FSCN1(3.23991495949),PARD6G(3.27711449957),PARVB(4.75246985017),PDPN(3.36922124749),RAC2(11.518966181)
GO:0002292	T cell differentiation involved in immune response	biological process	5/348	74/15302	0.02656	0.644953437057992	BATF(4.48117845692),IL12A(13.6267915993),IL27(4.00698776414),RORA(10.7204893901),TNFSF18(11.4778307703)	BATF(4.48117845692),IL12A(13.6267915993),IL27(4.00698776414),RORA(10.7204893901),TNFSF18(11.4778307703)
GO:0003208	cardiac ventricle morphogenesis	biological process	5/348	74/15302	0.02656	0.644953437057992	BMP10(11.6427993292),HEY2(13.2656179764),HEYL(13.0864895558),LRP2(8.64079924887),TBX20(4.2817402037)	BMP10(11.6427993292),HEY2(13.2656179764),HEYL(13.0864895558),LRP2(8.64079924887),TBX20(4.2817402037)
GO:0051046	regulation of secretion	biological process	30/348	911/15302	0.02671	0.6476797740113	ADORA2A(13.0917405989),ALOX15B(5.58008827588),BANK1(11.101993174),CD38(3.74153564725),CPLX2(4.07036574602),FLT3(4.01451574507),GABBR2(6.39060962906),GAS6(3.18371713431),GBP1(4.04449485969),GJA1(3.65927834028),GJA5(4.77235391536),IL11(6.40109098867),IL1A(3.61890808642),IL1R2(5.60303465166),IL1RL1(6.53801929486),LGI3(3.24175674301),LOC119870378(11.543238089),NCAM1(10.5666027162),NLRP1(8.52672092439…	ADORA2A(13.0917405989),ALOX15B(5.58008827588),BANK1(11.101993174),CD38(3.74153564725),CPLX2(4.07036574602),FLT3(4.01451574507),GABBR2(6.39060962906),GAS6(3.18371713431),GBP1(4.04449485969),GJA1(3.65927834028),GJA5(4.77235391536),IL11(6.40109098867),IL1A(3.61890808642),IL1R2(5.60303465166),IL1RL1(6.53801929486),LGI3(3.24175674301),LOC119870378(11.543238089),NCAM1(10.5666027162),NLRP1(8.52672092439…
GO:0060537	muscle tissue development	biological process	17/348	446/15302	0.02676	0.647976981664316	BMP10(11.6427993292),EGR2(4.94719513774),GJA1(3.65927834028),GJA5(4.77235391536),HDAC9(4.48261529626),HEY2(13.2656179764),HEYL(13.0864895558),HLF(9.20963206678),LRP2(8.64079924887),NCAM1(10.5666027162),NGFR(13.3212070368),NR4A1(6.81052143414),SGCE(14.277449176),SMO(4.58762649937),TBX20(4.2817402037),TLL2(3.80808842081),VGLL2(5.31066282503)	BMP10(11.6427993292),EGR2(4.94719513774),GJA1(3.65927834028),GJA5(4.77235391536),HDAC9(4.48261529626),HEY2(13.2656179764),HEYL(13.0864895558),HLF(9.20963206678),LRP2(8.64079924887),NCAM1(10.5666027162),NGFR(13.3212070368),NR4A1(6.81052143414),SGCE(14.277449176),SMO(4.58762649937),TBX20(4.2817402037),TLL2(3.80808842081),VGLL2(5.31066282503)
GO:0003206	cardiac chamber morphogenesis	biological process	7/348	128/15302	0.02702	0.653351211267606	BMP10(11.6427993292),GJA5(4.77235391536),HEY2(13.2656179764),HEYL(13.0864895558),LRP2(8.64079924887),SMO(4.58762649937),TBX20(4.2817402037)	BMP10(11.6427993292),GJA5(4.77235391536),HEY2(13.2656179764),HEYL(13.0864895558),LRP2(8.64079924887),SMO(4.58762649937),TBX20(4.2817402037)
GO:0044297	cell body	cellular component	30/347	869/15280	0.01479	0.654308936170213	ADORA2A(13.0917405989),APBA1(6.22743888333),ATP2B2(8.67835365397),CALD1(6.33023258746),CPLX2(4.07036574602),CTNND2(3.47818647712),DLG2(4.22953283204),EML1(3.28464609803),FSCN1(3.23991495949),GNB4(4.19224376383),IGSF9B(9.52947610537),KCND1(10.1048171287),LOC100683203(12.3682799995),LPAR1(3.39972563077),LRP4(10.1643790148),LZTS1(12.0539880848),MAP1B(3.19921454558),NCAM1(10.5666027162),NGFR(13.32120…	ADORA2A(13.0917405989),APBA1(6.22743888333),ATP2B2(8.67835365397),CALD1(6.33023258746),CPLX2(4.07036574602),CTNND2(3.47818647712),DLG2(4.22953283204),EML1(3.28464609803),FSCN1(3.23991495949),GNB4(4.19224376383),IGSF9B(9.52947610537),KCND1(10.1048171287),LOC100683203(12.3682799995),LPAR1(3.39972563077),LRP4(10.1643790148),LZTS1(12.0539880848),MAP1B(3.19921454558),NCAM1(10.5666027162),NGFR(13.32120…
GO:0036477	somatodendritic compartment	cellular component	35/347	1053/15280	0.01506	0.654308936170213	ADCY4(3.17006094248),ADORA2A(13.0917405989),APBA1(6.22743888333),ATP2B2(8.67835365397),CALD1(6.33023258746),CPLX2(4.07036574602),CTNND2(3.47818647712),DLG2(4.22953283204),EML1(3.28464609803),FSCN1(3.23991495949),IGSF9B(9.52947610537),KCND1(10.1048171287),LOC100683203(12.3682799995),LPAR1(3.39972563077),LRP2(8.64079924887),LRP4(10.1643790148),LZTS1(12.0539880848),MAP1B(3.19921454558),MYL7(14.75774…	ADCY4(3.17006094248),ADORA2A(13.0917405989),APBA1(6.22743888333),ATP2B2(8.67835365397),CALD1(6.33023258746),CPLX2(4.07036574602),CTNND2(3.47818647712),DLG2(4.22953283204),EML1(3.28464609803),FSCN1(3.23991495949),IGSF9B(9.52947610537),KCND1(10.1048171287),LOC100683203(12.3682799995),LPAR1(3.39972563077),LRP2(8.64079924887),LRP4(10.1643790148),LZTS1(12.0539880848),MAP1B(3.19921454558),MYL7(14.75774…
GO:0032103	positive regulation of response to external stimulus	biological process	16/348	413/15302	0.02730	0.658305646731572	CXCL8(7.51913652515),DDR2(3.69573217885),EDNRA(3.2509966608),GAS6(3.18371713431),GBP5(6.06981626019),GJA1(3.65927834028),IL12A(13.6267915993),IL1RL1(6.53801929486),LOC119874472(5.47163019741),LOC119876918(12.3599169867),LPAR1(3.39972563077),NOD2(10.247860281),RAC2(11.518966181),SELL(14.2754045749),THBD(3.12915265267),TNFSF18(11.4778307703)	CXCL8(7.51913652515),DDR2(3.69573217885),EDNRA(3.2509966608),GAS6(3.18371713431),GBP5(6.06981626019),GJA1(3.65927834028),IL12A(13.6267915993),IL1RL1(6.53801929486),LOC119874472(5.47163019741),LOC119876918(12.3599169867),LPAR1(3.39972563077),NOD2(10.247860281),RAC2(11.518966181),SELL(14.2754045749),THBD(3.12915265267),TNFSF18(11.4778307703)
GO:0016192	vesicle-mediated transport	biological process	56/348	1912/15302	0.02735	0.658305646731572	ADORA2A(13.0917405989),ANK1(4.78640256845),ANK2(11.7918371285),APBA1(6.22743888333),AREG(4.02461758329),AXL(4.9376918307),CPLX2(4.07036574602),CRISPLD2(4.44638722022),DENND2A(3.22121011797),DMBT1(3.02096907709),DNAJC22(4.81867488523),DOCK3(4.20055176193),DOP1B(3.55081364782),DYSF(8.83937177774),F5(13.7443370198),FGL2(3.76628390362),GABBR2(6.39060962906),GAS6(3.18371713431),HCLS1(10.8281417746),HP…	ADORA2A(13.0917405989),ANK1(4.78640256845),ANK2(11.7918371285),APBA1(6.22743888333),AREG(4.02461758329),AXL(4.9376918307),CPLX2(4.07036574602),CRISPLD2(4.44638722022),DENND2A(3.22121011797),DMBT1(3.02096907709),DNAJC22(4.81867488523),DOCK3(4.20055176193),DOP1B(3.55081364782),DYSF(8.83937177774),F5(13.7443370198),FGL2(3.76628390362),GABBR2(6.39060962906),GAS6(3.18371713431),HCLS1(10.8281417746),HP…
GO:0007190	activation of adenylate cyclase activity	biological process	3/348	29/15302	0.02753	0.658305646731572	ADCY4(3.17006094248),CAP2(4.28599962128),EDNRA(3.2509966608)	ADCY4(3.17006094248),CAP2(4.28599962128),EDNRA(3.2509966608)
GO:0046697	decidualization	biological process	3/348	29/15302	0.02753	0.658305646731572	GJA1(3.65927834028),STC2(3.53532622191),TCF23(10.935228906)	GJA1(3.65927834028),STC2(3.53532622191),TCF23(10.935228906)
GO:0061756	leukocyte adhesion to vascular endothelial cell	biological process	3/348	29/15302	0.02753	0.658305646731572	KLF4(3.99470053353),SELL(14.2754045749),SELP(14.8859498902)	KLF4(3.99470053353),SELL(14.2754045749),SELP(14.8859498902)
GO:0070306	lens fiber cell differentiation	biological process	3/348	29/15302	0.02753	0.658305646731572	DLX3(10.8830810894),TMOD1(6.54128561797),ZEB2(11.6468511795)	DLX3(10.8830810894),TMOD1(6.54128561797),ZEB2(11.6468511795)
GO:0072539	T-helper 17 cell differentiation	biological process	3/348	29/15302	0.02753	0.658305646731572	BATF(4.48117845692),RORA(10.7204893901),TNFSF18(11.4778307703)	BATF(4.48117845692),RORA(10.7204893901),TNFSF18(11.4778307703)
GO:0010562	positive regulation of phosphorus metabolic process	biological process	37/348	1176/15302	0.02757	0.658305646731572	AREG(4.02461758329),BANK1(11.101993174),BMP10(11.6427993292),CCDC88A(3.19471741847),CCL22(11.447987211),DDR2(3.69573217885),EDNRA(3.2509966608),EPGN(4.69993232388),FAM20A(6.5823950448),FLT3(4.01451574507),FNDC1(6.71485753365),GAS6(3.18371713431),GPNMB(4.04154705522),HCLS1(10.8281417746),IL11(6.40109098867),IL12A(13.6267915993),IL1A(3.61890808642),IL24(5.3087520571),KL(3.68948711336),LOC119863891(…	AREG(4.02461758329),BANK1(11.101993174),BMP10(11.6427993292),CCDC88A(3.19471741847),CCL22(11.447987211),DDR2(3.69573217885),EDNRA(3.2509966608),EPGN(4.69993232388),FAM20A(6.5823950448),FLT3(4.01451574507),FNDC1(6.71485753365),GAS6(3.18371713431),GPNMB(4.04154705522),HCLS1(10.8281417746),IL11(6.40109098867),IL12A(13.6267915993),IL1A(3.61890808642),IL24(5.3087520571),KL(3.68948711336),LOC119863891(…
GO:0045937	positive regulation of phosphate metabolic process	biological process	37/348	1176/15302	0.02757	0.658305646731572	AREG(4.02461758329),BANK1(11.101993174),BMP10(11.6427993292),CCDC88A(3.19471741847),CCL22(11.447987211),DDR2(3.69573217885),EDNRA(3.2509966608),EPGN(4.69993232388),FAM20A(6.5823950448),FLT3(4.01451574507),FNDC1(6.71485753365),GAS6(3.18371713431),GPNMB(4.04154705522),HCLS1(10.8281417746),IL11(6.40109098867),IL12A(13.6267915993),IL1A(3.61890808642),IL24(5.3087520571),KL(3.68948711336),LOC119863891(…	AREG(4.02461758329),BANK1(11.101993174),BMP10(11.6427993292),CCDC88A(3.19471741847),CCL22(11.447987211),DDR2(3.69573217885),EDNRA(3.2509966608),EPGN(4.69993232388),FAM20A(6.5823950448),FLT3(4.01451574507),FNDC1(6.71485753365),GAS6(3.18371713431),GPNMB(4.04154705522),HCLS1(10.8281417746),IL11(6.40109098867),IL12A(13.6267915993),IL1A(3.61890808642),IL24(5.3087520571),KL(3.68948711336),LOC119863891(…
GO:0090066	regulation of anatomical structure size	biological process	25/348	731/15302	0.02787	0.663686860304288	ADD3(4.25193944603),ADORA2A(13.0917405989),ATP2B2(8.67835365397),CD38(3.74153564725),DNAJC22(4.81867488523),EDNRA(3.2509966608),FMN2(16.3285865792),FSTL4(3.56477399555),GJA1(3.65927834028),GJA5(4.77235391536),HCLS1(10.8281417746),MAP1B(3.19921454558),NCAM1(10.5666027162),NOS2(5.85843032186),OLR1(6.9731930049),OMG(3.2567299398),PAK3(3.26467463722),PECAM1(4.37056977646),RAC2(11.518966181),SEMA3D(11…	ADD3(4.25193944603),ADORA2A(13.0917405989),ATP2B2(8.67835365397),CD38(3.74153564725),DNAJC22(4.81867488523),EDNRA(3.2509966608),FMN2(16.3285865792),FSTL4(3.56477399555),GJA1(3.65927834028),GJA5(4.77235391536),HCLS1(10.8281417746),MAP1B(3.19921454558),NCAM1(10.5666027162),NOS2(5.85843032186),OLR1(6.9731930049),OMG(3.2567299398),PAK3(3.26467463722),PECAM1(4.37056977646),RAC2(11.518966181),SEMA3D(11…
GO:0008652	cellular amino acid biosynthetic process	biological process	5/348	75/15302	0.02795	0.663686860304288	ASPA(3.45118232985),FOLH1B(8.96995104573),NAALAD2(4.05863602784),SLC1A3(9.78404587023),UPB1(11.226554689)	ASPA(3.45118232985),FOLH1B(8.96995104573),NAALAD2(4.05863602784),SLC1A3(9.78404587023),UPB1(11.226554689)
GO:0046579	positive regulation of Ras protein signal transduction	biological process	5/348	75/15302	0.02795	0.663686860304288	GPR17(4.11343576379),GPR65(11.1364058862),LOC479761(11.518403998),LPAR1(3.39972563077),NGFR(13.3212070368)	GPR17(4.11343576379),GPR65(11.1364058862),LOC479761(11.518403998),LPAR1(3.39972563077),NGFR(13.3212070368)
GO:0060420	regulation of heart growth	biological process	5/348	75/15302	0.02795	0.663686860304288	BMP10(11.6427993292),GJA1(3.65927834028),HEY2(13.2656179764),NCAM1(10.5666027162),TBX20(4.2817402037)	BMP10(11.6427993292),GJA1(3.65927834028),HEY2(13.2656179764),NCAM1(10.5666027162),TBX20(4.2817402037)
GO:0016079	synaptic vesicle exocytosis	biological process	7/348	129/15302	0.02804	0.664904309392265	APBA1(6.22743888333),CPLX2(4.07036574602),GABBR2(6.39060962906),STXBP5L(8.82790368734),SYT1(3.55137504628),SYT13(15.4110208925),SYTL3(3.51105510327)	APBA1(6.22743888333),CPLX2(4.07036574602),GABBR2(6.39060962906),STXBP5L(8.82790368734),SYT1(3.55137504628),SYT13(15.4110208925),SYTL3(3.51105510327)
GO:0050866	negative regulation of cell activation	biological process	9/348	188/15302	0.02826	0.6691968	ADORA2A(13.0917405989),AXL(4.9376918307),BANK1(11.101993174),FLT3(4.01451574507),GPNMB(4.04154705522),LOC119870378(11.543238089),RUNX3(5.5301429207),THBD(3.12915265267),TNFSF18(11.4778307703)	ADORA2A(13.0917405989),AXL(4.9376918307),BANK1(11.101993174),FLT3(4.01451574507),GPNMB(4.04154705522),LOC119870378(11.543238089),RUNX3(5.5301429207),THBD(3.12915265267),TNFSF18(11.4778307703)
GO:0030799	regulation of cyclic nucleotide metabolic process	biological process	4/348	51/15302	0.02843	0.671370343878955	CAP2(4.28599962128),GABBR2(6.39060962906),NOS2(5.85843032186),PDZD3(3.07848398843)	CAP2(4.28599962128),GABBR2(6.39060962906),NOS2(5.85843032186),PDZD3(3.07848398843)
GO:0030802	regulation of cyclic nucleotide biosynthetic process	biological process	4/348	51/15302	0.02843	0.671370343878955	CAP2(4.28599962128),GABBR2(6.39060962906),NOS2(5.85843032186),PDZD3(3.07848398843)	CAP2(4.28599962128),GABBR2(6.39060962906),NOS2(5.85843032186),PDZD3(3.07848398843)
GO:0009306	protein secretion	biological process	22/348	625/15302	0.02866	0.675872087912088	ADORA2A(13.0917405989),ALOX15B(5.58008827588),BANK1(11.101993174),CD38(3.74153564725),FLT3(4.01451574507),GABBR2(6.39060962906),GAS6(3.18371713431),GBP1(4.04449485969),GBP5(6.06981626019),GJA1(3.65927834028),GJA5(4.77235391536),IL12A(13.6267915993),IL1A(3.61890808642),IL1R2(5.60303465166),IL1RL1(6.53801929486),LOC119870378(11.543238089),MCOLN2(4.99994335868),NLRP1(8.52672092439),NOD2(10.247860281…	ADORA2A(13.0917405989),ALOX15B(5.58008827588),BANK1(11.101993174),CD38(3.74153564725),FLT3(4.01451574507),GABBR2(6.39060962906),GAS6(3.18371713431),GBP1(4.04449485969),GBP5(6.06981626019),GJA1(3.65927834028),GJA5(4.77235391536),IL12A(13.6267915993),IL1A(3.61890808642),IL1R2(5.60303465166),IL1RL1(6.53801929486),LOC119870378(11.543238089),MCOLN2(4.99994335868),NLRP1(8.52672092439),NOD2(10.247860281…
GO:0120035	regulation of plasma membrane bounded cell projection organization	biological process	29/348	880/15302	0.02885	0.676133833780161	CCDC88A(3.19471741847),CD38(3.74153564725),DDR2(3.69573217885),FSCN1(3.23991495949),FSTL4(3.56477399555),IGSF9B(9.52947610537),KLF4(3.99470053353),LOC119863891(8.59485963255),LPAR1(3.39972563077),LRP4(10.1643790148),LZTS1(12.0539880848),MAP1B(3.19921454558),NGFR(13.3212070368),OMG(3.2567299398),PAK3(3.26467463722),PARD6G(3.27711449957),PDPN(3.36922124749),PPP1R16B(5.13243098805),PRRX1(7.361709648…	CCDC88A(3.19471741847),CD38(3.74153564725),DDR2(3.69573217885),FSCN1(3.23991495949),FSTL4(3.56477399555),IGSF9B(9.52947610537),KLF4(3.99470053353),LOC119863891(8.59485963255),LPAR1(3.39972563077),LRP4(10.1643790148),LZTS1(12.0539880848),MAP1B(3.19921454558),NGFR(13.3212070368),OMG(3.2567299398),PAK3(3.26467463722),PARD6G(3.27711449957),PDPN(3.36922124749),PPP1R16B(5.13243098805),PRRX1(7.361709648…
GO:0001746	Bolwig's organ morphogenesis	biological process	2/348	12/15302	0.02928	0.676133833780161	NCAM1(10.5666027162),SMO(4.58762649937)	NCAM1(10.5666027162),SMO(4.58762649937)
GO:0006000	fructose metabolic process	biological process	2/348	12/15302	0.02928	0.676133833780161	FBP1(3.37897772853),SORD(4.7650105529)	FBP1(3.37897772853),SORD(4.7650105529)
GO:0007270	neuron-neuron synaptic transmission	biological process	2/348	12/15302	0.02928	0.676133833780161	APBA1(6.22743888333),SNAP91(4.33884461459)	APBA1(6.22743888333),SNAP91(4.33884461459)
GO:0021561	facial nerve development	biological process	2/348	12/15302	0.02928	0.676133833780161	EGR2(4.94719513774),SMO(4.58762649937)	EGR2(4.94719513774),SMO(4.58762649937)
GO:0031915	positive regulation of synaptic plasticity	biological process	2/348	12/15302	0.02928	0.676133833780161	CPLX2(4.07036574602),MAP1B(3.19921454558)	CPLX2(4.07036574602),MAP1B(3.19921454558)
GO:0035907	dorsal aorta development	biological process	2/348	12/15302	0.02928	0.676133833780161	HEY2(13.2656179764),NGFR(13.3212070368)	HEY2(13.2656179764),NGFR(13.3212070368)
GO:0042340	keratan sulfate catabolic process	biological process	2/348	12/15302	0.02928	0.676133833780161	OGN(3.09304363556),OMD(10.6699391489)	OGN(3.09304363556),OMD(10.6699391489)
GO:0043589	skin morphogenesis	biological process	2/348	12/15302	0.02928	0.676133833780161	CDSN(5.64984549421),COL1A2(5.711933092)	CDSN(5.64984549421),COL1A2(5.711933092)
GO:0045186	zonula adherens assembly	biological process	2/348	12/15302	0.02928	0.676133833780161	DLG2(4.22953283204),PARD6G(3.27711449957)	DLG2(4.22953283204),PARD6G(3.27711449957)
GO:0055034	Bolwig's organ development	biological process	2/348	12/15302	0.02928	0.676133833780161	NCAM1(10.5666027162),SMO(4.58762649937)	NCAM1(10.5666027162),SMO(4.58762649937)
GO:0060068	vagina development	biological process	2/348	12/15302	0.02928	0.676133833780161	AXL(4.9376918307),LRP2(8.64079924887)	AXL(4.9376918307),LRP2(8.64079924887)
GO:0071803	positive regulation of podosome assembly	biological process	2/348	12/15302	0.02928	0.676133833780161	FSCN1(3.23991495949),LCP1(11.1600319661)	FSCN1(3.23991495949),LCP1(11.1600319661)
GO:1904754	positive regulation of vascular associated smooth muscle cell migration	biological process	2/348	12/15302	0.02928	0.676133833780161	NR4A3(5.13333886309),SMO(4.58762649937)	NR4A3(5.13333886309),SMO(4.58762649937)
GO:2000341	regulation of chemokine (C-X-C motif) ligand 2 production	biological process	2/348	12/15302	0.02928	0.676133833780161	KLF4(3.99470053353),MCOLN2(4.99994335868)	KLF4(3.99470053353),MCOLN2(4.99994335868)
GO:0006942	regulation of striated muscle contraction	biological process	5/348	76/15302	0.02938	0.676133833780161	ANK2(11.7918371285),BMP10(11.6427993292),GJA5(4.77235391536),MYBPH(11.1330372931),SLC8A3(13.7543732556)	ANK2(11.7918371285),BMP10(11.6427993292),GJA5(4.77235391536),MYBPH(11.1330372931),SLC8A3(13.7543732556)
GO:0035914	skeletal muscle cell differentiation	biological process	5/348	76/15302	0.02938	0.676133833780161	EGR2(4.94719513774),HEYL(13.0864895558),HLF(9.20963206678),NGFR(13.3212070368),NR4A1(6.81052143414)	EGR2(4.94719513774),HEYL(13.0864895558),HLF(9.20963206678),NGFR(13.3212070368),NR4A1(6.81052143414)
GO:0070570	regulation of neuron projection regeneration	biological process	5/348	76/15302	0.02938	0.676133833780161	DDR2(3.69573217885),KLF4(3.99470053353),OMG(3.2567299398),PRRX1(7.36170964806),XYLT1(4.55946341737)	DDR2(3.69573217885),KLF4(3.99470053353),OMG(3.2567299398),PRRX1(7.36170964806),XYLT1(4.55946341737)
GO:0035107	appendage morphogenesis	biological process	18/348	486/15302	0.02956	0.679365568942436	DLX1(3.62799015783),DLX5(3.14422878452),DLX6(10.9705157707),FSCN1(3.23991495949),GJA1(3.65927834028),GJA5(4.77235391536),LFNG(3.28844841139),LIX1L(3.46936881588),LRP4(10.1643790148),NEURL1B(5.81913026777),PAK3(3.26467463722),PARVB(4.75246985017),PPP1R16B(5.13243098805),PRRX1(7.36170964806),RAC2(11.518966181),SULF1(4.8505952866),TLL2(3.80808842081),VGLL2(5.31066282503)	DLX1(3.62799015783),DLX5(3.14422878452),DLX6(10.9705157707),FSCN1(3.23991495949),GJA1(3.65927834028),GJA5(4.77235391536),LFNG(3.28844841139),LIX1L(3.46936881588),LRP4(10.1643790148),NEURL1B(5.81913026777),PAK3(3.26467463722),PARVB(4.75246985017),PPP1R16B(5.13243098805),PRRX1(7.36170964806),RAC2(11.518966181),SULF1(4.8505952866),TLL2(3.80808842081),VGLL2(5.31066282503)
GO:0010243	response to organonitrogen compound	biological process	37/348	1183/15302	0.02981	0.684195294117647	ACSL5(7.27935733739),ADCY4(3.17006094248),ADORA2A(13.0917405989),AREG(4.02461758329),ATP6V0D2(3.59454825548),COL1A2(5.711933092),CYP7B1(3.5633874713),EDNRA(3.2509966608),EGR2(4.94719513774),FBP1(3.37897772853),GJA1(3.65927834028),GNAI1(4.28680595546),GPR173(3.32127111206),HDAC9(4.48261529626),HNMT(3.54890477378),IL1A(3.61890808642),IL1RL1(6.53801929486),KL(3.68948711336),LOC119863891(8.5948596325…	ACSL5(7.27935733739),ADCY4(3.17006094248),ADORA2A(13.0917405989),AREG(4.02461758329),ATP6V0D2(3.59454825548),COL1A2(5.711933092),CYP7B1(3.5633874713),EDNRA(3.2509966608),EGR2(4.94719513774),FBP1(3.37897772853),GJA1(3.65927834028),GNAI1(4.28680595546),GPR173(3.32127111206),HDAC9(4.48261529626),HNMT(3.54890477378),IL1A(3.61890808642),IL1RL1(6.53801929486),KL(3.68948711336),LOC119863891(8.5948596325…
GO:0044272	sulfur compound biosynthetic process	biological process	8/348	160/15302	0.03002	0.687634407456724	ACSL5(7.27935733739),CHST2(4.15964988547),CHST3(3.79949796021),CSGALNACT1(5.77573547886),OGN(3.09304363556),OMD(10.6699391489),PDK4(4.06697237349),XYLT1(4.55946341737)	ACSL5(7.27935733739),CHST2(4.15964988547),CHST3(3.79949796021),CSGALNACT1(5.77573547886),OGN(3.09304363556),OMD(10.6699391489),PDK4(4.06697237349),XYLT1(4.55946341737)
GO:0010592	positive regulation of lamellipodium assembly	biological process	3/348	30/15302	0.03008	0.687634407456724	FSCN1(3.23991495949),PARD6G(3.27711449957),RAC2(11.518966181)	FSCN1(3.23991495949),PARD6G(3.27711449957),RAC2(11.518966181)
GO:0032620	interleukin-17 production	biological process	3/348	30/15302	0.03008	0.687634407456724	IL12A(13.6267915993),NOD2(10.247860281),RFTN1(13.3052894244)	IL12A(13.6267915993),NOD2(10.247860281),RFTN1(13.3052894244)
GO:0001755	neural crest cell migration	biological process	4/348	52/15302	0.03026	0.68876380952381	GBX2(6.76654344722),SEMA3D(11.0840598343),SMO(4.58762649937),ZEB2(11.6468511795)	GBX2(6.76654344722),SEMA3D(11.0840598343),SMO(4.58762649937),ZEB2(11.6468511795)
GO:0021575	hindbrain morphogenesis	biological process	4/348	52/15302	0.03026	0.68876380952381	ATP2B2(8.67835365397),EGR2(4.94719513774),RORA(10.7204893901),SMO(4.58762649937)	ATP2B2(8.67835365397),EGR2(4.94719513774),RORA(10.7204893901),SMO(4.58762649937)
GO:0055025	positive regulation of cardiac muscle tissue development	biological process	4/348	52/15302	0.03026	0.68876380952381	BMP10(11.6427993292),HEY2(13.2656179764),NCAM1(10.5666027162),TBX20(4.2817402037)	BMP10(11.6427993292),HEY2(13.2656179764),NCAM1(10.5666027162),TBX20(4.2817402037)
GO:0001667	ameboidal-type cell migration	biological process	21/348	593/15302	0.03032	0.68876380952381	BMP10(11.6427993292),DDR2(3.69573217885),EGR3(3.24679223194),GBX2(6.76654344722),GNB4(4.19224376383),HAS2(3.11066663552),HCLS1(10.8281417746),HDAC9(4.48261529626),KLF4(3.99470053353),LOC119863891(8.59485963255),NR4A1(6.81052143414),PAK3(3.26467463722),PARD6G(3.27711449957),PECAM1(4.37056977646),RAC2(11.518966181),RHOJ(12.1779966667),ROBO3(3.70684420203),S100A2(3.92850241702),SEMA3D(11.0840598343)…	BMP10(11.6427993292),DDR2(3.69573217885),EGR3(3.24679223194),GBX2(6.76654344722),GNB4(4.19224376383),HAS2(3.11066663552),HCLS1(10.8281417746),HDAC9(4.48261529626),KLF4(3.99470053353),LOC119863891(8.59485963255),NR4A1(6.81052143414),PAK3(3.26467463722),PARD6G(3.27711449957),PECAM1(4.37056977646),RAC2(11.518966181),RHOJ(12.1779966667),ROBO3(3.70684420203),S100A2(3.92850241702),SEMA3D(11.0840598343)…
GO:0051223	regulation of protein transport	biological process	25/348	737/15302	0.03033	0.68876380952381	ADORA2A(13.0917405989),ALOX15B(5.58008827588),BANK1(11.101993174),CD38(3.74153564725),FLT3(4.01451574507),FNDC1(6.71485753365),GABBR2(6.39060962906),GAS6(3.18371713431),GBP1(4.04449485969),GJA1(3.65927834028),GJA5(4.77235391536),HCLS1(10.8281417746),IL1A(3.61890808642),IL1R2(5.60303465166),IL1RL1(6.53801929486),LCP1(11.1600319661),LOC119870378(11.543238089),LRP2(8.64079924887),NLRP1(8.52672092439…	ADORA2A(13.0917405989),ALOX15B(5.58008827588),BANK1(11.101993174),CD38(3.74153564725),FLT3(4.01451574507),FNDC1(6.71485753365),GABBR2(6.39060962906),GAS6(3.18371713431),GBP1(4.04449485969),GJA1(3.65927834028),GJA5(4.77235391536),HCLS1(10.8281417746),IL1A(3.61890808642),IL1R2(5.60303465166),IL1RL1(6.53801929486),LCP1(11.1600319661),LOC119870378(11.543238089),LRP2(8.64079924887),NLRP1(8.52672092439…
GO:0098657	import into cell	biological process	27/348	811/15302	0.03069	0.696018388375165	ADORA2A(13.0917405989),AXL(4.9376918307),DMBT1(3.02096907709),DNAJC22(4.81867488523),DOCK3(4.20055176193),GAS6(3.18371713431),HCLS1(10.8281417746),IRF8(3.26371452176),JPH1(3.93307260409),LOC479761(11.518403998),LRP2(8.64079924887),MCOLN2(4.99994335868),MTMR7(4.80488435886),NEURL1B(5.81913026777),NOD2(10.247860281),OLR1(6.9731930049),PECAM1(4.37056977646),PLA2R1(4.54517290411),RAC2(11.518966181),R…	ADORA2A(13.0917405989),AXL(4.9376918307),DMBT1(3.02096907709),DNAJC22(4.81867488523),DOCK3(4.20055176193),GAS6(3.18371713431),HCLS1(10.8281417746),IRF8(3.26371452176),JPH1(3.93307260409),LOC479761(11.518403998),LRP2(8.64079924887),MCOLN2(4.99994335868),MTMR7(4.80488435886),NEURL1B(5.81913026777),NOD2(10.247860281),OLR1(6.9731930049),PECAM1(4.37056977646),PLA2R1(4.54517290411),RAC2(11.518966181),R…
GO:0030193	regulation of blood coagulation	biological process	5/348	77/15302	0.03085	0.696885263157895	HPSE(4.52409508963),PDPN(3.36922124749),SELP(14.8859498902),SERPINB2(13.3006075741),THBD(3.12915265267)	HPSE(4.52409508963),PDPN(3.36922124749),SELP(14.8859498902),SERPINB2(13.3006075741),THBD(3.12915265267)
GO:0098739	import across plasma membrane	biological process	5/348	77/15302	0.03085	0.696885263157895	LRP2(8.64079924887),SLC1A1(4.31578477431),SLC1A3(9.78404587023),SLC8A3(13.7543732556),STEAP2(5.4427848084)	LRP2(8.64079924887),SLC1A1(4.31578477431),SLC1A3(9.78404587023),SLC8A3(13.7543732556),STEAP2(5.4427848084)
GO:1900046	regulation of hemostasis	biological process	5/348	77/15302	0.03085	0.696885263157895	HPSE(4.52409508963),PDPN(3.36922124749),SELP(14.8859498902),SERPINB2(13.3006075741),THBD(3.12915265267)	HPSE(4.52409508963),PDPN(3.36922124749),SELP(14.8859498902),SERPINB2(13.3006075741),THBD(3.12915265267)
GO:0043292	contractile fiber	cellular component	14/347	324/15280	0.01643	0.697282941176471	ANK1(4.78640256845),ANK2(11.7918371285),BMP10(11.6427993292),GJA1(3.65927834028),JPH1(3.93307260409),MYBPH(11.1330372931),MYL7(14.757749909),PARVB(4.75246985017),PECAM1(4.37056977646),PHKG1(3.27875969138),SCN8A(3.53156294488),TMOD1(6.54128561797),TRIM9(3.67809925412),UPB1(11.226554689)	ANK1(4.78640256845),ANK2(11.7918371285),BMP10(11.6427993292),GJA1(3.65927834028),JPH1(3.93307260409),MYBPH(11.1330372931),MYL7(14.757749909),PARVB(4.75246985017),PECAM1(4.37056977646),PHKG1(3.27875969138),SCN8A(3.53156294488),TMOD1(6.54128561797),TRIM9(3.67809925412),UPB1(11.226554689)
GO:0031253	cell projection membrane	cellular component	14/347	327/15280	0.01765	0.697282941176471	ADORA2A(13.0917405989),ANK1(4.78640256845),ANTXR1(3.74335544108),CA4(4.59508574007),FSCN1(3.23991495949),LRP2(8.64079924887),NGFR(13.3212070368),PDPN(3.36922124749),PLB1(3.03320108056),PRPH(3.19157507525),RGS9(3.70835386582),SCIMP(3.30704899985),SGCE(14.277449176),SMO(4.58762649937)	ADORA2A(13.0917405989),ANK1(4.78640256845),ANTXR1(3.74335544108),CA4(4.59508574007),FSCN1(3.23991495949),LRP2(8.64079924887),NGFR(13.3212070368),PDPN(3.36922124749),PLB1(3.03320108056),PRPH(3.19157507525),RGS9(3.70835386582),SCIMP(3.30704899985),SGCE(14.277449176),SMO(4.58762649937)
GO:0048786	presynaptic active zone	cellular component	5/347	67/15280	0.01798	0.697282941176471	ADORA2A(13.0917405989),CACNB2(5.50245832444),NCAM1(10.5666027162),PPFIA4(3.38732923923),SNAP91(4.33884461459)	ADORA2A(13.0917405989),CACNB2(5.50245832444),NCAM1(10.5666027162),PPFIA4(3.38732923923),SNAP91(4.33884461459)
GO:0043025	neuronal cell body	cellular component	27/347	778/15280	0.01902	0.697282941176471	ADORA2A(13.0917405989),APBA1(6.22743888333),ATP2B2(8.67835365397),CALD1(6.33023258746),CPLX2(4.07036574602),CTNND2(3.47818647712),DLG2(4.22953283204),EML1(3.28464609803),FSCN1(3.23991495949),IGSF9B(9.52947610537),KCND1(10.1048171287),LOC100683203(12.3682799995),LPAR1(3.39972563077),LRP4(10.1643790148),MAP1B(3.19921454558),NCAM1(10.5666027162),NGFR(13.3212070368),NLRP1(8.52672092439),PAK3(3.264674…	ADORA2A(13.0917405989),APBA1(6.22743888333),ATP2B2(8.67835365397),CALD1(6.33023258746),CPLX2(4.07036574602),CTNND2(3.47818647712),DLG2(4.22953283204),EML1(3.28464609803),FSCN1(3.23991495949),IGSF9B(9.52947610537),KCND1(10.1048171287),LOC100683203(12.3682799995),LPAR1(3.39972563077),LRP4(10.1643790148),MAP1B(3.19921454558),NCAM1(10.5666027162),NGFR(13.3212070368),NLRP1(8.52672092439),PAK3(3.264674…
GO:0031410	cytoplasmic vesicle	cellular component	61/347	2076/15280	0.01967	0.697282941176471	AKAP3(4.38178271709),ANTXR1(3.74335544108),APBA1(6.22743888333),AREG(4.02461758329),ARRDC4(3.78098056351),ATP6V0D2(3.59454825548),CA4(4.59508574007),CCDC88A(3.19471741847),CD38(3.74153564725),CRISPLD2(4.44638722022),CTSK(3.7182782784),DMBT1(3.02096907709),DNAJC22(4.81867488523),DOP1B(3.55081364782),DYSF(8.83937177774),ENPEP(7.08127865619),F5(13.7443370198),FGL2(3.76628390362),FSTL4(3.56477399555)…	AKAP3(4.38178271709),ANTXR1(3.74335544108),APBA1(6.22743888333),AREG(4.02461758329),ARRDC4(3.78098056351),ATP6V0D2(3.59454825548),CA4(4.59508574007),CCDC88A(3.19471741847),CD38(3.74153564725),CRISPLD2(4.44638722022),CTSK(3.7182782784),DMBT1(3.02096907709),DNAJC22(4.81867488523),DOP1B(3.55081364782),DYSF(8.83937177774),ENPEP(7.08127865619),F5(13.7443370198),FGL2(3.76628390362),FSTL4(3.56477399555)…
GO:0120025	plasma membrane bounded cell projection	cellular component	63/347	2156/15280	0.01981	0.697282941176471	ABI3(11.3012370506),ADCY4(3.17006094248),ADORA2A(13.0917405989),AKAP3(4.38178271709),ANK1(4.78640256845),ANTXR1(3.74335544108),APBA1(6.22743888333),ATP2B2(8.67835365397),CA4(4.59508574007),CALD1(6.33023258746),CCDC88A(3.19471741847),CDKL4(4.46187228855),CPLX2(4.07036574602),CTNND2(3.47818647712),DDR2(3.69573217885),DLG2(4.22953283204),DYSF(8.83937177774),EML1(3.28464609803),FANK1(14.6412208659),F…	ABI3(11.3012370506),ADCY4(3.17006094248),ADORA2A(13.0917405989),AKAP3(4.38178271709),ANK1(4.78640256845),ANTXR1(3.74335544108),APBA1(6.22743888333),ATP2B2(8.67835365397),CA4(4.59508574007),CALD1(6.33023258746),CCDC88A(3.19471741847),CDKL4(4.46187228855),CPLX2(4.07036574602),CTNND2(3.47818647712),DDR2(3.69573217885),DLG2(4.22953283204),DYSF(8.83937177774),EML1(3.28464609803),FANK1(14.6412208659),F…
[truncated: 6,350 more rows]
