# Supplementary material for: Tumorigenicity decrease in Bcl-xL deficient MDCK cells ensuring the safety for influenza vaccine production
Source: PLoS One. 2024 Dec 16;19(12):e0311069. doi: 10.1371/journal.pone.0311069 (PMC11649150; doi:10.1371/journal.pone.0311069)
Supplement: S1 File — (ZIP) [file pone.0311069.s002.zip › S2_File/2_GO_enrichment/enrichment/union.DE_gene.subcluster1_GO_enrichment.xls]

GO.ID	Term	Ontology	Significant	Annotated	Pvalue	Qvalue	Signi_id	Signi_symbol
GO:0044459	plasma membrane part	cellular component	84/287	2636/15280	2.7e-07	0.00055134	ABCC8,ACHE,ADORA2A,ANK1,ANK2,ANTXR1,ANXA13,ATP2B2,ATP6V0D2,AXL,B3GNT3,CA4,CACNB2,CD226,CD70,CHRNA7,CXCL10,CYP4A11,CYP4A38,DLG2,DYSF,ENPP3,ENTPD2,EPGN,FLRT3,GABBR2,GJA5,GNAI1,GPNMB,GPR17,GPR65,HTR1D,IGSF9B,IYD,KCND1,KCNJ11,KCNJ2,KL,LRP2,LRP4,LRRN4,LZTS1,MTMR7,NCAM1,NGFR,NOD2,NOXO1,NSG1,OLR1,PARD6G,PDZD3,PECAM1,PITPNM3,PLA2R1,PLB1,PRPH,PRSS27,PSTPIP1,RAC2,REM1,RGS9,RTN4R,SCIMP,SCN8A,SELL,SGCE,SLC16…	ABCC8,ACHE,ADORA2A,ANK1,ANK2,ANTXR1,ANXA13,ATP2B2,ATP6V0D2,AXL,B3GNT3,CA4,CACNB2,CD226,CD70,CHRNA7,CXCL10,CYP4A11,CYP4A38,DLG2,DYSF,ENPP3,ENTPD2,EPGN,FLRT3,GABBR2,GJA5,GNAI1,GPNMB,GPR17,GPR65,HTR1D,IGSF9B,IYD,KCND1,KCNJ11,KCNJ2,KL,LRP2,LRP4,LRRN4,LZTS1,MTMR7,NCAM1,NGFR,NOD2,NOXO1,NSG1,OLR1,PARD6G,PDZD3,PECAM1,PITPNM3,PLA2R1,PLB1,PRPH,PRSS27,PSTPIP1,RAC2,REM1,RGS9,RTN4R,SCIMP,SCN8A,SELL,SGCE,SLC16…
GO:0071944	cell periphery	cellular component	129/287	4824/15280	1.1e-06	0.000884866666666667	ABCC8,ACHE,ADGRB2,ADORA2A,ALOX15B,ANK1,ANK2,ANTXR1,ANXA13,ATP2B2,ATP6V0D2,ATP8B3,ATP8B4,AXL,B3GNT3,C28H10orf90,C2CD4A,CA4,CACNB2,CAP2,CD226,CD70,CDRT1,CHP2,CHRNA7,CNFN,CNTN5,COL10A1,CXCL10,CYP24A1,CYP4A11,CYP4A38,CYTIP,DLG2,DLGAP3,DNAJC22,DUOXA1,DYSF,ENPP3,ENTPD2,EPGN,F5,FLRT3,FRMPD1,GABBR2,GJA5,GNAI1,GPNMB,GPR17,GPR173,GPR65,HCLS1,HTR1D,IGSF9B,IL18RAP,IL1A,IL1R2,IYD,KCND1,KCNJ11,KCNJ2,KL,LOC4759…	ABCC8,ACHE,ADGRB2,ADORA2A,ALOX15B,ANK1,ANK2,ANTXR1,ANXA13,ATP2B2,ATP6V0D2,ATP8B3,ATP8B4,AXL,B3GNT3,C28H10orf90,C2CD4A,CA4,CACNB2,CAP2,CD226,CD70,CDRT1,CHP2,CHRNA7,CNFN,CNTN5,COL10A1,CXCL10,CYP24A1,CYP4A11,CYP4A38,CYTIP,DLG2,DLGAP3,DNAJC22,DUOXA1,DYSF,ENPP3,ENTPD2,EPGN,F5,FLRT3,FRMPD1,GABBR2,GJA5,GNAI1,GPNMB,GPR17,GPR173,GPR65,HCLS1,HTR1D,IGSF9B,IL18RAP,IL1A,IL1R2,IYD,KCND1,KCNJ11,KCNJ2,KL,LOC4759…
GO:0098794	postsynapse	cellular component	25/287	449/15280	1.3e-06	0.000884866666666667	ACHE,ADORA2A,ANK1,ANK2,ATP2B2,CAP2,CHRNA7,DCLK1,DLG2,DLGAP3,FLRT3,KCNJ2,LOC100683203,LRP4,LZTS1,MAP1B,NCAM1,NGFR,NSG1,PARD6G,PDZD2,SLC1A3,SLC8A3,SNAP91,UNC13A	ACHE,ADORA2A,ANK1,ANK2,ATP2B2,CAP2,CHRNA7,DCLK1,DLG2,DLGAP3,FLRT3,KCNJ2,LOC100683203,LRP4,LZTS1,MAP1B,NCAM1,NGFR,NSG1,PARD6G,PDZD2,SLC1A3,SLC8A3,SNAP91,UNC13A
GO:0005886	plasma membrane	cellular component	124/287	4651/15280	2.7e-06	0.00137835	ABCC8,ACHE,ADGRB2,ADORA2A,ALOX15B,ANK1,ANK2,ANTXR1,ANXA13,ATP2B2,ATP6V0D2,ATP8B3,ATP8B4,AXL,B3GNT3,C28H10orf90,C2CD4A,CA4,CACNB2,CD226,CD70,CDRT1,CHP2,CHRNA7,CNFN,CNTN5,CXCL10,CYP24A1,CYP4A11,CYP4A38,DLG2,DLGAP3,DNAJC22,DUOXA1,DYSF,ENPP3,ENTPD2,EPGN,F5,FLRT3,FRMPD1,GABBR2,GJA5,GNAI1,GPNMB,GPR17,GPR173,GPR65,HCLS1,HTR1D,IGSF9B,IL18RAP,IL1A,IL1R2,IYD,KCND1,KCNJ11,KCNJ2,KL,LOC475935,LRP2,LRP4,LRRN4,…	ABCC8,ACHE,ADGRB2,ADORA2A,ALOX15B,ANK1,ANK2,ANTXR1,ANXA13,ATP2B2,ATP6V0D2,ATP8B3,ATP8B4,AXL,B3GNT3,C28H10orf90,C2CD4A,CA4,CACNB2,CD226,CD70,CDRT1,CHP2,CHRNA7,CNFN,CNTN5,CXCL10,CYP24A1,CYP4A11,CYP4A38,DLG2,DLGAP3,DNAJC22,DUOXA1,DYSF,ENPP3,ENTPD2,EPGN,F5,FLRT3,FRMPD1,GABBR2,GJA5,GNAI1,GPNMB,GPR17,GPR173,GPR65,HCLS1,HTR1D,IGSF9B,IL18RAP,IL1A,IL1R2,IYD,KCND1,KCNJ11,KCNJ2,KL,LOC475935,LRP2,LRP4,LRRN4,…
GO:0005576	extracellular region	cellular component	64/287	2028/15280	1.6e-05	0.0065344	ABO,ACHE,ADAMTSL1,AXL,BMP10,CA4,CCL22,CD70,CHRDL1,CNTN5,COL10A1,COL27A1,CRISPLD2,CXCL10,CYP4A11,CYP4A38,DMBT1,ENTPD2,EPGN,F5,FGL2,FLRT3,GAS6,GBP1,HGFAC,IGFBP5,IL12A,IL1A,IL27,IL37,KL,LAMA4,LIPK,LOC111092171,LOC119876918,LRFN2,LRP2,MMP2,MNDA,MUC5AC,MUCL3,NCAM1,NGFR,NOS2,OGN,OLR1,OMD,OMG,PDZD2,PECAM1,PHOSPHO1,PLA2R1,PODNL1,PON3,PROS1,PRSS12,PRSS27,SEMA3D,SERPINB2,SLPI,SPINK14,SPP2,TFPI,TLL2	ABO,ACHE,ADAMTSL1,AXL,BMP10,CA4,CCL22,CD70,CHRDL1,CNTN5,COL10A1,COL27A1,CRISPLD2,CXCL10,CYP4A11,CYP4A38,DMBT1,ENTPD2,EPGN,F5,FGL2,FLRT3,GAS6,GBP1,HGFAC,IGFBP5,IL12A,IL1A,IL27,IL37,KL,LAMA4,LIPK,LOC111092171,LOC119876918,LRFN2,LRP2,MMP2,MNDA,MUC5AC,MUCL3,NCAM1,NGFR,NOS2,OGN,OLR1,OMD,OMG,PDZD2,PECAM1,PHOSPHO1,PLA2R1,PODNL1,PON3,PROS1,PRSS12,PRSS27,SEMA3D,SERPINB2,SLPI,SPINK14,SPP2,TFPI,TLL2
GO:0099572	postsynaptic specialization	cellular component	15/287	237/15280	4.3e-05	0.01199675	ADORA2A,ANK2,ATP2B2,CAP2,DCLK1,DLG2,FLRT3,LRP4,LZTS1,MAP1B,NCAM1,NGFR,PARD6G,PDZD2,SNAP91	ADORA2A,ANK2,ATP2B2,CAP2,DCLK1,DLG2,FLRT3,LRP4,LZTS1,MAP1B,NCAM1,NGFR,PARD6G,PDZD2,SNAP91
GO:0045202	synapse	cellular component	37/287	989/15280	4.7e-05	0.01199675	ABCC8,ACHE,ADORA2A,ANK1,ANK2,ATP2B2,CACNB2,CAP2,CHRNA7,DCLK1,DLG2,DLGAP3,FLRT3,IGSF9B,KCNJ2,LOC100683203,LRP4,LZTS1,MAP1B,NCAM1,NGFR,NSG1,PARD6G,PDZD2,PHACTR1,PITPNM3,PPFIA4,PRPH,PRSS12,SLC1A3,SLC8A3,SNAP91,STXBP5L,SYT1,SYT3,UNC13A,USH1C	ABCC8,ACHE,ADORA2A,ANK1,ANK2,ATP2B2,CACNB2,CAP2,CHRNA7,DCLK1,DLG2,DLGAP3,FLRT3,IGSF9B,KCNJ2,LOC100683203,LRP4,LZTS1,MAP1B,NCAM1,NGFR,NSG1,PARD6G,PDZD2,PHACTR1,PITPNM3,PPFIA4,PRPH,PRSS12,SLC1A3,SLC8A3,SNAP91,STXBP5L,SYT1,SYT3,UNC13A,USH1C
GO:0044456	synapse part	cellular component	32/287	802/15280	4.7e-05	0.01199675	ABCC8,ACHE,ADORA2A,ANK1,ANK2,ATP2B2,CACNB2,CAP2,CHRNA7,DCLK1,DLG2,DLGAP3,FLRT3,KCNJ2,LOC100683203,LRP4,LZTS1,MAP1B,NCAM1,NGFR,NSG1,PARD6G,PDZD2,PPFIA4,PRPH,PRSS12,SLC1A3,SLC8A3,SNAP91,STXBP5L,SYT1,UNC13A	ABCC8,ACHE,ADORA2A,ANK1,ANK2,ATP2B2,CACNB2,CAP2,CHRNA7,DCLK1,DLG2,DLGAP3,FLRT3,KCNJ2,LOC100683203,LRP4,LZTS1,MAP1B,NCAM1,NGFR,NSG1,PARD6G,PDZD2,PPFIA4,PRPH,PRSS12,SLC1A3,SLC8A3,SNAP91,STXBP5L,SYT1,UNC13A
GO:0048731	system development	biological process	144/283	5650/15302	9.4e-07	0.0120176	ABCC8,ACACB,ACHE,ADAMTSL1,ADGRB2,ADORA2A,ALOX15B,ANK1,ANK2,ANTXR1,ASPA,ASPRV1,ATP2B2,ATP6V0D2,AXL,BATF,BATF3,BMP10,CA4,CACNB2,CAP2,CHRDL1,CHRNA7,CNTN5,COL10A1,COL27A1,CPNE5,CXCL10,CYP1A2,CYP4A11,CYP4A38,CYP7B1,DACT1,DCLK1,DLG2,DLX1,DLX3,DLX6,DMBX1,DNAJC22,DUOXA1,EGR3,ELF5,EPGN,FAT4,FLRT3,FSTL4,GAS6,GIPC2,GJA5,GPNMB,GPR173,HAPLN3,HCLS1,HDAC9,HEY2,HEYL,HLF,IGFBP5,IGSF9B,IL12A,IL1A,IL27,IRF8,KL,KLF1…	ABCC8,ACACB,ACHE,ADAMTSL1,ADGRB2,ADORA2A,ALOX15B,ANK1,ANK2,ANTXR1,ASPA,ASPRV1,ATP2B2,ATP6V0D2,AXL,BATF,BATF3,BMP10,CA4,CACNB2,CAP2,CHRDL1,CHRNA7,CNTN5,COL10A1,COL27A1,CPNE5,CXCL10,CYP1A2,CYP4A11,CYP4A38,CYP7B1,DACT1,DCLK1,DLG2,DLX1,DLX3,DLX6,DMBX1,DNAJC22,DUOXA1,EGR3,ELF5,EPGN,FAT4,FLRT3,FSTL4,GAS6,GIPC2,GJA5,GPNMB,GPR173,HAPLN3,HCLS1,HDAC9,HEY2,HEYL,HLF,IGFBP5,IGSF9B,IL12A,IL1A,IL27,IRF8,KL,KLF1…
GO:0071345	cellular response to cytokine stimulus	biological process	41/283	1019/15302	2.0e-06	0.0120176	AXL,BATF,CCL22,CD70,CXCL10,ENTPD2,FLRT3,GAS6,GBP1,GBP6,GPR17,HCLS1,IL12A,IL18RAP,IL1A,IL1R2,IL27,IL37,IRF8,KCNJ11,LOC119876918,LOC475935,LOC488947,MMP2,NCAM1,NGFR,NOD2,NOS2,NR5A2,PECAM1,PODNL1,RAB7B,RORA,RPS6KA5,RTN4R,SERPINB2,SMPD3,TFPI,TLR4,TNFSF18,TRIM6	AXL,BATF,CCL22,CD70,CXCL10,ENTPD2,FLRT3,GAS6,GBP1,GBP6,GPR17,HCLS1,IL12A,IL18RAP,IL1A,IL1R2,IL27,IL37,IRF8,KCNJ11,LOC119876918,LOC475935,LOC488947,MMP2,NCAM1,NGFR,NOD2,NOS2,NR5A2,PECAM1,PODNL1,RAB7B,RORA,RPS6KA5,RTN4R,SERPINB2,SMPD3,TFPI,TLR4,TNFSF18,TRIM6
GO:0019221	cytokine-mediated signaling pathway	biological process	31/283	664/15302	2.1e-06	0.0120176	AXL,BATF,CCL22,CD70,CXCL10,FLRT3,GAS6,GBP1,GPR17,IL12A,IL18RAP,IL1A,IL1R2,IL27,IL37,IRF8,LOC119876918,LOC475935,LOC488947,MMP2,NCAM1,NGFR,NOD2,NOS2,PODNL1,RORA,RPS6KA5,RTN4R,SERPINB2,TNFSF18,TRIM6	AXL,BATF,CCL22,CD70,CXCL10,FLRT3,GAS6,GBP1,GPR17,IL12A,IL18RAP,IL1A,IL1R2,IL27,IL37,IRF8,LOC119876918,LOC475935,LOC488947,MMP2,NCAM1,NGFR,NOD2,NOS2,PODNL1,RORA,RPS6KA5,RTN4R,SERPINB2,TNFSF18,TRIM6
GO:0022008	neurogenesis	biological process	73/283	2347/15302	3.0e-06	0.01236096	ABCC8,ACHE,ADAMTSL1,ADORA2A,ANK2,ASPA,ATP2B2,AXL,CACNB2,CAP2,CHRDL1,CNTN5,CPNE5,DACT1,DCLK1,DLG2,DLX1,DLX3,DMBX1,DUOXA1,FAT4,FLRT3,FSTL4,GAS6,GIPC2,GPR173,HEY2,HEYL,IGSF9B,L3MBTL4,L3MBTL4_1,LOC479761,LRFN2,LRP2,LRP4,LZTS1,MAP1B,MMP2,NCAM1,NEURL1B,NGFR,NR4A3,NR5A2,NREP,OGN,OMG,ONECUT2,PARD6G,PRDM8,PRTG,RAC2,RND2,RORA,RPS6KA5,RTN4R,SEMA3D,SHOX2,SIM1,SLC1A3,SLC8A3,SMC1B,SNAP91,SYT1,SYT3,TBX20,TGM3,T…	ABCC8,ACHE,ADAMTSL1,ADORA2A,ANK2,ASPA,ATP2B2,AXL,CACNB2,CAP2,CHRDL1,CNTN5,CPNE5,DACT1,DCLK1,DLG2,DLX1,DLX3,DMBX1,DUOXA1,FAT4,FLRT3,FSTL4,GAS6,GIPC2,GPR173,HEY2,HEYL,IGSF9B,L3MBTL4,L3MBTL4_1,LOC479761,LRFN2,LRP2,LRP4,LZTS1,MAP1B,MMP2,NCAM1,NEURL1B,NGFR,NR4A3,NR5A2,NREP,OGN,OMG,ONECUT2,PARD6G,PRDM8,PRTG,RAC2,RND2,RORA,RPS6KA5,RTN4R,SEMA3D,SHOX2,SIM1,SLC1A3,SLC8A3,SMC1B,SNAP91,SYT1,SYT3,TBX20,TGM3,T…
GO:0048699	generation of neurons	biological process	70/283	2227/15302	3.6e-06	0.01236096	ABCC8,ACHE,ADAMTSL1,ADORA2A,ANK2,ASPA,ATP2B2,AXL,CACNB2,CAP2,CHRDL1,CPNE5,DACT1,DCLK1,DLG2,DLX1,DLX3,DMBX1,DUOXA1,FAT4,FLRT3,FSTL4,GAS6,GIPC2,GPR173,HEY2,HEYL,IGSF9B,L3MBTL4,L3MBTL4_1,LOC479761,LRFN2,LRP2,LRP4,LZTS1,MAP1B,MMP2,NCAM1,NEURL1B,NGFR,NR4A3,NR5A2,NREP,OGN,OMG,ONECUT2,PARD6G,PRDM8,PRTG,RAC2,RND2,RORA,RPS6KA5,RTN4R,SEMA3D,SHOX2,SIM1,SLC1A3,SMC1B,SNAP91,SYT1,SYT3,TBX20,TGM3,TLL2,TP73,TRIM…	ABCC8,ACHE,ADAMTSL1,ADORA2A,ANK2,ASPA,ATP2B2,AXL,CACNB2,CAP2,CHRDL1,CPNE5,DACT1,DCLK1,DLG2,DLX1,DLX3,DMBX1,DUOXA1,FAT4,FLRT3,FSTL4,GAS6,GIPC2,GPR173,HEY2,HEYL,IGSF9B,L3MBTL4,L3MBTL4_1,LOC479761,LRFN2,LRP2,LRP4,LZTS1,MAP1B,MMP2,NCAM1,NEURL1B,NGFR,NR4A3,NR5A2,NREP,OGN,OMG,ONECUT2,PARD6G,PRDM8,PRTG,RAC2,RND2,RORA,RPS6KA5,RTN4R,SEMA3D,SHOX2,SIM1,SLC1A3,SMC1B,SNAP91,SYT1,SYT3,TBX20,TGM3,TLL2,TP73,TRIM…
GO:0098590	plasma membrane region	cellular component	40/287	1113/15280	5.5e-05	0.0124788888888889	ACHE,ADORA2A,ANK1,ANK2,ANTXR1,ANXA13,ATP2B2,ATP6V0D2,CA4,CHRNA7,CYP4A11,CYP4A38,DLG2,ENTPD2,FLRT3,KCNJ11,LRP2,LRP4,LZTS1,MTMR7,NCAM1,NGFR,NOD2,NSG1,PARD6G,PLB1,PRPH,PSTPIP1,RGS9,SCIMP,SGCE,SLC1A1,SLC1A3,SLC38A3,SLC5A8,SNAP91,SYT1,TFPI,TRPA1,UNC13A	ACHE,ADORA2A,ANK1,ANK2,ANTXR1,ANXA13,ATP2B2,ATP6V0D2,CA4,CHRNA7,CYP4A11,CYP4A38,DLG2,ENTPD2,FLRT3,KCNJ11,LRP2,LRP4,LZTS1,MTMR7,NCAM1,NGFR,NOD2,NSG1,PARD6G,PLB1,PRPH,PSTPIP1,RGS9,SCIMP,SGCE,SLC1A1,SLC1A3,SLC38A3,SLC5A8,SNAP91,SYT1,TFPI,TRPA1,UNC13A
GO:0044421	extracellular region part	cellular component	47/287	1423/15280	9.2e-05	0.0187864	ACHE,ADAMTSL1,AXL,BMP10,CA4,CCL22,CD70,COL10A1,COL27A1,CRISPLD2,CXCL10,CYP4A11,CYP4A38,DMBT1,ENTPD2,EPGN,F5,FGL2,FLRT3,GAS6,IGFBP5,IL12A,IL1A,IL27,IL37,KL,LAMA4,LOC119876918,LRFN2,LRP2,MMP2,MUC5AC,MUCL3,NOS2,OGN,OMD,OMG,PECAM1,PHOSPHO1,PODNL1,PON3,PROS1,SEMA3D,SERPINB2,SLPI,SPINK14,TFPI	ACHE,ADAMTSL1,AXL,BMP10,CA4,CCL22,CD70,COL10A1,COL27A1,CRISPLD2,CXCL10,CYP4A11,CYP4A38,DMBT1,ENTPD2,EPGN,F5,FGL2,FLRT3,GAS6,IGFBP5,IL12A,IL1A,IL27,IL37,KL,LAMA4,LOC119876918,LRFN2,LRP2,MMP2,MUC5AC,MUCL3,NOS2,OGN,OMD,OMG,PECAM1,PHOSPHO1,PODNL1,PON3,PROS1,SEMA3D,SERPINB2,SLPI,SPINK14,TFPI
GO:0045211	postsynaptic membrane	cellular component	12/287	177/15280	0.00013	0.0241327272727273	ACHE,ADORA2A,ANK1,ATP2B2,CHRNA7,DLG2,FLRT3,LZTS1,NCAM1,NSG1,SNAP91,UNC13A	ACHE,ADORA2A,ANK1,ATP2B2,CHRNA7,DLG2,FLRT3,LZTS1,NCAM1,NSG1,SNAP91,UNC13A
GO:0071347	cellular response to interleukin-1	biological process	12/283	147/15302	1.8e-05	0.0490514285714286	CCL22,GBP1,IL1A,IL1R2,LOC119876918,MMP2,NOD2,NOS2,RORA,RPS6KA5,SMPD3,TFPI	CCL22,GBP1,IL1A,IL1R2,LOC119876918,MMP2,NOD2,NOS2,RORA,RPS6KA5,SMPD3,TFPI
GO:0034097	response to cytokine	biological process	41/283	1119/15302	2.0e-05	0.0490514285714286	AXL,BATF,CCL22,CD70,CXCL10,ENTPD2,FLRT3,GAS6,GBP1,GBP6,GPR17,HCLS1,IL12A,IL18RAP,IL1A,IL1R2,IL27,IL37,IRF8,KCNJ11,LOC119876918,LOC475935,LOC488947,MMP2,NCAM1,NGFR,NOD2,NOS2,NR5A2,PECAM1,PODNL1,RAB7B,RORA,RPS6KA5,RTN4R,SERPINB2,SMPD3,TFPI,TLR4,TNFSF18,TRIM6	AXL,BATF,CCL22,CD70,CXCL10,ENTPD2,FLRT3,GAS6,GBP1,GBP6,GPR17,HCLS1,IL12A,IL18RAP,IL1A,IL1R2,IL27,IL37,IRF8,KCNJ11,LOC119876918,LOC475935,LOC488947,MMP2,NCAM1,NGFR,NOD2,NOS2,NR5A2,PECAM1,PODNL1,RAB7B,RORA,RPS6KA5,RTN4R,SERPINB2,SMPD3,TFPI,TLR4,TNFSF18,TRIM6
GO:0014069	postsynaptic density	cellular component	13/287	221/15280	0.00029	0.0493483333333333	ADORA2A,ANK2,ATP2B2,CAP2,DCLK1,DLG2,FLRT3,LRP4,LZTS1,MAP1B,NGFR,PDZD2,SNAP91	ADORA2A,ANK2,ATP2B2,CAP2,DCLK1,DLG2,FLRT3,LRP4,LZTS1,MAP1B,NGFR,PDZD2,SNAP91
GO:0048812	neuron projection morphogenesis	biological process	40/283	1091/15302	2.5e-05	0.0532208	ACHE,ADAMTSL1,ADORA2A,ANK2,CAP2,CPNE5,DACT1,DCLK1,FLRT3,FSTL4,GIPC2,IGSF9B,LRFN2,LRP2,LRP4,LZTS1,MAP1B,NCAM1,NGFR,NR4A3,NR5A2,OGN,OMG,PRDM8,RAC2,RND2,RPS6KA5,RTN4R,SEMA3D,SHOX2,SIM1,SMC1B,SNAP91,SYT1,SYT3,TBX20,TLL2,TRIM9,UNC13A,ZEB2	ACHE,ADAMTSL1,ADORA2A,ANK2,CAP2,CPNE5,DACT1,DCLK1,FLRT3,FSTL4,GIPC2,IGSF9B,LRFN2,LRP2,LRP4,LZTS1,MAP1B,NCAM1,NGFR,NR4A3,NR5A2,OGN,OMG,PRDM8,RAC2,RND2,RPS6KA5,RTN4R,SEMA3D,SHOX2,SIM1,SMC1B,SNAP91,SYT1,SYT3,TBX20,TLL2,TRIM9,UNC13A,ZEB2
GO:0051239	regulation of multicellular organismal process	biological process	96/283	3571/15302	3.0e-05	0.0532208	ABCC8,ACACB,ACHE,ADGRB2,ADORA2A,ALOX15B,ANK2,ASPA,ATP2B2,AXL,BANK1,BMP10,CACNB2,CD226,CHRNA7,CPNE5,CXCL10,DACT1,DLX1,DMBX1,DUOXA1,FAT4,FLRT3,FSTL4,GAS6,GBP1,GJA5,GPNMB,GPR173,HCLS1,HDAC9,HEY2,HEYL,HS3ST5,IGFBP5,IGSF9B,IL12A,IL1A,IL1R2,IL27,IRF8,KCNJ2,KL,L3MBTL4,L3MBTL4_1,LOC119870378,LOC119876918,LOC475935,LOC479761,LRP2,LRP4,LZTS1,MAP1B,MMP2,MYBPH,NCAM1,NEURL1B,NGFR,NLRP1,NOD2,NOS2,NR4A3,NREP,OM…	ABCC8,ACACB,ACHE,ADGRB2,ADORA2A,ALOX15B,ANK2,ASPA,ATP2B2,AXL,BANK1,BMP10,CACNB2,CD226,CHRNA7,CPNE5,CXCL10,DACT1,DLX1,DMBX1,DUOXA1,FAT4,FLRT3,FSTL4,GAS6,GBP1,GJA5,GPNMB,GPR173,HCLS1,HDAC9,HEY2,HEYL,HS3ST5,IGFBP5,IGSF9B,IL12A,IL1A,IL1R2,IL27,IRF8,KCNJ2,KL,L3MBTL4,L3MBTL4_1,LOC119870378,LOC119876918,LOC475935,LOC479761,LRP2,LRP4,LZTS1,MAP1B,MMP2,MYBPH,NCAM1,NEURL1B,NGFR,NLRP1,NOD2,NOS2,NR4A3,NREP,OM…
GO:0120039	plasma membrane bounded cell projection morphogenesis	biological process	40/283	1103/15302	3.1e-05	0.0532208	ACHE,ADAMTSL1,ADORA2A,ANK2,CAP2,CPNE5,DACT1,DCLK1,FLRT3,FSTL4,GIPC2,IGSF9B,LRFN2,LRP2,LRP4,LZTS1,MAP1B,NCAM1,NGFR,NR4A3,NR5A2,OGN,OMG,PRDM8,RAC2,RND2,RPS6KA5,RTN4R,SEMA3D,SHOX2,SIM1,SMC1B,SNAP91,SYT1,SYT3,TBX20,TLL2,TRIM9,UNC13A,ZEB2	ACHE,ADAMTSL1,ADORA2A,ANK2,CAP2,CPNE5,DACT1,DCLK1,FLRT3,FSTL4,GIPC2,IGSF9B,LRFN2,LRP2,LRP4,LZTS1,MAP1B,NCAM1,NGFR,NR4A3,NR5A2,OGN,OMG,PRDM8,RAC2,RND2,RPS6KA5,RTN4R,SEMA3D,SHOX2,SIM1,SMC1B,SNAP91,SYT1,SYT3,TBX20,TLL2,TRIM9,UNC13A,ZEB2
GO:0032279	asymmetric synapse	cellular component	13/287	227/15280	0.00037	0.0539671428571429	ADORA2A,ANK2,ATP2B2,CAP2,DCLK1,DLG2,FLRT3,LRP4,LZTS1,MAP1B,NGFR,PDZD2,SNAP91	ADORA2A,ANK2,ATP2B2,CAP2,DCLK1,DLG2,FLRT3,LRP4,LZTS1,MAP1B,NGFR,PDZD2,SNAP91
GO:0005615	extracellular space	cellular component	39/287	1178/15280	0.00037	0.0539671428571429	ACHE,ADAMTSL1,AXL,BMP10,CA4,CCL22,CD70,CXCL10,CYP4A11,CYP4A38,EPGN,F5,FGL2,FLRT3,GAS6,IGFBP5,IL12A,IL1A,IL27,IL37,KL,LOC119876918,LRFN2,LRP2,MMP2,MUC5AC,MUCL3,NOS2,OGN,OMD,OMG,PECAM1,PON3,PROS1,SEMA3D,SERPINB2,SLPI,SPINK14,TFPI	ACHE,ADAMTSL1,AXL,BMP10,CA4,CCL22,CD70,CXCL10,CYP4A11,CYP4A38,EPGN,F5,FGL2,FLRT3,GAS6,IGFBP5,IL12A,IL1A,IL27,IL37,KL,LOC119876918,LRFN2,LRP2,MMP2,MUC5AC,MUCL3,NOS2,OGN,OMD,OMG,PECAM1,PON3,PROS1,SEMA3D,SERPINB2,SLPI,SPINK14,TFPI
GO:0048858	cell projection morphogenesis	biological process	40/283	1108/15302	3.5e-05	0.0546254545454545	ACHE,ADAMTSL1,ADORA2A,ANK2,CAP2,CPNE5,DACT1,DCLK1,FLRT3,FSTL4,GIPC2,IGSF9B,LRFN2,LRP2,LRP4,LZTS1,MAP1B,NCAM1,NGFR,NR4A3,NR5A2,OGN,OMG,PRDM8,RAC2,RND2,RPS6KA5,RTN4R,SEMA3D,SHOX2,SIM1,SMC1B,SNAP91,SYT1,SYT3,TBX20,TLL2,TRIM9,UNC13A,ZEB2	ACHE,ADAMTSL1,ADORA2A,ANK2,CAP2,CPNE5,DACT1,DCLK1,FLRT3,FSTL4,GIPC2,IGSF9B,LRFN2,LRP2,LRP4,LZTS1,MAP1B,NCAM1,NGFR,NR4A3,NR5A2,OGN,OMG,PRDM8,RAC2,RND2,RPS6KA5,RTN4R,SEMA3D,SHOX2,SIM1,SMC1B,SNAP91,SYT1,SYT3,TBX20,TLL2,TRIM9,UNC13A,ZEB2
GO:0003230	cardiac atrium development	biological process	6/283	36/15302	4.6e-05	0.0565534117647059	ANK2,BMP10,GJA5,HEY2,SHOX2,TBX20	ANK2,BMP10,GJA5,HEY2,SHOX2,TBX20
GO:0007399	nervous system development	biological process	85/283	3093/15302	4.9e-05	0.0565534117647059	ABCC8,ACHE,ADAMTSL1,ADGRB2,ADORA2A,ANK2,ASPA,ATP2B2,AXL,CACNB2,CAP2,CHRDL1,CNTN5,CPNE5,DACT1,DCLK1,DLG2,DLX1,DLX3,DLX6,DMBX1,DUOXA1,FAT4,FLRT3,FSTL4,GAS6,GIPC2,GPR173,HAPLN3,HDAC9,HEY2,HEYL,IGSF9B,L3MBTL4,L3MBTL4_1,LOC119876918,LOC479761,LRFN2,LRP2,LRP4,LZTS1,MAP1B,MMP2,NCAM1,NEURL1B,NGFR,NOS2,NOVA1,NR4A3,NR5A2,NREP,OGN,OMG,ONECUT2,PARD6G,PRDM8,PRTG,RAC2,RGS9,RND2,RORA,RPS6KA5,RTN4R,SCN8A,SEMA3D,…	ABCC8,ACHE,ADAMTSL1,ADGRB2,ADORA2A,ANK2,ASPA,ATP2B2,AXL,CACNB2,CAP2,CHRDL1,CNTN5,CPNE5,DACT1,DCLK1,DLG2,DLX1,DLX3,DLX6,DMBX1,DUOXA1,FAT4,FLRT3,FSTL4,GAS6,GIPC2,GPR173,HAPLN3,HDAC9,HEY2,HEYL,IGSF9B,L3MBTL4,L3MBTL4_1,LOC119876918,LOC479761,LRFN2,LRP2,LRP4,LZTS1,MAP1B,MMP2,NCAM1,NEURL1B,NGFR,NOS2,NOVA1,NR4A3,NR5A2,NREP,OGN,OMG,ONECUT2,PARD6G,PRDM8,PRTG,RAC2,RGS9,RND2,RORA,RPS6KA5,RTN4R,SCN8A,SEMA3D,…
GO:0030182	neuron differentiation	biological process	61/283	2007/15302	5.1e-05	0.0565534117647059	ACHE,ADAMTSL1,ADORA2A,ANK2,ATP2B2,CACNB2,CAP2,CHRDL1,CPNE5,DACT1,DCLK1,DLG2,DLX1,DLX3,DUOXA1,FAT4,FLRT3,FSTL4,GIPC2,HEY2,HEYL,IGSF9B,LOC479761,LRFN2,LRP2,LRP4,LZTS1,MAP1B,MMP2,NCAM1,NEURL1B,NGFR,NR4A3,NR5A2,NREP,OGN,OMG,ONECUT2,PRDM8,PRTG,RAC2,RND2,RORA,RPS6KA5,RTN4R,SEMA3D,SHOX2,SIM1,SLC1A3,SMC1B,SNAP91,SYT1,SYT3,TBX20,TGM3,TLL2,TP73,TRIM9,UNC13A,USH1C,ZEB2	ACHE,ADAMTSL1,ADORA2A,ANK2,ATP2B2,CACNB2,CAP2,CHRDL1,CPNE5,DACT1,DCLK1,DLG2,DLX1,DLX3,DUOXA1,FAT4,FLRT3,FSTL4,GIPC2,HEY2,HEYL,IGSF9B,LOC479761,LRFN2,LRP2,LRP4,LZTS1,MAP1B,MMP2,NCAM1,NEURL1B,NGFR,NR4A3,NR5A2,NREP,OGN,OMG,ONECUT2,PRDM8,PRTG,RAC2,RND2,RORA,RPS6KA5,RTN4R,SEMA3D,SHOX2,SIM1,SLC1A3,SMC1B,SNAP91,SYT1,SYT3,TBX20,TGM3,TLL2,TP73,TRIM9,UNC13A,USH1C,ZEB2
GO:0048869	cellular developmental process	biological process	123/283	4959/15302	5.6e-05	0.0565534117647059	ABCC8,ACHE,ADAMTSL1,ADORA2A,ALOX15B,ANK1,ANK2,ANTXR1,ANXA13,ASPA,ATP2B2,AXL,BATF,BATF3,BMP10,CACNB2,CAP2,CHRDL1,CNTN5,COL27A1,CPNE5,CXCL10,CYP24A1,DACT1,DCLK1,DLG2,DLX1,DLX3,DLX6,DMBT1,DMBX1,DUOXA1,ELF5,ENPP3,FAT4,FLRT3,FOXP2,FSTL4,GAS6,GBP1,GIPC2,GPNMB,GPR173,HCLS1,HDAC9,HEY2,HEYL,HLF,IGFBP5,IGSF9B,IL12A,IL1A,IL27,IRF8,KLF1,KRT5,L3MBTL4,L3MBTL4_1,LAMA4,LIPK,LOC475935,LOC479761,LRFN2,LRP2,LRP4,LZ…	ABCC8,ACHE,ADAMTSL1,ADORA2A,ALOX15B,ANK1,ANK2,ANTXR1,ANXA13,ASPA,ATP2B2,AXL,BATF,BATF3,BMP10,CACNB2,CAP2,CHRDL1,CNTN5,COL27A1,CPNE5,CXCL10,CYP24A1,DACT1,DCLK1,DLG2,DLX1,DLX3,DLX6,DMBT1,DMBX1,DUOXA1,ELF5,ENPP3,FAT4,FLRT3,FOXP2,FSTL4,GAS6,GBP1,GIPC2,GPNMB,GPR173,HCLS1,HDAC9,HEY2,HEYL,HLF,IGFBP5,IGSF9B,IL12A,IL1A,IL27,IRF8,KLF1,KRT5,L3MBTL4,L3MBTL4_1,LAMA4,LIPK,LOC475935,LOC479761,LRFN2,LRP2,LRP4,LZ…
GO:0032990	cell part morphogenesis	biological process	40/283	1132/15302	5.6e-05	0.0565534117647059	ACHE,ADAMTSL1,ADORA2A,ANK2,CAP2,CPNE5,DACT1,DCLK1,FLRT3,FSTL4,GIPC2,IGSF9B,LRFN2,LRP2,LRP4,LZTS1,MAP1B,NCAM1,NGFR,NR4A3,NR5A2,OGN,OMG,PRDM8,RAC2,RND2,RPS6KA5,RTN4R,SEMA3D,SHOX2,SIM1,SMC1B,SNAP91,SYT1,SYT3,TBX20,TLL2,TRIM9,UNC13A,ZEB2	ACHE,ADAMTSL1,ADORA2A,ANK2,CAP2,CPNE5,DACT1,DCLK1,FLRT3,FSTL4,GIPC2,IGSF9B,LRFN2,LRP2,LRP4,LZTS1,MAP1B,NCAM1,NGFR,NR4A3,NR5A2,OGN,OMG,PRDM8,RAC2,RND2,RPS6KA5,RTN4R,SEMA3D,SHOX2,SIM1,SMC1B,SNAP91,SYT1,SYT3,TBX20,TLL2,TRIM9,UNC13A,ZEB2
GO:0030154	cell differentiation	biological process	120/283	4808/15302	5.6e-05	0.0565534117647059	ABCC8,ACHE,ADAMTSL1,ADORA2A,ALOX15B,ANK1,ANK2,ANTXR1,ANXA13,ASPA,ATP2B2,AXL,BATF,BATF3,BMP10,CACNB2,CAP2,CHRDL1,CNTN5,COL27A1,CPNE5,CXCL10,CYP24A1,DACT1,DCLK1,DLG2,DLX1,DLX3,DLX6,DMBT1,DMBX1,DUOXA1,ELF5,ENPP3,FAT4,FLRT3,FOXP2,FSTL4,GAS6,GBP1,GIPC2,GPNMB,GPR173,HCLS1,HDAC9,HEY2,HEYL,HLF,IGFBP5,IGSF9B,IL12A,IL1A,IL27,IRF8,KLF1,KRT5,L3MBTL4,L3MBTL4_1,LAMA4,LIPK,LOC475935,LOC479761,LRFN2,LRP2,LRP4,LZ…	ABCC8,ACHE,ADAMTSL1,ADORA2A,ALOX15B,ANK1,ANK2,ANTXR1,ANXA13,ASPA,ATP2B2,AXL,BATF,BATF3,BMP10,CACNB2,CAP2,CHRDL1,CNTN5,COL27A1,CPNE5,CXCL10,CYP24A1,DACT1,DCLK1,DLG2,DLX1,DLX3,DLX6,DMBT1,DMBX1,DUOXA1,ELF5,ENPP3,FAT4,FLRT3,FOXP2,FSTL4,GAS6,GBP1,GIPC2,GPNMB,GPR173,HCLS1,HDAC9,HEY2,HEYL,HLF,IGFBP5,IGSF9B,IL12A,IL1A,IL27,IRF8,KLF1,KRT5,L3MBTL4,L3MBTL4_1,LAMA4,LIPK,LOC475935,LOC479761,LRFN2,LRP2,LRP4,LZ…
GO:0098984	neuron to neuron synapse	cellular component	13/287	232/15280	0.00046	0.0589911111111111	ADORA2A,ANK2,ATP2B2,CAP2,DCLK1,DLG2,FLRT3,LRP4,LZTS1,MAP1B,NGFR,PDZD2,SNAP91	ADORA2A,ANK2,ATP2B2,CAP2,DCLK1,DLG2,FLRT3,LRP4,LZTS1,MAP1B,NGFR,PDZD2,SNAP91
GO:0009986	cell surface	cellular component	28/287	755/15280	0.00047	0.0589911111111111	ACHE,ANTXR1,AXL,BMP10,CA4,CD226,CXCL10,ENPP3,ENTPD2,FGL2,IL12A,IL1A,LOC475935,LRFN2,LRP2,LRP4,NCAM1,NGFR,NOD2,PECAM1,PLA2R1,RTN4R,SELL,SLC1A3,TFPI,TLR4,TNFSF18,TRPM8	ACHE,ANTXR1,AXL,BMP10,CA4,CD226,CXCL10,ENPP3,ENTPD2,FGL2,IL12A,IL1A,LOC475935,LRFN2,LRP2,LRP4,NCAM1,NGFR,NOD2,PECAM1,PLA2R1,RTN4R,SELL,SLC1A3,TFPI,TLR4,TNFSF18,TRPM8
GO:0097060	synaptic membrane	cellular component	14/287	265/15280	0.00050	0.0589911111111111	ACHE,ADORA2A,ANK1,ATP2B2,CHRNA7,DLG2,FLRT3,LRP4,LZTS1,NCAM1,NSG1,SNAP91,SYT1,UNC13A	ACHE,ADORA2A,ANK1,ATP2B2,CHRNA7,DLG2,FLRT3,LRP4,LZTS1,NCAM1,NSG1,SNAP91,SYT1,UNC13A
GO:0042383	sarcolemma	cellular component	9/287	123/15280	0.00052	0.0589911111111111	ABCC8,ANK1,ANK2,CA4,CACNB2,DYSF,KCNJ11,KCNJ2,SLC8A3	ABCC8,ANK1,ANK2,CA4,CACNB2,DYSF,KCNJ11,KCNJ2,SLC8A3
GO:0048666	neuron development	biological process	53/283	1690/15302	7.9e-05	0.0731898947368421	ACHE,ADAMTSL1,ADORA2A,ANK2,ATP2B2,CACNB2,CAP2,CPNE5,DACT1,DCLK1,DLG2,DLX3,FAT4,FLRT3,FSTL4,GIPC2,IGSF9B,LRFN2,LRP2,LRP4,LZTS1,MAP1B,MMP2,NCAM1,NEURL1B,NGFR,NR4A3,NR5A2,NREP,OGN,OMG,ONECUT2,PRDM8,PRTG,RAC2,RND2,RPS6KA5,RTN4R,SEMA3D,SHOX2,SIM1,SLC1A3,SMC1B,SNAP91,SYT1,SYT3,TBX20,TLL2,TP73,TRIM9,UNC13A,USH1C,ZEB2	ACHE,ADAMTSL1,ADORA2A,ANK2,ATP2B2,CACNB2,CAP2,CPNE5,DACT1,DCLK1,DLG2,DLX3,FAT4,FLRT3,FSTL4,GIPC2,IGSF9B,LRFN2,LRP2,LRP4,LZTS1,MAP1B,MMP2,NCAM1,NEURL1B,NGFR,NR4A3,NR5A2,NREP,OGN,OMG,ONECUT2,PRDM8,PRTG,RAC2,RND2,RPS6KA5,RTN4R,SEMA3D,SHOX2,SIM1,SLC1A3,SMC1B,SNAP91,SYT1,SYT3,TBX20,TLL2,TP73,TRIM9,UNC13A,USH1C,ZEB2
GO:0000902	cell morphogenesis	biological process	48/283	1480/15302	8.1e-05	0.0731898947368421	ACHE,ADAMTSL1,ADORA2A,ANK2,ANTXR1,ATP2B2,AXL,CAP2,CPNE5,DACT1,DCLK1,FLRT3,FSTL4,GBP1,GIPC2,IGSF9B,LRFN2,LRP2,LRP4,LZTS1,MAP1B,NCAM1,NGFR,NR4A3,NR5A2,OGN,OMG,PECAM1,PRDM8,RAC2,RHOJ,RND2,RPS6KA5,RTN4R,SEMA3D,SHOX2,SIM1,SLC1A3,SMC1B,SNAP91,SYT1,SYT3,TBX20,TLL2,TRIM9,UNC13A,VGLL2,ZEB2	ACHE,ADAMTSL1,ADORA2A,ANK2,ANTXR1,ATP2B2,AXL,CAP2,CPNE5,DACT1,DCLK1,FLRT3,FSTL4,GBP1,GIPC2,IGSF9B,LRFN2,LRP2,LRP4,LZTS1,MAP1B,NCAM1,NGFR,NR4A3,NR5A2,OGN,OMG,PECAM1,PRDM8,RAC2,RHOJ,RND2,RPS6KA5,RTN4R,SEMA3D,SHOX2,SIM1,SLC1A3,SMC1B,SNAP91,SYT1,SYT3,TBX20,TLL2,TRIM9,UNC13A,VGLL2,ZEB2
GO:0044425	membrane part	cellular component	111/287	4555/15280	0.00073	0.0784557894736842	ABCC8,ACACB,ACHE,ADGRB2,ADGRF2,ADORA2A,ALOX15B,ANK1,ANK2,ANTXR1,ANXA13,ASPRV1,ATP2B2,ATP6V0D2,ATP8B3,ATP8B4,AXL,B3GNT3,CA4,CACNB2,CD226,CD70,CH25H,CHRNA7,CHST2,CMTM2,CXCL10,CYP1A2,CYP4A11,CYP4A38,CYP7B1,DLG2,DMBT1,DYSF,ENPP3,ENTPD2,EPGN,FLRT3,GABBR2,GJA5,GNAI1,GPNMB,GPR17,GPR65,GXYLT2,HS3ST5,HTR1D,IGSF9B,IYD,KCND1,KCNJ11,KCNJ2,KL,LARGE1,LOC100683203,LOC486100,LRP2,LRP4,LRRN4,LZTS1,MTMR7,NAALAD2,N…	ABCC8,ACACB,ACHE,ADGRB2,ADGRF2,ADORA2A,ALOX15B,ANK1,ANK2,ANTXR1,ANXA13,ASPRV1,ATP2B2,ATP6V0D2,ATP8B3,ATP8B4,AXL,B3GNT3,CA4,CACNB2,CD226,CD70,CH25H,CHRNA7,CHST2,CMTM2,CXCL10,CYP1A2,CYP4A11,CYP4A38,CYP7B1,DLG2,DMBT1,DYSF,ENPP3,ENTPD2,EPGN,FLRT3,GABBR2,GJA5,GNAI1,GPNMB,GPR17,GPR65,GXYLT2,HS3ST5,HTR1D,IGSF9B,IYD,KCND1,KCNJ11,KCNJ2,KL,LARGE1,LOC100683203,LOC486100,LRP2,LRP4,LRRN4,LZTS1,MTMR7,NAALAD2,N…
GO:0007275	multicellular organism development	biological process	150/283	6412/15302	9.5e-05	0.081548	ABCC8,ACACB,ACHE,ADAMTSL1,ADGRB2,ADORA2A,ALOX15B,ANK1,ANK2,ANTXR1,ASPA,ASPRV1,ATP2B2,ATP6V0D2,AXL,BATF,BATF3,BMP10,CA4,CACNB2,CAP2,CHRDL1,CHRNA7,CHST2,CNTN5,COL10A1,COL27A1,CPNE5,CXCL10,CYP1A2,CYP4A11,CYP4A38,CYP7B1,DACT1,DCLK1,DLG2,DLX1,DLX3,DLX6,DMBX1,DNAJC22,DUOXA1,EGR3,ELF5,EPGN,FAT4,FIBIN,FLRT3,FSTL4,GAS6,GIPC2,GJA5,GPNMB,GPR173,GPR65,HAPLN3,HCLS1,HDAC9,HEY2,HEYL,HLF,IGFBP5,IGSF9B,IL12A,IL1A…	ABCC8,ACACB,ACHE,ADAMTSL1,ADGRB2,ADORA2A,ALOX15B,ANK1,ANK2,ANTXR1,ASPA,ASPRV1,ATP2B2,ATP6V0D2,AXL,BATF,BATF3,BMP10,CA4,CACNB2,CAP2,CHRDL1,CHRNA7,CHST2,CNTN5,COL10A1,COL27A1,CPNE5,CXCL10,CYP1A2,CYP4A11,CYP4A38,CYP7B1,DACT1,DCLK1,DLG2,DLX1,DLX3,DLX6,DMBX1,DNAJC22,DUOXA1,EGR3,ELF5,EPGN,FAT4,FIBIN,FLRT3,FSTL4,GAS6,GIPC2,GJA5,GPNMB,GPR173,GPR65,HAPLN3,HCLS1,HDAC9,HEY2,HEYL,HLF,IGFBP5,IGSF9B,IL12A,IL1A…
GO:0009605	response to external stimulus	biological process	80/283	2922/15302	0.00010	0.081752380952381	ABCC8,ABO,ACACB,ACHE,ADAMTSL1,ADORA2A,ANK2,ATP2B2,AXL,BANK1,BATF,BATF3,CAP2,CCL22,CH25H,CXCL10,CYP1A2,CYP24A1,CYP7B1,DMBT1,DUOXA1,EGR3,ENPP3,ENTPD2,FLRT3,GABBR2,GAS6,GBP6,GIPC2,GPNMB,GPR17,HLF,IGSF9B,IL12A,IL1A,IL1R2,IL27,IRF8,KCNJ11,KCNJ2,KL,LOC119870378,LOC119876918,LOC475935,LOC488947,LRP2,MAP1B,MMP2,NCAM1,NGFR,NLRP1,NOD2,NOS2,NR4A3,OMG,PITPNM3,PROS1,RAC2,RGS9,RORA,RPS6KA5,RTN4R,SELL,SEMA3D,SE…	ABCC8,ABO,ACACB,ACHE,ADAMTSL1,ADORA2A,ANK2,ATP2B2,AXL,BANK1,BATF,BATF3,CAP2,CCL22,CH25H,CXCL10,CYP1A2,CYP24A1,CYP7B1,DMBT1,DUOXA1,EGR3,ENPP3,ENTPD2,FLRT3,GABBR2,GAS6,GBP6,GIPC2,GPNMB,GPR17,HLF,IGSF9B,IL12A,IL1A,IL1R2,IL27,IRF8,KCNJ11,KCNJ2,KL,LOC119870378,LOC119876918,LOC475935,LOC488947,LRP2,MAP1B,MMP2,NCAM1,NGFR,NLRP1,NOD2,NOS2,NR4A3,OMG,PITPNM3,PROS1,RAC2,RGS9,RORA,RPS6KA5,RTN4R,SELL,SEMA3D,SE…
GO:0001816	cytokine production	biological process	28/283	700/15302	0.00011	0.0821078260869565	ABCC8,ALOX15B,AXL,BANK1,BATF,CD226,CHRNA7,GAS6,GBP1,GPNMB,IL12A,IL18RAP,IL1A,IL1R2,IL27,IRF8,LOC119870378,NLRP1,NOD2,NOS2,NR4A3,PLA2R1,RAB7B,RFTN1,RORA,RPS6KA5,TLR4,TRIM6	ABCC8,ALOX15B,AXL,BANK1,BATF,CD226,CHRNA7,GAS6,GBP1,GPNMB,IL12A,IL18RAP,IL1A,IL1R2,IL27,IRF8,LOC119870378,NLRP1,NOD2,NOS2,NR4A3,PLA2R1,RAB7B,RFTN1,RORA,RPS6KA5,TLR4,TRIM6
GO:1903793	positive regulation of anion transport	biological process	7/283	60/15302	0.00011	0.0821078260869565	ADORA2A,CYP4A11,CYP4A38,IL1A,PLA2R1,SLC38A3,TRPA1	ADORA2A,CYP4A11,CYP4A38,IL1A,PLA2R1,SLC38A3,TRPA1
GO:0070555	response to interleukin-1	biological process	12/283	178/15302	0.00012	0.08584	CCL22,GBP1,IL1A,IL1R2,LOC119876918,MMP2,NOD2,NOS2,RORA,RPS6KA5,SMPD3,TFPI	CCL22,GBP1,IL1A,IL1R2,LOC119876918,MMP2,NOD2,NOS2,RORA,RPS6KA5,SMPD3,TFPI
GO:0050663	cytokine secretion	biological process	13/283	211/15302	0.00016	0.0981028571428572	ALOX15B,BANK1,GAS6,GBP1,IL12A,IL1A,IL1R2,LOC119870378,NLRP1,NOD2,NOS2,TLR4,TRIM6	ALOX15B,BANK1,GAS6,GBP1,IL12A,IL1A,IL1R2,LOC119870378,NLRP1,NOD2,NOS2,TLR4,TRIM6
GO:0032501	multicellular organismal process	biological process	183/283	8274/15302	0.00017	0.0981028571428572	ABCC8,ACACB,ACHE,ADAMTSL1,ADGRB2,ADORA2A,ALOX15B,ANK1,ANK2,ANTXR1,ASPA,ASPRV1,ATP2B2,ATP6V0D2,ATP8B4,AXL,BANK1,BATF,BATF3,BMP10,CA4,CACNB2,CAP2,CD226,CHRDL1,CHRNA7,CHST2,CNTN5,COL10A1,COL27A1,CPNE5,CXCL10,CYP1A2,CYP24A1,CYP4A11,CYP4A38,CYP7B1,DACT1,DCLK1,DLG2,DLX1,DLX3,DLX6,DMBX1,DNAJC22,DUOXA1,EGR3,ELF5,ENTPD2,EPGN,F5,FAT4,FIBIN,FLRT3,FOXP2,FSTL4,GAS6,GBP1,GIPC2,GJA5,GPNMB,GPR173,GPR65,HAPLN3,HC…	ABCC8,ACACB,ACHE,ADAMTSL1,ADGRB2,ADORA2A,ALOX15B,ANK1,ANK2,ANTXR1,ASPA,ASPRV1,ATP2B2,ATP6V0D2,ATP8B4,AXL,BANK1,BATF,BATF3,BMP10,CA4,CACNB2,CAP2,CD226,CHRDL1,CHRNA7,CHST2,CNTN5,COL10A1,COL27A1,CPNE5,CXCL10,CYP1A2,CYP24A1,CYP4A11,CYP4A38,CYP7B1,DACT1,DCLK1,DLG2,DLX1,DLX3,DLX6,DMBX1,DNAJC22,DUOXA1,EGR3,ELF5,ENTPD2,EPGN,F5,FAT4,FIBIN,FLRT3,FOXP2,FSTL4,GAS6,GBP1,GIPC2,GJA5,GPNMB,GPR173,GPR65,HAPLN3,HC…
GO:0001977	renal system process involved in regulation of blood volume	biological process	4/283	16/15302	0.00017	0.0981028571428572	CYP4A11,CYP4A38,GAS6,GJA5	CYP4A11,CYP4A38,GAS6,GJA5
GO:0003184	pulmonary valve morphogenesis	biological process	4/283	16/15302	0.00017	0.0981028571428572	GJA5,HEY2,HEYL,TBX20	GJA5,HEY2,HEYL,TBX20
GO:0000904	cell morphogenesis involved in differentiation	biological process	40/283	1195/15302	0.00018	0.0981028571428572	ACHE,ADAMTSL1,ANK2,ANTXR1,ATP2B2,AXL,CAP2,DACT1,DCLK1,FLRT3,FSTL4,GBP1,GIPC2,IGSF9B,LRFN2,LRP4,LZTS1,MAP1B,NCAM1,NGFR,NR4A3,NR5A2,OGN,OMG,PECAM1,PRDM8,RAC2,RND2,RPS6KA5,RTN4R,SEMA3D,SHOX2,SIM1,SLC1A3,SMC1B,SNAP91,TBX20,TLL2,TRIM9,ZEB2	ACHE,ADAMTSL1,ANK2,ANTXR1,ATP2B2,AXL,CAP2,DACT1,DCLK1,FLRT3,FSTL4,GBP1,GIPC2,IGSF9B,LRFN2,LRP4,LZTS1,MAP1B,NCAM1,NGFR,NR4A3,NR5A2,OGN,OMG,PECAM1,PRDM8,RAC2,RND2,RPS6KA5,RTN4R,SEMA3D,SHOX2,SIM1,SLC1A3,SMC1B,SNAP91,TBX20,TLL2,TRIM9,ZEB2
GO:0002367	cytokine production involved in immune response	biological process	8/283	86/15302	0.00019	0.0981028571428572	CD226,GAS6,IL12A,IL18RAP,NOD2,NR4A3,TLR4,TRIM6	CD226,GAS6,IL12A,IL18RAP,NOD2,NR4A3,TLR4,TRIM6
GO:0032892	positive regulation of organic acid transport	biological process	6/283	46/15302	0.00019	0.0981028571428572	ADORA2A,CYP4A11,CYP4A38,IL1A,PLA2R1,SLC38A3	ADORA2A,CYP4A11,CYP4A38,IL1A,PLA2R1,SLC38A3
GO:0048667	cell morphogenesis involved in neuron differentiation	biological process	36/283	1038/15302	0.00020	0.0981028571428572	ACHE,ADAMTSL1,ANK2,ATP2B2,CAP2,DACT1,DCLK1,FLRT3,FSTL4,GIPC2,IGSF9B,LRFN2,LRP4,LZTS1,MAP1B,NCAM1,NGFR,NR4A3,NR5A2,OGN,OMG,PRDM8,RAC2,RND2,RPS6KA5,RTN4R,SEMA3D,SHOX2,SIM1,SLC1A3,SMC1B,SNAP91,TBX20,TLL2,TRIM9,ZEB2	ACHE,ADAMTSL1,ANK2,ATP2B2,CAP2,DACT1,DCLK1,FLRT3,FSTL4,GIPC2,IGSF9B,LRFN2,LRP4,LZTS1,MAP1B,NCAM1,NGFR,NR4A3,NR5A2,OGN,OMG,PRDM8,RAC2,RND2,RPS6KA5,RTN4R,SEMA3D,SHOX2,SIM1,SLC1A3,SMC1B,SNAP91,TBX20,TLL2,TRIM9,ZEB2
GO:0032989	cellular component morphogenesis	biological process	51/283	1665/15302	0.00020	0.0981028571428572	ACHE,ADAMTSL1,ADORA2A,ANK2,ANTXR1,ATP2B2,AXL,BMP10,CAP2,CPNE5,DACT1,DCLK1,FLRT3,FSTL4,GBP1,GIPC2,IGSF9B,LRFN2,LRP2,LRP4,LZTS1,MAP1B,MYBPH,NCAM1,NGFR,NR4A3,NR5A2,OGN,OMG,PECAM1,PRDM8,RAC2,RHOJ,RND2,RPS6KA5,RTN4R,SEMA3D,SHOX2,SIM1,SLC1A3,SMC1B,SNAP91,SYT1,SYT3,TBX20,TLL2,TMOD1,TRIM9,UNC13A,VGLL2,ZEB2	ACHE,ADAMTSL1,ADORA2A,ANK2,ANTXR1,ATP2B2,AXL,BMP10,CAP2,CPNE5,DACT1,DCLK1,FLRT3,FSTL4,GBP1,GIPC2,IGSF9B,LRFN2,LRP2,LRP4,LZTS1,MAP1B,MYBPH,NCAM1,NGFR,NR4A3,NR5A2,OGN,OMG,PECAM1,PRDM8,RAC2,RHOJ,RND2,RPS6KA5,RTN4R,SEMA3D,SHOX2,SIM1,SLC1A3,SMC1B,SNAP91,SYT1,SYT3,TBX20,TLL2,TMOD1,TRIM9,UNC13A,VGLL2,ZEB2
GO:0032609	interferon-gamma production	biological process	9/283	110/15302	0.00020	0.0981028571428572	AXL,CD226,GAS6,IL12A,IL18RAP,IL27,IRF8,NOD2,TLR4	AXL,CD226,GAS6,IL12A,IL18RAP,IL27,IRF8,NOD2,TLR4
GO:0003209	cardiac atrium morphogenesis	biological process	5/283	30/15302	0.00020	0.0981028571428572	BMP10,GJA5,HEY2,SHOX2,TBX20	BMP10,GJA5,HEY2,SHOX2,TBX20
GO:0005796	Golgi lumen	cellular component	7/287	84/15280	0.00101	0.103121	GAS6,HS3ST5,IL12A,MUC5AC,OGN,OMD,PROS1	GAS6,HS3ST5,IL12A,MUC5AC,OGN,OMD,PROS1
GO:0032502	developmental process	biological process	164/283	7259/15302	0.00022	0.104682926829268	ABCC8,ACACB,ACHE,ADAMTSL1,ADGRB2,ADORA2A,ALOX15B,ANK1,ANK2,ANTXR1,ANXA13,ASPA,ASPRV1,ATP2B2,ATP6V0D2,AXL,BATF,BATF3,BMP10,CA4,CACNB2,CAP2,CHRDL1,CHRNA7,CHST2,CNTN5,COL10A1,COL27A1,CPNE5,CRISPLD2,CXCL10,CYP1A2,CYP24A1,CYP4A11,CYP4A38,CYP7B1,DACT1,DCLK1,DLG2,DLX1,DLX3,DLX6,DMBT1,DMBX1,DNAJC22,DUOXA1,EGR3,ELF5,ENPP3,EPGN,FAT4,FIBIN,FLRT3,FOXP2,FSTL4,GAS6,GBP1,GIPC2,GJA5,GPNMB,GPR173,GPR65,HAPLN3,HCL…	ABCC8,ACACB,ACHE,ADAMTSL1,ADGRB2,ADORA2A,ALOX15B,ANK1,ANK2,ANTXR1,ANXA13,ASPA,ASPRV1,ATP2B2,ATP6V0D2,AXL,BATF,BATF3,BMP10,CA4,CACNB2,CAP2,CHRDL1,CHRNA7,CHST2,CNTN5,COL10A1,COL27A1,CPNE5,CRISPLD2,CXCL10,CYP1A2,CYP24A1,CYP4A11,CYP4A38,CYP7B1,DACT1,DCLK1,DLG2,DLX1,DLX3,DLX6,DMBT1,DMBX1,DNAJC22,DUOXA1,EGR3,ELF5,ENPP3,EPGN,FAT4,FIBIN,FLRT3,FOXP2,FSTL4,GAS6,GBP1,GIPC2,GJA5,GPNMB,GPR173,GPR65,HAPLN3,HCL…
GO:0008015	blood circulation	biological process	22/283	514/15302	0.00024	0.104682926829268	ADORA2A,ANK2,ATP2B2,BMP10,CACNB2,CXCL10,CYP4A11,CYP4A38,F5,GAS6,GJA5,HEY2,KCNJ2,KL,MMP2,NOS2,OLR1,SLC1A1,SLC8A3,SMPD3,TBX20,TRPA1	ADORA2A,ANK2,ATP2B2,BMP10,CACNB2,CXCL10,CYP4A11,CYP4A38,F5,GAS6,GJA5,HEY2,KCNJ2,KL,MMP2,NOS2,OLR1,SLC1A1,SLC8A3,SMPD3,TBX20,TRPA1
GO:0009611	response to wounding	biological process	29/283	774/15302	0.00024	0.104682926829268	ABCC8,ACHE,ADORA2A,AXL,DMBT1,DYSF,ENTPD2,F5,FLRT3,GAS6,IL1A,LARGE1,LOC119876918,MAP1B,MMP2,NCAM1,NGFR,NOS2,NREP,OMG,PECAM1,PROS1,RAC2,RTN4R,SEMA3D,SERPINB2,SLC1A3,TFPI,TLR4	ABCC8,ACHE,ADORA2A,AXL,DMBT1,DYSF,ENTPD2,F5,FLRT3,GAS6,IL1A,LARGE1,LOC119876918,MAP1B,MMP2,NCAM1,NGFR,NOS2,NREP,OMG,PECAM1,PROS1,RAC2,RTN4R,SEMA3D,SERPINB2,SLC1A3,TFPI,TLR4
GO:0048856	anatomical structure development	biological process	158/283	6948/15302	0.00024	0.104682926829268	ABCC8,ACACB,ACHE,ADAMTSL1,ADGRB2,ADORA2A,ALOX15B,ANK1,ANK2,ANTXR1,ASPA,ASPRV1,ATP2B2,ATP6V0D2,AXL,BATF,BATF3,BMP10,CA4,CACNB2,CAP2,CHRDL1,CHRNA7,CHST2,CNTN5,COL10A1,COL27A1,CPNE5,CRISPLD2,CXCL10,CYP1A2,CYP4A11,CYP4A38,CYP7B1,DACT1,DCLK1,DLG2,DLX1,DLX3,DLX6,DMBT1,DMBX1,DNAJC22,DUOXA1,EGR3,ELF5,ENPP3,EPGN,FAT4,FIBIN,FLRT3,FOXP2,FSTL4,GAS6,GBP1,GIPC2,GJA5,GPNMB,GPR173,GPR65,HAPLN3,HCLS1,HDAC9,HEY2,H…	ABCC8,ACACB,ACHE,ADAMTSL1,ADGRB2,ADORA2A,ALOX15B,ANK1,ANK2,ANTXR1,ASPA,ASPRV1,ATP2B2,ATP6V0D2,AXL,BATF,BATF3,BMP10,CA4,CACNB2,CAP2,CHRDL1,CHRNA7,CHST2,CNTN5,COL10A1,COL27A1,CPNE5,CRISPLD2,CXCL10,CYP1A2,CYP4A11,CYP4A38,CYP7B1,DACT1,DCLK1,DLG2,DLX1,DLX3,DLX6,DMBT1,DMBX1,DNAJC22,DUOXA1,EGR3,ELF5,ENPP3,EPGN,FAT4,FIBIN,FLRT3,FOXP2,FSTL4,GAS6,GBP1,GIPC2,GJA5,GPNMB,GPR173,GPR65,HAPLN3,HCLS1,HDAC9,HEY2,H…
GO:0061564	axon development	biological process	32/283	891/15302	0.00025	0.104682926829268	ACHE,ADAMTSL1,ANK2,CAP2,DCLK1,FLRT3,FSTL4,GIPC2,IGSF9B,LRFN2,LRP4,MAP1B,MMP2,NCAM1,NGFR,NR4A3,NREP,OGN,OMG,PRDM8,RAC2,RND2,RPS6KA5,RTN4R,SEMA3D,SHOX2,SIM1,SNAP91,TBX20,TLL2,TRIM9,ZEB2	ACHE,ADAMTSL1,ANK2,CAP2,DCLK1,FLRT3,FSTL4,GIPC2,IGSF9B,LRFN2,LRP4,MAP1B,MMP2,NCAM1,NGFR,NR4A3,NREP,OGN,OMG,PRDM8,RAC2,RND2,RPS6KA5,RTN4R,SEMA3D,SHOX2,SIM1,SNAP91,TBX20,TLL2,TRIM9,ZEB2
GO:0023052	signaling	biological process	143/283	6154/15302	0.00025	0.104682926829268	ABCC8,ACHE,ADGRB2,ADGRF2,ADORA2A,AKAP3,ALOX15B,ANK2,ANTXR1,ATP2B2,ATP6V0D2,AXL,BANK1,BATF,BMP10,BTBD11,CABP5,CACNB2,CAP2,CCL22,CD226,CD70,CHP2,CHRDL1,CHRNA7,CIDEB,CXCL10,CYP24A1,CYP7B1,DACT1,DCLK1,DLG2,DLX1,DMBT1,ENTPD2,EPGN,FAT4,FIBIN,FLRT3,FRMPD1,FSTL4,GABBR2,GAS6,GBP1,GJA5,GNAI1,GPNMB,GPR17,GPR173,GPR65,GXYLT2,HCLS1,HEY2,HEYL,HTR1D,IGFBP5,IGSF9B,IL12A,IL18RAP,IL1A,IL1R2,IL27,IL37,IRF8,KCND1,KC…	ABCC8,ACHE,ADGRB2,ADGRF2,ADORA2A,AKAP3,ALOX15B,ANK2,ANTXR1,ATP2B2,ATP6V0D2,AXL,BANK1,BATF,BMP10,BTBD11,CABP5,CACNB2,CAP2,CCL22,CD226,CD70,CHP2,CHRDL1,CHRNA7,CIDEB,CXCL10,CYP24A1,CYP7B1,DACT1,DCLK1,DLG2,DLX1,DMBT1,ENTPD2,EPGN,FAT4,FIBIN,FLRT3,FRMPD1,FSTL4,GABBR2,GAS6,GBP1,GJA5,GNAI1,GPNMB,GPR17,GPR173,GPR65,GXYLT2,HCLS1,HEY2,HEYL,HTR1D,IGFBP5,IGSF9B,IL12A,IL18RAP,IL1A,IL1R2,IL27,IL37,IRF8,KCND1,KC…
GO:0032305	positive regulation of icosanoid secretion	biological process	4/283	18/15302	0.00029	0.10656	CYP4A11,CYP4A38,IL1A,PLA2R1	CYP4A11,CYP4A38,IL1A,PLA2R1
GO:0086012	membrane depolarization during cardiac muscle cell action potential	biological process	4/283	18/15302	0.00029	0.10656	ANK2,CACNB2,GJA5,KCNJ2	ANK2,CACNB2,GJA5,KCNJ2
GO:0046903	secretion	biological process	52/283	1735/15302	0.00029	0.10656	ABCC8,ACHE,ADORA2A,ALOX15B,ANK1,ATP2B2,ATP8B4,AXL,BANK1,CRISPLD2,CYP4A11,CYP4A38,F5,FGL2,GABBR2,GAS6,GBP1,GJA5,IL12A,IL1A,IL1R2,KCNJ11,LOC119870378,LOC119876918,LRP2,MNDA,NCAM1,NLRP1,NOD2,NOS2,NR4A3,OLR1,PECAM1,PLA2R1,PROS1,PRSS12,RAC2,SELL,SLC1A1,SLC1A3,SMPD3,SNAP91,SPP2,STXBP5L,SYT1,SYT3,SYTL3,TLR4,TP73,TRIM6,TRPA1,UNC13A	ABCC8,ACHE,ADORA2A,ALOX15B,ANK1,ATP2B2,ATP8B4,AXL,BANK1,CRISPLD2,CYP4A11,CYP4A38,F5,FGL2,GABBR2,GAS6,GBP1,GJA5,IL12A,IL1A,IL1R2,KCNJ11,LOC119870378,LOC119876918,LRP2,MNDA,NCAM1,NLRP1,NOD2,NOS2,NR4A3,OLR1,PECAM1,PLA2R1,PROS1,PRSS12,RAC2,SELL,SLC1A1,SLC1A3,SMPD3,SNAP91,SPP2,STXBP5L,SYT1,SYT3,SYTL3,TLR4,TP73,TRIM6,TRPA1,UNC13A
GO:0035754	B cell chemotaxis	biological process	3/283	8/15302	0.00033	0.10656	CH25H,CYP7B1,GAS6	CH25H,CYP7B1,GAS6
GO:0007409	axonogenesis	biological process	30/283	827/15302	0.00033	0.10656	ACHE,ADAMTSL1,ANK2,CAP2,DCLK1,FLRT3,FSTL4,GIPC2,IGSF9B,LRFN2,LRP4,MAP1B,NCAM1,NGFR,NR4A3,OGN,OMG,PRDM8,RAC2,RND2,RPS6KA5,RTN4R,SEMA3D,SHOX2,SIM1,SNAP91,TBX20,TLL2,TRIM9,ZEB2	ACHE,ADAMTSL1,ANK2,CAP2,DCLK1,FLRT3,FSTL4,GIPC2,IGSF9B,LRFN2,LRP4,MAP1B,NCAM1,NGFR,NR4A3,OGN,OMG,PRDM8,RAC2,RND2,RPS6KA5,RTN4R,SEMA3D,SHOX2,SIM1,SNAP91,TBX20,TLL2,TRIM9,ZEB2
GO:0033993	response to lipid	biological process	37/283	1107/15302	0.00033	0.10656	ABCC8,ABO,AXL,CA4,CXCL10,CYP1A2,CYP24A1,CYP4A11,CYP4A38,CYP7B1,ENTPD2,FIBIN,GNAI1,HEYL,IL12A,IL1A,IRF8,KCNJ11,KL,LOC119876918,LRP2,MAP1B,MMP2,NGFR,NOD2,NOS2,NR3C2,NR4A3,NR5A2,PROS1,RGS9,RORA,SELL,SLPI,TFPI,TLR4,TRIM6	ABCC8,ABO,AXL,CA4,CXCL10,CYP1A2,CYP24A1,CYP4A11,CYP4A38,CYP7B1,ENTPD2,FIBIN,GNAI1,HEYL,IL12A,IL1A,IRF8,KCNJ11,KL,LOC119876918,LRP2,MAP1B,MMP2,NGFR,NOD2,NOS2,NR3C2,NR4A3,NR5A2,PROS1,RGS9,RORA,SELL,SLPI,TFPI,TLR4,TRIM6
GO:0032720	negative regulation of tumor necrosis factor production	biological process	6/283	51/15302	0.00034	0.10656	AXL,CHRNA7,GAS6,GPNMB,NOD2,TLR4	AXL,CHRNA7,GAS6,GPNMB,NOD2,TLR4
GO:0003095	pressure natriuresis	biological process	2/283	2/15302	0.00034	0.10656	CYP4A11,CYP4A38	CYP4A11,CYP4A38
GO:0003193	pulmonary valve formation	biological process	2/283	2/15302	0.00034	0.10656	GJA5,TBX20	GJA5,TBX20
GO:0035922	foramen ovale closure	biological process	2/283	2/15302	0.00034	0.10656	GJA5,TBX20	GJA5,TBX20
GO:0048252	lauric acid metabolic process	biological process	2/283	2/15302	0.00034	0.10656	CYP4A11,CYP4A38	CYP4A11,CYP4A38
GO:0140009	L-aspartate import across plasma membrane	biological process	2/283	2/15302	0.00034	0.10656	SLC1A1,SLC1A3	SLC1A1,SLC1A3
GO:0051899	membrane depolarization	biological process	8/283	94/15302	0.00035	0.10656	ADORA2A,ANK2,CACNB2,GJA5,KCNJ2,NGFR,SCN8A,SNAP91	ADORA2A,ANK2,CACNB2,GJA5,KCNJ2,NGFR,SCN8A,SNAP91
GO:0003177	pulmonary valve development	biological process	4/283	19/15302	0.00036	0.10656	GJA5,HEY2,HEYL,TBX20	GJA5,HEY2,HEYL,TBX20
GO:0003013	circulatory system process	biological process	22/283	530/15302	0.00036	0.10656	ADORA2A,ANK2,ATP2B2,BMP10,CACNB2,CXCL10,CYP4A11,CYP4A38,F5,GAS6,GJA5,HEY2,KCNJ2,KL,MMP2,NOS2,OLR1,SLC1A1,SLC8A3,SMPD3,TBX20,TRPA1	ADORA2A,ANK2,ATP2B2,BMP10,CACNB2,CXCL10,CYP4A11,CYP4A38,F5,GAS6,GJA5,HEY2,KCNJ2,KL,MMP2,NOS2,OLR1,SLC1A1,SLC8A3,SMPD3,TBX20,TRPA1
GO:0031175	neuron projection development	biological process	45/283	1448/15302	0.00036	0.10656	ACHE,ADAMTSL1,ADORA2A,ANK2,ATP2B2,CAP2,CPNE5,DACT1,DCLK1,FAT4,FLRT3,FSTL4,GIPC2,IGSF9B,LRFN2,LRP2,LRP4,LZTS1,MAP1B,MMP2,NCAM1,NGFR,NR4A3,NR5A2,NREP,OGN,OMG,PRDM8,RAC2,RND2,RPS6KA5,RTN4R,SEMA3D,SHOX2,SIM1,SMC1B,SNAP91,SYT1,SYT3,TBX20,TLL2,TRIM9,UNC13A,USH1C,ZEB2	ACHE,ADAMTSL1,ADORA2A,ANK2,ATP2B2,CAP2,CPNE5,DACT1,DCLK1,FAT4,FLRT3,FSTL4,GIPC2,IGSF9B,LRFN2,LRP2,LRP4,LZTS1,MAP1B,MMP2,NCAM1,NGFR,NR4A3,NR5A2,NREP,OGN,OMG,PRDM8,RAC2,RND2,RPS6KA5,RTN4R,SEMA3D,SHOX2,SIM1,SMC1B,SNAP91,SYT1,SYT3,TBX20,TLL2,TRIM9,UNC13A,USH1C,ZEB2
GO:0048513	animal organ development	biological process	107/283	4351/15302	0.00036	0.10656	ACACB,ACHE,ADAMTSL1,ALOX15B,ANK1,ANK2,ASPRV1,ATP2B2,AXL,BATF,BATF3,BMP10,CA4,CAP2,CHRDL1,CNTN5,COL27A1,CXCL10,CYP1A2,CYP4A11,CYP4A38,CYP7B1,DACT1,DCLK1,DLX1,DLX3,DLX6,DMBX1,EGR3,ELF5,FAT4,FLRT3,GAS6,GJA5,GPNMB,HCLS1,HDAC9,HEY2,HEYL,HLF,IGFBP5,IGSF9B,IL12A,IL1A,IL27,IRF8,KL,KLF1,KRT5,LARGE1,LIPK,LOC119876918,LRP2,LRP4,MAMLD1,MAP1B,MMP2,NCAM1,NEURL1B,NGFR,NOS2,NOVA1,NR4A3,NR5A2,OMD,ONECUT2,PARD6G,P…	ACACB,ACHE,ADAMTSL1,ALOX15B,ANK1,ANK2,ASPRV1,ATP2B2,AXL,BATF,BATF3,BMP10,CA4,CAP2,CHRDL1,CNTN5,COL27A1,CXCL10,CYP1A2,CYP4A11,CYP4A38,CYP7B1,DACT1,DCLK1,DLX1,DLX3,DLX6,DMBX1,EGR3,ELF5,FAT4,FLRT3,GAS6,GJA5,GPNMB,HCLS1,HDAC9,HEY2,HEYL,HLF,IGFBP5,IGSF9B,IL12A,IL1A,IL27,IRF8,KL,KLF1,KRT5,LARGE1,LIPK,LOC119876918,LRP2,LRP4,MAMLD1,MAP1B,MMP2,NCAM1,NEURL1B,NGFR,NOS2,NOVA1,NR4A3,NR5A2,OMD,ONECUT2,PARD6G,P…
GO:0048468	cell development	biological process	84/283	3226/15302	0.00037	0.107663728813559	ABCC8,ACHE,ADAMTSL1,ADORA2A,ANK1,ANK2,ANTXR1,ASPA,ATP2B2,AXL,BMP10,CACNB2,CAP2,CNTN5,COL27A1,CPNE5,DACT1,DCLK1,DLG2,DLX1,DLX3,DMBX1,DUOXA1,FAT4,FLRT3,FSTL4,GBP1,GIPC2,GPR173,HCLS1,HDAC9,HEY2,HEYL,IGSF9B,IL1A,KLF1,LOC479761,LRFN2,LRP2,LRP4,LZTS1,MAP1B,MMP2,MYBPH,NCAM1,NEURL1B,NGFR,NPM2,NR4A3,NR5A2,NREP,OGN,OMG,ONECUT2,PARD6G,PECAM1,PPP1R16B,PRDM8,PRTG,PYGO1,RAC2,RND2,RPS6KA5,RTN4R,SEMA3D,SHOX2,SIM…	ABCC8,ACHE,ADAMTSL1,ADORA2A,ANK1,ANK2,ANTXR1,ASPA,ATP2B2,AXL,BMP10,CACNB2,CAP2,CNTN5,COL27A1,CPNE5,DACT1,DCLK1,DLG2,DLX1,DLX3,DMBX1,DUOXA1,FAT4,FLRT3,FSTL4,GBP1,GIPC2,GPR173,HCLS1,HDAC9,HEY2,HEYL,IGSF9B,IL1A,KLF1,LOC479761,LRFN2,LRP2,LRP4,LZTS1,MAP1B,MMP2,MYBPH,NCAM1,NEURL1B,NGFR,NPM2,NR4A3,NR5A2,NREP,OGN,OMG,ONECUT2,PARD6G,PECAM1,PPP1R16B,PRDM8,PRTG,PYGO1,RAC2,RND2,RPS6KA5,RTN4R,SEMA3D,SHOX2,SIM…
GO:0001505	regulation of neurotransmitter levels	biological process	19/283	428/15302	0.00040	0.110931692307692	ACHE,ADORA2A,ATP2B2,CHDH,GABBR2,NAALAD2,NOS2,RORA,SLC1A1,SLC1A3,SMPD3,SNAP91,STXBP5L,SYT1,SYT3,SYTL3,TLR4,UNC13A,UPB1	ACHE,ADORA2A,ATP2B2,CHDH,GABBR2,NAALAD2,NOS2,RORA,SLC1A1,SLC1A3,SMPD3,SNAP91,STXBP5L,SYT1,SYT3,SYTL3,TLR4,UNC13A,UPB1
GO:0002237	response to molecule of bacterial origin	biological process	18/283	394/15302	0.00040	0.110931692307692	ABCC8,AXL,CXCL10,CYP1A2,ENTPD2,IL12A,IL1A,IRF8,LOC119876918,NCAM1,NGFR,NOD2,NOS2,PROS1,SLPI,TFPI,TLR4,TRIM6	ABCC8,AXL,CXCL10,CYP1A2,ENTPD2,IL12A,IL1A,IRF8,LOC119876918,NCAM1,NGFR,NOD2,NOS2,PROS1,SLPI,TFPI,TLR4,TRIM6
GO:0007154	cell communication	biological process	143/283	6212/15302	0.00041	0.110931692307692	ABCC8,ACHE,ADGRB2,ADGRF2,ADORA2A,AKAP3,ALOX15B,ANK2,ANTXR1,ATP2B2,ATP6V0D2,AXL,BANK1,BATF,BMP10,BTBD11,CABP5,CACNB2,CAP2,CCL22,CD226,CD70,CHP2,CHRDL1,CHRNA7,CIDEB,CXCL10,CYP24A1,CYP7B1,DACT1,DCLK1,DLG2,DLX1,DMBT1,ENTPD2,EPGN,FAT4,FIBIN,FLRT3,FRMPD1,FSTL4,GABBR2,GAS6,GBP1,GJA5,GNAI1,GPNMB,GPR17,GPR173,GPR65,GXYLT2,HCLS1,HEY2,HEYL,HTR1D,IGFBP5,IGSF9B,IL12A,IL18RAP,IL1A,IL1R2,IL27,IL37,IRF8,KCND1,KC…	ABCC8,ACHE,ADGRB2,ADGRF2,ADORA2A,AKAP3,ALOX15B,ANK2,ANTXR1,ATP2B2,ATP6V0D2,AXL,BANK1,BATF,BMP10,BTBD11,CABP5,CACNB2,CAP2,CCL22,CD226,CD70,CHP2,CHRDL1,CHRNA7,CIDEB,CXCL10,CYP24A1,CYP7B1,DACT1,DCLK1,DLG2,DLX1,DMBT1,ENTPD2,EPGN,FAT4,FIBIN,FLRT3,FRMPD1,FSTL4,GABBR2,GAS6,GBP1,GJA5,GNAI1,GPNMB,GPR17,GPR173,GPR65,GXYLT2,HCLS1,HEY2,HEYL,HTR1D,IGFBP5,IGSF9B,IL12A,IL18RAP,IL1A,IL1R2,IL27,IL37,IRF8,KCND1,KC…
GO:0043270	positive regulation of ion transport	biological process	16/283	328/15302	0.00041	0.110931692307692	ABCC8,ADORA2A,ANK2,ATP2B2,CACNB2,CXCL10,CYP4A11,CYP4A38,IL1A,KCNJ11,KCNJ2,LOC119876918,PLA2R1,RGS9,SLC38A3,TRPA1	ABCC8,ADORA2A,ANK2,ATP2B2,CACNB2,CXCL10,CYP4A11,CYP4A38,IL1A,KCNJ11,KCNJ2,LOC119876918,PLA2R1,RGS9,SLC38A3,TRPA1
GO:0051050	positive regulation of transport	biological process	38/283	1162/15302	0.00042	0.110931692307692	ABCC8,ACHE,ADORA2A,ALOX15B,ANK2,ANXA13,ATP2B2,AXL,CACNB2,CHP2,CXCL10,CYP4A11,CYP4A38,GAS6,HCLS1,IL1A,KCNJ11,KCNJ2,LOC119876918,LRP2,NLRP1,NOD2,NR4A3,PLA2R1,PROS1,RAC2,RGS9,SLC38A3,SMPD3,SNAP91,STXBP5L,SYT1,SYT3,TLR4,TP73,TRIM6,TRPA1,UNC13A	ABCC8,ACHE,ADORA2A,ALOX15B,ANK2,ANXA13,ATP2B2,AXL,CACNB2,CHP2,CXCL10,CYP4A11,CYP4A38,GAS6,HCLS1,IL1A,KCNJ11,KCNJ2,LOC119876918,LRP2,NLRP1,NOD2,NR4A3,PLA2R1,PROS1,RAC2,RGS9,SLC38A3,SMPD3,SNAP91,STXBP5L,SYT1,SYT3,TLR4,TP73,TRIM6,TRPA1,UNC13A
GO:1903556	negative regulation of tumor necrosis factor superfamily cytokine production	biological process	6/283	53/15302	0.00042	0.110931692307692	AXL,CHRNA7,GAS6,GPNMB,NOD2,TLR4	AXL,CHRNA7,GAS6,GPNMB,NOD2,TLR4
GO:0042221	response to chemical	biological process	117/283	4884/15302	0.00047	0.119429565217391	ABCC8,ABO,ACACB,ACHE,ADAMTSL1,ADORA2A,AHRR,ANK2,ATP6V0D2,ATP8B4,AXL,BATF,BMP10,CA4,CAP2,CCL22,CD70,CH25H,CHP2,CHRDL1,CHRNA7,CXCL10,CYP1A2,CYP24A1,CYP4A11,CYP4A38,CYP7B1,DLG2,DLX1,DMBT1,EGR3,EGR4,ENTPD2,FAT4,FIBIN,FLRT3,GABBR2,GAS6,GBP1,GBP6,GIPC2,GNAI1,GPNMB,GPR17,GPR173,HCLS1,HDAC9,HEYL,HLF,HTR1D,IGFBP5,IGSF9B,IL12A,IL18RAP,IL1A,IL1R2,IL27,IL37,IRF8,IYD,KCNJ11,KL,LOC119876918,LOC475935,LOC488947…	ABCC8,ABO,ACACB,ACHE,ADAMTSL1,ADORA2A,AHRR,ANK2,ATP6V0D2,ATP8B4,AXL,BATF,BMP10,CA4,CAP2,CCL22,CD70,CH25H,CHP2,CHRDL1,CHRNA7,CXCL10,CYP1A2,CYP24A1,CYP4A11,CYP4A38,CYP7B1,DLG2,DLX1,DMBT1,EGR3,EGR4,ENTPD2,FAT4,FIBIN,FLRT3,GABBR2,GAS6,GBP1,GBP6,GIPC2,GNAI1,GPNMB,GPR17,GPR173,HCLS1,HDAC9,HEYL,HLF,HTR1D,IGFBP5,IGSF9B,IL12A,IL18RAP,IL1A,IL1R2,IL27,IL37,IRF8,IYD,KCNJ11,KL,LOC119876918,LOC475935,LOC488947…
GO:0009653	anatomical structure morphogenesis	biological process	92/283	3640/15302	0.00048	0.119429565217391	ABCC8,ACHE,ADAMTSL1,ADORA2A,ANK2,ANTXR1,ATP2B2,ATP6V0D2,AXL,BMP10,CACNB2,CAP2,CHRNA7,CNTN5,COL27A1,CPNE5,CRISPLD2,CXCL10,CYP7B1,DACT1,DCLK1,DLX1,DLX3,DLX6,EGR3,ELF5,EPGN,FAT4,FIBIN,FLRT3,FOXP2,FSTL4,GBP1,GIPC2,GJA5,GPNMB,HCLS1,HDAC9,HEY2,HEYL,IGFBP5,IGSF9B,IL1A,LRFN2,LRP2,LRP4,LZTS1,MAP1B,MMP2,MYBPH,NCAM1,NEURL1B,NGFR,NR4A3,NR5A2,OGN,OMG,ONECUT2,PARD6G,PECAM1,PHOSPHO1,PPP1R16B,PRDM8,RAC2,RHOJ,RND…	ABCC8,ACHE,ADAMTSL1,ADORA2A,ANK2,ANTXR1,ATP2B2,ATP6V0D2,AXL,BMP10,CACNB2,CAP2,CHRNA7,CNTN5,COL27A1,CPNE5,CRISPLD2,CXCL10,CYP7B1,DACT1,DCLK1,DLX1,DLX3,DLX6,EGR3,ELF5,EPGN,FAT4,FIBIN,FLRT3,FOXP2,FSTL4,GBP1,GIPC2,GJA5,GPNMB,HCLS1,HDAC9,HEY2,HEYL,IGFBP5,IGSF9B,IL1A,LRFN2,LRP2,LRP4,LZTS1,MAP1B,MMP2,MYBPH,NCAM1,NEURL1B,NGFR,NR4A3,NR5A2,OGN,OMG,ONECUT2,PARD6G,PECAM1,PHOSPHO1,PPP1R16B,PRDM8,RAC2,RHOJ,RND…
GO:0015718	monocarboxylic acid transport	biological process	11/283	178/15302	0.00048	0.119429565217391	ACACB,CYP4A11,CYP4A38,IL1A,NOS2,PLA2R1,SLC16A4,SLC16A6,SLC38A3,SLC5A8,SLC6A13	ACACB,CYP4A11,CYP4A38,IL1A,NOS2,PLA2R1,SLC16A4,SLC16A6,SLC38A3,SLC5A8,SLC6A13
GO:0034341	response to interferon-gamma	biological process	11/283	178/15302	0.00048	0.119429565217391	CCL22,GBP1,GBP6,IRF8,LOC475935,NCAM1,NOS2,PECAM1,RAB7B,TLR4,TRIM6	CCL22,GBP1,GBP6,IRF8,LOC475935,NCAM1,NOS2,PECAM1,RAB7B,TLR4,TRIM6
GO:0032649	regulation of interferon-gamma production	biological process	8/283	99/15302	0.00050	0.122628571428571	AXL,CD226,GAS6,IL12A,IL27,IRF8,NOD2,TLR4	AXL,CD226,GAS6,IL12A,IL27,IRF8,NOD2,TLR4
GO:0010646	regulation of cell communication	biological process	93/283	3700/15302	0.00053	0.124644383561644	ABCC8,ACHE,ADORA2A,AKAP3,ALOX15B,ANK2,ATP2B2,ATP6V0D2,AXL,BANK1,BMP10,CCL22,CD226,CHP2,CHRDL1,CHRNA7,CIDEB,CXCL10,CYP7B1,DACT1,DLX1,EPGN,FLRT3,FRMPD1,FSTL4,GABBR2,GAS6,GBP1,GJA5,GNAI1,GPNMB,GPR17,GPR65,GXYLT2,HCLS1,HEY2,HEYL,IGFBP5,IGSF9B,IL12A,IL1A,IL1R2,IL37,KCNJ11,KL,LOC119870378,LOC119876918,LOC479761,LRP2,LRP4,LZTS1,MAP1B,MMP2,MTMR7,NCAM1,NEURL1B,NGFR,NOD2,NOS2,NREP,NSG1,ONECUT2,PDIA2,PDZD3,…	ABCC8,ACHE,ADORA2A,AKAP3,ALOX15B,ANK2,ATP2B2,ATP6V0D2,AXL,BANK1,BMP10,CCL22,CD226,CHP2,CHRDL1,CHRNA7,CIDEB,CXCL10,CYP7B1,DACT1,DLX1,EPGN,FLRT3,FRMPD1,FSTL4,GABBR2,GAS6,GBP1,GJA5,GNAI1,GPNMB,GPR17,GPR65,GXYLT2,HCLS1,HEY2,HEYL,IGFBP5,IGSF9B,IL12A,IL1A,IL1R2,IL37,KCNJ11,KL,LOC119870378,LOC119876918,LOC479761,LRP2,LRP4,LZTS1,MAP1B,MMP2,MTMR7,NCAM1,NEURL1B,NGFR,NOD2,NOS2,NREP,NSG1,ONECUT2,PDIA2,PDZD3,…
GO:0003283	atrial septum development	biological process	4/283	21/15302	0.00053	0.124644383561644	ANK2,GJA5,HEY2,TBX20	ANK2,GJA5,HEY2,TBX20
GO:2000193	positive regulation of fatty acid transport	biological process	4/283	21/15302	0.00053	0.124644383561644	CYP4A11,CYP4A38,IL1A,PLA2R1	CYP4A11,CYP4A38,IL1A,PLA2R1
GO:0031594	neuromuscular junction	cellular component	9/287	141/15280	0.00138	0.124876153846154	ACHE,LOC100683203,LRP4,NCAM1,PARD6G,SLC8A3,STXBP5L,SYT1,UNC13A	ACHE,LOC100683203,LRP4,NCAM1,PARD6G,SLC8A3,STXBP5L,SYT1,UNC13A
GO:0031226	intrinsic component of plasma membrane	cellular component	46/287	1564/15280	0.00141	0.124876153846154	ABCC8,ADORA2A,ANK2,ATP2B2,AXL,B3GNT3,CA4,CACNB2,CD226,CD70,CHRNA7,EPGN,FLRT3,GABBR2,GJA5,GPNMB,GPR17,GPR65,HTR1D,IGSF9B,IYD,KCND1,KCNJ11,KCNJ2,KL,LRRN4,NGFR,NOXO1,OLR1,PITPNM3,PLA2R1,PRSS27,RTN4R,SCN8A,SELL,SGCE,SLC16A4,SLC16A6,SLC1A1,SLC1A3,SLC38A3,SLC5A11,SLC6A13,SLC8A3,TLR4,TRPA1	ABCC8,ADORA2A,ANK2,ATP2B2,AXL,B3GNT3,CA4,CACNB2,CD226,CD70,CHRNA7,EPGN,FLRT3,GABBR2,GJA5,GPNMB,GPR17,GPR65,HTR1D,IGSF9B,IYD,KCND1,KCNJ11,KCNJ2,KL,LRRN4,NGFR,NOXO1,OLR1,PITPNM3,PLA2R1,PRSS27,RTN4R,SCN8A,SELL,SGCE,SLC16A4,SLC16A6,SLC1A1,SLC1A3,SLC38A3,SLC5A11,SLC6A13,SLC8A3,TLR4,TRPA1
GO:0005887	integral component of plasma membrane	cellular component	44/287	1483/15280	0.00152	0.124876153846154	ABCC8,ADORA2A,ANK2,ATP2B2,AXL,B3GNT3,CACNB2,CD226,CD70,CHRNA7,EPGN,FLRT3,GABBR2,GJA5,GPNMB,GPR17,GPR65,HTR1D,IGSF9B,IYD,KCND1,KCNJ11,KCNJ2,KL,LRRN4,NGFR,NOXO1,OLR1,PITPNM3,PLA2R1,RTN4R,SCN8A,SELL,SGCE,SLC16A4,SLC16A6,SLC1A1,SLC1A3,SLC38A3,SLC5A11,SLC6A13,SLC8A3,TLR4,TRPA1	ABCC8,ADORA2A,ANK2,ATP2B2,AXL,B3GNT3,CACNB2,CD226,CD70,CHRNA7,EPGN,FLRT3,GABBR2,GJA5,GPNMB,GPR17,GPR65,HTR1D,IGSF9B,IYD,KCND1,KCNJ11,KCNJ2,KL,LRRN4,NGFR,NOXO1,OLR1,PITPNM3,PLA2R1,RTN4R,SCN8A,SELL,SGCE,SLC16A4,SLC16A6,SLC1A1,SLC1A3,SLC38A3,SLC5A11,SLC6A13,SLC8A3,TLR4,TRPA1
GO:0044463	cell projection part	cellular component	45/287	1527/15280	0.00153	0.124876153846154	ACHE,ADORA2A,AKAP3,ANK1,ANTXR1,ATP2B2,ATP8B4,CA4,CDKL4,CHRNA7,DLG2,DLGAP3,ENTPD2,FANK1,FLRT3,IGSF9B,KCNJ11,KCNJ2,LOC100683203,LRP2,LRP4,LZTS1,MAP1B,NCAM1,NGFR,NSG1,PARD6G,PITPNM3,PLB1,PRPH,PRSS12,PRTG,RGS9,RTN4R,SCIMP,SCN8A,SGCE,SLC1A3,SLC5A8,SLC8A3,SNAP91,SYT1,TRIM9,UNC13A,USH1C	ACHE,ADORA2A,AKAP3,ANK1,ANTXR1,ATP2B2,ATP8B4,CA4,CDKL4,CHRNA7,DLG2,DLGAP3,ENTPD2,FANK1,FLRT3,IGSF9B,KCNJ11,KCNJ2,LOC100683203,LRP2,LRP4,LZTS1,MAP1B,NCAM1,NGFR,NSG1,PARD6G,PITPNM3,PLB1,PRPH,PRSS12,PRTG,RGS9,RTN4R,SCIMP,SCN8A,SGCE,SLC1A3,SLC5A8,SLC8A3,SNAP91,SYT1,TRIM9,UNC13A,USH1C
GO:0120038	plasma membrane bounded cell projection part	cellular component	45/287	1527/15280	0.00153	0.124876153846154	ACHE,ADORA2A,AKAP3,ANK1,ANTXR1,ATP2B2,ATP8B4,CA4,CDKL4,CHRNA7,DLG2,DLGAP3,ENTPD2,FANK1,FLRT3,IGSF9B,KCNJ11,KCNJ2,LOC100683203,LRP2,LRP4,LZTS1,MAP1B,NCAM1,NGFR,NSG1,PARD6G,PITPNM3,PLB1,PRPH,PRSS12,PRTG,RGS9,RTN4R,SCIMP,SCN8A,SGCE,SLC1A3,SLC5A8,SLC8A3,SNAP91,SYT1,TRIM9,UNC13A,USH1C	ACHE,ADORA2A,AKAP3,ANK1,ANTXR1,ATP2B2,ATP8B4,CA4,CDKL4,CHRNA7,DLG2,DLGAP3,ENTPD2,FANK1,FLRT3,IGSF9B,KCNJ11,KCNJ2,LOC100683203,LRP2,LRP4,LZTS1,MAP1B,NCAM1,NGFR,NSG1,PARD6G,PITPNM3,PLB1,PRPH,PRSS12,PRTG,RGS9,RTN4R,SCIMP,SCN8A,SGCE,SLC1A3,SLC5A8,SLC8A3,SNAP91,SYT1,TRIM9,UNC13A,USH1C
GO:0048786	presynaptic active zone	cellular component	6/287	67/15280	0.00159	0.124876153846154	ADORA2A,CACNB2,NCAM1,PPFIA4,SNAP91,UNC13A	ADORA2A,CACNB2,NCAM1,PPFIA4,SNAP91,UNC13A
GO:0032496	response to lipopolysaccharide	biological process	17/283	371/15302	0.00056	0.12992	ABCC8,AXL,CXCL10,CYP1A2,ENTPD2,IL12A,IL1A,IRF8,LOC119876918,NGFR,NOD2,NOS2,PROS1,SLPI,TFPI,TLR4,TRIM6	ABCC8,AXL,CXCL10,CYP1A2,ENTPD2,IL12A,IL1A,IRF8,LOC119876918,NGFR,NOD2,NOS2,PROS1,SLPI,TFPI,TLR4,TRIM6
GO:0050707	regulation of cytokine secretion	biological process	11/283	182/15302	0.00058	0.132765866666667	ALOX15B,BANK1,GAS6,GBP1,IL1A,IL1R2,LOC119870378,NLRP1,NOD2,TLR4,TRIM6	ALOX15B,BANK1,GAS6,GBP1,IL1A,IL1R2,LOC119870378,NLRP1,NOD2,TLR4,TRIM6
GO:0032879	regulation of localization	biological process	77/283	2943/15302	0.00062	0.140054736842105	ABCC8,ABI3,ACACB,ACHE,ADORA2A,ALOX15B,ANK2,ANXA13,ATP2B2,ATP8B4,AXL,BANK1,BMP10,CACNB2,CHP2,CXCL10,CYP4A11,CYP4A38,DCLK1,GABBR2,GAS6,GBP1,GJA5,GNAI1,GPNMB,GPR173,HCLS1,HDAC9,IGFBP5,IL12A,IL1A,IL1R2,KCNJ11,KCNJ2,LOC119870378,LOC119876918,LOC475935,LOC479761,LRP2,LRP4,MAP1B,MMP2,MTMR7,NCAM1,NGFR,NLRP1,NOD2,NOS2,NR4A3,ONECUT2,PECAM1,PLA2R1,PLIN5,PROS1,RAC2,REM1,RGS9,RHOJ,SELL,SLC38A3,SMPD3,SNAP91,ST…	ABCC8,ABI3,ACACB,ACHE,ADORA2A,ALOX15B,ANK2,ANXA13,ATP2B2,ATP8B4,AXL,BANK1,BMP10,CACNB2,CHP2,CXCL10,CYP4A11,CYP4A38,DCLK1,GABBR2,GAS6,GBP1,GJA5,GNAI1,GPNMB,GPR173,HCLS1,HDAC9,IGFBP5,IL12A,IL1A,IL1R2,KCNJ11,KCNJ2,LOC119870378,LOC119876918,LOC475935,LOC479761,LRP2,LRP4,MAP1B,MMP2,MTMR7,NCAM1,NGFR,NLRP1,NOD2,NOS2,NR4A3,ONECUT2,PECAM1,PLA2R1,PLIN5,PROS1,RAC2,REM1,RGS9,RHOJ,SELL,SLC38A3,SMPD3,SNAP91,ST…
GO:0050708	regulation of protein secretion	biological process	20/283	481/15302	0.00065	0.142721927710843	ABCC8,ACHE,ADORA2A,ALOX15B,BANK1,GABBR2,GAS6,GBP1,GJA5,IL1A,IL1R2,KCNJ11,LOC119870378,NLRP1,NOD2,NOS2,STXBP5L,TLR4,TRIM6,TRPA1	ABCC8,ACHE,ADORA2A,ALOX15B,BANK1,GABBR2,GAS6,GBP1,GJA5,IL1A,IL1R2,KCNJ11,LOC119870378,NLRP1,NOD2,NOS2,STXBP5L,TLR4,TRIM6,TRPA1
GO:0014012	peripheral nervous system axon regeneration	biological process	3/283	10/15302	0.00068	0.142721927710843	MAP1B,MMP2,NCAM1	MAP1B,MMP2,NCAM1
GO:0086016	AV node cell action potential	biological process	3/283	10/15302	0.00068	0.142721927710843	ANK2,CACNB2,GJA5	ANK2,CACNB2,GJA5
GO:0086027	AV node cell to bundle of His cell signaling	biological process	3/283	10/15302	0.00068	0.142721927710843	ANK2,CACNB2,GJA5	ANK2,CACNB2,GJA5
GO:1901660	calcium ion export	biological process	3/283	10/15302	0.00068	0.142721927710843	ATP2B2,RGS9,SLC8A3	ATP2B2,RGS9,SLC8A3
GO:0001817	regulation of cytokine production	biological process	24/283	631/15302	0.00069	0.142721927710843	ABCC8,ALOX15B,AXL,BANK1,CD226,CHRNA7,GAS6,GBP1,GPNMB,IL12A,IL1A,IL1R2,IL27,IRF8,LOC119870378,NLRP1,NOD2,NOS2,NR4A3,RAB7B,RORA,RPS6KA5,TLR4,TRIM6	ABCC8,ALOX15B,AXL,BANK1,CD226,CHRNA7,GAS6,GBP1,GPNMB,IL12A,IL1A,IL1R2,IL27,IRF8,LOC119870378,NLRP1,NOD2,NOS2,NR4A3,RAB7B,RORA,RPS6KA5,TLR4,TRIM6
GO:0006952	defense response	biological process	47/283	1579/15302	0.00069	0.142721927710843	ABO,ADORA2A,AXL,BATF,CCL22,CD226,CH25H,CHST2,CXCL10,DMBT1,DUOXA1,ENPP3,GBP1,GBP6,GPR17,HDAC9,IL12A,IL18RAP,IL1A,IL1R2,IL27,IRF8,KL,LOC119876918,LOC475935,LOC488947,MMP2,MNDA,MUC5AC,NCAM1,NGFR,NLRP1,NOD2,NOS2,OLR1,PECAM1,PROS1,RAB7B,RAC2,RFTN1,RORA,RPS6KA5,SLPI,TLR4,TNFSF18,TP73,TRIM6	ABO,ADORA2A,AXL,BATF,CCL22,CD226,CH25H,CHST2,CXCL10,DMBT1,DUOXA1,ENPP3,GBP1,GBP6,GPR17,HDAC9,IL12A,IL18RAP,IL1A,IL1R2,IL27,IRF8,KL,LOC119876918,LOC475935,LOC488947,MMP2,MNDA,MUC5AC,NCAM1,NGFR,NLRP1,NOD2,NOS2,OLR1,PECAM1,PROS1,RAB7B,RAC2,RFTN1,RORA,RPS6KA5,SLPI,TLR4,TNFSF18,TP73,TRIM6
GO:0051240	positive regulation of multicellular organismal process	biological process	57/283	2029/15302	0.00073	0.147442823529412	ABCC8,ACACB,ACHE,ADGRB2,ADORA2A,ALOX15B,ANK2,ASPA,AXL,BMP10,CD226,CHRNA7,CPNE5,DLX1,DUOXA1,FLRT3,GAS6,GJA5,HCLS1,HDAC9,HEY2,HEYL,IGSF9B,IL12A,IL1A,IL27,IRF8,KL,LOC119876918,LOC475935,LOC479761,LRP2,MAP1B,NCAM1,NGFR,NLRP1,NOD2,NR4A3,PPP1R16B,RAB7B,RAC2,RHOJ,RND2,RORA,SHOX2,SLC1A1,SNAP91,SYT1,SYT3,TBX20,TLR4,TP73,TRIM58,TRIM6,TRPA1,UNC13A,ZEB2	ABCC8,ACACB,ACHE,ADGRB2,ADORA2A,ALOX15B,ANK2,ASPA,AXL,BMP10,CD226,CHRNA7,CPNE5,DLX1,DUOXA1,FLRT3,GAS6,GJA5,HCLS1,HDAC9,HEY2,HEYL,IGSF9B,IL12A,IL1A,IL27,IRF8,KL,LOC119876918,LOC475935,LOC479761,LRP2,MAP1B,NCAM1,NGFR,NLRP1,NOD2,NR4A3,PPP1R16B,RAB7B,RAC2,RHOJ,RND2,RORA,SHOX2,SLC1A1,SNAP91,SYT1,SYT3,TBX20,TLR4,TP73,TRIM58,TRIM6,TRPA1,UNC13A,ZEB2
GO:0023051	regulation of signaling	biological process	93/283	3734/15302	0.00073	0.147442823529412	ABCC8,ACHE,ADORA2A,AKAP3,ALOX15B,ANK2,ATP2B2,ATP6V0D2,AXL,BANK1,BMP10,CCL22,CD226,CHP2,CHRDL1,CHRNA7,CIDEB,CXCL10,CYP7B1,DACT1,DLX1,EPGN,FLRT3,FRMPD1,FSTL4,GABBR2,GAS6,GBP1,GJA5,GNAI1,GPNMB,GPR17,GPR65,GXYLT2,HCLS1,HEY2,HEYL,IGFBP5,IGSF9B,IL12A,IL1A,IL1R2,IL37,KCNJ11,KL,LOC119870378,LOC119876918,LOC479761,LRP2,LRP4,LZTS1,MAP1B,MMP2,MTMR7,NCAM1,NEURL1B,NGFR,NOD2,NOS2,NREP,NSG1,ONECUT2,PDIA2,PDZD3,…	ABCC8,ACHE,ADORA2A,AKAP3,ALOX15B,ANK2,ATP2B2,ATP6V0D2,AXL,BANK1,BMP10,CCL22,CD226,CHP2,CHRDL1,CHRNA7,CIDEB,CXCL10,CYP7B1,DACT1,DLX1,EPGN,FLRT3,FRMPD1,FSTL4,GABBR2,GAS6,GBP1,GJA5,GNAI1,GPNMB,GPR17,GPR65,GXYLT2,HCLS1,HEY2,HEYL,IGFBP5,IGSF9B,IL12A,IL1A,IL1R2,IL37,KCNJ11,KL,LOC119870378,LOC119876918,LOC479761,LRP2,LRP4,LZTS1,MAP1B,MMP2,MTMR7,NCAM1,NEURL1B,NGFR,NOD2,NOS2,NREP,NSG1,ONECUT2,PDIA2,PDZD3,…
GO:0032940	secretion by cell	biological process	47/283	1584/15302	0.00074	0.147724651162791	ABCC8,ACHE,ADORA2A,ALOX15B,ANK1,ATP8B4,AXL,BANK1,CRISPLD2,F5,FGL2,GABBR2,GAS6,GBP1,GJA5,IL12A,IL1A,IL1R2,KCNJ11,LOC119870378,LOC119876918,LRP2,MNDA,NCAM1,NLRP1,NOD2,NOS2,NR4A3,OLR1,PECAM1,PROS1,PRSS12,RAC2,SELL,SLC1A1,SLC1A3,SMPD3,SNAP91,SPP2,STXBP5L,SYT1,SYT3,SYTL3,TLR4,TRIM6,TRPA1,UNC13A	ABCC8,ACHE,ADORA2A,ALOX15B,ANK1,ATP8B4,AXL,BANK1,CRISPLD2,F5,FGL2,GABBR2,GAS6,GBP1,GJA5,IL12A,IL1A,IL1R2,KCNJ11,LOC119870378,LOC119876918,LRP2,MNDA,NCAM1,NLRP1,NOD2,NOS2,NR4A3,OLR1,PECAM1,PROS1,PRSS12,RAC2,SELL,SLC1A1,SLC1A3,SMPD3,SNAP91,SPP2,STXBP5L,SYT1,SYT3,SYTL3,TLR4,TRIM6,TRPA1,UNC13A
GO:0032303	regulation of icosanoid secretion	biological process	4/283	23/15302	0.00077	0.15022	CYP4A11,CYP4A38,IL1A,PLA2R1	CYP4A11,CYP4A38,IL1A,PLA2R1
GO:1903861	positive regulation of dendrite extension	biological process	4/283	23/15302	0.00077	0.15022	CPNE5,SYT1,SYT3,UNC13A	CPNE5,SYT1,SYT3,UNC13A
GO:0030315	T-tubule	cellular component	5/287	48/15280	0.00200	0.150232857142857	ANK2,CACNB2,DYSF,KCNJ11,KCNJ2	ANK2,CACNB2,DYSF,KCNJ11,KCNJ2
GO:0008282	inward rectifying potassium channel	cellular component	2/287	4/15280	0.00206	0.150232857142857	ABCC8,KCNJ11	ABCC8,KCNJ11
GO:0065007	biological regulation	biological process	233/283	11370/15302	0.00079	0.152390112359551	ABCC8,ABI3,ABO,ACACB,ACHE,ADGRB2,ADGRF2,ADORA2A,AHRR,AKAP3,ALOX15B,ANK1,ANK2,ANKRD53,ANTXR1,ANXA13,ASPA,ATP2B2,ATP6V0D2,ATP8B3,ATP8B4,AXL,BANK1,BATF,BATF3,BMP10,BTBD11,C28H10orf90,CA4,CABP5,CACNB2,CAP2,CCL22,CD226,CD70,CDKL4,CHDH,CHP2,CHRDL1,CHRNA7,CIDEB,CMTM2,CPNE5,CXCL10,CYP1A2,CYP24A1,CYP4A11,CYP4A38,CYP7B1,CYTIP,DACT1,DCLK1,DLG2,DLX1,DLX3,DLX6,DMBT1,DMBX1,DNAJC22,DUOXA1,EGR3,EGR4,ELF5,ENPP3,E…	ABCC8,ABI3,ABO,ACACB,ACHE,ADGRB2,ADGRF2,ADORA2A,AHRR,AKAP3,ALOX15B,ANK1,ANK2,ANKRD53,ANTXR1,ANXA13,ASPA,ATP2B2,ATP6V0D2,ATP8B3,ATP8B4,AXL,BANK1,BATF,BATF3,BMP10,BTBD11,C28H10orf90,CA4,CABP5,CACNB2,CAP2,CCL22,CD226,CD70,CDKL4,CHDH,CHP2,CHRDL1,CHRNA7,CIDEB,CMTM2,CPNE5,CXCL10,CYP1A2,CYP24A1,CYP4A11,CYP4A38,CYP7B1,CYTIP,DACT1,DCLK1,DLG2,DLX1,DLX3,DLX6,DMBT1,DMBX1,DNAJC22,DUOXA1,EGR3,EGR4,ELF5,ENPP3,E…
GO:0071346	cellular response to interferon-gamma	biological process	10/283	160/15302	0.00080	0.152604444444444	CCL22,GBP1,GBP6,IRF8,NCAM1,NOS2,PECAM1,RAB7B,TLR4,TRIM6	CCL22,GBP1,GBP6,IRF8,NCAM1,NOS2,PECAM1,RAB7B,TLR4,TRIM6
GO:0050704	regulation of interleukin-1 secretion	biological process	5/283	40/15302	0.00081	0.152814065934066	GAS6,IL1R2,NLRP1,NOD2,TLR4	GAS6,IL1R2,NLRP1,NOD2,TLR4
GO:0042330	taxis	biological process	32/283	958/15302	0.00086	0.16048347826087	ACHE,ADAMTSL1,ANK2,CAP2,CCL22,CH25H,CXCL10,CYP7B1,EGR3,FLRT3,GAS6,GIPC2,GPNMB,IGSF9B,IL12A,LOC119876918,NCAM1,NGFR,NOD2,NR4A3,RAC2,RPS6KA5,SELL,SEMA3D,SIM1,SNAP91,TBX20,TLL2,TNFSF18,TRIM9,TRPA1,ZEB2	ACHE,ADAMTSL1,ANK2,CAP2,CCL22,CH25H,CXCL10,CYP7B1,EGR3,FLRT3,GAS6,GIPC2,GPNMB,IGSF9B,IL12A,LOC119876918,NCAM1,NGFR,NOD2,NR4A3,RAC2,RPS6KA5,SELL,SEMA3D,SIM1,SNAP91,TBX20,TLL2,TNFSF18,TRIM9,TRPA1,ZEB2
GO:0032635	interleukin-6 production	biological process	9/283	134/15302	0.00087	0.160552592592593	BANK1,GAS6,IL18RAP,IL1A,LOC119870378,NOD2,NOS2,RAB7B,TLR4	BANK1,GAS6,IL18RAP,IL1A,LOC119870378,NOD2,NOS2,RAB7B,TLR4
GO:0072593	reactive oxygen species metabolic process	biological process	14/283	285/15302	0.00088	0.160552592592593	CYP1A2,DUOXA1,LOC119876918,NGFR,NOS2,NOXO1,OLR1,PLA2R1,PLIN5,PON3,RAC2,RORA,SMPD3,TLR4	CYP1A2,DUOXA1,LOC119876918,NGFR,NOS2,NOXO1,OLR1,PLA2R1,PLIN5,PON3,RAC2,RORA,SMPD3,TLR4
GO:0032309	icosanoid secretion	biological process	5/283	41/15302	0.00091	0.160552592592593	CYP4A11,CYP4A38,IL1A,NOS2,PLA2R1	CYP4A11,CYP4A38,IL1A,NOS2,PLA2R1
GO:0003071	renal system process involved in regulation of systemic arterial blood pressure	biological process	4/283	24/15302	0.00091	0.160552592592593	CYP4A11,CYP4A38,GAS6,GJA5	CYP4A11,CYP4A38,GAS6,GJA5
GO:0006954	inflammatory response	biological process	24/283	644/15302	0.00091	0.160552592592593	ADORA2A,AXL,CCL22,CHST2,CXCL10,DUOXA1,ENPP3,GPR17,HDAC9,IL18RAP,IL1A,IL1R2,KL,LOC119876918,NGFR,NLRP1,NOD2,NOS2,OLR1,PROS1,RORA,TLR4,TNFSF18,TP73	ADORA2A,AXL,CCL22,CHST2,CXCL10,DUOXA1,ENPP3,GPR17,HDAC9,IL18RAP,IL1A,IL1R2,KL,LOC119876918,NGFR,NLRP1,NOD2,NOS2,OLR1,PROS1,RORA,TLR4,TNFSF18,TP73
GO:0042133	neurotransmitter metabolic process	biological process	10/283	163/15302	0.00092	0.160552592592593	ACHE,ATP2B2,CHDH,NAALAD2,NOS2,RORA,SLC1A3,SMPD3,TLR4,UPB1	ACHE,ATP2B2,CHDH,NAALAD2,NOS2,RORA,SLC1A3,SMPD3,TLR4,UPB1
GO:1900165	negative regulation of interleukin-6 secretion	biological process	3/283	11/15302	0.00093	0.160552592592593	BANK1,GAS6,LOC119870378	BANK1,GAS6,LOC119870378
GO:0070887	cellular response to chemical stimulus	biological process	81/283	3177/15302	0.00094	0.160552592592593	ABCC8,ACHE,AHRR,ATP6V0D2,AXL,BATF,BMP10,CCL22,CD70,CH25H,CHP2,CHRDL1,CXCL10,CYP1A2,CYP24A1,CYP7B1,DLG2,DLX1,EGR3,EGR4,ENTPD2,FAT4,FLRT3,GAS6,GBP1,GBP6,GNAI1,GPR17,GPR173,HCLS1,HDAC9,HEYL,IGFBP5,IL12A,IL18RAP,IL1A,IL1R2,IL27,IL37,IRF8,IYD,KCNJ11,KL,LOC119876918,LOC475935,LOC488947,LRP2,MAP1B,MMP2,NCAM1,NGFR,NOD2,NOS2,NR3C2,NR4A3,NR5A2,NREP,ONECUT2,PDIA2,PECAM1,PLA2R1,PODNL1,PON3,RAB7B,RAC2,RORA,RP…	ABCC8,ACHE,AHRR,ATP6V0D2,AXL,BATF,BMP10,CCL22,CD70,CH25H,CHP2,CHRDL1,CXCL10,CYP1A2,CYP24A1,CYP7B1,DLG2,DLX1,EGR3,EGR4,ENTPD2,FAT4,FLRT3,GAS6,GBP1,GBP6,GNAI1,GPR17,GPR173,HCLS1,HDAC9,HEYL,IGFBP5,IL12A,IL18RAP,IL1A,IL1R2,IL27,IL37,IRF8,IYD,KCNJ11,KL,LOC119876918,LOC475935,LOC488947,LRP2,MAP1B,MMP2,NCAM1,NGFR,NOD2,NOS2,NR3C2,NR4A3,NR5A2,NREP,ONECUT2,PDIA2,PECAM1,PLA2R1,PODNL1,PON3,RAB7B,RAC2,RORA,RP…
GO:0050731	positive regulation of peptidyl-tyrosine phosphorylation	biological process	11/283	193/15302	0.00095	0.160552592592593	BANK1,EPGN,GAS6,HCLS1,IL12A,LOC119870378,LRP4,NOD2,PECAM1,TLR4,TNFSF18	BANK1,EPGN,GAS6,HCLS1,IL12A,LOC119870378,LRP4,NOD2,PECAM1,TLR4,TNFSF18
GO:0050770	regulation of axonogenesis	biological process	14/283	289/15302	0.00101	0.160552592592593	ACHE,FSTL4,LRP4,MAP1B,NGFR,OMG,RAC2,RND2,RTN4R,SEMA3D,SHOX2,SNAP91,TRIM9,ZEB2	ACHE,FSTL4,LRP4,MAP1B,NGFR,OMG,RAC2,RND2,RTN4R,SEMA3D,SHOX2,SNAP91,TRIM9,ZEB2
GO:0036100	leukotriene catabolic process	biological process	2/283	3/15302	0.00101	0.160552592592593	CYP4A11,CYP4A38	CYP4A11,CYP4A38
GO:0036101	leukotriene B4 catabolic process	biological process	2/283	3/15302	0.00101	0.160552592592593	CYP4A11,CYP4A38	CYP4A11,CYP4A38
GO:0036102	leukotriene B4 metabolic process	biological process	2/283	3/15302	0.00101	0.160552592592593	CYP4A11,CYP4A38	CYP4A11,CYP4A38
GO:0098904	regulation of AV node cell action potential	biological process	2/283	3/15302	0.00101	0.160552592592593	ANK2,GJA5	ANK2,GJA5
GO:0001912	positive regulation of leukocyte mediated cytotoxicity	biological process	5/283	42/15302	0.00101	0.160552592592593	CD226,IL12A,IL18RAP,LOC119876918,NOS2	CD226,IL12A,IL18RAP,LOC119876918,NOS2
GO:0050709	negative regulation of protein secretion	biological process	9/283	137/15302	0.00101	0.160552592592593	ABCC8,BANK1,GABBR2,GAS6,GBP1,IL1R2,KCNJ11,LOC119870378,STXBP5L	ABCC8,BANK1,GABBR2,GAS6,GBP1,IL1R2,KCNJ11,LOC119870378,STXBP5L
GO:0046942	carboxylic acid transport	biological process	15/283	323/15302	0.00103	0.162229724770642	ACACB,ADORA2A,CYP4A11,CYP4A38,IL1A,LRP2,NOS2,PLA2R1,SLC16A4,SLC16A6,SLC1A1,SLC1A3,SLC38A3,SLC5A8,SLC6A13	ACACB,ADORA2A,CYP4A11,CYP4A38,IL1A,LRP2,NOS2,PLA2R1,SLC16A4,SLC16A6,SLC1A1,SLC1A3,SLC38A3,SLC5A8,SLC6A13
GO:0065008	regulation of biological quality	biological process	103/283	4271/15302	0.00106	0.163946666666667	ABCC8,ACACB,ACHE,ADGRB2,ADORA2A,ANK1,ANK2,ATP2B2,ATP6V0D2,ATP8B3,ATP8B4,AXL,C28H10orf90,CA4,CACNB2,CAP2,CHDH,CHRNA7,CMTM2,CXCL10,CYP4A11,CYP4A38,DACT1,DNAJC22,DUOXA1,ENTPD2,F5,FLRT3,FSTL4,GABBR2,GAS6,GJA5,GPR17,GPR65,HCLS1,HDAC9,HEY2,IGFBP5,IGSF9B,IYD,KCNJ11,KCNJ2,KL,KLF1,LARGE1,LOC100683203,LOC119876918,LOC488947,LRP2,LRP4,LZTS1,MAP1B,MMP2,NAALAD2,NCAM1,NGFR,NOD2,NOS2,NR3C2,NR4A3,NR5A2,NSG1,OLR1…	ABCC8,ACACB,ACHE,ADGRB2,ADORA2A,ANK1,ANK2,ATP2B2,ATP6V0D2,ATP8B3,ATP8B4,AXL,C28H10orf90,CA4,CACNB2,CAP2,CHDH,CHRNA7,CMTM2,CXCL10,CYP4A11,CYP4A38,DACT1,DNAJC22,DUOXA1,ENTPD2,F5,FLRT3,FSTL4,GABBR2,GAS6,GJA5,GPR17,GPR65,HCLS1,HDAC9,HEY2,IGFBP5,IGSF9B,IYD,KCNJ11,KCNJ2,KL,KLF1,LARGE1,LOC100683203,LOC119876918,LOC488947,LRP2,LRP4,LZTS1,MAP1B,MMP2,NAALAD2,NCAM1,NGFR,NOD2,NOS2,NR3C2,NR4A3,NR5A2,NSG1,OLR1…
GO:0015849	organic acid transport	biological process	15/283	324/15302	0.00106	0.163946666666667	ACACB,ADORA2A,CYP4A11,CYP4A38,IL1A,LRP2,NOS2,PLA2R1,SLC16A4,SLC16A6,SLC1A1,SLC1A3,SLC38A3,SLC5A8,SLC6A13	ACACB,ADORA2A,CYP4A11,CYP4A38,IL1A,LRP2,NOS2,PLA2R1,SLC16A4,SLC16A6,SLC1A1,SLC1A3,SLC38A3,SLC5A8,SLC6A13
GO:0071219	cellular response to molecule of bacterial origin	biological process	11/283	196/15302	0.00108	0.165548571428571	AXL,CXCL10,ENTPD2,IL12A,IRF8,LOC119876918,NCAM1,NOD2,NOS2,TFPI,TLR4	AXL,CXCL10,ENTPD2,IL12A,IRF8,LOC119876918,NCAM1,NOD2,NOS2,TFPI,TLR4
GO:0032589	neuron projection membrane	cellular component	5/287	50/15280	0.00240	0.168993103448276	ADORA2A,ANK1,KCNJ11,NGFR,SGCE	ADORA2A,ANK1,KCNJ11,NGFR,SGCE
GO:0022604	regulation of cell morphogenesis	biological process	24/283	654/15302	0.00112	0.170160707964602	ACHE,CAP2,CPNE5,FSTL4,GBP1,IGSF9B,LRP4,LZTS1,MAP1B,NCAM1,NGFR,OMG,RAC2,RHOJ,RND2,RTN4R,SEMA3D,SHOX2,SNAP91,SYT1,SYT3,TRIM9,UNC13A,ZEB2	ACHE,CAP2,CPNE5,FSTL4,GBP1,IGSF9B,LRP4,LZTS1,MAP1B,NCAM1,NGFR,OMG,RAC2,RHOJ,RND2,RTN4R,SEMA3D,SHOX2,SNAP91,SYT1,SYT3,TRIM9,UNC13A,ZEB2
GO:0033280	response to vitamin D	biological process	5/283	43/15302	0.00113	0.170174035087719	CXCL10,CYP24A1,KL,LRP2,NOS2	CXCL10,CYP24A1,KL,LRP2,NOS2
GO:0002687	positive regulation of leukocyte migration	biological process	9/283	140/15302	0.00118	0.17442688	CXCL10,GAS6,IL12A,IL1A,LOC119876918,PECAM1,RAC2,SELL,TNFSF18	CXCL10,GAS6,IL12A,IL1A,LOC119876918,PECAM1,RAC2,SELL,TNFSF18
GO:2000026	regulation of multicellular organismal development	biological process	67/283	2536/15302	0.00121	0.17442688	ABCC8,ACACB,ACHE,ADGRB2,ALOX15B,ASPA,AXL,BMP10,CHRNA7,CPNE5,CXCL10,DACT1,DLX1,DMBX1,DUOXA1,FAT4,FLRT3,FSTL4,GAS6,GPNMB,GPR173,HCLS1,HDAC9,HEY2,HEYL,IGSF9B,IL12A,IL1A,IL27,KL,L3MBTL4,L3MBTL4_1,LOC119876918,LOC479761,LRP2,LRP4,LZTS1,MAP1B,MMP2,NCAM1,NEURL1B,NGFR,NR4A3,NREP,OMD,OMG,PPP1R16B,PRTG,RAB7B,RAC2,RHOJ,RND2,RTN4R,SEMA3D,SHOX2,SNAP91,SYT1,SYT3,TBX20,TLL2,TLR4,TNFSF18,TP73,TRIM58,TRIM9,UNC13A…	ABCC8,ACACB,ACHE,ADGRB2,ALOX15B,ASPA,AXL,BMP10,CHRNA7,CPNE5,CXCL10,DACT1,DLX1,DMBX1,DUOXA1,FAT4,FLRT3,FSTL4,GAS6,GPNMB,GPR173,HCLS1,HDAC9,HEY2,HEYL,IGSF9B,IL12A,IL1A,IL27,KL,L3MBTL4,L3MBTL4_1,LOC119876918,LOC479761,LRP2,LRP4,LZTS1,MAP1B,MMP2,NCAM1,NEURL1B,NGFR,NR4A3,NREP,OMD,OMG,PPP1R16B,PRTG,RAB7B,RAC2,RHOJ,RND2,RTN4R,SEMA3D,SHOX2,SNAP91,SYT1,SYT3,TBX20,TLL2,TLR4,TNFSF18,TP73,TRIM58,TRIM9,UNC13A…
GO:0086067	AV node cell to bundle of His cell communication	biological process	3/283	12/15302	0.00122	0.17442688	ANK2,CACNB2,GJA5	ANK2,CACNB2,GJA5
GO:2000508	regulation of dendritic cell chemotaxis	biological process	3/283	12/15302	0.00122	0.17442688	GAS6,IL12A,TNFSF18	GAS6,IL12A,TNFSF18
GO:0035455	response to interferon-alpha	biological process	4/283	26/15302	0.00124	0.17442688	AXL,ENTPD2,GAS6,LOC475935	AXL,ENTPD2,GAS6,LOC475935
GO:0060045	positive regulation of cardiac muscle cell proliferation	biological process	4/283	26/15302	0.00124	0.17442688	BMP10,HEY2,NCAM1,TBX20	BMP10,HEY2,NCAM1,TBX20
GO:1905314	semi-lunar valve development	biological process	4/283	26/15302	0.00124	0.17442688	GJA5,HEY2,HEYL,TBX20	GJA5,HEY2,HEYL,TBX20
GO:0002720	positive regulation of cytokine production involved in immune response	biological process	5/283	44/15302	0.00126	0.17442688	CD226,NOD2,NR4A3,TLR4,TRIM6	CD226,NOD2,NR4A3,TLR4,TRIM6
GO:0060421	positive regulation of heart growth	biological process	5/283	44/15302	0.00126	0.17442688	ACACB,BMP10,HEY2,NCAM1,TBX20	ACACB,BMP10,HEY2,NCAM1,TBX20
GO:0086010	membrane depolarization during action potential	biological process	5/283	44/15302	0.00126	0.17442688	ANK2,CACNB2,GJA5,KCNJ2,SCN8A	ANK2,CACNB2,GJA5,KCNJ2,SCN8A
GO:0045595	regulation of cell differentiation	biological process	59/283	2168/15302	0.00127	0.17442688	ABCC8,ACHE,ALOX15B,ASPA,AXL,BMP10,CPNE5,CXCL10,DACT1,DLX1,DMBX1,DUOXA1,ELF5,ENPP3,FAT4,FSTL4,GAS6,GBP1,GPR173,HCLS1,HDAC9,HEY2,HEYL,IGFBP5,IGSF9B,IL12A,IL1A,IL27,LOC475935,LOC479761,LRP2,LRP4,LZTS1,MAP1B,NCAM1,NEURL1B,NGFR,NR4A3,NREP,OMG,RAB7B,RAC2,RND2,RORA,RTN4R,SEMA3D,SHOX2,SNAP91,SYT1,SYT3,TBX20,TLR4,TNFSF18,TP73,TRIM58,TRIM6,TRIM9,UNC13A,ZEB2	ABCC8,ACHE,ALOX15B,ASPA,AXL,BMP10,CPNE5,CXCL10,DACT1,DLX1,DMBX1,DUOXA1,ELF5,ENPP3,FAT4,FSTL4,GAS6,GBP1,GPR173,HCLS1,HDAC9,HEY2,HEYL,IGFBP5,IGSF9B,IL12A,IL1A,IL27,LOC475935,LOC479761,LRP2,LRP4,LZTS1,MAP1B,NCAM1,NEURL1B,NGFR,NR4A3,NREP,OMG,RAB7B,RAC2,RND2,RORA,RTN4R,SEMA3D,SHOX2,SNAP91,SYT1,SYT3,TBX20,TLR4,TNFSF18,TP73,TRIM58,TRIM6,TRIM9,UNC13A,ZEB2
GO:0070201	regulation of establishment of protein localization	biological process	27/283	780/15302	0.00132	0.179790866141732	ABCC8,ACHE,ADORA2A,ALOX15B,ANXA13,BANK1,CHP2,GABBR2,GAS6,GBP1,GJA5,HCLS1,IL1A,IL1R2,KCNJ11,LOC119870378,LRP2,NLRP1,NOD2,NOS2,SNAP91,STXBP5L,TLR4,TP73,TRIM50,TRIM6,TRPA1	ABCC8,ACHE,ADORA2A,ALOX15B,ANXA13,BANK1,CHP2,GABBR2,GAS6,GBP1,GJA5,HCLS1,IL1A,IL1R2,KCNJ11,LOC119870378,LRP2,NLRP1,NOD2,NOS2,SNAP91,STXBP5L,TLR4,TP73,TRIM50,TRIM6,TRPA1
GO:0002688	regulation of leukocyte chemotaxis	biological process	8/283	115/15302	0.00133	0.179790866141732	CXCL10,GAS6,IL12A,LOC119876918,NOD2,RAC2,SELL,TNFSF18	CXCL10,GAS6,IL12A,LOC119876918,NOD2,RAC2,SELL,TNFSF18
GO:0009897	external side of plasma membrane	cellular component	13/287	282/15280	0.00268	0.182418666666667	ANTXR1,CA4,CD226,CXCL10,ENPP3,LRP2,NCAM1,NGFR,PECAM1,RTN4R,SELL,TLR4,TRPM8	ANTXR1,CA4,CD226,CXCL10,ENPP3,LRP2,NCAM1,NGFR,PECAM1,RTN4R,SELL,TLR4,TRPM8
GO:0060043	regulation of cardiac muscle cell proliferation	biological process	5/283	45/15302	0.00139	0.183565538461538	BMP10,HEY2,NCAM1,TBX20,TP73	BMP10,HEY2,NCAM1,TBX20,TP73
GO:0071715	icosanoid transport	biological process	5/283	45/15302	0.00139	0.183565538461538	CYP4A11,CYP4A38,IL1A,NOS2,PLA2R1	CYP4A11,CYP4A38,IL1A,NOS2,PLA2R1
GO:1901571	fatty acid derivative transport	biological process	5/283	45/15302	0.00139	0.183565538461538	CYP4A11,CYP4A38,IL1A,NOS2,PLA2R1	CYP4A11,CYP4A38,IL1A,NOS2,PLA2R1
GO:0003171	atrioventricular valve development	biological process	4/283	27/15302	0.00144	0.18716992481203	GJA5,HEY2,HEYL,TBX20	GJA5,HEY2,HEYL,TBX20
GO:0018146	keratan sulfate biosynthetic process	biological process	4/283	27/15302	0.00144	0.18716992481203	B3GNT3,CHST2,OGN,OMD	B3GNT3,CHST2,OGN,OMD
GO:0072359	circulatory system development	biological process	36/283	1157/15302	0.00145	0.18716992481203	ABCC8,ACACB,ANK2,ANTXR1,BMP10,CHRNA7,CNTN5,CXCL10,DLX3,EGR3,EPGN,FAT4,FLRT3,GJA5,GPNMB,HDAC9,HEY2,HEYL,IL1A,LAMA4,LRP2,MMP2,NCAM1,NGFR,PECAM1,PPP1R16B,RBM20,RHOJ,RORA,SEMA3D,SHOX2,SOX18,TBX20,TP73,UBXN10,ZEB2	ABCC8,ACACB,ANK2,ANTXR1,BMP10,CHRNA7,CNTN5,CXCL10,DLX3,EGR3,EPGN,FAT4,FLRT3,GJA5,GPNMB,HDAC9,HEY2,HEYL,IL1A,LAMA4,LRP2,MMP2,NCAM1,NGFR,PECAM1,PPP1R16B,RBM20,RHOJ,RORA,SEMA3D,SHOX2,SOX18,TBX20,TP73,UBXN10,ZEB2
GO:0002690	positive regulation of leukocyte chemotaxis	biological process	7/283	91/15302	0.00148	0.18961671641791	CXCL10,GAS6,IL12A,LOC119876918,RAC2,SELL,TNFSF18	CXCL10,GAS6,IL12A,LOC119876918,RAC2,SELL,TNFSF18
GO:0030595	leukocyte chemotaxis	biological process	11/283	205/15302	0.00154	0.195489635036496	CCL22,CH25H,CXCL10,CYP7B1,GAS6,IL12A,LOC119876918,NOD2,RAC2,SELL,TNFSF18	CCL22,CH25H,CXCL10,CYP7B1,GAS6,IL12A,LOC119876918,NOD2,RAC2,SELL,TNFSF18
GO:0035457	cellular response to interferon-alpha	biological process	3/283	13/15302	0.00156	0.195489635036496	AXL,ENTPD2,GAS6	AXL,ENTPD2,GAS6
GO:0051046	regulation of secretion	biological process	30/283	911/15302	0.00156	0.195489635036496	ABCC8,ACHE,ADORA2A,ALOX15B,BANK1,CYP4A11,CYP4A38,GABBR2,GAS6,GBP1,GJA5,IL1A,IL1R2,KCNJ11,LOC119870378,NCAM1,NLRP1,NOD2,NOS2,PLA2R1,RAC2,SMPD3,STXBP5L,SYT1,SYT3,SYTL3,TLR4,TRIM6,TRPA1,UNC13A	ABCC8,ACHE,ADORA2A,ALOX15B,BANK1,CYP4A11,CYP4A38,GABBR2,GAS6,GBP1,GJA5,IL1A,IL1R2,KCNJ11,LOC119870378,NCAM1,NLRP1,NOD2,NOS2,PLA2R1,RAC2,SMPD3,STXBP5L,SYT1,SYT3,SYTL3,TLR4,TRIM6,TRPA1,UNC13A
GO:0044304	main axon	cellular component	6/287	76/15280	0.00303	0.199589032258065	ADORA2A,ANK1,DLG2,KCNJ11,MAP1B,SCN8A	ADORA2A,ANK1,DLG2,KCNJ11,MAP1B,SCN8A
GO:0050701	interleukin-1 secretion	biological process	5/283	47/15302	0.00170	0.21120345323741	GAS6,IL1R2,NLRP1,NOD2,TLR4	GAS6,IL1R2,NLRP1,NOD2,TLR4
GO:0007517	muscle organ development	biological process	20/283	521/15302	0.00171	0.21120345323741	ACHE,BMP10,CXCL10,EGR3,HDAC9,HEY2,HEYL,HLF,LARGE1,LRP2,NCAM1,NGFR,RAC2,SGCE,SHOX2,TBX20,TCF15,TLL2,TP73,VGLL2	ACHE,BMP10,CXCL10,EGR3,HDAC9,HEY2,HEYL,HLF,LARGE1,LRP2,NCAM1,NGFR,RAC2,SGCE,SHOX2,TBX20,TCF15,TLL2,TP73,VGLL2
GO:0097458	neuron part	cellular component	50/287	1813/15280	0.00333	0.212495625	ABCC8,ACHE,ADORA2A,ANK1,ANK2,ATP2B2,ATP8B4,CACNB2,CAP2,CHRNA7,CPNE5,DCLK1,DLG2,DLGAP3,FLRT3,GABBR2,IGSF9B,KCND1,KCNJ11,KCNJ2,KLHL14,LOC100683203,LRP2,LRP4,LZTS1,MAP1B,NCAM1,NGFR,NLRP1,NSG1,PARD6G,PDZD2,PPFIA4,PRPH,PRSS12,PRTG,RAC2,RGS9,RTN4R,SCN8A,SGCE,SLC1A3,SLC8A3,SNAP91,STXBP5L,SYT1,TRIM9,TRPA1,UNC13A,USH1C	ABCC8,ACHE,ADORA2A,ANK1,ANK2,ATP2B2,ATP8B4,CACNB2,CAP2,CHRNA7,CPNE5,DCLK1,DLG2,DLGAP3,FLRT3,GABBR2,IGSF9B,KCND1,KCNJ11,KCNJ2,KLHL14,LOC100683203,LRP2,LRP4,LZTS1,MAP1B,NCAM1,NGFR,NLRP1,NSG1,PARD6G,PDZD2,PPFIA4,PRPH,PRSS12,PRTG,RAC2,RGS9,RTN4R,SCN8A,SGCE,SLC1A3,SLC8A3,SNAP91,STXBP5L,SYT1,TRIM9,TRPA1,UNC13A,USH1C
GO:0031253	cell projection membrane	cellular component	14/287	327/15280	0.00364	0.220536	ADORA2A,ANK1,ANTXR1,CA4,ENTPD2,KCNJ11,LRP2,NGFR,PLB1,PRPH,RGS9,SCIMP,SGCE,SLC5A8	ADORA2A,ANK1,ANTXR1,CA4,ENTPD2,KCNJ11,LRP2,NGFR,PLB1,PRPH,RGS9,SCIMP,SGCE,SLC5A8
GO:0042995	cell projection	cellular component	58/287	2190/15280	0.00376	0.220536	ABI3,ACHE,ADORA2A,AKAP3,ANK1,ANTXR1,ATP2B2,ATP8B4,CA4,CDKL4,CHRNA7,CPNE5,DLG2,DLGAP3,DYSF,ENTPD2,FANK1,FLRT3,GABBR2,GJA5,IGSF9B,KCNJ11,KCNJ2,KLHL14,LOC100683203,LRP2,LRP4,LZTS1,MAP1B,NCAM1,NGFR,NSG1,PARD6G,PDZD2,PECAM1,PITPNM3,PLB1,PPP1R16B,PRPH,PRSS12,PRTG,RAC2,RGS9,RINL,RTN4R,SCIMP,SCN8A,SGCE,SLC1A3,SLC5A8,SLC8A3,SNAP91,SYT1,TRIM9,TRPA1,UBXN10,UNC13A,USH1C	ABI3,ACHE,ADORA2A,AKAP3,ANK1,ANTXR1,ATP2B2,ATP8B4,CA4,CDKL4,CHRNA7,CPNE5,DLG2,DLGAP3,DYSF,ENTPD2,FANK1,FLRT3,GABBR2,GJA5,IGSF9B,KCNJ11,KCNJ2,KLHL14,LOC100683203,LRP2,LRP4,LZTS1,MAP1B,NCAM1,NGFR,NSG1,PARD6G,PDZD2,PECAM1,PITPNM3,PLB1,PPP1R16B,PRPH,PRSS12,PRTG,RAC2,RGS9,RINL,RTN4R,SCIMP,SCN8A,SGCE,SLC1A3,SLC5A8,SLC8A3,SNAP91,SYT1,TRIM9,TRPA1,UBXN10,UNC13A,USH1C
GO:0044297	cell body	cellular component	28/287	869/15280	0.00378	0.220536	ACHE,ADORA2A,ATP2B2,CHRNA7,CPNE5,DLG2,DLGAP3,ENTPD2,IGSF9B,KCND1,KCNJ11,KCNJ2,KLHL14,LOC100683203,LRP4,LZTS1,MAP1B,NCAM1,NGFR,NLRP1,PITPNM3,PRPH,RAC2,RTN4R,SLC1A3,SLC8A3,SNAP91,TRIM9	ACHE,ADORA2A,ATP2B2,CHRNA7,CPNE5,DLG2,DLGAP3,ENTPD2,IGSF9B,KCND1,KCNJ11,KCNJ2,KLHL14,LOC100683203,LRP4,LZTS1,MAP1B,NCAM1,NGFR,NLRP1,PITPNM3,PRPH,RAC2,RTN4R,SLC1A3,SLC8A3,SNAP91,TRIM9
GO:0015711	organic anion transport	biological process	19/283	486/15302	0.00180	0.220731428571429	ACACB,ADORA2A,ATP8B3,ATP8B4,CA4,CYP4A11,CYP4A38,IL1A,LRP2,NOS2,PITPNM3,PLA2R1,SLC16A4,SLC16A6,SLC1A1,SLC1A3,SLC38A3,SLC5A8,SLC6A13	ACACB,ADORA2A,ATP8B3,ATP8B4,CA4,CYP4A11,CYP4A38,IL1A,LRP2,NOS2,PITPNM3,PLA2R1,SLC16A4,SLC16A6,SLC1A1,SLC1A3,SLC38A3,SLC5A8,SLC6A13
GO:0007268	chemical synaptic transmission	biological process	28/283	840/15302	0.00188	0.227294647887324	ACHE,ADORA2A,ATP2B2,CACNB2,CHRNA7,DLG2,GABBR2,GNAI1,HTR1D,IGSF9B,KCND1,LZTS1,MAP1B,NCAM1,NGFR,NOVA1,NSG1,RAC2,RGS9,SLC1A1,SLC1A3,SLC8A3,SNAP91,STXBP5L,SYT1,SYT3,SYTL3,UNC13A	ACHE,ADORA2A,ATP2B2,CACNB2,CHRNA7,DLG2,GABBR2,GNAI1,HTR1D,IGSF9B,KCND1,LZTS1,MAP1B,NCAM1,NGFR,NOVA1,NSG1,RAC2,RGS9,SLC1A1,SLC1A3,SLC8A3,SNAP91,STXBP5L,SYT1,SYT3,SYTL3,UNC13A
GO:0098916	anterograde trans-synaptic signaling	biological process	28/283	840/15302	0.00188	0.227294647887324	ACHE,ADORA2A,ATP2B2,CACNB2,CHRNA7,DLG2,GABBR2,GNAI1,HTR1D,IGSF9B,KCND1,LZTS1,MAP1B,NCAM1,NGFR,NOVA1,NSG1,RAC2,RGS9,SLC1A1,SLC1A3,SLC8A3,SNAP91,STXBP5L,SYT1,SYT3,SYTL3,UNC13A	ACHE,ADORA2A,ATP2B2,CACNB2,CHRNA7,DLG2,GABBR2,GNAI1,HTR1D,IGSF9B,KCND1,LZTS1,MAP1B,NCAM1,NGFR,NOVA1,NSG1,RAC2,RGS9,SLC1A1,SLC1A3,SLC8A3,SNAP91,STXBP5L,SYT1,SYT3,SYTL3,UNC13A
GO:0002027	regulation of heart rate	biological process	7/283	95/15302	0.00190	0.228106293706294	ANK2,CACNB2,GJA5,HEY2,KCNJ2,NOS2,SLC1A1	ANK2,CACNB2,GJA5,HEY2,KCNJ2,NOS2,SLC1A1
GO:0003188	heart valve formation	biological process	3/283	14/15302	0.00196	0.23316	GJA5,HEY2,TBX20	GJA5,HEY2,TBX20
GO:0002933	lipid hydroxylation	biological process	2/283	4/15302	0.00200	0.23316	CYP4A11,CYP4A38	CYP4A11,CYP4A38
GO:0007347	regulation of preblastoderm mitotic cell cycle	biological process	2/283	4/15302	0.00200	0.23316	L3MBTL4,L3MBTL4_1	L3MBTL4,L3MBTL4_1
GO:0097267	omega-hydroxylase P450 pathway	biological process	2/283	4/15302	0.00200	0.23316	CYP4A11,CYP4A38	CYP4A11,CYP4A38
GO:0099537	trans-synaptic signaling	biological process	28/283	844/15302	0.00201	0.23316	ACHE,ADORA2A,ATP2B2,CACNB2,CHRNA7,DLG2,GABBR2,GNAI1,HTR1D,IGSF9B,KCND1,LZTS1,MAP1B,NCAM1,NGFR,NOVA1,NSG1,RAC2,RGS9,SLC1A1,SLC1A3,SLC8A3,SNAP91,STXBP5L,SYT1,SYT3,SYTL3,UNC13A	ACHE,ADORA2A,ATP2B2,CACNB2,CHRNA7,DLG2,GABBR2,GNAI1,HTR1D,IGSF9B,KCND1,LZTS1,MAP1B,NCAM1,NGFR,NOVA1,NSG1,RAC2,RGS9,SLC1A1,SLC1A3,SLC8A3,SNAP91,STXBP5L,SYT1,SYT3,SYTL3,UNC13A
GO:1902622	regulation of neutrophil migration	biological process	5/283	49/15302	0.00205	0.236204026845638	IL1A,LOC119876918,NOD2,RAC2,SELL	IL1A,LOC119876918,NOD2,RAC2,SELL
GO:0099536	synaptic signaling	biological process	28/283	846/15302	0.00208	0.238062933333333	ACHE,ADORA2A,ATP2B2,CACNB2,CHRNA7,DLG2,GABBR2,GNAI1,HTR1D,IGSF9B,KCND1,LZTS1,MAP1B,NCAM1,NGFR,NOVA1,NSG1,RAC2,RGS9,SLC1A1,SLC1A3,SLC8A3,SNAP91,STXBP5L,SYT1,SYT3,SYTL3,UNC13A	ACHE,ADORA2A,ATP2B2,CACNB2,CHRNA7,DLG2,GABBR2,GNAI1,HTR1D,IGSF9B,KCND1,LZTS1,MAP1B,NCAM1,NGFR,NOVA1,NSG1,RAC2,RGS9,SLC1A1,SLC1A3,SLC8A3,SNAP91,STXBP5L,SYT1,SYT3,SYTL3,UNC13A
GO:0060284	regulation of cell development	biological process	39/283	1313/15302	0.00213	0.239683116883117	ABCC8,ACHE,ASPA,BMP10,CPNE5,DLX1,DMBX1,DUOXA1,FSTL4,GBP1,GPR173,HDAC9,HEY2,HEYL,IGSF9B,IL1A,LOC479761,LRP2,LRP4,LZTS1,MAP1B,NCAM1,NEURL1B,NGFR,NREP,OMG,RAC2,RND2,RTN4R,SEMA3D,SHOX2,SNAP91,SYT1,SYT3,TP73,TRIM58,TRIM9,UNC13A,ZEB2	ABCC8,ACHE,ASPA,BMP10,CPNE5,DLX1,DMBX1,DUOXA1,FSTL4,GBP1,GPR173,HDAC9,HEY2,HEYL,IGSF9B,IL1A,LOC479761,LRP2,LRP4,LZTS1,MAP1B,NCAM1,NEURL1B,NGFR,NREP,OMG,RAC2,RND2,RTN4R,SEMA3D,SHOX2,SNAP91,SYT1,SYT3,TP73,TRIM58,TRIM9,UNC13A,ZEB2
GO:0044057	regulation of system process	biological process	23/283	647/15302	0.00214	0.239683116883117	ABCC8,ADORA2A,ANK2,ATP2B2,BMP10,CACNB2,GAS6,GJA5,HEY2,IGFBP5,IGSF9B,IL1A,KCNJ2,MMP2,MYBPH,NCAM1,NGFR,NOS2,NR4A3,SLC1A1,SLC8A3,TLR4,TRPA1	ABCC8,ADORA2A,ANK2,ATP2B2,BMP10,CACNB2,GAS6,GJA5,HEY2,IGFBP5,IGSF9B,IL1A,KCNJ2,MMP2,MYBPH,NCAM1,NGFR,NOS2,NR4A3,SLC1A1,SLC8A3,TLR4,TRPA1
GO:0032620	interleukin-17 production	biological process	4/283	30/15302	0.00215	0.239683116883117	IL12A,NOD2,RFTN1,TLR4	IL12A,NOD2,RFTN1,TLR4
GO:1903859	regulation of dendrite extension	biological process	4/283	30/15302	0.00215	0.239683116883117	CPNE5,SYT1,SYT3,UNC13A	CPNE5,SYT1,SYT3,UNC13A
GO:0030673	axolemma	cellular component	3/287	18/15280	0.00434	0.246174444444444	ADORA2A,ANK1,KCNJ11	ADORA2A,ANK1,KCNJ11
GO:0014070	response to organic cyclic compound	biological process	36/283	1187/15302	0.00225	0.249212903225806	ACACB,ADORA2A,CA4,CXCL10,CYP1A2,CYP24A1,CYP4A11,CYP4A38,CYP7B1,FIBIN,GNAI1,HEYL,IGFBP5,IL1A,KCNJ11,KL,LOC119876918,LOC488947,LRP2,MAP1B,MMP2,NCAM1,NOD2,NOS2,NR3C2,NR4A3,NR5A2,PECAM1,RFTN1,RGS9,RORA,SELL,SLC8A3,TFPI,TLR4,TRPA1	ACACB,ADORA2A,CA4,CXCL10,CYP1A2,CYP24A1,CYP4A11,CYP4A38,CYP7B1,FIBIN,GNAI1,HEYL,IGFBP5,IL1A,KCNJ11,KL,LOC119876918,LOC488947,LRP2,MAP1B,MMP2,NCAM1,NOD2,NOS2,NR3C2,NR4A3,NR5A2,PECAM1,RFTN1,RGS9,RORA,SELL,SLC8A3,TFPI,TLR4,TRPA1
GO:0050789	regulation of biological process	biological process	220/283	10727/15302	0.00230	0.253117948717949	ABCC8,ABI3,ABO,ACACB,ACHE,ADGRB2,ADGRF2,ADORA2A,AHRR,AKAP3,ALOX15B,ANK1,ANK2,ANKRD53,ANTXR1,ANXA13,ASPA,ATP2B2,ATP6V0D2,ATP8B4,AXL,BANK1,BATF,BATF3,BMP10,BTBD11,C28H10orf90,CABP5,CACNB2,CAP2,CCL22,CD226,CD70,CDKL4,CHP2,CHRDL1,CHRNA7,CIDEB,CMTM2,CPNE5,CXCL10,CYP1A2,CYP24A1,CYP4A11,CYP4A38,CYP7B1,CYTIP,DACT1,DCLK1,DLG2,DLX1,DLX3,DLX6,DMBT1,DMBX1,DUOXA1,EGR3,EGR4,ELF5,ENPP3,ENTPD2,EPGN,FANK1,FAT4,FG…	ABCC8,ABI3,ABO,ACACB,ACHE,ADGRB2,ADGRF2,ADORA2A,AHRR,AKAP3,ALOX15B,ANK1,ANK2,ANKRD53,ANTXR1,ANXA13,ASPA,ATP2B2,ATP6V0D2,ATP8B4,AXL,BANK1,BATF,BATF3,BMP10,BTBD11,C28H10orf90,CABP5,CACNB2,CAP2,CCL22,CD226,CD70,CDKL4,CHP2,CHRDL1,CHRNA7,CIDEB,CMTM2,CPNE5,CXCL10,CYP1A2,CYP24A1,CYP4A11,CYP4A38,CYP7B1,CYTIP,DACT1,DCLK1,DLG2,DLX1,DLX3,DLX6,DMBT1,DMBX1,DUOXA1,EGR3,EGR4,ELF5,ENPP3,ENTPD2,EPGN,FANK1,FAT4,FG…
GO:0003012	muscle system process	biological process	18/283	461/15302	0.00239	0.261347261146497	ABCC8,ANK2,BMP10,CACNB2,GJA5,HEY2,HTR1D,IGFBP5,KCNJ2,MYBPH,NR4A3,SGCE,SLC8A3,SMPD3,TBX20,TLR4,TMOD1,TRPA1	ABCC8,ANK2,BMP10,CACNB2,GJA5,HEY2,HTR1D,IGFBP5,KCNJ2,MYBPH,NR4A3,SGCE,SLC8A3,SMPD3,TBX20,TLR4,TMOD1,TRPA1
GO:0036477	somatodendritic compartment	cellular component	32/287	1053/15280	0.00484	0.267115675675676	ACHE,ADORA2A,ATP2B2,ATP8B4,CHRNA7,CPNE5,DLG2,DLGAP3,IGSF9B,KCND1,KCNJ11,KCNJ2,KLHL14,LOC100683203,LRP2,LRP4,LZTS1,MAP1B,NCAM1,NGFR,NLRP1,NSG1,PRPH,PRSS12,PRTG,RAC2,RTN4R,SGCE,SLC1A3,SLC8A3,SNAP91,TRIM9	ACHE,ADORA2A,ATP2B2,ATP8B4,CHRNA7,CPNE5,DLG2,DLGAP3,IGSF9B,KCND1,KCNJ11,KCNJ2,KLHL14,LOC100683203,LRP2,LRP4,LZTS1,MAP1B,NCAM1,NGFR,NLRP1,NSG1,PRPH,PRSS12,PRTG,RAC2,RTN4R,SGCE,SLC1A3,SLC8A3,SNAP91,TRIM9
GO:0050767	regulation of neurogenesis	biological process	34/283	1108/15302	0.00247	0.267650186335404	ABCC8,ACHE,ASPA,CPNE5,DLX1,DMBX1,DUOXA1,FSTL4,GPR173,HEY2,HEYL,IGSF9B,LOC479761,LRP2,LRP4,LZTS1,MAP1B,NCAM1,NEURL1B,NGFR,NREP,OMG,RAC2,RND2,RTN4R,SEMA3D,SHOX2,SNAP91,SYT1,SYT3,TP73,TRIM9,UNC13A,ZEB2	ABCC8,ACHE,ASPA,CPNE5,DLX1,DMBX1,DUOXA1,FSTL4,GPR173,HEY2,HEYL,IGSF9B,LOC479761,LRP2,LRP4,LZTS1,MAP1B,NCAM1,NEURL1B,NGFR,NREP,OMG,RAC2,RND2,RTN4R,SEMA3D,SHOX2,SNAP91,SYT1,SYT3,TP73,TRIM9,UNC13A,ZEB2
GO:0046717	acid secretion	biological process	8/283	127/15302	0.00249	0.267650186335404	ADORA2A,CYP4A11,CYP4A38,IL1A,NOS2,PLA2R1,SLC1A1,SLC1A3	ADORA2A,CYP4A11,CYP4A38,IL1A,NOS2,PLA2R1,SLC1A1,SLC1A3
GO:0071216	cellular response to biotic stimulus	biological process	11/283	218/15302	0.00250	0.267650186335404	AXL,CXCL10,ENTPD2,IL12A,IRF8,LOC119876918,NCAM1,NOD2,NOS2,TFPI,TLR4	AXL,CXCL10,ENTPD2,IL12A,IRF8,LOC119876918,NCAM1,NOD2,NOS2,TFPI,TLR4
GO:0048518	positive regulation of biological process	biological process	138/283	6185/15302	0.00251	0.267650186335404	ABCC8,ABO,ACACB,ACHE,ADGRB2,ADORA2A,AHRR,ALOX15B,ANK1,ANK2,ANKRD53,ANTXR1,ANXA13,ASPA,ATP2B2,AXL,BANK1,BATF,BMP10,CACNB2,CCL22,CD226,CHP2,CHRNA7,CIDEB,CPNE5,CXCL10,CYP4A11,CYP4A38,CYP7B1,DACT1,DLX1,DLX3,DLX6,DMBT1,DUOXA1,EGR3,EGR4,ELF5,ENPP3,EPGN,FANK1,FGL2,FLRT3,GAS6,GBP1,GJA5,GNAI1,GPNMB,GPR17,GPR65,HCLS1,HDAC9,HEY2,HEYL,HLF,IGFBP5,IGSF9B,IL12A,IL18RAP,IL1A,IL27,IRF8,KCNJ11,KCNJ2,KL,KLF1,LOC119…	ABCC8,ABO,ACACB,ACHE,ADGRB2,ADORA2A,AHRR,ALOX15B,ANK1,ANK2,ANKRD53,ANTXR1,ANXA13,ASPA,ATP2B2,AXL,BANK1,BATF,BMP10,CACNB2,CCL22,CD226,CHP2,CHRNA7,CIDEB,CPNE5,CXCL10,CYP4A11,CYP4A38,CYP7B1,DACT1,DLX1,DLX3,DLX6,DMBT1,DUOXA1,EGR3,EGR4,ELF5,ENPP3,EPGN,FANK1,FGL2,FLRT3,GAS6,GBP1,GJA5,GNAI1,GPNMB,GPR17,GPR65,HCLS1,HDAC9,HEY2,HEYL,HLF,IGFBP5,IGSF9B,IL12A,IL18RAP,IL1A,IL27,IRF8,KCNJ11,KCNJ2,KL,KLF1,LOC119…
GO:0006935	chemotaxis	biological process	29/283	900/15302	0.00257	0.271738895705521	ADAMTSL1,ANK2,CAP2,CCL22,CH25H,CXCL10,CYP7B1,EGR3,FLRT3,GAS6,GIPC2,GPNMB,IGSF9B,IL12A,LOC119876918,NCAM1,NGFR,NOD2,NR4A3,RAC2,RPS6KA5,SELL,SEMA3D,SIM1,TBX20,TLL2,TNFSF18,TRIM9,ZEB2	ADAMTSL1,ANK2,CAP2,CCL22,CH25H,CXCL10,CYP7B1,EGR3,FLRT3,GAS6,GIPC2,GPNMB,IGSF9B,IL12A,LOC119876918,NCAM1,NGFR,NOD2,NR4A3,RAC2,RPS6KA5,SELL,SEMA3D,SIM1,TBX20,TLL2,TNFSF18,TRIM9,ZEB2
GO:0002791	regulation of peptide secretion	biological process	20/283	540/15302	0.00258	0.271738895705521	ABCC8,ACHE,ADORA2A,ALOX15B,BANK1,GABBR2,GAS6,GBP1,GJA5,IL1A,IL1R2,KCNJ11,LOC119870378,NLRP1,NOD2,NOS2,STXBP5L,TLR4,TRIM6,TRPA1	ABCC8,ACHE,ADORA2A,ALOX15B,BANK1,GABBR2,GAS6,GBP1,GJA5,IL1A,IL1R2,KCNJ11,LOC119870378,NLRP1,NOD2,NOS2,STXBP5L,TLR4,TRIM6,TRPA1
GO:0051223	regulation of protein transport	biological process	25/283	737/15302	0.00260	0.271904	ABCC8,ACHE,ADORA2A,ALOX15B,ANXA13,BANK1,CHP2,GABBR2,GAS6,GBP1,GJA5,HCLS1,IL1A,IL1R2,KCNJ11,LOC119870378,LRP2,NLRP1,NOD2,NOS2,SNAP91,STXBP5L,TLR4,TRIM6,TRPA1	ABCC8,ACHE,ADORA2A,ALOX15B,ANXA13,BANK1,CHP2,GABBR2,GAS6,GBP1,GJA5,HCLS1,IL1A,IL1R2,KCNJ11,LOC119870378,LRP2,NLRP1,NOD2,NOS2,SNAP91,STXBP5L,TLR4,TRIM6,TRPA1
GO:0060420	regulation of heart growth	biological process	6/283	75/15302	0.00263	0.271904	ACACB,BMP10,HEY2,NCAM1,TBX20,TP73	ACACB,BMP10,HEY2,NCAM1,TBX20,TP73
GO:0015908	fatty acid transport	biological process	7/283	101/15302	0.00269	0.271904	ACACB,CYP4A11,CYP4A38,IL1A,NOS2,PLA2R1,SLC5A8	ACACB,CYP4A11,CYP4A38,IL1A,NOS2,PLA2R1,SLC5A8
GO:0002792	negative regulation of peptide secretion	biological process	9/283	158/15302	0.00272	0.271904	ABCC8,BANK1,GABBR2,GAS6,GBP1,IL1R2,KCNJ11,LOC119870378,STXBP5L	ABCC8,BANK1,GABBR2,GAS6,GBP1,IL1R2,KCNJ11,LOC119870378,STXBP5L
GO:0042339	keratan sulfate metabolic process	biological process	4/283	32/15302	0.00274	0.271904	B3GNT3,CHST2,OGN,OMD	B3GNT3,CHST2,OGN,OMD
GO:0086091	regulation of heart rate by cardiac conduction	biological process	4/283	32/15302	0.00274	0.271904	ANK2,CACNB2,GJA5,KCNJ2	ANK2,CACNB2,GJA5,KCNJ2
GO:0040011	locomotion	biological process	61/283	2334/15302	0.00274	0.271904	ABCC8,ABI3,ACHE,ADAMTSL1,ADORA2A,ALOX15B,ANK2,ATP2B2,AXL,BMP10,CACNB2,CAP2,CCL22,CH25H,CXCL10,CYP7B1,DCLK1,EGR3,FLRT3,FOXP2,GAS6,GIPC2,GPNMB,GPR173,HCLS1,HDAC9,IGFBP5,IGSF9B,IL12A,IL1A,LOC119876918,LOC475935,MAP1B,MMP2,MTMR7,NCAM1,NGFR,NOD2,NR4A3,OLR1,ONECUT2,PARD6G,PECAM1,PHACTR1,PROS1,RAC2,RGS9,RHOJ,RPS6KA5,SELL,SEMA3D,SIM1,SNAP91,SOX18,TBX20,TLL2,TMOD1,TNFSF18,TRIM9,TRPA1,ZEB2	ABCC8,ABI3,ACHE,ADAMTSL1,ADORA2A,ALOX15B,ANK2,ATP2B2,AXL,BMP10,CACNB2,CAP2,CCL22,CH25H,CXCL10,CYP7B1,DCLK1,EGR3,FLRT3,FOXP2,GAS6,GIPC2,GPNMB,GPR173,HCLS1,HDAC9,IGFBP5,IGSF9B,IL12A,IL1A,LOC119876918,LOC475935,MAP1B,MMP2,MTMR7,NCAM1,NGFR,NOD2,NR4A3,OLR1,ONECUT2,PARD6G,PECAM1,PHACTR1,PROS1,RAC2,RGS9,RHOJ,RPS6KA5,SELL,SEMA3D,SIM1,SNAP91,SOX18,TBX20,TLL2,TMOD1,TNFSF18,TRIM9,TRPA1,ZEB2
GO:0009617	response to bacterium	biological process	25/283	740/15302	0.00274	0.271904	ABCC8,ABO,AXL,BANK1,CXCL10,CYP1A2,DMBT1,ENTPD2,GBP6,IL12A,IL1A,IRF8,LOC119870378,LOC119876918,NCAM1,NGFR,NLRP1,NOD2,NOS2,PROS1,RAC2,SLPI,TFPI,TLR4,TRIM6	ABCC8,ABO,AXL,BANK1,CXCL10,CYP1A2,DMBT1,ENTPD2,GBP6,IL12A,IL1A,IRF8,LOC119870378,LOC119876918,NCAM1,NGFR,NLRP1,NOD2,NOS2,PROS1,RAC2,SLPI,TFPI,TLR4,TRIM6
GO:0002685	regulation of leukocyte migration	biological process	10/283	189/15302	0.00276	0.271904	CXCL10,GAS6,IL12A,IL1A,LOC119876918,NOD2,PECAM1,RAC2,SELL,TNFSF18	CXCL10,GAS6,IL12A,IL1A,LOC119876918,NOD2,PECAM1,RAC2,SELL,TNFSF18
GO:0032880	regulation of protein localization	biological process	34/283	1116/15302	0.00277	0.271904	ABCC8,ACHE,ADORA2A,ALOX15B,ANXA13,ATP8B4,BANK1,CHP2,DCLK1,GABBR2,GAS6,GBP1,GJA5,GNAI1,HCLS1,IL1A,IL1R2,KCNJ11,LOC119870378,LOC479761,LRP2,LRP4,NGFR,NLRP1,NOD2,NOS2,SNAP91,STXBP5L,TLR4,TP73,TRIM50,TRIM6,TRIM9,TRPA1	ABCC8,ACHE,ADORA2A,ALOX15B,ANXA13,ATP8B4,BANK1,CHP2,DCLK1,GABBR2,GAS6,GBP1,GJA5,GNAI1,HCLS1,IL1A,IL1R2,KCNJ11,LOC119870378,LOC479761,LRP2,LRP4,NGFR,NLRP1,NOD2,NOS2,SNAP91,STXBP5L,TLR4,TP73,TRIM50,TRIM6,TRIM9,TRPA1
GO:0051346	negative regulation of hydrolase activity	biological process	16/283	394/15302	0.00280	0.271904	ADORA2A,DLG2,GAS6,LOC488947,LRP2,NGFR,PECAM1,PLA2R1,PLIN5,PROS1,SERPINB2,SLPI,SNAP91,SPINK14,SPP2,TFPI	ADORA2A,DLG2,GAS6,LOC488947,LRP2,NGFR,PECAM1,PLA2R1,PLIN5,PROS1,SERPINB2,SLPI,SNAP91,SPINK14,SPP2,TFPI
GO:0006942	regulation of striated muscle contraction	biological process	6/283	76/15302	0.00281	0.271904	ANK2,BMP10,GJA5,KCNJ2,MYBPH,SLC8A3	ANK2,BMP10,GJA5,KCNJ2,MYBPH,SLC8A3
GO:0045664	regulation of neuron differentiation	biological process	29/283	906/15302	0.00283	0.271904	ACHE,CPNE5,DLX1,DUOXA1,FSTL4,HEY2,HEYL,IGSF9B,LOC479761,LRP4,LZTS1,MAP1B,NCAM1,NEURL1B,NGFR,NREP,OMG,RAC2,RND2,RTN4R,SEMA3D,SHOX2,SNAP91,SYT1,SYT3,TP73,TRIM9,UNC13A,ZEB2	ACHE,CPNE5,DLX1,DUOXA1,FSTL4,HEY2,HEYL,IGSF9B,LOC479761,LRP4,LZTS1,MAP1B,NCAM1,NEURL1B,NGFR,NREP,OMG,RAC2,RND2,RTN4R,SEMA3D,SHOX2,SNAP91,SYT1,SYT3,TP73,TRIM9,UNC13A,ZEB2
GO:0009410	response to xenobiotic stimulus	biological process	14/283	323/15302	0.00284	0.271904	ACHE,ADORA2A,AHRR,CYP1A2,FIBIN,LOC119876918,NCAM1,NOS2,PON3,RGS9,RORA,TLR4,TRPA1,UGT1A6	ACHE,ADORA2A,AHRR,CYP1A2,FIBIN,LOC119876918,NCAM1,NOS2,PON3,RGS9,RORA,TLR4,TRPA1,UGT1A6
GO:0031347	regulation of defense response	biological process	25/283	742/15302	0.00284	0.271904	ADORA2A,CD226,DMBT1,DUOXA1,ENPP3,GPR17,IL12A,IL18RAP,IL1R2,IL27,LOC119876918,LOC488947,MMP2,MUC5AC,NLRP1,NOD2,NOS2,PROS1,RAB7B,RFTN1,RORA,RPS6KA5,TLR4,TNFSF18,TRIM6	ADORA2A,CD226,DMBT1,DUOXA1,ENPP3,GPR17,IL12A,IL18RAP,IL1R2,IL27,LOC119876918,LOC488947,MMP2,MUC5AC,NLRP1,NOD2,NOS2,PROS1,RAB7B,RFTN1,RORA,RPS6KA5,TLR4,TNFSF18,TRIM6
GO:0048247	lymphocyte chemotaxis	biological process	5/283	53/15302	0.00290	0.271904	CCL22,CH25H,CXCL10,CYP7B1,GAS6	CCL22,CH25H,CXCL10,CYP7B1,GAS6
GO:0071622	regulation of granulocyte chemotaxis	biological process	5/283	53/15302	0.00290	0.271904	LOC119876918,NOD2,RAC2,SELL,TNFSF18	LOC119876918,NOD2,RAC2,SELL,TNFSF18
GO:0060192	negative regulation of lipase activity	biological process	3/283	16/15302	0.00293	0.271904	PLA2R1,PLIN5,SNAP91	PLA2R1,PLIN5,SNAP91
GO:0060413	atrial septum morphogenesis	biological process	3/283	16/15302	0.00293	0.271904	GJA5,HEY2,TBX20	GJA5,HEY2,TBX20
GO:0086014	atrial cardiac muscle cell action potential	biological process	3/283	16/15302	0.00293	0.271904	ANK2,CACNB2,GJA5	ANK2,CACNB2,GJA5
GO:0086026	atrial cardiac muscle cell to AV node cell signaling	biological process	3/283	16/15302	0.00293	0.271904	ANK2,CACNB2,GJA5	ANK2,CACNB2,GJA5
GO:0086066	atrial cardiac muscle cell to AV node cell communication	biological process	3/283	16/15302	0.00293	0.271904	ANK2,CACNB2,GJA5	ANK2,CACNB2,GJA5
GO:0001818	negative regulation of cytokine production	biological process	12/283	256/15302	0.00297	0.274134193548387	AXL,BANK1,CHRNA7,GAS6,GBP1,GPNMB,IL12A,IL1R2,LOC119870378,NOD2,RPS6KA5,TLR4	AXL,BANK1,CHRNA7,GAS6,GBP1,GPNMB,IL12A,IL1R2,LOC119870378,NOD2,RPS6KA5,TLR4
GO:0051960	regulation of nervous system development	biological process	38/283	1296/15302	0.00304	0.279094759358289	ABCC8,ACHE,ADGRB2,ASPA,CPNE5,DLX1,DMBX1,DUOXA1,FLRT3,FSTL4,GPR173,HEY2,HEYL,IGSF9B,LOC479761,LRP2,LRP4,LZTS1,MAP1B,NCAM1,NEURL1B,NGFR,NREP,OMG,PRTG,RAC2,RND2,RTN4R,SEMA3D,SHOX2,SNAP91,SYT1,SYT3,TBX20,TP73,TRIM9,UNC13A,ZEB2	ABCC8,ACHE,ADGRB2,ASPA,CPNE5,DLX1,DMBX1,DUOXA1,FLRT3,FSTL4,GPR173,HEY2,HEYL,IGSF9B,LOC479761,LRP2,LRP4,LZTS1,MAP1B,NCAM1,NEURL1B,NGFR,NREP,OMG,PRTG,RAC2,RND2,RTN4R,SEMA3D,SHOX2,SNAP91,SYT1,SYT3,TBX20,TP73,TRIM9,UNC13A,ZEB2
GO:0031343	positive regulation of cell killing	biological process	5/283	54/15302	0.00315	0.286714314720812	CD226,IL12A,IL18RAP,LOC119876918,NOS2	CD226,IL12A,IL18RAP,LOC119876918,NOS2
GO:0097530	granulocyte migration	biological process	8/283	132/15302	0.00317	0.286714314720812	CCL22,IL1A,LOC119876918,NOD2,PECAM1,RAC2,SELL,TNFSF18	CCL22,IL1A,LOC119876918,NOD2,PECAM1,RAC2,SELL,TNFSF18
GO:1901861	regulation of muscle tissue development	biological process	9/283	162/15302	0.00321	0.286714314720812	BMP10,HDAC9,HEY2,IGFBP5,NCAM1,SHOX2,TBX20,TLL2,TP73	BMP10,HDAC9,HEY2,IGFBP5,NCAM1,SHOX2,TBX20,TLL2,TP73
GO:0009607	response to biotic stimulus	biological process	34/283	1127/15302	0.00324	0.286714314720812	ABCC8,ABO,AXL,BANK1,BATF,BATF3,CCL22,CD226,CH25H,CXCL10,CYP1A2,DMBT1,ENTPD2,GBP6,IL12A,IL1A,IL27,IRF8,LOC119870378,LOC119876918,LOC475935,LOC488947,NCAM1,NGFR,NLRP1,NOD2,NOS2,PROS1,RAC2,SLPI,TFPI,TLR4,TRIM6,ZEB2	ABCC8,ABO,AXL,BANK1,BATF,BATF3,CCL22,CD226,CH25H,CXCL10,CYP1A2,DMBT1,ENTPD2,GBP6,IL12A,IL1A,IL27,IRF8,LOC119870378,LOC119876918,LOC475935,LOC488947,NCAM1,NGFR,NLRP1,NOD2,NOS2,PROS1,RAC2,SLPI,TFPI,TLR4,TRIM6,ZEB2
GO:0032223	negative regulation of synaptic transmission, cholinergic	biological process	2/283	5/15302	0.00329	0.286714314720812	ACHE,GABBR2	ACHE,GABBR2
GO:0035185	preblastoderm mitotic cell cycle	biological process	2/283	5/15302	0.00329	0.286714314720812	L3MBTL4,L3MBTL4_1	L3MBTL4,L3MBTL4_1
GO:0050955	thermoception	biological process	2/283	5/15302	0.00329	0.286714314720812	TRPA1,TRPM8	TRPA1,TRPM8
GO:0070777	D-aspartate transport	biological process	2/283	5/15302	0.00329	0.286714314720812	SLC1A1,SLC1A3	SLC1A1,SLC1A3
GO:0070779	D-aspartate import across plasma membrane	biological process	2/283	5/15302	0.00329	0.286714314720812	SLC1A1,SLC1A3	SLC1A1,SLC1A3
GO:0098910	regulation of atrial cardiac muscle cell action potential	biological process	2/283	5/15302	0.00329	0.286714314720812	ANK2,GJA5	ANK2,GJA5
GO:0009187	cyclic nucleotide metabolic process	biological process	7/283	105/15302	0.00335	0.28987175879397	ADORA2A,ATP2B2,CAP2,GABBR2,NOS2,PDZD3,RORA	ADORA2A,ATP2B2,CAP2,GABBR2,NOS2,PDZD3,RORA
GO:0050804	modulation of chemical synaptic transmission	biological process	18/283	476/15302	0.00336	0.28987175879397	ACHE,ADORA2A,ATP2B2,GABBR2,GNAI1,IGSF9B,LZTS1,MAP1B,NCAM1,NGFR,NSG1,RAC2,RGS9,SLC1A3,SLC8A3,STXBP5L,SYT1,UNC13A	ACHE,ADORA2A,ATP2B2,GABBR2,GNAI1,IGSF9B,LZTS1,MAP1B,NCAM1,NGFR,NSG1,RAC2,RGS9,SLC1A3,SLC8A3,STXBP5L,SYT1,UNC13A
GO:0050793	regulation of developmental process	biological process	78/283	3172/15302	0.00339	0.29008	ABCC8,ACACB,ACHE,ADGRB2,ALOX15B,ANK2,ASPA,AXL,BMP10,CAP2,CHRNA7,CPNE5,CXCL10,DACT1,DLX1,DMBX1,DUOXA1,ELF5,ENPP3,FAT4,FLRT3,FSTL4,GAS6,GBP1,GPNMB,GPR173,HCLS1,HDAC9,HEY2,HEYL,IGFBP5,IGSF9B,IL12A,IL1A,IL27,KL,L3MBTL4,L3MBTL4_1,LOC119876918,LOC475935,LOC479761,LRP2,LRP4,LZTS1,MAP1B,MMP2,NCAM1,NEURL1B,NGFR,NOS2,NR4A3,NR5A2,NREP,OMD,OMG,PPP1R16B,PRTG,RAB7B,RAC2,RHOJ,RND2,RORA,RTN4R,SEMA3D,SHOX2,SNAP91…	ABCC8,ACACB,ACHE,ADGRB2,ALOX15B,ANK2,ASPA,AXL,BMP10,CAP2,CHRNA7,CPNE5,CXCL10,DACT1,DLX1,DMBX1,DUOXA1,ELF5,ENPP3,FAT4,FLRT3,FSTL4,GAS6,GBP1,GPNMB,GPR173,HCLS1,HDAC9,HEY2,HEYL,IGFBP5,IGSF9B,IL12A,IL1A,IL27,KL,L3MBTL4,L3MBTL4_1,LOC119876918,LOC475935,LOC479761,LRP2,LRP4,LZTS1,MAP1B,MMP2,NCAM1,NEURL1B,NGFR,NOS2,NR4A3,NR5A2,NREP,OMD,OMG,PPP1R16B,PRTG,RAB7B,RAC2,RHOJ,RND2,RORA,RTN4R,SEMA3D,SHOX2,SNAP91…
GO:0048583	regulation of response to stimulus	biological process	99/283	4214/15302	0.00340	0.29008	ABCC8,ADORA2A,AKAP3,ALOX15B,ATP6V0D2,AXL,BANK1,BMP10,CCL22,CD226,CHP2,CHRDL1,CHRNA7,CIDEB,CXCL10,CYP7B1,DACT1,DLX1,DMBT1,DUOXA1,ENPP3,EPGN,FLRT3,FRMPD1,FSTL4,GAS6,GBP1,GNAI1,GPNMB,GPR17,GPR65,GXYLT2,HCLS1,HEY2,HEYL,IGFBP5,IGSF9B,IL12A,IL18RAP,IL1A,IL1R2,IL27,IL37,KL,LOC119870378,LOC119876918,LOC475935,LOC479761,LOC488947,LRP2,LRP4,MMP2,MNDA,MTMR7,MUC5AC,NCAM1,NEURL1B,NGFR,NLRP1,NOD2,NOS2,NR4A3,NR…	ABCC8,ADORA2A,AKAP3,ALOX15B,ATP6V0D2,AXL,BANK1,BMP10,CCL22,CD226,CHP2,CHRDL1,CHRNA7,CIDEB,CXCL10,CYP7B1,DACT1,DLX1,DMBT1,DUOXA1,ENPP3,EPGN,FLRT3,FRMPD1,FSTL4,GAS6,GBP1,GNAI1,GPNMB,GPR17,GPR65,GXYLT2,HCLS1,HEY2,HEYL,IGFBP5,IGSF9B,IL12A,IL18RAP,IL1A,IL1R2,IL27,IL37,KL,LOC119870378,LOC119876918,LOC475935,LOC479761,LOC488947,LRP2,LRP4,MMP2,MNDA,MTMR7,MUC5AC,NCAM1,NEURL1B,NGFR,NLRP1,NOD2,NOS2,NR4A3,NR…
GO:0060038	cardiac muscle cell proliferation	biological process	5/283	55/15302	0.00342	0.29008	BMP10,HEY2,NCAM1,TBX20,TP73	BMP10,HEY2,NCAM1,TBX20,TP73
GO:0051707	response to other organism	biological process	33/283	1088/15302	0.00343	0.29008	ABCC8,ABO,AXL,BANK1,BATF,BATF3,CCL22,CH25H,CXCL10,CYP1A2,DMBT1,ENTPD2,GBP6,IL12A,IL1A,IL27,IRF8,LOC119870378,LOC119876918,LOC475935,LOC488947,NCAM1,NGFR,NLRP1,NOD2,NOS2,PROS1,RAC2,SLPI,TFPI,TLR4,TRIM6,ZEB2	ABCC8,ABO,AXL,BANK1,BATF,BATF3,CCL22,CH25H,CXCL10,CYP1A2,DMBT1,ENTPD2,GBP6,IL12A,IL1A,IL27,IRF8,LOC119870378,LOC119876918,LOC475935,LOC488947,NCAM1,NGFR,NLRP1,NOD2,NOS2,PROS1,RAC2,SLPI,TFPI,TLR4,TRIM6,ZEB2
GO:0010033	response to organic substance	biological process	83/283	3421/15302	0.00351	0.293949658536585	ABCC8,ABO,ACACB,ACHE,ADORA2A,ATP6V0D2,AXL,BATF,BMP10,CA4,CCL22,CD70,CHRDL1,CXCL10,CYP1A2,CYP24A1,CYP4A11,CYP4A38,CYP7B1,DLX1,DMBT1,EGR3,EGR4,ENTPD2,FAT4,FIBIN,FLRT3,GAS6,GBP1,GBP6,GNAI1,GPR17,GPR173,HCLS1,HDAC9,HEYL,IGFBP5,IL12A,IL18RAP,IL1A,IL1R2,IL27,IL37,IRF8,KCNJ11,KL,LOC119876918,LOC475935,LOC488947,LRP2,MAP1B,MMP2,NCAM1,NGFR,NLRP1,NOD2,NOS2,NR3C2,NR4A3,NR5A2,NREP,ONECUT2,PECAM1,PODNL1,PROS1…	ABCC8,ABO,ACACB,ACHE,ADORA2A,ATP6V0D2,AXL,BATF,BMP10,CA4,CCL22,CD70,CHRDL1,CXCL10,CYP1A2,CYP24A1,CYP4A11,CYP4A38,CYP7B1,DLX1,DMBT1,EGR3,EGR4,ENTPD2,FAT4,FIBIN,FLRT3,GAS6,GBP1,GBP6,GNAI1,GPR17,GPR173,HCLS1,HDAC9,HEYL,IGFBP5,IL12A,IL18RAP,IL1A,IL1R2,IL27,IL37,IRF8,KCNJ11,KL,LOC119876918,LOC475935,LOC488947,LRP2,MAP1B,MMP2,NCAM1,NGFR,NLRP1,NOD2,NOS2,NR3C2,NR4A3,NR5A2,NREP,ONECUT2,PECAM1,PODNL1,PROS1…
GO:0022038	corpus callosum development	biological process	3/283	17/15302	0.00351	0.293949658536585	PRDM8,RTN4R,ZEB2	PRDM8,RTN4R,ZEB2
GO:0043207	response to external biotic stimulus	biological process	33/283	1091/15302	0.00358	0.297744541062802	ABCC8,ABO,AXL,BANK1,BATF,BATF3,CCL22,CH25H,CXCL10,CYP1A2,DMBT1,ENTPD2,GBP6,IL12A,IL1A,IL27,IRF8,LOC119870378,LOC119876918,LOC475935,LOC488947,NCAM1,NGFR,NLRP1,NOD2,NOS2,PROS1,RAC2,SLPI,TFPI,TLR4,TRIM6,ZEB2	ABCC8,ABO,AXL,BANK1,BATF,BATF3,CCL22,CH25H,CXCL10,CYP1A2,DMBT1,ENTPD2,GBP6,IL12A,IL1A,IL27,IRF8,LOC119870378,LOC119876918,LOC475935,LOC488947,NCAM1,NGFR,NLRP1,NOD2,NOS2,PROS1,RAC2,SLPI,TFPI,TLR4,TRIM6,ZEB2
GO:0099177	regulation of trans-synaptic signaling	biological process	18/283	479/15302	0.00359	0.297744541062802	ACHE,ADORA2A,ATP2B2,GABBR2,GNAI1,IGSF9B,LZTS1,MAP1B,NCAM1,NGFR,NSG1,RAC2,RGS9,SLC1A3,SLC8A3,STXBP5L,SYT1,UNC13A	ACHE,ADORA2A,ATP2B2,GABBR2,GNAI1,IGSF9B,LZTS1,MAP1B,NCAM1,NGFR,NSG1,RAC2,RGS9,SLC1A3,SLC8A3,STXBP5L,SYT1,UNC13A
GO:0007166	cell surface receptor signaling pathway	biological process	72/283	2888/15302	0.00362	0.298789230769231	ADORA2A,AKAP3,ATP6V0D2,AXL,BATF,BMP10,BTBD11,CCL22,CD226,CD70,CHRDL1,CHRNA7,CXCL10,DACT1,DLX1,EPGN,FAT4,FLRT3,FSTL4,GAS6,GBP1,GPR17,GXYLT2,HEY2,HEYL,IGFBP5,IGSF9B,IL12A,IL18RAP,IL1A,IL1R2,IL27,IL37,IRF8,KL,LOC119876918,LOC475935,LOC488947,LRP2,LRP4,MMP2,MNDA,MTMR7,MUC5AC,NCAM1,NEURL1B,NGFR,NOD2,NOS2,NR4A3,NREP,ONECUT2,PDZD3,PODNL1,PYGO1,RAC2,RFTN1,RGS9,RORA,RPS6KA5,RTN4R,SERPINB2,SHOX2,TBX20,TLL2…	ADORA2A,AKAP3,ATP6V0D2,AXL,BATF,BMP10,BTBD11,CCL22,CD226,CD70,CHRDL1,CHRNA7,CXCL10,DACT1,DLX1,EPGN,FAT4,FLRT3,FSTL4,GAS6,GBP1,GPR17,GXYLT2,HEY2,HEYL,IGFBP5,IGSF9B,IL12A,IL18RAP,IL1A,IL1R2,IL27,IL37,IRF8,KL,LOC119876918,LOC475935,LOC488947,LRP2,LRP4,MMP2,MNDA,MTMR7,MUC5AC,NCAM1,NEURL1B,NGFR,NOD2,NOS2,NR4A3,NREP,ONECUT2,PDZD3,PODNL1,PYGO1,RAC2,RFTN1,RGS9,RORA,RPS6KA5,RTN4R,SERPINB2,SHOX2,TBX20,TLL2…
GO:0071695	anatomical structure maturation	biological process	12/283	263/15302	0.00370	0.303931100478469	CACNB2,CNTN5,DLG2,FAT4,KLF1,MMP2,NCAM1,NR5A2,PHOSPHO1,PRTG,SMC1B,TRIM58	CACNB2,CNTN5,DLG2,FAT4,KLF1,MMP2,NCAM1,NR5A2,PHOSPHO1,PRTG,SMC1B,TRIM58
GO:0050794	regulation of cellular process	biological process	208/283	10099/15302	0.00379	0.30789558685446	ABCC8,ABI3,ABO,ACACB,ACHE,ADGRB2,ADGRF2,ADORA2A,AHRR,AKAP3,ALOX15B,ANK1,ANK2,ANKRD53,ANTXR1,ANXA13,ASPA,ATP2B2,ATP6V0D2,AXL,BANK1,BATF,BATF3,BMP10,BTBD11,C28H10orf90,CABP5,CACNB2,CAP2,CCL22,CD226,CD70,CDKL4,CHP2,CHRDL1,CHRNA7,CIDEB,CMTM2,CPNE5,CXCL10,CYP24A1,CYP7B1,DACT1,DCLK1,DLG2,DLX1,DLX3,DLX6,DMBT1,DMBX1,DUOXA1,EGR3,EGR4,ELF5,ENPP3,ENTPD2,EPGN,FANK1,FAT4,FGL2,FIBIN,FLRT3,FOXP2,FRMPD1,FSTL4,GA…	ABCC8,ABI3,ABO,ACACB,ACHE,ADGRB2,ADGRF2,ADORA2A,AHRR,AKAP3,ALOX15B,ANK1,ANK2,ANKRD53,ANTXR1,ANXA13,ASPA,ATP2B2,ATP6V0D2,AXL,BANK1,BATF,BATF3,BMP10,BTBD11,C28H10orf90,CABP5,CACNB2,CAP2,CCL22,CD226,CD70,CDKL4,CHP2,CHRDL1,CHRNA7,CIDEB,CMTM2,CPNE5,CXCL10,CYP24A1,CYP7B1,DACT1,DCLK1,DLG2,DLX1,DLX3,DLX6,DMBT1,DMBX1,DUOXA1,EGR3,EGR4,ELF5,ENPP3,ENTPD2,EPGN,FANK1,FAT4,FGL2,FIBIN,FLRT3,FOXP2,FRMPD1,FSTL4,GA…
GO:0033273	response to vitamin	biological process	8/283	136/15302	0.00380	0.30789558685446	CXCL10,CYP24A1,GAS6,IL1A,KL,LRP2,MAP1B,NOS2	CXCL10,CYP24A1,GAS6,IL1A,KL,LRP2,MAP1B,NOS2
GO:0032689	negative regulation of interferon-gamma production	biological process	4/283	35/15302	0.00382	0.30789558685446	AXL,GAS6,NOD2,TLR4	AXL,GAS6,NOD2,TLR4
GO:0033563	dorsal/ventral axon guidance	biological process	4/283	35/15302	0.00382	0.30789558685446	ADAMTSL1,ANK2,RAC2,TRIM9	ADAMTSL1,ANK2,RAC2,TRIM9
GO:0045197	establishment or maintenance of epithelial cell apical/basal polarity	biological process	6/283	81/15302	0.00386	0.309340460829493	ACACB,ANK1,CNTN5,PARD6G,SYNE4,TCF15	ACACB,ANK1,CNTN5,PARD6G,SYNE4,TCF15
GO:0050896	response to stimulus	biological process	181/283	8578/15302	0.00389	0.309340460829493	ABCC8,ABO,ACACB,ACHE,ADAMTSL1,ADGRB2,ADGRF2,ADORA2A,AHRR,AKAP3,ALOX15B,ANK2,ANTXR1,ATP2B2,ATP6V0D2,ATP8B4,AXL,BANK1,BATF,BATF3,BMP10,BTBD11,C28H10orf90,CA4,CABP5,CACNB2,CAP2,CCL22,CD226,CD70,CH25H,CHP2,CHRDL1,CHRNA7,CHST2,CIDEB,CRISPLD2,CXCL10,CYP1A2,CYP24A1,CYP4A11,CYP4A38,CYP7B1,DACT1,DCLK1,DLG2,DLX1,DMBT1,DUOXA1,DYSF,EGR3,EGR4,ENPP3,ENTPD2,EPGN,F5,FAT4,FGL2,FIBIN,FLRT3,FRMPD1,FSTL4,GABBR2,GAS6…	ABCC8,ABO,ACACB,ACHE,ADAMTSL1,ADGRB2,ADGRF2,ADORA2A,AHRR,AKAP3,ALOX15B,ANK2,ANTXR1,ATP2B2,ATP6V0D2,ATP8B4,AXL,BANK1,BATF,BATF3,BMP10,BTBD11,C28H10orf90,CA4,CABP5,CACNB2,CAP2,CCL22,CD226,CD70,CH25H,CHP2,CHRDL1,CHRNA7,CHST2,CIDEB,CRISPLD2,CXCL10,CYP1A2,CYP24A1,CYP4A11,CYP4A38,CYP7B1,DACT1,DCLK1,DLG2,DLX1,DMBT1,DUOXA1,DYSF,EGR3,EGR4,ENPP3,ENTPD2,EPGN,F5,FAT4,FGL2,FIBIN,FLRT3,FRMPD1,FSTL4,GABBR2,GAS6…
GO:1903530	regulation of secretion by cell	biological process	27/283	843/15302	0.00390	0.309340460829493	ABCC8,ACHE,ADORA2A,ALOX15B,BANK1,GABBR2,GAS6,GBP1,GJA5,IL1A,IL1R2,KCNJ11,LOC119870378,NCAM1,NLRP1,NOD2,NOS2,RAC2,SMPD3,STXBP5L,SYT1,SYT3,SYTL3,TLR4,TRIM6,TRPA1,UNC13A	ABCC8,ACHE,ADORA2A,ALOX15B,BANK1,GABBR2,GAS6,GBP1,GJA5,IL1A,IL1R2,KCNJ11,LOC119870378,NCAM1,NLRP1,NOD2,NOS2,RAC2,SMPD3,STXBP5L,SYT1,SYT3,SYTL3,TLR4,TRIM6,TRPA1,UNC13A
GO:1990266	neutrophil migration	biological process	7/283	108/15302	0.00391	0.309340460829493	CCL22,IL1A,LOC119876918,NOD2,PECAM1,RAC2,SELL	CCL22,IL1A,LOC119876918,NOD2,PECAM1,RAC2,SELL
GO:0003170	heart valve development	biological process	5/283	57/15302	0.00399	0.314221651376147	GJA5,HEY2,HEYL,SHOX2,TBX20	GJA5,HEY2,HEYL,SHOX2,TBX20
GO:0043005	neuron projection	cellular component	41/287	1460/15280	0.00586	0.314897894736842	ACHE,ADORA2A,ANK1,ATP2B2,ATP8B4,CHRNA7,CPNE5,DLG2,DLGAP3,FLRT3,GABBR2,IGSF9B,KCNJ11,KCNJ2,KLHL14,LOC100683203,LRP2,LRP4,LZTS1,MAP1B,NCAM1,NGFR,NSG1,PARD6G,PDZD2,PRPH,PRSS12,PRTG,RAC2,RGS9,RTN4R,SCN8A,SGCE,SLC1A3,SLC8A3,SNAP91,SYT1,TRIM9,TRPA1,UNC13A,USH1C	ACHE,ADORA2A,ANK1,ATP2B2,ATP8B4,CHRNA7,CPNE5,DLG2,DLGAP3,FLRT3,GABBR2,IGSF9B,KCNJ11,KCNJ2,KLHL14,LOC100683203,LRP2,LRP4,LZTS1,MAP1B,NCAM1,NGFR,NSG1,PARD6G,PDZD2,PRPH,PRSS12,PRTG,RAC2,RGS9,RTN4R,SCN8A,SGCE,SLC1A3,SLC8A3,SNAP91,SYT1,TRIM9,TRPA1,UNC13A,USH1C
GO:0035025	positive regulation of Rho protein signal transduction	biological process	4/283	36/15302	0.00423	0.330093818181818	GPR17,GPR65,NGFR,RTN4R	GPR17,GPR65,NGFR,RTN4R
GO:1900015	regulation of cytokine production involved in inflammatory response	biological process	4/283	36/15302	0.00423	0.330093818181818	IL1R2,NOD2,NOS2,TLR4	IL1R2,NOD2,NOS2,TLR4
GO:0043025	neuronal cell body	cellular component	25/287	778/15280	0.00631	0.330385128205128	ACHE,ADORA2A,ATP2B2,CHRNA7,CPNE5,DLG2,DLGAP3,IGSF9B,KCND1,KCNJ11,KCNJ2,KLHL14,LOC100683203,LRP4,MAP1B,NCAM1,NGFR,NLRP1,PRPH,RAC2,RTN4R,SLC1A3,SLC8A3,SNAP91,TRIM9	ACHE,ADORA2A,ATP2B2,CHRNA7,CPNE5,DLG2,DLGAP3,IGSF9B,KCND1,KCNJ11,KCNJ2,KLHL14,LOC100683203,LRP4,MAP1B,NCAM1,NGFR,NLRP1,PRPH,RAC2,RTN4R,SLC1A3,SLC8A3,SNAP91,TRIM9
GO:0031103	axon regeneration	biological process	7/283	110/15302	0.00433	0.334929285714286	MAP1B,MMP2,NCAM1,NREP,OMG,RAC2,RTN4R	MAP1B,MMP2,NCAM1,NREP,OMG,RAC2,RTN4R
GO:0003151	outflow tract morphogenesis	biological process	6/283	83/15302	0.00436	0.334929285714286	GJA5,HEY2,HEYL,LRP2,SOX18,TBX20	GJA5,HEY2,HEYL,LRP2,SOX18,TBX20
GO:0032890	regulation of organic acid transport	biological process	6/283	83/15302	0.00436	0.334929285714286	ADORA2A,CYP4A11,CYP4A38,IL1A,PLA2R1,SLC38A3	ADORA2A,CYP4A11,CYP4A38,IL1A,PLA2R1,SLC38A3
GO:0010769	regulation of cell morphogenesis involved in differentiation	biological process	17/283	450/15302	0.00437	0.334929285714286	ACHE,FSTL4,GBP1,IGSF9B,LRP4,LZTS1,MAP1B,NGFR,OMG,RAC2,RND2,RTN4R,SEMA3D,SHOX2,SNAP91,TRIM9,ZEB2	ACHE,FSTL4,GBP1,IGSF9B,LRP4,LZTS1,MAP1B,NGFR,OMG,RAC2,RND2,RTN4R,SEMA3D,SHOX2,SNAP91,TRIM9,ZEB2
GO:0120025	plasma membrane bounded cell projection	cellular component	56/287	2156/15280	0.00667	0.3405035	ABI3,ACHE,ADORA2A,AKAP3,ANK1,ANTXR1,ATP2B2,ATP8B4,CA4,CDKL4,CHRNA7,CPNE5,DLG2,DLGAP3,DYSF,ENTPD2,FANK1,FLRT3,GABBR2,IGSF9B,KCNJ11,KCNJ2,KLHL14,LOC100683203,LRP2,LRP4,LZTS1,MAP1B,NCAM1,NGFR,NSG1,PARD6G,PDZD2,PECAM1,PITPNM3,PLB1,PRPH,PRSS12,PRTG,RAC2,RGS9,RINL,RTN4R,SCIMP,SCN8A,SGCE,SLC1A3,SLC5A8,SLC8A3,SNAP91,SYT1,TRIM9,TRPA1,UBXN10,UNC13A,USH1C	ABI3,ACHE,ADORA2A,AKAP3,ANK1,ANTXR1,ATP2B2,ATP8B4,CA4,CDKL4,CHRNA7,CPNE5,DLG2,DLGAP3,DYSF,ENTPD2,FANK1,FLRT3,GABBR2,IGSF9B,KCNJ11,KCNJ2,KLHL14,LOC100683203,LRP2,LRP4,LZTS1,MAP1B,NCAM1,NGFR,NSG1,PARD6G,PDZD2,PECAM1,PITPNM3,PLB1,PRPH,PRSS12,PRTG,RAC2,RGS9,RINL,RTN4R,SCIMP,SCN8A,SGCE,SLC1A3,SLC5A8,SLC8A3,SNAP91,SYT1,TRIM9,TRPA1,UBXN10,UNC13A,USH1C
GO:0016999	antibiotic metabolic process	biological process	8/283	140/15302	0.00453	0.345638938053097	ASPA,CYP1A2,CYP4A11,CYP4A38,DUOXA1,NOXO1,NPL,RAC2	ASPA,CYP1A2,CYP4A11,CYP4A38,DUOXA1,NOXO1,NPL,RAC2
GO:0042136	neurotransmitter biosynthetic process	biological process	7/283	111/15302	0.00455	0.345638938053097	ACHE,NOS2,RORA,SLC1A3,SMPD3,TLR4,UPB1	ACHE,NOS2,RORA,SLC1A3,SMPD3,TLR4,UPB1
GO:2000191	regulation of fatty acid transport	biological process	4/283	37/15302	0.00468	0.353148771929825	CYP4A11,CYP4A38,IL1A,PLA2R1	CYP4A11,CYP4A38,IL1A,PLA2R1
GO:1903522	regulation of blood circulation	biological process	12/283	271/15302	0.00469	0.353148771929825	ANK2,ATP2B2,BMP10,CACNB2,GJA5,HEY2,KCNJ2,MMP2,NOS2,SLC1A1,SLC8A3,TRPA1	ANK2,ATP2B2,BMP10,CACNB2,GJA5,HEY2,KCNJ2,MMP2,NOS2,SLC1A1,SLC8A3,TRPA1
GO:0050772	positive regulation of axonogenesis	biological process	8/283	141/15302	0.00472	0.353855720524017	ACHE,MAP1B,NGFR,RAC2,RND2,SHOX2,SNAP91,ZEB2	ACHE,MAP1B,NGFR,RAC2,RND2,SHOX2,SNAP91,ZEB2
GO:0010519	negative regulation of phospholipase activity	biological process	2/283	6/15302	0.00487	0.355779404255319	PLA2R1,SNAP91	PLA2R1,SNAP91
GO:0061156	pulmonary artery morphogenesis	biological process	2/283	6/15302	0.00487	0.355779404255319	HEY2,LRP2	HEY2,LRP2
GO:1901523	icosanoid catabolic process	biological process	2/283	6/15302	0.00487	0.355779404255319	CYP4A11,CYP4A38	CYP4A11,CYP4A38
GO:1990034	calcium ion export across plasma membrane	biological process	2/283	6/15302	0.00487	0.355779404255319	RGS9,SLC8A3	RGS9,SLC8A3
GO:2000669	negative regulation of dendritic cell apoptotic process	biological process	2/283	6/15302	0.00487	0.355779404255319	AXL,GAS6	AXL,GAS6
GO:0042832	defense response to protozoan	biological process	3/283	19/15302	0.00487	0.355779404255319	BATF,IL12A,IRF8	BATF,IL12A,IRF8
GO:0051224	negative regulation of protein transport	biological process	10/283	205/15302	0.00491	0.357181694915254	ABCC8,ANXA13,BANK1,GABBR2,GAS6,GBP1,IL1R2,KCNJ11,LOC119870378,STXBP5L	ABCC8,ANXA13,BANK1,GABBR2,GAS6,GBP1,IL1R2,KCNJ11,LOC119870378,STXBP5L
GO:0042734	presynaptic membrane	cellular component	6/287	91/15280	0.00733	0.365069756097561	ACHE,ADORA2A,NCAM1,SNAP91,SYT1,UNC13A	ACHE,ADORA2A,NCAM1,SNAP91,SYT1,UNC13A
GO:0048639	positive regulation of developmental growth	biological process	14/283	345/15302	0.00508	0.366443025210084	ACACB,ANK2,BMP10,CPNE5,HEY2,MAP1B,NCAM1,RAC2,RND2,SYT1,SYT3,TBX20,UNC13A,ZEB2	ACACB,ANK2,BMP10,CPNE5,HEY2,MAP1B,NCAM1,RAC2,RND2,SYT1,SYT3,TBX20,UNC13A,ZEB2
GO:0010951	negative regulation of endopeptidase activity	biological process	10/283	206/15302	0.00508	0.366443025210084	ADORA2A,GAS6,LRP2,NGFR,PROS1,SERPINB2,SLPI,SPINK14,SPP2,TFPI	ADORA2A,GAS6,LRP2,NGFR,PROS1,SERPINB2,SLPI,SPINK14,SPP2,TFPI
GO:0061162	establishment of monopolar cell polarity	biological process	4/283	38/15302	0.00516	0.367480330578512	MAP1B,RAC2,SYNE4,TCF15	MAP1B,RAC2,SYNE4,TCF15
GO:0086002	cardiac muscle cell action potential involved in contraction	biological process	4/283	38/15302	0.00516	0.367480330578512	ANK2,CACNB2,GJA5,KCNJ2	ANK2,CACNB2,GJA5,KCNJ2
GO:0097028	dendritic cell differentiation	biological process	4/283	38/15302	0.00516	0.367480330578512	AXL,BATF,BATF3,GAS6	AXL,BATF,BATF3,GAS6
GO:0061337	cardiac conduction	biological process	6/283	86/15302	0.00518	0.367480330578512	ANK2,ATP2B2,CACNB2,GJA5,KCNJ2,SLC8A3	ANK2,ATP2B2,CACNB2,GJA5,KCNJ2,SLC8A3
GO:0071310	cellular response to organic substance	biological process	67/283	2692/15302	0.00538	0.378540327868852	ABCC8,ACHE,ATP6V0D2,AXL,BATF,BMP10,CCL22,CD70,CHRDL1,CXCL10,CYP24A1,CYP7B1,DLX1,EGR3,EGR4,ENTPD2,FAT4,FLRT3,GAS6,GBP1,GBP6,GNAI1,GPR17,GPR173,HCLS1,HDAC9,HEYL,IGFBP5,IL12A,IL18RAP,IL1A,IL1R2,IL27,IL37,IRF8,KCNJ11,KL,LOC119876918,LOC475935,LOC488947,LRP2,MAP1B,MMP2,NCAM1,NGFR,NOD2,NOS2,NR3C2,NR4A3,NR5A2,NREP,ONECUT2,PECAM1,PODNL1,RAB7B,RORA,RPS6KA5,RTN4R,SERPINB2,SLC8A3,SMPD3,TFPI,TLL2,TLR4,TNFSF1…	ABCC8,ACHE,ATP6V0D2,AXL,BATF,BMP10,CCL22,CD70,CHRDL1,CXCL10,CYP24A1,CYP7B1,DLX1,EGR3,EGR4,ENTPD2,FAT4,FLRT3,GAS6,GBP1,GBP6,GNAI1,GPR17,GPR173,HCLS1,HDAC9,HEYL,IGFBP5,IL12A,IL18RAP,IL1A,IL1R2,IL27,IL37,IRF8,KCNJ11,KL,LOC119876918,LOC475935,LOC488947,LRP2,MAP1B,MMP2,NCAM1,NGFR,NOD2,NOS2,NR3C2,NR4A3,NR5A2,NREP,ONECUT2,PECAM1,PODNL1,RAB7B,RORA,RPS6KA5,RTN4R,SERPINB2,SLC8A3,SMPD3,TFPI,TLL2,TLR4,TNFSF1…
GO:0042127	regulation of cell proliferation	biological process	48/283	1795/15302	0.00538	0.378540327868852	ABCC8,ABO,ADORA2A,ALOX15B,BMP10,CHP2,CHRNA7,CXCL10,CYP7B1,DLX6,EGR3,EGR4,ENPP3,EPGN,GAS6,GPNMB,HCLS1,HEY2,IGFBP5,IL12A,IL1A,IL27,KRT5,L3MBTL4,L3MBTL4_1,LOC119876918,LOC475935,LRP2,MMP2,MNDA,NCAM1,NGFR,NOD2,NOS2,NR3C2,NR4A3,NR5A2,OGN,PPP1R16B,RAC2,SHOX2,SOX18,TBX20,TET1,TLR4,TNFSF18,TP73,VGLL2	ABCC8,ABO,ADORA2A,ALOX15B,BMP10,CHP2,CHRNA7,CXCL10,CYP7B1,DLX6,EGR3,EGR4,ENPP3,EPGN,GAS6,GPNMB,HCLS1,HEY2,IGFBP5,IL12A,IL1A,IL27,KRT5,L3MBTL4,L3MBTL4_1,LOC119876918,LOC475935,LRP2,MMP2,MNDA,NCAM1,NGFR,NOD2,NOS2,NR3C2,NR4A3,NR5A2,OGN,PPP1R16B,RAC2,SHOX2,SOX18,TBX20,TET1,TLR4,TNFSF18,TP73,VGLL2
GO:2000377	regulation of reactive oxygen species metabolic process	biological process	10/283	209/15302	0.00561	0.384074624505929	DUOXA1,LOC119876918,NGFR,NOXO1,OLR1,PLIN5,PON3,RAC2,SMPD3,TLR4	DUOXA1,LOC119876918,NGFR,NOXO1,OLR1,PLIN5,PON3,RAC2,SMPD3,TLR4
GO:0050900	leukocyte migration	biological process	15/283	386/15302	0.00562	0.384074624505929	CCL22,CH25H,CXCL10,CYP7B1,GAS6,IL12A,IL1A,LOC119876918,NOD2,OLR1,PECAM1,PROS1,RAC2,SELL,TNFSF18	CCL22,CH25H,CXCL10,CYP7B1,GAS6,IL12A,IL1A,LOC119876918,NOD2,OLR1,PECAM1,PROS1,RAC2,SELL,TNFSF18
GO:0031099	regeneration	biological process	13/283	313/15302	0.00564	0.384074624505929	DMBT1,GAS6,LARGE1,LRP2,MAP1B,MMP2,NCAM1,NR4A3,NREP,OMG,RAC2,RTN4R,SEMA3D	DMBT1,GAS6,LARGE1,LRP2,MAP1B,MMP2,NCAM1,NR4A3,NREP,OMG,RAC2,RTN4R,SEMA3D
GO:0043651	linoleic acid metabolic process	biological process	3/283	20/15302	0.00565	0.384074624505929	ALOX15B,CYP4A11,CYP4A38	ALOX15B,CYP4A11,CYP4A38
GO:0001975	response to amphetamine	biological process	4/283	39/15302	0.00566	0.384074624505929	ACHE,ADORA2A,LOC119876918,RGS9	ACHE,ADORA2A,LOC119876918,RGS9
GO:0002534	cytokine production involved in inflammatory response	biological process	4/283	39/15302	0.00566	0.384074624505929	IL1R2,NOD2,NOS2,TLR4	IL1R2,NOD2,NOS2,TLR4
GO:0061339	establishment or maintenance of monopolar cell polarity	biological process	4/283	39/15302	0.00566	0.384074624505929	MAP1B,RAC2,SYNE4,TCF15	MAP1B,RAC2,SYNE4,TCF15
GO:0090022	regulation of neutrophil chemotaxis	biological process	4/283	39/15302	0.00566	0.384074624505929	LOC119876918,NOD2,RAC2,SELL	LOC119876918,NOD2,RAC2,SELL
GO:0097484	dendrite extension	biological process	4/283	39/15302	0.00566	0.384074624505929	CPNE5,SYT1,SYT3,UNC13A	CPNE5,SYT1,SYT3,UNC13A
GO:0050710	negative regulation of cytokine secretion	biological process	5/283	62/15302	0.00572	0.386617952755905	BANK1,GAS6,GBP1,IL1R2,LOC119870378	BANK1,GAS6,GBP1,IL1R2,LOC119870378
GO:0008016	regulation of heart contraction	biological process	10/283	210/15302	0.00580	0.390487843137255	ANK2,ATP2B2,BMP10,CACNB2,GJA5,HEY2,KCNJ2,NOS2,SLC1A1,SLC8A3	ANK2,ATP2B2,BMP10,CACNB2,GJA5,HEY2,KCNJ2,NOS2,SLC1A1,SLC8A3
GO:0001525	angiogenesis	biological process	17/283	464/15302	0.00589	0.394998125	ABCC8,CHRNA7,CXCL10,EGR3,EPGN,GJA5,GPNMB,HDAC9,IL1A,MMP2,NGFR,PECAM1,PPP1R16B,RHOJ,RORA,SOX18,TBX20	ABCC8,CHRNA7,CXCL10,EGR3,EPGN,GJA5,GPNMB,HDAC9,IL1A,MMP2,NGFR,PECAM1,PPP1R16B,RHOJ,RORA,SOX18,TBX20
GO:0001568	blood vessel development	biological process	22/283	664/15302	0.00607	0.401229662921348	ABCC8,ANTXR1,CHRNA7,CXCL10,DLX3,EGR3,EPGN,GJA5,GPNMB,HDAC9,HEY2,IL1A,LAMA4,LRP2,MMP2,NGFR,PECAM1,PPP1R16B,RHOJ,RORA,SOX18,TBX20	ABCC8,ANTXR1,CHRNA7,CXCL10,DLX3,EGR3,EPGN,GJA5,GPNMB,HDAC9,HEY2,IL1A,LAMA4,LRP2,MMP2,NGFR,PECAM1,PPP1R16B,RHOJ,RORA,SOX18,TBX20
GO:0022603	regulation of anatomical structure morphogenesis	biological process	36/283	1263/15302	0.00612	0.401229662921348	ABCC8,ACHE,BMP10,CAP2,CHRNA7,CPNE5,CXCL10,DACT1,FSTL4,GBP1,GPNMB,HDAC9,HEY2,IGSF9B,IL1A,LRP4,LZTS1,MAP1B,MMP2,NCAM1,NEURL1B,NGFR,OMG,PPP1R16B,RAC2,RHOJ,RND2,RTN4R,SEMA3D,SHOX2,SNAP91,SYT1,SYT3,TRIM9,UNC13A,ZEB2	ABCC8,ACHE,BMP10,CAP2,CHRNA7,CPNE5,CXCL10,DACT1,FSTL4,GBP1,GPNMB,HDAC9,HEY2,IGSF9B,IL1A,LRP4,LZTS1,MAP1B,MMP2,NCAM1,NEURL1B,NGFR,OMG,PPP1R16B,RAC2,RHOJ,RND2,RTN4R,SEMA3D,SHOX2,SNAP91,SYT1,SYT3,TRIM9,UNC13A,ZEB2
GO:0060560	developmental growth involved in morphogenesis	biological process	15/283	390/15302	0.00616	0.401229662921348	CPNE5,DCLK1,FLRT3,FSTL4,MAP1B,OMG,RAC2,RND2,RTN4R,SEMA3D,SYT1,SYT3,UNC13A,VGLL2,ZEB2	CPNE5,DCLK1,FLRT3,FSTL4,MAP1B,OMG,RAC2,RND2,RTN4R,SEMA3D,SYT1,SYT3,UNC13A,VGLL2,ZEB2
GO:0010466	negative regulation of peptidase activity	biological process	10/283	212/15302	0.00619	0.401229662921348	ADORA2A,GAS6,LRP2,NGFR,PROS1,SERPINB2,SLPI,SPINK14,SPP2,TFPI	ADORA2A,GAS6,LRP2,NGFR,PROS1,SERPINB2,SLPI,SPINK14,SPP2,TFPI
GO:1904950	negative regulation of establishment of protein localization	biological process	10/283	212/15302	0.00619	0.401229662921348	ABCC8,ANXA13,BANK1,GABBR2,GAS6,GBP1,IL1R2,KCNJ11,LOC119870378,STXBP5L	ABCC8,ANXA13,BANK1,GABBR2,GAS6,GBP1,IL1R2,KCNJ11,LOC119870378,STXBP5L
GO:0032222	regulation of synaptic transmission, cholinergic	biological process	4/283	40/15302	0.00620	0.401229662921348	ACHE,ADORA2A,GABBR2,NGFR	ACHE,ADORA2A,GABBR2,NGFR
GO:0055023	positive regulation of cardiac muscle tissue growth	biological process	4/283	40/15302	0.00620	0.401229662921348	BMP10,HEY2,NCAM1,TBX20	BMP10,HEY2,NCAM1,TBX20
GO:0072604	interleukin-6 secretion	biological process	4/283	40/15302	0.00620	0.401229662921348	BANK1,GAS6,LOC119870378,NOS2	BANK1,GAS6,LOC119870378,NOS2
GO:1902624	positive regulation of neutrophil migration	biological process	4/283	40/15302	0.00620	0.401229662921348	IL1A,LOC119876918,RAC2,SELL	IL1A,LOC119876918,RAC2,SELL
GO:0051049	regulation of transport	biological process	52/283	1995/15302	0.00622	0.401229662921348	ABCC8,ACHE,ADORA2A,ALOX15B,ANK2,ANXA13,ATP2B2,AXL,BANK1,CACNB2,CHP2,CXCL10,CYP4A11,CYP4A38,GABBR2,GAS6,GBP1,GJA5,HCLS1,IL1A,IL1R2,KCNJ11,KCNJ2,LOC119870378,LOC119876918,LRP2,MAP1B,NCAM1,NGFR,NLRP1,NOD2,NOS2,NR4A3,PLA2R1,PROS1,RAC2,REM1,RGS9,SLC38A3,SMPD3,SNAP91,STXBP5L,SYT1,SYT3,SYTL3,TBC1D9,TLR4,TP73,TRIM58,TRIM6,TRPA1,UNC13A	ABCC8,ACHE,ADORA2A,ALOX15B,ANK2,ANXA13,ATP2B2,AXL,BANK1,CACNB2,CHP2,CXCL10,CYP4A11,CYP4A38,GABBR2,GAS6,GBP1,GJA5,HCLS1,IL1A,IL1R2,KCNJ11,KCNJ2,LOC119870378,LOC119876918,LRP2,MAP1B,NCAM1,NGFR,NLRP1,NOD2,NOS2,NR4A3,PLA2R1,PROS1,RAC2,REM1,RGS9,SLC38A3,SMPD3,SNAP91,STXBP5L,SYT1,SYT3,SYTL3,TBC1D9,TLR4,TP73,TRIM58,TRIM6,TRPA1,UNC13A
GO:0009306	protein secretion	biological process	21/283	625/15302	0.00624	0.401229662921348	ABCC8,ACHE,ADORA2A,ALOX15B,BANK1,GABBR2,GAS6,GBP1,GJA5,IL12A,IL1A,IL1R2,KCNJ11,LOC119870378,NLRP1,NOD2,NOS2,STXBP5L,TLR4,TRIM6,TRPA1	ABCC8,ACHE,ADORA2A,ALOX15B,BANK1,GABBR2,GAS6,GBP1,GJA5,IL12A,IL1A,IL1R2,KCNJ11,LOC119870378,NLRP1,NOD2,NOS2,STXBP5L,TLR4,TRIM6,TRPA1
GO:0021700	developmental maturation	biological process	19/283	546/15302	0.00636	0.407419701492537	AXL,CACNB2,CAP2,CNTN5,DLG2,FAT4,KLF1,MAP1B,MMP2,NCAM1,NR5A2,PHOSPHO1,PRTG,SMC1B,SOX18,SYT1,TLL2,TRIM58,UNC13A	AXL,CACNB2,CAP2,CNTN5,DLG2,FAT4,KLF1,MAP1B,MMP2,NCAM1,NR5A2,PHOSPHO1,PRTG,SMC1B,SOX18,SYT1,TLL2,TRIM58,UNC13A
GO:0060326	cell chemotaxis	biological process	12/283	282/15302	0.00639	0.407819776951673	CCL22,CH25H,CXCL10,CYP7B1,EGR3,GAS6,IL12A,LOC119876918,NOD2,RAC2,SELL,TNFSF18	CCL22,CH25H,CXCL10,CYP7B1,EGR3,GAS6,IL12A,LOC119876918,NOD2,RAC2,SELL,TNFSF18
GO:0012505	endomembrane system	cellular component	95/287	4071/15280	0.00848	0.412289523809524	ABCC8,ABO,ACACB,ACHE,ADORA2A,AKAP3,ANK1,ANTXR1,ANXA13,ATP2B2,ATP6V0D2,ATP8B3,ATP8B4,B3GNT3,CA4,CH25H,CHRDL1,CHST2,COL10A1,COL27A1,CRISPLD2,CYP1A2,CYP4A11,CYP4A38,CYP7B1,CYTIP,DMBT1,DNAJC22,DYSF,ENTPD2,F5,FGL2,FIBIN,FSTL4,GAS6,GBP1,GXYLT2,HGFAC,HS3ST5,IGFBP5,IL12A,IL27,KCNJ11,KCNJ2,KLHL14,LARGE1,LOC100683203,LOC119876918,LOC475935,LOC486100,LRP2,MAMLD1,MNDA,MUC5AC,NCAM1,NEURL1B,NGFR,NOD2,NSG1,OGN,…	ABCC8,ABO,ACACB,ACHE,ADORA2A,AKAP3,ANK1,ANTXR1,ANXA13,ATP2B2,ATP6V0D2,ATP8B3,ATP8B4,B3GNT3,CA4,CH25H,CHRDL1,CHST2,COL10A1,COL27A1,CRISPLD2,CYP1A2,CYP4A11,CYP4A38,CYP7B1,CYTIP,DMBT1,DNAJC22,DYSF,ENTPD2,F5,FGL2,FIBIN,FSTL4,GAS6,GBP1,GXYLT2,HGFAC,HS3ST5,IGFBP5,IL12A,IL27,KCNJ11,KCNJ2,KLHL14,LARGE1,LOC100683203,LOC119876918,LOC475935,LOC486100,LRP2,MAMLD1,MNDA,MUC5AC,NCAM1,NEURL1B,NGFR,NOD2,NSG1,OGN,…
GO:0032816	positive regulation of natural killer cell activation	biological process	3/283	21/15302	0.00650	0.413303703703704	AXL,GAS6,IL12A	AXL,GAS6,IL12A
GO:0042093	T-helper cell differentiation	biological process	5/283	64/15302	0.00655	0.414946125461255	BATF,IL12A,IL27,RORA,TNFSF18	BATF,IL12A,IL27,RORA,TNFSF18
GO:0090087	regulation of peptide transport	biological process	25/283	793/15302	0.00659	0.415945294117647	ABCC8,ACHE,ADORA2A,ALOX15B,ANXA13,BANK1,CHP2,GABBR2,GAS6,GBP1,GJA5,HCLS1,IL1A,IL1R2,KCNJ11,LOC119870378,LRP2,NLRP1,NOD2,NOS2,SNAP91,STXBP5L,TLR4,TRIM6,TRPA1	ABCC8,ACHE,ADORA2A,ALOX15B,ANXA13,BANK1,CHP2,GABBR2,GAS6,GBP1,GJA5,HCLS1,IL1A,IL1R2,KCNJ11,LOC119870378,LRP2,NLRP1,NOD2,NOS2,SNAP91,STXBP5L,TLR4,TRIM6,TRPA1
GO:0003175	tricuspid valve development	biological process	2/283	7/15302	0.00673	0.417114223826715	HEY2,TBX20	HEY2,TBX20
GO:0021540	corpus callosum morphogenesis	biological process	2/283	7/15302	0.00673	0.417114223826715	PRDM8,ZEB2	PRDM8,ZEB2
GO:0035190	syncytial nuclear migration	biological process	2/283	7/15302	0.00673	0.417114223826715	L3MBTL4,L3MBTL4_1	L3MBTL4,L3MBTL4_1
GO:0042940	D-amino acid transport	biological process	2/283	7/15302	0.00673	0.417114223826715	SLC1A1,SLC1A3	SLC1A1,SLC1A3
GO:0070778	L-aspartate transmembrane transport	biological process	2/283	7/15302	0.00673	0.417114223826715	SLC1A1,SLC1A3	SLC1A1,SLC1A3
GO:0048678	response to axon injury	biological process	8/283	150/15302	0.00681	0.419389714285714	FLRT3,MAP1B,MMP2,NCAM1,NREP,OMG,RAC2,RTN4R	FLRT3,MAP1B,MMP2,NCAM1,NREP,OMG,RAC2,RTN4R
GO:1903825	organic acid transmembrane transport	biological process	9/283	182/15302	0.00684	0.419389714285714	ACACB,LRP2,SLC16A4,SLC16A6,SLC1A1,SLC1A3,SLC38A3,SLC5A8,SLC6A13	ACACB,LRP2,SLC16A4,SLC16A6,SLC1A1,SLC1A3,SLC38A3,SLC5A8,SLC6A13
GO:1905039	carboxylic acid transmembrane transport	biological process	9/283	182/15302	0.00684	0.419389714285714	ACACB,LRP2,SLC16A4,SLC16A6,SLC1A1,SLC1A3,SLC38A3,SLC5A8,SLC6A13	ACACB,LRP2,SLC16A4,SLC16A6,SLC1A1,SLC1A3,SLC38A3,SLC5A8,SLC6A13
GO:0043086	negative regulation of catalytic activity	biological process	25/283	796/15302	0.00690	0.420132394366197	ACACB,ADORA2A,DLG2,FLRT3,GABBR2,GAS6,LOC488947,LRP2,NGFR,PARD6G,PDZD3,PECAM1,PLA2R1,PLIN5,PODNL1,PROS1,RTN4R,SERPINB2,SLPI,SNAP91,SPINK14,SPP2,TFPI,TP73,UGT1A6	ACACB,ADORA2A,DLG2,FLRT3,GABBR2,GAS6,LOC488947,LRP2,NGFR,PARD6G,PDZD3,PECAM1,PLA2R1,PLIN5,PODNL1,PROS1,RTN4R,SERPINB2,SLPI,SNAP91,SPINK14,SPP2,TFPI,TP73,UGT1A6
GO:0050905	neuromuscular process	biological process	7/283	120/15302	0.00693	0.420132394366197	ADORA2A,ATP2B2,NR4A3,SLC1A3,SLC8A3,TCF15,USH1C	ADORA2A,ATP2B2,NR4A3,SLC1A3,SLC8A3,TCF15,USH1C
GO:0048522	positive regulation of cellular process	biological process	122/283	5495/15302	0.00693	0.420132394366197	ABCC8,ABO,ACACB,ACHE,ADGRB2,ADORA2A,AHRR,ALOX15B,ANK1,ANK2,ANKRD53,ANTXR1,ANXA13,ASPA,AXL,BANK1,BATF,BMP10,CCL22,CD226,CHP2,CHRNA7,CIDEB,CPNE5,CXCL10,CYP7B1,DACT1,DLX1,DLX3,DLX6,DUOXA1,EGR3,EGR4,ELF5,EPGN,FANK1,FGL2,FLRT3,GAS6,GJA5,GPNMB,GPR17,GPR65,HCLS1,HDAC9,HEY2,HEYL,HLF,IGFBP5,IGSF9B,IL12A,IL1A,IL27,IRF8,KCNJ2,KL,KLF1,LOC119870378,LOC119876918,LOC475935,LOC479761,LONRF2,LRP2,LRP4,MAP1B,MCIDA…	ABCC8,ABO,ACACB,ACHE,ADGRB2,ADORA2A,AHRR,ALOX15B,ANK1,ANK2,ANKRD53,ANTXR1,ANXA13,ASPA,AXL,BANK1,BATF,BMP10,CCL22,CD226,CHP2,CHRNA7,CIDEB,CPNE5,CXCL10,CYP7B1,DACT1,DLX1,DLX3,DLX6,DUOXA1,EGR3,EGR4,ELF5,EPGN,FANK1,FGL2,FLRT3,GAS6,GJA5,GPNMB,GPR17,GPR65,HCLS1,HDAC9,HEY2,HEYL,HLF,IGFBP5,IGSF9B,IL12A,IL1A,IL27,IRF8,KCNJ2,KL,KLF1,LOC119870378,LOC119876918,LOC475935,LOC479761,LONRF2,LRP2,LRP4,MAP1B,MCIDA…
GO:0048638	regulation of developmental growth	biological process	22/283	672/15302	0.00695	0.420132394366197	ACACB,ANK2,BMP10,CPNE5,FSTL4,HEY2,MAP1B,NCAM1,NOS2,OMG,PRTG,RAC2,RND2,RTN4R,SEMA3D,SYT1,SYT3,TBX20,TLL2,TP73,UNC13A,ZEB2	ACACB,ANK2,BMP10,CPNE5,FSTL4,HEY2,MAP1B,NCAM1,NOS2,OMG,PRTG,RAC2,RND2,RTN4R,SEMA3D,SYT1,SYT3,TBX20,TLL2,TP73,UNC13A,ZEB2
GO:0030507	spectrin binding	molecular function	5/259	28/13372	0.00018	0.42104	ANK1,ANK2,GBP1,UNC13A,USH1C	ANK1,ANK2,GBP1,UNC13A,USH1C
GO:0102116	laurate hydroxylase activity	molecular function	2/259	2/13372	0.00037	0.42104	CYP4A11,CYP4A38	CYP4A11,CYP4A38
GO:0103002	16-hydroxypalmitate dehydrogenase activity	molecular function	2/259	2/13372	0.00037	0.42104	CYP4A11,CYP4A38	CYP4A11,CYP4A38
GO:0005509	calcium ion binding	molecular function	17/259	343/13372	0.00038	0.42104	ALOX15B,ATP2B2,C2CD4A,CABP5,CHP2,DYSF,EFCAB6,ENPP3,LOC102153034,LRP2,PITPNM3,SELL,SLC8A3,SYT1,SYT3,SYTL3,TGM3	ALOX15B,ATP2B2,C2CD4A,CABP5,CHP2,DYSF,EFCAB6,ENPP3,LOC102153034,LRP2,PITPNM3,SELL,SLC8A3,SYT1,SYT3,SYTL3,TGM3
GO:0001910	regulation of leukocyte mediated cytotoxicity	biological process	5/283	65/15302	0.00699	0.421067789473684	CD226,IL12A,IL18RAP,LOC119876918,NOS2	CD226,IL12A,IL18RAP,LOC119876918,NOS2
GO:1901615	organic hydroxy compound metabolic process	biological process	19/283	552/15302	0.00712	0.427399160839161	ACACB,ATP2B2,ATP8B4,CH25H,CMTM2,CYP24A1,CYP4A11,CYP4A38,CYP7B1,DUOXA1,IYD,KL,LRP2,MTMR7,NR5A2,PLB1,RAC2,SLC5A11,ZEB2	ACACB,ATP2B2,ATP8B4,CH25H,CMTM2,CYP24A1,CYP4A11,CYP4A38,CYP7B1,DUOXA1,IYD,KL,LRP2,MTMR7,NR5A2,PLB1,RAC2,SLC5A11,ZEB2
GO:0044070	regulation of anion transport	biological process	7/283	121/15302	0.00724	0.433088222996516	ADORA2A,CYP4A11,CYP4A38,IL1A,PLA2R1,SLC38A3,TRPA1	ADORA2A,CYP4A11,CYP4A38,IL1A,PLA2R1,SLC38A3,TRPA1
GO:0048771	tissue remodeling	biological process	9/283	184/15302	0.00733	0.435039455782313	AXL,GAS6,GJA5,GPNMB,IGFBP5,IL1A,MMP2,NOS2,RAC2	AXL,GAS6,GJA5,GPNMB,IGFBP5,IL1A,MMP2,NOS2,RAC2
GO:0097720	calcineurin-mediated signaling	biological process	4/283	42/15302	0.00738	0.435039455782313	ADGRB2,CHP2,NR5A2,RCAN2	ADGRB2,CHP2,NR5A2,RCAN2
GO:0001562	response to protozoan	biological process	3/283	22/15302	0.00743	0.435039455782313	BATF,IL12A,IRF8	BATF,IL12A,IRF8
GO:0061082	myeloid leukocyte cytokine production	biological process	3/283	22/15302	0.00743	0.435039455782313	GAS6,NR4A3,TLR4	GAS6,NR4A3,TLR4
GO:0002294	CD4-positive, alpha-beta T cell differentiation involved in immune response	biological process	5/283	66/15302	0.00745	0.435039455782313	BATF,IL12A,IL27,RORA,TNFSF18	BATF,IL12A,IL27,RORA,TNFSF18
GO:0050771	negative regulation of axonogenesis	biological process	5/283	66/15302	0.00745	0.435039455782313	FSTL4,LRP4,NGFR,OMG,RTN4R	FSTL4,LRP4,NGFR,OMG,RTN4R
GO:2001259	positive regulation of cation channel activity	biological process	5/283	66/15302	0.00745	0.435039455782313	ABCC8,ANK2,CACNB2,KCNJ11,RGS9	ABCC8,ANK2,CACNB2,KCNJ11,RGS9
GO:0016021	integral component of membrane	cellular component	65/287	2619/15280	0.00938	0.445244782608696	ABCC8,ADGRB2,ADGRF2,ADORA2A,ANK2,ASPRV1,ATP2B2,ATP8B3,ATP8B4,AXL,B3GNT3,CACNB2,CD226,CD70,CHRNA7,CHST2,CMTM2,EPGN,FLRT3,GABBR2,GJA5,GPNMB,GPR17,GPR65,GXYLT2,HS3ST5,HTR1D,IGSF9B,IYD,KCND1,KCNJ11,KCNJ2,KL,LARGE1,LRRN4,NAALAD2,NCAM1,NGFR,NOXO1,NSG1,OLR1,PARD6G,PITPNM3,PLA2R1,RAC2,RTN4R,SCN8A,SELL,SGCE,SLC16A4,SLC16A6,SLC1A1,SLC1A3,SLC25A27,SLC38A3,SLC5A11,SLC6A13,SLC8A3,SYNE4,SYT1,TLR4,TRPA1,TRPM8,U…	ABCC8,ADGRB2,ADGRF2,ADORA2A,ANK2,ASPRV1,ATP2B2,ATP8B3,ATP8B4,AXL,B3GNT3,CACNB2,CD226,CD70,CHRNA7,CHST2,CMTM2,EPGN,FLRT3,GABBR2,GJA5,GPNMB,GPR17,GPR65,GXYLT2,HS3ST5,HTR1D,IGSF9B,IYD,KCND1,KCNJ11,KCNJ2,KL,LARGE1,LRRN4,NAALAD2,NCAM1,NGFR,NOXO1,NSG1,OLR1,PARD6G,PITPNM3,PLA2R1,RAC2,RTN4R,SCN8A,SELL,SGCE,SLC16A4,SLC16A6,SLC1A1,SLC1A3,SLC25A27,SLC38A3,SLC5A11,SLC6A13,SLC8A3,SYNE4,SYT1,TLR4,TRPA1,TRPM8,U…
GO:0045177	apical part of cell	cellular component	18/287	521/15280	0.00975	0.445244782608696	ANXA13,ATP2B2,ATP6V0D2,CA4,CYP4A11,CYP4A38,FAT4,LOC475935,LRP2,LZTS1,MTMR7,PARD6G,PDZD2,PDZD3,SLC1A1,SLC5A8,TRPA1,USH1C	ANXA13,ATP2B2,ATP6V0D2,CA4,CYP4A11,CYP4A38,FAT4,LOC475935,LRP2,LZTS1,MTMR7,PARD6G,PDZD2,PDZD3,SLC1A1,SLC5A8,TRPA1,USH1C
GO:0098975	postsynapse of neuromuscular junction	cellular component	3/287	24/15280	0.00991	0.445244782608696	LOC100683203,NCAM1,PARD6G	LOC100683203,NCAM1,PARD6G
GO:0031224	intrinsic component of membrane	cellular component	67/287	2723/15280	0.01003	0.445244782608696	ABCC8,ADGRB2,ADGRF2,ADORA2A,ANK2,ASPRV1,ATP2B2,ATP8B3,ATP8B4,AXL,B3GNT3,CA4,CACNB2,CD226,CD70,CHRNA7,CHST2,CMTM2,EPGN,FLRT3,GABBR2,GJA5,GPNMB,GPR17,GPR65,GXYLT2,HS3ST5,HTR1D,IGSF9B,IYD,KCND1,KCNJ11,KCNJ2,KL,LARGE1,LRRN4,NAALAD2,NCAM1,NGFR,NOXO1,NSG1,OLR1,PARD6G,PITPNM3,PLA2R1,PRSS27,RAC2,RTN4R,SCN8A,SELL,SGCE,SLC16A4,SLC16A6,SLC1A1,SLC1A3,SLC25A27,SLC38A3,SLC5A11,SLC6A13,SLC8A3,SYNE4,SYT1,TLR4,TR…	ABCC8,ADGRB2,ADGRF2,ADORA2A,ANK2,ASPRV1,ATP2B2,ATP8B3,ATP8B4,AXL,B3GNT3,CA4,CACNB2,CD226,CD70,CHRNA7,CHST2,CMTM2,EPGN,FLRT3,GABBR2,GJA5,GPNMB,GPR17,GPR65,GXYLT2,HS3ST5,HTR1D,IGSF9B,IYD,KCND1,KCNJ11,KCNJ2,KL,LARGE1,LRRN4,NAALAD2,NCAM1,NGFR,NOXO1,NSG1,OLR1,PARD6G,PITPNM3,PLA2R1,PRSS27,RAC2,RTN4R,SCN8A,SELL,SGCE,SLC16A4,SLC16A6,SLC1A1,SLC1A3,SLC25A27,SLC38A3,SLC5A11,SLC6A13,SLC8A3,SYNE4,SYT1,TLR4,TR…
GO:0006811	ion transport	biological process	44/283	1645/15302	0.00770	0.44718	ABCC8,ACACB,ADORA2A,ANK1,ANK2,ATP2B2,ATP6V0D2,ATP8B3,ATP8B4,CA4,CACNB2,CHRNA7,CXCL10,CYP4A11,CYP4A38,GAS6,GJA5,IL1A,KCND1,KCNJ11,KCNJ2,LOC119876918,LRP2,NOS2,PDZD3,PITPNM3,PLA2R1,REM1,RGS9,SCN8A,SLC16A4,SLC16A6,SLC1A1,SLC1A3,SLC25A27,SLC38A3,SLC5A11,SLC5A8,SLC6A13,SLC8A3,SMPD3,SYT1,TRPA1,TRPM8	ABCC8,ACACB,ADORA2A,ANK1,ANK2,ATP2B2,ATP6V0D2,ATP8B3,ATP8B4,CA4,CACNB2,CHRNA7,CXCL10,CYP4A11,CYP4A38,GAS6,GJA5,IL1A,KCND1,KCNJ11,KCNJ2,LOC119876918,LRP2,NOS2,PDZD3,PITPNM3,PLA2R1,REM1,RGS9,SCN8A,SLC16A4,SLC16A6,SLC1A1,SLC1A3,SLC25A27,SLC38A3,SLC5A11,SLC5A8,SLC6A13,SLC8A3,SMPD3,SYT1,TRPA1,TRPM8
GO:0030522	intracellular receptor signaling pathway	biological process	12/283	289/15302	0.00771	0.44718	ALOX15B,CYP24A1,CYP7B1,HEYL,NOD2,NOS2,NR3C2,NR4A3,NR5A2,PLIN5,RORA,TLR4	ALOX15B,CYP24A1,CYP7B1,HEYL,NOD2,NOS2,NR3C2,NR4A3,NR5A2,PLIN5,RORA,TLR4
GO:0031102	neuron projection regeneration	biological process	7/283	123/15302	0.00790	0.451433967213115	MAP1B,MMP2,NCAM1,NREP,OMG,RAC2,RTN4R	MAP1B,MMP2,NCAM1,NREP,OMG,RAC2,RTN4R
GO:0002287	alpha-beta T cell activation involved in immune response	biological process	5/283	67/15302	0.00793	0.451433967213115	BATF,IL12A,IL27,RORA,TNFSF18	BATF,IL12A,IL27,RORA,TNFSF18
GO:0002293	alpha-beta T cell differentiation involved in immune response	biological process	5/283	67/15302	0.00793	0.451433967213115	BATF,IL12A,IL27,RORA,TNFSF18	BATF,IL12A,IL27,RORA,TNFSF18
GO:0032729	positive regulation of interferon-gamma production	biological process	5/283	67/15302	0.00793	0.451433967213115	CD226,IL12A,IL27,IRF8,TLR4	CD226,IL12A,IL27,IRF8,TLR4
GO:0055021	regulation of cardiac muscle tissue growth	biological process	5/283	67/15302	0.00793	0.451433967213115	BMP10,HEY2,NCAM1,TBX20,TP73	BMP10,HEY2,NCAM1,TBX20,TP73
GO:0002694	regulation of leukocyte activation	biological process	17/283	479/15302	0.00799	0.451433967213115	ADORA2A,AXL,BANK1,CD226,ENPP3,GAS6,GPNMB,IL12A,IL27,LOC119870378,MNDA,NOD2,NR4A3,RAC2,RORA,TLR4,TNFSF18	ADORA2A,AXL,BANK1,CD226,ENPP3,GAS6,GPNMB,IL12A,IL27,LOC119870378,MNDA,NOD2,NR4A3,RAC2,RORA,TLR4,TNFSF18
GO:0032715	negative regulation of interleukin-6 production	biological process	4/283	43/15302	0.00802	0.451433967213115	BANK1,GAS6,LOC119870378,TLR4	BANK1,GAS6,LOC119870378,TLR4
GO:0048668	collateral sprouting	biological process	4/283	43/15302	0.00802	0.451433967213115	FSTL4,OMG,RND2,ZEB2	FSTL4,OMG,RND2,ZEB2
GO:1903779	regulation of cardiac conduction	biological process	4/283	43/15302	0.00802	0.451433967213115	ANK2,ATP2B2,GJA5,SLC8A3	ANK2,ATP2B2,GJA5,SLC8A3
GO:0071222	cellular response to lipopolysaccharide	biological process	9/283	187/15302	0.00811	0.453525993485342	AXL,CXCL10,ENTPD2,IL12A,IRF8,LOC119876918,NOS2,TFPI,TLR4	AXL,CXCL10,ENTPD2,IL12A,IRF8,LOC119876918,NOS2,TFPI,TLR4
GO:0097529	myeloid leukocyte migration	biological process	9/283	187/15302	0.00811	0.453525993485342	CCL22,CXCL10,IL1A,LOC119876918,NOD2,PECAM1,RAC2,SELL,TNFSF18	CCL22,CXCL10,IL1A,LOC119876918,NOD2,PECAM1,RAC2,SELL,TNFSF18
GO:0033002	muscle cell proliferation	biological process	10/283	221/15302	0.00820	0.45707012987013	BMP10,HEY2,IGFBP5,IL12A,MMP2,NCAM1,NR4A3,OGN,TBX20,TP73	BMP10,HEY2,IGFBP5,IL12A,MMP2,NCAM1,NR4A3,OGN,TBX20,TP73
GO:0032675	regulation of interleukin-6 production	biological process	7/283	124/15302	0.00824	0.457813333333333	BANK1,GAS6,IL1A,LOC119870378,NOD2,RAB7B,TLR4	BANK1,GAS6,IL1A,LOC119870378,NOD2,RAB7B,TLR4
GO:0002717	positive regulation of natural killer cell mediated immunity	biological process	3/283	23/15302	0.00843	0.462384153354633	CD226,IL12A,IL18RAP	CD226,IL12A,IL18RAP
GO:0042135	neurotransmitter catabolic process	biological process	3/283	23/15302	0.00843	0.462384153354633	ACHE,CHDH,NAALAD2	ACHE,CHDH,NAALAD2
GO:0045954	positive regulation of natural killer cell mediated cytotoxicity	biological process	3/283	23/15302	0.00843	0.462384153354633	CD226,IL12A,IL18RAP	CD226,IL12A,IL18RAP
GO:0009409	response to cold	biological process	5/283	68/15302	0.00843	0.462384153354633	CXCL10,MUCL3,SLC25A27,TRPA1,TRPM8	CXCL10,MUCL3,SLC25A27,TRPA1,TRPM8
GO:0098657	import into cell	biological process	25/283	811/15302	0.00864	0.465688562691131	ACHE,ADORA2A,AXL,DMBT1,DNAJC22,GAS6,HCLS1,IRF8,LOC475935,LOC479761,LRP2,MTMR7,NEURL1B,NOD2,OLR1,PECAM1,PLA2R1,PROS1,RAC2,RINL,SLC1A1,SLC1A3,SLC8A3,SNAP91,SYT1	ACHE,ADORA2A,AXL,DMBT1,DNAJC22,GAS6,HCLS1,IRF8,LOC475935,LOC479761,LRP2,MTMR7,NEURL1B,NOD2,OLR1,PECAM1,PLA2R1,PROS1,RAC2,RINL,SLC1A1,SLC1A3,SLC8A3,SNAP91,SYT1
GO:1902533	positive regulation of intracellular signal transduction	biological process	31/283	1070/15302	0.00864	0.465688562691131	AXL,BANK1,CCL22,CHP2,CHRNA7,CXCL10,EPGN,GAS6,GPNMB,GPR17,GPR65,HCLS1,IGFBP5,IL12A,IL1A,KL,LOC119870378,LOC479761,NCAM1,NGFR,NOD2,PECAM1,PLA2R1,RTN4R,SCIMP,SMPD3,TLR4,TNFSF18,TP73,TRPA1,ZEB2	AXL,BANK1,CCL22,CHP2,CHRNA7,CXCL10,EPGN,GAS6,GPNMB,GPR17,GPR65,HCLS1,IGFBP5,IL12A,IL1A,KL,LOC119870378,LOC479761,NCAM1,NGFR,NOD2,PECAM1,PLA2R1,RTN4R,SCIMP,SMPD3,TLR4,TNFSF18,TP73,TRPA1,ZEB2
GO:0042493	response to drug	biological process	36/283	1293/15302	0.00875	0.465688562691131	ABCC8,ACHE,ADORA2A,AXL,CA4,CHRNA7,CYP1A2,CYP4A11,CYP4A38,CYP7B1,FIBIN,GABBR2,GAS6,GNAI1,IL1A,KCNJ11,LOC119876918,LRP2,MAP1B,MMP2,NCAM1,NLRP1,NOD2,NOS2,NR4A3,OLR1,RGS9,SELL,SLC1A1,SLC1A3,SLC38A3,SLC5A8,SMPD3,SYT1,TLR4,TRPA1	ABCC8,ACHE,ADORA2A,AXL,CA4,CHRNA7,CYP1A2,CYP4A11,CYP4A38,CYP7B1,FIBIN,GABBR2,GAS6,GNAI1,IL1A,KCNJ11,LOC119876918,LRP2,MAP1B,MMP2,NCAM1,NLRP1,NOD2,NOS2,NR4A3,OLR1,RGS9,SELL,SLC1A1,SLC1A3,SLC38A3,SLC5A8,SMPD3,SYT1,TLR4,TRPA1
GO:0048589	developmental growth	biological process	32/283	1115/15302	0.00875	0.465688562691131	ACACB,ANK2,BMP10,COL27A1,CPNE5,DCLK1,DMBT1,DMBX1,FLRT3,FSTL4,GAS6,HEY2,LARGE1,LRP4,MAP1B,NCAM1,NOS2,OMG,PRTG,RAC2,RND2,RTN4R,SEMA3D,SYT1,SYT3,TAL2,TBX20,TLL2,TP73,UNC13A,VGLL2,ZEB2	ACACB,ANK2,BMP10,COL27A1,CPNE5,DCLK1,DMBT1,DMBX1,FLRT3,FSTL4,GAS6,HEY2,LARGE1,LRP4,MAP1B,NCAM1,NOS2,OMG,PRTG,RAC2,RND2,RTN4R,SEMA3D,SYT1,SYT3,TAL2,TBX20,TLL2,TP73,UNC13A,VGLL2,ZEB2
GO:0040007	growth	biological process	40/283	1474/15302	0.00876	0.465688562691131	ACACB,ALOX15B,ANK2,BMP10,C28H10orf90,COL27A1,CPNE5,DCLK1,DMBT1,DMBX1,FLRT3,FSTL4,GAS6,HEY2,HLF,IGFBP5,IRF8,LARGE1,LRP4,MAP1B,NCAM1,NOD2,NOS2,OMG,PLAAT1,PRTG,RAC2,RFTN1,RND2,RTN4R,SEMA3D,SYT1,SYT3,TAL2,TBX20,TLL2,TP73,UNC13A,VGLL2,ZEB2	ACACB,ALOX15B,ANK2,BMP10,C28H10orf90,COL27A1,CPNE5,DCLK1,DMBT1,DMBX1,FLRT3,FSTL4,GAS6,HEY2,HLF,IGFBP5,IRF8,LARGE1,LRP4,MAP1B,NCAM1,NOD2,NOS2,OMG,PLAAT1,PRTG,RAC2,RFTN1,RND2,RTN4R,SEMA3D,SYT1,SYT3,TAL2,TBX20,TLL2,TP73,UNC13A,VGLL2,ZEB2
GO:0002857	positive regulation of natural killer cell mediated immune response to tumor cell	biological process	2/283	8/15302	0.00887	0.465688562691131	CD226,IL12A	CD226,IL12A
GO:0002860	positive regulation of natural killer cell mediated cytotoxicity directed against tumor cell target	biological process	2/283	8/15302	0.00887	0.465688562691131	CD226,IL12A	CD226,IL12A
GO:0007516	hemocyte development	biological process	2/283	8/15302	0.00887	0.465688562691131	RAC2,ZEB2	RAC2,ZEB2
GO:0021957	corticospinal tract morphogenesis	biological process	2/283	8/15302	0.00887	0.465688562691131	PRDM8,ZEB2	PRDM8,ZEB2
GO:0042426	choline catabolic process	biological process	2/283	8/15302	0.00887	0.465688562691131	ACHE,CHDH	ACHE,CHDH
GO:0042758	long-chain fatty acid catabolic process	biological process	2/283	8/15302	0.00887	0.465688562691131	CYP4A11,CYP4A38	CYP4A11,CYP4A38
GO:0051791	medium-chain fatty acid metabolic process	biological process	2/283	8/15302	0.00887	0.465688562691131	CYP4A11,CYP4A38	CYP4A11,CYP4A38
GO:0086015	SA node cell action potential	biological process	2/283	8/15302	0.00887	0.465688562691131	ANK2,GJA5	ANK2,GJA5
GO:0086018	SA node cell to atrial cardiac muscle cell signaling	biological process	2/283	8/15302	0.00887	0.465688562691131	ANK2,GJA5	ANK2,GJA5
GO:0006801	superoxide metabolic process	biological process	5/283	69/15302	0.00896	0.466929085545723	LOC119876918,NOS2,NOXO1,OLR1,PON3	LOC119876918,NOS2,NOXO1,OLR1,PON3
GO:0045576	mast cell activation	biological process	5/283	69/15302	0.00896	0.466929085545723	CD226,ENPP3,NR4A3,RAC2,TLR4	CD226,ENPP3,NR4A3,RAC2,TLR4
GO:0060537	muscle tissue development	biological process	16/283	446/15302	0.00901	0.466929085545723	BMP10,GJA5,HDAC9,HEY2,HEYL,HLF,IGFBP5,LRP2,NCAM1,NGFR,SGCE,SHOX2,TBX20,TLL2,TP73,VGLL2	BMP10,GJA5,HDAC9,HEY2,HEYL,HLF,IGFBP5,LRP2,NCAM1,NGFR,SGCE,SHOX2,TBX20,TLL2,TP73,VGLL2
GO:0007267	cell-cell signaling	biological process	47/283	1801/15302	0.00915	0.466929085545723	ABCC8,ACHE,ADORA2A,ANK2,ATP2B2,CACNB2,CCL22,CD70,CHRNA7,CXCL10,DACT1,DLG2,GABBR2,GJA5,GNAI1,GPNMB,HTR1D,IGSF9B,KCND1,KCNJ11,LRP2,LRP4,LZTS1,MAP1B,MTMR7,NCAM1,NGFR,NOS2,NOVA1,NSG1,PYGO1,RAC2,RGS9,SLC1A1,SLC1A3,SLC8A3,SMPD3,SNAP91,STXBP5L,SYT1,SYT3,SYTL3,TNFSF18,TRPA1,UNC13A,VGLL2,ZEB2	ABCC8,ACHE,ADORA2A,ANK2,ATP2B2,CACNB2,CCL22,CD70,CHRNA7,CXCL10,DACT1,DLG2,GABBR2,GJA5,GNAI1,GPNMB,HTR1D,IGSF9B,KCND1,KCNJ11,LRP2,LRP4,LZTS1,MAP1B,MTMR7,NCAM1,NGFR,NOS2,NOVA1,NSG1,PYGO1,RAC2,RGS9,SLC1A1,SLC1A3,SLC8A3,SMPD3,SNAP91,STXBP5L,SYT1,SYT3,SYTL3,TNFSF18,TRPA1,UNC13A,VGLL2,ZEB2
GO:0002790	peptide secretion	biological process	22/283	689/15302	0.00917	0.466929085545723	ABCC8,ACHE,ADORA2A,ALOX15B,BANK1,GABBR2,GAS6,GBP1,GJA5,IL12A,IL1A,IL1R2,KCNJ11,LOC119870378,NLRP1,NOD2,NOS2,SMPD3,STXBP5L,TLR4,TRIM6,TRPA1	ABCC8,ACHE,ADORA2A,ALOX15B,BANK1,GABBR2,GAS6,GBP1,GJA5,IL12A,IL1A,IL1R2,KCNJ11,LOC119870378,NLRP1,NOD2,NOS2,SMPD3,STXBP5L,TLR4,TRIM6,TRPA1
GO:0035556	intracellular signal transduction	biological process	66/283	2707/15302	0.00919	0.466929085545723	ADGRB2,ADORA2A,AKAP3,ANK2,AXL,BANK1,BATF,BMP10,CACNB2,CCL22,CHP2,CHRNA7,CIDEB,CXCL10,DACT1,DCLK1,EPGN,FAT4,FIBIN,FLRT3,GAS6,GBP1,GNAI1,GPNMB,GPR17,GPR65,HCLS1,IGFBP5,IL12A,IL1A,KL,LOC100683203,LOC119870378,LOC119876918,LOC479761,MMP2,MUC5AC,NCAM1,NGFR,NOD2,NOS2,NR5A2,PDIA2,PDZD2,PDZD3,PECAM1,PLA2R1,PLAAT1,PODNL1,PPP1R16B,RAC2,RCAN2,REM1,RHOJ,RORA,RPS6KA5,RTN4R,SCIMP,SMPD3,TLR4,TNFSF18,TP73,TRPA1,…	ADGRB2,ADORA2A,AKAP3,ANK2,AXL,BANK1,BATF,BMP10,CACNB2,CCL22,CHP2,CHRNA7,CIDEB,CXCL10,DACT1,DCLK1,EPGN,FAT4,FIBIN,FLRT3,GAS6,GBP1,GNAI1,GPNMB,GPR17,GPR65,HCLS1,IGFBP5,IL12A,IL1A,KL,LOC100683203,LOC119870378,LOC119876918,LOC479761,MMP2,MUC5AC,NCAM1,NGFR,NOD2,NOS2,NR5A2,PDIA2,PDZD2,PDZD3,PECAM1,PLA2R1,PLAAT1,PODNL1,PPP1R16B,RAC2,RCAN2,REM1,RHOJ,RORA,RPS6KA5,RTN4R,SCIMP,SMPD3,TLR4,TNFSF18,TP73,TRPA1,…
GO:0090066	regulation of anatomical structure size	biological process	23/283	731/15302	0.00921	0.466929085545723	ADORA2A,ATP2B2,DNAJC22,FSTL4,GJA5,HCLS1,MAP1B,MMP2,NCAM1,NOS2,OLR1,OMG,PECAM1,RAC2,RND2,RTN4R,SEMA3D,SMPD3,TMOD1,TP73,USH1C,VGLL2,ZEB2	ADORA2A,ATP2B2,DNAJC22,FSTL4,GJA5,HCLS1,MAP1B,MMP2,NCAM1,NOS2,OLR1,OMG,PECAM1,RAC2,RND2,RTN4R,SEMA3D,SMPD3,TMOD1,TP73,USH1C,VGLL2,ZEB2
GO:0035088	establishment or maintenance of apical/basal cell polarity	biological process	6/283	97/15302	0.00922	0.466929085545723	ACACB,ANK1,CNTN5,PARD6G,SYNE4,TCF15	ACACB,ANK1,CNTN5,PARD6G,SYNE4,TCF15
GO:0048709	oligodendrocyte differentiation	biological process	6/283	97/15302	0.00922	0.466929085545723	ASPA,DLX1,OMG,PRDM8,SLC8A3,TP73	ASPA,DLX1,OMG,PRDM8,SLC8A3,TP73
GO:0061245	establishment or maintenance of bipolar cell polarity	biological process	6/283	97/15302	0.00922	0.466929085545723	ACACB,ANK1,CNTN5,PARD6G,SYNE4,TCF15	ACACB,ANK1,CNTN5,PARD6G,SYNE4,TCF15
GO:0030001	metal ion transport	biological process	27/283	901/15302	0.00922	0.466929085545723	ABCC8,ADORA2A,ANK2,ATP2B2,ATP6V0D2,CACNB2,CHRNA7,CXCL10,GAS6,GJA5,KCND1,KCNJ11,KCNJ2,LOC119876918,LRP2,PITPNM3,REM1,RGS9,SCN8A,SLC1A1,SLC1A3,SLC5A11,SLC5A8,SLC6A13,SLC8A3,TRPA1,TRPM8	ABCC8,ADORA2A,ANK2,ATP2B2,ATP6V0D2,CACNB2,CHRNA7,CXCL10,GAS6,GJA5,KCND1,KCNJ11,KCNJ2,LOC119876918,LRP2,PITPNM3,REM1,RGS9,SCN8A,SLC1A1,SLC1A3,SLC5A11,SLC5A8,SLC6A13,SLC8A3,TRPA1,TRPM8
GO:0045089	positive regulation of innate immune response	biological process	12/283	296/15302	0.00922	0.466929085545723	CD226,DMBT1,IL12A,IL18RAP,MMP2,MUC5AC,NOD2,RAB7B,RFTN1,RPS6KA5,TLR4,TRIM6	CD226,DMBT1,IL12A,IL18RAP,MMP2,MUC5AC,NOD2,RAB7B,RFTN1,RPS6KA5,TLR4,TRIM6
GO:0033267	axon part	cellular component	17/287	487/15280	0.01077	0.467922127659574	ADORA2A,ANK1,DLG2,FLRT3,KCNJ11,LOC100683203,MAP1B,NCAM1,PARD6G,PRPH,PRSS12,RTN4R,SCN8A,SNAP91,SYT1,TRIM9,UNC13A	ADORA2A,ANK1,DLG2,FLRT3,KCNJ11,LOC100683203,MAP1B,NCAM1,PARD6G,PRPH,PRSS12,RTN4R,SCN8A,SNAP91,SYT1,TRIM9,UNC13A
GO:0048934	peripheral nervous system neuron differentiation	biological process	3/283	24/15302	0.00950	0.476723014492754	ONECUT2,SEMA3D,TRIM9	ONECUT2,SEMA3D,TRIM9
GO:0048935	peripheral nervous system neuron development	biological process	3/283	24/15302	0.00950	0.476723014492754	ONECUT2,SEMA3D,TRIM9	ONECUT2,SEMA3D,TRIM9
GO:0016202	regulation of striated muscle tissue development	biological process	8/283	159/15302	0.00953	0.476723014492754	BMP10,HDAC9,HEY2,NCAM1,SHOX2,TBX20,TLL2,TP73	BMP10,HDAC9,HEY2,NCAM1,SHOX2,TBX20,TLL2,TP73
GO:0017157	regulation of exocytosis	biological process	9/283	192/15302	0.00955	0.476723014492754	GABBR2,NCAM1,RAC2,SMPD3,STXBP5L,SYT1,SYT3,SYTL3,UNC13A	GABBR2,NCAM1,RAC2,SMPD3,STXBP5L,SYT1,SYT3,SYTL3,UNC13A
GO:0002684	positive regulation of immune system process	biological process	28/283	947/15302	0.00958	0.476723014492754	AXL,CD226,CXCL10,DMBT1,ENPP3,GAS6,GBP1,HCLS1,IL12A,IL18RAP,IL1A,LOC119876918,MMP2,MNDA,MUC5AC,NOD2,NR4A3,PECAM1,PROS1,RAB7B,RAC2,RFTN1,RPS6KA5,SELL,TLR4,TNFSF18,TRIM58,TRIM6	AXL,CD226,CXCL10,DMBT1,ENPP3,GAS6,GBP1,HCLS1,IL12A,IL18RAP,IL1A,LOC119876918,MMP2,MNDA,MUC5AC,NOD2,NR4A3,PECAM1,PROS1,RAB7B,RAC2,RFTN1,RPS6KA5,SELL,TLR4,TNFSF18,TRIM58,TRIM6
GO:0048588	developmental cell growth	biological process	14/283	372/15302	0.00958	0.476723014492754	CPNE5,DCLK1,FLRT3,FSTL4,MAP1B,OMG,RAC2,RND2,RTN4R,SEMA3D,SYT1,SYT3,UNC13A,ZEB2	CPNE5,DCLK1,FLRT3,FSTL4,MAP1B,OMG,RAC2,RND2,RTN4R,SEMA3D,SYT1,SYT3,UNC13A,ZEB2
GO:0003008	system process	biological process	57/283	2279/15302	0.00965	0.4772704	ABCC8,ADORA2A,ANK2,ATP2B2,ATP8B4,BMP10,CACNB2,CHRNA7,CNTN5,CXCL10,CYP4A11,CYP4A38,CYP7B1,DLG2,F5,FOXP2,GAS6,GJA5,HEY2,HTR1D,IGFBP5,IGSF9B,IL1A,KCND1,KCNJ11,KCNJ2,KL,LRP2,LRRN4,MAP1B,MMP2,MYBPH,NCAM1,NEURL1B,NGFR,NOD2,NOS2,NR3C2,NR4A3,OLR1,PITPNM3,RAC2,SCN8A,SGCE,SLC1A1,SLC1A3,SLC8A3,SMPD3,STXBP5L,SYT1,TBX20,TCF15,TLR4,TMOD1,TRPA1,TRPM8,USH1C	ABCC8,ADORA2A,ANK2,ATP2B2,ATP8B4,BMP10,CACNB2,CHRNA7,CNTN5,CXCL10,CYP4A11,CYP4A38,CYP7B1,DLG2,F5,FOXP2,GAS6,GJA5,HEY2,HTR1D,IGFBP5,IGSF9B,IL1A,KCND1,KCNJ11,KCNJ2,KL,LRP2,LRRN4,MAP1B,MMP2,MYBPH,NCAM1,NEURL1B,NGFR,NOD2,NOS2,NR3C2,NR4A3,OLR1,PITPNM3,RAC2,SCN8A,SGCE,SLC1A1,SLC1A3,SLC8A3,SMPD3,STXBP5L,SYT1,TBX20,TCF15,TLR4,TMOD1,TRPA1,TRPM8,USH1C
GO:0060419	heart growth	biological process	6/283	98/15302	0.00967	0.4772704	ACACB,BMP10,HEY2,NCAM1,TBX20,TP73	ACACB,BMP10,HEY2,NCAM1,TBX20,TP73
GO:0050730	regulation of peptidyl-tyrosine phosphorylation	biological process	11/283	262/15302	0.00973	0.4772704	BANK1,EPGN,GAS6,HCLS1,IL12A,LOC119870378,LRP4,NOD2,PECAM1,TLR4,TNFSF18	BANK1,EPGN,GAS6,HCLS1,IL12A,LOC119870378,LRP4,NOD2,PECAM1,TLR4,TNFSF18
GO:0003206	cardiac chamber morphogenesis	biological process	7/283	128/15302	0.00973	0.4772704	BMP10,GJA5,HEY2,HEYL,LRP2,SHOX2,TBX20	BMP10,GJA5,HEY2,HEYL,LRP2,SHOX2,TBX20
GO:0032680	regulation of tumor necrosis factor production	biological process	7/283	128/15302	0.00973	0.4772704	ABCC8,AXL,CHRNA7,GAS6,GPNMB,NOD2,TLR4	ABCC8,AXL,CHRNA7,GAS6,GPNMB,NOD2,TLR4
GO:0002699	positive regulation of immune effector process	biological process	10/283	227/15302	0.00979	0.478077733711048	CD226,ENPP3,IL12A,IL18RAP,LOC119876918,NOD2,NR4A3,RAC2,TLR4,TRIM6	CD226,ENPP3,IL12A,IL18RAP,LOC119876918,NOD2,NR4A3,RAC2,TLR4,TRIM6
GO:0002682	regulation of immune system process	biological process	39/283	1439/15302	0.00982	0.478077733711048	ADORA2A,AXL,BANK1,CD226,CXCL10,DMBT1,ENPP3,GAS6,GBP1,GPNMB,GPR17,HCLS1,IL12A,IL18RAP,IL1A,IL27,LOC119870378,LOC119876918,LOC475935,LOC488947,MMP2,MNDA,MUC5AC,NEURL1B,NOD2,NR4A3,PECAM1,PROS1,RAB7B,RAC2,RFTN1,RORA,RPS6KA5,SELL,TLR4,TNFSF18,TP73,TRIM58,TRIM6	ADORA2A,AXL,BANK1,CD226,CXCL10,DMBT1,ENPP3,GAS6,GBP1,GPNMB,GPR17,HCLS1,IL12A,IL18RAP,IL1A,IL27,LOC119870378,LOC119876918,LOC475935,LOC488947,MMP2,MNDA,MUC5AC,NEURL1B,NOD2,NR4A3,PECAM1,PROS1,RAB7B,RAC2,RFTN1,RORA,RPS6KA5,SELL,TLR4,TNFSF18,TP73,TRIM58,TRIM6
GO:0048514	blood vessel morphogenesis	biological process	19/283	570/15302	0.00983	0.478077733711048	ABCC8,CHRNA7,CXCL10,EGR3,EPGN,GJA5,GPNMB,HDAC9,HEY2,IL1A,LRP2,MMP2,NGFR,PECAM1,PPP1R16B,RHOJ,RORA,SOX18,TBX20	ABCC8,CHRNA7,CXCL10,EGR3,EPGN,GJA5,GPNMB,HDAC9,HEY2,IL1A,LRP2,MMP2,NGFR,PECAM1,PPP1R16B,RHOJ,RORA,SOX18,TBX20
GO:0032652	regulation of interleukin-1 production	biological process	5/283	71/15302	0.01007	0.488366553672316	GAS6,IL1R2,NLRP1,NOD2,TLR4	GAS6,IL1R2,NLRP1,NOD2,TLR4
GO:0032640	tumor necrosis factor production	biological process	7/283	129/15302	0.01013	0.488590700280112	ABCC8,AXL,CHRNA7,GAS6,GPNMB,NOD2,TLR4	ABCC8,AXL,CHRNA7,GAS6,GPNMB,NOD2,TLR4
GO:0003179	heart valve morphogenesis	biological process	4/283	46/15302	0.01016	0.488590700280112	GJA5,HEY2,HEYL,TBX20	GJA5,HEY2,HEYL,TBX20
GO:0070498	interleukin-1-mediated signaling pathway	biological process	4/283	46/15302	0.01016	0.488590700280112	IL1A,IL1R2,NOD2,RPS6KA5	IL1A,IL1R2,NOD2,RPS6KA5
GO:0006941	striated muscle contraction	biological process	8/283	161/15302	0.01023	0.490582793296089	ANK2,BMP10,CACNB2,GJA5,KCNJ2,MYBPH,SLC8A3,TLR4	ANK2,BMP10,CACNB2,GJA5,KCNJ2,MYBPH,SLC8A3,TLR4
GO:0009612	response to mechanical stimulus	biological process	12/283	301/15302	0.01044	0.497778695652174	ATP2B2,CXCL10,ENTPD2,GABBR2,IGSF9B,KCNJ2,MAP1B,MMP2,NOS2,SLC1A3,TLR4,TRPA1	ATP2B2,CXCL10,ENTPD2,GABBR2,IGSF9B,KCNJ2,MAP1B,MMP2,NOS2,SLC1A3,TLR4,TRPA1
GO:0009966	regulation of signal transduction	biological process	78/283	3315/15302	0.01057	0.497778695652174	ADORA2A,AKAP3,ALOX15B,ATP6V0D2,AXL,BANK1,BMP10,CCL22,CD226,CHP2,CHRDL1,CHRNA7,CIDEB,CXCL10,CYP7B1,DACT1,DLX1,EPGN,FLRT3,FRMPD1,FSTL4,GAS6,GBP1,GNAI1,GPNMB,GPR17,GPR65,GXYLT2,HCLS1,HEY2,HEYL,IGFBP5,IGSF9B,IL12A,IL1A,IL1R2,IL37,KL,LOC119870378,LOC119876918,LOC479761,LRP2,LRP4,MMP2,MTMR7,NCAM1,NEURL1B,NGFR,NOD2,NREP,ONECUT2,PDIA2,PDZD3,PECAM1,PITPNM3,PLA2R1,PLIN5,PODNL1,PPP1R16B,RAB7B,RAC2,RCAN2,RGS…	ADORA2A,AKAP3,ALOX15B,ATP6V0D2,AXL,BANK1,BMP10,CCL22,CD226,CHP2,CHRDL1,CHRNA7,CIDEB,CXCL10,CYP7B1,DACT1,DLX1,EPGN,FLRT3,FRMPD1,FSTL4,GAS6,GBP1,GNAI1,GPNMB,GPR17,GPR65,GXYLT2,HCLS1,HEY2,HEYL,IGFBP5,IGSF9B,IL12A,IL1A,IL1R2,IL37,KL,LOC119870378,LOC119876918,LOC479761,LRP2,LRP4,MMP2,MTMR7,NCAM1,NEURL1B,NGFR,NOD2,NREP,ONECUT2,PDIA2,PDZD3,PECAM1,PITPNM3,PLA2R1,PLIN5,PODNL1,PPP1R16B,RAB7B,RAC2,RCAN2,RGS…
GO:0007422	peripheral nervous system development	biological process	8/283	162/15302	0.01060	0.497778695652174	ADGRB2,HEYL,NEURL1B,ONECUT2,RAC2,SCN8A,SEMA3D,TRIM9	ADGRB2,HEYL,NEURL1B,ONECUT2,RAC2,SCN8A,SEMA3D,TRIM9
GO:0010771	negative regulation of cell morphogenesis involved in differentiation	biological process	6/283	100/15302	0.01062	0.497778695652174	FSTL4,GBP1,LRP4,NGFR,OMG,RTN4R	FSTL4,GBP1,LRP4,NGFR,OMG,RTN4R
GO:0048644	muscle organ morphogenesis	biological process	6/283	100/15302	0.01062	0.497778695652174	BMP10,HEY2,LRP2,SHOX2,TBX20,TCF15	BMP10,HEY2,LRP2,SHOX2,TBX20,TCF15
GO:0032660	regulation of interleukin-17 production	biological process	3/283	25/15302	0.01065	0.497778695652174	IL12A,NOD2,TLR4	IL12A,NOD2,TLR4
GO:0042331	phototaxis	biological process	3/283	25/15302	0.01065	0.497778695652174	ACHE,SNAP91,TRPA1	ACHE,SNAP91,TRPA1
GO:0060343	trabecula formation	biological process	3/283	25/15302	0.01065	0.497778695652174	BMP10,HEY2,MMP2	BMP10,HEY2,MMP2
GO:0051241	negative regulation of multicellular organismal process	biological process	38/283	1401/15302	0.01065	0.497778695652174	ABCC8,AXL,BANK1,BMP10,CHRNA7,CXCL10,DLX1,FSTL4,GAS6,GBP1,GJA5,GPNMB,GPR173,HDAC9,HEY2,HS3ST5,IGFBP5,IL12A,IL1A,IL1R2,LOC119870378,LRP4,MMP2,NCAM1,NEURL1B,NGFR,NOD2,OMG,PROS1,PRTG,RPS6KA5,RTN4R,SERPINB2,TFPI,TLL2,TLR4,TNFSF18,TP73	ABCC8,AXL,BANK1,BMP10,CHRNA7,CXCL10,DLX1,FSTL4,GAS6,GBP1,GJA5,GPNMB,GPR173,HDAC9,HEY2,HS3ST5,IGFBP5,IL12A,IL1A,IL1R2,LOC119870378,LRP4,MMP2,NCAM1,NEURL1B,NGFR,NOD2,OMG,PROS1,PRTG,RPS6KA5,RTN4R,SERPINB2,TFPI,TLL2,TLR4,TNFSF18,TP73
GO:0002718	regulation of cytokine production involved in immune response	biological process	5/283	72/15302	0.01067	0.497778695652174	CD226,NOD2,NR4A3,TLR4,TRIM6	CD226,NOD2,NR4A3,TLR4,TRIM6
GO:0001944	vasculature development	biological process	22/283	699/15302	0.01073	0.499221246612466	ABCC8,ANTXR1,CHRNA7,CXCL10,DLX3,EGR3,EPGN,GJA5,GPNMB,HDAC9,HEY2,IL1A,LAMA4,LRP2,MMP2,NGFR,PECAM1,PPP1R16B,RHOJ,RORA,SOX18,TBX20	ABCC8,ANTXR1,CHRNA7,CXCL10,DLX3,EGR3,EPGN,GJA5,GPNMB,HDAC9,HEY2,IL1A,LAMA4,LRP2,MMP2,NGFR,PECAM1,PPP1R16B,RHOJ,RORA,SOX18,TBX20
GO:0002376	immune system process	biological process	67/283	2777/15302	0.01089	0.505296	ADORA2A,ANK1,ATP8B4,AXL,BANK1,BATF,BATF3,CCL22,CD226,CH25H,CRISPLD2,CXCL10,CYP7B1,DMBT1,ENPP3,FGL2,GAS6,GBP1,GBP6,GPNMB,GPR17,GPR65,HCLS1,HDAC9,IL12A,IL18RAP,IL1A,IL1R2,IL27,IL37,IRF8,KLF1,LOC119870378,LOC119876918,LOC475935,LOC488947,MMP2,MNDA,MUC5AC,NCAM1,NEURL1B,NGFR,NOD2,NOS2,NR4A3,OLR1,PECAM1,PROS1,PYGO1,RAB33A,RAB7B,RAC2,RFTN1,RORA,RPS6KA5,SELL,SEMA3D,SLC8A3,SLPI,SMPD3,TBX20,TLR4,TNFSF18,TP…	ADORA2A,ANK1,ATP8B4,AXL,BANK1,BATF,BATF3,CCL22,CD226,CH25H,CRISPLD2,CXCL10,CYP7B1,DMBT1,ENPP3,FGL2,GAS6,GBP1,GBP6,GPNMB,GPR17,GPR65,HCLS1,HDAC9,IL12A,IL18RAP,IL1A,IL1R2,IL27,IL37,IRF8,KLF1,LOC119870378,LOC119876918,LOC475935,LOC488947,MMP2,MNDA,MUC5AC,NCAM1,NEURL1B,NGFR,NOD2,NOS2,NR4A3,OLR1,PECAM1,PROS1,PYGO1,RAB33A,RAB7B,RAC2,RFTN1,RORA,RPS6KA5,SELL,SEMA3D,SLC8A3,SLPI,SMPD3,TBX20,TLR4,TNFSF18,TP…
GO:1903555	regulation of tumor necrosis factor superfamily cytokine production	biological process	7/283	131/15302	0.01097	0.50719440860215	ABCC8,AXL,CHRNA7,GAS6,GPNMB,NOD2,TLR4	ABCC8,AXL,CHRNA7,GAS6,GPNMB,NOD2,TLR4
GO:0120036	plasma membrane bounded cell projection organization	biological process	50/283	1961/15302	0.01099	0.50719440860215	ACHE,ADAMTSL1,ADORA2A,ANK2,ATP2B2,CAP2,CPNE5,DACT1,DCLK1,FAT4,FLRT3,FSTL4,GIPC2,IGSF9B,LRFN2,LRP2,LRP4,LZTS1,MAP1B,MCIDAS,MMP2,NCAM1,NGFR,NR4A3,NR5A2,NREP,OGN,OMG,ONECUT2,PARD6G,PPP1R16B,PRDM8,RAC2,RND2,RPS6KA5,RTN4R,SEMA3D,SHOX2,SIM1,SMC1B,SNAP91,SYT1,SYT3,TBX20,TLL2,TRIM9,UBXN10,UNC13A,USH1C,ZEB2	ACHE,ADAMTSL1,ADORA2A,ANK2,ATP2B2,CAP2,CPNE5,DACT1,DCLK1,FAT4,FLRT3,FSTL4,GIPC2,IGSF9B,LRFN2,LRP2,LRP4,LZTS1,MAP1B,MCIDAS,MMP2,NCAM1,NGFR,NR4A3,NR5A2,NREP,OGN,OMG,ONECUT2,PARD6G,PPP1R16B,PRDM8,RAC2,RND2,RPS6KA5,RTN4R,SEMA3D,SHOX2,SIM1,SMC1B,SNAP91,SYT1,SYT3,TBX20,TLL2,TRIM9,UBXN10,UNC13A,USH1C,ZEB2
GO:0043195	terminal bouton	cellular component	8/287	163/15280	0.01196	0.508798333333333	LOC100683203,NCAM1,PARD6G,PRPH,PRSS12,SNAP91,SYT1,UNC13A	LOC100683203,NCAM1,PARD6G,PRPH,PRSS12,SNAP91,SYT1,UNC13A
GO:0002730	regulation of dendritic cell cytokine production	biological process	2/283	9/15302	0.01126	0.509182152230971	NOD2,TLR4	NOD2,TLR4
GO:0014819	regulation of skeletal muscle contraction	biological process	2/283	9/15302	0.01126	0.509182152230971	KCNJ2,SLC8A3	KCNJ2,SLC8A3
GO:0032610	interleukin-1 alpha production	biological process	2/283	9/15302	0.01126	0.509182152230971	IL1R2,NLRP1	IL1R2,NLRP1
GO:0035744	T-helper 1 cell cytokine production	biological process	2/283	9/15302	0.01126	0.509182152230971	IL12A,IL18RAP	IL12A,IL18RAP
GO:0086070	SA node cell to atrial cardiac muscle cell communication	biological process	2/283	9/15302	0.01126	0.509182152230971	ANK2,GJA5	ANK2,GJA5
GO:0097048	dendritic cell apoptotic process	biological process	2/283	9/15302	0.01126	0.509182152230971	AXL,GAS6	AXL,GAS6
GO:2000668	regulation of dendritic cell apoptotic process	biological process	2/283	9/15302	0.01126	0.509182152230971	AXL,GAS6	AXL,GAS6
GO:0014855	striated muscle cell proliferation	biological process	5/283	73/15302	0.01128	0.509182152230971	BMP10,HEY2,NCAM1,TBX20,TP73	BMP10,HEY2,NCAM1,TBX20,TP73
GO:0002460	adaptive immune response based on somatic recombination of immune receptors built from immunoglobuli...	biological process	10/283	232/15302	0.01130	0.509182152230971	BATF,CD226,IL12A,IL18RAP,IL27,NOD2,RFTN1,RORA,TLR4,TNFSF18	BATF,CD226,IL12A,IL18RAP,IL27,NOD2,RFTN1,RORA,TLR4,TNFSF18
GO:0003015	heart process	biological process	11/283	268/15302	0.01139	0.511894031413613	ANK2,ATP2B2,BMP10,CACNB2,GJA5,HEY2,KCNJ2,NOS2,SLC1A1,SLC8A3,TBX20	ANK2,ATP2B2,BMP10,CACNB2,GJA5,HEY2,KCNJ2,NOS2,SLC1A1,SLC8A3,TBX20
GO:0005605	basal lamina	cellular component	3/287	26/15280	0.01239	0.513302745098039	ACHE,ENTPD2,LAMA4	ACHE,ENTPD2,LAMA4
GO:0016020	membrane	cellular component	151/287	7014/15280	0.01257	0.513302745098039	ABCC8,ABO,ACACB,ACHE,ADGRB2,ADGRF2,ADORA2A,ALOX15B,ANK1,ANK2,ANTXR1,ANXA13,ASPRV1,ATP2B2,ATP6V0D2,ATP8B3,ATP8B4,AXL,B3GNT3,C28H10orf90,C2CD4A,CA4,CACNB2,CD226,CD70,CDRT1,CH25H,CHDH,CHP2,CHRNA7,CHST2,CMTM2,CNFN,CNTN5,CXCL10,CYP1A2,CYP24A1,CYP4A11,CYP4A38,CYP7B1,DLG2,DLGAP3,DMBT1,DNAJC22,DUOXA1,DYSF,ENPP3,ENTPD2,EPGN,F5,FIBCD1,FLRT3,FRMPD1,GABBR2,GBP1,GJA5,GNAI1,GPNMB,GPR17,GPR173,GPR65,GXYLT2,HCLS…	ABCC8,ABO,ACACB,ACHE,ADGRB2,ADGRF2,ADORA2A,ALOX15B,ANK1,ANK2,ANTXR1,ANXA13,ASPRV1,ATP2B2,ATP6V0D2,ATP8B3,ATP8B4,AXL,B3GNT3,C28H10orf90,C2CD4A,CA4,CACNB2,CD226,CD70,CDRT1,CH25H,CHDH,CHP2,CHRNA7,CHST2,CMTM2,CNFN,CNTN5,CXCL10,CYP1A2,CYP24A1,CYP4A11,CYP4A38,CYP7B1,DLG2,DLGAP3,DMBT1,DNAJC22,DUOXA1,DYSF,ENPP3,ENTPD2,EPGN,F5,FIBCD1,FLRT3,FRMPD1,GABBR2,GBP1,GJA5,GNAI1,GPNMB,GPR17,GPR173,GPR65,GXYLT2,HCLS…
GO:0031256	leading edge membrane	cellular component	7/287	133/15280	0.01282	0.513302745098039	ADORA2A,ANK1,ANTXR1,KCNJ11,NGFR,SCIMP,SGCE	ADORA2A,ANK1,ANTXR1,KCNJ11,NGFR,SCIMP,SGCE
GO:0042060	wound healing	biological process	19/283	579/15302	0.01147	0.514143498694517	ABCC8,ADORA2A,AXL,DMBT1,DYSF,ENTPD2,F5,GAS6,IL1A,LARGE1,LOC119876918,NOS2,PECAM1,PROS1,RAC2,SEMA3D,SERPINB2,TFPI,TLR4	ABCC8,ADORA2A,AXL,DMBT1,DYSF,ENTPD2,F5,GAS6,IL1A,LARGE1,LOC119876918,NOS2,PECAM1,PROS1,RAC2,SEMA3D,SERPINB2,TFPI,TLR4
GO:0002695	negative regulation of leukocyte activation	biological process	8/283	165/15302	0.01175	0.516769773299748	ADORA2A,AXL,BANK1,ENPP3,GPNMB,LOC119870378,MNDA,TNFSF18	ADORA2A,AXL,BANK1,ENPP3,GPNMB,LOC119870378,MNDA,TNFSF18
GO:0035637	multicellular organismal signaling	biological process	8/283	165/15302	0.01175	0.516769773299748	ANK2,ATP2B2,CACNB2,GJA5,KCNJ2,SCN8A,SLC8A3,TRPA1	ANK2,ATP2B2,CACNB2,GJA5,KCNJ2,SCN8A,SLC8A3,TRPA1
GO:0042743	hydrogen peroxide metabolic process	biological process	4/283	48/15302	0.01177	0.516769773299748	CYP1A2,DUOXA1,NOXO1,RAC2	CYP1A2,DUOXA1,NOXO1,RAC2
GO:0006820	anion transport	biological process	20/283	622/15302	0.01183	0.516769773299748	ACACB,ADORA2A,ATP8B3,ATP8B4,CA4,CYP4A11,CYP4A38,IL1A,LRP2,NOS2,PITPNM3,PLA2R1,SLC16A4,SLC16A6,SLC1A1,SLC1A3,SLC38A3,SLC5A8,SLC6A13,TRPA1	ACACB,ADORA2A,ATP8B3,ATP8B4,CA4,CYP4A11,CYP4A38,IL1A,LRP2,NOS2,PITPNM3,PLA2R1,SLC16A4,SLC16A6,SLC1A1,SLC1A3,SLC38A3,SLC5A8,SLC6A13,TRPA1
GO:0006691	leukotriene metabolic process	biological process	3/283	26/15302	0.01188	0.516769773299748	CYP4A11,CYP4A38,TLR4	CYP4A11,CYP4A38,TLR4
GO:0032928	regulation of superoxide anion generation	biological process	3/283	26/15302	0.01188	0.516769773299748	LOC119876918,OLR1,PON3	LOC119876918,OLR1,PON3
GO:0048670	regulation of collateral sprouting	biological process	3/283	26/15302	0.01188	0.516769773299748	FSTL4,OMG,RND2	FSTL4,OMG,RND2
GO:0060306	regulation of membrane repolarization	biological process	3/283	26/15302	0.01188	0.516769773299748	ANK2,GJA5,KCNJ2	ANK2,GJA5,KCNJ2
GO:0086019	cell-cell signaling involved in cardiac conduction	biological process	3/283	26/15302	0.01188	0.516769773299748	ANK2,CACNB2,GJA5	ANK2,CACNB2,GJA5
GO:0099622	cardiac muscle cell membrane repolarization	biological process	3/283	26/15302	0.01188	0.516769773299748	ANK2,GJA5,KCNJ2	ANK2,GJA5,KCNJ2
GO:0002292	T cell differentiation involved in immune response	biological process	5/283	74/15302	0.01192	0.516769773299748	BATF,IL12A,IL27,RORA,TNFSF18	BATF,IL12A,IL27,RORA,TNFSF18
GO:0003208	cardiac ventricle morphogenesis	biological process	5/283	74/15302	0.01192	0.516769773299748	BMP10,HEY2,HEYL,LRP2,TBX20	BMP10,HEY2,HEYL,LRP2,TBX20
GO:0060411	cardiac septum morphogenesis	biological process	5/283	74/15302	0.01192	0.516769773299748	GJA5,HEY2,HEYL,LRP2,TBX20	GJA5,HEY2,HEYL,LRP2,TBX20
GO:0071356	cellular response to tumor necrosis factor	biological process	10/283	234/15302	0.01195	0.516769773299748	CCL22,CD70,ENTPD2,GAS6,GBP1,KCNJ11,NGFR,NOS2,RORA,TNFSF18	CCL22,CD70,ENTPD2,GAS6,GBP1,KCNJ11,NGFR,NOS2,RORA,TNFSF18
GO:0048584	positive regulation of response to stimulus	biological process	58/283	2353/15302	0.01205	0.519784924623116	ADORA2A,ALOX15B,AXL,BANK1,BMP10,CCL22,CD226,CHP2,CHRNA7,CIDEB,CXCL10,DACT1,DMBT1,EPGN,GAS6,GBP1,GPNMB,GPR17,GPR65,HCLS1,IGFBP5,IGSF9B,IL12A,IL18RAP,IL1A,KL,LOC119870378,LOC119876918,LOC479761,MMP2,MNDA,MUC5AC,NCAM1,NEURL1B,NGFR,NOD2,NR4A3,PECAM1,PLA2R1,PROS1,RAB7B,RAC2,RFTN1,RGS9,RPS6KA5,RTN4R,SCIMP,SELL,SHOX2,SMPD3,TLL2,TLR4,TNFSF18,TP73,TRIM6,TRPA1,UNC13A,ZEB2	ADORA2A,ALOX15B,AXL,BANK1,BMP10,CCL22,CD226,CHP2,CHRNA7,CIDEB,CXCL10,DACT1,DMBT1,EPGN,GAS6,GBP1,GPNMB,GPR17,GPR65,HCLS1,IGFBP5,IGSF9B,IL12A,IL18RAP,IL1A,KL,LOC119870378,LOC119876918,LOC479761,MMP2,MNDA,MUC5AC,NCAM1,NEURL1B,NGFR,NOD2,NR4A3,PECAM1,PLA2R1,PROS1,RAB7B,RAC2,RFTN1,RGS9,RPS6KA5,RTN4R,SCIMP,SELL,SHOX2,SMPD3,TLL2,TLR4,TNFSF18,TP73,TRIM6,TRPA1,UNC13A,ZEB2
GO:0007507	heart development	biological process	22/283	707/15302	0.01212	0.521494135338346	ACACB,ANK2,BMP10,CNTN5,FAT4,FLRT3,GJA5,HDAC9,HEY2,HEYL,IL1A,LRP2,MMP2,NCAM1,RBM20,SEMA3D,SHOX2,SOX18,TBX20,TP73,UBXN10,ZEB2	ACACB,ANK2,BMP10,CNTN5,FAT4,FLRT3,GJA5,HDAC9,HEY2,HEYL,IL1A,LRP2,MMP2,NCAM1,RBM20,SEMA3D,SHOX2,SOX18,TBX20,TP73,UBXN10,ZEB2
GO:0019932	second-messenger-mediated signaling	biological process	15/283	422/15302	0.01218	0.5227656	ADGRB2,ADORA2A,ANK2,CACNB2,CHP2,CXCL10,GBP1,GNAI1,GPR65,NCAM1,NOS2,NR5A2,PDZD3,RCAN2,TRPA1	ADGRB2,ADORA2A,ANK2,CACNB2,CHP2,CXCL10,GBP1,GNAI1,GPR65,NCAM1,NOS2,NR5A2,PDZD3,RCAN2,TRPA1
GO:0071706	tumor necrosis factor superfamily cytokine production	biological process	7/283	134/15302	0.01232	0.527455760598504	ABCC8,AXL,CHRNA7,GAS6,GPNMB,NOD2,TLR4	ABCC8,AXL,CHRNA7,GAS6,GPNMB,NOD2,TLR4
GO:0010647	positive regulation of cell communication	biological process	49/283	1927/15302	0.01240	0.529560199004975	ADORA2A,ALOX15B,AXL,BANK1,BMP10,CCL22,CD226,CHP2,CHRNA7,CIDEB,CXCL10,DACT1,EPGN,GAS6,GJA5,GPNMB,GPR17,GPR65,HCLS1,IGFBP5,IGSF9B,IL12A,IL1A,KL,LOC119870378,LOC479761,NCAM1,NEURL1B,NGFR,NOD2,NSG1,PECAM1,PLA2R1,RGS9,RTN4R,SCIMP,SHOX2,SLC1A3,SLC8A3,SMPD3,SYT1,TLL2,TLR4,TNFSF18,TP73,TRIM6,TRPA1,UNC13A,ZEB2	ADORA2A,ALOX15B,AXL,BANK1,BMP10,CCL22,CD226,CHP2,CHRNA7,CIDEB,CXCL10,DACT1,EPGN,GAS6,GJA5,GPNMB,GPR17,GPR65,HCLS1,IGFBP5,IGSF9B,IL12A,IL1A,KL,LOC119870378,LOC479761,NCAM1,NEURL1B,NGFR,NOD2,NSG1,PECAM1,PLA2R1,RGS9,RTN4R,SCIMP,SHOX2,SLC1A3,SLC8A3,SMPD3,SYT1,TLL2,TLR4,TNFSF18,TP73,TRIM6,TRPA1,UNC13A,ZEB2
GO:0003205	cardiac chamber development	biological process	8/283	167/15302	0.01257	0.532377142857143	ANK2,BMP10,GJA5,HEY2,HEYL,LRP2,SHOX2,TBX20	ANK2,BMP10,GJA5,HEY2,HEYL,LRP2,SHOX2,TBX20
GO:0008652	cellular amino acid biosynthetic process	biological process	5/283	75/15302	0.01259	0.532377142857143	AASS,ASPA,NAALAD2,SLC1A3,UPB1	AASS,ASPA,NAALAD2,SLC1A3,UPB1
GO:0017158	regulation of calcium ion-dependent exocytosis	biological process	5/283	75/15302	0.01259	0.532377142857143	GABBR2,SYT1,SYT3,SYTL3,UNC13A	GABBR2,SYT1,SYT3,SYTL3,UNC13A
GO:0046579	positive regulation of Ras protein signal transduction	biological process	5/283	75/15302	0.01259	0.532377142857143	GPR17,GPR65,LOC479761,NGFR,RTN4R	GPR17,GPR65,LOC479761,NGFR,RTN4R
GO:0046676	negative regulation of insulin secretion	biological process	4/283	49/15302	0.01264	0.533133725490196	ABCC8,GABBR2,KCNJ11,STXBP5L	ABCC8,GABBR2,KCNJ11,STXBP5L
GO:0006928	movement of cell or subcellular component	biological process	58/283	2359/15302	0.01267	0.533133725490196	ABCC8,ABI3,ADAMTSL1,ALOX15B,ANK2,AXL,BMP10,CACNB2,CAP2,CCL22,CH25H,CXCL10,CYP7B1,DCLK1,DLG2,EGR3,FLRT3,GAS6,GIPC2,GJA5,GPNMB,GPR173,HCLS1,HDAC9,IGFBP5,IGSF9B,IL12A,IL1A,KCNJ2,LOC119876918,LOC475935,MAP1B,MMP2,MTMR7,NCAM1,NGFR,NOD2,NR4A3,OLR1,ONECUT2,PARD6G,PECAM1,PHACTR1,PROS1,RAC2,RHOJ,RPS6KA5,SELL,SEMA3D,SIM1,SOX18,TBX20,TLL2,TMOD1,TNFSF18,TRIM58,TRIM9,ZEB2	ABCC8,ABI3,ADAMTSL1,ALOX15B,ANK2,AXL,BMP10,CACNB2,CAP2,CCL22,CH25H,CXCL10,CYP7B1,DCLK1,DLG2,EGR3,FLRT3,GAS6,GIPC2,GJA5,GPNMB,GPR173,HCLS1,HDAC9,IGFBP5,IGSF9B,IL12A,IL1A,KCNJ2,LOC119876918,LOC475935,MAP1B,MMP2,MTMR7,NCAM1,NGFR,NOD2,NR4A3,OLR1,ONECUT2,PARD6G,PECAM1,PHACTR1,PROS1,RAC2,RHOJ,RPS6KA5,SELL,SEMA3D,SIM1,SOX18,TBX20,TLL2,TMOD1,TNFSF18,TRIM58,TRIM9,ZEB2
GO:0008283	cell proliferation	biological process	57/283	2313/15302	0.01290	0.541484596577017	ABCC8,ABO,ACHE,ADORA2A,ALOX15B,BMP10,CD70,CHP2,CHRNA7,CXCL10,CYP7B1,DLX6,EGR3,EGR4,ELF5,ENPP3,EPGN,FAT4,GAS6,GPNMB,HCLS1,HEY2,IGFBP5,IL12A,IL18RAP,IL1A,IL27,KRT5,L3MBTL4,L3MBTL4_1,LOC119876918,LOC475935,LRP2,MMP2,MNDA,NCAM1,NGFR,NOD2,NOS2,NR3C2,NR4A3,NR5A2,OGN,PARD6G,PPP1R16B,RAC2,RORA,SEMA3D,SHOX2,SOX18,TBX20,TET1,TLR4,TNFSF18,TP73,VGLL2,ZEB2	ABCC8,ABO,ACHE,ADORA2A,ALOX15B,BMP10,CD70,CHP2,CHRNA7,CXCL10,CYP7B1,DLX6,EGR3,EGR4,ELF5,ENPP3,EPGN,FAT4,GAS6,GPNMB,HCLS1,HEY2,IGFBP5,IL12A,IL18RAP,IL1A,IL27,KRT5,L3MBTL4,L3MBTL4_1,LOC119876918,LOC475935,LRP2,MMP2,MNDA,NCAM1,NGFR,NOD2,NOS2,NR3C2,NR4A3,NR5A2,OGN,PARD6G,PPP1R16B,RAC2,RORA,SEMA3D,SHOX2,SOX18,TBX20,TET1,TLR4,TNFSF18,TP73,VGLL2,ZEB2
GO:0004497	monooxygenase activity	molecular function	7/259	80/13372	0.00090	0.546613333333333	CH25H,CYP1A2,CYP24A1,CYP4A11,CYP4A38,CYP7B1,NOS2	CH25H,CYP1A2,CYP24A1,CYP4A11,CYP4A38,CYP7B1,NOS2
GO:0008405	arachidonic acid 11,12-epoxygenase activity	molecular function	2/259	3/13372	0.00111	0.546613333333333	CYP4A11,CYP4A38	CYP4A11,CYP4A38
GO:0018685	alkane 1-monooxygenase activity	molecular function	2/259	3/13372	0.00111	0.546613333333333	CYP4A11,CYP4A38	CYP4A11,CYP4A38
GO:0035939	microsatellite binding	molecular function	2/259	3/13372	0.00111	0.546613333333333	HEY2,HEYL	HEY2,HEYL
GO:0050051	leukotriene-B4 20-monooxygenase activity	molecular function	2/259	3/13372	0.00111	0.546613333333333	CYP4A11,CYP4A38	CYP4A11,CYP4A38
GO:0072358	cardiovascular system development	biological process	22/283	712/15302	0.01306	0.546863609756098	ABCC8,ANTXR1,CHRNA7,CXCL10,DLX3,EGR3,EPGN,GJA5,GPNMB,HDAC9,HEY2,IL1A,LAMA4,LRP2,MMP2,NGFR,PECAM1,PPP1R16B,RHOJ,RORA,SOX18,TBX20	ABCC8,ANTXR1,CHRNA7,CXCL10,DLX3,EGR3,EPGN,GJA5,GPNMB,HDAC9,HEY2,IL1A,LAMA4,LRP2,MMP2,NGFR,PECAM1,PPP1R16B,RHOJ,RORA,SOX18,TBX20
GO:0014706	striated muscle tissue development	biological process	15/283	426/15302	0.01318	0.550545596107056	BMP10,GJA5,HDAC9,HEY2,HEYL,HLF,LRP2,NCAM1,NGFR,SGCE,SHOX2,TBX20,TLL2,TP73,VGLL2	BMP10,GJA5,HDAC9,HEY2,HEYL,HLF,LRP2,NCAM1,NGFR,SGCE,SHOX2,TBX20,TLL2,TP73,VGLL2
GO:0035239	tube morphogenesis	biological process	35/283	1285/15302	0.01329	0.552867796610169	ABCC8,ATP6V0D2,CHRNA7,CXCL10,DACT1,DLX1,DLX3,EGR3,EPGN,FAT4,GJA5,GPNMB,HDAC9,HEY2,IL1A,LRP2,MMP2,NCAM1,NEURL1B,NGFR,NR4A3,NR5A2,PARD6G,PECAM1,PPP1R16B,RAC2,RHOJ,RORA,SHOX2,SOX18,TBX20,TLL2,TP73,VGLL2,ZEB2	ABCC8,ATP6V0D2,CHRNA7,CXCL10,DACT1,DLX1,DLX3,EGR3,EPGN,FAT4,GJA5,GPNMB,HDAC9,HEY2,IL1A,LRP2,MMP2,NCAM1,NEURL1B,NGFR,NR4A3,NR5A2,PARD6G,PECAM1,PPP1R16B,RAC2,RHOJ,RORA,SHOX2,SOX18,TBX20,TLL2,TP73,VGLL2,ZEB2
GO:0021675	nerve development	biological process	6/283	105/15302	0.01330	0.552867796610169	CNTN5,DLX1,DLX3,NGFR,SLC1A3,UNC13A	CNTN5,DLX1,DLX3,NGFR,SLC1A3,UNC13A
GO:0007165	signal transduction	biological process	122/283	5600/15302	0.01337	0.554435169082126	ADGRB2,ADGRF2,ADORA2A,AKAP3,ALOX15B,ANK2,ANTXR1,ATP6V0D2,AXL,BANK1,BATF,BMP10,BTBD11,CABP5,CACNB2,CAP2,CCL22,CD226,CD70,CHP2,CHRDL1,CHRNA7,CIDEB,CXCL10,CYP24A1,CYP7B1,DACT1,DCLK1,DLX1,DMBT1,ENTPD2,EPGN,FAT4,FIBIN,FLRT3,FRMPD1,FSTL4,GABBR2,GAS6,GBP1,GNAI1,GPNMB,GPR17,GPR173,GPR65,GXYLT2,HCLS1,HEY2,HEYL,HTR1D,IGFBP5,IGSF9B,IL12A,IL18RAP,IL1A,IL1R2,IL27,IL37,IRF8,KL,LOC100683203,LOC119870378,LOC1198…	ADGRB2,ADGRF2,ADORA2A,AKAP3,ALOX15B,ANK2,ANTXR1,ATP6V0D2,AXL,BANK1,BATF,BMP10,BTBD11,CABP5,CACNB2,CAP2,CCL22,CD226,CD70,CHP2,CHRDL1,CHRNA7,CIDEB,CXCL10,CYP24A1,CYP7B1,DACT1,DCLK1,DLX1,DMBT1,ENTPD2,EPGN,FAT4,FIBIN,FLRT3,FRMPD1,FSTL4,GABBR2,GAS6,GBP1,GNAI1,GPNMB,GPR17,GPR173,GPR65,GXYLT2,HCLS1,HEY2,HEYL,HTR1D,IGFBP5,IGSF9B,IL12A,IL18RAP,IL1A,IL1R2,IL27,IL37,IRF8,KL,LOC100683203,LOC119870378,LOC1198…
GO:0042088	T-helper 1 type immune response	biological process	4/283	50/15302	0.01354	0.558785384615385	IL12A,IL18RAP,IL27,TLR4	IL12A,IL18RAP,IL27,TLR4
GO:0043268	positive regulation of potassium ion transport	biological process	4/283	50/15302	0.01354	0.558785384615385	ABCC8,ANK2,KCNJ2,LOC119876918	ABCC8,ANK2,KCNJ2,LOC119876918
GO:0030863	cortical cytoskeleton	cellular component	6/287	105/15280	0.01426	0.559979230769231	ANK1,CAP2,HCLS1,NOS2,PSTPIP1,TMOD1	ANK1,CAP2,HCLS1,NOS2,PSTPIP1,TMOD1
GO:0003279	cardiac septum development	biological process	6/283	106/15302	0.01388	0.564555271867612	ANK2,GJA5,HEY2,HEYL,LRP2,TBX20	ANK2,GJA5,HEY2,HEYL,LRP2,TBX20
GO:0030030	cell projection organization	biological process	50/283	1987/15302	0.01389	0.564555271867612	ACHE,ADAMTSL1,ADORA2A,ANK2,ATP2B2,CAP2,CPNE5,DACT1,DCLK1,FAT4,FLRT3,FSTL4,GIPC2,IGSF9B,LRFN2,LRP2,LRP4,LZTS1,MAP1B,MCIDAS,MMP2,NCAM1,NGFR,NR4A3,NR5A2,NREP,OGN,OMG,ONECUT2,PARD6G,PPP1R16B,PRDM8,RAC2,RND2,RPS6KA5,RTN4R,SEMA3D,SHOX2,SIM1,SMC1B,SNAP91,SYT1,SYT3,TBX20,TLL2,TRIM9,UBXN10,UNC13A,USH1C,ZEB2	ACHE,ADAMTSL1,ADORA2A,ANK2,ATP2B2,CAP2,CPNE5,DACT1,DCLK1,FAT4,FLRT3,FSTL4,GIPC2,IGSF9B,LRFN2,LRP2,LRP4,LZTS1,MAP1B,MCIDAS,MMP2,NCAM1,NGFR,NR4A3,NR5A2,NREP,OGN,OMG,ONECUT2,PARD6G,PPP1R16B,PRDM8,RAC2,RND2,RPS6KA5,RTN4R,SEMA3D,SHOX2,SIM1,SMC1B,SNAP91,SYT1,SYT3,TBX20,TLL2,TRIM9,UBXN10,UNC13A,USH1C,ZEB2
GO:0002371	dendritic cell cytokine production	biological process	2/283	10/15302	0.01391	0.564555271867612	NOD2,TLR4	NOD2,TLR4
GO:0019695	choline metabolic process	biological process	2/283	10/15302	0.01391	0.564555271867612	ACHE,CHDH	ACHE,CHDH
GO:0031999	negative regulation of fatty acid beta-oxidation	biological process	2/283	10/15302	0.01391	0.564555271867612	ACACB,PLIN5	ACACB,PLIN5
GO:0043249	erythrocyte maturation	biological process	2/283	10/15302	0.01391	0.564555271867612	KLF1,TRIM58	KLF1,TRIM58
GO:2000510	positive regulation of dendritic cell chemotaxis	biological process	2/283	10/15302	0.01391	0.564555271867612	GAS6,IL12A	GAS6,IL12A
GO:0080134	regulation of response to stress	biological process	39/283	1473/15302	0.01402	0.567677735849057	ABCC8,ADORA2A,BMP10,CD226,DACT1,DMBT1,DUOXA1,ENPP3,GPR17,IL12A,IL18RAP,IL1A,IL1R2,IL27,LOC119876918,LOC488947,MMP2,MUC5AC,NLRP1,NOD2,NOS2,NR4A3,OMG,PDIA2,PLA2R1,PROS1,RAB7B,RAC2,RFTN1,RORA,RPS6KA5,RTN4R,SERPINB2,TFPI,TLR4,TNFSF18,TP73,TRIM6,ZEB2	ABCC8,ADORA2A,BMP10,CD226,DACT1,DMBT1,DUOXA1,ENPP3,GPR17,IL12A,IL18RAP,IL1A,IL1R2,IL27,LOC119876918,LOC488947,MMP2,MUC5AC,NLRP1,NOD2,NOS2,NR4A3,OMG,PDIA2,PLA2R1,PROS1,RAB7B,RAC2,RFTN1,RORA,RPS6KA5,RTN4R,SERPINB2,TFPI,TLR4,TNFSF18,TP73,TRIM6,ZEB2
GO:0032101	regulation of response to external stimulus	biological process	27/283	934/15302	0.01428	0.5768448	ABCC8,ADORA2A,CXCL10,DUOXA1,ENPP3,GAS6,GPR17,IL12A,IL1R2,IL27,LOC119876918,LOC488947,NLRP1,NOD2,NOS2,OMG,PITPNM3,PROS1,RAC2,RORA,RTN4R,SELL,SERPINB2,TFPI,TLR4,TNFSF18,TRIM6	ABCC8,ADORA2A,CXCL10,DUOXA1,ENPP3,GAS6,GPR17,IL12A,IL1R2,IL27,LOC119876918,LOC488947,NLRP1,NOD2,NOS2,OMG,PITPNM3,PROS1,RAC2,RORA,RTN4R,SELL,SERPINB2,TFPI,TLR4,TNFSF18,TRIM6
GO:0030799	regulation of cyclic nucleotide metabolic process	biological process	4/283	51/15302	0.01449	0.578208233151184	CAP2,GABBR2,NOS2,PDZD3	CAP2,GABBR2,NOS2,PDZD3
GO:0030802	regulation of cyclic nucleotide biosynthetic process	biological process	4/283	51/15302	0.01449	0.578208233151184	CAP2,GABBR2,NOS2,PDZD3	CAP2,GABBR2,NOS2,PDZD3
GO:0055078	sodium ion homeostasis	biological process	4/283	51/15302	0.01449	0.578208233151184	ADORA2A,CYP4A11,CYP4A38,NR3C2	ADORA2A,CYP4A11,CYP4A38,NR3C2
GO:0060760	positive regulation of response to cytokine stimulus	biological process	4/283	51/15302	0.01449	0.578208233151184	AXL,GAS6,TLR4,TRIM6	AXL,GAS6,TLR4,TRIM6
GO:0045944	positive regulation of transcription by RNA polymerase II	biological process	34/283	1248/15302	0.01456	0.578208233151184	BATF,CHP2,CXCL10,DLX1,DLX3,EGR4,ELF5,HCLS1,HEY2,HEYL,HLF,IL1A,IRF8,KLF1,MCIDAS,NGFR,NOD2,NR4A3,NR5A2,ONECUT2,PYGO1,RORA,RPS6KA5,SHOX2,SIM1,SLC38A3,SOX18,TBX20,TCF15,TET1,TLR4,TP73,VGLL2,ZEB2	BATF,CHP2,CXCL10,DLX1,DLX3,EGR4,ELF5,HCLS1,HEY2,HEYL,HLF,IL1A,IRF8,KLF1,MCIDAS,NGFR,NOD2,NR4A3,NR5A2,ONECUT2,PYGO1,RORA,RPS6KA5,SHOX2,SIM1,SLC38A3,SOX18,TBX20,TCF15,TET1,TLR4,TP73,VGLL2,ZEB2
GO:0002407	dendritic cell chemotaxis	biological process	3/283	28/15302	0.01457	0.578208233151184	GAS6,IL12A,TNFSF18	GAS6,IL12A,TNFSF18
GO:0009967	positive regulation of signal transduction	biological process	44/283	1710/15302	0.01468	0.578208233151184	ADORA2A,ALOX15B,AXL,BANK1,BMP10,CCL22,CD226,CHP2,CHRNA7,CIDEB,CXCL10,DACT1,EPGN,GAS6,GPNMB,GPR17,GPR65,HCLS1,IGFBP5,IGSF9B,IL12A,IL1A,KL,LOC119870378,LOC479761,NCAM1,NEURL1B,NGFR,NOD2,PECAM1,PLA2R1,RGS9,RTN4R,SCIMP,SHOX2,SMPD3,TLL2,TLR4,TNFSF18,TP73,TRIM6,TRPA1,UNC13A,ZEB2	ADORA2A,ALOX15B,AXL,BANK1,BMP10,CCL22,CD226,CHP2,CHRNA7,CIDEB,CXCL10,DACT1,EPGN,GAS6,GPNMB,GPR17,GPR65,HCLS1,IGFBP5,IGSF9B,IL12A,IL1A,KL,LOC119870378,LOC479761,NCAM1,NEURL1B,NGFR,NOD2,PECAM1,PLA2R1,RGS9,RTN4R,SCIMP,SHOX2,SMPD3,TLL2,TLR4,TNFSF18,TP73,TRIM6,TRPA1,UNC13A,ZEB2
GO:0016322	neuron remodeling	biological process	5/283	78/15302	0.01473	0.578208233151184	CACNB2,NCAM1,NR5A2,PRTG,SMC1B	CACNB2,NCAM1,NR5A2,PRTG,SMC1B
GO:0045844	positive regulation of striated muscle tissue development	biological process	5/283	78/15302	0.01473	0.578208233151184	BMP10,HEY2,NCAM1,SHOX2,TBX20	BMP10,HEY2,NCAM1,SHOX2,TBX20
GO:0030335	positive regulation of cell migration	biological process	17/283	513/15302	0.01497	0.578208233151184	CXCL10,GAS6,GPNMB,HDAC9,IGFBP5,IL12A,IL1A,LOC119876918,MMP2,NR4A3,ONECUT2,PECAM1,RAC2,RHOJ,SELL,TBX20,TNFSF18	CXCL10,GAS6,GPNMB,HDAC9,IGFBP5,IL12A,IL1A,LOC119876918,MMP2,NR4A3,ONECUT2,PECAM1,RAC2,RHOJ,SELL,TBX20,TNFSF18
GO:0048634	regulation of muscle organ development	biological process	8/283	173/15302	0.01527	0.578208233151184	BMP10,HDAC9,HEY2,NCAM1,SHOX2,TBX20,TLL2,TP73	BMP10,HDAC9,HEY2,NCAM1,SHOX2,TBX20,TLL2,TP73
GO:0033003	regulation of mast cell activation	biological process	4/283	52/15302	0.01547	0.578208233151184	CD226,ENPP3,NR4A3,RAC2	CD226,ENPP3,NR4A3,RAC2
GO:0055025	positive regulation of cardiac muscle tissue development	biological process	4/283	52/15302	0.01547	0.578208233151184	BMP10,HEY2,NCAM1,TBX20	BMP10,HEY2,NCAM1,TBX20
GO:1901863	positive regulation of muscle tissue development	biological process	5/283	79/15302	0.01549	0.578208233151184	BMP10,HEY2,NCAM1,SHOX2,TBX20	BMP10,HEY2,NCAM1,SHOX2,TBX20
GO:0098542	defense response to other organism	biological process	19/283	598/15302	0.01566	0.578208233151184	ABO,BATF,CH25H,CXCL10,DMBT1,GBP6,IL12A,IL27,IRF8,LOC119876918,LOC475935,LOC488947,NLRP1,NOD2,NOS2,RAC2,SLPI,TLR4,TRIM6	ABO,BATF,CH25H,CXCL10,DMBT1,GBP6,IL12A,IL27,IRF8,LOC119876918,LOC475935,LOC488947,NLRP1,NOD2,NOS2,RAC2,SLPI,TLR4,TRIM6
GO:0008284	positive regulation of cell proliferation	biological process	28/283	986/15302	0.01577	0.578208233151184	ABO,BMP10,CHP2,CHRNA7,CXCL10,CYP7B1,DLX6,EGR3,EGR4,EPGN,GAS6,HCLS1,HEY2,IGFBP5,IL12A,LOC119876918,LRP2,MMP2,NCAM1,NGFR,NOD2,NR4A3,PPP1R16B,RAC2,SHOX2,TBX20,TET1,TLR4	ABO,BMP10,CHP2,CHRNA7,CXCL10,CYP7B1,DLX6,EGR3,EGR4,EPGN,GAS6,HCLS1,HEY2,IGFBP5,IL12A,LOC119876918,LRP2,MMP2,NCAM1,NGFR,NOD2,NR4A3,PPP1R16B,RAC2,SHOX2,TBX20,TET1,TLR4
GO:0006936	muscle contraction	biological process	13/283	357/15302	0.01580	0.578208233151184	ANK2,BMP10,CACNB2,GJA5,HTR1D,KCNJ2,MYBPH,SLC8A3,SMPD3,TBX20,TLR4,TMOD1,TRPA1	ANK2,BMP10,CACNB2,GJA5,HTR1D,KCNJ2,MYBPH,SLC8A3,SMPD3,TBX20,TLR4,TMOD1,TRPA1
GO:0052547	regulation of peptidase activity	biological process	14/283	396/15302	0.01582	0.578208233151184	ADORA2A,ANTXR1,CIDEB,FGL2,GAS6,LRP2,NGFR,NLRP1,PROS1,SERPINB2,SLPI,SPINK14,SPP2,TFPI	ADORA2A,ANTXR1,CIDEB,FGL2,GAS6,LRP2,NGFR,NLRP1,PROS1,SERPINB2,SLPI,SPINK14,SPP2,TFPI
GO:1904951	positive regulation of establishment of protein localization	biological process	16/283	476/15302	0.01592	0.578208233151184	ACHE,ADORA2A,ALOX15B,ANXA13,CHP2,GAS6,HCLS1,IL1A,LRP2,NLRP1,NOD2,STXBP5L,TLR4,TP73,TRIM6,TRPA1	ACHE,ADORA2A,ALOX15B,ANXA13,CHP2,GAS6,HCLS1,IL1A,LRP2,NLRP1,NOD2,STXBP5L,TLR4,TP73,TRIM6,TRPA1
GO:0010996	response to auditory stimulus	biological process	3/283	29/15302	0.01603	0.578208233151184	CXCL10,ENTPD2,SLC1A3	CXCL10,ENTPD2,SLC1A3
GO:0050718	positive regulation of interleukin-1 beta secretion	biological process	3/283	29/15302	0.01603	0.578208233151184	NLRP1,NOD2,TLR4	NLRP1,NOD2,TLR4
GO:0070306	lens fiber cell differentiation	biological process	3/283	29/15302	0.01603	0.578208233151184	DLX3,TMOD1,ZEB2	DLX3,TMOD1,ZEB2
GO:0072539	T-helper 17 cell differentiation	biological process	3/283	29/15302	0.01603	0.578208233151184	BATF,RORA,TNFSF18	BATF,RORA,TNFSF18
GO:0006955	immune response	biological process	45/283	1768/15302	0.01625	0.578208233151184	ATP8B4,BATF,CCL22,CD226,CRISPLD2,CXCL10,DMBT1,ENPP3,FGL2,GAS6,GBP1,GBP6,GPR17,GPR65,IL12A,IL18RAP,IL1R2,IL27,IL37,IRF8,LOC119876918,LOC475935,LOC488947,MMP2,MNDA,MUC5AC,NCAM1,NGFR,NOD2,NOS2,NR4A3,OLR1,PECAM1,PROS1,RAB7B,RAC2,RFTN1,RORA,RPS6KA5,SELL,SLPI,TLR4,TNFSF18,TRIM6,ZEB2	ATP8B4,BATF,CCL22,CD226,CRISPLD2,CXCL10,DMBT1,ENPP3,FGL2,GAS6,GBP1,GBP6,GPR17,GPR65,IL12A,IL18RAP,IL1R2,IL27,IL37,IRF8,LOC119876918,LOC475935,LOC488947,MMP2,MNDA,MUC5AC,NCAM1,NGFR,NOD2,NOS2,NR4A3,OLR1,PECAM1,PROS1,RAB7B,RAC2,RFTN1,RORA,RPS6KA5,SELL,SLPI,TLR4,TNFSF18,TRIM6,ZEB2
GO:0051057	positive regulation of small GTPase mediated signal transduction	biological process	5/283	80/15302	0.01628	0.578208233151184	GPR17,GPR65,LOC479761,NGFR,RTN4R	GPR17,GPR65,LOC479761,NGFR,RTN4R
GO:0060415	muscle tissue morphogenesis	biological process	5/283	80/15302	0.01628	0.578208233151184	BMP10,HEY2,LRP2,SHOX2,TBX20	BMP10,HEY2,LRP2,SHOX2,TBX20
GO:0042551	neuron maturation	biological process	6/283	110/15302	0.01641	0.578208233151184	CACNB2,DLG2,NCAM1,NR5A2,PRTG,SMC1B	CACNB2,DLG2,NCAM1,NR5A2,PRTG,SMC1B
GO:0051250	negative regulation of lymphocyte activation	biological process	7/283	142/15302	0.01650	0.578208233151184	ADORA2A,AXL,BANK1,GPNMB,LOC119870378,MNDA,TNFSF18	ADORA2A,AXL,BANK1,GPNMB,LOC119870378,MNDA,TNFSF18
GO:0046068	cGMP metabolic process	biological process	4/283	53/15302	0.01650	0.578208233151184	ATP2B2,NOS2,PDZD3,RORA	ATP2B2,NOS2,PDZD3,RORA
GO:0009888	tissue development	biological process	64/283	2686/15302	0.01673	0.578208233151184	ALOX15B,ATP2B2,ATP6V0D2,BMP10,CAP2,COL27A1,CXCL10,CYP7B1,DACT1,DLX1,DLX3,DLX6,DMBT1,ELF5,FAT4,FLRT3,GAS6,GIPC2,GJA5,GPNMB,HCLS1,HDAC9,HEY2,HEYL,HLF,IGFBP5,IL1A,KL,KRT5,LARGE1,LIPK,LRP2,LRP4,MCIDAS,MMP2,NCAM1,NEURL1B,NGFR,NOS2,NR4A3,NR5A2,OMD,ONECUT2,PARD6G,PECAM1,PHOSPHO1,PPP1R16B,RAC2,SEMA3D,SGCE,SHOX2,SIM1,SOX18,SYNE4,TBX20,TCF15,TCF23,TGM3,TLL2,TMOD1,TP73,USH1C,VGLL2,ZEB2	ALOX15B,ATP2B2,ATP6V0D2,BMP10,CAP2,COL27A1,CXCL10,CYP7B1,DACT1,DLX1,DLX3,DLX6,DMBT1,ELF5,FAT4,FLRT3,GAS6,GIPC2,GJA5,GPNMB,HCLS1,HDAC9,HEY2,HEYL,HLF,IGFBP5,IL1A,KL,KRT5,LARGE1,LIPK,LRP2,LRP4,MCIDAS,MMP2,NCAM1,NEURL1B,NGFR,NOS2,NR4A3,NR5A2,OMD,ONECUT2,PARD6G,PECAM1,PHOSPHO1,PPP1R16B,RAC2,SEMA3D,SGCE,SHOX2,SIM1,SOX18,SYNE4,TBX20,TCF15,TCF23,TGM3,TLL2,TMOD1,TP73,USH1C,VGLL2,ZEB2
GO:0002420	natural killer cell mediated cytotoxicity directed against tumor cell target	biological process	2/283	11/15302	0.01679	0.578208233151184	CD226,IL12A	CD226,IL12A
GO:0002423	natural killer cell mediated immune response to tumor cell	biological process	2/283	11/15302	0.01679	0.578208233151184	CD226,IL12A	CD226,IL12A
GO:0002855	regulation of natural killer cell mediated immune response to tumor cell	biological process	2/283	11/15302	0.01679	0.578208233151184	CD226,IL12A	CD226,IL12A
GO:0002858	regulation of natural killer cell mediated cytotoxicity directed against tumor cell target	biological process	2/283	11/15302	0.01679	0.578208233151184	CD226,IL12A	CD226,IL12A
GO:0032825	positive regulation of natural killer cell differentiation	biological process	2/283	11/15302	0.01679	0.578208233151184	AXL,GAS6	AXL,GAS6
GO:0048936	peripheral nervous system neuron axonogenesis	biological process	2/283	11/15302	0.01679	0.578208233151184	SEMA3D,TRIM9	SEMA3D,TRIM9
GO:0050711	negative regulation of interleukin-1 secretion	biological process	2/283	11/15302	0.01679	0.578208233151184	GAS6,IL1R2	GAS6,IL1R2
GO:0061081	positive regulation of myeloid leukocyte cytokine production involved in immune response	biological process	2/283	11/15302	0.01679	0.578208233151184	NR4A3,TLR4	NR4A3,TLR4
GO:1901569	fatty acid derivative catabolic process	biological process	2/283	11/15302	0.01679	0.578208233151184	CYP4A11,CYP4A38	CYP4A11,CYP4A38
GO:1903587	regulation of blood vessel endothelial cell proliferation involved in sprouting angiogenesis	biological process	2/283	11/15302	0.01679	0.578208233151184	NGFR,PPP1R16B	NGFR,PPP1R16B
GO:0007411	axon guidance	biological process	17/283	520/15302	0.01687	0.578208233151184	ADAMTSL1,ANK2,CAP2,FLRT3,GIPC2,IGSF9B,NCAM1,NGFR,NR4A3,RAC2,RPS6KA5,SEMA3D,SIM1,TBX20,TLL2,TRIM9,ZEB2	ADAMTSL1,ANK2,CAP2,FLRT3,GIPC2,IGSF9B,NCAM1,NGFR,NR4A3,RAC2,RPS6KA5,SEMA3D,SIM1,TBX20,TLL2,TRIM9,ZEB2
GO:0050865	regulation of cell activation	biological process	17/283	520/15302	0.01687	0.578208233151184	ADORA2A,AXL,BANK1,CD226,ENPP3,GAS6,GPNMB,IL12A,IL27,LOC119870378,MNDA,NOD2,NR4A3,RAC2,RORA,TLR4,TNFSF18	ADORA2A,AXL,BANK1,CD226,ENPP3,GAS6,GPNMB,IL12A,IL27,LOC119870378,MNDA,NOD2,NR4A3,RAC2,RORA,TLR4,TNFSF18
GO:0007417	central nervous system development	biological process	33/283	1217/15302	0.01703	0.578208233151184	ADAMTSL1,ADORA2A,ASPA,ATP2B2,AXL,DCLK1,DLX1,DMBX1,FAT4,HAPLN3,LRP2,NCAM1,NGFR,NOVA1,NR4A3,NR5A2,OMG,PRDM8,RAC2,RORA,RTN4R,SEMA3D,SGCE,SIM1,SLC38A3,SLC8A3,SMC1B,SYT1,TAL2,TBX20,TLR4,TP73,ZEB2	ADAMTSL1,ADORA2A,ASPA,ATP2B2,AXL,DCLK1,DLX1,DMBX1,FAT4,HAPLN3,LRP2,NCAM1,NGFR,NOVA1,NR4A3,NR5A2,OMG,PRDM8,RAC2,RORA,RTN4R,SEMA3D,SGCE,SIM1,SLC38A3,SLC8A3,SMC1B,SYT1,TAL2,TBX20,TLR4,TP73,ZEB2
GO:0046622	positive regulation of organ growth	biological process	5/283	81/15302	0.01710	0.578208233151184	ACACB,BMP10,HEY2,NCAM1,TBX20	ACACB,BMP10,HEY2,NCAM1,TBX20
GO:0040008	regulation of growth	biological process	29/283	1038/15302	0.01726	0.578208233151184	ACACB,ALOX15B,ANK2,BMP10,C28H10orf90,CPNE5,FSTL4,HEY2,IGFBP5,IRF8,MAP1B,NCAM1,NOD2,NOS2,OMG,PLAAT1,PRTG,RAC2,RFTN1,RND2,RTN4R,SEMA3D,SYT1,SYT3,TBX20,TLL2,TP73,UNC13A,ZEB2	ACACB,ALOX15B,ANK2,BMP10,C28H10orf90,CPNE5,FSTL4,HEY2,IGFBP5,IRF8,MAP1B,NCAM1,NOD2,NOS2,OMG,PLAAT1,PRTG,RAC2,RFTN1,RND2,RTN4R,SEMA3D,SYT1,SYT3,TBX20,TLL2,TP73,UNC13A,ZEB2
GO:1990138	neuron projection extension	biological process	11/283	285/15302	0.01729	0.578208233151184	CPNE5,DCLK1,FLRT3,MAP1B,RAC2,RTN4R,SEMA3D,SYT1,SYT3,UNC13A,ZEB2	CPNE5,DCLK1,FLRT3,MAP1B,RAC2,RTN4R,SEMA3D,SYT1,SYT3,UNC13A,ZEB2
GO:0006897	endocytosis	biological process	22/283	732/15302	0.01742	0.578208233151184	ACHE,ADORA2A,AXL,DMBT1,DNAJC22,GAS6,HCLS1,IRF8,LOC475935,LOC479761,LRP2,MTMR7,NEURL1B,NOD2,OLR1,PECAM1,PLA2R1,PROS1,RAC2,RINL,SNAP91,SYT1	ACHE,ADORA2A,AXL,DMBT1,DNAJC22,GAS6,HCLS1,IRF8,LOC475935,LOC479761,LRP2,MTMR7,NEURL1B,NOD2,OLR1,PECAM1,PLA2R1,PROS1,RAC2,RINL,SNAP91,SYT1
GO:0086001	cardiac muscle cell action potential	biological process	4/283	54/15302	0.01757	0.578208233151184	ANK2,CACNB2,GJA5,KCNJ2	ANK2,CACNB2,GJA5,KCNJ2
GO:0006887	exocytosis	biological process	24/283	819/15302	0.01757	0.578208233151184	ANK1,ATP8B4,CRISPLD2,F5,FGL2,GABBR2,GAS6,LOC119876918,MNDA,NCAM1,NR4A3,OLR1,PECAM1,PROS1,PRSS12,RAC2,SELL,SMPD3,SPP2,STXBP5L,SYT1,SYT3,SYTL3,UNC13A	ANK1,ATP8B4,CRISPLD2,F5,FGL2,GABBR2,GAS6,LOC119876918,MNDA,NCAM1,NR4A3,OLR1,PECAM1,PROS1,PRSS12,RAC2,SELL,SMPD3,SPP2,STXBP5L,SYT1,SYT3,SYTL3,UNC13A
GO:0031069	hair follicle morphogenesis	biological process	3/283	30/15302	0.01758	0.578208233151184	IGFBP5,NGFR,TGM3	IGFBP5,NGFR,TGM3
GO:0050951	sensory perception of temperature stimulus	biological process	3/283	30/15302	0.01758	0.578208233151184	TLR4,TRPA1,TRPM8	TLR4,TRPA1,TRPM8
GO:0045087	innate immune response	biological process	23/283	777/15302	0.01789	0.578208233151184	CCL22,CD226,DMBT1,GBP1,GBP6,IL12A,IL18RAP,IRF8,LOC475935,LOC488947,MMP2,MUC5AC,NCAM1,NOD2,NOS2,PECAM1,RAB7B,RAC2,RFTN1,RPS6KA5,SLPI,TLR4,TRIM6	CCL22,CD226,DMBT1,GBP1,GBP6,IL12A,IL18RAP,IRF8,LOC475935,LOC488947,MMP2,MUC5AC,NCAM1,NOD2,NOS2,PECAM1,RAB7B,RAC2,RFTN1,RPS6KA5,SLPI,TLR4,TRIM6
GO:0016319	mushroom body development	biological process	5/283	82/15302	0.01794	0.578208233151184	DLX1,NCAM1,NR5A2,RORA,SMC1B	DLX1,NCAM1,NR5A2,RORA,SMC1B
GO:0050818	regulation of coagulation	biological process	5/283	82/15302	0.01794	0.578208233151184	HS3ST5,PROS1,SERPINB2,TFPI,TLR4	HS3ST5,PROS1,SERPINB2,TFPI,TLR4
GO:0060047	heart contraction	biological process	10/283	250/15302	0.01818	0.578208233151184	ANK2,ATP2B2,BMP10,CACNB2,GJA5,HEY2,KCNJ2,NOS2,SLC1A1,SLC8A3	ANK2,ATP2B2,BMP10,CACNB2,GJA5,HEY2,KCNJ2,NOS2,SLC1A1,SLC8A3
GO:0007266	Rho protein signal transduction	biological process	7/283	145/15302	0.01830	0.578208233151184	GPR17,GPR65,NGFR,PECAM1,RAC2,RHOJ,RTN4R	GPR17,GPR65,NGFR,PECAM1,RAC2,RHOJ,RTN4R
GO:0002457	T cell antigen processing and presentation	biological process	1/283	1/15302	0.01849	0.578208233151184	RFTN1	RFTN1
GO:0002732	positive regulation of dendritic cell cytokine production	biological process	1/283	1/15302	0.01849	0.578208233151184	NOD2	NOD2
GO:0006173	dADP biosynthetic process	biological process	1/283	1/15302	0.01849	0.578208233151184	AK5	AK5
GO:0009444	pyruvate oxidation	biological process	1/283	1/15302	0.01849	0.578208233151184	NR4A3	NR4A3
GO:0009850	auxin metabolic process	biological process	1/283	1/15302	0.01849	0.578208233151184	PON3	PON3
GO:0009852	auxin catabolic process	biological process	1/283	1/15302	0.01849	0.578208233151184	PON3	PON3
GO:0010124	phenylacetate catabolic process	biological process	1/283	1/15302	0.01849	0.578208233151184	PON3	PON3
GO:0014861	regulation of skeletal muscle contraction via regulation of action potential	biological process	1/283	1/15302	0.01849	0.578208233151184	KCNJ2	KCNJ2
GO:0015730	propanoate transport	biological process	1/283	1/15302	0.01849	0.578208233151184	SLC5A8	SLC5A8
GO:0016046	detection of fungus	biological process	1/283	1/15302	0.01849	0.578208233151184	TLR4	TLR4
GO:0031549	negative regulation of brain-derived neurotrophic factor receptor signaling pathway	biological process	1/283	1/15302	0.01849	0.578208233151184	FSTL4	FSTL4
GO:0031631	negative regulation of synaptic vesicle fusion to presynaptic active zone membrane	biological process	1/283	1/15302	0.01849	0.578208233151184	GABBR2	GABBR2
GO:0032498	detection of muramyl dipeptide	biological process	1/283	1/15302	0.01849	0.578208233151184	NOD2	NOD2
GO:0033396	beta-alanine biosynthetic process via 3-ureidopropionate	biological process	1/283	1/15302	0.01849	0.578208233151184	UPB1	UPB1
GO:0036306	embryonic heart tube elongation	biological process	1/283	1/15302	0.01849	0.578208233151184	TBX20	TBX20
GO:0036309	protein localization to M-band	biological process	1/283	1/15302	0.01849	0.578208233151184	ANK2	ANK2
GO:0036371	protein localization to T-tubule	biological process	1/283	1/15302	0.01849	0.578208233151184	ANK2	ANK2
GO:0038097	positive regulation of mast cell activation by Fc-epsilon receptor signaling pathway	biological process	1/283	1/15302	0.01849	0.578208233151184	NR4A3	NR4A3
GO:0042883	cysteine transport	biological process	1/283	1/15302	0.01849	0.578208233151184	SLC1A1	SLC1A1
GO:0043131	erythrocyte enucleation	biological process	1/283	1/15302	0.01849	0.578208233151184	TRIM58	TRIM58
GO:0043354	enucleate erythrocyte maturation	biological process	1/283	1/15302	0.01849	0.578208233151184	TRIM58	TRIM58
GO:0043990	histone H2A-S1 phosphorylation	biological process	1/283	1/15302	0.01849	0.578208233151184	RPS6KA5	RPS6KA5
GO:0045212	neurotransmitter receptor biosynthetic process	biological process	1/283	1/15302	0.01849	0.578208233151184	ACHE	ACHE
GO:0045299	otolith mineralization	biological process	1/283	1/15302	0.01849	0.578208233151184	ATP2B2	ATP2B2
GO:0046957	negative phototaxis	biological process	1/283	1/15302	0.01849	0.578208233151184	TRPA1	TRPA1
GO:0048620	post-embryonic hindgut morphogenesis	biological process	1/283	1/15302	0.01849	0.578208233151184	TBX20	TBX20
GO:0051913	regulation of synaptic plasticity by chemical substance	biological process	1/283	1/15302	0.01849	0.578208233151184	MAP1B	MAP1B
GO:0051914	positive regulation of synaptic plasticity by chemical substance	biological process	1/283	1/15302	0.01849	0.578208233151184	MAP1B	MAP1B
GO:0051915	induction of synaptic plasticity by chemical substance	biological process	1/283	1/15302	0.01849	0.578208233151184	MAP1B	MAP1B
GO:0052129	negative energy taxis	biological process	1/283	1/15302	0.01849	0.578208233151184	TRPA1	TRPA1
GO:0061853	regulation of neuroblast migration	biological process	1/283	1/15302	0.01849	0.578208233151184	ABCC8	ABCC8
GO:0061855	negative regulation of neuroblast migration	biological process	1/283	1/15302	0.01849	0.578208233151184	ABCC8	ABCC8
GO:0061930	regulation of erythrocyte enucleation	biological process	1/283	1/15302	0.01849	0.578208233151184	TRIM58	TRIM58
GO:0061931	positive regulation of erythrocyte enucleation	biological process	1/283	1/15302	0.01849	0.578208233151184	TRIM58	TRIM58
GO:0070430	positive regulation of nucleotide-binding oligomerization domain containing 1 signaling pathway	biological process	1/283	1/15302	0.01849	0.578208233151184	TLR4	TLR4
GO:0070667	negative regulation of mast cell proliferation	biological process	1/283	1/15302	0.01849	0.578208233151184	ENPP3	ENPP3
GO:0071405	cellular response to methanol	biological process	1/283	1/15302	0.01849	0.578208233151184	ACHE	ACHE
GO:0086044	atrial cardiac muscle cell to AV node cell communication by electrical coupling	biological process	1/283	1/15302	0.01849	0.578208233151184	GJA5	GJA5
GO:0086054	bundle of His cell to Purkinje myocyte communication by electrical coupling	biological process	1/283	1/15302	0.01849	0.578208233151184	GJA5	GJA5
GO:0086055	Purkinje myocyte to ventricular cardiac muscle cell communication by electrical coupling	biological process	1/283	1/15302	0.01849	0.578208233151184	GJA5	GJA5
GO:0090601	enucleation	biological process	1/283	1/15302	0.01849	0.578208233151184	TRIM58	TRIM58
GO:0098746	fast, calcium ion-dependent exocytosis of neurotransmitter	biological process	1/283	1/15302	0.01849	0.578208233151184	SYT1	SYT1
GO:0098906	regulation of Purkinje myocyte action potential	biological process	1/283	1/15302	0.01849	0.578208233151184	GJA5	GJA5
GO:0098907	regulation of SA node cell action potential	biological process	1/283	1/15302	0.01849	0.578208233151184	ANK2	ANK2
GO:0099627	neurotransmitter receptor cycle	biological process	1/283	1/15302	0.01849	0.578208233151184	NSG1	NSG1
GO:0099630	postsynaptic neurotransmitter receptor cycle	biological process	1/283	1/15302	0.01849	0.578208233151184	NSG1	NSG1
GO:0100001	regulation of skeletal muscle contraction by action potential	biological process	1/283	1/15302	0.01849	0.578208233151184	KCNJ2	KCNJ2
GO:0140075	regulation of lipoprotein transport	biological process	1/283	1/15302	0.01849	0.578208233151184	LRP2	LRP2
GO:0140077	positive regulation of lipoprotein transport	biological process	1/283	1/15302	0.01849	0.578208233151184	LRP2	LRP2
GO:1902748	positive regulation of lens fiber cell differentiation	biological process	1/283	1/15302	0.01849	0.578208233151184	ZEB2	ZEB2
GO:1902838	regulation of nuclear migration along microtubule	biological process	1/283	1/15302	0.01849	0.578208233151184	TRIM58	TRIM58
GO:1903712	cysteine transmembrane transport	biological process	1/283	1/15302	0.01849	0.578208233151184	SLC1A1	SLC1A1
GO:1904005	regulation of phospholipase D activity	biological process	1/283	1/15302	0.01849	0.578208233151184	SNAP91	SNAP91
GO:1904006	negative regulation of phospholipase D activity	biological process	1/283	1/15302	0.01849	0.578208233151184	SNAP91	SNAP91
GO:1904205	negative regulation of skeletal muscle hypertrophy	biological process	1/283	1/15302	0.01849	0.578208233151184	IGFBP5	IGFBP5
GO:1904445	negative regulation of establishment of Sertoli cell barrier	biological process	1/283	1/15302	0.01849	0.578208233151184	IL1A	IL1A
GO:1904784	NLRP1 inflammasome complex assembly	biological process	1/283	1/15302	0.01849	0.578208233151184	NLRP1	NLRP1
GO:1904863	regulation of beta-catenin-TCF complex assembly	biological process	1/283	1/15302	0.01849	0.578208233151184	DACT1	DACT1
GO:1904864	negative regulation of beta-catenin-TCF complex assembly	biological process	1/283	1/15302	0.01849	0.578208233151184	DACT1	DACT1
GO:1904879	positive regulation of calcium ion transmembrane transport via high voltage-gated calcium channel	biological process	1/283	1/15302	0.01849	0.578208233151184	CACNB2	CACNB2
GO:1904932	negative regulation of cartilage condensation	biological process	1/283	1/15302	0.01849	0.578208233151184	MMP2	MMP2
GO:1905603	regulation of maintenance of permeability of blood-brain barrier	biological process	1/283	1/15302	0.01849	0.578208233151184	ABCC8	ABCC8
GO:1905604	negative regulation of maintenance of permeability of blood-brain barrier	biological process	1/283	1/15302	0.01849	0.578208233151184	ABCC8	ABCC8
GO:1905912	regulation of calcium ion export across plasma membrane	biological process	1/283	1/15302	0.01849	0.578208233151184	RGS9	RGS9
GO:1990029	vasomotion	biological process	1/283	1/15302	0.01849	0.578208233151184	GJA5	GJA5
GO:2000487	positive regulation of glutamine transport	biological process	1/283	1/15302	0.01849	0.578208233151184	SLC38A3	SLC38A3
GO:2000533	negative regulation of renal albumin absorption	biological process	1/283	1/15302	0.01849	0.578208233151184	GAS6	GAS6
GO:2000723	negative regulation of cardiac vascular smooth muscle cell differentiation	biological process	1/283	1/15302	0.01849	0.578208233151184	HEY2	HEY2
GO:0031279	regulation of cyclase activity	biological process	4/283	55/15302	0.01868	0.580975072463768	CAP2,GABBR2,NOS2,PDZD3	CAP2,GABBR2,NOS2,PDZD3
GO:0042491	inner ear auditory receptor cell differentiation	biological process	4/283	55/15302	0.01868	0.580975072463768	ATP2B2,DLX3,HEY2,USH1C	ATP2B2,DLX3,HEY2,USH1C
GO:0050885	neuromuscular process controlling balance	biological process	4/283	55/15302	0.01868	0.580975072463768	ATP2B2,NR4A3,SLC1A3,USH1C	ATP2B2,NR4A3,SLC1A3,USH1C
GO:0031341	regulation of cell killing	biological process	5/283	83/15302	0.01881	0.581118273381295	CD226,IL12A,IL18RAP,LOC119876918,NOS2	CD226,IL12A,IL18RAP,LOC119876918,NOS2
GO:0032612	interleukin-1 production	biological process	5/283	83/15302	0.01881	0.581118273381295	GAS6,IL1R2,NLRP1,NOD2,TLR4	GAS6,IL1R2,NLRP1,NOD2,TLR4
GO:0043367	CD4-positive, alpha-beta T cell differentiation	biological process	5/283	83/15302	0.01881	0.581118273381295	BATF,IL12A,IL27,RORA,TNFSF18	BATF,IL12A,IL27,RORA,TNFSF18
GO:0051222	positive regulation of protein transport	biological process	15/283	445/15302	0.01882	0.581118273381295	ACHE,ADORA2A,ALOX15B,ANXA13,CHP2,GAS6,HCLS1,IL1A,LRP2,NLRP1,NOD2,STXBP5L,TLR4,TRIM6,TRPA1	ACHE,ADORA2A,ALOX15B,ANXA13,CHP2,GAS6,HCLS1,IL1A,LRP2,NLRP1,NOD2,STXBP5L,TLR4,TRIM6,TRPA1
GO:0030855	epithelial cell differentiation	biological process	28/283	1001/15302	0.01887	0.581616086175943	ALOX15B,ATP2B2,DLX3,DLX6,DMBT1,ELF5,FAT4,HCLS1,HEY2,IL1A,KRT5,LIPK,MCIDAS,NEURL1B,NR5A2,ONECUT2,PARD6G,PECAM1,PPP1R16B,RAC2,SOX18,SYNE4,TBX20,TCF15,TGM3,TMOD1,USH1C,ZEB2	ALOX15B,ATP2B2,DLX3,DLX6,DMBT1,ELF5,FAT4,HCLS1,HEY2,IL1A,KRT5,LIPK,MCIDAS,NEURL1B,NR5A2,ONECUT2,PARD6G,PECAM1,PPP1R16B,RAC2,SOX18,SYNE4,TBX20,TCF15,TGM3,TMOD1,USH1C,ZEB2
GO:0009453	energy taxis	biological process	3/283	31/15302	0.01920	0.584319716814159	ACHE,SNAP91,TRPA1	ACHE,SNAP91,TRPA1
GO:0036336	dendritic cell migration	biological process	3/283	31/15302	0.01920	0.584319716814159	GAS6,IL12A,TNFSF18	GAS6,IL12A,TNFSF18
GO:0045922	negative regulation of fatty acid metabolic process	biological process	3/283	31/15302	0.01920	0.584319716814159	ACACB,PLIN5,UGT1A6	ACACB,PLIN5,UGT1A6
GO:0048791	calcium ion-regulated exocytosis of neurotransmitter	biological process	3/283	31/15302	0.01920	0.584319716814159	SYT1,SYT3,SYTL3	SYT1,SYT3,SYTL3
GO:0072538	T-helper 17 type immune response	biological process	3/283	31/15302	0.01920	0.584319716814159	BATF,RORA,TNFSF18	BATF,RORA,TNFSF18
GO:0090023	positive regulation of neutrophil chemotaxis	biological process	3/283	31/15302	0.01920	0.584319716814159	LOC119876918,RAC2,SELL	LOC119876918,RAC2,SELL
GO:0097205	renal filtration	biological process	3/283	31/15302	0.01920	0.584319716814159	GAS6,GJA5,RAC2	GAS6,GJA5,RAC2
GO:0071621	granulocyte chemotaxis	biological process	6/283	114/15302	0.01923	0.584319716814159	CCL22,LOC119876918,NOD2,RAC2,SELL,TNFSF18	CCL22,LOC119876918,NOD2,RAC2,SELL,TNFSF18
GO:0034612	response to tumor necrosis factor	biological process	10/283	253/15302	0.01958	0.590353851468048	CCL22,CD70,ENTPD2,GAS6,GBP1,KCNJ11,NGFR,NOS2,RORA,TNFSF18	CCL22,CD70,ENTPD2,GAS6,GBP1,KCNJ11,NGFR,NOS2,RORA,TNFSF18
GO:0060113	inner ear receptor cell differentiation	biological process	5/283	84/15302	0.01971	0.590353851468048	ATP2B2,DLX3,FAT4,HEY2,USH1C	ATP2B2,DLX3,FAT4,HEY2,USH1C
GO:0050819	negative regulation of coagulation	biological process	4/283	56/15302	0.01983	0.590353851468048	HS3ST5,PROS1,SERPINB2,TFPI	HS3ST5,PROS1,SERPINB2,TFPI
GO:0051930	regulation of sensory perception of pain	biological process	4/283	56/15302	0.01983	0.590353851468048	IL1A,NCAM1,TLR4,TRPA1	IL1A,NCAM1,TLR4,TRPA1
GO:0086003	cardiac muscle cell contraction	biological process	4/283	56/15302	0.01983	0.590353851468048	ANK2,CACNB2,GJA5,KCNJ2	ANK2,CACNB2,GJA5,KCNJ2
GO:0003093	regulation of glomerular filtration	biological process	2/283	12/15302	0.01991	0.590353851468048	GAS6,GJA5	GAS6,GJA5
GO:0031915	positive regulation of synaptic plasticity	biological process	2/283	12/15302	0.01991	0.590353851468048	MAP1B,UNC13A	MAP1B,UNC13A
GO:0035907	dorsal aorta development	biological process	2/283	12/15302	0.01991	0.590353851468048	HEY2,NGFR	HEY2,NGFR
GO:0042340	keratan sulfate catabolic process	biological process	2/283	12/15302	0.01991	0.590353851468048	OGN,OMD	OGN,OMD
GO:0045186	zonula adherens assembly	biological process	2/283	12/15302	0.01991	0.590353851468048	DLG2,PARD6G	DLG2,PARD6G
GO:0060068	vagina development	biological process	2/283	12/15302	0.01991	0.590353851468048	AXL,LRP2	AXL,LRP2
GO:0071639	positive regulation of monocyte chemotactic protein-1 production	biological process	2/283	12/15302	0.01991	0.590353851468048	IL1A,NOD2	IL1A,NOD2
GO:0072014	proximal tubule development	biological process	2/283	12/15302	0.01991	0.590353851468048	HEYL,SIM1	HEYL,SIM1
GO:1904754	positive regulation of vascular associated smooth muscle cell migration	biological process	2/283	12/15302	0.01991	0.590353851468048	IGFBP5,NR4A3	IGFBP5,NR4A3
GO:0023056	positive regulation of signaling	biological process	48/283	1934/15302	0.02001	0.592296	ADORA2A,ALOX15B,AXL,BANK1,BMP10,CCL22,CD226,CHP2,CHRNA7,CIDEB,CXCL10,DACT1,EPGN,GAS6,GPNMB,GPR17,GPR65,HCLS1,IGFBP5,IGSF9B,IL12A,IL1A,KL,LOC119870378,LOC479761,NCAM1,NEURL1B,NGFR,NOD2,NSG1,PECAM1,PLA2R1,RGS9,RTN4R,SCIMP,SHOX2,SLC1A3,SLC8A3,SMPD3,SYT1,TLL2,TLR4,TNFSF18,TP73,TRIM6,TRPA1,UNC13A,ZEB2	ADORA2A,ALOX15B,AXL,BANK1,BMP10,CCL22,CD226,CHP2,CHRNA7,CIDEB,CXCL10,DACT1,EPGN,GAS6,GPNMB,GPR17,GPR65,HCLS1,IGFBP5,IGSF9B,IL12A,IL1A,KL,LOC119870378,LOC479761,NCAM1,NEURL1B,NGFR,NOD2,NSG1,PECAM1,PLA2R1,RGS9,RTN4R,SCIMP,SHOX2,SLC1A3,SLC8A3,SMPD3,SYT1,TLL2,TLR4,TNFSF18,TP73,TRIM6,TRPA1,UNC13A,ZEB2
GO:0061387	regulation of extent of cell growth	biological process	8/283	182/15302	0.02009	0.593640481927711	FSTL4,MAP1B,OMG,RAC2,RND2,RTN4R,SEMA3D,ZEB2	FSTL4,MAP1B,OMG,RAC2,RND2,RTN4R,SEMA3D,ZEB2
GO:0097485	neuron projection guidance	biological process	17/283	531/15302	0.02024	0.597045223367698	ADAMTSL1,ANK2,CAP2,FLRT3,GIPC2,IGSF9B,NCAM1,NGFR,NR4A3,RAC2,RPS6KA5,SEMA3D,SIM1,TBX20,TLL2,TRIM9,ZEB2	ADAMTSL1,ANK2,CAP2,FLRT3,GIPC2,IGSF9B,NCAM1,NGFR,NR4A3,RAC2,RPS6KA5,SEMA3D,SIM1,TBX20,TLL2,TRIM9,ZEB2
GO:0030425	dendrite	cellular component	21/287	671/15280	0.01556	0.599199375	ACHE,ADORA2A,ATP2B2,ATP8B4,CHRNA7,DLG2,DLGAP3,IGSF9B,KCNJ2,LRP2,LRP4,LZTS1,MAP1B,NGFR,NSG1,PRSS12,PRTG,RTN4R,SGCE,SLC1A3,SLC8A3	ACHE,ADORA2A,ATP2B2,ATP8B4,CHRNA7,DLG2,DLGAP3,IGSF9B,KCNJ2,LRP2,LRP4,LZTS1,MAP1B,NGFR,NSG1,PRSS12,PRTG,RTN4R,SGCE,SLC1A3,SLC8A3
GO:0097447	dendritic tree	cellular component	21/287	673/15280	0.01603	0.599199375	ACHE,ADORA2A,ATP2B2,ATP8B4,CHRNA7,DLG2,DLGAP3,IGSF9B,KCNJ2,LRP2,LRP4,LZTS1,MAP1B,NGFR,NSG1,PRSS12,PRTG,RTN4R,SGCE,SLC1A3,SLC8A3	ACHE,ADORA2A,ATP2B2,ATP8B4,CHRNA7,DLG2,DLGAP3,IGSF9B,KCNJ2,LRP2,LRP4,LZTS1,MAP1B,NGFR,NSG1,PRSS12,PRTG,RTN4R,SGCE,SLC1A3,SLC8A3
GO:0014704	intercalated disc	cellular component	4/287	53/15280	0.01736	0.599199375	ANK2,GJA5,KCNJ11,KCNJ2	ANK2,GJA5,KCNJ11,KCNJ2
GO:0044448	cell cortex part	cellular component	9/287	211/15280	0.01843	0.599199375	ANK1,CAP2,GNAI1,HCLS1,NOS2,PARD6G,PSTPIP1,TMOD1,UNC13A	ANK1,CAP2,GNAI1,HCLS1,NOS2,PARD6G,PSTPIP1,TMOD1,UNC13A
GO:0000789	cytoplasmic chromatin	cellular component	1/287	1/15280	0.01878	0.599199375	NPM2	NPM2
GO:0031257	cell trailing edge membrane	cellular component	1/287	1/15280	0.01878	0.599199375	SCIMP	SCIMP
GO:0031259	uropod membrane	cellular component	1/287	1/15280	0.01878	0.599199375	SCIMP	SCIMP
GO:0044228	host cell surface	cellular component	1/287	1/15280	0.01878	0.599199375	AXL	AXL
GO:0070701	mucus layer	cellular component	1/287	1/15280	0.01878	0.599199375	MUC5AC	MUC5AC
GO:0098833	presynaptic endocytic zone	cellular component	1/287	1/15280	0.01878	0.599199375	SNAP91	SNAP91
GO:0098835	presynaptic endocytic zone membrane	cellular component	1/287	1/15280	0.01878	0.599199375	SNAP91	SNAP91
GO:0098894	extrinsic component of presynaptic endocytic zone membrane	cellular component	1/287	1/15280	0.01878	0.599199375	SNAP91	SNAP91
GO:0051270	regulation of cellular component movement	biological process	29/283	1053/15302	0.02051	0.602631836734694	ABCC8,ABI3,ALOX15B,ANK2,BMP10,CXCL10,GAS6,GJA5,GPNMB,GPR173,HDAC9,IGFBP5,IL12A,IL1A,KCNJ2,LOC119876918,LOC475935,MMP2,MTMR7,NOD2,NR4A3,ONECUT2,PECAM1,RAC2,RHOJ,SELL,TBX20,TNFSF18,TRIM58	ABCC8,ABI3,ALOX15B,ANK2,BMP10,CXCL10,GAS6,GJA5,GPNMB,GPR173,HDAC9,IGFBP5,IL12A,IL1A,KCNJ2,LOC119876918,LOC475935,MMP2,MTMR7,NOD2,NR4A3,ONECUT2,PECAM1,RAC2,RHOJ,SELL,TBX20,TNFSF18,TRIM58
GO:0051716	cellular response to stimulus	biological process	146/283	6949/15302	0.02053	0.602631836734694	ABCC8,ACHE,ADGRB2,ADGRF2,ADORA2A,AHRR,AKAP3,ALOX15B,ANK2,ANTXR1,ATP6V0D2,AXL,BANK1,BATF,BMP10,BTBD11,C28H10orf90,CABP5,CACNB2,CAP2,CCL22,CD226,CD70,CH25H,CHP2,CHRDL1,CHRNA7,CIDEB,CXCL10,CYP1A2,CYP24A1,CYP7B1,DACT1,DCLK1,DLG2,DLX1,DMBT1,EGR3,EGR4,ENTPD2,EPGN,FAT4,FIBIN,FLRT3,FRMPD1,FSTL4,GABBR2,GAS6,GBP1,GBP6,GNAI1,GPNMB,GPR17,GPR173,GPR65,GXYLT2,HCLS1,HDAC9,HEY2,HEYL,HTR1D,IGFBP5,IGSF9B,IL12A,IL1…	ABCC8,ACHE,ADGRB2,ADGRF2,ADORA2A,AHRR,AKAP3,ALOX15B,ANK2,ANTXR1,ATP6V0D2,AXL,BANK1,BATF,BMP10,BTBD11,C28H10orf90,CABP5,CACNB2,CAP2,CCL22,CD226,CD70,CH25H,CHP2,CHRDL1,CHRNA7,CIDEB,CXCL10,CYP1A2,CYP24A1,CYP7B1,DACT1,DCLK1,DLG2,DLX1,DMBT1,EGR3,EGR4,ENTPD2,EPGN,FAT4,FIBIN,FLRT3,FRMPD1,FSTL4,GABBR2,GAS6,GBP1,GBP6,GNAI1,GPNMB,GPR17,GPR173,GPR65,GXYLT2,HCLS1,HDAC9,HEY2,HEYL,HTR1D,IGFBP5,IGSF9B,IL12A,IL1…
GO:0060322	head development	biological process	27/283	964/15302	0.02064	0.602631836734694	ATP2B2,AXL,CRISPLD2,DCLK1,DLX1,DLX6,DMBX1,FAT4,FLRT3,LRP2,MMP2,NCAM1,NR4A3,NR5A2,PRDM8,RORA,RTN4R,SEMA3D,SGCE,SIM1,SLC38A3,SLC8A3,SMC1B,SYT1,TAL2,TP73,ZEB2	ATP2B2,AXL,CRISPLD2,DCLK1,DLX1,DLX6,DMBX1,FAT4,FLRT3,LRP2,MMP2,NCAM1,NR4A3,NR5A2,PRDM8,RORA,RTN4R,SEMA3D,SGCE,SIM1,SLC38A3,SLC8A3,SMC1B,SYT1,TAL2,TP73,ZEB2
GO:0048636	positive regulation of muscle organ development	biological process	5/283	85/15302	0.02064	0.602631836734694	BMP10,HEY2,NCAM1,SHOX2,TBX20	BMP10,HEY2,NCAM1,SHOX2,TBX20
GO:0052652	cyclic purine nucleotide metabolic process	biological process	5/283	85/15302	0.02064	0.602631836734694	ADORA2A,CAP2,GABBR2,NOS2,PDZD3	ADORA2A,CAP2,GABBR2,NOS2,PDZD3
GO:0072676	lymphocyte migration	biological process	5/283	85/15302	0.02064	0.602631836734694	CCL22,CH25H,CXCL10,CYP7B1,GAS6	CCL22,CH25H,CXCL10,CYP7B1,GAS6
GO:0030334	regulation of cell migration	biological process	25/283	876/15302	0.02080	0.604059259259259	ABCC8,ABI3,ALOX15B,BMP10,CXCL10,GAS6,GPNMB,GPR173,HDAC9,IGFBP5,IL12A,IL1A,LOC119876918,LOC475935,MMP2,MTMR7,NOD2,NR4A3,ONECUT2,PECAM1,RAC2,RHOJ,SELL,TBX20,TNFSF18	ABCC8,ABI3,ALOX15B,BMP10,CXCL10,GAS6,GPNMB,GPR173,HDAC9,IGFBP5,IL12A,IL1A,LOC119876918,LOC475935,MMP2,MTMR7,NOD2,NR4A3,ONECUT2,PECAM1,RAC2,RHOJ,SELL,TBX20,TNFSF18
GO:2000147	positive regulation of cell motility	biological process	17/283	533/15302	0.02090	0.604059259259259	CXCL10,GAS6,GPNMB,HDAC9,IGFBP5,IL12A,IL1A,LOC119876918,MMP2,NR4A3,ONECUT2,PECAM1,RAC2,RHOJ,SELL,TBX20,TNFSF18	CXCL10,GAS6,GPNMB,HDAC9,IGFBP5,IL12A,IL1A,LOC119876918,MMP2,NR4A3,ONECUT2,PECAM1,RAC2,RHOJ,SELL,TBX20,TNFSF18
GO:0016048	detection of temperature stimulus	biological process	3/283	32/15302	0.02090	0.604059259259259	NGFR,TLR4,TRPA1	NGFR,TLR4,TRPA1
GO:0050716	positive regulation of interleukin-1 secretion	biological process	3/283	32/15302	0.02090	0.604059259259259	NLRP1,NOD2,TLR4	NLRP1,NOD2,TLR4
GO:0086004	regulation of cardiac muscle cell contraction	biological process	3/283	32/15302	0.02090	0.604059259259259	ANK2,GJA5,KCNJ2	ANK2,GJA5,KCNJ2
GO:1904707	positive regulation of vascular smooth muscle cell proliferation	biological process	3/283	32/15302	0.02090	0.604059259259259	IGFBP5,MMP2,NR4A3	IGFBP5,MMP2,NR4A3
GO:0051339	regulation of lyase activity	biological process	4/283	57/15302	0.02102	0.606506487394958	CAP2,GABBR2,NOS2,PDZD3	CAP2,GABBR2,NOS2,PDZD3
GO:0051128	regulation of cellular component organization	biological process	68/283	2915/15302	0.02108	0.607217181208054	ABCC8,ACHE,ADGRB2,ANK1,ANKRD53,ANTXR1,AXL,BMP10,C28H10orf90,CAP2,CIDEB,CPNE5,CXCL10,DACT1,EPGN,FLRT3,FSTL4,GABBR2,GAS6,GBP1,GNAI1,GPR65,HCLS1,HEY2,IGFBP5,IGSF9B,IL1A,IRF8,LOC100683203,LRP2,LRP4,LZTS1,MAP1B,MMP2,NCAM1,NGFR,NOD2,NPM2,OMG,PARD6G,PECAM1,PLAAT1,PPP1R16B,PROS1,PRTG,RAB33A,RAC2,RHOJ,RND2,RPS6KA5,RTN4R,SEMA3D,SHOX2,SNAP91,SYT1,SYT3,TBC1D9,TBX20,TCF15,TET1,TLR4,TMOD1,TP73,TRIM58,TRIM9,UNC…	ABCC8,ACHE,ADGRB2,ANK1,ANKRD53,ANTXR1,AXL,BMP10,C28H10orf90,CAP2,CIDEB,CPNE5,CXCL10,DACT1,EPGN,FLRT3,FSTL4,GABBR2,GAS6,GBP1,GNAI1,GPR65,HCLS1,HEY2,IGFBP5,IGSF9B,IL1A,IRF8,LOC100683203,LRP2,LRP4,LZTS1,MAP1B,MMP2,NCAM1,NGFR,NOD2,NPM2,OMG,PARD6G,PECAM1,PLAAT1,PPP1R16B,PROS1,PRTG,RAB33A,RAC2,RHOJ,RND2,RPS6KA5,RTN4R,SEMA3D,SHOX2,SNAP91,SYT1,SYT3,TBC1D9,TBX20,TCF15,TET1,TLR4,TMOD1,TP73,TRIM58,TRIM9,UNC…
GO:0009190	cyclic nucleotide biosynthetic process	biological process	5/283	86/15302	0.02159	0.620115050167224	ADORA2A,CAP2,GABBR2,NOS2,PDZD3	ADORA2A,CAP2,GABBR2,NOS2,PDZD3
GO:0060429	epithelium development	biological process	49/283	1991/15302	0.02160	0.620115050167224	ALOX15B,ATP2B2,ATP6V0D2,CAP2,CXCL10,CYP7B1,DACT1,DLX1,DLX3,DLX6,DMBT1,ELF5,FAT4,FLRT3,GIPC2,GJA5,HCLS1,HEY2,HEYL,IGFBP5,IL1A,KRT5,LIPK,LRP2,LRP4,MCIDAS,MMP2,NCAM1,NEURL1B,NGFR,NOS2,NR5A2,ONECUT2,PARD6G,PECAM1,PPP1R16B,RAC2,SEMA3D,SIM1,SOX18,SYNE4,TBX20,TCF15,TGM3,TLL2,TMOD1,USH1C,VGLL2,ZEB2	ALOX15B,ATP2B2,ATP6V0D2,CAP2,CXCL10,CYP7B1,DACT1,DLX1,DLX3,DLX6,DMBT1,ELF5,FAT4,FLRT3,GIPC2,GJA5,HCLS1,HEY2,HEYL,IGFBP5,IL1A,KRT5,LIPK,LRP2,LRP4,MCIDAS,MMP2,NCAM1,NEURL1B,NGFR,NOS2,NR5A2,ONECUT2,PARD6G,PECAM1,PPP1R16B,RAC2,SEMA3D,SIM1,SOX18,SYNE4,TBX20,TCF15,TGM3,TLL2,TMOD1,USH1C,VGLL2,ZEB2
GO:0032814	regulation of natural killer cell activation	biological process	3/283	33/15302	0.02269	0.649236533333333	AXL,GAS6,IL12A	AXL,GAS6,IL12A
GO:0071624	positive regulation of granulocyte chemotaxis	biological process	3/283	33/15302	0.02269	0.649236533333333	LOC119876918,RAC2,SELL	LOC119876918,RAC2,SELL
GO:0045121	membrane raft	cellular component	12/287	327/15280	0.02106	0.651583636363636	ANXA13,ATP2B2,CD226,GNAI1,LRP2,NGFR,OLR1,PECAM1,RFTN1,RTN4R,TFPI,TRPM8	ANXA13,ATP2B2,CD226,GNAI1,LRP2,NGFR,OLR1,PECAM1,RFTN1,RTN4R,TFPI,TRPM8
GO:0098857	membrane microdomain	cellular component	12/287	327/15280	0.02106	0.651583636363636	ANXA13,ATP2B2,CD226,GNAI1,LRP2,NGFR,OLR1,PECAM1,RFTN1,RTN4R,TFPI,TRPM8	ANXA13,ATP2B2,CD226,GNAI1,LRP2,NGFR,OLR1,PECAM1,RFTN1,RTN4R,TFPI,TRPM8
GO:0001819	positive regulation of cytokine production	biological process	14/283	416/15302	0.02307	0.654072655737705	ABCC8,ALOX15B,CD226,IL12A,IL1A,IL27,IRF8,NLRP1,NOD2,NR4A3,RAB7B,RORA,TLR4,TRIM6	ABCC8,ALOX15B,CD226,IL12A,IL1A,IL27,IRF8,NLRP1,NOD2,NR4A3,RAB7B,RORA,TLR4,TRIM6
GO:0019722	calcium-mediated signaling	biological process	9/283	223/15302	0.02317	0.654072655737705	ADGRB2,ANK2,CACNB2,CHP2,GBP1,NCAM1,NR5A2,RCAN2,TRPA1	ADGRB2,ANK2,CACNB2,CHP2,GBP1,NCAM1,NR5A2,RCAN2,TRPA1
GO:0035295	tube development	biological process	42/283	1666/15302	0.02318	0.654072655737705	ABCC8,ATP6V0D2,CAP2,CHRNA7,CXCL10,CYP1A2,DACT1,DLX1,DLX3,EGR3,EPGN,FAT4,GJA5,GPNMB,HDAC9,HEY2,HEYL,IGFBP5,IL1A,LRP2,MMP2,NCAM1,NEURL1B,NGFR,NOS2,NR4A3,NR5A2,PARD6G,PECAM1,PPP1R16B,RAC2,RHOJ,RORA,SEMA3D,SHOX2,SIM1,SOX18,TBX20,TLL2,TP73,VGLL2,ZEB2	ABCC8,ATP6V0D2,CAP2,CHRNA7,CXCL10,CYP1A2,DACT1,DLX1,DLX3,EGR3,EPGN,FAT4,GJA5,GPNMB,HDAC9,HEY2,HEYL,IGFBP5,IL1A,LRP2,MMP2,NCAM1,NEURL1B,NGFR,NOS2,NR4A3,NR5A2,PARD6G,PECAM1,PPP1R16B,RAC2,RHOJ,RORA,SEMA3D,SHOX2,SIM1,SOX18,TBX20,TLL2,TP73,VGLL2,ZEB2
GO:1905954	positive regulation of lipid localization	biological process	6/283	119/15302	0.02321	0.654072655737705	ACACB,CYP4A11,CYP4A38,IL1A,PLA2R1,PLIN5	ACACB,CYP4A11,CYP4A38,IL1A,PLA2R1,PLIN5
GO:0019372	lipoxygenase pathway	biological process	2/283	13/15302	0.02324	0.654072655737705	ALOX15B,PON3	ALOX15B,PON3
GO:0021702	cerebellar Purkinje cell differentiation	biological process	2/283	13/15302	0.02324	0.654072655737705	ATP2B2,RORA	ATP2B2,RORA
GO:0023041	neuronal signal transduction	biological process	2/283	13/15302	0.02324	0.654072655737705	RTN4R,TRPA1	RTN4R,TRPA1
GO:0048866	stem cell fate specification	biological process	2/283	13/15302	0.02324	0.654072655737705	SOX18,TBX20	SOX18,TBX20
GO:0060263	regulation of respiratory burst	biological process	2/283	13/15302	0.02324	0.654072655737705	NOXO1,RAC2	NOXO1,RAC2
GO:0098712	L-glutamate import across plasma membrane	biological process	2/283	13/15302	0.02324	0.654072655737705	SLC1A1,SLC1A3	SLC1A1,SLC1A3
GO:0031349	positive regulation of defense response	biological process	14/283	417/15302	0.02349	0.656390794165316	CD226,DMBT1,IL12A,IL18RAP,LOC119876918,MMP2,MUC5AC,NOD2,RAB7B,RFTN1,RPS6KA5,TLR4,TNFSF18,TRIM6	CD226,DMBT1,IL12A,IL18RAP,LOC119876918,MMP2,MUC5AC,NOD2,RAB7B,RFTN1,RPS6KA5,TLR4,TNFSF18,TRIM6
GO:0014075	response to amine	biological process	4/283	59/15302	0.02354	0.656390794165316	ACHE,ADORA2A,LOC119876918,RGS9	ACHE,ADORA2A,LOC119876918,RGS9
GO:0051931	regulation of sensory perception	biological process	4/283	59/15302	0.02354	0.656390794165316	IL1A,NCAM1,TLR4,TRPA1	IL1A,NCAM1,TLR4,TRPA1
GO:0098900	regulation of action potential	biological process	4/283	59/15302	0.02354	0.656390794165316	ANK2,GJA5,KCNJ2,TRPA1	ANK2,GJA5,KCNJ2,TRPA1
GO:1901616	organic hydroxy compound catabolic process	biological process	4/283	59/15302	0.02354	0.656390794165316	CYP24A1,CYP4A11,CYP4A38,MTMR7	CYP24A1,CYP4A11,CYP4A38,MTMR7
GO:0055017	cardiac muscle tissue growth	biological process	5/283	88/15302	0.02359	0.656390794165316	BMP10,HEY2,NCAM1,TBX20,TP73	BMP10,HEY2,NCAM1,TBX20,TP73
GO:0055024	regulation of cardiac muscle tissue development	biological process	5/283	88/15302	0.02359	0.656390794165316	BMP10,HEY2,NCAM1,TBX20,TP73	BMP10,HEY2,NCAM1,TBX20,TP73
GO:0016324	apical plasma membrane	cellular component	13/287	367/15280	0.02168	0.660754626865672	ANXA13,ATP2B2,ATP6V0D2,CA4,CYP4A11,CYP4A38,LRP2,LZTS1,MTMR7,PARD6G,SLC1A1,SLC5A8,TRPA1	ANXA13,ATP2B2,ATP6V0D2,CA4,CYP4A11,CYP4A38,LRP2,LZTS1,MTMR7,PARD6G,SLC1A1,SLC5A8,TRPA1
GO:0050866	negative regulation of cell activation	biological process	8/283	188/15302	0.02384	0.662273656957929	ADORA2A,AXL,BANK1,ENPP3,GPNMB,LOC119870378,MNDA,TNFSF18	ADORA2A,AXL,BANK1,ENPP3,GPNMB,LOC119870378,MNDA,TNFSF18
GO:0035315	hair cell differentiation	biological process	6/283	120/15302	0.02407	0.66758281098546	ATP2B2,DLX3,HEY2,RAC2,TGM3,USH1C	ATP2B2,DLX3,HEY2,RAC2,TGM3,USH1C
GO:0043269	regulation of ion transport	biological process	19/283	627/15302	0.02425	0.671490322580645	ABCC8,ADORA2A,ANK2,ATP2B2,CACNB2,CXCL10,CYP4A11,CYP4A38,GJA5,IL1A,KCNJ11,KCNJ2,LOC119876918,PLA2R1,REM1,RGS9,SLC38A3,SYT1,TRPA1	ABCC8,ADORA2A,ANK2,ATP2B2,CACNB2,CXCL10,CYP4A11,CYP4A38,GJA5,IL1A,KCNJ11,KCNJ2,LOC119876918,PLA2R1,REM1,RGS9,SLC38A3,SYT1,TRPA1
GO:1904064	positive regulation of cation transmembrane transport	biological process	7/283	154/15302	0.02451	0.67759690821256	ABCC8,ANK2,CACNB2,CXCL10,KCNJ11,KCNJ2,RGS9	ABCC8,ANK2,CACNB2,CXCL10,KCNJ11,KCNJ2,RGS9
GO:0050706	regulation of interleukin-1 beta secretion	biological process	3/283	34/15302	0.02455	0.677611575562701	NLRP1,NOD2,TLR4	NLRP1,NOD2,TLR4
GO:0016192	vesicle-mediated transport	biological process	47/283	1912/15302	0.02482	0.683149056	ACHE,ADORA2A,ANK1,ANK2,ANXA13,ATP8B4,AXL,CRISPLD2,DMBT1,DNAJC22,DYSF,F5,FGL2,GABBR2,GAS6,HCLS1,IRF8,LOC100683203,LOC119876918,LOC475935,LOC479761,LRP2,MNDA,MTMR7,NCAM1,NEURL1B,NOD2,NR4A3,NSG1,OLR1,PECAM1,PLA2R1,PROS1,PRSS12,RAB7B,RAC2,RINL,SELL,SMPD3,SNAP91,SPP2,STXBP5L,SYT1,SYT3,SYTL3,TBC1D9,UNC13A	ACHE,ADORA2A,ANK1,ANK2,ANXA13,ATP8B4,AXL,CRISPLD2,DMBT1,DNAJC22,DYSF,F5,FGL2,GABBR2,GAS6,HCLS1,IRF8,LOC100683203,LOC119876918,LOC475935,LOC479761,LRP2,MNDA,MTMR7,NCAM1,NEURL1B,NOD2,NR4A3,NSG1,OLR1,PECAM1,PLA2R1,PROS1,PRSS12,RAB7B,RAC2,RINL,SELL,SMPD3,SNAP91,SPP2,STXBP5L,SYT1,SYT3,SYTL3,TBC1D9,UNC13A
GO:0060119	inner ear receptor cell development	biological process	4/283	60/15302	0.02487	0.683149056	ATP2B2,DLX3,FAT4,USH1C	ATP2B2,DLX3,FAT4,USH1C
GO:1901862	negative regulation of muscle tissue development	biological process	4/283	60/15302	0.02487	0.683149056	HDAC9,IGFBP5,TLL2,TP73	HDAC9,IGFBP5,TLL2,TP73
GO:0001655	urogenital system development	biological process	14/283	421/15302	0.02522	0.691656485623003	ALOX15B,CYP4A11,CYP4A38,CYP7B1,FAT4,HEYL,LRP4,MMP2,PECAM1,PYGO1,SGCE,SIM1,TBX20,ZEB2	ALOX15B,CYP4A11,CYP4A38,CYP7B1,FAT4,HEYL,LRP4,MMP2,PECAM1,PYGO1,SGCE,SIM1,TBX20,ZEB2
GO:0051262	protein tetramerization	biological process	7/283	155/15302	0.02528	0.692196236044657	ACACB,ACHE,KCNJ2,LRP4,TGM3,TRPA1,TRPM8	ACACB,ACHE,KCNJ2,LRP4,TGM3,TRPA1,TRPM8
GO:0044092	negative regulation of molecular function	biological process	30/283	1118/15302	0.02545	0.695741401273885	ACACB,ADORA2A,DACT1,DLG2,FLRT3,GABBR2,GAS6,HEY2,HEYL,LOC488947,LRP2,NGFR,NOD2,PARD6G,PDZD3,PECAM1,PLA2R1,PLIN5,PODNL1,PROS1,REM1,RTN4R,SERPINB2,SLPI,SNAP91,SPINK14,SPP2,TFPI,TP73,UGT1A6	ACACB,ADORA2A,DACT1,DLG2,FLRT3,GABBR2,GAS6,HEY2,HEYL,LOC488947,LRP2,NGFR,NOD2,PARD6G,PDZD3,PECAM1,PLA2R1,PLIN5,PODNL1,PROS1,REM1,RTN4R,SERPINB2,SLPI,SNAP91,SPINK14,SPP2,TFPI,TP73,UGT1A6
GO:0002440	production of molecular mediator of immune response	biological process	9/283	227/15302	0.02562	0.699275294117647	BATF,CD226,GAS6,IL12A,IL18RAP,NOD2,NR4A3,TLR4,TRIM6	BATF,CD226,GAS6,IL12A,IL18RAP,NOD2,NR4A3,TLR4,TRIM6
GO:0001503	ossification	biological process	12/283	342/15302	0.02572	0.700890412698413	ACHE,CYP24A1,FAT4,GPNMB,IGFBP5,KL,LOC475935,LRP4,MMP2,OMD,PHOSPHO1,SHOX2	ACHE,CYP24A1,FAT4,GPNMB,IGFBP5,KL,LOC475935,LRP4,MMP2,OMD,PHOSPHO1,SHOX2
GO:0051048	negative regulation of secretion	biological process	10/283	265/15302	0.02595	0.701113902439024	ABCC8,BANK1,GABBR2,GAS6,GBP1,IL1R2,KCNJ11,LOC119870378,PLA2R1,STXBP5L	ABCC8,BANK1,GABBR2,GAS6,GBP1,IL1R2,KCNJ11,LOC119870378,PLA2R1,STXBP5L
GO:0007413	axonal fasciculation	biological process	4/283	61/15302	0.02624	0.701113902439024	NCAM1,RAC2,SEMA3D,TBX20	NCAM1,RAC2,SEMA3D,TBX20
GO:0060337	type I interferon signaling pathway	biological process	4/283	61/15302	0.02624	0.701113902439024	IRF8,LOC475935,LOC488947,TRIM6	IRF8,LOC475935,LOC488947,TRIM6
GO:0071357	cellular response to type I interferon	biological process	4/283	61/15302	0.02624	0.701113902439024	IRF8,LOC475935,LOC488947,TRIM6	IRF8,LOC475935,LOC488947,TRIM6
GO:0106030	neuron projection fasciculation	biological process	4/283	61/15302	0.02624	0.701113902439024	NCAM1,RAC2,SEMA3D,TBX20	NCAM1,RAC2,SEMA3D,TBX20
GO:2000107	negative regulation of leukocyte apoptotic process	biological process	4/283	61/15302	0.02624	0.701113902439024	AXL,GAS6,HCLS1,NOD2	AXL,GAS6,HCLS1,NOD2
GO:0050869	negative regulation of B cell activation	biological process	3/283	35/15302	0.02649	0.701113902439024	BANK1,LOC119870378,MNDA	BANK1,LOC119870378,MNDA
GO:0086009	membrane repolarization	biological process	3/283	35/15302	0.02649	0.701113902439024	ANK2,GJA5,KCNJ2	ANK2,GJA5,KCNJ2
GO:1903672	positive regulation of sprouting angiogenesis	biological process	3/283	35/15302	0.02649	0.701113902439024	HDAC9,PPP1R16B,RHOJ	HDAC9,PPP1R16B,RHOJ
GO:0002697	regulation of immune effector process	biological process	14/283	424/15302	0.02658	0.701113902439024	CD226,ENPP3,IL12A,IL18RAP,IL27,LOC119876918,LOC488947,NOD2,NR4A3,PROS1,RAC2,TLR4,TNFSF18,TRIM6	CD226,ENPP3,IL12A,IL18RAP,IL27,LOC119876918,LOC488947,NOD2,NR4A3,PROS1,RAC2,TLR4,TNFSF18,TRIM6
GO:0002836	positive regulation of response to tumor cell	biological process	2/283	14/15302	0.02679	0.701113902439024	CD226,IL12A	CD226,IL12A
GO:0002839	positive regulation of immune response to tumor cell	biological process	2/283	14/15302	0.02679	0.701113902439024	CD226,IL12A	CD226,IL12A
GO:0003344	pericardium morphogenesis	biological process	2/283	14/15302	0.02679	0.701113902439024	FLRT3,TBX20	FLRT3,TBX20
GO:0021694	cerebellar Purkinje cell layer formation	biological process	2/283	14/15302	0.02679	0.701113902439024	ATP2B2,RORA	ATP2B2,RORA
GO:0030823	regulation of cGMP metabolic process	biological process	2/283	14/15302	0.02679	0.701113902439024	NOS2,PDZD3	NOS2,PDZD3
GO:0030826	regulation of cGMP biosynthetic process	biological process	2/283	14/15302	0.02679	0.701113902439024	NOS2,PDZD3	NOS2,PDZD3
GO:0031282	regulation of guanylate cyclase activity	biological process	2/283	14/15302	0.02679	0.701113902439024	NOS2,PDZD3	NOS2,PDZD3
GO:0032490	detection of molecule of bacterial origin	biological process	2/283	14/15302	0.02679	0.701113902439024	NOD2,TLR4	NOD2,TLR4
GO:0032700	negative regulation of interleukin-17 production	biological process	2/283	14/15302	0.02679	0.701113902439024	IL12A,TLR4	IL12A,TLR4
GO:0046322	negative regulation of fatty acid oxidation	biological process	2/283	14/15302	0.02679	0.701113902439024	ACACB,PLIN5	ACACB,PLIN5
GO:0048742	regulation of skeletal muscle fiber development	biological process	2/283	14/15302	0.02679	0.701113902439024	HDAC9,SHOX2	HDAC9,SHOX2
GO:0060272	embryonic skeletal joint morphogenesis	biological process	2/283	14/15302	0.02679	0.701113902439024	SEMA3D,SHOX2	SEMA3D,SHOX2
GO:0060347	heart trabecula formation	biological process	2/283	14/15302	0.02679	0.701113902439024	BMP10,HEY2	BMP10,HEY2
GO:0070431	nucleotide-binding oligomerization domain containing 2 signaling pathway	biological process	2/283	14/15302	0.02679	0.701113902439024	NOD2,TLR4	NOD2,TLR4
GO:0072672	neutrophil extravasation	biological process	2/283	14/15302	0.02679	0.701113902439024	IL1A,PECAM1	IL1A,PECAM1
GO:0006493	protein O-linked glycosylation	biological process	5/283	91/15302	0.02679	0.701113902439024	B3GNT3,GXYLT2,LARGE1,MUC5AC,TET1	B3GNT3,GXYLT2,LARGE1,MUC5AC,TET1
GO:0001906	cell killing	biological process	7/283	157/15302	0.02686	0.701875920852359	CCL22,CD226,CXCL10,IL12A,IL18RAP,LOC119876918,NOS2	CCL22,CD226,CXCL10,IL12A,IL18RAP,LOC119876918,NOS2
GO:0050769	positive regulation of neurogenesis	biological process	19/283	635/15302	0.02716	0.708082306525038	ACHE,ASPA,CPNE5,DLX1,DUOXA1,HEYL,LOC479761,LRP2,MAP1B,NGFR,RAC2,RND2,SHOX2,SNAP91,SYT1,SYT3,TP73,UNC13A,ZEB2	ACHE,ASPA,CPNE5,DLX1,DUOXA1,HEYL,LOC479761,LRP2,MAP1B,NGFR,RAC2,RND2,SHOX2,SNAP91,SYT1,SYT3,TP73,UNC13A,ZEB2
GO:0061061	muscle structure development	biological process	26/283	943/15302	0.02718	0.708082306525038	ACHE,ANK2,BMP10,CXCL10,EGR3,ENPP3,HDAC9,HEY2,HEYL,HLF,IGFBP5,LARGE1,LRP2,MYBPH,NCAM1,NGFR,RAC2,RORA,SGCE,SHOX2,TBX20,TCF15,TLL2,TMOD1,TP73,VGLL2	ACHE,ANK2,BMP10,CXCL10,EGR3,ENPP3,HDAC9,HEY2,HEYL,HLF,IGFBP5,LARGE1,LRP2,MYBPH,NCAM1,NGFR,RAC2,RORA,SGCE,SHOX2,TBX20,TCF15,TLL2,TMOD1,TP73,VGLL2
GO:0008289	lipid binding	molecular function	24/259	643/13372	0.00161	0.713552	ANXA13,AXL,C2CD4A,CYP4A11,CYP4A38,DMBT1,DYSF,GAS6,KCNJ2,MAP1B,NEURL1B,NOXO1,NR3C2,NR5A2,PITPNM3,RORA,RTN4R,SELL,SNAP91,SYT1,SYT3,SYTL3,TLR4,UNC13A	ANXA13,AXL,C2CD4A,CYP4A11,CYP4A38,DMBT1,DYSF,GAS6,KCNJ2,MAP1B,NEURL1B,NOXO1,NR3C2,NR5A2,PITPNM3,RORA,RTN4R,SELL,SNAP91,SYT1,SYT3,SYTL3,TLR4,UNC13A
GO:0042531	positive regulation of tyrosine phosphorylation of STAT protein	biological process	4/283	62/15302	0.02766	0.719495272727273	HCLS1,IL12A,PECAM1,TNFSF18	HCLS1,IL12A,PECAM1,TNFSF18
GO:0030424	axon	cellular component	23/287	787/15280	0.02398	0.720105294117647	ACHE,ADORA2A,ANK1,CHRNA7,DLG2,FLRT3,KCNJ11,LOC100683203,LRP2,MAP1B,NCAM1,PARD6G,PRPH,PRSS12,PRTG,RAC2,RTN4R,SCN8A,SNAP91,SYT1,TRIM9,TRPA1,UNC13A	ACHE,ADORA2A,ANK1,CHRNA7,DLG2,FLRT3,KCNJ11,LOC100683203,LRP2,MAP1B,NCAM1,PARD6G,PRPH,PRSS12,PRTG,RAC2,RTN4R,SCN8A,SNAP91,SYT1,TRIM9,TRPA1,UNC13A
GO:0060538	skeletal muscle organ development	biological process	10/283	268/15302	0.02776	0.721004054462935	HDAC9,HEYL,HLF,LARGE1,NGFR,RAC2,SGCE,SHOX2,TLL2,VGLL2	HDAC9,HEYL,HLF,LARGE1,NGFR,RAC2,SGCE,SHOX2,TLL2,VGLL2
GO:0030593	neutrophil chemotaxis	biological process	5/283	92/15302	0.02792	0.724064290030212	CCL22,LOC119876918,NOD2,RAC2,SELL	CCL22,LOC119876918,NOD2,RAC2,SELL
GO:0007584	response to nutrient	biological process	11/283	307/15302	0.02800	0.725043740573152	CXCL10,CYP24A1,GAS6,HLF,IL1A,KCNJ11,KL,LRP2,MAP1B,NOS2,SELL	CXCL10,CYP24A1,GAS6,HLF,IL1A,KCNJ11,KL,LRP2,MAP1B,NOS2,SELL
GO:0051094	positive regulation of developmental process	biological process	43/283	1737/15302	0.02839	0.732981077844311	ACACB,ACHE,ADGRB2,ALOX15B,ANK2,ASPA,AXL,BMP10,CHRNA7,CPNE5,DACT1,DLX1,DUOXA1,FLRT3,GAS6,HCLS1,HDAC9,HEY2,HEYL,IL12A,IL1A,KL,LOC119876918,LOC475935,LOC479761,LRP2,MAP1B,NCAM1,NGFR,PPP1R16B,RAB7B,RAC2,RHOJ,RND2,SHOX2,SNAP91,SYT1,SYT3,TBX20,TP73,TRIM58,UNC13A,ZEB2	ACACB,ACHE,ADGRB2,ALOX15B,ANK2,ASPA,AXL,BMP10,CHRNA7,CPNE5,DACT1,DLX1,DUOXA1,FLRT3,GAS6,HCLS1,HDAC9,HEY2,HEYL,IL12A,IL1A,KL,LOC119876918,LOC475935,LOC479761,LRP2,MAP1B,NCAM1,NGFR,PPP1R16B,RAB7B,RAC2,RHOJ,RND2,SHOX2,SNAP91,SYT1,SYT3,TBX20,TP73,TRIM58,UNC13A,ZEB2
GO:0043051	regulation of pharyngeal pumping	biological process	3/283	36/15302	0.02852	0.732981077844311	RGS9,SYT1,UNC13A	RGS9,SYT1,UNC13A
GO:0071295	cellular response to vitamin	biological process	3/283	36/15302	0.02852	0.732981077844311	CYP24A1,GAS6,NOS2	CYP24A1,GAS6,NOS2
GO:0035296	regulation of tube diameter	biological process	7/283	159/15302	0.02852	0.732981077844311	ADORA2A,GJA5,MMP2,NCAM1,NOS2,OLR1,SMPD3	ADORA2A,GJA5,MMP2,NCAM1,NOS2,OLR1,SMPD3
GO:0055067	monovalent inorganic cation homeostasis	biological process	7/283	159/15302	0.02852	0.732981077844311	ADORA2A,ATP6V0D2,CA4,CYP4A11,CYP4A38,KCNJ2,NR3C2	ADORA2A,ATP6V0D2,CA4,CYP4A11,CYP4A38,KCNJ2,NR3C2
GO:0021782	glial cell development	biological process	6/283	125/15302	0.02867	0.735734768310912	ADORA2A,ASPA,CNTN5,OMG,PRDM8,TLR4	ADORA2A,ASPA,CNTN5,OMG,PRDM8,TLR4
GO:0001942	hair follicle development	biological process	5/283	93/15302	0.02908	0.742841248142645	IGFBP5,LRP4,NGFR,SOX18,TGM3	IGFBP5,LRP4,NGFR,SOX18,TGM3
GO:0003073	regulation of systemic arterial blood pressure	biological process	5/283	93/15302	0.02908	0.742841248142645	CYP4A11,CYP4A38,GAS6,GJA5,KL	CYP4A11,CYP4A38,GAS6,GJA5,KL
GO:0032722	positive regulation of chemokine production	biological process	4/283	63/15302	0.02912	0.742841248142645	ALOX15B,IL1A,NOD2,TLR4	ALOX15B,IL1A,NOD2,TLR4
GO:0055117	regulation of cardiac muscle contraction	biological process	4/283	63/15302	0.02912	0.742841248142645	ANK2,BMP10,GJA5,KCNJ2	ANK2,BMP10,GJA5,KCNJ2
GO:0045927	positive regulation of growth	biological process	15/283	471/15302	0.02932	0.746833471810089	ACACB,ANK2,BMP10,CPNE5,HEY2,MAP1B,NCAM1,RAC2,RFTN1,RND2,SYT1,SYT3,TBX20,UNC13A,ZEB2	ACACB,ANK2,BMP10,CPNE5,HEY2,MAP1B,NCAM1,RAC2,RFTN1,RND2,SYT1,SYT3,TBX20,UNC13A,ZEB2
GO:0002250	adaptive immune response	biological process	10/283	271/15302	0.02965	0.747685909090909	BATF,CD226,IL12A,IL18RAP,IL27,NOD2,RFTN1,RORA,TLR4,TNFSF18	BATF,CD226,IL12A,IL18RAP,IL27,NOD2,RFTN1,RORA,TLR4,TNFSF18
GO:0003231	cardiac ventricle development	biological process	6/283	126/15302	0.02965	0.747685909090909	BMP10,GJA5,HEY2,HEYL,LRP2,TBX20	BMP10,GJA5,HEY2,HEYL,LRP2,TBX20
GO:1903305	regulation of regulated secretory pathway	biological process	6/283	126/15302	0.02965	0.747685909090909	GABBR2,RAC2,SYT1,SYT3,SYTL3,UNC13A	GABBR2,RAC2,SYT1,SYT3,SYTL3,UNC13A
GO:0043588	skin development	biological process	11/283	310/15302	0.02976	0.747685909090909	ALOX15B,ASPRV1,IGFBP5,IL1A,KRT5,LIPK,LRP4,NGFR,SOX18,TCF15,TGM3	ALOX15B,ASPRV1,IGFBP5,IL1A,KRT5,LIPK,LRP4,NGFR,SOX18,TCF15,TGM3
GO:0051130	positive regulation of cellular component organization	biological process	37/283	1460/15302	0.03021	0.747685909090909	ABCC8,ACHE,ADGRB2,ANK1,ANKRD53,AXL,BMP10,CIDEB,CPNE5,EPGN,FLRT3,GAS6,GPR65,HCLS1,IL1A,IRF8,LRP2,LRP4,MAP1B,NGFR,NOD2,NPM2,PARD6G,PROS1,RAC2,RND2,RPS6KA5,SHOX2,SNAP91,SYT1,SYT3,TET1,TLR4,TP73,TRIM58,UNC13A,ZEB2	ABCC8,ACHE,ADGRB2,ANK1,ANKRD53,AXL,BMP10,CIDEB,CPNE5,EPGN,FLRT3,GAS6,GPR65,HCLS1,IL1A,IRF8,LRP2,LRP4,MAP1B,NGFR,NOD2,NPM2,PARD6G,PROS1,RAC2,RND2,RPS6KA5,SHOX2,SNAP91,SYT1,SYT3,TET1,TLR4,TP73,TRIM58,UNC13A,ZEB2
GO:0001909	leukocyte mediated cytotoxicity	biological process	5/283	94/15302	0.03026	0.747685909090909	CD226,IL12A,IL18RAP,LOC119876918,NOS2	CD226,IL12A,IL18RAP,LOC119876918,NOS2
GO:0006805	xenobiotic metabolic process	biological process	5/283	94/15302	0.03026	0.747685909090909	AHRR,CYP1A2,PON3,RORA,UGT1A6	AHRR,CYP1A2,PON3,RORA,UGT1A6
GO:0022405	hair cycle process	biological process	5/283	94/15302	0.03026	0.747685909090909	IGFBP5,LRP4,NGFR,SOX18,TGM3	IGFBP5,LRP4,NGFR,SOX18,TGM3
GO:0035710	CD4-positive, alpha-beta T cell activation	biological process	5/283	94/15302	0.03026	0.747685909090909	BATF,IL12A,IL27,RORA,TNFSF18	BATF,IL12A,IL27,RORA,TNFSF18
GO:0042490	mechanoreceptor differentiation	biological process	5/283	94/15302	0.03026	0.747685909090909	ATP2B2,DLX3,FAT4,HEY2,USH1C	ATP2B2,DLX3,FAT4,HEY2,USH1C
GO:0002683	negative regulation of immune system process	biological process	15/283	473/15302	0.03027	0.747685909090909	ADORA2A,AXL,BANK1,ENPP3,GBP1,GPNMB,GPR17,LOC119870378,LOC488947,MNDA,NEURL1B,NOD2,RAB7B,TLR4,TNFSF18	ADORA2A,AXL,BANK1,ENPP3,GBP1,GPNMB,GPR17,LOC119870378,LOC488947,MNDA,NEURL1B,NOD2,RAB7B,TLR4,TNFSF18
GO:0006812	cation transport	biological process	32/283	1227/15302	0.03029	0.747685909090909	ABCC8,ADORA2A,ANK1,ANK2,ATP2B2,ATP6V0D2,CACNB2,CHRNA7,CXCL10,GAS6,GJA5,KCND1,KCNJ11,KCNJ2,LOC119876918,LRP2,PITPNM3,REM1,RGS9,SCN8A,SLC1A1,SLC1A3,SLC25A27,SLC38A3,SLC5A11,SLC5A8,SLC6A13,SLC8A3,SMPD3,SYT1,TRPA1,TRPM8	ABCC8,ADORA2A,ANK1,ANK2,ATP2B2,ATP6V0D2,CACNB2,CHRNA7,CXCL10,GAS6,GJA5,KCND1,KCNJ11,KCNJ2,LOC119876918,LRP2,PITPNM3,REM1,RGS9,SCN8A,SLC1A1,SLC1A3,SLC25A27,SLC38A3,SLC5A11,SLC5A8,SLC6A13,SLC8A3,SMPD3,SYT1,TRPA1,TRPM8
GO:0008037	cell recognition	biological process	10/283	272/15302	0.03030	0.747685909090909	ATP8B3,CD226,IGSF9B,NCAM1,PECAM1,RAC2,SEMA3D,TBX20,TLL2,TRIM9	ATP8B3,CD226,IGSF9B,NCAM1,PECAM1,RAC2,SEMA3D,TBX20,TLL2,TRIM9
GO:0008202	steroid metabolic process	biological process	11/283	311/15302	0.03037	0.747685909090909	ACACB,ATP8B4,CH25H,CMTM2,CYP1A2,CYP24A1,CYP7B1,IL1A,LRP2,NR5A2,RORA	ACACB,ATP8B4,CH25H,CMTM2,CYP1A2,CYP24A1,CYP7B1,IL1A,LRP2,NR5A2,RORA
GO:0022010	central nervous system myelination	biological process	2/283	15/15302	0.03054	0.747685909090909	ASPA,OMG	ASPA,OMG
GO:0035358	regulation of peroxisome proliferator activated receptor signaling pathway	biological process	2/283	15/15302	0.03054	0.747685909090909	ALOX15B,PLIN5	ALOX15B,PLIN5
GO:0051938	L-glutamate import	biological process	2/283	15/15302	0.03054	0.747685909090909	SLC1A1,SLC1A3	SLC1A1,SLC1A3
GO:0055015	ventricular cardiac muscle cell development	biological process	2/283	15/15302	0.03054	0.747685909090909	BMP10,HEY2	BMP10,HEY2
GO:0070486	leukocyte aggregation	biological process	2/283	15/15302	0.03054	0.747685909090909	NR4A3,RAC2	NR4A3,RAC2
GO:0070989	oxidative demethylation	biological process	2/283	15/15302	0.03054	0.747685909090909	CYP1A2,TET1	CYP1A2,TET1
GO:0072540	T-helper 17 cell lineage commitment	biological process	2/283	15/15302	0.03054	0.747685909090909	BATF,TNFSF18	BATF,TNFSF18
GO:0098543	detection of other organism	biological process	2/283	15/15302	0.03054	0.747685909090909	NOD2,TLR4	NOD2,TLR4
GO:1900451	positive regulation of glutamate receptor signaling pathway	biological process	2/283	15/15302	0.03054	0.747685909090909	RGS9,UNC13A	RGS9,UNC13A
GO:0007638	mechanosensory behavior	biological process	3/283	37/15302	0.03062	0.747685909090909	IGSF9B,SLC1A3,TRPA1	IGSF9B,SLC1A3,TRPA1
GO:0016199	axon midline choice point recognition	biological process	3/283	37/15302	0.03062	0.747685909090909	IGSF9B,RAC2,TRIM9	IGSF9B,RAC2,TRIM9
GO:0042554	superoxide anion generation	biological process	3/283	37/15302	0.03062	0.747685909090909	LOC119876918,OLR1,PON3	LOC119876918,OLR1,PON3
GO:0060122	inner ear receptor cell stereocilium organization	biological process	3/283	37/15302	0.03062	0.747685909090909	ATP2B2,FAT4,USH1C	ATP2B2,FAT4,USH1C
GO:0055008	cardiac muscle tissue morphogenesis	biological process	4/283	64/15302	0.03062	0.747685909090909	BMP10,HEY2,LRP2,TBX20	BMP10,HEY2,LRP2,TBX20
GO:0097366	response to bronchodilator	biological process	4/283	64/15302	0.03062	0.747685909090909	ACHE,ADORA2A,LOC119876918,RGS9	ACHE,ADORA2A,LOC119876918,RGS9
GO:0003158	endothelium development	biological process	6/283	127/15302	0.03066	0.747685909090909	CXCL10,GJA5,HEY2,PECAM1,PPP1R16B,SOX18	CXCL10,GJA5,HEY2,PECAM1,PPP1R16B,SOX18
GO:0051179	localization	biological process	135/283	6438/15302	0.03078	0.749547574468085	ABCC8,ABI3,ACACB,ACHE,ADORA2A,AKAP3,ALOX15B,ANK1,ANK2,ANKRD53,ANXA13,ATP2B2,ATP6V0D2,ATP8B3,ATP8B4,AXL,BANK1,BMP10,CA4,CACNB2,CCL22,CH25H,CHP2,CHRNA7,CPVL,CRISPLD2,CXCL10,CYP4A11,CYP4A38,CYP7B1,DCLK1,DLG2,DMBT1,DNAJC22,DYSF,EGR3,F5,FGL2,FLRT3,FRMPD1,GABBR2,GAS6,GBP1,GJA5,GNAI1,GPNMB,GPR173,HCLS1,HDAC9,HEY2,IGFBP5,IL12A,IL1A,IL1R2,IRF8,KCND1,KCNJ11,KCNJ2,L3MBTL4,L3MBTL4_1,LOC100683203,LOC119870378…	ABCC8,ABI3,ACACB,ACHE,ADORA2A,AKAP3,ALOX15B,ANK1,ANK2,ANKRD53,ANXA13,ATP2B2,ATP6V0D2,ATP8B3,ATP8B4,AXL,BANK1,BMP10,CA4,CACNB2,CCL22,CH25H,CHP2,CHRNA7,CPVL,CRISPLD2,CXCL10,CYP4A11,CYP4A38,CYP7B1,DCLK1,DLG2,DMBT1,DNAJC22,DYSF,EGR3,F5,FGL2,FLRT3,FRMPD1,GABBR2,GAS6,GBP1,GJA5,GNAI1,GPNMB,GPR173,HCLS1,HDAC9,HEY2,IGFBP5,IL12A,IL1A,IL1R2,IRF8,KCND1,KCNJ11,KCNJ2,L3MBTL4,L3MBTL4_1,LOC100683203,LOC119870378…
GO:0050817	coagulation	biological process	10/283	273/15302	0.03096	0.752863002832861	ADORA2A,AXL,ENTPD2,F5,GAS6,HS3ST5,PROS1,SERPINB2,TFPI,TLR4	ADORA2A,AXL,ENTPD2,F5,GAS6,HS3ST5,PROS1,SERPINB2,TFPI,TLR4
GO:0051962	positive regulation of nervous system development	biological process	21/283	732/15302	0.03106	0.754226421499293	ACHE,ADGRB2,ASPA,CPNE5,DLX1,DUOXA1,FLRT3,HEYL,LOC479761,LRP2,MAP1B,NGFR,RAC2,RND2,SHOX2,SNAP91,SYT1,SYT3,TP73,UNC13A,ZEB2	ACHE,ADGRB2,ASPA,CPNE5,DLX1,DUOXA1,FLRT3,HEYL,LOC479761,LRP2,MAP1B,NGFR,RAC2,RND2,SHOX2,SNAP91,SYT1,SYT3,TP73,UNC13A,ZEB2
GO:0015672	monovalent inorganic cation transport	biological process	17/283	560/15302	0.03156	0.758080963855422	ABCC8,ANK1,ANK2,ATP6V0D2,GJA5,KCND1,KCNJ11,KCNJ2,LOC119876918,SCN8A,SLC1A1,SLC1A3,SLC25A27,SLC5A11,SLC5A8,SLC6A13,SLC8A3	ABCC8,ANK1,ANK2,ATP6V0D2,GJA5,KCND1,KCNJ11,KCNJ2,LOC119876918,SCN8A,SLC1A1,SLC1A3,SLC25A27,SLC5A11,SLC5A8,SLC6A13,SLC8A3
GO:0051047	positive regulation of secretion	biological process	16/283	518/15302	0.03176	0.758080963855422	ACHE,ADORA2A,ALOX15B,CYP4A11,CYP4A38,IL1A,NLRP1,NOD2,PLA2R1,SMPD3,STXBP5L,SYT1,TLR4,TRIM6,TRPA1,UNC13A	ACHE,ADORA2A,ALOX15B,CYP4A11,CYP4A38,IL1A,NLRP1,NOD2,PLA2R1,SMPD3,STXBP5L,SYT1,TLR4,TRIM6,TRPA1,UNC13A
GO:1903531	negative regulation of secretion by cell	biological process	9/283	236/15302	0.03177	0.758080963855422	ABCC8,BANK1,GABBR2,GAS6,GBP1,IL1R2,KCNJ11,LOC119870378,STXBP5L	ABCC8,BANK1,GABBR2,GAS6,GBP1,IL1R2,KCNJ11,LOC119870378,STXBP5L
GO:0010975	regulation of neuron projection development	biological process	20/283	690/15302	0.03179	0.758080963855422	ACHE,CPNE5,FSTL4,IGSF9B,LRP4,LZTS1,MAP1B,NGFR,OMG,RAC2,RND2,RTN4R,SEMA3D,SHOX2,SNAP91,SYT1,SYT3,TRIM9,UNC13A,ZEB2	ACHE,CPNE5,FSTL4,IGSF9B,LRP4,LZTS1,MAP1B,NGFR,OMG,RAC2,RND2,RTN4R,SEMA3D,SHOX2,SNAP91,SYT1,SYT3,TRIM9,UNC13A,ZEB2
GO:0007519	skeletal muscle tissue development	biological process	8/283	199/15302	0.03196	0.758080963855422	HDAC9,HEYL,HLF,NGFR,SGCE,SHOX2,TLL2,VGLL2	HDAC9,HEYL,HLF,NGFR,SGCE,SHOX2,TLL2,VGLL2
GO:0034340	response to type I interferon	biological process	4/283	65/15302	0.03217	0.758080963855422	IRF8,LOC475935,LOC488947,TRIM6	IRF8,LOC475935,LOC488947,TRIM6
GO:0048729	tissue morphogenesis	biological process	32/283	1234/15302	0.03243	0.758080963855422	ATP6V0D2,BMP10,CXCL10,CYP7B1,DACT1,DLX1,DLX3,FAT4,FLRT3,GIPC2,HEY2,HEYL,IGFBP5,LRP2,MMP2,NCAM1,NEURL1B,NGFR,NR4A3,NR5A2,PARD6G,PPP1R16B,RAC2,SHOX2,SOX18,SYNE4,TBX20,TCF15,TGM3,TLL2,VGLL2,ZEB2	ATP6V0D2,BMP10,CXCL10,CYP7B1,DACT1,DLX1,DLX3,FAT4,FLRT3,GIPC2,HEY2,HEYL,IGFBP5,LRP2,MMP2,NCAM1,NEURL1B,NGFR,NR4A3,NR5A2,PARD6G,PPP1R16B,RAC2,SHOX2,SOX18,SYNE4,TBX20,TCF15,TGM3,TLL2,VGLL2,ZEB2
GO:0006690	icosanoid metabolic process	biological process	5/283	96/15302	0.03273	0.758080963855422	ALOX15B,CYP4A11,CYP4A38,PON3,TLR4	ALOX15B,CYP4A11,CYP4A38,PON3,TLR4
GO:0098773	skin epidermis development	biological process	5/283	96/15302	0.03273	0.758080963855422	IGFBP5,LRP4,NGFR,SOX18,TGM3	IGFBP5,LRP4,NGFR,SOX18,TGM3
GO:0016079	synaptic vesicle exocytosis	biological process	6/283	129/15302	0.03274	0.758080963855422	GABBR2,STXBP5L,SYT1,SYT3,SYTL3,UNC13A	GABBR2,STXBP5L,SYT1,SYT3,SYTL3,UNC13A
GO:0003009	skeletal muscle contraction	biological process	3/283	38/15302	0.03280	0.758080963855422	KCNJ2,SLC8A3,TLR4	KCNJ2,SLC8A3,TLR4
GO:0021952	central nervous system projection neuron axonogenesis	biological process	3/283	38/15302	0.03280	0.758080963855422	DCLK1,PRDM8,ZEB2	DCLK1,PRDM8,ZEB2
GO:0032731	positive regulation of interleukin-1 beta production	biological process	3/283	38/15302	0.03280	0.758080963855422	NLRP1,NOD2,TLR4	NLRP1,NOD2,TLR4
GO:0032735	positive regulation of interleukin-12 production	biological process	3/283	38/15302	0.03280	0.758080963855422	IRF8,NOD2,TLR4	IRF8,NOD2,TLR4
GO:0033173	calcineurin-NFAT signaling cascade	biological process	3/283	38/15302	0.03280	0.758080963855422	ADGRB2,CHP2,RCAN2	ADGRB2,CHP2,RCAN2
GO:0042269	regulation of natural killer cell mediated cytotoxicity	biological process	3/283	38/15302	0.03280	0.758080963855422	CD226,IL12A,IL18RAP	CD226,IL12A,IL18RAP
GO:0048713	regulation of oligodendrocyte differentiation	biological process	3/283	38/15302	0.03280	0.758080963855422	ASPA,DLX1,TP73	ASPA,DLX1,TP73
GO:0090322	regulation of superoxide metabolic process	biological process	3/283	38/15302	0.03280	0.758080963855422	LOC119876918,OLR1,PON3	LOC119876918,OLR1,PON3
GO:0043524	negative regulation of neuron apoptotic process	biological process	7/283	164/15302	0.03296	0.758080963855422	ADORA2A,AXL,DLX1,MAP1B,NGFR,NR4A3,TP73	ADORA2A,AXL,DLX1,MAP1B,NGFR,NR4A3,TP73
GO:0051249	regulation of lymphocyte activation	biological process	13/283	396/15302	0.03319	0.758080963855422	ADORA2A,AXL,BANK1,GAS6,GPNMB,IL12A,IL27,LOC119870378,MNDA,NOD2,RAC2,TLR4,TNFSF18	ADORA2A,AXL,BANK1,GAS6,GPNMB,IL12A,IL27,LOC119870378,MNDA,NOD2,RAC2,TLR4,TNFSF18
GO:0050806	positive regulation of synaptic transmission	biological process	8/283	201/15302	0.03361	0.758080963855422	ADORA2A,IGSF9B,NGFR,NSG1,SLC1A3,SLC8A3,SYT1,UNC13A	ADORA2A,IGSF9B,NGFR,NSG1,SLC1A3,SLC8A3,SYT1,UNC13A
GO:0002532	production of molecular mediator involved in inflammatory response	biological process	4/283	66/15302	0.03376	0.758080963855422	IL1R2,NOD2,NOS2,TLR4	IL1R2,NOD2,NOS2,TLR4
GO:1903670	regulation of sprouting angiogenesis	biological process	4/283	66/15302	0.03376	0.758080963855422	HDAC9,NGFR,PPP1R16B,RHOJ	HDAC9,NGFR,PPP1R16B,RHOJ
GO:0008038	neuron recognition	biological process	7/283	165/15302	0.03390	0.758080963855422	IGSF9B,NCAM1,RAC2,SEMA3D,TBX20,TLL2,TRIM9	IGSF9B,NCAM1,RAC2,SEMA3D,TBX20,TLL2,TRIM9
GO:0030198	extracellular matrix organization	biological process	12/283	357/15302	0.03416	0.758080963855422	ANTXR1,COL10A1,COL27A1,CRISPLD2,DNAJC22,GAS6,LAMA4,MMP2,NOXO1,PECAM1,TCF15,TLL2	ANTXR1,COL10A1,COL27A1,CRISPLD2,DNAJC22,GAS6,LAMA4,MMP2,NOXO1,PECAM1,TCF15,TLL2
GO:0035150	regulation of tube size	biological process	8/283	202/15302	0.03446	0.758080963855422	ADORA2A,DNAJC22,GJA5,MMP2,NCAM1,NOS2,OLR1,SMPD3	ADORA2A,DNAJC22,GJA5,MMP2,NCAM1,NOS2,OLR1,SMPD3
GO:0010934	macrophage cytokine production	biological process	2/283	16/15302	0.03448	0.758080963855422	GAS6,TLR4	GAS6,TLR4
GO:0019373	epoxygenase P450 pathway	biological process	2/283	16/15302	0.03448	0.758080963855422	CYP4A11,CYP4A38	CYP4A11,CYP4A38
GO:0021794	thalamus development	biological process	2/283	16/15302	0.03448	0.758080963855422	NCAM1,TAL2	NCAM1,TAL2
GO:0032291	axon ensheathment in central nervous system	biological process	2/283	16/15302	0.03448	0.758080963855422	ASPA,OMG	ASPA,OMG
GO:0032495	response to muramyl dipeptide	biological process	2/283	16/15302	0.03448	0.758080963855422	NLRP1,NOD2	NLRP1,NOD2
GO:0032823	regulation of natural killer cell differentiation	biological process	2/283	16/15302	0.03448	0.758080963855422	AXL,GAS6	AXL,GAS6
GO:0051712	positive regulation of killing of cells of other organism	biological process	2/283	16/15302	0.03448	0.758080963855422	LOC119876918,NOS2	LOC119876918,NOS2
GO:0061000	negative regulation of dendritic spine development	biological process	2/283	16/15302	0.03448	0.758080963855422	FSTL4,NGFR	FSTL4,NGFR
GO:0090050	positive regulation of cell migration involved in sprouting angiogenesis	biological process	2/283	16/15302	0.03448	0.758080963855422	HDAC9,RHOJ	HDAC9,RHOJ
GO:0048534	hematopoietic or lymphoid organ development	biological process	27/283	1010/15302	0.03448	0.758080963855422	ANK1,AXL,BATF,BATF3,GAS6,HCLS1,HDAC9,IL12A,IL27,IRF8,KLF1,LOC119876918,NEURL1B,NR4A3,PYGO1,RAB7B,RAC2,RORA,SEMA3D,SLC8A3,SMPD3,TBX20,TLR4,TNFSF18,TP73,TRIM58,ZEB2	ANK1,AXL,BATF,BATF3,GAS6,HCLS1,HDAC9,IL12A,IL27,IRF8,KLF1,LOC119876918,NEURL1B,NR4A3,PYGO1,RAB7B,RAC2,RORA,SEMA3D,SLC8A3,SMPD3,TBX20,TLR4,TNFSF18,TP73,TRIM58,ZEB2
GO:0002715	regulation of natural killer cell mediated immunity	biological process	3/283	39/15302	0.03506	0.758080963855422	CD226,IL12A,IL18RAP	CD226,IL12A,IL18RAP
GO:0007340	acrosome reaction	biological process	3/283	39/15302	0.03506	0.758080963855422	AKAP3,PLB1,SPINK14	AKAP3,PLB1,SPINK14
GO:0034122	negative regulation of toll-like receptor signaling pathway	biological process	3/283	39/15302	0.03506	0.758080963855422	NOD2,RAB7B,TLR4	NOD2,RAB7B,TLR4
GO:0046320	regulation of fatty acid oxidation	biological process	3/283	39/15302	0.03506	0.758080963855422	ACACB,NR4A3,PLIN5	ACACB,NR4A3,PLIN5
GO:1903115	regulation of actin filament-based movement	biological process	3/283	39/15302	0.03506	0.758080963855422	ANK2,GJA5,KCNJ2	ANK2,GJA5,KCNJ2
GO:0042755	eating behavior	biological process	5/283	98/15302	0.03531	0.758080963855422	ADORA2A,RGS9,SYT1,TCF15,UNC13A	ADORA2A,RGS9,SYT1,TCF15,UNC13A
GO:2000106	regulation of leukocyte apoptotic process	biological process	5/283	98/15302	0.03531	0.758080963855422	AXL,GAS6,HCLS1,NOD2,NR4A3	AXL,GAS6,HCLS1,NOD2,NR4A3
GO:0032355	response to estradiol	biological process	8/283	203/15302	0.03533	0.758080963855422	CYP1A2,KCNJ11,LOC119876918,MAP1B,MMP2,NOS2,RGS9,TFPI	CYP1A2,KCNJ11,LOC119876918,MAP1B,MMP2,NOS2,RGS9,TFPI
GO:0046718	viral entry into host cell	biological process	4/283	67/15302	0.03540	0.758080963855422	AXL,GAS6,HS3ST5,LOC475935	AXL,GAS6,HS3ST5,LOC475935
GO:0070265	necrotic cell death	biological process	4/283	67/15302	0.03540	0.758080963855422	NLRP1,SNAP91,SYT1,TLR4	NLRP1,SNAP91,SYT1,TLR4
GO:0048469	cell maturation	biological process	13/283	400/15302	0.03554	0.758080963855422	AXL,CACNB2,CAP2,DLG2,KLF1,NCAM1,NR5A2,PRTG,SMC1B,SOX18,SYT1,TLL2,TRIM58	AXL,CACNB2,CAP2,DLG2,KLF1,NCAM1,NR5A2,PRTG,SMC1B,SOX18,SYT1,TLL2,TRIM58
GO:0034767	positive regulation of ion transmembrane transport	biological process	7/283	167/15302	0.03583	0.758080963855422	ABCC8,ANK2,CACNB2,CXCL10,KCNJ11,KCNJ2,RGS9	ABCC8,ANK2,CACNB2,CXCL10,KCNJ11,KCNJ2,RGS9
GO:0030900	forebrain development	biological process	14/283	442/15302	0.03590	0.758080963855422	AXL,DCLK1,DLX1,FAT4,LRP2,NCAM1,NR4A3,PRDM8,RTN4R,SIM1,SLC8A3,TAL2,TP73,ZEB2	AXL,DCLK1,DLX1,FAT4,LRP2,NCAM1,NR4A3,PRDM8,RTN4R,SIM1,SLC8A3,TAL2,TP73,ZEB2
GO:0031214	biomineral tissue development	biological process	6/283	132/15302	0.03603	0.758080963855422	ATP2B2,GAS6,GPNMB,KL,OMD,PHOSPHO1	ATP2B2,GAS6,GPNMB,KL,OMD,PHOSPHO1
GO:0001928	regulation of exocyst assembly	biological process	1/283	2/15302	0.03665	0.758080963855422	NCAM1	NCAM1
GO:0002276	basophil activation involved in immune response	biological process	1/283	2/15302	0.03665	0.758080963855422	ENPP3	ENPP3
GO:0002537	nitric oxide production involved in inflammatory response	biological process	1/283	2/15302	0.03665	0.758080963855422	TLR4	TLR4
GO:0002815	biosynthetic process of antibacterial peptides active against Gram-positive bacteria	biological process	1/283	2/15302	0.03665	0.758080963855422	NOD2	NOD2
GO:0002816	regulation of biosynthetic process of antibacterial peptides active against Gram-positive bacteria	biological process	1/283	2/15302	0.03665	0.758080963855422	NOD2	NOD2
GO:0003294	atrial ventricular junction remodeling	biological process	1/283	2/15302	0.03665	0.758080963855422	GJA5	GJA5
GO:0003345	proepicardium cell migration involved in pericardium morphogenesis	biological process	1/283	2/15302	0.03665	0.758080963855422	FLRT3	FLRT3
GO:0006867	asparagine transport	biological process	1/283	2/15302	0.03665	0.758080963855422	SLC38A3	SLC38A3
GO:0006965	positive regulation of biosynthetic process of antibacterial peptides active against Gram-positive b...	biological process	1/283	2/15302	0.03665	0.758080963855422	NOD2	NOD2
GO:0009085	lysine biosynthetic process	biological process	1/283	2/15302	0.03665	0.758080963855422	AASS	AASS
GO:0009183	purine deoxyribonucleoside diphosphate biosynthetic process	biological process	1/283	2/15302	0.03665	0.758080963855422	AK5	AK5
GO:0009624	response to nematode	biological process	1/283	2/15302	0.03665	0.758080963855422	ABO	ABO
GO:0010621	negative regulation of transcription by transcription factor localization	biological process	1/283	2/15302	0.03665	0.758080963855422	HEY2	HEY2
GO:0010645	regulation of cell communication by chemical coupling	biological process	1/283	2/15302	0.03665	0.758080963855422	GJA5	GJA5
GO:0010652	positive regulation of cell communication by chemical coupling	biological process	1/283	2/15302	0.03665	0.758080963855422	GJA5	GJA5
GO:0015817	histidine transport	biological process	1/283	2/15302	0.03665	0.758080963855422	SLC38A3	SLC38A3
GO:0019878	lysine biosynthetic process via aminoadipic acid	biological process	1/283	2/15302	0.03665	0.758080963855422	AASS	AASS
GO:0020028	endocytic hemoglobin import	biological process	1/283	2/15302	0.03665	0.758080963855422	LRP2	LRP2
GO:0021524	visceral motor neuron differentiation	biological process	1/283	2/15302	0.03665	0.758080963855422	TBX20	TBX20
GO:0021893	cerebral cortex GABAergic interneuron fate commitment	biological process	1/283	2/15302	0.03665	0.758080963855422	DLX1	DLX1
GO:0030824	negative regulation of cGMP metabolic process	biological process	1/283	2/15302	0.03665	0.758080963855422	PDZD3	PDZD3
GO:0030827	negative regulation of cGMP biosynthetic process	biological process	1/283	2/15302	0.03665	0.758080963855422	PDZD3	PDZD3
GO:0031283	negative regulation of guanylate cyclase activity	biological process	1/283	2/15302	0.03665	0.758080963855422	PDZD3	PDZD3
GO:0031548	regulation of brain-derived neurotrophic factor receptor signaling pathway	biological process	1/283	2/15302	0.03665	0.758080963855422	FSTL4	FSTL4
GO:0032499	detection of peptidoglycan	biological process	1/283	2/15302	0.03665	0.758080963855422	NOD2	NOD2
GO:0032690	negative regulation of interleukin-1 alpha production	biological process	1/283	2/15302	0.03665	0.758080963855422	IL1R2	IL1R2
GO:0032707	negative regulation of interleukin-23 production	biological process	1/283	2/15302	0.03665	0.758080963855422	TLR4	TLR4
GO:0034164	negative regulation of toll-like receptor 9 signaling pathway	biological process	1/283	2/15302	0.03665	0.758080963855422	RAB7B	RAB7B
GO:0035359	negative regulation of peroxisome proliferator activated receptor signaling pathway	biological process	1/283	2/15302	0.03665	0.758080963855422	PLIN5	PLIN5
GO:0035776	pronephric proximal tubule development	biological process	1/283	2/15302	0.03665	0.758080963855422	SIM1	SIM1
GO:0036304	umbilical cord morphogenesis	biological process	1/283	2/15302	0.03665	0.758080963855422	HEY2	HEY2
GO:0042667	auditory receptor cell fate specification	biological process	1/283	2/15302	0.03665	0.758080963855422	DLX3	DLX3
GO:0044558	uterine smooth muscle relaxation	biological process	1/283	2/15302	0.03665	0.758080963855422	ABCC8	ABCC8
GO:0045366	regulation of interleukin-13 biosynthetic process	biological process	1/283	2/15302	0.03665	0.758080963855422	TLR4	TLR4
GO:0045368	positive regulation of interleukin-13 biosynthetic process	biological process	1/283	2/15302	0.03665	0.758080963855422	TLR4	TLR4
GO:0048632	negative regulation of skeletal muscle tissue growth	biological process	1/283	2/15302	0.03665	0.758080963855422	TLL2	TLL2
GO:0050712	negative regulation of interleukin-1 alpha secretion	biological process	1/283	2/15302	0.03665	0.758080963855422	IL1R2	IL1R2
GO:0050960	detection of temperature stimulus involved in thermoception	biological process	1/283	2/15302	0.03665	0.758080963855422	TRPA1	TRPA1
GO:0060369	positive regulation of Fc receptor mediated stimulatory signaling pathway	biological process	1/283	2/15302	0.03665	0.758080963855422	CD226	CD226
GO:0060577	pulmonary vein morphogenesis	biological process	1/283	2/15302	0.03665	0.758080963855422	TBX20	TBX20
GO:0061027	umbilical cord development	biological process	1/283	2/15302	0.03665	0.758080963855422	HEY2	HEY2
GO:0061373	mammillary axonal complex development	biological process	1/283	2/15302	0.03665	0.758080963855422	ZEB2	ZEB2
GO:0061402	positive regulation of transcription from RNA polymerase II promoter in response to acidic pH	biological process	1/283	2/15302	0.03665	0.758080963855422	SLC38A3	SLC38A3
GO:0070426	positive regulation of nucleotide-binding oligomerization domain containing signaling pathway	biological process	1/283	2/15302	0.03665	0.758080963855422	TLR4	TLR4
GO:0070434	positive regulation of nucleotide-binding oligomerization domain containing 2 signaling pathway	biological process	1/283	2/15302	0.03665	0.758080963855422	TLR4	TLR4
GO:0071615	oxidative deethylation	biological process	1/283	2/15302	0.03665	0.758080963855422	CYP1A2	CYP1A2
GO:0086021	SA node cell to atrial cardiac muscle cell communication by electrical coupling	biological process	1/283	2/15302	0.03665	0.758080963855422	GJA5	GJA5
GO:0090076	relaxation of skeletal muscle	biological process	1/283	2/15302	0.03665	0.758080963855422	KCNJ2	KCNJ2
GO:0097018	renal albumin absorption	biological process	1/283	2/15302	0.03665	0.758080963855422	GAS6	GAS6
GO:0097241	hematopoietic stem cell migration to bone marrow	biological process	1/283	2/15302	0.03665	0.758080963855422	GAS6	GAS6
GO:0098905	regulation of bundle of His cell action potential	biological process	1/283	2/15302	0.03665	0.758080963855422	GJA5	GJA5
GO:0099642	retrograde axonal protein transport	biological process	1/283	2/15302	0.03665	0.758080963855422	DLG2	DLG2
GO:1900138	negative regulation of phospholipase A2 activity	biological process	1/283	2/15302	0.03665	0.758080963855422	PLA2R1	PLA2R1
GO:1900139	negative regulation of arachidonic acid secretion	biological process	1/283	2/15302	0.03665	0.758080963855422	PLA2R1	PLA2R1
GO:1900141	regulation of oligodendrocyte apoptotic process	biological process	1/283	2/15302	0.03665	0.758080963855422	GAS6	GAS6
GO:1900142	negative regulation of oligodendrocyte apoptotic process	biological process	1/283	2/15302	0.03665	0.758080963855422	GAS6	GAS6
GO:1900275	negative regulation of phospholipase C activity	biological process	1/283	2/15302	0.03665	0.758080963855422	SNAP91	SNAP91
GO:1900719	regulation of uterine smooth muscle relaxation	biological process	1/283	2/15302	0.03665	0.758080963855422	ABCC8	ABCC8
GO:1900721	positive regulation of uterine smooth muscle relaxation	biological process	1/283	2/15302	0.03665	0.758080963855422	ABCC8	ABCC8
GO:1901631	positive regulation of presynaptic membrane organization	biological process	1/283	2/15302	0.03665	0.758080963855422	LRP4	LRP4
GO:1902026	regulation of cartilage condensation	biological process	1/283	2/15302	0.03665	0.758080963855422	MMP2	MMP2
GO:1902309	negative regulation of peptidyl-serine dephosphorylation	biological process	1/283	2/15302	0.03665	0.758080963855422	PPP1R16B	PPP1R16B
GO:1902871	positive regulation of amacrine cell differentiation	biological process	1/283	2/15302	0.03665	0.758080963855422	DLX1	DLX1
GO:1903056	regulation of melanosome organization	biological process	1/283	2/15302	0.03665	0.758080963855422	ZEB2	ZEB2
GO:1904204	regulation of skeletal muscle hypertrophy	biological process	1/283	2/15302	0.03665	0.758080963855422	IGFBP5	IGFBP5
GO:1904444	regulation of establishment of Sertoli cell barrier	biological process	1/283	2/15302	0.03665	0.758080963855422	IL1A	IL1A
GO:1904447	folic acid import across plasma membrane	biological process	1/283	2/15302	0.03665	0.758080963855422	LRP2	LRP2
GO:1990268	response to gold nanoparticle	biological process	1/283	2/15302	0.03665	0.758080963855422	TLR4	TLR4
GO:2000485	regulation of glutamine transport	biological process	1/283	2/15302	0.03665	0.758080963855422	SLC38A3	SLC38A3
GO:2000532	regulation of renal albumin absorption	biological process	1/283	2/15302	0.03665	0.758080963855422	GAS6	GAS6
GO:2000824	negative regulation of androgen receptor activity	biological process	1/283	2/15302	0.03665	0.758080963855422	HEYL	HEYL
GO:2001295	malonyl-CoA biosynthetic process	biological process	1/283	2/15302	0.03665	0.758080963855422	ACACB	ACACB
GO:0050848	regulation of calcium-mediated signaling	biological process	5/283	99/15302	0.03665	0.758080963855422	CHP2,GBP1,NCAM1,RCAN2,TRPA1	CHP2,GBP1,NCAM1,RCAN2,TRPA1
GO:0003281	ventricular septum development	biological process	4/283	68/15302	0.03709	0.764233005988024	GJA5,HEY2,HEYL,LRP2	GJA5,HEY2,HEYL,LRP2
GO:0097755	positive regulation of blood vessel diameter	biological process	4/283	68/15302	0.03709	0.764233005988024	ADORA2A,GJA5,MMP2,NOS2	ADORA2A,GJA5,MMP2,NOS2
GO:0051896	regulation of protein kinase B signaling	biological process	8/283	205/15302	0.03710	0.764233005988024	AXL,BANK1,GAS6,HCLS1,IGFBP5,KL,LOC119870378,NGFR	AXL,BANK1,GAS6,HCLS1,IGFBP5,KL,LOC119870378,NGFR
GO:0050715	positive regulation of cytokine secretion	biological process	6/283	133/15302	0.03717	0.764233005988024	ALOX15B,IL1A,NLRP1,NOD2,TLR4,TRIM6	ALOX15B,IL1A,NLRP1,NOD2,TLR4,TRIM6
GO:0051092	positive regulation of NF-kappaB transcription factor activity	biological process	6/283	133/15302	0.03717	0.764233005988024	IL18RAP,NOD2,RAB7B,RPS6KA5,TLR4,TNFSF18	IL18RAP,NOD2,RAB7B,RPS6KA5,TLR4,TNFSF18
GO:0040012	regulation of locomotion	biological process	30/283	1156/15302	0.03739	0.765295828367104	ABCC8,ABI3,ACHE,ADORA2A,ALOX15B,BMP10,CACNB2,CXCL10,GAS6,GPNMB,GPR173,HDAC9,IGFBP5,IL12A,IL1A,LOC119876918,LOC475935,MMP2,MTMR7,NOD2,NR4A3,ONECUT2,PECAM1,RAC2,RGS9,RHOJ,SELL,TBX20,TNFSF18,TRIM9	ABCC8,ABI3,ACHE,ADORA2A,ALOX15B,BMP10,CACNB2,CXCL10,GAS6,GPNMB,GPR173,HDAC9,IGFBP5,IL12A,IL1A,LOC119876918,LOC475935,MMP2,MTMR7,NOD2,NR4A3,ONECUT2,PECAM1,RAC2,RGS9,RHOJ,SELL,TBX20,TNFSF18,TRIM9
GO:0050702	interleukin-1 beta secretion	biological process	3/283	40/15302	0.03740	0.765295828367104	NLRP1,NOD2,TLR4	NLRP1,NOD2,TLR4
GO:0097120	receptor localization to synapse	biological process	3/283	40/15302	0.03740	0.765295828367104	DLG2,NSG1,SNAP91	DLG2,NSG1,SNAP91
GO:1901381	positive regulation of potassium ion transmembrane transport	biological process	3/283	40/15302	0.03740	0.765295828367104	ABCC8,ANK2,KCNJ2	ABCC8,ANK2,KCNJ2
GO:0042391	regulation of membrane potential	biological process	14/283	445/15302	0.03766	0.769698666666667	ADORA2A,ANK2,CACNB2,CHRNA7,GJA5,IGSF9B,KCNJ11,KCNJ2,NGFR,SCN8A,SLC25A27,SLC8A3,SNAP91,TRPA1	ADORA2A,ANK2,CACNB2,CHRNA7,GJA5,IGSF9B,KCNJ11,KCNJ2,NGFR,SCN8A,SLC25A27,SLC8A3,SNAP91,TRPA1
GO:0045666	positive regulation of neuron differentiation	biological process	16/283	530/15302	0.03791	0.773886896551724	ACHE,CPNE5,DLX1,DUOXA1,HEYL,LOC479761,MAP1B,NGFR,RAC2,RND2,SHOX2,SNAP91,SYT1,SYT3,UNC13A,ZEB2	ACHE,CPNE5,DLX1,DUOXA1,HEYL,LOC479761,MAP1B,NGFR,RAC2,RND2,SHOX2,SNAP91,SYT1,SYT3,UNC13A,ZEB2
GO:0060627	regulation of vesicle-mediated transport	biological process	18/283	617/15302	0.03829	0.776178548009368	ANXA13,AXL,GABBR2,GAS6,HCLS1,LRP2,NCAM1,NOD2,PROS1,RAC2,SMPD3,SNAP91,STXBP5L,SYT1,SYT3,SYTL3,TBC1D9,UNC13A	ANXA13,AXL,GABBR2,GAS6,HCLS1,LRP2,NCAM1,NOD2,PROS1,RAC2,SMPD3,SNAP91,STXBP5L,SYT1,SYT3,SYTL3,TBC1D9,UNC13A
GO:2000145	regulation of cell motility	biological process	25/283	929/15302	0.03838	0.776178548009368	ABCC8,ABI3,ALOX15B,BMP10,CXCL10,GAS6,GPNMB,GPR173,HDAC9,IGFBP5,IL12A,IL1A,LOC119876918,LOC475935,MMP2,MTMR7,NOD2,NR4A3,ONECUT2,PECAM1,RAC2,RHOJ,SELL,TBX20,TNFSF18	ABCC8,ABI3,ALOX15B,BMP10,CXCL10,GAS6,GPNMB,GPR173,HDAC9,IGFBP5,IL12A,IL1A,LOC119876918,LOC475935,MMP2,MTMR7,NOD2,NR4A3,ONECUT2,PECAM1,RAC2,RHOJ,SELL,TBX20,TNFSF18
GO:0002374	cytokine secretion involved in immune response	biological process	2/283	17/15302	0.03861	0.776178548009368	NOD2,TRIM6	NOD2,TRIM6
GO:0006044	N-acetylglucosamine metabolic process	biological process	2/283	17/15302	0.03861	0.776178548009368	CHST2,LARGE1	CHST2,LARGE1
GO:0007414	axonal defasciculation	biological process	2/283	17/15302	0.03861	0.776178548009368	IGSF9B,TLL2	IGSF9B,TLL2
GO:0010310	regulation of hydrogen peroxide metabolic process	biological process	2/283	17/15302	0.03861	0.776178548009368	NOXO1,RAC2	NOXO1,RAC2
GO:0015740	C4-dicarboxylate transport	biological process	2/283	17/15302	0.03861	0.776178548009368	SLC1A1,SLC1A3	SLC1A1,SLC1A3
GO:0021534	cell proliferation in hindbrain	biological process	2/283	17/15302	0.03861	0.776178548009368	RORA,SEMA3D	RORA,SEMA3D
GO:0021692	cerebellar Purkinje cell layer morphogenesis	biological process	2/283	17/15302	0.03861	0.776178548009368	ATP2B2,RORA	ATP2B2,RORA
GO:0031340	positive regulation of vesicle fusion	biological process	2/283	17/15302	0.03861	0.776178548009368	SYT1,SYT3	SYT1,SYT3
GO:0042447	hormone catabolic process	biological process	2/283	17/15302	0.03861	0.776178548009368	ACHE,PON3	ACHE,PON3
GO:0060307	regulation of ventricular cardiac muscle cell membrane repolarization	biological process	2/283	17/15302	0.03861	0.776178548009368	ANK2,GJA5	ANK2,GJA5
GO:0072498	embryonic skeletal joint development	biological process	2/283	17/15302	0.03861	0.776178548009368	SEMA3D,SHOX2	SEMA3D,SHOX2
GO:0050727	regulation of inflammatory response	biological process	12/283	364/15302	0.03871	0.776761958041958	ADORA2A,DUOXA1,ENPP3,GPR17,IL1R2,NLRP1,NOD2,NOS2,PROS1,RORA,TLR4,TNFSF18	ADORA2A,DUOXA1,ENPP3,GPR17,IL1R2,NLRP1,NOD2,NOS2,PROS1,RORA,TLR4,TNFSF18
GO:0035162	embryonic hemopoiesis	biological process	4/283	69/15302	0.03882	0.776761958041958	HDAC9,KLF1,RAC2,TBX20	HDAC9,KLF1,RAC2,TBX20
GO:0070098	chemokine-mediated signaling pathway	biological process	4/283	69/15302	0.03882	0.776761958041958	CCL22,CXCL10,GPR17,LOC119876918	CCL22,CXCL10,GPR17,LOC119876918
GO:0090278	negative regulation of peptide hormone secretion	biological process	4/283	69/15302	0.03882	0.776761958041958	ABCC8,GABBR2,KCNJ11,STXBP5L	ABCC8,GABBR2,KCNJ11,STXBP5L
GO:0048167	regulation of synaptic plasticity	biological process	8/283	207/15302	0.03893	0.778056158323632	ADORA2A,ATP2B2,LZTS1,MAP1B,NCAM1,NSG1,SLC8A3,UNC13A	ADORA2A,ATP2B2,LZTS1,MAP1B,NCAM1,NSG1,SLC8A3,UNC13A
GO:0051272	positive regulation of cellular component movement	biological process	17/283	575/15302	0.03900	0.778548837209302	CXCL10,GAS6,GPNMB,HDAC9,IGFBP5,IL12A,IL1A,LOC119876918,MMP2,NR4A3,ONECUT2,PECAM1,RAC2,RHOJ,SELL,TBX20,TNFSF18	CXCL10,GAS6,GPNMB,HDAC9,IGFBP5,IL12A,IL1A,LOC119876918,MMP2,NR4A3,ONECUT2,PECAM1,RAC2,RHOJ,SELL,TBX20,TNFSF18
GO:0016477	cell migration	biological process	40/283	1633/15302	0.03926	0.782828896631824	ABCC8,ABI3,ALOX15B,AXL,BMP10,CCL22,CH25H,CXCL10,CYP7B1,DCLK1,EGR3,FLRT3,GAS6,GPNMB,GPR173,HCLS1,HDAC9,IGFBP5,IL12A,IL1A,LOC119876918,LOC475935,MAP1B,MMP2,MTMR7,NOD2,NR4A3,OLR1,ONECUT2,PARD6G,PECAM1,PROS1,RAC2,RHOJ,SELL,SEMA3D,SOX18,TBX20,TNFSF18,ZEB2	ABCC8,ABI3,ALOX15B,AXL,BMP10,CCL22,CH25H,CXCL10,CYP7B1,DCLK1,EGR3,FLRT3,GAS6,GPNMB,GPR173,HCLS1,HDAC9,IGFBP5,IL12A,IL1A,LOC119876918,LOC475935,MAP1B,MMP2,MTMR7,NOD2,NR4A3,OLR1,ONECUT2,PARD6G,PECAM1,PROS1,RAC2,RHOJ,SELL,SEMA3D,SOX18,TBX20,TNFSF18,ZEB2
GO:0008366	axon ensheathment	biological process	6/283	135/15302	0.03953	0.78729819025522	ASPA,CNTN5,NGFR,OMG,SCN8A,SLC8A3	ASPA,CNTN5,NGFR,OMG,SCN8A,SLC8A3
GO:0014003	oligodendrocyte development	biological process	3/283	41/15302	0.03982	0.78937198156682	ASPA,OMG,PRDM8	ASPA,OMG,PRDM8
GO:0048821	erythrocyte development	biological process	3/283	41/15302	0.03982	0.78937198156682	ANK1,KLF1,TRIM58	ANK1,KLF1,TRIM58
GO:0060412	ventricular septum morphogenesis	biological process	3/283	41/15302	0.03982	0.78937198156682	GJA5,HEY2,HEYL	GJA5,HEY2,HEYL
GO:0050808	synapse organization	biological process	18/283	620/15302	0.03984	0.78937198156682	ACHE,ADAMTSL1,ADGRB2,ATP2B2,CACNB2,DACT1,DLG2,FLRT3,LOC100683203,LRP4,MAP1B,NCAM1,NOS2,PARD6G,PRTG,RAC2,SNAP91,UNC13A	ACHE,ADAMTSL1,ADGRB2,ATP2B2,CACNB2,DACT1,DLG2,FLRT3,LOC100683203,LRP4,MAP1B,NCAM1,NOS2,PARD6G,PRTG,RAC2,SNAP91,UNC13A
GO:0045807	positive regulation of endocytosis	biological process	8/283	208/15302	0.03987	0.78937198156682	AXL,GAS6,HCLS1,LRP2,NOD2,PROS1,RAC2,SNAP91	AXL,GAS6,HCLS1,LRP2,NOD2,PROS1,RAC2,SNAP91
GO:0046620	regulation of organ growth	biological process	7/283	171/15302	0.03991	0.78937198156682	ACACB,BMP10,HEY2,NCAM1,NOS2,TBX20,TP73	ACACB,BMP10,HEY2,NCAM1,NOS2,TBX20,TP73
GO:0002274	myeloid leukocyte activation	biological process	17/283	577/15302	0.04008	0.791822140391254	ATP8B4,BATF,BATF3,CD226,CRISPLD2,ENPP3,FGL2,IL18RAP,LOC119876918,MNDA,NR4A3,OLR1,PECAM1,RAC2,RORA,SELL,TLR4	ATP8B4,BATF,BATF3,CD226,CRISPLD2,ENPP3,FGL2,IL18RAP,LOC119876918,MNDA,NR4A3,OLR1,PECAM1,RAC2,RORA,SELL,TLR4
GO:0098797	plasma membrane protein complex	cellular component	16/287	500/15280	0.02715	0.792928732394366	ABCC8,ATP6V0D2,CACNB2,CHRNA7,GABBR2,GJA5,GNAI1,KCND1,KCNJ11,KCNJ2,NOXO1,PARD6G,PDZD3,SCN8A,SGCE,SNAP91	ABCC8,ATP6V0D2,CACNB2,CHRNA7,GABBR2,GJA5,GNAI1,KCND1,KCNJ11,KCNJ2,NOXO1,PARD6G,PDZD3,SCN8A,SGCE,SNAP91
GO:0098589	membrane region	cellular component	12/287	340/15280	0.02743	0.792928732394366	ANXA13,ATP2B2,CD226,GNAI1,LRP2,NGFR,OLR1,PECAM1,RFTN1,RTN4R,TFPI,TRPM8	ANXA13,ATP2B2,CD226,GNAI1,LRP2,NGFR,OLR1,PECAM1,RFTN1,RTN4R,TFPI,TRPM8
GO:0043083	synaptic cleft	cellular component	2/287	14/15280	0.02757	0.792928732394366	ACHE,PRSS12	ACHE,PRSS12
GO:0031640	killing of cells of other organism	biological process	4/283	70/15302	0.04060	0.799335779816514	CCL22,CXCL10,LOC119876918,NOS2	CCL22,CXCL10,LOC119876918,NOS2
GO:0044364	disruption of cells of other organism	biological process	4/283	70/15302	0.04060	0.799335779816514	CCL22,CXCL10,LOC119876918,NOS2	CCL22,CXCL10,LOC119876918,NOS2
GO:0051966	regulation of synaptic transmission, glutamatergic	biological process	4/283	70/15302	0.04060	0.799335779816514	ADORA2A,NGFR,SYT1,UNC13A	ADORA2A,NGFR,SYT1,UNC13A
GO:1901700	response to oxygen-containing compound	biological process	46/283	1927/15302	0.04073	0.80097667812142	ABCC8,ABO,ACHE,ATP6V0D2,AXL,CXCL10,CYP1A2,CYP24A1,CYP4A11,CYP4A38,CYP7B1,ENTPD2,FIBIN,GAS6,GNAI1,GPR173,HDAC9,IGFBP5,IL12A,IL1A,IRF8,KCNJ11,KL,LOC119876918,LRP2,MAP1B,MMP2,NCAM1,NGFR,NLRP1,NOD2,NOS2,NR4A3,NR5A2,OLR1,PROS1,RGS9,RORA,SELL,SLC1A3,SLC8A3,SLPI,TFPI,TLR4,TRIM6,TRPA1	ABCC8,ABO,ACHE,ATP6V0D2,AXL,CXCL10,CYP1A2,CYP24A1,CYP4A11,CYP4A38,CYP7B1,ENTPD2,FIBIN,GAS6,GNAI1,GPR173,HDAC9,IGFBP5,IL12A,IL1A,IRF8,KCNJ11,KL,LOC119876918,LRP2,MAP1B,MMP2,NCAM1,NGFR,NLRP1,NOD2,NOS2,NR4A3,NR5A2,OLR1,PROS1,RGS9,RORA,SELL,SLC1A3,SLC8A3,SLPI,TFPI,TLR4,TRIM6,TRPA1
GO:0014823	response to activity	biological process	5/283	102/15302	0.04085	0.802417391304348	KL,MMP2,NCAM1,NOS2,TLR4	KL,MMP2,NCAM1,NOS2,TLR4
GO:0007272	ensheathment of neurons	biological process	6/283	137/15302	0.04197	0.822535342465753	ASPA,CNTN5,NGFR,OMG,SCN8A,SLC8A3	ASPA,CNTN5,NGFR,OMG,SCN8A,SLC8A3
GO:0046631	alpha-beta T cell activation	biological process	6/283	137/15302	0.04197	0.822535342465753	ADORA2A,BATF,IL12A,IL27,RORA,TNFSF18	ADORA2A,BATF,IL12A,IL27,RORA,TNFSF18
GO:0045861	negative regulation of proteolysis	biological process	11/283	328/15302	0.04204	0.822967753705815	ADORA2A,GAS6,IL1R2,LRP2,NGFR,PROS1,SERPINB2,SLPI,SPINK14,SPP2,TFPI	ADORA2A,GAS6,IL1R2,LRP2,NGFR,PROS1,SERPINB2,SLPI,SPINK14,SPP2,TFPI
GO:0006040	amino sugar metabolic process	biological process	3/283	42/15302	0.04232	0.823752562358277	CHST2,LARGE1,NPL	CHST2,LARGE1,NPL
GO:0016198	axon choice point recognition	biological process	3/283	42/15302	0.04232	0.823752562358277	IGSF9B,RAC2,TRIM9	IGSF9B,RAC2,TRIM9
GO:0019369	arachidonic acid metabolic process	biological process	3/283	42/15302	0.04232	0.823752562358277	ALOX15B,CYP4A11,CYP4A38	ALOX15B,CYP4A11,CYP4A38
GO:0042982	amyloid precursor protein metabolic process	biological process	3/283	42/15302	0.04232	0.823752562358277	ACHE,NSG1,UNC13A	ACHE,NSG1,UNC13A
GO:0098801	regulation of renal system process	biological process	3/283	42/15302	0.04232	0.823752562358277	ADORA2A,GAS6,GJA5	ADORA2A,GAS6,GJA5
GO:0060333	interferon-gamma-mediated signaling pathway	biological process	4/283	71/15302	0.04242	0.824217628635347	GBP1,IRF8,NCAM1,TRIM6	GBP1,IRF8,NCAM1,TRIM6
GO:0001558	regulation of cell growth	biological process	16/283	538/15302	0.04246	0.824217628635347	BMP10,C28H10orf90,CPNE5,FSTL4,IGFBP5,MAP1B,OMG,PLAAT1,RAC2,RND2,RTN4R,SEMA3D,SYT1,SYT3,UNC13A,ZEB2	BMP10,C28H10orf90,CPNE5,FSTL4,IGFBP5,MAP1B,OMG,PLAAT1,RAC2,RND2,RTN4R,SEMA3D,SYT1,SYT3,UNC13A,ZEB2
GO:0010720	positive regulation of cell development	biological process	21/283	758/15302	0.04261	0.824217628635347	ACHE,ASPA,BMP10,CPNE5,DLX1,DUOXA1,HEYL,LOC479761,LRP2,MAP1B,NGFR,RAC2,RND2,SHOX2,SNAP91,SYT1,SYT3,TP73,TRIM58,UNC13A,ZEB2	ACHE,ASPA,BMP10,CPNE5,DLX1,DUOXA1,HEYL,LOC479761,LRP2,MAP1B,NGFR,RAC2,RND2,SHOX2,SNAP91,SYT1,SYT3,TP73,TRIM58,UNC13A,ZEB2
GO:0002043	blood vessel endothelial cell proliferation involved in sprouting angiogenesis	biological process	2/283	18/15302	0.04292	0.824217628635347	NGFR,PPP1R16B	NGFR,PPP1R16B
GO:0002862	negative regulation of inflammatory response to antigenic stimulus	biological process	2/283	18/15302	0.04292	0.824217628635347	GPR17,NOD2	GPR17,NOD2
GO:0043931	ossification involved in bone maturation	biological process	2/283	18/15302	0.04292	0.824217628635347	FAT4,PHOSPHO1	FAT4,PHOSPHO1
GO:0045947	negative regulation of translational initiation	biological process	2/283	18/15302	0.04292	0.824217628635347	BANK1,LOC119870378	BANK1,LOC119870378
GO:0050966	detection of mechanical stimulus involved in sensory perception of pain	biological process	2/283	18/15302	0.04292	0.824217628635347	TLR4,TRPA1	TLR4,TRPA1
GO:0051709	regulation of killing of cells of other organism	biological process	2/283	18/15302	0.04292	0.824217628635347	LOC119876918,NOS2	LOC119876918,NOS2
GO:0061074	regulation of neural retina development	biological process	2/283	18/15302	0.04292	0.824217628635347	DLX1,DMBX1	DLX1,DMBX1
GO:1900017	positive regulation of cytokine production involved in inflammatory response	biological process	2/283	18/15302	0.04292	0.824217628635347	NOD2,TLR4	NOD2,TLR4
GO:1902866	regulation of retina development in camera-type eye	biological process	2/283	18/15302	0.04292	0.824217628635347	DLX1,DMBX1	DLX1,DMBX1
GO:0008544	epidermis development	biological process	14/283	454/15302	0.04331	0.83077774301676	ALOX15B,ATP2B2,DLX3,HEY2,IGFBP5,IL1A,KRT5,LIPK,LRP4,NGFR,RAC2,SOX18,TGM3,USH1C	ALOX15B,ATP2B2,DLX3,HEY2,IGFBP5,IL1A,KRT5,LIPK,LRP4,NGFR,RAC2,SOX18,TGM3,USH1C
GO:0005544	calcium-dependent phospholipid binding	molecular function	5/259	47/13372	0.00207	0.834021818181818	C2CD4A,DYSF,SYT1,SYT3,SYTL3	C2CD4A,DYSF,SYT1,SYT3,SYTL3
GO:0032102	negative regulation of response to external stimulus	biological process	11/283	330/15302	0.04359	0.835215535714286	ABCC8,ADORA2A,ENPP3,GPR17,IL1R2,LOC488947,NOD2,RORA,RTN4R,SERPINB2,TFPI	ABCC8,ADORA2A,ENPP3,GPR17,IL1R2,LOC488947,NOD2,RORA,RTN4R,SERPINB2,TFPI
GO:0052548	regulation of endopeptidase activity	biological process	12/283	371/15302	0.04367	0.835815562987737	ADORA2A,CIDEB,GAS6,LRP2,NGFR,NLRP1,PROS1,SERPINB2,SLPI,SPINK14,SPP2,TFPI	ADORA2A,CIDEB,GAS6,LRP2,NGFR,NLRP1,PROS1,SERPINB2,SLPI,SPINK14,SPP2,TFPI
GO:1902531	regulation of intracellular signal transduction	biological process	46/283	1937/15302	0.04386	0.83851723830735	AKAP3,AXL,BANK1,BMP10,CCL22,CHP2,CHRNA7,CXCL10,DACT1,EPGN,FLRT3,GAS6,GBP1,GNAI1,GPNMB,GPR17,GPR65,HCLS1,IGFBP5,IL12A,IL1A,KL,LOC119870378,LOC479761,MMP2,NCAM1,NGFR,NOD2,PDIA2,PDZD3,PECAM1,PLA2R1,PODNL1,PPP1R16B,RAC2,RCAN2,RHOJ,RORA,RTN4R,SCIMP,SMPD3,TLR4,TNFSF18,TP73,TRPA1,ZEB2	AKAP3,AXL,BANK1,BMP10,CCL22,CHP2,CHRNA7,CXCL10,DACT1,EPGN,FLRT3,GAS6,GBP1,GNAI1,GPNMB,GPR17,GPR65,HCLS1,IGFBP5,IL12A,IL1A,KL,LOC119870378,LOC479761,MMP2,NCAM1,NGFR,NOD2,PDIA2,PDZD3,PECAM1,PLA2R1,PODNL1,PPP1R16B,RAC2,RCAN2,RHOJ,RORA,RTN4R,SCIMP,SMPD3,TLR4,TNFSF18,TP73,TRPA1,ZEB2
GO:0090598	male anatomical structure morphogenesis	biological process	4/283	72/15302	0.04429	0.845796129032258	NCAM1,RAC2,SYCP2,TBX20	NCAM1,RAC2,SYCP2,TBX20
GO:0034101	erythrocyte homeostasis	biological process	6/283	139/15302	0.04451	0.849052977777778	ANK1,AXL,HCLS1,HDAC9,KLF1,TRIM58	ANK1,AXL,HCLS1,HDAC9,KLF1,TRIM58
GO:0098552	side of membrane	cellular component	17/287	548/15280	0.03002	0.851293243243243	ANTXR1,CA4,CD226,CXCL10,ENPP3,GNAI1,LRP2,NCAM1,NGFR,PECAM1,RAC2,REM1,RTN4R,SELL,TGM3,TLR4,TRPM8	ANTXR1,CA4,CD226,CXCL10,ENPP3,GNAI1,LRP2,NCAM1,NGFR,PECAM1,RAC2,REM1,RTN4R,SELL,TGM3,TLR4,TRPM8
GO:0005903	brush border	cellular component	6/287	125/15280	0.03060	0.851293243243243	CA4,LRP2,PDZD3,PLB1,SLC5A8,USH1C	CA4,LRP2,PDZD3,PLB1,SLC5A8,USH1C
GO:0031012	extracellular matrix	cellular component	11/287	307/15280	0.03085	0.851293243243243	ACHE,COL10A1,COL27A1,CRISPLD2,DMBT1,ENTPD2,FLRT3,LAMA4,MMP2,PHOSPHO1,PODNL1	ACHE,COL10A1,COL27A1,CRISPLD2,DMBT1,ENTPD2,FLRT3,LAMA4,MMP2,PHOSPHO1,PODNL1
GO:0043679	axon terminus	cellular component	9/287	232/15280	0.03149	0.857367733333333	FLRT3,LOC100683203,NCAM1,PARD6G,PRPH,PRSS12,SNAP91,SYT1,UNC13A	FLRT3,LOC100683203,NCAM1,PARD6G,PRPH,PRSS12,SNAP91,SYT1,UNC13A
GO:0006024	glycosaminoglycan biosynthetic process	biological process	5/283	105/15302	0.04534	0.86392577136515	B3GNT3,CHST2,HS3ST5,OGN,OMD	B3GNT3,CHST2,HS3ST5,OGN,OMD
GO:0050714	positive regulation of protein secretion	biological process	10/283	292/15302	0.04549	0.865822971175166	ACHE,ADORA2A,ALOX15B,IL1A,NLRP1,NOD2,STXBP5L,TLR4,TRIM6,TRPA1	ACHE,ADORA2A,ALOX15B,IL1A,NLRP1,NOD2,STXBP5L,TLR4,TRIM6,TRPA1
GO:0050728	negative regulation of inflammatory response	biological process	6/283	140/15302	0.04582	0.871138161683278	ADORA2A,ENPP3,GPR17,IL1R2,NOD2,RORA	ADORA2A,ENPP3,GPR17,IL1R2,NOD2,RORA
GO:0031252	cell leading edge	cellular component	13/287	390/15280	0.03324	0.873365747126437	ABI3,ADORA2A,ANK1,ANTXR1,DYSF,KCNJ11,NGFR,PECAM1,RAC2,RINL,SCIMP,SGCE,TRIM9	ABI3,ADORA2A,ANK1,ANTXR1,DYSF,KCNJ11,NGFR,PECAM1,RAC2,RINL,SCIMP,SGCE,TRIM9
GO:0005788	endoplasmic reticulum lumen	cellular component	10/287	273/15280	0.03388	0.873365747126437	ACHE,CHRDL1,COL10A1,COL27A1,F5,GAS6,IGFBP5,IL12A,IL27,SPP2	ACHE,CHRDL1,COL10A1,COL27A1,F5,GAS6,IGFBP5,IL12A,IL27,SPP2
GO:0098793	presynapse	cellular component	15/287	473/15280	0.03402	0.873365747126437	ABCC8,ACHE,ADORA2A,CACNB2,FLRT3,LOC100683203,NCAM1,PARD6G,PPFIA4,PRPH,PRSS12,SNAP91,STXBP5L,SYT1,UNC13A	ABCC8,ACHE,ADORA2A,CACNB2,FLRT3,LOC100683203,NCAM1,PARD6G,PPFIA4,PRPH,PRSS12,SNAP91,STXBP5L,SYT1,UNC13A
GO:0097482	muscle cell postsynaptic specialization	cellular component	2/287	16/15280	0.03547	0.873365747126437	NCAM1,PARD6G	NCAM1,PARD6G
GO:0031982	vesicle	cellular component	53/287	2215/15280	0.03564	0.873365747126437	ABCC8,ABO,AKAP3,ANTXR1,ANXA13,ATP6V0D2,ATP8B3,ATP8B4,CA4,CD70,CRISPLD2,CYTIP,DMBT1,DNAJC22,DYSF,F5,FGL2,FSTL4,GAS6,GBP1,GPNMB,IL12A,IYD,KCNJ11,LOC100683203,LOC119876918,LOC475935,LRP2,MNDA,NEURL1B,NGFR,NOD2,NOS2,NSG1,OLR1,PECAM1,PROS1,PRSS12,RAB7B,RAC2,RFTN1,RND2,SELL,SNAP91,SPINK14,SPP2,STXBP5L,SYT1,SYT3,SYTL3,TLR4,UBAP1L,UNC13A	ABCC8,ABO,AKAP3,ANTXR1,ANXA13,ATP6V0D2,ATP8B3,ATP8B4,CA4,CD70,CRISPLD2,CYTIP,DMBT1,DNAJC22,DYSF,F5,FGL2,FSTL4,GAS6,GBP1,GPNMB,IL12A,IYD,KCNJ11,LOC100683203,LOC119876918,LOC475935,LRP2,MNDA,NEURL1B,NGFR,NOD2,NOS2,NSG1,OLR1,PECAM1,PROS1,PRSS12,RAB7B,RAC2,RFTN1,RND2,SELL,SNAP91,SPINK14,SPP2,STXBP5L,SYT1,SYT3,SYTL3,TLR4,UBAP1L,UNC13A
GO:0099503	secretory vesicle	cellular component	26/287	954/15280	0.03619	0.873365747126437	ABCC8,AKAP3,ANXA13,ATP8B3,ATP8B4,CA4,CRISPLD2,DMBT1,F5,FGL2,FSTL4,GAS6,KCNJ11,LOC119876918,MNDA,OLR1,PECAM1,PROS1,SELL,SNAP91,SPINK14,SPP2,STXBP5L,SYT1,SYTL3,UNC13A	ABCC8,AKAP3,ANXA13,ATP8B3,ATP8B4,CA4,CRISPLD2,DMBT1,F5,FGL2,FSTL4,GAS6,KCNJ11,LOC119876918,MNDA,OLR1,PECAM1,PROS1,SELL,SNAP91,SPINK14,SPP2,STXBP5L,SYT1,SYTL3,UNC13A
GO:0000229	cytoplasmic chromosome	cellular component	1/287	2/15280	0.03721	0.873365747126437	NPM2	NPM2
GO:0043514	interleukin-12 complex	cellular component	1/287	2/15280	0.03721	0.873365747126437	IL12A	IL12A
GO:0044305	calyx of Held	cellular component	1/287	2/15280	0.03721	0.873365747126437	UNC13A	UNC13A
GO:0072558	NLRP1 inflammasome complex	cellular component	1/287	2/15280	0.03721	0.873365747126437	NLRP1	NLRP1
GO:0098830	presynaptic endosome	cellular component	1/287	2/15280	0.03721	0.873365747126437	SNAP91	SNAP91
GO:1902712	G-protein coupled GABA receptor complex	cellular component	1/287	2/15280	0.03721	0.873365747126437	GABBR2	GABBR2
GO:0032370	positive regulation of lipid transport	biological process	4/283	73/15302	0.04620	0.877391150442478	CYP4A11,CYP4A38,IL1A,PLA2R1	CYP4A11,CYP4A38,IL1A,PLA2R1
GO:0045088	regulation of innate immune response	biological process	12/283	375/15302	0.04669	0.878066629107981	CD226,DMBT1,IL12A,IL18RAP,MMP2,MUC5AC,NOD2,RAB7B,RFTN1,RPS6KA5,TLR4,TRIM6	CD226,DMBT1,IL12A,IL18RAP,MMP2,MUC5AC,NOD2,RAB7B,RFTN1,RPS6KA5,TLR4,TRIM6
GO:0032414	positive regulation of ion transmembrane transporter activity	biological process	5/283	106/15302	0.04690	0.878066629107981	ABCC8,ANK2,CACNB2,KCNJ11,RGS9	ABCC8,ANK2,CACNB2,KCNJ11,RGS9
GO:0055065	metal ion homeostasis	biological process	19/283	677/15302	0.04693	0.878066629107981	ADORA2A,ANK1,ANK2,ATP2B2,ATP6V0D2,CHRNA7,CXCL10,CYP4A11,CYP4A38,GPR17,GPR65,KCNJ2,KL,LOC119876918,NR3C2,SLC8A3,SMPD3,TRPA1,TRPM8	ADORA2A,ANK1,ANK2,ATP2B2,ATP6V0D2,CHRNA7,CXCL10,CYP4A11,CYP4A38,GPR17,GPR65,KCNJ2,KL,LOC119876918,NR3C2,SLC8A3,SMPD3,TRPA1,TRPM8
GO:0002295	T-helper cell lineage commitment	biological process	2/283	19/15302	0.04739	0.878066629107981	BATF,TNFSF18	BATF,TNFSF18
GO:0002693	positive regulation of cellular extravasation	biological process	2/283	19/15302	0.04739	0.878066629107981	IL1A,PECAM1	IL1A,PECAM1
GO:0003215	cardiac right ventricle morphogenesis	biological process	2/283	19/15302	0.04739	0.878066629107981	HEY2,TBX20	HEY2,TBX20
GO:0031936	negative regulation of chromatin silencing	biological process	2/283	19/15302	0.04739	0.878066629107981	RPS6KA5,TET1	RPS6KA5,TET1
GO:0032310	prostaglandin secretion	biological process	2/283	19/15302	0.04739	0.878066629107981	IL1A,NOS2	IL1A,NOS2
GO:0032703	negative regulation of interleukin-2 production	biological process	2/283	19/15302	0.04739	0.878066629107981	GBP1,NOD2	GBP1,NOD2
GO:0048268	clathrin coat assembly	biological process	2/283	19/15302	0.04739	0.878066629107981	NSG1,SNAP91	NSG1,SNAP91
GO:0048714	positive regulation of oligodendrocyte differentiation	biological process	2/283	19/15302	0.04739	0.878066629107981	ASPA,TP73	ASPA,TP73
GO:0051770	positive regulation of nitric-oxide synthase biosynthetic process	biological process	2/283	19/15302	0.04739	0.878066629107981	NOD2,TLR4	NOD2,TLR4
GO:0060080	inhibitory postsynaptic potential	biological process	2/283	19/15302	0.04739	0.878066629107981	ADORA2A,IGSF9B	ADORA2A,IGSF9B
GO:0070977	bone maturation	biological process	2/283	19/15302	0.04739	0.878066629107981	FAT4,PHOSPHO1	FAT4,PHOSPHO1
GO:0090026	positive regulation of monocyte chemotaxis	biological process	2/283	19/15302	0.04739	0.878066629107981	CXCL10,TNFSF18	CXCL10,TNFSF18
GO:1904738	vascular associated smooth muscle cell migration	biological process	2/283	19/15302	0.04739	0.878066629107981	IGFBP5,NR4A3	IGFBP5,NR4A3
GO:1904752	regulation of vascular associated smooth muscle cell migration	biological process	2/283	19/15302	0.04739	0.878066629107981	IGFBP5,NR4A3	IGFBP5,NR4A3
GO:0050974	detection of mechanical stimulus involved in sensory perception	biological process	3/283	44/15302	0.04754	0.878066629107981	ATP2B2,TLR4,TRPA1	ATP2B2,TLR4,TRPA1
GO:0086065	cell communication involved in cardiac conduction	biological process	3/283	44/15302	0.04754	0.878066629107981	ANK2,CACNB2,GJA5	ANK2,CACNB2,GJA5
GO:0007271	synaptic transmission, cholinergic	biological process	4/283	74/15302	0.04816	0.878066629107981	ACHE,ADORA2A,GABBR2,NGFR	ACHE,ADORA2A,GABBR2,NGFR
GO:0010332	response to gamma radiation	biological process	4/283	74/15302	0.04816	0.878066629107981	CXCL10,IL1A,LOC119876918,TP73	CXCL10,IL1A,LOC119876918,TP73
GO:0030097	hemopoiesis	biological process	25/283	952/15302	0.04877	0.878066629107981	ANK1,AXL,BATF,BATF3,GAS6,HCLS1,HDAC9,IL12A,IL27,IRF8,KLF1,LOC119876918,NEURL1B,NR4A3,PYGO1,RAB7B,RAC2,RORA,SLC8A3,SMPD3,TBX20,TLR4,TNFSF18,TP73,TRIM58	ANK1,AXL,BATF,BATF3,GAS6,HCLS1,HDAC9,IL12A,IL27,IRF8,KLF1,LOC119876918,NEURL1B,NR4A3,PYGO1,RAB7B,RAC2,RORA,SLC8A3,SMPD3,TBX20,TLR4,TNFSF18,TP73,TRIM58
GO:0090257	regulation of muscle system process	biological process	9/283	256/15302	0.04897	0.878066629107981	ABCC8,ANK2,BMP10,GJA5,IGFBP5,KCNJ2,MYBPH,NR4A3,SLC8A3	ABCC8,ANK2,BMP10,GJA5,IGFBP5,KCNJ2,MYBPH,NR4A3,SLC8A3
GO:0015893	drug transport	biological process	9/283	257/15302	0.04997	0.878066629107981	ADORA2A,CA4,LRP2,SLC1A1,SLC1A3,SLC38A3,SLC5A8,SMPD3,SYT1	ADORA2A,CA4,LRP2,SLC1A1,SLC1A3,SLC38A3,SLC5A8,SMPD3,SYT1
GO:0051091	positive regulation of DNA binding transcription factor activity	biological process	9/283	257/15302	0.04997	0.878066629107981	FANK1,HCLS1,IL18RAP,NOD2,RAB7B,RPS6KA5,TLR4,TNFSF18,TRIM6	FANK1,HCLS1,IL18RAP,NOD2,RAB7B,RPS6KA5,TLR4,TNFSF18,TRIM6
GO:0002286	T cell activation involved in immune response	biological process	5/283	108/15302	0.05010	0.878066629107981	BATF,IL12A,IL27,RORA,TNFSF18	BATF,IL12A,IL27,RORA,TNFSF18
GO:0019079	viral genome replication	biological process	5/283	108/15302	0.05010	0.878066629107981	GAS6,LOC475935,LOC488947,NR5A2,TRIM6	GAS6,LOC475935,LOC488947,NR5A2,TRIM6
GO:0046632	alpha-beta T cell differentiation	biological process	5/283	108/15302	0.05010	0.878066629107981	BATF,IL12A,IL27,RORA,TNFSF18	BATF,IL12A,IL27,RORA,TNFSF18
GO:0007156	homophilic cell adhesion via plasma membrane adhesion molecules	biological process	4/283	75/15302	0.05017	0.878066629107981	CD226,IGSF9B,NCAM1,PECAM1	CD226,IGSF9B,NCAM1,PECAM1
GO:0031338	regulation of vesicle fusion	biological process	4/283	75/15302	0.05017	0.878066629107981	GABBR2,SYT1,SYT3,TBC1D9	GABBR2,SYT1,SYT3,TBC1D9
GO:0035023	regulation of Rho protein signal transduction	biological process	4/283	75/15302	0.05017	0.878066629107981	GPR17,GPR65,NGFR,RTN4R	GPR17,GPR65,NGFR,RTN4R
GO:0001961	positive regulation of cytokine-mediated signaling pathway	biological process	3/283	45/15302	0.05026	0.878066629107981	AXL,GAS6,TRIM6	AXL,GAS6,TRIM6
GO:0032732	positive regulation of interleukin-1 production	biological process	3/283	45/15302	0.05026	0.878066629107981	NLRP1,NOD2,TLR4	NLRP1,NOD2,TLR4
GO:0061383	trabecula morphogenesis	biological process	3/283	45/15302	0.05026	0.878066629107981	BMP10,HEY2,MMP2	BMP10,HEY2,MMP2
GO:0045055	regulated exocytosis	biological process	20/283	728/15302	0.05058	0.878066629107981	ATP8B4,CRISPLD2,F5,FGL2,GABBR2,GAS6,LOC119876918,MNDA,NR4A3,OLR1,PECAM1,PROS1,RAC2,SELL,SPP2,STXBP5L,SYT1,SYT3,SYTL3,UNC13A	ATP8B4,CRISPLD2,F5,FGL2,GABBR2,GAS6,LOC119876918,MNDA,NR4A3,OLR1,PECAM1,PROS1,RAC2,SELL,SPP2,STXBP5L,SYT1,SYT3,SYTL3,UNC13A
GO:0043062	extracellular structure organization	biological process	13/283	422/15302	0.05065	0.878066629107981	ANTXR1,COL10A1,COL27A1,CRISPLD2,DNAJC22,GAS6,HCLS1,LAMA4,MMP2,NOXO1,PECAM1,TCF15,TLL2	ANTXR1,COL10A1,COL27A1,CRISPLD2,DNAJC22,GAS6,HCLS1,LAMA4,MMP2,NOXO1,PECAM1,TCF15,TLL2
GO:0042063	gliogenesis	biological process	12/283	380/15302	0.05067	0.878066629107981	ABCC8,ADORA2A,ASPA,CNTN5,DLX1,LRP2,OMG,PRDM8,RAC2,SLC8A3,TLR4,TP73	ABCC8,ADORA2A,ASPA,CNTN5,DLX1,LRP2,OMG,PRDM8,RAC2,SLC8A3,TLR4,TP73
GO:0043903	regulation of symbiosis, encompassing mutualism through parasitism	biological process	8/283	219/15302	0.05119	0.878066629107981	HS3ST5,IRF8,LOC119876918,LOC475935,LOC488947,NOD2,NR5A2,TRIM6	HS3ST5,IRF8,LOC119876918,LOC475935,LOC488947,NOD2,NR5A2,TRIM6
GO:0098662	inorganic cation transmembrane transport	biological process	22/283	820/15302	0.05150	0.878066629107981	ABCC8,ANK2,ATP2B2,ATP6V0D2,CACNB2,CXCL10,GAS6,KCND1,KCNJ11,KCNJ2,PITPNM3,REM1,SCN8A,SLC1A1,SLC1A3,SLC25A27,SLC5A11,SLC5A8,SLC6A13,SLC8A3,TRPA1,TRPM8	ABCC8,ANK2,ATP2B2,ATP6V0D2,CACNB2,CXCL10,GAS6,KCND1,KCNJ11,KCNJ2,PITPNM3,REM1,SCN8A,SLC1A1,SLC1A3,SLC25A27,SLC5A11,SLC5A8,SLC6A13,SLC8A3,TRPA1,TRPM8
GO:0042633	hair cycle	biological process	5/283	109/15302	0.05176	0.878066629107981	IGFBP5,LRP4,NGFR,SOX18,TGM3	IGFBP5,LRP4,NGFR,SOX18,TGM3
GO:0010001	glial cell differentiation	biological process	9/283	259/15302	0.05200	0.878066629107981	ADORA2A,ASPA,CNTN5,DLX1,OMG,PRDM8,SLC8A3,TLR4,TP73	ADORA2A,ASPA,CNTN5,DLX1,OMG,PRDM8,SLC8A3,TLR4,TP73
GO:0002834	regulation of response to tumor cell	biological process	2/283	20/15302	0.05203	0.878066629107981	CD226,IL12A	CD226,IL12A
GO:0002837	regulation of immune response to tumor cell	biological process	2/283	20/15302	0.05203	0.878066629107981	CD226,IL12A	CD226,IL12A
GO:0009404	toxin metabolic process	biological process	2/283	20/15302	0.05203	0.878066629107981	CYP1A2,PON3	CYP1A2,PON3
GO:0009826	unidimensional cell growth	biological process	2/283	20/15302	0.05203	0.878066629107981	RAC2,VGLL2	RAC2,VGLL2
GO:0035743	CD4-positive, alpha-beta T cell cytokine production	biological process	2/283	20/15302	0.05203	0.878066629107981	IL12A,IL18RAP	IL12A,IL18RAP
GO:0042095	interferon-gamma biosynthetic process	biological process	2/283	20/15302	0.05203	0.878066629107981	IL12A,IL27	IL12A,IL27
GO:0043011	myeloid dendritic cell differentiation	biological process	2/283	20/15302	0.05203	0.878066629107981	BATF,BATF3	BATF,BATF3
GO:0043373	CD4-positive, alpha-beta T cell lineage commitment	biological process	2/283	20/15302	0.05203	0.878066629107981	BATF,TNFSF18	BATF,TNFSF18
GO:0099623	regulation of cardiac muscle cell membrane repolarization	biological process	2/283	20/15302	0.05203	0.878066629107981	ANK2,GJA5	ANK2,GJA5
GO:0099625	ventricular cardiac muscle cell membrane repolarization	biological process	2/283	20/15302	0.05203	0.878066629107981	ANK2,GJA5	ANK2,GJA5
GO:0070663	regulation of leukocyte proliferation	biological process	8/283	220/15302	0.05231	0.878066629107981	ENPP3,GPNMB,IL12A,IL27,MNDA,RAC2,TLR4,TNFSF18	ENPP3,GPNMB,IL12A,IL27,MNDA,RAC2,TLR4,TNFSF18
GO:0006629	lipid metabolic process	biological process	33/283	1334/15302	0.05232	0.878066629107981	ABO,ACACB,ACHE,ALOX15B,ATP8B4,CH25H,CMTM2,CYP1A2,CYP24A1,CYP4A11,CYP4A38,CYP7B1,HLF,IL1A,KL,LARGE1,LRP2,MTMR7,NOD2,NR4A3,NR5A2,PHOSPHO1,PITPNM3,PLA2G2C,PLA2G4E,PLAAT1,PLB1,PLIN5,PON3,RORA,SMPD3,ST8SIA5,UGT1A6	ABO,ACACB,ACHE,ALOX15B,ATP8B4,CH25H,CMTM2,CYP1A2,CYP24A1,CYP4A11,CYP4A38,CYP7B1,HLF,IL1A,KL,LARGE1,LRP2,MTMR7,NOD2,NR4A3,NR5A2,PHOSPHO1,PITPNM3,PLA2G2C,PLA2G4E,PLAAT1,PLB1,PLIN5,PON3,RORA,SMPD3,ST8SIA5,UGT1A6
GO:0065009	regulation of molecular function	biological process	72/283	3260/15302	0.05241	0.878066629107981	ABCC8,ACACB,ADORA2A,ANK2,ANTXR1,BMP10,CACNB2,CAP2,CCL22,CHP2,CHRNA7,CIDEB,CXCL10,DACT1,DLG2,EPGN,FANK1,FGL2,FLRT3,GABBR2,GAS6,GPNMB,GPR65,HCLS1,HEY2,HEYL,IL18RAP,IL1A,IL37,KCNJ11,KL,LOC119876918,LOC479761,LOC488947,LRP2,NCAM1,NGFR,NLRP1,NOD2,NOS2,NOXO1,NPM2,PARD6G,PDZD3,PECAM1,PLA2R1,PLIN5,PODNL1,PPP1R16B,PROS1,RAB7B,RAC2,RCAN2,REM1,RGS9,RINL,RPS6KA5,RTN4R,SERPINB2,SLPI,SNAP91,SPINK14,SPP2,STXBP5…	ABCC8,ACACB,ADORA2A,ANK2,ANTXR1,BMP10,CACNB2,CAP2,CCL22,CHP2,CHRNA7,CIDEB,CXCL10,DACT1,DLG2,EPGN,FANK1,FGL2,FLRT3,GABBR2,GAS6,GPNMB,GPR65,HCLS1,HEY2,HEYL,IL18RAP,IL1A,IL37,KCNJ11,KL,LOC119876918,LOC479761,LOC488947,LRP2,NCAM1,NGFR,NLRP1,NOD2,NOS2,NOXO1,NPM2,PARD6G,PDZD3,PECAM1,PLA2R1,PLIN5,PODNL1,PPP1R16B,PROS1,RAB7B,RAC2,RCAN2,REM1,RGS9,RINL,RPS6KA5,RTN4R,SERPINB2,SLPI,SNAP91,SPINK14,SPP2,STXBP5…
GO:0002042	cell migration involved in sprouting angiogenesis	biological process	3/283	46/15302	0.05306	0.878066629107981	EGR3,HDAC9,RHOJ	EGR3,HDAC9,RHOJ
GO:0043330	response to exogenous dsRNA	biological process	3/283	46/15302	0.05306	0.878066629107981	LOC488947,NOD2,RFTN1	LOC488947,NOD2,RFTN1
GO:0055010	ventricular cardiac muscle tissue morphogenesis	biological process	3/283	46/15302	0.05306	0.878066629107981	BMP10,HEY2,LRP2	BMP10,HEY2,LRP2
GO:0006023	aminoglycan biosynthetic process	biological process	5/283	110/15302	0.05344	0.878066629107981	B3GNT3,CHST2,HS3ST5,OGN,OMD	B3GNT3,CHST2,HS3ST5,OGN,OMD
GO:0050776	regulation of immune response	biological process	23/283	870/15302	0.05392	0.878066629107981	CD226,DMBT1,ENPP3,GBP1,GPR17,IL12A,IL18RAP,IL27,LOC475935,MMP2,MNDA,MUC5AC,NOD2,NR4A3,PROS1,RAB7B,RAC2,RFTN1,RPS6KA5,SELL,TLR4,TNFSF18,TRIM6	CD226,DMBT1,ENPP3,GBP1,GPR17,IL12A,IL18RAP,IL27,LOC475935,MMP2,MNDA,MUC5AC,NOD2,NR4A3,PROS1,RAB7B,RAC2,RFTN1,RPS6KA5,SELL,TLR4,TNFSF18,TRIM6
GO:0003014	renal system process	biological process	6/283	146/15302	0.05414	0.878066629107981	ADORA2A,CYP4A11,CYP4A38,GAS6,GJA5,RAC2	ADORA2A,CYP4A11,CYP4A38,GAS6,GJA5,RAC2
GO:0030260	entry into host cell	biological process	4/283	77/15302	0.05431	0.878066629107981	AXL,GAS6,HS3ST5,LOC475935	AXL,GAS6,HS3ST5,LOC475935
GO:0042509	regulation of tyrosine phosphorylation of STAT protein	biological process	4/283	77/15302	0.05431	0.878066629107981	HCLS1,IL12A,PECAM1,TNFSF18	HCLS1,IL12A,PECAM1,TNFSF18
GO:0044409	entry into host	biological process	4/283	77/15302	0.05431	0.878066629107981	AXL,GAS6,HS3ST5,LOC475935	AXL,GAS6,HS3ST5,LOC475935
GO:0051806	entry into cell of other organism involved in symbiotic interaction	biological process	4/283	77/15302	0.05431	0.878066629107981	AXL,GAS6,HS3ST5,LOC475935	AXL,GAS6,HS3ST5,LOC475935
GO:0051828	entry into other organism involved in symbiotic interaction	biological process	4/283	77/15302	0.05431	0.878066629107981	AXL,GAS6,HS3ST5,LOC475935	AXL,GAS6,HS3ST5,LOC475935
GO:0098739	import across plasma membrane	biological process	4/283	77/15302	0.05431	0.878066629107981	LRP2,SLC1A1,SLC1A3,SLC8A3	LRP2,SLC1A1,SLC1A3,SLC8A3
GO:0001507	acetylcholine catabolic process in synaptic cleft	biological process	1/283	3/15302	0.05447	0.878066629107981	ACHE	ACHE
GO:0003150	muscular septum morphogenesis	biological process	1/283	3/15302	0.05447	0.878066629107981	HEY2	HEY2
GO:0003195	tricuspid valve formation	biological process	1/283	3/15302	0.05447	0.878066629107981	HEY2	HEY2
GO:0003199	endocardial cushion to mesenchymal transition involved in heart valve formation	biological process	1/283	3/15302	0.05447	0.878066629107981	HEY2	HEY2
GO:0006581	acetylcholine catabolic process	biological process	1/283	3/15302	0.05447	0.878066629107981	ACHE	ACHE
GO:0009153	purine deoxyribonucleotide biosynthetic process	biological process	1/283	3/15302	0.05447	0.878066629107981	AK5	AK5
GO:0009403	toxin biosynthetic process	biological process	1/283	3/15302	0.05447	0.878066629107981	CYP1A2	CYP1A2
GO:0009407	toxin catabolic process	biological process	1/283	3/15302	0.05447	0.878066629107981	PON3	PON3
GO:0010643	cell communication by chemical coupling	biological process	1/283	3/15302	0.05447	0.878066629107981	GJA5	GJA5
GO:0014734	skeletal muscle hypertrophy	biological process	1/283	3/15302	0.05447	0.878066629107981	IGFBP5	IGFBP5
GO:0015912	short-chain fatty acid transport	biological process	1/283	3/15302	0.05447	0.878066629107981	SLC5A8	SLC5A8
GO:0015913	short-chain fatty acid import	biological process	1/283	3/15302	0.05447	0.878066629107981	SLC5A8	SLC5A8
GO:0019060	intracellular transport of viral protein in host cell	biological process	1/283	3/15302	0.05447	0.878066629107981	LOC488947	LOC488947
GO:0019262	N-acetylneuraminate catabolic process	biological process	1/283	3/15302	0.05447	0.878066629107981	NPL	NPL
GO:0019483	beta-alanine biosynthetic process	biological process	1/283	3/15302	0.05447	0.878066629107981	UPB1	UPB1
GO:0021882	regulation of transcription from RNA polymerase II promoter involved in forebrain neuron fate commit...	biological process	1/283	3/15302	0.05447	0.878066629107981	DLX1	DLX1
GO:0030581	symbiont intracellular protein transport in host	biological process	1/283	3/15302	0.05447	0.878066629107981	LOC488947	LOC488947
GO:0031959	mineralocorticoid receptor signaling pathway	biological process	1/283	3/15302	0.05447	0.878066629107981	NR3C2	NR3C2
GO:0032701	negative regulation of interleukin-18 production	biological process	1/283	3/15302	0.05447	0.878066629107981	NOD2	NOD2
GO:0032765	positive regulation of mast cell cytokine production	biological process	1/283	3/15302	0.05447	0.878066629107981	NR4A3	NR4A3
GO:0032929	negative regulation of superoxide anion generation	biological process	1/283	3/15302	0.05447	0.878066629107981	PON3	PON3
GO:0033159	negative regulation of protein import into nucleus, translocation	biological process	1/283	3/15302	0.05447	0.878066629107981	GAS6	GAS6
GO:0033986	response to methanol	biological process	1/283	3/15302	0.05447	0.878066629107981	ACHE	ACHE
GO:0034499	late endosome to Golgi transport	biological process	1/283	3/15302	0.05447	0.878066629107981	RAB7B	RAB7B
GO:0035626	juvenile hormone mediated signaling pathway	biological process	1/283	3/15302	0.05447	0.878066629107981	NR5A2	NR5A2
GO:0042231	interleukin-13 biosynthetic process	biological process	1/283	3/15302	0.05447	0.878066629107981	TLR4	TLR4
GO:0042369	vitamin D catabolic process	biological process	1/283	3/15302	0.05447	0.878066629107981	CYP24A1	CYP24A1
GO:0043163	cell envelope organization	biological process	1/283	3/15302	0.05447	0.878066629107981	TGM3	TGM3
GO:0043385	mycotoxin metabolic process	biological process	1/283	3/15302	0.05447	0.878066629107981	CYP1A2	CYP1A2
GO:0043490	malate-aspartate shuttle	biological process	1/283	3/15302	0.05447	0.878066629107981	SLC1A3	SLC1A3
GO:0043988	histone H3-S28 phosphorylation	biological process	1/283	3/15302	0.05447	0.878066629107981	RPS6KA5	RPS6KA5
GO:0045229	external encapsulating structure organization	biological process	1/283	3/15302	0.05447	0.878066629107981	TGM3	TGM3
GO:0045360	regulation of interleukin-1 biosynthetic process	biological process	1/283	3/15302	0.05447	0.878066629107981	TLR4	TLR4
GO:0045362	positive regulation of interleukin-1 biosynthetic process	biological process	1/283	3/15302	0.05447	0.878066629107981	TLR4	TLR4
GO:0045575	basophil activation	biological process	1/283	3/15302	0.05447	0.878066629107981	ENPP3	ENPP3
GO:0046056	dADP metabolic process	biological process	1/283	3/15302	0.05447	0.878066629107981	AK5	AK5
GO:0046226	coumarin catabolic process	biological process	1/283	3/15302	0.05447	0.878066629107981	PON3	PON3
GO:0046271	phenylpropanoid catabolic process	biological process	1/283	3/15302	0.05447	0.878066629107981	PON3	PON3
GO:0048673	collateral sprouting of intact axon in response to injury	biological process	1/283	3/15302	0.05447	0.878066629107981	OMG	OMG
GO:0048683	regulation of collateral sprouting of intact axon in response to injury	biological process	1/283	3/15302	0.05447	0.878066629107981	OMG	OMG
GO:0048822	enucleate erythrocyte development	biological process	1/283	3/15302	0.05447	0.878066629107981	TRIM58	TRIM58
GO:0050968	detection of chemical stimulus involved in sensory perception of pain	biological process	1/283	3/15302	0.05447	0.878066629107981	TRPA1	TRPA1
GO:0051121	hepoxilin metabolic process	biological process	1/283	3/15302	0.05447	0.878066629107981	ALOX15B	ALOX15B
GO:0051122	hepoxilin biosynthetic process	biological process	1/283	3/15302	0.05447	0.878066629107981	ALOX15B	ALOX15B
GO:0051691	cellular oligosaccharide metabolic process	biological process	1/283	3/15302	0.05447	0.878066629107981	ABO	ABO
GO:0051694	pointed-end actin filament capping	biological process	1/283	3/15302	0.05447	0.878066629107981	TMOD1	TMOD1
GO:0051708	intracellular protein transport in other organism involved in symbiotic interaction	biological process	1/283	3/15302	0.05447	0.878066629107981	LOC488947	LOC488947
GO:0052696	flavonoid glucuronidation	biological process	1/283	3/15302	0.05447	0.878066629107981	UGT1A6	UGT1A6
GO:0052697	xenobiotic glucuronidation	biological process	1/283	3/15302	0.05447	0.878066629107981	UGT1A6	UGT1A6
GO:0060584	regulation of prostaglandin-endoperoxide synthase activity	biological process	1/283	3/15302	0.05447	0.878066629107981	NOD2	NOD2
GO:0060585	positive regulation of prostaglandin-endoperoxide synthase activity	biological process	1/283	3/15302	0.05447	0.878066629107981	NOD2	NOD2
GO:0061199	striated muscle contraction involved in embryonic body morphogenesis	biological process	1/283	3/15302	0.05447	0.878066629107981	CACNB2	CACNB2
GO:0061789	dense core granule priming	biological process	1/283	3/15302	0.05447	0.878066629107981	UNC13A	UNC13A
GO:0070124	mitochondrial translational initiation	biological process	1/283	3/15302	0.05447	0.878066629107981	PLAAT1	PLAAT1
GO:0070428	regulation of nucleotide-binding oligomerization domain containing 1 signaling pathway	biological process	1/283	3/15302	0.05447	0.878066629107981	TLR4	TLR4
GO:0071307	cellular response to vitamin K	biological process	1/283	3/15302	0.05447	0.878066629107981	GAS6	GAS6
GO:0071461	cellular response to redox state	biological process	1/283	3/15302	0.05447	0.878066629107981	NOS2	NOS2
GO:0071608	macrophage inflammatory protein-1 alpha production	biological process	1/283	3/15302	0.05447	0.878066629107981	NOD2	NOD2
GO:0072137	condensed mesenchymal cell proliferation	biological process	1/283	3/15302	0.05447	0.878066629107981	FAT4	FAT4
GO:0086053	AV node cell to bundle of His cell communication by electrical coupling	biological process	1/283	3/15302	0.05447	0.878066629107981	GJA5	GJA5
GO:0090310	negative regulation of methylation-dependent chromatin silencing	biological process	1/283	3/15302	0.05447	0.878066629107981	TET1	TET1
GO:0097017	renal protein absorption	biological process	1/283	3/15302	0.05447	0.878066629107981	GAS6	GAS6
GO:0098838	reduced folate transmembrane transport	biological process	1/283	3/15302	0.05447	0.878066629107981	LRP2	LRP2
GO:0098912	membrane depolarization during atrial cardiac muscle cell action potential	biological process	1/283	3/15302	0.05447	0.878066629107981	CACNB2	CACNB2
GO:0099011	neuronal dense core vesicle exocytosis	biological process	1/283	3/15302	0.05447	0.878066629107981	UNC13A	UNC13A
GO:0099069	synaptic vesicle tethering involved in synaptic vesicle exocytosis	biological process	1/283	3/15302	0.05447	0.878066629107981	UNC13A	UNC13A
GO:0099525	presynaptic dense core vesicle exocytosis	biological process	1/283	3/15302	0.05447	0.878066629107981	UNC13A	UNC13A
GO:0106020	regulation of vesicle docking	biological process	1/283	3/15302	0.05447	0.878066629107981	NCAM1	NCAM1
GO:1900041	negative regulation of interleukin-2 secretion	biological process	1/283	3/15302	0.05447	0.878066629107981	GBP1	GBP1
GO:1900623	regulation of monocyte aggregation	biological process	1/283	3/15302	0.05447	0.878066629107981	NR4A3	NR4A3
GO:1900625	positive regulation of monocyte aggregation	biological process	1/283	3/15302	0.05447	0.878066629107981	NR4A3	NR4A3
GO:1901080	regulation of relaxation of smooth muscle	biological process	1/283	3/15302	0.05447	0.878066629107981	ABCC8	ABCC8
GO:1901082	positive regulation of relaxation of smooth muscle	biological process	1/283	3/15302	0.05447	0.878066629107981	ABCC8	ABCC8
GO:1901509	regulation of endothelial tube morphogenesis	biological process	1/283	3/15302	0.05447	0.878066629107981	CXCL10	CXCL10
GO:1901629	regulation of presynaptic membrane organization	biological process	1/283	3/15302	0.05447	0.878066629107981	LRP4	LRP4
GO:1901740	negative regulation of myoblast fusion	biological process	1/283	3/15302	0.05447	0.878066629107981	CXCL10	CXCL10
GO:1903971	positive regulation of response to macrophage colony-stimulating factor	biological process	1/283	3/15302	0.05447	0.878066629107981	TLR4	TLR4
GO:1903974	positive regulation of cellular response to macrophage colony-stimulating factor stimulus	biological process	1/283	3/15302	0.05447	0.878066629107981	TLR4	TLR4
GO:1904223	regulation of glucuronosyltransferase activity	biological process	1/283	3/15302	0.05447	0.878066629107981	UGT1A6	UGT1A6
GO:1904224	negative regulation of glucuronosyltransferase activity	biological process	1/283	3/15302	0.05447	0.878066629107981	UGT1A6	UGT1A6
GO:1904800	negative regulation of neuron remodeling	biological process	1/283	3/15302	0.05447	0.878066629107981	NCAM1	NCAM1
GO:1905167	positive regulation of lysosomal protein catabolic process	biological process	1/283	3/15302	0.05447	0.878066629107981	LRP2	LRP2
GO:1905443	regulation of clathrin coat assembly	biological process	1/283	3/15302	0.05447	0.878066629107981	SNAP91	SNAP91
GO:1905445	positive regulation of clathrin coat assembly	biological process	1/283	3/15302	0.05447	0.878066629107981	SNAP91	SNAP91
GO:1990267	response to transition metal nanoparticle	biological process	1/283	3/15302	0.05447	0.878066629107981	TLR4	TLR4
GO:2000019	negative regulation of male gonad development	biological process	1/283	3/15302	0.05447	0.878066629107981	IL1A	IL1A
GO:2000224	regulation of testosterone biosynthetic process	biological process	1/283	3/15302	0.05447	0.878066629107981	CMTM2	CMTM2
GO:2000329	negative regulation of T-helper 17 cell lineage commitment	biological process	1/283	3/15302	0.05447	0.878066629107981	TNFSF18	TNFSF18
GO:2000361	regulation of prostaglandin-E synthase activity	biological process	1/283	3/15302	0.05447	0.878066629107981	NOD2	NOD2
GO:2000363	positive regulation of prostaglandin-E synthase activity	biological process	1/283	3/15302	0.05447	0.878066629107981	NOD2	NOD2
GO:2000722	regulation of cardiac vascular smooth muscle cell differentiation	biological process	1/283	3/15302	0.05447	0.878066629107981	HEY2	HEY2
GO:2000820	negative regulation of transcription from RNA polymerase II promoter involved in smooth muscle cell ...	biological process	1/283	3/15302	0.05447	0.878066629107981	HEY2	HEY2
GO:2001030	negative regulation of cellular glucuronidation	biological process	1/283	3/15302	0.05447	0.878066629107981	UGT1A6	UGT1A6
GO:2001260	regulation of semaphorin-plexin signaling pathway	biological process	1/283	3/15302	0.05447	0.878066629107981	NCAM1	NCAM1
GO:2001293	malonyl-CoA metabolic process	biological process	1/283	3/15302	0.05447	0.878066629107981	ACACB	ACACB
GO:1903706	regulation of hemopoiesis	biological process	13/283	427/15302	0.05462	0.879658686679175	AXL,GAS6,HCLS1,IL12A,IL27,LOC119876918,NEURL1B,NR4A3,RAB7B,TLR4,TNFSF18,TP73,TRIM58	AXL,GAS6,HCLS1,IL12A,IL27,LOC119876918,NEURL1B,NR4A3,RAB7B,TLR4,TNFSF18,TP73,TRIM58
GO:0005783	endoplasmic reticulum	cellular component	41/287	1652/15280	0.03839	0.881389347826087	ACACB,ACHE,ANK1,ATP2B2,CA4,CH25H,CHRDL1,COL10A1,COL27A1,CYP1A2,CYP4A11,CYP4A38,CYP7B1,ENTPD2,F5,FIBIN,GAS6,GXYLT2,HGFAC,IGFBP5,IL12A,IL27,KCNJ11,KCNJ2,KLHL14,LOC100683203,LOC475935,LOC486100,LRP2,NGFR,NSG1,PDIA2,PDZD2,PITPNM3,PROS1,RNF183,RTN4R,SLC8A3,SPP2,TRPM8,UGT1A6	ACACB,ACHE,ANK1,ATP2B2,CA4,CH25H,CHRDL1,COL10A1,COL27A1,CYP1A2,CYP4A11,CYP4A38,CYP7B1,ENTPD2,F5,FIBIN,GAS6,GXYLT2,HGFAC,IGFBP5,IL12A,IL27,KCNJ11,KCNJ2,KLHL14,LOC100683203,LOC475935,LOC486100,LRP2,NGFR,NSG1,PDIA2,PDZD2,PITPNM3,PROS1,RNF183,RTN4R,SLC8A3,SPP2,TRPM8,UGT1A6
GO:0030864	cortical actin cytoskeleton	cellular component	4/287	68/15280	0.03891	0.881389347826087	CAP2,HCLS1,PSTPIP1,TMOD1	CAP2,HCLS1,PSTPIP1,TMOD1
GO:0031526	brush border membrane	cellular component	4/287	68/15280	0.03891	0.881389347826087	CA4,LRP2,PLB1,SLC5A8	CA4,LRP2,PLB1,SLC5A8
GO:0098936	intrinsic component of postsynaptic membrane	cellular component	2/287	17/15280	0.03971	0.881389347826087	ADORA2A,FLRT3	ADORA2A,FLRT3
GO:0099055	integral component of postsynaptic membrane	cellular component	2/287	17/15280	0.03971	0.881389347826087	ADORA2A,FLRT3	ADORA2A,FLRT3
GO:0016049	cell growth	biological process	19/283	691/15302	0.05539	0.891223542642924	BMP10,C28H10orf90,CPNE5,DCLK1,FLRT3,FSTL4,IGFBP5,MAP1B,OMG,PLAAT1,RAC2,RND2,RTN4R,SEMA3D,SYT1,SYT3,UNC13A,VGLL2,ZEB2	BMP10,C28H10orf90,CPNE5,DCLK1,FLRT3,FSTL4,IGFBP5,MAP1B,OMG,PLAAT1,RAC2,RND2,RTN4R,SEMA3D,SYT1,SYT3,UNC13A,VGLL2,ZEB2
GO:0097746	regulation of blood vessel diameter	biological process	6/283	147/15302	0.05562	0.894086292134831	ADORA2A,GJA5,MMP2,NOS2,OLR1,SMPD3	ADORA2A,GJA5,MMP2,NOS2,OLR1,SMPD3
GO:0008206	bile acid metabolic process	biological process	3/283	47/15302	0.05593	0.896551111111111	CH25H,CYP7B1,NR5A2	CH25H,CYP7B1,NR5A2
GO:0030850	prostate gland development	biological process	3/283	47/15302	0.05593	0.896551111111111	ALOX15B,CYP7B1,MMP2	ALOX15B,CYP7B1,MMP2
GO:0043050	pharyngeal pumping	biological process	3/283	47/15302	0.05593	0.896551111111111	RGS9,SYT1,UNC13A	RGS9,SYT1,UNC13A
GO:0002520	immune system development	biological process	27/283	1059/15302	0.05601	0.896995970149254	ANK1,AXL,BATF,BATF3,GAS6,HCLS1,HDAC9,IL12A,IL27,IRF8,KLF1,LOC119876918,NEURL1B,NR4A3,PYGO1,RAB7B,RAC2,RORA,SEMA3D,SLC8A3,SMPD3,TBX20,TLR4,TNFSF18,TP73,TRIM58,ZEB2	ANK1,AXL,BATF,BATF3,GAS6,HCLS1,HDAC9,IL12A,IL27,IRF8,KLF1,LOC119876918,NEURL1B,NR4A3,PYGO1,RAB7B,RAC2,RORA,SEMA3D,SLC8A3,SMPD3,TBX20,TLR4,TNFSF18,TP73,TRIM58,ZEB2
GO:0002833	positive regulation of response to biotic stimulus	biological process	4/283	78/15302	0.05645	0.898674517019319	CD226,IL12A,LOC119876918,NOD2	CD226,IL12A,LOC119876918,NOD2
GO:0046470	phosphatidylcholine metabolic process	biological process	4/283	78/15302	0.05645	0.898674517019319	ACHE,PHOSPHO1,PLA2G4E,PLB1	ACHE,PHOSPHO1,PLA2G4E,PLB1
GO:0002363	alpha-beta T cell lineage commitment	biological process	2/283	21/15302	0.05682	0.898674517019319	BATF,TNFSF18	BATF,TNFSF18
GO:0002418	immune response to tumor cell	biological process	2/283	21/15302	0.05682	0.898674517019319	CD226,IL12A	CD226,IL12A
GO:0030277	maintenance of gastrointestinal epithelium	biological process	2/283	21/15302	0.05682	0.898674517019319	NOD2,TLR4	NOD2,TLR4
GO:0035223	leg disc pattern formation	biological process	2/283	21/15302	0.05682	0.898674517019319	DLX1,TBX20	DLX1,TBX20
GO:0035357	peroxisome proliferator activated receptor signaling pathway	biological process	2/283	21/15302	0.05682	0.898674517019319	ALOX15B,PLIN5	ALOX15B,PLIN5
GO:0044342	type B pancreatic cell proliferation	biological process	2/283	21/15302	0.05682	0.898674517019319	IGFBP5,NR4A3	IGFBP5,NR4A3
GO:0046321	positive regulation of fatty acid oxidation	biological process	2/283	21/15302	0.05682	0.898674517019319	NR4A3,PLIN5	NR4A3,PLIN5
GO:0060850	regulation of transcription involved in cell fate commitment	biological process	2/283	21/15302	0.05682	0.898674517019319	DLX1,RORA	DLX1,RORA
GO:0071605	monocyte chemotactic protein-1 production	biological process	2/283	21/15302	0.05682	0.898674517019319	IL1A,NOD2	IL1A,NOD2
GO:0071637	regulation of monocyte chemotactic protein-1 production	biological process	2/283	21/15302	0.05682	0.898674517019319	IL1A,NOD2	IL1A,NOD2
GO:0098581	detection of external biotic stimulus	biological process	2/283	21/15302	0.05682	0.898674517019319	NOD2,TLR4	NOD2,TLR4
GO:0002040	sprouting angiogenesis	biological process	5/283	112/15302	0.05690	0.898674517019319	EGR3,HDAC9,NGFR,PPP1R16B,RHOJ	EGR3,HDAC9,NGFR,PPP1R16B,RHOJ
GO:0043534	blood vessel endothelial cell migration	biological process	5/283	112/15302	0.05690	0.898674517019319	EGR3,HDAC9,RHOJ,SEMA3D,SOX18	EGR3,HDAC9,RHOJ,SEMA3D,SOX18
GO:0030670	phagocytic vesicle membrane	cellular component	3/287	41/15280	0.04139	0.908799784946237	ATP6V0D2,DMBT1,RAC2	ATP6V0D2,DMBT1,RAC2
GO:0046425	regulation of JAK-STAT cascade	biological process	7/283	186/15302	0.05785	0.912838970588235	FLRT3,HCLS1,IL12A,PECAM1,PODNL1,RTN4R,TNFSF18	FLRT3,HCLS1,IL12A,PECAM1,PODNL1,RTN4R,TNFSF18
GO:0007631	feeding behavior	biological process	8/283	225/15302	0.05816	0.916887860422406	ADORA2A,DMBX1,NR4A3,RAC2,RGS9,SYT1,TCF15,UNC13A	ADORA2A,DMBX1,NR4A3,RAC2,RGS9,SYT1,TCF15,UNC13A
GO:0050766	positive regulation of phagocytosis	biological process	4/283	79/15302	0.05863	0.923449394495413	GAS6,NOD2,PROS1,RAC2	GAS6,NOD2,PROS1,RAC2
GO:0014047	glutamate secretion	biological process	3/283	48/15302	0.05887	0.925531282051282	ADORA2A,SLC1A1,SLC1A3	ADORA2A,SLC1A1,SLC1A3
GO:0014888	striated muscle adaptation	biological process	3/283	48/15302	0.05887	0.925531282051282	BMP10,HEY2,IGFBP5	BMP10,HEY2,IGFBP5
GO:0000800	lateral element	cellular component	2/287	18/15280	0.04413	0.929419393939394	SMC1B,SYCP2	SMC1B,SYCP2
GO:0031362	anchored component of external side of plasma membrane	cellular component	2/287	18/15280	0.04413	0.929419393939394	CA4,RTN4R	CA4,RTN4R
GO:0031523	Myb complex	cellular component	2/287	18/15280	0.04413	0.929419393939394	L3MBTL4,L3MBTL4_1	L3MBTL4,L3MBTL4_1
GO:0044291	cell-cell contact zone	cellular component	4/287	71/15280	0.04447	0.929419393939394	ANK2,GJA5,KCNJ11,KCNJ2	ANK2,GJA5,KCNJ11,KCNJ2
GO:0005794	Golgi apparatus	cellular component	34/287	1342/15280	0.04478	0.929419393939394	ABO,ACHE,ADORA2A,ATP8B3,ATP8B4,B3GNT3,CA4,CHST2,F5,FIBIN,GAS6,GBP1,HS3ST5,IL12A,KCNJ2,LARGE1,LOC100683203,LRP2,MAMLD1,MUC5AC,NCAM1,NGFR,NOD2,NSG1,OGN,OMD,PROS1,RAB33A,RAB7B,SGCE,SMPD3,ST8SIA5,SYT1,TP73	ABO,ACHE,ADORA2A,ATP8B3,ATP8B4,B3GNT3,CA4,CHST2,F5,FIBIN,GAS6,GBP1,HS3ST5,IL12A,KCNJ2,LARGE1,LOC100683203,LRP2,MAMLD1,MUC5AC,NCAM1,NGFR,NOD2,NSG1,OGN,OMD,PROS1,RAB33A,RAB7B,SGCE,SMPD3,ST8SIA5,SYT1,TP73
GO:0098862	cluster of actin-based cell projections	cellular component	7/287	173/15280	0.04506	0.929419393939394	CA4,LRP2,PDZD3,PLB1,SLC5A8,TRPA1,USH1C	CA4,LRP2,PDZD3,PLB1,SLC5A8,TRPA1,USH1C
GO:0098742	cell-cell adhesion via plasma-membrane adhesion molecules	biological process	7/283	187/15302	0.05920	0.929867886550778	CD226,FAT4,FLRT3,IGSF9B,NCAM1,PECAM1,SELL	CD226,FAT4,FLRT3,IGSF9B,NCAM1,PECAM1,SELL
GO:0018108	peptidyl-tyrosine phosphorylation	biological process	12/283	390/15302	0.05932	0.930901060329068	AXL,BANK1,EPGN,GAS6,HCLS1,IL12A,LOC119870378,LRP4,NOD2,PECAM1,TLR4,TNFSF18	AXL,BANK1,EPGN,GAS6,HCLS1,IL12A,LOC119870378,LRP4,NOD2,PECAM1,TLR4,TNFSF18
GO:0050878	regulation of body fluid levels	biological process	14/283	476/15302	0.05957	0.933970557077626	ADORA2A,ATP2B2,AXL,CYP4A11,CYP4A38,ENTPD2,F5,GAS6,GJA5,PROS1,SERPINB2,TFPI,TLR4,TP73	ADORA2A,ATP2B2,AXL,CYP4A11,CYP4A38,ENTPD2,F5,GAS6,GJA5,PROS1,SERPINB2,TFPI,TLR4,TP73
GO:0120035	regulation of plasma membrane bounded cell projection organization	biological process	23/283	880/15302	0.05971	0.935311386861314	ACHE,CPNE5,FSTL4,IGSF9B,LRP4,LZTS1,MAP1B,NGFR,OMG,PARD6G,PPP1R16B,RAC2,RND2,RTN4R,SEMA3D,SHOX2,SNAP91,SYT1,SYT3,TRIM9,UNC13A,USH1C,ZEB2	ACHE,CPNE5,FSTL4,IGSF9B,LRP4,LZTS1,MAP1B,NGFR,OMG,PARD6G,PPP1R16B,RAC2,RND2,RTN4R,SEMA3D,SHOX2,SNAP91,SYT1,SYT3,TRIM9,UNC13A,USH1C,ZEB2
GO:0007159	leukocyte cell-cell adhesion	biological process	10/283	307/15302	0.05981	0.936023773928897	ADORA2A,GPNMB,IL12A,NOD2,NR4A3,OLR1,PECAM1,RAC2,SELL,TNFSF18	ADORA2A,GPNMB,IL12A,NOD2,NR4A3,OLR1,PECAM1,RAC2,SELL,TNFSF18
GO:0005343	organic acid:sodium symporter activity	molecular function	4/259	30/13372	0.00254	0.938106666666667	SLC1A1,SLC1A3,SLC5A8,SLC6A13	SLC1A1,SLC1A3,SLC5A8,SLC6A13
GO:0048489	synaptic vesicle transport	biological process	7/283	188/15302	0.06057	0.945332509090909	GABBR2,SNAP91,STXBP5L,SYT1,SYT3,SYTL3,UNC13A	GABBR2,SNAP91,STXBP5L,SYT1,SYT3,SYTL3,UNC13A
GO:0097480	establishment of synaptic vesicle localization	biological process	7/283	188/15302	0.06057	0.945332509090909	GABBR2,SNAP91,STXBP5L,SYT1,SYT3,SYTL3,UNC13A	GABBR2,SNAP91,STXBP5L,SYT1,SYT3,SYTL3,UNC13A
GO:1904892	regulation of STAT cascade	biological process	7/283	188/15302	0.06057	0.945332509090909	FLRT3,HCLS1,IL12A,PECAM1,PODNL1,RTN4R,TNFSF18	FLRT3,HCLS1,IL12A,PECAM1,PODNL1,RTN4R,TNFSF18
GO:0006809	nitric oxide biosynthetic process	biological process	4/283	80/15302	0.06086	0.946417101449275	NOS2,RORA,SMPD3,TLR4	NOS2,RORA,SMPD3,TLR4
GO:0007260	tyrosine phosphorylation of STAT protein	biological process	4/283	80/15302	0.06086	0.946417101449275	HCLS1,IL12A,PECAM1,TNFSF18	HCLS1,IL12A,PECAM1,TNFSF18
GO:0032755	positive regulation of interleukin-6 production	biological process	4/283	80/15302	0.06086	0.946417101449275	IL1A,NOD2,RAB7B,TLR4	IL1A,NOD2,RAB7B,TLR4
GO:0042475	odontogenesis of dentin-containing tooth	biological process	4/283	80/15302	0.06086	0.946417101449275	DLX1,DLX3,LRP4,NGFR	DLX1,DLX3,LRP4,NGFR
GO:0051259	protein complex oligomerization	biological process	16/283	566/15302	0.06148	0.948685285714286	ACACB,ACHE,ENTPD2,GBP1,GJA5,KCNJ2,LRP4,NEURL1B,NOD2,NPM2,SLC1A1,SYT1,TGM3,TRIM6,TRPA1,TRPM8	ACACB,ACHE,ENTPD2,GBP1,GJA5,KCNJ2,LRP4,NEURL1B,NOD2,NPM2,SLC1A1,SYT1,TGM3,TRIM6,TRPA1,TRPM8
GO:0098655	cation transmembrane transport	biological process	25/283	976/15302	0.06168	0.948685285714286	ABCC8,ANK2,ATP2B2,ATP6V0D2,CACNB2,CHRNA7,CXCL10,GAS6,KCND1,KCNJ11,KCNJ2,PITPNM3,REM1,RGS9,SCN8A,SLC1A1,SLC1A3,SLC25A27,SLC38A3,SLC5A11,SLC5A8,SLC6A13,SLC8A3,TRPA1,TRPM8	ABCC8,ANK2,ATP2B2,ATP6V0D2,CACNB2,CHRNA7,CXCL10,GAS6,KCND1,KCNJ11,KCNJ2,PITPNM3,REM1,RGS9,SCN8A,SLC1A1,SLC1A3,SLC25A27,SLC38A3,SLC5A11,SLC5A8,SLC6A13,SLC8A3,TRPA1,TRPM8
GO:0003299	muscle hypertrophy in response to stress	biological process	2/283	22/15302	0.06176	0.948685285714286	BMP10,HEY2	BMP10,HEY2
GO:0006688	glycosphingolipid biosynthetic process	biological process	2/283	22/15302	0.06176	0.948685285714286	LARGE1,ST8SIA5	LARGE1,ST8SIA5
GO:0009949	polarity specification of anterior/posterior axis	biological process	2/283	22/15302	0.06176	0.948685285714286	ACACB,PARD6G	ACACB,PARD6G
GO:0014898	cardiac muscle hypertrophy in response to stress	biological process	2/283	22/15302	0.06176	0.948685285714286	BMP10,HEY2	BMP10,HEY2
GO:0015732	prostaglandin transport	biological process	2/283	22/15302	0.06176	0.948685285714286	IL1A,NOS2	IL1A,NOS2
GO:0032930	positive regulation of superoxide anion generation	biological process	2/283	22/15302	0.06176	0.948685285714286	LOC119876918,OLR1	LOC119876918,OLR1
GO:0033227	dsRNA transport	biological process	2/283	22/15302	0.06176	0.948685285714286	CPVL,RFTN1	CPVL,RFTN1
GO:0042403	thyroid hormone metabolic process	biological process	2/283	22/15302	0.06176	0.948685285714286	DUOXA1,IYD	DUOXA1,IYD
GO:0055012	ventricular cardiac muscle cell differentiation	biological process	2/283	22/15302	0.06176	0.948685285714286	BMP10,HEY2	BMP10,HEY2
GO:0060046	regulation of acrosome reaction	biological process	2/283	22/15302	0.06176	0.948685285714286	PLB1,SPINK14	PLB1,SPINK14
GO:0071305	cellular response to vitamin D	biological process	2/283	22/15302	0.06176	0.948685285714286	CYP24A1,NOS2	CYP24A1,NOS2
GO:0007596	blood coagulation	biological process	9/283	268/15302	0.06179	0.948685285714286	ADORA2A,AXL,ENTPD2,F5,GAS6,PROS1,SERPINB2,TFPI,TLR4	ADORA2A,AXL,ENTPD2,F5,GAS6,PROS1,SERPINB2,TFPI,TLR4
GO:0002279	mast cell activation involved in immune response	biological process	3/283	49/15302	0.06189	0.948685285714286	ENPP3,NR4A3,RAC2	ENPP3,NR4A3,RAC2
GO:0045071	negative regulation of viral genome replication	biological process	3/283	49/15302	0.06189	0.948685285714286	LOC475935,LOC488947,TRIM6	LOC475935,LOC488947,TRIM6
GO:0018212	peptidyl-tyrosine modification	biological process	12/283	393/15302	0.06209	0.950207486631016	AXL,BANK1,EPGN,GAS6,HCLS1,IL12A,LOC119870378,LRP4,NOD2,PECAM1,TLR4,TNFSF18	AXL,BANK1,EPGN,GAS6,HCLS1,IL12A,LOC119870378,LRP4,NOD2,PECAM1,TLR4,TNFSF18
GO:0040017	positive regulation of locomotion	biological process	18/283	656/15302	0.06210	0.950207486631016	CACNB2,CXCL10,GAS6,GPNMB,HDAC9,IGFBP5,IL12A,IL1A,LOC119876918,MMP2,NR4A3,ONECUT2,PECAM1,RAC2,RHOJ,SELL,TBX20,TNFSF18	CACNB2,CXCL10,GAS6,GPNMB,HDAC9,IGFBP5,IL12A,IL1A,LOC119876918,MMP2,NR4A3,ONECUT2,PECAM1,RAC2,RHOJ,SELL,TBX20,TNFSF18
GO:0051234	establishment of localization	biological process	105/283	5000/15302	0.06301	0.963273089937667	ABCC8,ACACB,ACHE,ADORA2A,ALOX15B,ANK1,ANK2,ANKRD53,ANXA13,ATP2B2,ATP6V0D2,ATP8B3,ATP8B4,AXL,BANK1,CA4,CACNB2,CHP2,CHRNA7,CPVL,CRISPLD2,CXCL10,CYP4A11,CYP4A38,DLG2,DMBT1,DNAJC22,DYSF,F5,FGL2,FRMPD1,GABBR2,GAS6,GBP1,GJA5,HCLS1,IL12A,IL1A,IL1R2,IRF8,KCND1,KCNJ11,KCNJ2,L3MBTL4,L3MBTL4_1,LOC100683203,LOC119870378,LOC119876918,LOC475935,LOC479761,LOC488947,LRP2,MAP1B,MNDA,MTMR7,NCAM1,NEURL1B,NGFR,NLRP1…	ABCC8,ACACB,ACHE,ADORA2A,ALOX15B,ANK1,ANK2,ANKRD53,ANXA13,ATP2B2,ATP6V0D2,ATP8B3,ATP8B4,AXL,BANK1,CA4,CACNB2,CHP2,CHRNA7,CPVL,CRISPLD2,CXCL10,CYP4A11,CYP4A38,DLG2,DMBT1,DNAJC22,DYSF,F5,FGL2,FRMPD1,GABBR2,GAS6,GBP1,GJA5,HCLS1,IL12A,IL1A,IL1R2,IRF8,KCND1,KCNJ11,KCNJ2,L3MBTL4,L3MBTL4_1,LOC100683203,LOC119870378,LOC119876918,LOC475935,LOC479761,LOC488947,LRP2,MAP1B,MNDA,MTMR7,NCAM1,NEURL1B,NGFR,NLRP1…
GO:0034764	positive regulation of transmembrane transport	biological process	8/283	229/15302	0.06312	0.964096227758007	ABCC8,ANK2,CACNB2,CXCL10,KCNJ11,KCNJ2,NR4A3,RGS9	ABCC8,ANK2,CACNB2,CXCL10,KCNJ11,KCNJ2,NR4A3,RGS9
GO:0006836	neurotransmitter transport	biological process	11/283	352/15302	0.06332	0.964728873114463	ADORA2A,GABBR2,SLC1A1,SLC1A3,SLC6A13,SNAP91,STXBP5L,SYT1,SYT3,SYTL3,UNC13A	ADORA2A,GABBR2,SLC1A1,SLC1A3,SLC6A13,SNAP91,STXBP5L,SYT1,SYT3,SYTL3,UNC13A
GO:0050880	regulation of blood vessel size	biological process	6/283	152/15302	0.06333	0.964728873114463	ADORA2A,GJA5,MMP2,NOS2,OLR1,SMPD3	ADORA2A,GJA5,MMP2,NOS2,OLR1,SMPD3
GO:0051897	positive regulation of protein kinase B signaling	biological process	6/283	152/15302	0.06333	0.964728873114463	AXL,GAS6,HCLS1,IGFBP5,KL,NGFR	AXL,GAS6,HCLS1,IGFBP5,KL,NGFR
GO:0046982	protein heterodimerization activity	molecular function	21/259	558/13372	0.00284	0.968221538461538	ADORA2A,AXL,BATF3,DLG2,DMBX1,GABBR2,HEY2,HEYL,IL12A,NR3C2,NR5A2,PRPH,SIM1,SMC1B,SOX18,SYCP2,SYT1,SYT3,TLR4,UGT1A6,UNC13A	ADORA2A,AXL,BATF3,DLG2,DMBX1,GABBR2,HEY2,HEYL,IL12A,NR3C2,NR5A2,PRPH,SIM1,SMC1B,SOX18,SYCP2,SYT1,SYT3,TLR4,UGT1A6,UNC13A
GO:0044282	small molecule catabolic process	biological process	12/283	395/15302	0.06399	0.970294964705882	ACACB,ASPA,CYP24A1,CYP4A11,CYP4A38,ENTPD2,MTMR7,NOS2,NPL,PLIN5,PON3,UPB1	ACACB,ASPA,CYP24A1,CYP4A11,CYP4A38,ENTPD2,MTMR7,NOS2,NPL,PLIN5,PON3,UPB1
GO:0032411	positive regulation of transporter activity	biological process	5/283	116/15302	0.06420	0.970294964705882	ABCC8,ANK2,CACNB2,KCNJ11,RGS9	ABCC8,ANK2,CACNB2,KCNJ11,RGS9
GO:0060048	cardiac muscle contraction	biological process	5/283	116/15302	0.06420	0.970294964705882	ANK2,BMP10,CACNB2,GJA5,KCNJ2	ANK2,BMP10,CACNB2,GJA5,KCNJ2
GO:0045321	leukocyte activation	biological process	28/283	1122/15302	0.06472	0.970294964705882	ADORA2A,ATP8B4,AXL,BANK1,BATF,BATF3,CD226,CRISPLD2,ENPP3,FGL2,GAS6,GPNMB,HDAC9,IL12A,IL18RAP,IL27,LOC119870378,LOC119876918,MNDA,NOD2,NR4A3,OLR1,PECAM1,RAC2,RORA,SELL,TLR4,TNFSF18	ADORA2A,ATP8B4,AXL,BANK1,BATF,BATF3,CD226,CRISPLD2,ENPP3,FGL2,GAS6,GPNMB,HDAC9,IL12A,IL18RAP,IL27,LOC119870378,LOC119876918,MNDA,NOD2,NR4A3,OLR1,PECAM1,RAC2,RORA,SELL,TLR4,TNFSF18
GO:0035725	sodium ion transmembrane transport	biological process	7/283	191/15302	0.06479	0.970294964705882	SCN8A,SLC1A1,SLC1A3,SLC5A11,SLC5A8,SLC6A13,SLC8A3	SCN8A,SLC1A1,SLC1A3,SLC5A11,SLC5A8,SLC6A13,SLC8A3
GO:0050679	positive regulation of epithelial cell proliferation	biological process	7/283	191/15302	0.06479	0.970294964705882	CYP7B1,DLX6,EGR3,EPGN,NOD2,NR4A3,PPP1R16B	CYP7B1,DLX6,EGR3,EPGN,NOD2,NR4A3,PPP1R16B
GO:0001501	skeletal system development	biological process	15/283	526/15302	0.06479	0.970294964705882	BMP10,COL10A1,COL27A1,DLX1,DLX3,DLX6,FAT4,GJA5,HAPLN3,MMP2,PHOSPHO1,SEMA3D,SHOX2,SPP2,TCF15	BMP10,COL10A1,COL27A1,DLX1,DLX3,DLX6,FAT4,GJA5,HAPLN3,MMP2,PHOSPHO1,SEMA3D,SHOX2,SPP2,TCF15
GO:0016266	O-glycan processing	biological process	3/283	50/15302	0.06497	0.970294964705882	B3GNT3,GXYLT2,MUC5AC	B3GNT3,GXYLT2,MUC5AC
GO:0048016	inositol phosphate-mediated signaling	biological process	3/283	50/15302	0.06497	0.970294964705882	ADGRB2,CHP2,RCAN2	ADGRB2,CHP2,RCAN2
GO:0048608	reproductive structure development	biological process	18/283	660/15302	0.06502	0.970294964705882	ALOX15B,AXL,CYP4A11,CYP4A38,CYP7B1,DLX1,DLX3,HEY2,IL1A,LRP2,MAMLD1,MMP2,NCAM1,PARD6G,SYCP2,TBX20,TCF23,ZEB2	ALOX15B,AXL,CYP4A11,CYP4A38,CYP7B1,DLX1,DLX3,HEY2,IL1A,LRP2,MAMLD1,MMP2,NCAM1,PARD6G,SYCP2,TBX20,TCF23,ZEB2
GO:0045926	negative regulation of growth	biological process	11/283	354/15302	0.06536	0.970294964705882	ALOX15B,BMP10,C28H10orf90,FSTL4,IGFBP5,IRF8,NOD2,PRTG,RTN4R,TLL2,TP73	ALOX15B,BMP10,C28H10orf90,FSTL4,IGFBP5,IRF8,NOD2,PRTG,RTN4R,TLL2,TP73
GO:0050801	ion homeostasis	biological process	22/283	843/15302	0.06542	0.970294964705882	ADORA2A,ANK1,ANK2,ATP2B2,ATP6V0D2,CA4,CHRNA7,CXCL10,CYP4A11,CYP4A38,GJA5,GPR17,GPR65,KCNJ2,KL,LOC119876918,NGFR,NR3C2,SLC8A3,SMPD3,TRPA1,TRPM8	ADORA2A,ANK1,ANK2,ATP2B2,ATP6V0D2,CA4,CHRNA7,CXCL10,CYP4A11,CYP4A38,GJA5,GPR17,GPR65,KCNJ2,KL,LOC119876918,NGFR,NR3C2,SLC8A3,SMPD3,TRPA1,TRPM8
GO:0060291	long-term synaptic potentiation	biological process	4/283	82/15302	0.06545	0.970294964705882	ADORA2A,NSG1,SLC8A3,UNC13A	ADORA2A,NSG1,SLC8A3,UNC13A
GO:0006814	sodium ion transport	biological process	8/283	231/15302	0.06570	0.970294964705882	LOC119876918,SCN8A,SLC1A1,SLC1A3,SLC5A11,SLC5A8,SLC6A13,SLC8A3	LOC119876918,SCN8A,SLC1A1,SLC1A3,SLC5A11,SLC5A8,SLC6A13,SLC8A3
GO:0006816	calcium ion transport	biological process	13/283	440/15302	0.06593	0.970294964705882	ADORA2A,ANK2,ATP2B2,CACNB2,CHRNA7,CXCL10,GAS6,PITPNM3,REM1,RGS9,SLC8A3,TRPA1,TRPM8	ADORA2A,ANK2,ATP2B2,CACNB2,CHRNA7,CXCL10,GAS6,PITPNM3,REM1,RGS9,SLC8A3,TRPA1,TRPM8
GO:0042552	myelination	biological process	5/283	117/15302	0.06610	0.970294964705882	ASPA,NGFR,OMG,SCN8A,SLC8A3	ASPA,NGFR,OMG,SCN8A,SLC8A3
GO:1903409	reactive oxygen species biosynthetic process	biological process	5/283	117/15302	0.06610	0.970294964705882	CYP1A2,NOS2,RORA,SMPD3,TLR4	CYP1A2,NOS2,RORA,SMPD3,TLR4
GO:0003094	glomerular filtration	biological process	2/283	23/15302	0.06684	0.970294964705882	GAS6,GJA5	GAS6,GJA5
GO:0003181	atrioventricular valve morphogenesis	biological process	2/283	23/15302	0.06684	0.970294964705882	HEY2,HEYL	HEY2,HEYL
GO:0014887	cardiac muscle adaptation	biological process	2/283	23/15302	0.06684	0.970294964705882	BMP10,HEY2	BMP10,HEY2
GO:0043369	CD4-positive or CD8-positive, alpha-beta T cell lineage commitment	biological process	2/283	23/15302	0.06684	0.970294964705882	BATF,TNFSF18	BATF,TNFSF18
GO:0045332	phospholipid translocation	biological process	2/283	23/15302	0.06684	0.970294964705882	ATP8B3,ATP8B4	ATP8B3,ATP8B4
GO:0072148	epithelial cell fate commitment	biological process	2/283	23/15302	0.06684	0.970294964705882	DLX3,HEY2	DLX3,HEY2
GO:0089718	amino acid import across plasma membrane	biological process	2/283	23/15302	0.06684	0.970294964705882	SLC1A1,SLC1A3	SLC1A1,SLC1A3
GO:0090025	regulation of monocyte chemotaxis	biological process	2/283	23/15302	0.06684	0.970294964705882	CXCL10,TNFSF18	CXCL10,TNFSF18
GO:1904646	cellular response to amyloid-beta	biological process	2/283	23/15302	0.06684	0.970294964705882	NGFR,TLR4	NGFR,TLR4
GO:0043491	protein kinase B signaling	biological process	8/283	232/15302	0.06702	0.970294964705882	AXL,BANK1,GAS6,HCLS1,IGFBP5,KL,LOC119870378,NGFR	AXL,BANK1,GAS6,HCLS1,IGFBP5,KL,LOC119870378,NGFR
GO:0034220	ion transmembrane transport	biological process	30/283	1221/15302	0.06706	0.970294964705882	ABCC8,ACACB,ANK2,ATP2B2,ATP6V0D2,CACNB2,CHRNA7,CXCL10,GAS6,GJA5,KCND1,KCNJ11,KCNJ2,LRP2,PITPNM3,REM1,RGS9,SCN8A,SLC16A4,SLC16A6,SLC1A1,SLC1A3,SLC25A27,SLC38A3,SLC5A11,SLC5A8,SLC6A13,SLC8A3,TRPA1,TRPM8	ABCC8,ACACB,ANK2,ATP2B2,ATP6V0D2,CACNB2,CHRNA7,CXCL10,GAS6,GJA5,KCND1,KCNJ11,KCNJ2,LRP2,PITPNM3,REM1,RGS9,SCN8A,SLC16A4,SLC16A6,SLC1A1,SLC1A3,SLC25A27,SLC38A3,SLC5A11,SLC5A8,SLC6A13,SLC8A3,TRPA1,TRPM8
GO:0001738	morphogenesis of a polarized epithelium	biological process	7/283	193/15302	0.06769	0.970294964705882	DACT1,FAT4,GIPC2,PARD6G,RAC2,SYNE4,TCF15	DACT1,FAT4,GIPC2,PARD6G,RAC2,SYNE4,TCF15
GO:0014074	response to purine-containing compound	biological process	7/283	193/15302	0.06769	0.970294964705882	ADORA2A,CYP7B1,IGFBP5,KCNJ11,SELL,SLC8A3,TRPA1	ADORA2A,CYP7B1,IGFBP5,KCNJ11,SELL,SLC8A3,TRPA1
GO:0002456	T cell mediated immunity	biological process	4/283	83/15302	0.06782	0.970294964705882	IL12A,IL18RAP,NOD2,RFTN1	IL12A,IL18RAP,NOD2,RFTN1
GO:0042592	homeostatic process	biological process	46/283	2000/15302	0.06796	0.970294964705882	ABCC8,ACACB,ADORA2A,ANK1,ANK2,ATP2B2,ATP6V0D2,AXL,CA4,CAP2,CHRNA7,CXCL10,CYP4A11,CYP4A38,GAS6,GJA5,GPR17,GPR65,HCLS1,HDAC9,IGFBP5,KCNJ11,KCNJ2,KL,KLF1,LARGE1,LOC119876918,LOC488947,NGFR,NOD2,NOS2,NR3C2,NR4A3,NR5A2,RAC2,RORA,RPS6KA5,SLC8A3,SMPD3,STXBP5L,TLR4,TRIM58,TRIM6,TRPA1,TRPM8,USH1C	ABCC8,ACACB,ADORA2A,ANK1,ANK2,ATP2B2,ATP6V0D2,AXL,CA4,CAP2,CHRNA7,CXCL10,CYP4A11,CYP4A38,GAS6,GJA5,GPR17,GPR65,HCLS1,HDAC9,IGFBP5,KCNJ11,KCNJ2,KL,KLF1,LARGE1,LOC119876918,LOC488947,NGFR,NOD2,NOS2,NR3C2,NR4A3,NR5A2,RAC2,RORA,RPS6KA5,SLC8A3,SMPD3,STXBP5L,TLR4,TRIM58,TRIM6,TRPA1,TRPM8,USH1C
GO:0061458	reproductive system development	biological process	18/283	664/15302	0.06803	0.970294964705882	ALOX15B,AXL,CYP4A11,CYP4A38,CYP7B1,DLX1,DLX3,HEY2,IL1A,LRP2,MAMLD1,MMP2,NCAM1,PARD6G,SYCP2,TBX20,TCF23,ZEB2	ALOX15B,AXL,CYP4A11,CYP4A38,CYP7B1,DLX1,DLX3,HEY2,IL1A,LRP2,MAMLD1,MMP2,NCAM1,PARD6G,SYCP2,TBX20,TCF23,ZEB2
GO:0002702	positive regulation of production of molecular mediator of immune response	biological process	5/283	118/15302	0.06804	0.970294964705882	CD226,NOD2,NR4A3,TLR4,TRIM6	CD226,NOD2,NR4A3,TLR4,TRIM6
GO:0048730	epidermis morphogenesis	biological process	3/283	51/15302	0.06813	0.970294964705882	IGFBP5,NGFR,TGM3	IGFBP5,NGFR,TGM3
GO:0050850	positive regulation of calcium-mediated signaling	biological process	3/283	51/15302	0.06813	0.970294964705882	CHP2,NCAM1,TRPA1	CHP2,NCAM1,TRPA1
GO:1903998	regulation of eating behavior	biological process	3/283	51/15302	0.06813	0.970294964705882	RGS9,SYT1,UNC13A	RGS9,SYT1,UNC13A
GO:1904705	regulation of vascular smooth muscle cell proliferation	biological process	3/283	51/15302	0.06813	0.970294964705882	IGFBP5,MMP2,NR4A3	IGFBP5,MMP2,NR4A3
GO:0010770	positive regulation of cell morphogenesis involved in differentiation	biological process	8/283	234/15302	0.06969	0.970294964705882	ACHE,MAP1B,NGFR,RAC2,RND2,SHOX2,SNAP91,ZEB2	ACHE,MAP1B,NGFR,RAC2,RND2,SHOX2,SNAP91,ZEB2
GO:0031344	regulation of cell projection organization	biological process	23/283	896/15302	0.06986	0.970294964705882	ACHE,CPNE5,FSTL4,IGSF9B,LRP4,LZTS1,MAP1B,NGFR,OMG,PARD6G,PPP1R16B,RAC2,RND2,RTN4R,SEMA3D,SHOX2,SNAP91,SYT1,SYT3,TRIM9,UNC13A,USH1C,ZEB2	ACHE,CPNE5,FSTL4,IGSF9B,LRP4,LZTS1,MAP1B,NGFR,OMG,PARD6G,PPP1R16B,RAC2,RND2,RTN4R,SEMA3D,SHOX2,SNAP91,SYT1,SYT3,TRIM9,UNC13A,USH1C,ZEB2
GO:0010976	positive regulation of neuron projection development	biological process	12/283	401/15302	0.06990	0.970294964705882	ACHE,CPNE5,MAP1B,NGFR,RAC2,RND2,SHOX2,SNAP91,SYT1,SYT3,UNC13A,ZEB2	ACHE,CPNE5,MAP1B,NGFR,RAC2,RND2,SHOX2,SNAP91,SYT1,SYT3,UNC13A,ZEB2
GO:0001508	action potential	biological process	6/283	156/15302	0.06994	0.970294964705882	ANK2,CACNB2,GJA5,KCNJ2,SCN8A,TRPA1	ANK2,CACNB2,GJA5,KCNJ2,SCN8A,TRPA1
GO:0018958	phenol-containing compound metabolic process	biological process	6/283	156/15302	0.06994	0.970294964705882	ATP2B2,DUOXA1,IYD,KL,RAC2,ZEB2	ATP2B2,DUOXA1,IYD,KL,RAC2,ZEB2
GO:2001257	regulation of cation channel activity	biological process	6/283	156/15302	0.06994	0.970294964705882	ABCC8,ANK2,CACNB2,KCNJ11,REM1,RGS9	ABCC8,ANK2,CACNB2,KCNJ11,REM1,RGS9
GO:0071887	leukocyte apoptotic process	biological process	5/283	119/15302	0.07001	0.970294964705882	AXL,GAS6,HCLS1,NOD2,NR4A3	AXL,GAS6,HCLS1,NOD2,NR4A3
GO:0045069	regulation of viral genome replication	biological process	4/283	84/15302	0.07022	0.970294964705882	LOC475935,LOC488947,NR5A2,TRIM6	LOC475935,LOC488947,NR5A2,TRIM6
GO:0019220	regulation of phosphate metabolic process	biological process	43/283	1858/15302	0.07066	0.970294964705882	ADORA2A,BANK1,BMP10,CAP2,CCL22,CHP2,CHRNA7,CXCL10,DACT1,DLG2,EPGN,FLRT3,GABBR2,GAS6,GBP1,GPNMB,HCLS1,IL12A,IL1A,KL,LOC119870378,LOC479761,LRP4,MMP2,NGFR,NOD2,NOS2,PARD6G,PDZD3,PECAM1,PHACTR1,PODNL1,PPP1R16B,RAC2,RCAN2,RPS6KA5,RTN4R,SCIMP,TLR4,TNFSF18,TP73,TRIM6,ZEB2	ADORA2A,BANK1,BMP10,CAP2,CCL22,CHP2,CHRNA7,CXCL10,DACT1,DLG2,EPGN,FLRT3,GABBR2,GAS6,GBP1,GPNMB,HCLS1,IL12A,IL1A,KL,LOC119870378,LOC479761,LRP4,MMP2,NGFR,NOD2,NOS2,PARD6G,PDZD3,PECAM1,PHACTR1,PODNL1,PPP1R16B,RAC2,RCAN2,RPS6KA5,RTN4R,SCIMP,TLR4,TNFSF18,TP73,TRIM6,ZEB2
GO:0051174	regulation of phosphorus metabolic process	biological process	43/283	1858/15302	0.07066	0.970294964705882	ADORA2A,BANK1,BMP10,CAP2,CCL22,CHP2,CHRNA7,CXCL10,DACT1,DLG2,EPGN,FLRT3,GABBR2,GAS6,GBP1,GPNMB,HCLS1,IL12A,IL1A,KL,LOC119870378,LOC479761,LRP4,MMP2,NGFR,NOD2,NOS2,PARD6G,PDZD3,PECAM1,PHACTR1,PODNL1,PPP1R16B,RAC2,RCAN2,RPS6KA5,RTN4R,SCIMP,TLR4,TNFSF18,TP73,TRIM6,ZEB2	ADORA2A,BANK1,BMP10,CAP2,CCL22,CHP2,CHRNA7,CXCL10,DACT1,DLG2,EPGN,FLRT3,GABBR2,GAS6,GBP1,GPNMB,HCLS1,IL12A,IL1A,KL,LOC119870378,LOC479761,LRP4,MMP2,NGFR,NOD2,NOS2,PARD6G,PDZD3,PECAM1,PHACTR1,PODNL1,PPP1R16B,RAC2,RCAN2,RPS6KA5,RTN4R,SCIMP,TLR4,TNFSF18,TP73,TRIM6,ZEB2
GO:0050921	positive regulation of chemotaxis	biological process	7/283	195/15302	0.07068	0.970294964705882	CXCL10,GAS6,IL12A,LOC119876918,RAC2,SELL,TNFSF18	CXCL10,GAS6,IL12A,LOC119876918,RAC2,SELL,TNFSF18
GO:1990874	vascular smooth muscle cell proliferation	biological process	3/283	52/15302	0.07135	0.970294964705882	IGFBP5,MMP2,NR4A3	IGFBP5,MMP2,NR4A3
GO:0071466	cellular response to xenobiotic stimulus	biological process	6/283	157/15302	0.07165	0.970294964705882	AHRR,CYP1A2,PON3,RORA,TRPA1,UGT1A6	AHRR,CYP1A2,PON3,RORA,TRPA1,UGT1A6
GO:0070838	divalent metal ion transport	biological process	14/283	490/15302	0.07184	0.970294964705882	ADORA2A,ANK2,ATP2B2,CACNB2,CHRNA7,CXCL10,GAS6,KCNJ2,PITPNM3,REM1,RGS9,SLC8A3,TRPA1,TRPM8	ADORA2A,ANK2,ATP2B2,CACNB2,CHRNA7,CXCL10,GAS6,KCNJ2,PITPNM3,REM1,RGS9,SLC8A3,TRPA1,TRPM8
GO:0001927	exocyst assembly	biological process	1/283	4/15302	0.07196	0.970294964705882	NCAM1	NCAM1
GO:0002729	positive regulation of natural killer cell cytokine production	biological process	1/283	4/15302	0.07196	0.970294964705882	CD226	CD226
GO:0003104	positive regulation of glomerular filtration	biological process	1/283	4/15302	0.07196	0.970294964705882	GAS6	GAS6
GO:0006083	acetate metabolic process	biological process	1/283	4/15302	0.07196	0.970294964705882	ASPA	ASPA
GO:0006210	thymine catabolic process	biological process	1/283	4/15302	0.07196	0.970294964705882	UPB1	UPB1
GO:0006533	aspartate catabolic process	biological process	1/283	4/15302	0.07196	0.970294964705882	ASPA	ASPA
GO:0006685	sphingomyelin catabolic process	biological process	1/283	4/15302	0.07196	0.970294964705882	SMPD3	SMPD3
GO:0007598	blood coagulation, extrinsic pathway	biological process	1/283	4/15302	0.07196	0.970294964705882	TFPI	TFPI
GO:0009182	purine deoxyribonucleoside diphosphate metabolic process	biological process	1/283	4/15302	0.07196	0.970294964705882	AK5	AK5
GO:0009698	phenylpropanoid metabolic process	biological process	1/283	4/15302	0.07196	0.970294964705882	PON3	PON3
GO:0009804	coumarin metabolic process	biological process	1/283	4/15302	0.07196	0.970294964705882	PON3	PON3
GO:0010378	temperature compensation of the circadian clock	biological process	1/283	4/15302	0.07196	0.970294964705882	TRPA1	TRPA1
GO:0019859	thymine metabolic process	biological process	1/283	4/15302	0.07196	0.970294964705882	UPB1	UPB1
GO:0021767	mammillary body development	biological process	1/283	4/15302	0.07196	0.970294964705882	ZEB2	ZEB2
GO:0031547	brain-derived neurotrophic factor receptor signaling pathway	biological process	1/283	4/15302	0.07196	0.970294964705882	FSTL4	FSTL4
GO:0031630	regulation of synaptic vesicle fusion to presynaptic active zone membrane	biological process	1/283	4/15302	0.07196	0.970294964705882	GABBR2	GABBR2
GO:0032497	detection of lipopolysaccharide	biological process	1/283	4/15302	0.07196	0.970294964705882	TLR4	TLR4
GO:0032763	regulation of mast cell cytokine production	biological process	1/283	4/15302	0.07196	0.970294964705882	NR4A3	NR4A3
GO:0033292	T-tubule organization	biological process	1/283	4/15302	0.07196	0.970294964705882	ANK2	ANK2
GO:0033326	cerebrospinal fluid secretion	biological process	1/283	4/15302	0.07196	0.970294964705882	TP73	TP73
GO:0035074	pupation	biological process	1/283	4/15302	0.07196	0.970294964705882	NR5A2	NR5A2
GO:0035711	T-helper 1 cell activation	biological process	1/283	4/15302	0.07196	0.970294964705882	IL12A	IL12A
GO:0035905	ascending aorta development	biological process	1/283	4/15302	0.07196	0.970294964705882	HEY2	HEY2
GO:0035910	ascending aorta morphogenesis	biological process	1/283	4/15302	0.07196	0.970294964705882	HEY2	HEY2
GO:0042222	interleukin-1 biosynthetic process	biological process	1/283	4/15302	0.07196	0.970294964705882	TLR4	TLR4
GO:0043435	response to corticotropin-releasing hormone	biological process	1/283	4/15302	0.07196	0.970294964705882	NR4A3	NR4A3
GO:0045213	neurotransmitter receptor metabolic process	biological process	1/283	4/15302	0.07196	0.970294964705882	ACHE	ACHE
GO:0045636	positive regulation of melanocyte differentiation	biological process	1/283	4/15302	0.07196	0.970294964705882	ZEB2	ZEB2
GO:0048369	lateral mesoderm morphogenesis	biological process	1/283	4/15302	0.07196	0.970294964705882	TBX20	TBX20
GO:0048370	lateral mesoderm formation	biological process	1/283	4/15302	0.07196	0.970294964705882	TBX20	TBX20
GO:0048549	positive regulation of pinocytosis	biological process	1/283	4/15302	0.07196	0.970294964705882	AXL	AXL
GO:0051097	negative regulation of helicase activity	biological process	1/283	4/15302	0.07196	0.970294964705882	LOC488947	LOC488947
GO:0051365	cellular response to potassium ion starvation	biological process	1/283	4/15302	0.07196	0.970294964705882	SLC38A3	SLC38A3
GO:0060005	vestibular reflex	biological process	1/283	4/15302	0.07196	0.970294964705882	NR4A3	NR4A3
GO:0060844	arterial endothelial cell fate commitment	biological process	1/283	4/15302	0.07196	0.970294964705882	HEY2	HEY2
GO:0060853	Notch signaling pathway involved in arterial endothelial cell fate commitment	biological process	1/283	4/15302	0.07196	0.970294964705882	HEY2	HEY2
GO:0060948	cardiac vascular smooth muscle cell development	biological process	1/283	4/15302	0.07196	0.970294964705882	HEY2	HEY2
GO:0061075	positive regulation of neural retina development	biological process	1/283	4/15302	0.07196	0.970294964705882	DLX1	DLX1
GO:0070543	response to linoleic acid	biological process	1/283	4/15302	0.07196	0.970294964705882	SELL	SELL
GO:0070662	mast cell proliferation	biological process	1/283	4/15302	0.07196	0.970294964705882	ENPP3	ENPP3
GO:0070666	regulation of mast cell proliferation	biological process	1/283	4/15302	0.07196	0.970294964705882	ENPP3	ENPP3
GO:0070953	regulation of neutrophil mediated killing of fungus	biological process	1/283	4/15302	0.07196	0.970294964705882	LOC119876918	LOC119876918
GO:0070965	positive regulation of neutrophil mediated killing of fungus	biological process	1/283	4/15302	0.07196	0.970294964705882	LOC119876918	LOC119876918
GO:0071376	cellular response to corticotropin-releasing hormone stimulus	biological process	1/283	4/15302	0.07196	0.970294964705882	NR4A3	NR4A3
GO:0071593	lymphocyte aggregation	biological process	1/283	4/15302	0.07196	0.970294964705882	RAC2	RAC2
GO:0072011	glomerular endothelium development	biological process	1/283	4/15302	0.07196	0.970294964705882	PECAM1	PECAM1
GO:0086017	Purkinje myocyte action potential	biological process	1/283	4/15302	0.07196	0.970294964705882	GJA5	GJA5
GO:0089709	L-histidine transmembrane transport	biological process	1/283	4/15302	0.07196	0.970294964705882	SLC38A3	SLC38A3
GO:0090238	positive regulation of arachidonic acid secretion	biological process	1/283	4/15302	0.07196	0.970294964705882	PLA2R1	PLA2R1
GO:0090403	oxidative stress-induced premature senescence	biological process	1/283	4/15302	0.07196	0.970294964705882	PLA2R1	PLA2R1
GO:0090500	endocardial cushion to mesenchymal transition	biological process	1/283	4/15302	0.07196	0.970294964705882	HEY2	HEY2
GO:0090673	endothelial cell-matrix adhesion	biological process	1/283	4/15302	0.07196	0.970294964705882	PECAM1	PECAM1
GO:0097252	oligodendrocyte apoptotic process	biological process	1/283	4/15302	0.07196	0.970294964705882	GAS6	GAS6
GO:0097324	melanocyte migration	biological process	1/283	4/15302	0.07196	0.970294964705882	ZEB2	ZEB2
GO:0098887	neurotransmitter receptor transport, endosome to postsynaptic membrane	biological process	1/283	4/15302	0.07196	0.970294964705882	NSG1	NSG1
GO:0099641	anterograde axonal protein transport	biological process	1/283	4/15302	0.07196	0.970294964705882	DLG2	DLG2
GO:1900825	regulation of membrane depolarization during cardiac muscle cell action potential	biological process	1/283	4/15302	0.07196	0.970294964705882	GJA5	GJA5
GO:1901843	positive regulation of high voltage-gated calcium channel activity	biological process	1/283	4/15302	0.07196	0.970294964705882	CACNB2	CACNB2
GO:1902308	regulation of peptidyl-serine dephosphorylation	biological process	1/283	4/15302	0.07196	0.970294964705882	PPP1R16B	PPP1R16B
GO:1902523	positive regulation of protein K63-linked ubiquitination	biological process	1/283	4/15302	0.07196	0.970294964705882	NOD2	NOD2
GO:1902581	multi-organism cellular localization	biological process	1/283	4/15302	0.07196	0.970294964705882	LOC488947	LOC488947
GO:1902583	multi-organism intracellular transport	biological process	1/283	4/15302	0.07196	0.970294964705882	LOC488947	LOC488947
GO:1902868	positive regulation of retina development in camera-type eye	biological process	1/283	4/15302	0.07196	0.970294964705882	DLX1	DLX1
GO:1903588	negative regulation of blood vessel endothelial cell proliferation involved in sprouting angiogenesi...	biological process	1/283	4/15302	0.07196	0.970294964705882	NGFR	NGFR
GO:1903969	regulation of response to macrophage colony-stimulating factor	biological process	1/283	4/15302	0.07196	0.970294964705882	TLR4	TLR4
GO:1903972	regulation of cellular response to macrophage colony-stimulating factor stimulus	biological process	1/283	4/15302	0.07196	0.970294964705882	TLR4	TLR4
GO:1904395	positive regulation of skeletal muscle acetylcholine-gated channel clustering	biological process	1/283	4/15302	0.07196	0.970294964705882	LRP4	LRP4
GO:1904783	positive regulation of NMDA glutamate receptor activity	biological process	1/283	4/15302	0.07196	0.970294964705882	RGS9	RGS9
GO:1905071	occluding junction disassembly	biological process	1/283	4/15302	0.07196	0.970294964705882	ABCC8	ABCC8
GO:1905073	regulation of occluding junction disassembly	biological process	1/283	4/15302	0.07196	0.970294964705882	ABCC8	ABCC8
GO:1905075	positive regulation of occluding junction disassembly	biological process	1/283	4/15302	0.07196	0.970294964705882	ABCC8	ABCC8
GO:1990164	histone H2A phosphorylation	biological process	1/283	4/15302	0.07196	0.970294964705882	RPS6KA5	RPS6KA5
GO:2000653	regulation of genetic imprinting	biological process	1/283	4/15302	0.07196	0.970294964705882	TET1	TET1
GO:2000660	negative regulation of interleukin-1-mediated signaling pathway	biological process	1/283	4/15302	0.07196	0.970294964705882	IL1R2	IL1R2
GO:2000793	cell proliferation involved in heart valve development	biological process	1/283	4/15302	0.07196	0.970294964705882	TBX20	TBX20
GO:2001029	regulation of cellular glucuronidation	biological process	1/283	4/15302	0.07196	0.970294964705882	UGT1A6	UGT1A6
GO:1901342	regulation of vasculature development	biological process	10/283	318/15302	0.07200	0.970294964705882	ABCC8,CHRNA7,CXCL10,GPNMB,HDAC9,HEY2,IL1A,NGFR,PPP1R16B,RHOJ	ABCC8,CHRNA7,CXCL10,GPNMB,HDAC9,HEY2,IL1A,NGFR,PPP1R16B,RHOJ
GO:0048806	genitalia development	biological process	5/283	120/15302	0.07200	0.970294964705882	AXL,DLX1,LRP2,NCAM1,SYCP2	AXL,DLX1,LRP2,NCAM1,SYCP2
GO:2000379	positive regulation of reactive oxygen species metabolic process	biological process	5/283	120/15302	0.07200	0.970294964705882	DUOXA1,LOC119876918,OLR1,SMPD3,TLR4	DUOXA1,LOC119876918,OLR1,SMPD3,TLR4
GO:0007430	terminal branching, open tracheal system	biological process	2/283	24/15302	0.07206	0.970294964705882	ATP6V0D2,PARD6G	ATP6V0D2,PARD6G
GO:0009310	amine catabolic process	biological process	2/283	24/15302	0.07206	0.970294964705882	ACHE,CHDH	ACHE,CHDH
GO:0009595	detection of biotic stimulus	biological process	2/283	24/15302	0.07206	0.970294964705882	NOD2,TLR4	NOD2,TLR4
GO:0010460	positive regulation of heart rate	biological process	2/283	24/15302	0.07206	0.970294964705882	HEY2,SLC1A1	HEY2,SLC1A1
GO:0010940	positive regulation of necrotic cell death	biological process	2/283	24/15302	0.07206	0.970294964705882	SNAP91,SYT1	SNAP91,SYT1
GO:0015813	L-glutamate transmembrane transport	biological process	2/283	24/15302	0.07206	0.970294964705882	SLC1A1,SLC1A3	SLC1A1,SLC1A3
GO:0021697	cerebellar cortex formation	biological process	2/283	24/15302	0.07206	0.970294964705882	ATP2B2,RORA	ATP2B2,RORA
GO:0031998	regulation of fatty acid beta-oxidation	biological process	2/283	24/15302	0.07206	0.970294964705882	ACACB,PLIN5	ACACB,PLIN5
GO:0034204	lipid translocation	biological process	2/283	24/15302	0.07206	0.970294964705882	ATP8B3,ATP8B4	ATP8B3,ATP8B4
GO:0042359	vitamin D metabolic process	biological process	2/283	24/15302	0.07206	0.970294964705882	CYP24A1,LRP2	CYP24A1,LRP2
GO:0042402	cellular biogenic amine catabolic process	biological process	2/283	24/15302	0.07206	0.970294964705882	ACHE,CHDH	ACHE,CHDH
GO:0048799	animal organ maturation	biological process	2/283	24/15302	0.07206	0.970294964705882	FAT4,PHOSPHO1	FAT4,PHOSPHO1
GO:0050961	detection of temperature stimulus involved in sensory perception	biological process	2/283	24/15302	0.07206	0.970294964705882	TLR4,TRPA1	TLR4,TRPA1
GO:0050965	detection of temperature stimulus involved in sensory perception of pain	biological process	2/283	24/15302	0.07206	0.970294964705882	TLR4,TRPA1	TLR4,TRPA1
GO:0098901	regulation of cardiac muscle cell action potential	biological process	2/283	24/15302	0.07206	0.970294964705882	ANK2,GJA5	ANK2,GJA5
GO:1903077	negative regulation of protein localization to plasma membrane	biological process	2/283	24/15302	0.07206	0.970294964705882	ANXA13,GBP1	ANXA13,GBP1
GO:1904837	beta-catenin-TCF complex assembly	biological process	2/283	24/15302	0.07206	0.970294964705882	DACT1,PYGO1	DACT1,PYGO1
GO:0002703	regulation of leukocyte mediated immunity	biological process	7/283	196/15302	0.07220	0.970657478465153	CD226,IL12A,IL18RAP,LOC119876918,NOD2,RAC2,TLR4	CD226,IL12A,IL18RAP,LOC119876918,NOD2,RAC2,TLR4
GO:0019730	antimicrobial humoral response	biological process	7/283	196/15302	0.07220	0.970657478465153	CCL22,CXCL10,DMBT1,LOC119876918,NOD2,SLPI,ZEB2	CCL22,CXCL10,DMBT1,LOC119876918,NOD2,SLPI,ZEB2
GO:0048646	anatomical structure formation involved in morphogenesis	biological process	37/283	1568/15302	0.07242	0.972853333333333	ABCC8,ACHE,ATP2B2,BMP10,CHRNA7,CXCL10,DLX1,DLX3,DLX6,EGR3,ELF5,EPGN,GJA5,GPNMB,HCLS1,HDAC9,HEY2,HEYL,IL1A,LRP2,MMP2,MYBPH,NEURL1B,NGFR,NR4A3,PECAM1,PPP1R16B,RAC2,RHOJ,RORA,SOX18,TBX20,TCF15,TET1,TLL2,TMOD1,ZEB2	ABCC8,ACHE,ATP2B2,BMP10,CHRNA7,CXCL10,DLX1,DLX3,DLX6,EGR3,ELF5,EPGN,GJA5,GPNMB,HCLS1,HDAC9,HEY2,HEYL,IL1A,LRP2,MMP2,MYBPH,NEURL1B,NGFR,NR4A3,PECAM1,PPP1R16B,RAC2,RHOJ,RORA,SOX18,TBX20,TCF15,TET1,TLL2,TMOD1,ZEB2
GO:0032642	regulation of chemokine production	biological process	4/283	85/15302	0.07267	0.973567550702028	ALOX15B,IL1A,NOD2,TLR4	ALOX15B,IL1A,NOD2,TLR4
GO:0046209	nitric oxide metabolic process	biological process	4/283	85/15302	0.07267	0.973567550702028	NOS2,RORA,SMPD3,TLR4	NOS2,RORA,SMPD3,TLR4
GO:0006909	phagocytosis	biological process	9/283	277/15302	0.07270	0.973567550702028	ADORA2A,AXL,GAS6,IRF8,LOC479761,NOD2,PECAM1,PROS1,RAC2	ADORA2A,AXL,GAS6,IRF8,LOC479761,NOD2,PECAM1,PROS1,RAC2
GO:0007599	hemostasis	biological process	9/283	277/15302	0.07270	0.973567550702028	ADORA2A,AXL,ENTPD2,F5,GAS6,PROS1,SERPINB2,TFPI,TLR4	ADORA2A,AXL,ENTPD2,F5,GAS6,PROS1,SERPINB2,TFPI,TLR4
GO:0072511	divalent inorganic cation transport	biological process	14/283	491/15302	0.07278	0.973879220576773	ADORA2A,ANK2,ATP2B2,CACNB2,CHRNA7,CXCL10,GAS6,KCNJ2,PITPNM3,REM1,RGS9,SLC8A3,TRPA1,TRPM8	ADORA2A,ANK2,ATP2B2,CACNB2,CHRNA7,CXCL10,GAS6,KCNJ2,PITPNM3,REM1,RGS9,SLC8A3,TRPA1,TRPM8
GO:0009913	epidermal cell differentiation	biological process	10/283	319/15302	0.07318	0.978469034267913	ALOX15B,ATP2B2,DLX3,HEY2,IL1A,KRT5,LIPK,RAC2,TGM3,USH1C	ALOX15B,ATP2B2,DLX3,HEY2,IL1A,KRT5,LIPK,RAC2,TGM3,USH1C
GO:0099240	intrinsic component of synaptic membrane	cellular component	2/287	19/15280	0.04873	0.978958823529412	ADORA2A,FLRT3	ADORA2A,FLRT3
GO:0099699	integral component of synaptic membrane	cellular component	2/287	19/15280	0.04873	0.978958823529412	ADORA2A,FLRT3	ADORA2A,FLRT3
GO:0044306	neuron projection terminus	cellular component	9/287	252/15280	0.04890	0.978958823529412	FLRT3,LOC100683203,NCAM1,PARD6G,PRPH,PRSS12,SNAP91,SYT1,UNC13A	FLRT3,LOC100683203,NCAM1,PARD6G,PRPH,PRSS12,SNAP91,SYT1,UNC13A
GO:0001786	phosphatidylserine binding	molecular function	5/259	52/13372	0.00324	0.986858666666667	ANXA13,AXL,GAS6,SYT1,SYT3	ANXA13,AXL,GAS6,SYT1,SYT3
GO:0005328	neurotransmitter:sodium symporter activity	molecular function	3/259	16/13372	0.00334	0.986858666666667	SLC1A1,SLC1A3,SLC6A13	SLC1A1,SLC1A3,SLC6A13
GO:0016713	oxidoreductase activity, acting on paired donors, with incorporation or reduction of molecular oxyge...	molecular function	2/259	5/13372	0.00360	0.988075294117647	CYP4A11,CYP4A38	CYP4A11,CYP4A38
GO:0016705	oxidoreductase activity, acting on paired donors, with incorporation or reduction of molecular oxyge...	molecular function	8/259	130/13372	0.00379	0.988075294117647	CH25H,CYP1A2,CYP24A1,CYP4A11,CYP4A38,CYP7B1,NOS2,TET1	CH25H,CYP1A2,CYP24A1,CYP4A11,CYP4A38,CYP7B1,NOS2,TET1
GO:0002576	platelet degranulation	biological process	5/283	121/15302	0.07403	0.989063844357977	F5,GAS6,PECAM1,PROS1,SPP2	F5,GAS6,PECAM1,PROS1,SPP2
GO:0071396	cellular response to lipid	biological process	17/283	627/15302	0.07461	0.995797358197358	AXL,CXCL10,CYP24A1,CYP7B1,ENTPD2,GNAI1,HEYL,IL12A,IRF8,LOC119876918,MMP2,NOS2,NR3C2,NR4A3,RORA,TFPI,TLR4	AXL,CXCL10,CYP24A1,CYP7B1,ENTPD2,GNAI1,HEYL,IL12A,IRF8,LOC119876918,MMP2,NOS2,NR3C2,NR4A3,RORA,TFPI,TLR4
GO:0048662	negative regulation of smooth muscle cell proliferation	biological process	3/283	53/15302	0.07465	0.995797358197358	IGFBP5,IL12A,OGN	IGFBP5,IL12A,OGN
GO:0055080	cation homeostasis	biological process	20/283	764/15302	0.07472	0.995957267080745	ADORA2A,ANK1,ANK2,ATP2B2,ATP6V0D2,CA4,CHRNA7,CXCL10,CYP4A11,CYP4A38,GPR17,GPR65,KCNJ2,KL,LOC119876918,NR3C2,SLC8A3,SMPD3,TRPA1,TRPM8	ADORA2A,ANK1,ANK2,ATP2B2,ATP6V0D2,CA4,CHRNA7,CXCL10,CYP4A11,CYP4A38,GPR17,GPR65,KCNJ2,KL,LOC119876918,NR3C2,SLC8A3,SMPD3,TRPA1,TRPM8
GO:0031644	regulation of neurological system process	biological process	6/283	159/15302	0.07514	1	IGSF9B,IL1A,NCAM1,NGFR,TLR4,TRPA1	IGSF9B,IL1A,NCAM1,NGFR,TLR4,TRPA1
GO:0060563	neuroepithelial cell differentiation	biological process	4/283	86/15302	0.07516	1	ATP2B2,DLX3,HEY2,USH1C	ATP2B2,DLX3,HEY2,USH1C
GO:0007420	brain development	biological process	23/283	904/15302	0.07536	1	ATP2B2,AXL,DCLK1,DLX1,DMBX1,FAT4,LRP2,NCAM1,NR4A3,NR5A2,PRDM8,RORA,RTN4R,SEMA3D,SGCE,SIM1,SLC38A3,SLC8A3,SMC1B,SYT1,TAL2,TP73,ZEB2	ATP2B2,AXL,DCLK1,DLX1,DMBX1,FAT4,LRP2,NCAM1,NR4A3,NR5A2,PRDM8,RORA,RTN4R,SEMA3D,SGCE,SIM1,SLC38A3,SLC8A3,SMC1B,SYT1,TAL2,TP73,ZEB2
GO:0070588	calcium ion transmembrane transport	biological process	10/283	321/15302	0.07558	1	ANK2,ATP2B2,CACNB2,CXCL10,GAS6,PITPNM3,REM1,SLC8A3,TRPA1,TRPM8	ANK2,ATP2B2,CACNB2,CXCL10,GAS6,PITPNM3,REM1,SLC8A3,TRPA1,TRPM8
GO:0042472	inner ear morphogenesis	biological process	5/283	122/15302	0.07609	1	ATP2B2,DLX3,DLX6,NR4A3,USH1C	ATP2B2,DLX3,DLX6,NR4A3,USH1C
GO:0062014	negative regulation of small molecule metabolic process	biological process	5/283	122/15302	0.07609	1	ACACB,GABBR2,PDZD3,PLIN5,UGT1A6	ACACB,GABBR2,PDZD3,PLIN5,UGT1A6
GO:0070252	actin-mediated cell contraction	biological process	5/283	122/15302	0.07609	1	ANK2,CACNB2,GJA5,KCNJ2,TMOD1	ANK2,CACNB2,GJA5,KCNJ2,TMOD1
GO:0055001	muscle cell development	biological process	9/283	280/15302	0.07659	1	ACHE,ANK2,BMP10,HDAC9,HEY2,MYBPH,RAC2,SHOX2,TMOD1	ACHE,ANK2,BMP10,HDAC9,HEY2,MYBPH,RAC2,SHOX2,TMOD1
GO:0007269	neurotransmitter secretion	biological process	8/283	239/15302	0.07667	1	ADORA2A,GABBR2,SNAP91,STXBP5L,SYT1,SYT3,SYTL3,UNC13A	ADORA2A,GABBR2,SNAP91,STXBP5L,SYT1,SYT3,SYTL3,UNC13A
GO:0099643	signal release from synapse	biological process	8/283	239/15302	0.07667	1	ADORA2A,GABBR2,SNAP91,STXBP5L,SYT1,SYT3,SYTL3,UNC13A	ADORA2A,GABBR2,SNAP91,STXBP5L,SYT1,SYT3,SYTL3,UNC13A
GO:0048870	cell motility	biological process	41/283	1772/15302	0.07678	1	ABCC8,ABI3,ALOX15B,AXL,BMP10,CCL22,CH25H,CXCL10,CYP7B1,DCLK1,EGR3,FLRT3,GAS6,GPNMB,GPR173,HCLS1,HDAC9,IGFBP5,IL12A,IL1A,LOC119876918,LOC475935,MAP1B,MMP2,MTMR7,NOD2,NR4A3,OLR1,ONECUT2,PARD6G,PECAM1,PHACTR1,PROS1,RAC2,RHOJ,SELL,SEMA3D,SOX18,TBX20,TNFSF18,ZEB2	ABCC8,ABI3,ALOX15B,AXL,BMP10,CCL22,CH25H,CXCL10,CYP7B1,DCLK1,EGR3,FLRT3,GAS6,GPNMB,GPR173,HCLS1,HDAC9,IGFBP5,IL12A,IL1A,LOC119876918,LOC475935,MAP1B,MMP2,MTMR7,NOD2,NR4A3,OLR1,ONECUT2,PARD6G,PECAM1,PHACTR1,PROS1,RAC2,RHOJ,SELL,SEMA3D,SOX18,TBX20,TNFSF18,ZEB2
GO:0097479	synaptic vesicle localization	biological process	7/283	199/15302	0.07689	1	GABBR2,SNAP91,STXBP5L,SYT1,SYT3,SYTL3,UNC13A	GABBR2,SNAP91,STXBP5L,SYT1,SYT3,SYTL3,UNC13A
GO:0006810	transport	biological process	101/283	4834/15302	0.07705	1	ABCC8,ACACB,ACHE,ADORA2A,ALOX15B,ANK1,ANK2,ANXA13,ATP2B2,ATP6V0D2,ATP8B3,ATP8B4,AXL,BANK1,CA4,CACNB2,CHP2,CHRNA7,CPVL,CRISPLD2,CXCL10,CYP4A11,CYP4A38,DLG2,DMBT1,DNAJC22,DYSF,F5,FGL2,GABBR2,GAS6,GBP1,GJA5,HCLS1,IL12A,IL1A,IL1R2,IRF8,KCND1,KCNJ11,KCNJ2,L3MBTL4,L3MBTL4_1,LOC100683203,LOC119870378,LOC119876918,LOC475935,LOC479761,LOC488947,LRP2,MAP1B,MNDA,MTMR7,NCAM1,NEURL1B,NGFR,NLRP1,NOD2,NOS2,NR4A…	ABCC8,ACACB,ACHE,ADORA2A,ALOX15B,ANK1,ANK2,ANXA13,ATP2B2,ATP6V0D2,ATP8B3,ATP8B4,AXL,BANK1,CA4,CACNB2,CHP2,CHRNA7,CPVL,CRISPLD2,CXCL10,CYP4A11,CYP4A38,DLG2,DMBT1,DNAJC22,DYSF,F5,FGL2,GABBR2,GAS6,GBP1,GJA5,HCLS1,IL12A,IL1A,IL1R2,IRF8,KCND1,KCNJ11,KCNJ2,L3MBTL4,L3MBTL4_1,LOC100683203,LOC119870378,LOC119876918,LOC475935,LOC479761,LOC488947,LRP2,MAP1B,MNDA,MTMR7,NCAM1,NEURL1B,NGFR,NLRP1,NOD2,NOS2,NR4A…
GO:0003272	endocardial cushion formation	biological process	2/283	25/15302	0.07740	1	HEYL,TBX20	HEYL,TBX20
GO:0021533	cell differentiation in hindbrain	biological process	2/283	25/15302	0.07740	1	ATP2B2,RORA	ATP2B2,RORA
GO:0032692	negative regulation of interleukin-1 production	biological process	2/283	25/15302	0.07740	1	GAS6,IL1R2	GAS6,IL1R2
GO:0033301	cell cycle comprising mitosis without cytokinesis	biological process	2/283	25/15302	0.07740	1	L3MBTL4,L3MBTL4_1	L3MBTL4,L3MBTL4_1
GO:0044126	regulation of growth of symbiont in host	biological process	2/283	25/15302	0.07740	1	IRF8,NOD2	IRF8,NOD2
GO:0044130	negative regulation of growth of symbiont in host	biological process	2/283	25/15302	0.07740	1	IRF8,NOD2	IRF8,NOD2
GO:0071677	positive regulation of mononuclear cell migration	biological process	2/283	25/15302	0.07740	1	CXCL10,TNFSF18	CXCL10,TNFSF18
GO:0086005	ventricular cardiac muscle cell action potential	biological process	2/283	25/15302	0.07740	1	ANK2,GJA5	ANK2,GJA5
GO:1903539	protein localization to postsynaptic membrane	biological process	2/283	25/15302	0.07740	1	NSG1,SNAP91	NSG1,SNAP91
GO:0042048	olfactory behavior	biological process	4/283	87/15302	0.07769	1	DLX1,GABBR2,MAP1B,NCAM1	DLX1,GABBR2,MAP1B,NCAM1
GO:0007398	ectoderm development	biological process	3/283	54/15302	0.07800	1	ELF5,NEURL1B,SIM1	ELF5,NEURL1B,SIM1
GO:0007419	ventral cord development	biological process	3/283	54/15302	0.07800	1	ADAMTSL1,RAC2,SIM1	ADAMTSL1,RAC2,SIM1
GO:0021955	central nervous system neuron axonogenesis	biological process	3/283	54/15302	0.07800	1	DCLK1,PRDM8,ZEB2	DCLK1,PRDM8,ZEB2
GO:0032663	regulation of interleukin-2 production	biological process	3/283	54/15302	0.07800	1	GBP1,IL1A,NOD2	GBP1,IL1A,NOD2
GO:0045123	cellular extravasation	biological process	3/283	54/15302	0.07800	1	IL1A,PECAM1,SELL	IL1A,PECAM1,SELL
GO:0050879	multicellular organismal movement	biological process	3/283	54/15302	0.07800	1	KCNJ2,SLC8A3,TLR4	KCNJ2,SLC8A3,TLR4
GO:0050881	musculoskeletal movement	biological process	3/283	54/15302	0.07800	1	KCNJ2,SLC8A3,TLR4	KCNJ2,SLC8A3,TLR4
GO:0002705	positive regulation of leukocyte mediated immunity	biological process	5/283	123/15302	0.07818	1	CD226,IL12A,IL18RAP,LOC119876918,NOD2	CD226,IL12A,IL18RAP,LOC119876918,NOD2
GO:0031532	actin cytoskeleton reorganization	biological process	5/283	123/15302	0.07818	1	ANTXR1,GPR65,HCLS1,PHACTR1,RAC2	ANTXR1,GPR65,HCLS1,PHACTR1,RAC2
GO:0044281	small molecule metabolic process	biological process	47/283	2072/15302	0.07848	1	AASS,ACACB,ADORA2A,AK5,ALOX15B,ASPA,ATP2B2,B3GNT3,CAP2,CH25H,CHST2,CMTM2,CYP1A2,CYP24A1,CYP4A11,CYP4A38,CYP7B1,DLG2,ENPP3,ENTPD2,GABBR2,GNAI1,IGFBP5,IYD,KCNJ11,LOC486100,LRP2,MTMR7,NAALAD2,NOS2,NPL,NR4A3,NR5A2,OGN,OMD,PDZD3,PLAAT1,PLB1,PLIN5,PON3,RORA,SLC1A3,SLC5A11,SLC5A8,TLR4,UGT1A6,UPB1	AASS,ACACB,ADORA2A,AK5,ALOX15B,ASPA,ATP2B2,B3GNT3,CAP2,CH25H,CHST2,CMTM2,CYP1A2,CYP24A1,CYP4A11,CYP4A38,CYP7B1,DLG2,ENPP3,ENTPD2,GABBR2,GNAI1,IGFBP5,IYD,KCNJ11,LOC486100,LRP2,MTMR7,NAALAD2,NOS2,NPL,NR4A3,NR5A2,OGN,OMD,PDZD3,PLAAT1,PLB1,PLIN5,PON3,RORA,SLC1A3,SLC5A11,SLC5A8,TLR4,UGT1A6,UPB1
GO:1903708	positive regulation of hemopoiesis	biological process	7/283	200/15302	0.07849	1	AXL,GAS6,HCLS1,IL12A,LOC119876918,RAB7B,TRIM58	AXL,GAS6,HCLS1,IL12A,LOC119876918,RAB7B,TRIM58
GO:0051674	localization of cell	biological process	41/283	1776/15302	0.07887	1	ABCC8,ABI3,ALOX15B,AXL,BMP10,CCL22,CH25H,CXCL10,CYP7B1,DCLK1,EGR3,FLRT3,GAS6,GPNMB,GPR173,HCLS1,HDAC9,IGFBP5,IL12A,IL1A,LOC119876918,LOC475935,MAP1B,MMP2,MTMR7,NOD2,NR4A3,OLR1,ONECUT2,PARD6G,PECAM1,PHACTR1,PROS1,RAC2,RHOJ,SELL,SEMA3D,SOX18,TBX20,TNFSF18,ZEB2	ABCC8,ABI3,ALOX15B,AXL,BMP10,CCL22,CH25H,CXCL10,CYP7B1,DCLK1,EGR3,FLRT3,GAS6,GPNMB,GPR173,HCLS1,HDAC9,IGFBP5,IL12A,IL1A,LOC119876918,LOC475935,MAP1B,MMP2,MTMR7,NOD2,NR4A3,OLR1,ONECUT2,PARD6G,PECAM1,PHACTR1,PROS1,RAC2,RHOJ,SELL,SEMA3D,SOX18,TBX20,TNFSF18,ZEB2
GO:0002366	leukocyte activation involved in immune response	biological process	17/283	632/15302	0.07891	1	ATP8B4,BATF,CRISPLD2,ENPP3,FGL2,IL12A,IL27,LOC119876918,MNDA,NR4A3,OLR1,PECAM1,RAC2,RORA,SELL,TLR4,TNFSF18	ATP8B4,BATF,CRISPLD2,ENPP3,FGL2,IL12A,IL27,LOC119876918,MNDA,NR4A3,OLR1,PECAM1,RAC2,RORA,SELL,TLR4,TNFSF18
GO:0042742	defense response to bacterium	biological process	11/283	367/15302	0.07968	1	ABO,DMBT1,GBP6,IL12A,IRF8,NLRP1,NOD2,NOS2,RAC2,SLPI,TLR4	ABO,DMBT1,GBP6,IL12A,IRF8,NLRP1,NOD2,NOS2,RAC2,SLPI,TLR4
GO:0002263	cell activation involved in immune response	biological process	17/283	633/15302	0.07979	1	ATP8B4,BATF,CRISPLD2,ENPP3,FGL2,IL12A,IL27,LOC119876918,MNDA,NR4A3,OLR1,PECAM1,RAC2,RORA,SELL,TLR4,TNFSF18	ATP8B4,BATF,CRISPLD2,ENPP3,FGL2,IL12A,IL27,LOC119876918,MNDA,NR4A3,OLR1,PECAM1,RAC2,RORA,SELL,TLR4,TNFSF18
GO:0008045	motor neuron axon guidance	biological process	5/283	124/15302	0.08030	1	GIPC2,NCAM1,RAC2,TLL2,ZEB2	GIPC2,NCAM1,RAC2,TLL2,ZEB2
GO:0045765	regulation of angiogenesis	biological process	9/283	283/15302	0.08060	1	ABCC8,CHRNA7,CXCL10,GPNMB,HDAC9,IL1A,NGFR,PPP1R16B,RHOJ	ABCC8,CHRNA7,CXCL10,GPNMB,HDAC9,IL1A,NGFR,PPP1R16B,RHOJ
GO:0045597	positive regulation of cell differentiation	biological process	29/283	1196/15302	0.08074	1	ACHE,ALOX15B,ASPA,AXL,BMP10,CPNE5,DACT1,DLX1,DUOXA1,GAS6,HCLS1,HEYL,IL12A,LOC475935,LOC479761,LRP2,MAP1B,NGFR,RAB7B,RAC2,RND2,SHOX2,SNAP91,SYT1,SYT3,TP73,TRIM58,UNC13A,ZEB2	ACHE,ALOX15B,ASPA,AXL,BMP10,CPNE5,DACT1,DLX1,DUOXA1,GAS6,HCLS1,HEYL,IL12A,LOC475935,LOC479761,LRP2,MAP1B,NGFR,RAB7B,RAC2,RND2,SHOX2,SNAP91,SYT1,SYT3,TP73,TRIM58,UNC13A,ZEB2
GO:0050954	sensory perception of mechanical stimulus	biological process	8/283	242/15302	0.08104	1	ATP2B2,CNTN5,LRP2,RAC2,SLC1A3,TLR4,TRPA1,USH1C	ATP2B2,CNTN5,LRP2,RAC2,SLC1A3,TLR4,TRPA1,USH1C
GO:0002252	immune effector process	biological process	27/283	1101/15302	0.08108	1	ATP8B4,BATF,CD226,CH25H,CRISPLD2,CXCL10,ENPP3,FGL2,IL12A,IL18RAP,IL27,LOC119876918,LOC475935,LOC488947,MNDA,NOD2,NR4A3,OLR1,PECAM1,PROS1,RAC2,RFTN1,RORA,SELL,TLR4,TNFSF18,TRIM6	ATP8B4,BATF,CD226,CH25H,CRISPLD2,CXCL10,ENPP3,FGL2,IL12A,IL18RAP,IL27,LOC119876918,LOC475935,LOC488947,MNDA,NOD2,NR4A3,OLR1,PECAM1,PROS1,RAC2,RFTN1,RORA,SELL,TLR4,TNFSF18,TRIM6
GO:0003229	ventricular cardiac muscle tissue development	biological process	3/283	55/15302	0.08143	1	BMP10,HEY2,LRP2	BMP10,HEY2,LRP2
GO:0006171	cAMP biosynthetic process	biological process	3/283	55/15302	0.08143	1	ADORA2A,CAP2,GABBR2	ADORA2A,CAP2,GABBR2
GO:0010165	response to X-ray	biological process	3/283	55/15302	0.08143	1	LRP2,SMC1B,TP73	LRP2,SMC1B,TP73
GO:0042267	natural killer cell mediated cytotoxicity	biological process	3/283	55/15302	0.08143	1	CD226,IL12A,IL18RAP	CD226,IL12A,IL18RAP
GO:0042386	hemocyte differentiation	biological process	3/283	55/15302	0.08143	1	NEURL1B,RAC2,ZEB2	NEURL1B,RAC2,ZEB2
GO:0050691	regulation of defense response to virus by host	biological process	3/283	55/15302	0.08143	1	IL27,LOC488947,TRIM6	IL27,LOC488947,TRIM6
GO:0003007	heart morphogenesis	biological process	10/283	326/15302	0.08178	1	BMP10,CNTN5,FAT4,GJA5,HEY2,HEYL,LRP2,SHOX2,SOX18,TBX20	BMP10,CNTN5,FAT4,GJA5,HEY2,HEYL,LRP2,SHOX2,SOX18,TBX20
GO:0050864	regulation of B cell activation	biological process	5/283	125/15302	0.08245	1	BANK1,LOC119870378,MNDA,NOD2,TLR4	BANK1,LOC119870378,MNDA,NOD2,TLR4
GO:0048878	chemical homeostasis	biological process	31/283	1295/15302	0.08258	1	ABCC8,ACACB,ADORA2A,ANK1,ANK2,ATP2B2,ATP6V0D2,CA4,CHRNA7,CXCL10,CYP4A11,CYP4A38,GAS6,GJA5,GPR17,GPR65,IGFBP5,KCNJ11,KCNJ2,KL,LOC119876918,LOC488947,NGFR,NR3C2,NR5A2,RORA,SLC8A3,SMPD3,STXBP5L,TRPA1,TRPM8	ABCC8,ACACB,ADORA2A,ANK1,ANK2,ATP2B2,ATP6V0D2,CA4,CHRNA7,CXCL10,CYP4A11,CYP4A38,GAS6,GJA5,GPR17,GPR65,IGFBP5,KCNJ11,KCNJ2,KL,LOC119876918,LOC488947,NGFR,NR3C2,NR5A2,RORA,SLC8A3,SMPD3,STXBP5L,TRPA1,TRPM8
GO:0002347	response to tumor cell	biological process	2/283	26/15302	0.08285	1	CD226,IL12A	CD226,IL12A
GO:0010575	positive regulation of vascular endothelial growth factor production	biological process	2/283	26/15302	0.08285	1	IL1A,RORA	IL1A,RORA
GO:0030800	negative regulation of cyclic nucleotide metabolic process	biological process	2/283	26/15302	0.08285	1	GABBR2,PDZD3	GABBR2,PDZD3
GO:0030803	negative regulation of cyclic nucleotide biosynthetic process	biological process	2/283	26/15302	0.08285	1	GABBR2,PDZD3	GABBR2,PDZD3
GO:0031280	negative regulation of cyclase activity	biological process	2/283	26/15302	0.08285	1	GABBR2,PDZD3	GABBR2,PDZD3
GO:0032594	protein transport within lipid bilayer	biological process	2/283	26/15302	0.08285	1	NSG1,RFTN1	NSG1,RFTN1
GO:0043090	amino acid import	biological process	2/283	26/15302	0.08285	1	SLC1A1,SLC1A3	SLC1A1,SLC1A3
GO:0044144	modulation of growth of symbiont involved in interaction with host	biological process	2/283	26/15302	0.08285	1	IRF8,NOD2	IRF8,NOD2
GO:0044146	negative regulation of growth of symbiont involved in interaction with host	biological process	2/283	26/15302	0.08285	1	IRF8,NOD2	IRF8,NOD2
GO:0048808	male genitalia morphogenesis	biological process	2/283	26/15302	0.08285	1	NCAM1,SYCP2	NCAM1,SYCP2
GO:0050884	neuromuscular process controlling posture	biological process	2/283	26/15302	0.08285	1	SLC8A3,TCF15	SLC8A3,TCF15
GO:0051767	nitric-oxide synthase biosynthetic process	biological process	2/283	26/15302	0.08285	1	NOD2,TLR4	NOD2,TLR4
GO:0051769	regulation of nitric-oxide synthase biosynthetic process	biological process	2/283	26/15302	0.08285	1	NOD2,TLR4	NOD2,TLR4
GO:0051957	positive regulation of amino acid transport	biological process	2/283	26/15302	0.08285	1	ADORA2A,SLC38A3	ADORA2A,SLC38A3
GO:0051968	positive regulation of synaptic transmission, glutamatergic	biological process	2/283	26/15302	0.08285	1	ADORA2A,NGFR	ADORA2A,NGFR
GO:1901018	positive regulation of potassium ion transmembrane transporter activity	biological process	2/283	26/15302	0.08285	1	ABCC8,ANK2	ABCC8,ANK2
GO:1901798	positive regulation of signal transduction by p53 class mediator	biological process	2/283	26/15302	0.08285	1	PLA2R1,TP73	PLA2R1,TP73
GO:1904376	negative regulation of protein localization to cell periphery	biological process	2/283	26/15302	0.08285	1	ANXA13,GBP1	ANXA13,GBP1
GO:2000300	regulation of synaptic vesicle exocytosis	biological process	2/283	26/15302	0.08285	1	GABBR2,UNC13A	GABBR2,UNC13A
GO:0014031	mesenchymal cell development	biological process	4/283	89/15302	0.08289	1	HEY2,HEYL,SEMA3D,ZEB2	HEY2,HEYL,SEMA3D,ZEB2
GO:2001057	reactive nitrogen species metabolic process	biological process	4/283	89/15302	0.08289	1	NOS2,RORA,SMPD3,TLR4	NOS2,RORA,SMPD3,TLR4
GO:0051260	protein homooligomerization	biological process	10/283	327/15302	0.08306	1	ACACB,ENTPD2,GBP1,KCNJ2,NEURL1B,NPM2,SLC1A1,SYT1,TRPA1,TRPM8	ACACB,ENTPD2,GBP1,KCNJ2,NEURL1B,NPM2,SLC1A1,SYT1,TRPA1,TRPM8
GO:0043542	endothelial cell migration	biological process	7/283	203/15302	0.08340	1	BMP10,EGR3,HDAC9,PECAM1,RHOJ,SEMA3D,SOX18	BMP10,EGR3,HDAC9,PECAM1,RHOJ,SEMA3D,SOX18
GO:0030218	erythrocyte differentiation	biological process	5/283	126/15302	0.08463	1	ANK1,HCLS1,HDAC9,KLF1,TRIM58	ANK1,HCLS1,HDAC9,KLF1,TRIM58
GO:0002548	monocyte chemotaxis	biological process	3/283	56/15302	0.08491	1	CCL22,CXCL10,TNFSF18	CCL22,CXCL10,TNFSF18
GO:0032651	regulation of interleukin-1 beta production	biological process	3/283	56/15302	0.08491	1	NLRP1,NOD2,TLR4	NLRP1,NOD2,TLR4
GO:0032655	regulation of interleukin-12 production	biological process	3/283	56/15302	0.08491	1	IRF8,NOD2,TLR4	IRF8,NOD2,TLR4
GO:0035215	genital disc development	biological process	3/283	56/15302	0.08491	1	DLX1,NCAM1,SIM1	DLX1,NCAM1,SIM1
GO:0098693	regulation of synaptic vesicle cycle	biological process	3/283	56/15302	0.08491	1	GABBR2,SNAP91,UNC13A	GABBR2,SNAP91,UNC13A
GO:0007259	JAK-STAT cascade	biological process	7/283	204/15302	0.08508	1	FLRT3,HCLS1,IL12A,PECAM1,PODNL1,RTN4R,TNFSF18	FLRT3,HCLS1,IL12A,PECAM1,PODNL1,RTN4R,TNFSF18
GO:0097164	ammonium ion metabolic process	biological process	7/283	204/15302	0.08508	1	ACHE,ATP2B2,CHDH,PHOSPHO1,PLA2G4E,PLB1,SMPD3	ACHE,ATP2B2,CHDH,PHOSPHO1,PLA2G4E,PLB1,SMPD3
GO:0051336	regulation of hydrolase activity	biological process	29/283	1203/15302	0.08535	1	ADORA2A,ANTXR1,CCL22,CHP2,CIDEB,DLG2,FGL2,GAS6,GPR65,LOC488947,LRP2,NGFR,NLRP1,PECAM1,PLA2R1,PLIN5,PPP1R16B,PROS1,RCAN2,RGS9,RTN4R,SERPINB2,SLPI,SNAP91,SPINK14,SPP2,STXBP5L,TBC1D9,TFPI	ADORA2A,ANTXR1,CCL22,CHP2,CIDEB,DLG2,FGL2,GAS6,GPR65,LOC488947,LRP2,NGFR,NLRP1,PECAM1,PLA2R1,PLIN5,PPP1R16B,PROS1,RCAN2,RGS9,RTN4R,SERPINB2,SLPI,SNAP91,SPINK14,SPP2,STXBP5L,TBC1D9,TFPI
GO:0003333	amino acid transmembrane transport	biological process	4/283	90/15302	0.08555	1	SLC1A1,SLC1A3,SLC38A3,SLC6A13	SLC1A1,SLC1A3,SLC38A3,SLC6A13
GO:0060259	regulation of feeding behavior	biological process	4/283	90/15302	0.08555	1	NR4A3,RGS9,SYT1,UNC13A	NR4A3,RGS9,SYT1,UNC13A
GO:0002009	morphogenesis of an epithelium	biological process	27/283	1108/15302	0.08590	1	ATP6V0D2,CXCL10,CYP7B1,DACT1,DLX1,DLX3,FAT4,FLRT3,GIPC2,IGFBP5,LRP2,MMP2,NCAM1,NEURL1B,NGFR,NR5A2,PARD6G,PPP1R16B,RAC2,SOX18,SYNE4,TBX20,TCF15,TGM3,TLL2,VGLL2,ZEB2	ATP6V0D2,CXCL10,CYP7B1,DACT1,DLX1,DLX3,FAT4,FLRT3,GIPC2,IGFBP5,LRP2,MMP2,NCAM1,NEURL1B,NGFR,NR5A2,PARD6G,PPP1R16B,RAC2,SOX18,SYNE4,TBX20,TCF15,TGM3,TLL2,VGLL2,ZEB2
GO:0002793	positive regulation of peptide secretion	biological process	10/283	330/15302	0.08697	1	ACHE,ADORA2A,ALOX15B,IL1A,NLRP1,NOD2,STXBP5L,TLR4,TRIM6,TRPA1	ACHE,ADORA2A,ALOX15B,IL1A,NLRP1,NOD2,STXBP5L,TLR4,TRIM6,TRPA1
GO:0048813	dendrite morphogenesis	biological process	10/283	330/15302	0.08697	1	ACHE,DACT1,DCLK1,IGSF9B,LRP4,LZTS1,MAP1B,NR5A2,RAC2,SMC1B	ACHE,DACT1,DCLK1,IGSF9B,LRP4,LZTS1,MAP1B,NR5A2,RAC2,SMC1B
GO:0006813	potassium ion transport	biological process	8/283	246/15302	0.08711	1	ABCC8,ANK2,GJA5,KCND1,KCNJ11,KCNJ2,LOC119876918,SLC1A3	ABCC8,ANK2,GJA5,KCND1,KCNJ11,KCNJ2,LOC119876918,SLC1A3
GO:0002764	immune response-regulating signaling pathway	biological process	12/283	417/15302	0.08738	1	CD226,DMBT1,GBP1,MNDA,MUC5AC,NOD2,NR4A3,RAB7B,RAC2,RFTN1,RPS6KA5,TLR4	CD226,DMBT1,GBP1,MNDA,MUC5AC,NOD2,NR4A3,RAB7B,RAC2,RFTN1,RPS6KA5,TLR4
GO:0019233	sensory perception of pain	biological process	6/283	166/15302	0.08813	1	DLG2,IL1A,NCAM1,NGFR,TLR4,TRPA1	DLG2,IL1A,NCAM1,NGFR,TLR4,TRPA1
GO:0014897	striated muscle hypertrophy	biological process	4/283	91/15302	0.08825	1	BMP10,HEY2,IGFBP5,NR4A3	BMP10,HEY2,IGFBP5,NR4A3
GO:0032602	chemokine production	biological process	4/283	91/15302	0.08825	1	ALOX15B,IL1A,NOD2,TLR4	ALOX15B,IL1A,NOD2,TLR4
GO:0035249	synaptic transmission, glutamatergic	biological process	4/283	91/15302	0.08825	1	ADORA2A,NGFR,SYT1,UNC13A	ADORA2A,NGFR,SYT1,UNC13A
GO:0010447	response to acidic pH	biological process	2/283	27/15302	0.08843	1	GPR65,SLC38A3	GPR65,SLC38A3
GO:0014002	astrocyte development	biological process	2/283	27/15302	0.08843	1	ADORA2A,TLR4	ADORA2A,TLR4
GO:0016082	synaptic vesicle priming	biological process	2/283	27/15302	0.08843	1	STXBP5L,UNC13A	STXBP5L,UNC13A
GO:0021680	cerebellar Purkinje cell layer development	biological process	2/283	27/15302	0.08843	1	ATP2B2,RORA	ATP2B2,RORA
GO:0031000	response to caffeine	biological process	2/283	27/15302	0.08843	1	ADORA2A,TRPA1	ADORA2A,TRPA1
GO:0036270	response to diuretic	biological process	2/283	27/15302	0.08843	1	ADORA2A,TRPA1	ADORA2A,TRPA1
GO:0044117	growth of symbiont in host	biological process	2/283	27/15302	0.08843	1	IRF8,NOD2	IRF8,NOD2
GO:0045730	respiratory burst	biological process	2/283	27/15302	0.08843	1	NOXO1,RAC2	NOXO1,RAC2
GO:1901071	glucosamine-containing compound metabolic process	biological process	2/283	27/15302	0.08843	1	CHST2,LARGE1	CHST2,LARGE1
GO:1904645	response to amyloid-beta	biological process	2/283	27/15302	0.08843	1	NGFR,TLR4	NGFR,TLR4
GO:0002228	natural killer cell mediated immunity	biological process	3/283	57/15302	0.08846	1	CD226,IL12A,IL18RAP	CD226,IL12A,IL18RAP
GO:0009268	response to pH	biological process	3/283	57/15302	0.08846	1	ABCC8,GPR65,SLC38A3	ABCC8,GPR65,SLC38A3
GO:0045843	negative regulation of striated muscle tissue development	biological process	3/283	57/15302	0.08846	1	HDAC9,TLL2,TP73	HDAC9,TLL2,TP73
GO:0001764	neuron migration	biological process	7/283	206/15302	0.08849	1	AXL,DCLK1,GAS6,GPR173,MAP1B,RAC2,TBX20	AXL,DCLK1,GAS6,GPR173,MAP1B,RAC2,TBX20
GO:0097696	STAT cascade	biological process	7/283	206/15302	0.08849	1	FLRT3,HCLS1,IL12A,PECAM1,PODNL1,RTN4R,TNFSF18	FLRT3,HCLS1,IL12A,PECAM1,PODNL1,RTN4R,TNFSF18
GO:1905952	regulation of lipid localization	biological process	7/283	206/15302	0.08849	1	ACACB,CYP4A11,CYP4A38,IL1A,PLA2R1,PLIN5,RAC2	ACACB,CYP4A11,CYP4A38,IL1A,PLA2R1,PLIN5,RAC2
GO:0006855	drug transmembrane transport	biological process	5/283	128/15302	0.08909	1	LRP2,SLC1A1,SLC1A3,SLC38A3,SLC5A8	LRP2,SLC1A1,SLC1A3,SLC38A3,SLC5A8
GO:0001957	intramembranous ossification	biological process	1/283	5/15302	0.08913	1	MMP2	MMP2
GO:0002322	B cell proliferation involved in immune response	biological process	1/283	5/15302	0.08913	1	TLR4	TLR4
GO:0002370	natural killer cell cytokine production	biological process	1/283	5/15302	0.08913	1	CD226	CD226
GO:0002727	regulation of natural killer cell cytokine production	biological process	1/283	5/15302	0.08913	1	CD226	CD226
GO:0003431	growth plate cartilage chondrocyte development	biological process	1/283	5/15302	0.08913	1	COL27A1	COL27A1
GO:0006621	protein retention in ER lumen	biological process	1/283	5/15302	0.08913	1	PDIA2	PDIA2
GO:0009137	purine nucleoside diphosphate catabolic process	biological process	1/283	5/15302	0.08913	1	ENTPD2	ENTPD2
GO:0009181	purine ribonucleoside diphosphate catabolic process	biological process	1/283	5/15302	0.08913	1	ENTPD2	ENTPD2
GO:0009189	deoxyribonucleoside diphosphate biosynthetic process	biological process	1/283	5/15302	0.08913	1	AK5	AK5
GO:0009449	gamma-aminobutyric acid biosynthetic process	biological process	1/283	5/15302	0.08913	1	SLC1A3	SLC1A3
GO:0016098	monoterpenoid metabolic process	biological process	1/283	5/15302	0.08913	1	CYP1A2	CYP1A2
GO:0019853	L-ascorbic acid biosynthetic process	biological process	1/283	5/15302	0.08913	1	LOC486100	LOC486100
GO:0021898	commitment of multipotent stem cells to neuronal lineage in forebrain	biological process	1/283	5/15302	0.08913	1	DLX1	DLX1
GO:0030311	poly-N-acetyllactosamine biosynthetic process	biological process	1/283	5/15302	0.08913	1	B3GNT3	B3GNT3
GO:0032304	negative regulation of icosanoid secretion	biological process	1/283	5/15302	0.08913	1	PLA2R1	PLA2R1
GO:0032532	regulation of microvillus length	biological process	1/283	5/15302	0.08913	1	USH1C	USH1C
GO:0034136	negative regulation of toll-like receptor 2 signaling pathway	biological process	1/283	5/15302	0.08913	1	NOD2	NOD2
GO:0035118	embryonic pectoral fin morphogenesis	biological process	1/283	5/15302	0.08913	1	FIBIN	FIBIN
GO:0036072	direct ossification	biological process	1/283	5/15302	0.08913	1	MMP2	MMP2
GO:0045634	regulation of melanocyte differentiation	biological process	1/283	5/15302	0.08913	1	ZEB2	ZEB2
GO:0046813	receptor-mediated virion attachment to host cell	biological process	1/283	5/15302	0.08913	1	GAS6	GAS6
GO:0048023	positive regulation of melanin biosynthetic process	biological process	1/283	5/15302	0.08913	1	ZEB2	ZEB2
GO:0050689	negative regulation of defense response to virus by host	biological process	1/283	5/15302	0.08913	1	LOC488947	LOC488947
GO:0050705	regulation of interleukin-1 alpha secretion	biological process	1/283	5/15302	0.08913	1	IL1R2	IL1R2
GO:0050904	diapedesis	biological process	1/283	5/15302	0.08913	1	PECAM1	PECAM1
GO:0060214	endocardium formation	biological process	1/283	5/15302	0.08913	1	SOX18	SOX18
GO:0060368	regulation of Fc receptor mediated stimulatory signaling pathway	biological process	1/283	5/15302	0.08913	1	CD226	CD226
GO:0060846	blood vessel endothelial cell fate commitment	biological process	1/283	5/15302	0.08913	1	HEY2	HEY2
GO:0061113	pancreas morphogenesis	biological process	1/283	5/15302	0.08913	1	NR5A2	NR5A2
GO:0070427	nucleotide-binding oligomerization domain containing 1 signaling pathway	biological process	1/283	5/15302	0.08913	1	TLR4	TLR4
GO:0070432	regulation of nucleotide-binding oligomerization domain containing 2 signaling pathway	biological process	1/283	5/15302	0.08913	1	TLR4	TLR4
GO:0070487	monocyte aggregation	biological process	1/283	5/15302	0.08913	1	NR4A3	NR4A3
GO:0070960	positive regulation of neutrophil mediated cytotoxicity	biological process	1/283	5/15302	0.08913	1	LOC119876918	LOC119876918
GO:0070961	positive regulation of neutrophil mediated killing of symbiont cell	biological process	1/283	5/15302	0.08913	1	LOC119876918	LOC119876918
GO:0086029	Purkinje myocyte to ventricular cardiac muscle cell signaling	biological process	1/283	5/15302	0.08913	1	GJA5	GJA5
GO:0086045	membrane depolarization during AV node cell action potential	biological process	1/283	5/15302	0.08913	1	CACNB2	CACNB2
GO:0086046	membrane depolarization during SA node cell action potential	biological process	1/283	5/15302	0.08913	1	ANK2	ANK2
GO:0086068	Purkinje myocyte to ventricular cardiac muscle cell communication	biological process	1/283	5/15302	0.08913	1	GJA5	GJA5
GO:0090080	positive regulation of MAPKKK cascade by fibroblast growth factor receptor signaling pathway	biological process	1/283	5/15302	0.08913	1	KL	KL
GO:0097350	neutrophil clearance	biological process	1/283	5/15302	0.08913	1	AXL	AXL
GO:0098902	regulation of membrane depolarization during action potential	biological process	1/283	5/15302	0.08913	1	GJA5	GJA5
GO:0099639	neurotransmitter receptor transport, endosome to plasma membrane	biological process	1/283	5/15302	0.08913	1	NSG1	NSG1
GO:0140052	cellular response to oxidised low-density lipoprotein particle stimulus	biological process	1/283	5/15302	0.08913	1	TLR4	TLR4
GO:1900133	regulation of renin secretion into blood stream	biological process	1/283	5/15302	0.08913	1	GJA5	GJA5
GO:1900378	positive regulation of secondary metabolite biosynthetic process	biological process	1/283	5/15302	0.08913	1	ZEB2	ZEB2
GO:1901079	positive regulation of relaxation of muscle	biological process	1/283	5/15302	0.08913	1	ABCC8	ABCC8
GO:1902167	positive regulation of intrinsic apoptotic signaling pathway in response to DNA damage by p53 class ...	biological process	1/283	5/15302	0.08913	1	TP73	TP73
GO:1902746	regulation of lens fiber cell differentiation	biological process	1/283	5/15302	0.08913	1	ZEB2	ZEB2
GO:1904106	protein localization to microvillus	biological process	1/283	5/15302	0.08913	1	USH1C	USH1C
GO:1904352	positive regulation of protein catabolic process in the vacuole	biological process	1/283	5/15302	0.08913	1	LRP2	LRP2
GO:1904393	regulation of skeletal muscle acetylcholine-gated channel clustering	biological process	1/283	5/15302	0.08913	1	LRP4	LRP4
GO:1904970	brush border assembly	biological process	1/283	5/15302	0.08913	1	USH1C	USH1C
GO:2000301	negative regulation of synaptic vesicle exocytosis	biological process	1/283	5/15302	0.08913	1	GABBR2	GABBR2
GO:2000609	regulation of thyroid hormone generation	biological process	1/283	5/15302	0.08913	1	DUOXA1	DUOXA1
GO:0043436	oxoacid metabolic process	biological process	26/283	1066/15302	0.09004	1	AASS,ACACB,ALOX15B,ASPA,B3GNT3,CH25H,CHST2,CYP1A2,CYP4A11,CYP4A38,CYP7B1,IYD,LOC486100,NAALAD2,NOS2,NPL,NR4A3,NR5A2,OGN,OMD,PLIN5,PON3,SLC1A3,TLR4,UGT1A6,UPB1	AASS,ACACB,ALOX15B,ASPA,B3GNT3,CH25H,CHST2,CYP1A2,CYP4A11,CYP4A38,CYP7B1,IYD,LOC486100,NAALAD2,NOS2,NPL,NR4A3,NR5A2,OGN,OMD,PLIN5,PON3,SLC1A3,TLR4,UGT1A6,UPB1
GO:0098771	inorganic ion homeostasis	biological process	20/283	783/15302	0.09018	1	ADORA2A,ANK1,ANK2,ATP2B2,ATP6V0D2,CA4,CHRNA7,CXCL10,CYP4A11,CYP4A38,GPR17,GPR65,KCNJ2,KL,LOC119876918,NR3C2,SLC8A3,SMPD3,TRPA1,TRPM8	ADORA2A,ANK1,ANK2,ATP2B2,ATP6V0D2,CA4,CHRNA7,CXCL10,CYP4A11,CYP4A38,GPR17,GPR65,KCNJ2,KL,LOC119876918,NR3C2,SLC8A3,SMPD3,TRPA1,TRPM8
GO:0010212	response to ionizing radiation	biological process	7/283	207/15302	0.09022	1	C28H10orf90,CXCL10,IL1A,LOC119876918,LRP2,SMC1B,TP73	C28H10orf90,CXCL10,IL1A,LOC119876918,LRP2,SMC1B,TP73
GO:0030307	positive regulation of cell growth	biological process	8/283	248/15302	0.09024	1	CPNE5,MAP1B,RAC2,RND2,SYT1,SYT3,UNC13A,ZEB2	CPNE5,MAP1B,RAC2,RND2,SYT1,SYT3,UNC13A,ZEB2
GO:0051289	protein homotetramerization	biological process	4/283	92/15302	0.09099	1	ACACB,KCNJ2,TRPA1,TRPM8	ACACB,KCNJ2,TRPA1,TRPM8
GO:0060078	regulation of postsynaptic membrane potential	biological process	5/283	129/15302	0.09136	1	ADORA2A,CHRNA7,IGSF9B,NGFR,SLC8A3	ADORA2A,CHRNA7,IGSF9B,NGFR,SLC8A3
GO:0099531	presynaptic process involved in chemical synaptic transmission	biological process	8/283	249/15302	0.09183	1	ADORA2A,GABBR2,SNAP91,STXBP5L,SYT1,SYT3,SYTL3,UNC13A	ADORA2A,GABBR2,SNAP91,STXBP5L,SYT1,SYT3,SYTL3,UNC13A
GO:1901215	negative regulation of neuron death	biological process	8/283	249/15302	0.09183	1	ADORA2A,AXL,DLX1,GPNMB,MAP1B,NGFR,NR4A3,TP73	ADORA2A,AXL,DLX1,GPNMB,MAP1B,NGFR,NR4A3,TP73
GO:0050670	regulation of lymphocyte proliferation	biological process	7/283	208/15302	0.09198	1	GPNMB,IL12A,IL27,MNDA,RAC2,TLR4,TNFSF18	GPNMB,IL12A,IL27,MNDA,RAC2,TLR4,TNFSF18
GO:0032615	interleukin-12 production	biological process	3/283	58/15302	0.09207	1	IRF8,NOD2,TLR4	IRF8,NOD2,TLR4
GO:0035904	aorta development	biological process	3/283	58/15302	0.09207	1	HEY2,LRP2,NGFR	HEY2,LRP2,NGFR
GO:0045776	negative regulation of blood pressure	biological process	3/283	58/15302	0.09207	1	GJA5,KL,NOS2	GJA5,KL,NOS2
GO:0008361	regulation of cell size	biological process	10/283	334/15302	0.09234	1	ATP2B2,FSTL4,MAP1B,OMG,RAC2,RND2,RTN4R,SEMA3D,TP73,ZEB2	ATP2B2,FSTL4,MAP1B,OMG,RAC2,RND2,RTN4R,SEMA3D,TP73,ZEB2
GO:0009636	response to toxic substance	biological process	18/283	693/15302	0.09270	1	ACHE,ADORA2A,AXL,CHRNA7,HTR1D,IYD,KCNJ11,LOC119876918,MAP1B,MMP2,NCAM1,NR4A3,OLR1,PDZD3,PON3,RGS9,TLR4,TRPA1	ACHE,ADORA2A,AXL,CHRNA7,HTR1D,IYD,KCNJ11,LOC119876918,MAP1B,MMP2,NCAM1,NR4A3,OLR1,PDZD3,PON3,RGS9,TLR4,TRPA1
GO:0070374	positive regulation of ERK1 and ERK2 cascade	biological process	7/283	209/15302	0.09375	1	CCL22,GAS6,GPNMB,IL1A,NOD2,SCIMP,TLR4	CCL22,GAS6,GPNMB,IL1A,NOD2,SCIMP,TLR4
GO:0001779	natural killer cell differentiation	biological process	2/283	28/15302	0.09411	1	AXL,GAS6	AXL,GAS6
GO:0002360	T cell lineage commitment	biological process	2/283	28/15302	0.09411	1	BATF,TNFSF18	BATF,TNFSF18
GO:0002691	regulation of cellular extravasation	biological process	2/283	28/15302	0.09411	1	IL1A,PECAM1	IL1A,PECAM1
GO:0003148	outflow tract septum morphogenesis	biological process	2/283	28/15302	0.09411	1	LRP2,TBX20	LRP2,TBX20
GO:0006907	pinocytosis	biological process	2/283	28/15302	0.09411	1	AXL,MTMR7	AXL,MTMR7
GO:0007449	proximal/distal pattern formation, imaginal disc	biological process	2/283	28/15302	0.09411	1	DLX1,VGLL2	DLX1,VGLL2
GO:0010107	potassium ion import	biological process	2/283	28/15302	0.09411	1	KCNJ11,KCNJ2	KCNJ11,KCNJ2
GO:0030540	female genitalia development	biological process	2/283	28/15302	0.09411	1	AXL,LRP2	AXL,LRP2
GO:0035456	response to interferon-beta	biological process	2/283	28/15302	0.09411	1	LOC475935,TRIM6	LOC475935,TRIM6
GO:0036151	phosphatidylcholine acyl-chain remodeling	biological process	2/283	28/15302	0.09411	1	PLA2G4E,PLB1	PLA2G4E,PLB1
GO:0044110	growth involved in symbiotic interaction	biological process	2/283	28/15302	0.09411	1	IRF8,NOD2	IRF8,NOD2
GO:0044116	growth of symbiont involved in interaction with host	biological process	2/283	28/15302	0.09411	1	IRF8,NOD2	IRF8,NOD2
GO:0045198	establishment of epithelial cell apical/basal polarity	biological process	2/283	28/15302	0.09411	1	SYNE4,TCF15	SYNE4,TCF15
GO:0051350	negative regulation of lyase activity	biological process	2/283	28/15302	0.09411	1	GABBR2,PDZD3	GABBR2,PDZD3
GO:0032944	regulation of mononuclear cell proliferation	biological process	7/283	210/15302	0.09554	1	GPNMB,IL12A,IL27,MNDA,RAC2,TLR4,TNFSF18	GPNMB,IL12A,IL27,MNDA,RAC2,TLR4,TNFSF18
GO:0071702	organic substance transport	biological process	55/283	2507/15302	0.09555	1	ABCC8,ACACB,ACHE,ADORA2A,ALOX15B,ANXA13,ATP6V0D2,ATP8B3,ATP8B4,BANK1,CA4,CHP2,CPVL,CYP4A11,CYP4A38,DLG2,GABBR2,GAS6,GBP1,GJA5,HCLS1,IL12A,IL1A,IL1R2,KCNJ11,LOC100683203,LOC119870378,LOC488947,LRP2,NEURL1B,NGFR,NLRP1,NOD2,NOS2,NR4A3,NSG1,PITPNM3,PLA2R1,RFTN1,SLC16A4,SLC16A6,SLC1A1,SLC1A3,SLC38A3,SLC5A11,SLC5A8,SLC6A13,SMPD3,SNAP91,STXBP5L,SYT1,TBC1D9,TLR4,TRIM6,TRPA1	ABCC8,ACACB,ACHE,ADORA2A,ALOX15B,ANXA13,ATP6V0D2,ATP8B3,ATP8B4,BANK1,CA4,CHP2,CPVL,CYP4A11,CYP4A38,DLG2,GABBR2,GAS6,GBP1,GJA5,HCLS1,IL12A,IL1A,IL1R2,KCNJ11,LOC100683203,LOC119870378,LOC488947,LRP2,NEURL1B,NGFR,NLRP1,NOD2,NOS2,NR4A3,NSG1,PITPNM3,PLA2R1,RFTN1,SLC16A4,SLC16A6,SLC1A1,SLC1A3,SLC38A3,SLC5A11,SLC5A8,SLC6A13,SMPD3,SNAP91,STXBP5L,SYT1,TBC1D9,TLR4,TRIM6,TRPA1
GO:0007097	nuclear migration	biological process	3/283	59/15302	0.09574	1	L3MBTL4,L3MBTL4_1,TRIM58	L3MBTL4,L3MBTL4_1,TRIM58
GO:0014013	regulation of gliogenesis	biological process	5/283	131/15302	0.09599	1	ABCC8,ASPA,DLX1,LRP2,TP73	ABCC8,ASPA,DLX1,LRP2,TP73
GO:0061844	antimicrobial humoral immune response mediated by antimicrobial peptide	biological process	5/283	131/15302	0.09599	1	CCL22,CXCL10,DMBT1,LOC119876918,NOD2	CCL22,CXCL10,DMBT1,LOC119876918,NOD2
GO:1903900	regulation of viral life cycle	biological process	5/283	131/15302	0.09599	1	HS3ST5,LOC475935,LOC488947,NR5A2,TRIM6	HS3ST5,LOC475935,LOC488947,NR5A2,TRIM6
GO:0043410	positive regulation of MAPK cascade	biological process	15/283	559/15302	0.09623	1	BANK1,CCL22,CHRNA7,EPGN,GAS6,GPNMB,IL1A,KL,LOC119870378,NGFR,NOD2,SCIMP,TLR4,TP73,ZEB2	BANK1,CCL22,CHRNA7,EPGN,GAS6,GPNMB,IL1A,KL,LOC119870378,NGFR,NOD2,SCIMP,TLR4,TP73,ZEB2
GO:0002708	positive regulation of lymphocyte mediated immunity	biological process	4/283	94/15302	0.09660	1	CD226,IL12A,IL18RAP,NOD2	CD226,IL12A,IL18RAP,NOD2
GO:0042051	compound eye photoreceptor development	biological process	4/283	94/15302	0.09660	1	CAP2,IGSF9B,NEURL1B,RAC2	CAP2,IGSF9B,NEURL1B,RAC2
GO:0042246	tissue regeneration	biological process	4/283	94/15302	0.09660	1	DMBT1,GAS6,LARGE1,SEMA3D	DMBT1,GAS6,LARGE1,SEMA3D
GO:0046427	positive regulation of JAK-STAT cascade	biological process	4/283	94/15302	0.09660	1	HCLS1,IL12A,PECAM1,TNFSF18	HCLS1,IL12A,PECAM1,TNFSF18
GO:0016054	organic acid catabolic process	biological process	8/283	252/15302	0.09669	1	ACACB,ASPA,CYP4A11,CYP4A38,NOS2,NPL,PLIN5,PON3	ACACB,ASPA,CYP4A11,CYP4A38,NOS2,NPL,PLIN5,PON3
GO:0043583	ear development	biological process	8/283	252/15302	0.09669	1	ATP2B2,DLX3,DLX6,FAT4,HEY2,NR4A3,TCF15,USH1C	ATP2B2,DLX3,DLX6,FAT4,HEY2,NR4A3,TCF15,USH1C
GO:0046395	carboxylic acid catabolic process	biological process	8/283	252/15302	0.09669	1	ACACB,ASPA,CYP4A11,CYP4A38,NOS2,NPL,PLIN5,PON3	ACACB,ASPA,CYP4A11,CYP4A38,NOS2,NPL,PLIN5,PON3
GO:0006357	regulation of transcription by RNA polymerase II	biological process	55/283	2510/15302	0.09712	1	AHRR,BATF,BATF3,BMP10,CHP2,CHRDL1,CXCL10,DACT1,DLX1,DLX3,DLX6,DMBX1,EGR3,EGR4,ELF5,FOXP2,HCLS1,HDAC9,HEY2,HEYL,HLF,IL1A,IRF8,KLF1,L3MBTL4,L3MBTL4_1,LRP2,MAMLD1,MCIDAS,NGFR,NOD2,NR3C2,NR4A3,NR5A2,ONECUT2,PRDM8,PYGO1,RFX8,RORA,RPS6KA5,SHOX2,SIM1,SLC38A3,SOX18,TAL2,TBX20,TCF15,TCF23,TET1,TLL2,TLR4,TP73,VGLL2,ZEB2,ZNF532	AHRR,BATF,BATF3,BMP10,CHP2,CHRDL1,CXCL10,DACT1,DLX1,DLX3,DLX6,DMBX1,EGR3,EGR4,ELF5,FOXP2,HCLS1,HDAC9,HEY2,HEYL,HLF,IL1A,IRF8,KLF1,L3MBTL4,L3MBTL4_1,LRP2,MAMLD1,MCIDAS,NGFR,NOD2,NR3C2,NR4A3,NR5A2,ONECUT2,PRDM8,PYGO1,RFX8,RORA,RPS6KA5,SHOX2,SIM1,SLC38A3,SOX18,TAL2,TBX20,TCF15,TCF23,TET1,TLL2,TLR4,TP73,VGLL2,ZEB2,ZNF532
GO:0031323	regulation of cellular metabolic process	biological process	121/283	5946/15302	0.09785	1	ACACB,ACHE,ADORA2A,AHRR,ANTXR1,ATP6V0D2,BANK1,BATF,BATF3,BMP10,CAP2,CCL22,CHP2,CHRDL1,CHRNA7,CIDEB,CMTM2,CXCL10,DACT1,DLG2,DLX1,DLX3,DLX6,DMBX1,DUOXA1,EGR3,EGR4,ELF5,EPGN,FANK1,FGL2,FLRT3,FOXP2,GABBR2,GAS6,GBP1,GPNMB,HCLS1,HDAC9,HEY2,HEYL,HLF,IGFBP5,IL12A,IL18RAP,IL1A,IL1R2,IL27,IRF8,KL,KLF1,L3MBTL4,L3MBTL4_1,LOC119870378,LOC119876918,LOC479761,LONRF2,LRP2,LRP4,LZTS1,MAMLD1,MCIDAS,MMP2,NGFR,NLRP1…	ACACB,ACHE,ADORA2A,AHRR,ANTXR1,ATP6V0D2,BANK1,BATF,BATF3,BMP10,CAP2,CCL22,CHP2,CHRDL1,CHRNA7,CIDEB,CMTM2,CXCL10,DACT1,DLG2,DLX1,DLX3,DLX6,DMBX1,DUOXA1,EGR3,EGR4,ELF5,EPGN,FANK1,FGL2,FLRT3,FOXP2,GABBR2,GAS6,GBP1,GPNMB,HCLS1,HDAC9,HEY2,HEYL,HLF,IGFBP5,IL12A,IL18RAP,IL1A,IL1R2,IL27,IRF8,KL,KLF1,L3MBTL4,L3MBTL4_1,LOC119870378,LOC119876918,LOC479761,LONRF2,LRP2,LRP4,LZTS1,MAMLD1,MCIDAS,MMP2,NGFR,NLRP1…
GO:0002262	myeloid cell homeostasis	biological process	6/283	171/15302	0.09810	1	ANK1,AXL,HCLS1,HDAC9,KLF1,TRIM58	ANK1,AXL,HCLS1,HDAC9,KLF1,TRIM58
GO:0017156	calcium ion regulated exocytosis	biological process	6/283	171/15302	0.09810	1	GABBR2,STXBP5L,SYT1,SYT3,SYTL3,UNC13A	GABBR2,STXBP5L,SYT1,SYT3,SYTL3,UNC13A
GO:0045596	negative regulation of cell differentiation	biological process	21/283	839/15302	0.09821	1	ABCC8,CXCL10,DLX1,ELF5,FSTL4,GBP1,GPR173,HEY2,IGFBP5,IL1A,LRP4,NCAM1,NEURL1B,NGFR,OMG,RORA,RTN4R,TLR4,TNFSF18,TP73,TRIM6	ABCC8,CXCL10,DLX1,ELF5,FSTL4,GBP1,GPR173,HEY2,IGFBP5,IL1A,LRP4,NCAM1,NEURL1B,NGFR,OMG,RORA,RTN4R,TLR4,TNFSF18,TP73,TRIM6
GO:0002768	immune response-regulating cell surface receptor signaling pathway	biological process	8/283	253/15302	0.09834	1	CD226,GBP1,MNDA,MUC5AC,NR4A3,RAC2,RFTN1,RPS6KA5	CD226,GBP1,MNDA,MUC5AC,NR4A3,RAC2,RFTN1,RPS6KA5
GO:0010171	body morphogenesis	biological process	5/283	132/15302	0.09835	1	ANK2,CACNB2,CRISPLD2,MMP2,RAC2	ANK2,CACNB2,CRISPLD2,MMP2,RAC2
GO:0001775	cell activation	biological process	30/283	1270/15302	0.09844	1	ADORA2A,ATP8B4,AXL,BANK1,BATF,BATF3,CD226,CRISPLD2,CXCL10,ENPP3,ENTPD2,FGL2,GAS6,GPNMB,HDAC9,IL12A,IL18RAP,IL27,LOC119870378,LOC119876918,MNDA,NOD2,NR4A3,OLR1,PECAM1,RAC2,RORA,SELL,TLR4,TNFSF18	ADORA2A,ATP8B4,AXL,BANK1,BATF,BATF3,CD226,CRISPLD2,CXCL10,ENPP3,ENTPD2,FGL2,GAS6,GPNMB,HDAC9,IL12A,IL18RAP,IL27,LOC119870378,LOC119876918,MNDA,NOD2,NR4A3,OLR1,PECAM1,RAC2,RORA,SELL,TLR4,TNFSF18
GO:0046634	regulation of alpha-beta T cell activation	biological process	4/283	95/15302	0.09946	1	ADORA2A,IL12A,IL27,TNFSF18	ADORA2A,IL12A,IL27,TNFSF18
GO:0097756	negative regulation of blood vessel diameter	biological process	4/283	95/15302	0.09946	1	GJA5,MMP2,OLR1,SMPD3	GJA5,MMP2,OLR1,SMPD3
GO:0001885	endothelial cell development	biological process	3/283	60/15302	0.09947	1	PECAM1,PPP1R16B,SOX18	PECAM1,PPP1R16B,SOX18
GO:0009954	proximal/distal pattern formation	biological process	3/283	60/15302	0.09947	1	DLX1,LRP4,VGLL2	DLX1,LRP4,VGLL2
GO:0016053	organic acid biosynthetic process	biological process	12/283	427/15302	0.09958	1	AASS,ACACB,ALOX15B,ASPA,CH25H,CYP4A11,CYP4A38,CYP7B1,LOC486100,NAALAD2,SLC1A3,UPB1	AASS,ACACB,ALOX15B,ASPA,CH25H,CYP4A11,CYP4A38,CYP7B1,LOC486100,NAALAD2,SLC1A3,UPB1
GO:0046394	carboxylic acid biosynthetic process	biological process	12/283	427/15302	0.09958	1	AASS,ACACB,ALOX15B,ASPA,CH25H,CYP4A11,CYP4A38,CYP7B1,LOC486100,NAALAD2,SLC1A3,UPB1	AASS,ACACB,ALOX15B,ASPA,CH25H,CYP4A11,CYP4A38,CYP7B1,LOC486100,NAALAD2,SLC1A3,UPB1
GO:0001919	regulation of receptor recycling	biological process	2/283	29/15302	0.09989	1	ACHE,NSG1	ACHE,NSG1
GO:0007485	imaginal disc-derived male genitalia development	biological process	2/283	29/15302	0.09989	1	DLX1,NCAM1	DLX1,NCAM1
GO:0014741	negative regulation of muscle hypertrophy	biological process	2/283	29/15302	0.09989	1	BMP10,IGFBP5	BMP10,IGFBP5
GO:0032224	positive regulation of synaptic transmission, cholinergic	biological process	2/283	29/15302	0.09989	1	ADORA2A,NGFR	ADORA2A,NGFR
GO:0036475	neuron death in response to oxidative stress	biological process	2/283	29/15302	0.09989	1	NR4A3,TLR4	NR4A3,TLR4
GO:1903203	regulation of oxidative stress-induced neuron death	biological process	2/283	29/15302	0.09989	1	NR4A3,TLR4	NR4A3,TLR4
GO:0006937	regulation of muscle contraction	biological process	6/283	172/15302	0.10017	1	ANK2,BMP10,GJA5,KCNJ2,MYBPH,SLC8A3	ANK2,BMP10,GJA5,KCNJ2,MYBPH,SLC8A3
GO:0010562	positive regulation of phosphorus metabolic process	biological process	28/283	1176/15302	0.10055	1	BANK1,BMP10,CCL22,CHP2,CHRNA7,EPGN,GAS6,GPNMB,HCLS1,IL12A,IL1A,KL,LOC119870378,LOC479761,LRP4,NGFR,NOD2,NOS2,PECAM1,PPP1R16B,RAC2,RPS6KA5,SCIMP,TLR4,TNFSF18,TP73,TRIM6,ZEB2	BANK1,BMP10,CCL22,CHP2,CHRNA7,EPGN,GAS6,GPNMB,HCLS1,IL12A,IL1A,KL,LOC119870378,LOC479761,LRP4,NGFR,NOD2,NOS2,PECAM1,PPP1R16B,RAC2,RPS6KA5,SCIMP,TLR4,TNFSF18,TP73,TRIM6,ZEB2
GO:0045937	positive regulation of phosphate metabolic process	biological process	28/283	1176/15302	0.10055	1	BANK1,BMP10,CCL22,CHP2,CHRNA7,EPGN,GAS6,GPNMB,HCLS1,IL12A,IL1A,KL,LOC119870378,LOC479761,LRP4,NGFR,NOD2,NOS2,PECAM1,PPP1R16B,RAC2,RPS6KA5,SCIMP,TLR4,TNFSF18,TP73,TRIM6,ZEB2	BANK1,BMP10,CCL22,CHP2,CHRNA7,EPGN,GAS6,GPNMB,HCLS1,IL12A,IL1A,KL,LOC119870378,LOC479761,LRP4,NGFR,NOD2,NOS2,PECAM1,PPP1R16B,RAC2,RPS6KA5,SCIMP,TLR4,TNFSF18,TP73,TRIM6,ZEB2
GO:0035113	embryonic appendage morphogenesis	biological process	5/283	133/15302	0.10074	1	DLX6,FIBIN,GJA5,LRP4,SHOX2	DLX6,FIBIN,GJA5,LRP4,SHOX2
GO:0090101	negative regulation of transmembrane receptor protein serine/threonine kinase signaling pathway	biological process	5/283	133/15302	0.10074	1	CHRDL1,DLX1,LRP2,ONECUT2,TBX20	CHRDL1,DLX1,LRP2,ONECUT2,TBX20
GO:0010648	negative regulation of cell communication	biological process	37/283	1616/15302	0.10078	1	ABCC8,ACHE,BANK1,CHRDL1,CYP7B1,DACT1,DLX1,FLRT3,FSTL4,GABBR2,GAS6,GBP1,GNAI1,GXYLT2,HEY2,HEYL,IGFBP5,IL1A,IL1R2,KCNJ11,LOC119870378,LRP2,LRP4,NCAM1,NGFR,NOD2,ONECUT2,PDZD3,PLIN5,PODNL1,RAB7B,RORA,RTN4R,STXBP5L,TBX20,TLR4,TP73	ABCC8,ACHE,BANK1,CHRDL1,CYP7B1,DACT1,DLX1,FLRT3,FSTL4,GABBR2,GAS6,GBP1,GNAI1,GXYLT2,HEY2,HEYL,IGFBP5,IL1A,IL1R2,KCNJ11,LOC119870378,LRP2,LRP4,NCAM1,NGFR,NOD2,ONECUT2,PDZD3,PLIN5,PODNL1,RAB7B,RORA,RTN4R,STXBP5L,TBX20,TLR4,TP73
GO:0031348	negative regulation of defense response	biological process	7/283	213/15302	0.10103	1	ADORA2A,ENPP3,GPR17,IL1R2,LOC488947,NOD2,RORA	ADORA2A,ENPP3,GPR17,IL1R2,LOC488947,NOD2,RORA
GO:0023057	negative regulation of signaling	biological process	37/283	1617/15302	0.10144	1	ABCC8,ACHE,BANK1,CHRDL1,CYP7B1,DACT1,DLX1,FLRT3,FSTL4,GABBR2,GAS6,GBP1,GNAI1,GXYLT2,HEY2,HEYL,IGFBP5,IL1A,IL1R2,KCNJ11,LOC119870378,LRP2,LRP4,NCAM1,NGFR,NOD2,ONECUT2,PDZD3,PLIN5,PODNL1,RAB7B,RORA,RTN4R,STXBP5L,TBX20,TLR4,TP73	ABCC8,ACHE,BANK1,CHRDL1,CYP7B1,DACT1,DLX1,FLRT3,FSTL4,GABBR2,GAS6,GBP1,GNAI1,GXYLT2,HEY2,HEYL,IGFBP5,IL1A,IL1R2,KCNJ11,LOC119870378,LRP2,LRP4,NCAM1,NGFR,NOD2,ONECUT2,PDZD3,PLIN5,PODNL1,RAB7B,RORA,RTN4R,STXBP5L,TBX20,TLR4,TP73
GO:0006082	organic acid metabolic process	biological process	26/283	1081/15302	0.10162	1	AASS,ACACB,ALOX15B,ASPA,B3GNT3,CH25H,CHST2,CYP1A2,CYP4A11,CYP4A38,CYP7B1,IYD,LOC486100,NAALAD2,NOS2,NPL,NR4A3,NR5A2,OGN,OMD,PLIN5,PON3,SLC1A3,TLR4,UGT1A6,UPB1	AASS,ACACB,ALOX15B,ASPA,B3GNT3,CH25H,CHST2,CYP1A2,CYP4A11,CYP4A38,CYP7B1,IYD,LOC486100,NAALAD2,NOS2,NPL,NR4A3,NR5A2,OGN,OMD,PLIN5,PON3,SLC1A3,TLR4,UGT1A6,UPB1
GO:0050790	regulation of catalytic activity	biological process	50/283	2266/15302	0.10173	1	ACACB,ADORA2A,ANTXR1,CAP2,CCL22,CHP2,CHRNA7,CIDEB,CXCL10,DLG2,EPGN,FGL2,FLRT3,GABBR2,GAS6,GPR65,LOC119876918,LOC479761,LOC488947,LRP2,NGFR,NLRP1,NOD2,NOS2,NOXO1,NPM2,PARD6G,PDZD3,PECAM1,PLA2R1,PLIN5,PODNL1,PPP1R16B,PROS1,RAC2,RCAN2,RGS9,RTN4R,SERPINB2,SLPI,SNAP91,SPINK14,SPP2,STXBP5L,TBC1D9,TFPI,TLR4,TP73,UGT1A6,ZEB2	ACACB,ADORA2A,ANTXR1,CAP2,CCL22,CHP2,CHRNA7,CIDEB,CXCL10,DLG2,EPGN,FGL2,FLRT3,GABBR2,GAS6,GPR65,LOC119876918,LOC479761,LOC488947,LRP2,NGFR,NLRP1,NOD2,NOS2,NOXO1,NPM2,PARD6G,PDZD3,PECAM1,PLA2R1,PLIN5,PODNL1,PPP1R16B,PROS1,RAC2,RCAN2,RGS9,RTN4R,SERPINB2,SLPI,SNAP91,SPINK14,SPP2,STXBP5L,TBC1D9,TFPI,TLR4,TP73,UGT1A6,ZEB2
GO:0031325	positive regulation of cellular metabolic process	biological process	72/283	3390/15302	0.10295	1	ACACB,AHRR,ANTXR1,BANK1,BATF,BMP10,CCL22,CHP2,CHRNA7,CIDEB,CXCL10,DACT1,DLX1,DLX3,DUOXA1,EGR4,ELF5,EPGN,FANK1,FGL2,GAS6,GPNMB,HCLS1,HEY2,HEYL,HLF,IL12A,IL1A,IL27,IRF8,KL,KLF1,LOC119870378,LOC119876918,LOC479761,LONRF2,LRP2,LRP4,MCIDAS,NGFR,NLRP1,NOD2,NOS2,NPM2,NR4A3,NR5A2,NSG1,OLR1,ONECUT2,PECAM1,PLIN5,PPP1R16B,PYGO1,RAC2,RBM20,RORA,RPS6KA5,SCIMP,SHOX2,SIM1,SLC38A3,SMPD3,SOX18,TBX20,TCF15,TET1,TL…	ACACB,AHRR,ANTXR1,BANK1,BATF,BMP10,CCL22,CHP2,CHRNA7,CIDEB,CXCL10,DACT1,DLX1,DLX3,DUOXA1,EGR4,ELF5,EPGN,FANK1,FGL2,GAS6,GPNMB,HCLS1,HEY2,HEYL,HLF,IL12A,IL1A,IL27,IRF8,KL,KLF1,LOC119870378,LOC119876918,LOC479761,LONRF2,LRP2,LRP4,MCIDAS,NGFR,NLRP1,NOD2,NOS2,NPM2,NR4A3,NR5A2,NSG1,OLR1,ONECUT2,PECAM1,PLIN5,PPP1R16B,PYGO1,RAC2,RBM20,RORA,RPS6KA5,SCIMP,SHOX2,SIM1,SLC38A3,SMPD3,SOX18,TBX20,TCF15,TET1,TL…
GO:0021761	limbic system development	biological process	5/283	134/15302	0.10316	1	DLX1,NR4A3,SIM1,TP73,ZEB2	DLX1,NR4A3,SIM1,TP73,ZEB2
GO:0021545	cranial nerve development	biological process	3/283	61/15302	0.10326	1	DLX1,DLX3,SLC1A3	DLX1,DLX3,SLC1A3
GO:0048641	regulation of skeletal muscle tissue development	biological process	3/283	61/15302	0.10326	1	HDAC9,SHOX2,TLL2	HDAC9,SHOX2,TLL2
GO:0060350	endochondral bone morphogenesis	biological process	3/283	61/15302	0.10326	1	COL27A1,PHOSPHO1,SHOX2	COL27A1,PHOSPHO1,SHOX2
GO:0061971	replacement bone morphogenesis	biological process	3/283	61/15302	0.10326	1	COL27A1,PHOSPHO1,SHOX2	COL27A1,PHOSPHO1,SHOX2
GO:0007613	memory	biological process	8/283	256/15302	0.10340	1	ABCC8,CYP7B1,LRRN4,NCAM1,NEURL1B,RAC2,SLC8A3,STXBP5L	ABCC8,CYP7B1,LRRN4,NCAM1,NEURL1B,RAC2,SLC8A3,STXBP5L
GO:0009314	response to radiation	biological process	17/283	658/15302	0.10386	1	ABCC8,ACHE,C28H10orf90,CXCL10,IL12A,IL1A,LOC119876918,LRP2,LRRN4,MMP2,PITPNM3,SLC1A3,SLC8A3,SMC1B,SNAP91,TP73,TRPA1	ABCC8,ACHE,C28H10orf90,CXCL10,IL12A,IL1A,LOC119876918,LRP2,LRRN4,MMP2,PITPNM3,SLC1A3,SLC8A3,SMC1B,SNAP91,TP73,TRPA1
GO:0014896	muscle hypertrophy	biological process	4/283	97/15302	0.10530	1	BMP10,HEY2,IGFBP5,NR4A3	BMP10,HEY2,IGFBP5,NR4A3
GO:1904894	positive regulation of STAT cascade	biological process	4/283	97/15302	0.10530	1	HCLS1,IL12A,PECAM1,TNFSF18	HCLS1,IL12A,PECAM1,TNFSF18
GO:0022404	molting cycle process	biological process	5/283	135/15302	0.10561	1	IGFBP5,LRP4,NGFR,SOX18,TGM3	IGFBP5,LRP4,NGFR,SOX18,TGM3
GO:0002063	chondrocyte development	biological process	2/283	30/15302	0.10577	1	COL27A1,SHOX2	COL27A1,SHOX2
GO:0002861	regulation of inflammatory response to antigenic stimulus	biological process	2/283	30/15302	0.10577	1	GPR17,NOD2	GPR17,NOD2
GO:0010592	positive regulation of lamellipodium assembly	biological process	2/283	30/15302	0.10577	1	PARD6G,RAC2	PARD6G,RAC2
GO:0032733	positive regulation of interleukin-10 production	biological process	2/283	30/15302	0.10577	1	NOD2,TLR4	NOD2,TLR4
GO:0033005	positive regulation of mast cell activation	biological process	2/283	30/15302	0.10577	1	CD226,NR4A3	CD226,NR4A3
GO:0046596	regulation of viral entry into host cell	biological process	2/283	30/15302	0.10577	1	HS3ST5,LOC475935	HS3ST5,LOC475935
GO:0060039	pericardium development	biological process	2/283	30/15302	0.10577	1	FLRT3,TBX20	FLRT3,TBX20
GO:0060740	prostate gland epithelium morphogenesis	biological process	2/283	30/15302	0.10577	1	CYP7B1,MMP2	CYP7B1,MMP2
GO:0060973	cell migration involved in heart development	biological process	2/283	30/15302	0.10577	1	FLRT3,TBX20	FLRT3,TBX20
GO:0060977	coronary vasculature morphogenesis	biological process	2/283	30/15302	0.10577	1	HEY2,LRP2	HEY2,LRP2
GO:0061384	heart trabecula morphogenesis	biological process	2/283	30/15302	0.10577	1	BMP10,HEY2	BMP10,HEY2
GO:0065001	specification of axis polarity	biological process	2/283	30/15302	0.10577	1	ACACB,PARD6G	ACACB,PARD6G
GO:0090075	relaxation of muscle	biological process	2/283	30/15302	0.10577	1	ABCC8,KCNJ2	ABCC8,KCNJ2
GO:0000101	sulfur amino acid transport	biological process	1/283	6/15302	0.10598	1	SLC1A1	SLC1A1
GO:0002309	T cell proliferation involved in immune response	biological process	1/283	6/15302	0.10598	1	TNFSF18	TNFSF18
GO:0002606	positive regulation of dendritic cell antigen processing and presentation	biological process	1/283	6/15302	0.10598	1	NOD2	NOD2
GO:0003105	negative regulation of glomerular filtration	biological process	1/283	6/15302	0.10598	1	GJA5	GJA5
GO:0003186	tricuspid valve morphogenesis	biological process	1/283	6/15302	0.10598	1	HEY2	HEY2
GO:0003284	septum primum development	biological process	1/283	6/15302	0.10598	1	GJA5	GJA5
GO:0006212	uracil catabolic process	biological process	1/283	6/15302	0.10598	1	UPB1	UPB1
GO:0006868	glutamine transport	biological process	1/283	6/15302	0.10598	1	SLC38A3	SLC38A3
GO:0007415	defasciculation of motor neuron axon	biological process	1/283	6/15302	0.10598	1	TLL2	TLL2
GO:0007487	analia development	biological process	1/283	6/15302	0.10598	1	DLX1	DLX1
GO:0010572	positive regulation of platelet activation	biological process	1/283	6/15302	0.10598	1	TLR4	TLR4
GO:0010593	negative regulation of lamellipodium assembly	biological process	1/283	6/15302	0.10598	1	RAC2	RAC2
GO:0010989	negative regulation of low-density lipoprotein particle clearance	biological process	1/283	6/15302	0.10598	1	ABCC8	ABCC8
GO:0010991	negative regulation of SMAD protein complex assembly	biological process	1/283	6/15302	0.10598	1	TBX20	TBX20
GO:0014018	neuroblast fate specification	biological process	1/283	6/15302	0.10598	1	TBX20	TBX20
GO:0019064	fusion of virus membrane with host plasma membrane	biological process	1/283	6/15302	0.10598	1	GAS6	GAS6
GO:0019482	beta-alanine metabolic process	biological process	1/283	6/15302	0.10598	1	UPB1	UPB1
GO:0019860	uracil metabolic process	biological process	1/283	6/15302	0.10598	1	UPB1	UPB1
GO:0021553	olfactory nerve development	biological process	1/283	6/15302	0.10598	1	DLX1	DLX1
GO:0030046	parallel actin filament bundle assembly	biological process	1/283	6/15302	0.10598	1	USH1C	USH1C
GO:0030309	poly-N-acetyllactosamine metabolic process	biological process	1/283	6/15302	0.10598	1	B3GNT3	B3GNT3
GO:0030845	phospholipase C-inhibiting G-protein coupled receptor signaling pathway	biological process	1/283	6/15302	0.10598	1	RGS9	RGS9
GO:0030910	olfactory placode formation	biological process	1/283	6/15302	0.10598	1	DLX3	DLX3
GO:0032571	response to vitamin K	biological process	1/283	6/15302	0.10598	1	GAS6	GAS6
GO:0032596	protein transport into membrane raft	biological process	1/283	6/15302	0.10598	1	RFTN1	RFTN1
GO:0032762	mast cell cytokine production	biological process	1/283	6/15302	0.10598	1	NR4A3	NR4A3
GO:0034128	negative regulation of MyD88-independent toll-like receptor signaling pathway	biological process	1/283	6/15302	0.10598	1	TLR4	TLR4
GO:0034201	response to oleic acid	biological process	1/283	6/15302	0.10598	1	SELL	SELL
GO:0034242	negative regulation of syncytium formation by plasma membrane fusion	biological process	1/283	6/15302	0.10598	1	CXCL10	CXCL10
GO:0035633	maintenance of permeability of blood-brain barrier	biological process	1/283	6/15302	0.10598	1	ABCC8	ABCC8
GO:0039663	membrane fusion involved in viral entry into host cell	biological process	1/283	6/15302	0.10598	1	GAS6	GAS6
GO:0042488	positive regulation of odontogenesis of dentin-containing tooth	biological process	1/283	6/15302	0.10598	1	NGFR	NGFR
GO:0042997	negative regulation of Golgi to plasma membrane protein transport	biological process	1/283	6/15302	0.10598	1	ANXA13	ANXA13
GO:0043152	induction of bacterial agglutination	biological process	1/283	6/15302	0.10598	1	DMBT1	DMBT1
GO:0044800	multi-organism membrane fusion	biological process	1/283	6/15302	0.10598	1	GAS6	GAS6
GO:0044803	multi-organism membrane organization	biological process	1/283	6/15302	0.10598	1	GAS6	GAS6
GO:0050703	interleukin-1 alpha secretion	biological process	1/283	6/15302	0.10598	1	IL1R2	IL1R2
GO:0050942	positive regulation of pigment cell differentiation	biological process	1/283	6/15302	0.10598	1	ZEB2	ZEB2
GO:0060075	regulation of resting membrane potential	biological process	1/283	6/15302	0.10598	1	KCNJ2	KCNJ2
GO:0061321	garland nephrocyte differentiation	biological process	1/283	6/15302	0.10598	1	ZEB2	ZEB2
GO:0070086	ubiquitin-dependent endocytosis	biological process	1/283	6/15302	0.10598	1	NEURL1B	NEURL1B
GO:0070447	positive regulation of oligodendrocyte progenitor proliferation	biological process	1/283	6/15302	0.10598	1	LRP2	LRP2
GO:0070947	neutrophil mediated killing of fungus	biological process	1/283	6/15302	0.10598	1	LOC119876918	LOC119876918
GO:0070949	regulation of neutrophil mediated killing of symbiont cell	biological process	1/283	6/15302	0.10598	1	LOC119876918	LOC119876918
GO:0071225	cellular response to muramyl dipeptide	biological process	1/283	6/15302	0.10598	1	NOD2	NOD2
GO:0071895	odontoblast differentiation	biological process	1/283	6/15302	0.10598	1	DLX3	DLX3
GO:0072257	metanephric nephron tubule epithelial cell differentiation	biological process	1/283	6/15302	0.10598	1	FAT4	FAT4
GO:0072307	regulation of metanephric nephron tubule epithelial cell differentiation	biological process	1/283	6/15302	0.10598	1	FAT4	FAT4
GO:0086028	bundle of His cell to Purkinje myocyte signaling	biological process	1/283	6/15302	0.10598	1	GJA5	GJA5
GO:0086043	bundle of His cell action potential	biological process	1/283	6/15302	0.10598	1	GJA5	GJA5
GO:0090237	regulation of arachidonic acid secretion	biological process	1/283	6/15302	0.10598	1	PLA2R1	PLA2R1
GO:0097211	cellular response to gonadotropin-releasing hormone	biological process	1/283	6/15302	0.10598	1	GPR173	GPR173
GO:1901537	positive regulation of DNA demethylation	biological process	1/283	6/15302	0.10598	1	TET1	TET1
GO:1901628	positive regulation of postsynaptic membrane organization	biological process	1/283	6/15302	0.10598	1	LRP4	LRP4
GO:1902869	regulation of amacrine cell differentiation	biological process	1/283	6/15302	0.10598	1	DLX1	DLX1
GO:1903911	positive regulation of receptor clustering	biological process	1/283	6/15302	0.10598	1	LRP4	LRP4
GO:1905050	positive regulation of metallopeptidase activity	biological process	1/283	6/15302	0.10598	1	ANTXR1	ANTXR1
GO:1905165	regulation of lysosomal protein catabolic process	biological process	1/283	6/15302	0.10598	1	LRP2	LRP2
GO:2000659	regulation of interleukin-1-mediated signaling pathway	biological process	1/283	6/15302	0.10598	1	IL1R2	IL1R2
GO:2000809	positive regulation of synaptic vesicle clustering	biological process	1/283	6/15302	0.10598	1	SNAP91	SNAP91
GO:2000823	regulation of androgen receptor activity	biological process	1/283	6/15302	0.10598	1	HEYL	HEYL
GO:0006869	lipid transport	biological process	10/283	344/15302	0.10665	1	ACACB,ATP8B3,ATP8B4,CYP4A11,CYP4A38,IL1A,NOS2,PITPNM3,PLA2R1,SLC5A8	ACACB,ATP8B3,ATP8B4,CYP4A11,CYP4A38,IL1A,NOS2,PITPNM3,PLA2R1,SLC5A8
GO:0002831	regulation of response to biotic stimulus	biological process	7/283	216/15302	0.10669	1	CD226,IL12A,IL27,LOC119876918,LOC488947,NOD2,TRIM6	CD226,IL12A,IL27,LOC119876918,LOC488947,NOD2,TRIM6
GO:0098660	inorganic ion transmembrane transport	biological process	22/283	896/15302	0.10694	1	ABCC8,ANK2,ATP2B2,ATP6V0D2,CACNB2,CXCL10,GAS6,KCND1,KCNJ11,KCNJ2,PITPNM3,REM1,SCN8A,SLC1A1,SLC1A3,SLC25A27,SLC5A11,SLC5A8,SLC6A13,SLC8A3,TRPA1,TRPM8	ABCC8,ANK2,ATP2B2,ATP6V0D2,CACNB2,CXCL10,GAS6,KCND1,KCNJ11,KCNJ2,PITPNM3,REM1,SCN8A,SLC1A1,SLC1A3,SLC25A27,SLC5A11,SLC5A8,SLC6A13,SLC8A3,TRPA1,TRPM8
GO:0009247	glycolipid biosynthetic process	biological process	3/283	62/15302	0.10711	1	ABO,LARGE1,ST8SIA5	ABO,LARGE1,ST8SIA5
GO:0032623	interleukin-2 production	biological process	3/283	62/15302	0.10711	1	GBP1,IL1A,NOD2	GBP1,IL1A,NOD2
GO:0036296	response to increased oxygen levels	biological process	3/283	62/15302	0.10711	1	ATP6V0D2,MMP2,SELL	ATP6V0D2,MMP2,SELL
GO:0072329	monocarboxylic acid catabolic process	biological process	5/283	136/15302	0.10809	1	ACACB,CYP4A11,CYP4A38,PLIN5,PON3	ACACB,CYP4A11,CYP4A38,PLIN5,PON3
GO:0006835	dicarboxylic acid transport	biological process	4/283	98/15302	0.10828	1	ADORA2A,LRP2,SLC1A1,SLC1A3	ADORA2A,LRP2,SLC1A1,SLC1A3
GO:1903035	negative regulation of response to wounding	biological process	4/283	98/15302	0.10828	1	ABCC8,RTN4R,SERPINB2,TFPI	ABCC8,RTN4R,SERPINB2,TFPI
GO:0002449	lymphocyte mediated immunity	biological process	7/283	217/15302	0.10861	1	BATF,CD226,IL12A,IL18RAP,NOD2,RFTN1,TLR4	BATF,CD226,IL12A,IL18RAP,NOD2,RFTN1,TLR4
GO:0002758	innate immune response-activating signal transduction	biological process	7/283	217/15302	0.10861	1	DMBT1,MUC5AC,NOD2,RAB7B,RFTN1,RPS6KA5,TLR4	DMBT1,MUC5AC,NOD2,RAB7B,RFTN1,RPS6KA5,TLR4
GO:0006906	vesicle fusion	biological process	6/283	176/15302	0.10866	1	DYSF,GABBR2,SYT1,SYT3,SYTL3,TBC1D9	DYSF,GABBR2,SYT1,SYT3,SYTL3,TBC1D9
GO:0016358	dendrite development	biological process	12/283	434/15302	0.10869	1	ACHE,DACT1,DCLK1,FSTL4,IGSF9B,LRP4,LZTS1,MAP1B,NGFR,NR5A2,RAC2,SMC1B	ACHE,DACT1,DCLK1,FSTL4,IGSF9B,LRP4,LZTS1,MAP1B,NGFR,NR5A2,RAC2,SMC1B
GO:0001934	positive regulation of protein phosphorylation	biological process	25/283	1044/15302	0.11089	1	BANK1,BMP10,CCL22,CHRNA7,EPGN,GAS6,GPNMB,HCLS1,IL12A,IL1A,KL,LOC119870378,LOC479761,LRP4,NGFR,NOD2,PECAM1,RAC2,RPS6KA5,SCIMP,TLR4,TNFSF18,TP73,TRIM6,ZEB2	BANK1,BMP10,CCL22,CHRNA7,EPGN,GAS6,GPNMB,HCLS1,IL12A,IL1A,KL,LOC119870378,LOC479761,LRP4,NGFR,NOD2,PECAM1,RAC2,RPS6KA5,SCIMP,TLR4,TNFSF18,TP73,TRIM6,ZEB2
GO:0002757	immune response-activating signal transduction	biological process	11/283	391/15302	0.11092	1	CD226,DMBT1,GBP1,MNDA,MUC5AC,NOD2,NR4A3,RAB7B,RFTN1,RPS6KA5,TLR4	CD226,DMBT1,GBP1,MNDA,MUC5AC,NOD2,NR4A3,RAB7B,RFTN1,RPS6KA5,TLR4
GO:0042108	positive regulation of cytokine biosynthetic process	biological process	3/283	63/15302	0.11101	1	IL1A,IL27,TLR4	IL1A,IL27,TLR4
GO:0050982	detection of mechanical stimulus	biological process	3/283	63/15302	0.11101	1	ATP2B2,TLR4,TRPA1	ATP2B2,TLR4,TRPA1
GO:0001932	regulation of protein phosphorylation	biological process	35/283	1533/15302	0.11164	1	ADORA2A,BANK1,BMP10,CCL22,CHRNA7,CXCL10,DACT1,EPGN,FLRT3,GAS6,GBP1,GPNMB,HCLS1,IL12A,IL1A,KL,LOC119870378,LOC479761,LRP4,MMP2,NGFR,NOD2,NOS2,PARD6G,PECAM1,PODNL1,RAC2,RPS6KA5,RTN4R,SCIMP,TLR4,TNFSF18,TP73,TRIM6,ZEB2	ADORA2A,BANK1,BMP10,CCL22,CHRNA7,CXCL10,DACT1,EPGN,FLRT3,GAS6,GBP1,GPNMB,HCLS1,IL12A,IL1A,KL,LOC119870378,LOC479761,LRP4,MMP2,NGFR,NOD2,NOS2,PARD6G,PECAM1,PODNL1,RAC2,RPS6KA5,RTN4R,SCIMP,TLR4,TNFSF18,TP73,TRIM6,ZEB2
GO:0002227	innate immune response in mucosa	biological process	2/283	31/15302	0.11174	1	NOD2,NOS2	NOD2,NOS2
GO:0006706	steroid catabolic process	biological process	2/283	31/15302	0.11174	1	CYP1A2,CYP24A1	CYP1A2,CYP24A1
GO:0033144	negative regulation of intracellular steroid hormone receptor signaling pathway	biological process	2/283	31/15302	0.11174	1	CYP7B1,HEYL	CYP7B1,HEYL
GO:0060512	prostate gland morphogenesis	biological process	2/283	31/15302	0.11174	1	CYP7B1,MMP2	CYP7B1,MMP2
GO:0061900	glial cell activation	biological process	2/283	31/15302	0.11174	1	ADORA2A,TLR4	ADORA2A,TLR4
GO:0070423	nucleotide-binding oligomerization domain containing signaling pathway	biological process	2/283	31/15302	0.11174	1	NOD2,TLR4	NOD2,TLR4
GO:0070884	regulation of calcineurin-NFAT signaling cascade	biological process	2/283	31/15302	0.11174	1	CHP2,RCAN2	CHP2,RCAN2
GO:0071709	membrane assembly	biological process	2/283	31/15302	0.11174	1	LRP4,RFTN1	LRP4,RFTN1
GO:0106056	regulation of calcineurin-mediated signaling	biological process	2/283	31/15302	0.11174	1	CHP2,RCAN2	CHP2,RCAN2
GO:0099504	synaptic vesicle cycle	biological process	7/283	219/15302	0.11251	1	GABBR2,SNAP91,STXBP5L,SYT1,SYT3,SYTL3,UNC13A	GABBR2,SNAP91,STXBP5L,SYT1,SYT3,SYTL3,UNC13A
GO:0008217	regulation of blood pressure	biological process	6/283	178/15302	0.11304	1	CYP4A11,CYP4A38,GAS6,GJA5,KL,NOS2	CYP4A11,CYP4A38,GAS6,GJA5,KL,NOS2
GO:0045893	positive regulation of transcription, DNA-templated	biological process	36/283	1585/15302	0.11350	1	BATF,BMP10,CHP2,CXCL10,DLX1,DLX3,EGR4,ELF5,FANK1,HCLS1,HEY2,HEYL,HLF,IL1A,IRF8,KLF1,MCIDAS,NGFR,NOD2,NR4A3,NR5A2,ONECUT2,PYGO1,RORA,RPS6KA5,SHOX2,SIM1,SLC38A3,SOX18,TBX20,TCF15,TET1,TLR4,TP73,VGLL2,ZEB2	BATF,BMP10,CHP2,CXCL10,DLX1,DLX3,EGR4,ELF5,FANK1,HCLS1,HEY2,HEYL,HLF,IL1A,IRF8,KLF1,MCIDAS,NGFR,NOD2,NR4A3,NR5A2,ONECUT2,PYGO1,RORA,RPS6KA5,SHOX2,SIM1,SLC38A3,SOX18,TBX20,TCF15,TET1,TLR4,TP73,VGLL2,ZEB2
GO:0021766	hippocampus development	biological process	4/283	100/15302	0.11435	1	DLX1,NR4A3,TP73,ZEB2	DLX1,NR4A3,TP73,ZEB2
GO:0060840	artery development	biological process	4/283	100/15302	0.11435	1	GJA5,HEY2,LRP2,NGFR	GJA5,HEY2,LRP2,NGFR
GO:0030514	negative regulation of BMP signaling pathway	biological process	3/283	64/15302	0.11496	1	CHRDL1,DLX1,LRP2	CHRDL1,DLX1,LRP2
GO:0048635	negative regulation of muscle organ development	biological process	3/283	64/15302	0.11496	1	HDAC9,TLL2,TP73	HDAC9,TLL2,TP73
GO:0044419	interspecies interaction between organisms	biological process	13/283	484/15302	0.11514	1	AXL,CCL22,CXCL10,GAS6,HS3ST5,IRF8,LOC119876918,LOC475935,LOC488947,NOD2,NOS2,NR5A2,TRIM6	AXL,CCL22,CXCL10,GAS6,HS3ST5,IRF8,LOC119876918,LOC475935,LOC488947,NOD2,NOS2,NR5A2,TRIM6
GO:0002285	lymphocyte activation involved in immune response	biological process	6/283	179/15302	0.11526	1	BATF,IL12A,IL27,RORA,TLR4,TNFSF18	BATF,IL12A,IL27,RORA,TLR4,TNFSF18
GO:0019216	regulation of lipid metabolic process	biological process	12/283	439/15302	0.11550	1	ACACB,CMTM2,CYP4A11,CYP4A38,HLF,IL1A,NOD2,NR4A3,PLIN5,RORA,SMPD3,UGT1A6	ACACB,CMTM2,CYP4A11,CYP4A38,HLF,IL1A,NOD2,NR4A3,PLIN5,RORA,SMPD3,UGT1A6
GO:0002244	hematopoietic progenitor cell differentiation	biological process	5/283	139/15302	0.11568	1	BATF,PYGO1,SLC8A3,SMPD3,TP73	BATF,PYGO1,SLC8A3,SMPD3,TP73
GO:0002443	leukocyte mediated immunity	biological process	17/283	669/15302	0.11575	1	ATP8B4,BATF,CD226,CRISPLD2,FGL2,IL12A,IL18RAP,LOC119876918,MNDA,NOD2,NR4A3,OLR1,PECAM1,RAC2,RFTN1,SELL,TLR4	ATP8B4,BATF,CD226,CRISPLD2,FGL2,IL12A,IL18RAP,LOC119876918,MNDA,NOD2,NR4A3,OLR1,PECAM1,RAC2,RFTN1,SELL,TLR4
GO:1903532	positive regulation of secretion by cell	biological process	13/283	485/15302	0.11646	1	ACHE,ADORA2A,ALOX15B,IL1A,NLRP1,NOD2,SMPD3,STXBP5L,SYT1,TLR4,TRIM6,TRPA1,UNC13A	ACHE,ADORA2A,ALOX15B,IL1A,NLRP1,NOD2,SMPD3,STXBP5L,SYT1,TLR4,TRIM6,TRPA1,UNC13A
GO:0009615	response to virus	biological process	9/283	307/15302	0.11717	1	BATF3,CCL22,CH25H,CXCL10,IL12A,IL27,LOC475935,LOC488947,TRIM6	BATF3,CCL22,CH25H,CXCL10,IL12A,IL27,LOC475935,LOC488947,TRIM6
GO:0007416	synapse assembly	biological process	10/283	351/15302	0.11737	1	ACHE,ADGRB2,FLRT3,LRP4,MAP1B,NCAM1,NOS2,PARD6G,PRTG,RAC2	ACHE,ADGRB2,FLRT3,LRP4,MAP1B,NCAM1,NOS2,PARD6G,PRTG,RAC2
GO:0003018	vascular process in circulatory system	biological process	6/283	180/15302	0.11750	1	ADORA2A,GJA5,MMP2,NOS2,OLR1,SMPD3	ADORA2A,GJA5,MMP2,NOS2,OLR1,SMPD3
GO:0007484	imaginal disc-derived genitalia development	biological process	2/283	32/15302	0.11780	1	DLX1,NCAM1	DLX1,NCAM1
GO:0019934	cGMP-mediated signaling	biological process	2/283	32/15302	0.11780	1	NOS2,PDZD3	NOS2,PDZD3
GO:0035872	nucleotide-binding domain, leucine rich repeat containing receptor signaling pathway	biological process	2/283	32/15302	0.11780	1	NOD2,TLR4	NOD2,TLR4
GO:0060317	cardiac epithelial to mesenchymal transition	biological process	2/283	32/15302	0.11780	1	HEY2,HEYL	HEY2,HEYL
GO:1900073	regulation of neuromuscular synaptic transmission	biological process	2/283	32/15302	0.11780	1	STXBP5L,SYT1	STXBP5L,SYT1
GO:0021953	central nervous system neuron differentiation	biological process	7/283	222/15302	0.11850	1	ATP2B2,DCLK1,DLX1,PRDM8,RORA,TBX20,ZEB2	ATP2B2,DCLK1,DLX1,PRDM8,RORA,TBX20,ZEB2
GO:1902475	L-alpha-amino acid transmembrane transport	biological process	3/283	65/15302	0.11896	1	SLC1A1,SLC1A3,SLC38A3	SLC1A1,SLC1A3,SLC38A3
GO:0045665	negative regulation of neuron differentiation	biological process	8/283	265/15302	0.11941	1	DLX1,FSTL4,LRP4,NCAM1,NGFR,OMG,RTN4R,TP73	DLX1,FSTL4,LRP4,NCAM1,NGFR,OMG,RTN4R,TP73
GO:0001649	osteoblast differentiation	biological process	6/283	181/15302	0.11977	1	ACHE,CYP24A1,GPNMB,IGFBP5,LOC475935,SHOX2	ACHE,CYP24A1,GPNMB,IGFBP5,LOC475935,SHOX2
GO:0043254	regulation of protein complex assembly	biological process	13/283	488/15302	0.12047	1	ANKRD53,DACT1,HCLS1,HEY2,IRF8,MAP1B,NCAM1,PECAM1,SNAP91,TBX20,TLR4,TMOD1,UNC13A	ANKRD53,DACT1,HCLS1,HEY2,IRF8,MAP1B,NCAM1,PECAM1,SNAP91,TBX20,TLR4,TMOD1,UNC13A
GO:0046928	regulation of neurotransmitter secretion	biological process	4/283	102/15302	0.12057	1	ADORA2A,GABBR2,SYT1,UNC13A	ADORA2A,GABBR2,SYT1,UNC13A
GO:0010721	negative regulation of cell development	biological process	12/283	443/15302	0.12111	1	ABCC8,DLX1,FSTL4,GBP1,GPR173,IL1A,LRP4,NCAM1,NGFR,OMG,RTN4R,TP73	ABCC8,DLX1,FSTL4,GBP1,GPR173,IL1A,LRP4,NCAM1,NGFR,OMG,RTN4R,TP73
GO:0035265	organ growth	biological process	8/283	266/15302	0.12127	1	ACACB,BMP10,COL27A1,HEY2,NCAM1,NOS2,TBX20,TP73	ACACB,BMP10,COL27A1,HEY2,NCAM1,NOS2,TBX20,TP73
[truncated: 4,893 more rows]
