# Supplementary material for: Tumorigenicity decrease in Bcl-xL deficient MDCK cells ensuring the safety for influenza vaccine production
Source: PLoS One. 2024 Dec 16;19(12):e0311069. doi: 10.1371/journal.pone.0311069 (PMC11649150; doi:10.1371/journal.pone.0311069)
Supplement: S1 File — (ZIP) [file pone.0311069.s002.zip › S2_File/2_GO_enrichment/network/B_vs_A.down_BP_enrichment_network.graphml]

<?xml version="1.0" encoding="UTF-8"?>
<graphml xmlns="http://graphml.graphdrawing.org/xmlns"
         xmlns:xsi="http://www.w3.org/2001/XMLSchema-instance"
         xsi:schemaLocation="http://graphml.graphdrawing.org/xmlns
         http://graphml.graphdrawing.org/xmlns/1.0/graphml.xsd">
<!-- Created by igraph -->
  <key id="v_name" for="node" attr.name="name" attr.type="string"/>
  <key id="v_shape" for="node" attr.name="shape" attr.type="string"/>
  <key id="v_label.font" for="node" attr.name="label.font" attr.type="double"/>
  <key id="v_color" for="node" attr.name="color" attr.type="string"/>
  <key id="v_label" for="node" attr.name="label" attr.type="string"/>
  <key id="v_size" for="node" attr.name="size" attr.type="double"/>
  <graph id="G" edgedefault="undirected">
    <node id="n0">
      <data key="v_name">GO:0050819</data>
      <data key="v_shape">square</data>
      <data key="v_label.font">3</data>
      <data key="v_color">#A245ED</data>
      <data key="v_label">negative regulation of coagulation</data>
      <data key="v_size">5.8073549220576</data>
    </node>
    <node id="n1">
      <data key="v_name">GO:0050818</data>
      <data key="v_shape">square</data>
      <data key="v_label.font">3</data>
      <data key="v_color">#A350ED</data>
      <data key="v_label">regulation of coagulation</data>
      <data key="v_size">6</data>
    </node>
    <node id="n2">
      <data key="v_name">GO:0002682</data>
      <data key="v_shape">square</data>
      <data key="v_label.font">3</data>
      <data key="v_color">#A789EA</data>
      <data key="v_label">regulation of immune system process</data>
      <data key="v_size">8.08746284125034</data>
    </node>
    <node id="n3">
      <data key="v_name">GO:0034097</data>
      <data key="v_shape">square</data>
      <data key="v_label.font">3</data>
      <data key="v_color">#A9ADE8</data>
      <data key="v_label">response to cytokine</data>
      <data key="v_size">7.8073549220576</data>
    </node>
    <node id="n4">
      <data key="v_name">GO:0048584</data>
      <data key="v_shape">square</data>
      <data key="v_label.font">3</data>
      <data key="v_color">#AAB8E7</data>
      <data key="v_label">positive regulation of response to stimulus</data>
      <data key="v_size">8.52356195605701</data>
    </node>
    <node id="n5">
      <data key="v_name">GO:0031347</data>
      <data key="v_shape">square</data>
      <data key="v_label.font">3</data>
      <data key="v_color">#ABC7E6</data>
      <data key="v_label">regulation of defense response</data>
      <data key="v_size">7.39231742277876</data>
    </node>
    <node id="n6">
      <data key="v_name">GO:0033993</data>
      <data key="v_shape">square</data>
      <data key="v_label.font">3</data>
      <data key="v_color">#ACCAE6</data>
      <data key="v_label">response to lipid</data>
      <data key="v_size">7.75488750216347</data>
    </node>
    <node id="n7">
      <data key="v_name">GO:0022405</data>
      <data key="v_shape">square</data>
      <data key="v_label.font">3</data>
      <data key="v_color">#ACCEE6</data>
      <data key="v_label">hair cycle process</data>
      <data key="v_size">5.8073549220576</data>
    </node>
    <node id="n8">
      <data key="v_name">GO:0006952</data>
      <data key="v_shape">square</data>
      <data key="v_label.font">3</data>
      <data key="v_color">#ACD4E6</data>
      <data key="v_label">defense response</data>
      <data key="v_size">8.08746284125034</data>
    </node>
    <node id="n9">
      <data key="v_name">GO:1903035</data>
      <data key="v_shape">square</data>
      <data key="v_label.font">3</data>
      <data key="v_color">#ADD8E6</data>
      <data key="v_label">negative regulation of response to wounding</data>
      <data key="v_size">5.8073549220576</data>
    </node>
    <node id="n10">
      <data key="v_name">ADRB2</data>
      <data key="v_shape">circle</data>
      <data key="v_label.font">1</data>
      <data key="v_color">#9AFF00</data>
      <data key="v_label">ADRB2</data>
      <data key="v_size">5.5</data>
    </node>
    <node id="n11">
      <data key="v_name">EDN1</data>
      <data key="v_shape">circle</data>
      <data key="v_label.font">1</data>
      <data key="v_color">#A4FF00</data>
      <data key="v_label">EDN1</data>
      <data key="v_size">5.5</data>
    </node>
    <node id="n12">
      <data key="v_name">F2</data>
      <data key="v_shape">circle</data>
      <data key="v_label.font">1</data>
      <data key="v_color">#76FF00</data>
      <data key="v_label">F2</data>
      <data key="v_size">5.5</data>
    </node>
    <node id="n13">
      <data key="v_name">HS3ST5</data>
      <data key="v_shape">circle</data>
      <data key="v_label.font">1</data>
      <data key="v_color">#71FF00</data>
      <data key="v_label">HS3ST5</data>
      <data key="v_size">5.5</data>
    </node>
    <node id="n14">
      <data key="v_name">PROS1</data>
      <data key="v_shape">circle</data>
      <data key="v_label.font">1</data>
      <data key="v_color">#00FF00</data>
      <data key="v_label">PROS1</data>
      <data key="v_size">5.5</data>
    </node>
    <node id="n15">
      <data key="v_name">TFPI</data>
      <data key="v_shape">circle</data>
      <data key="v_label.font">1</data>
      <data key="v_color">#00FF00</data>
      <data key="v_label">TFPI</data>
      <data key="v_size">5.5</data>
    </node>
    <node id="n16">
      <data key="v_name">TMPRSS6</data>
      <data key="v_shape">circle</data>
      <data key="v_label.font">1</data>
      <data key="v_color">#80FF00</data>
      <data key="v_label">TMPRSS6</data>
      <data key="v_size">5.5</data>
    </node>
    <node id="n17">
      <data key="v_name">TLR4</data>
      <data key="v_shape">circle</data>
      <data key="v_label.font">1</data>
      <data key="v_color">#85FF00</data>
      <data key="v_label">TLR4</data>
      <data key="v_size">5.5</data>
    </node>
    <node id="n18">
      <data key="v_name">BST2</data>
      <data key="v_shape">circle</data>
      <data key="v_label.font">1</data>
      <data key="v_color">#AFFF00</data>
      <data key="v_label">BST2</data>
      <data key="v_size">5.5</data>
    </node>
    <node id="n19">
      <data key="v_name">CCL24</data>
      <data key="v_shape">circle</data>
      <data key="v_label.font">1</data>
      <data key="v_color">#AFFF00</data>
      <data key="v_label">CCL24</data>
      <data key="v_size">5.5</data>
    </node>
    <node id="n20">
      <data key="v_name">CLEC7A</data>
      <data key="v_shape">circle</data>
      <data key="v_label.font">1</data>
      <data key="v_color">#00FF00</data>
      <data key="v_label">CLEC7A</data>
      <data key="v_size">5.5</data>
    </node>
    <node id="n21">
      <data key="v_name">CXCL10</data>
      <data key="v_shape">circle</data>
      <data key="v_label.font">1</data>
      <data key="v_color">#00FF00</data>
      <data key="v_label">CXCL10</data>
      <data key="v_size">5.5</data>
    </node>
    <node id="n22">
      <data key="v_name">DLA-DRA</data>
      <data key="v_shape">circle</data>
      <data key="v_label.font">1</data>
      <data key="v_color">#AAFF00</data>
      <data key="v_label">DLA-DRA</data>
      <data key="v_size">5.5</data>
    </node>
    <node id="n23">
      <data key="v_name">DOCK8</data>
      <data key="v_shape">circle</data>
      <data key="v_label.font">1</data>
      <data key="v_color">#A4FF00</data>
      <data key="v_label">DOCK8</data>
      <data key="v_size">5.5</data>
    </node>
    <node id="n24">
      <data key="v_name">ENPP3</data>
      <data key="v_shape">circle</data>
      <data key="v_label.font">1</data>
      <data key="v_color">#AAFF00</data>
      <data key="v_label">ENPP3</data>
      <data key="v_size">5.5</data>
    </node>
    <node id="n25">
      <data key="v_name">FOXN1</data>
      <data key="v_shape">circle</data>
      <data key="v_label.font">1</data>
      <data key="v_color">#9FFF00</data>
      <data key="v_label">FOXN1</data>
      <data key="v_size">5.5</data>
    </node>
    <node id="n26">
      <data key="v_name">GPLD1</data>
      <data key="v_shape">circle</data>
      <data key="v_label.font">1</data>
      <data key="v_color">#AAFF00</data>
      <data key="v_label">GPLD1</data>
      <data key="v_size">5.5</data>
    </node>
    <node id="n27">
      <data key="v_name">GPSM3</data>
      <data key="v_shape">circle</data>
      <data key="v_label.font">1</data>
      <data key="v_color">#A4FF00</data>
      <data key="v_label">GPSM3</data>
      <data key="v_size">5.5</data>
    </node>
    <node id="n28">
      <data key="v_name">HERC5</data>
      <data key="v_shape">circle</data>
      <data key="v_label.font">1</data>
      <data key="v_color">#9AFF00</data>
      <data key="v_label">HERC5</data>
      <data key="v_size">5.5</data>
    </node>
    <node id="n29">
      <data key="v_name">IGF2</data>
      <data key="v_shape">circle</data>
      <data key="v_label.font">1</data>
      <data key="v_color">#52FF00</data>
      <data key="v_label">IGF2</data>
      <data key="v_size">5.5</data>
    </node>
    <node id="n30">
      <data key="v_name">ITGB2</data>
      <data key="v_shape">circle</data>
      <data key="v_label.font">1</data>
      <data key="v_color">#67FF00</data>
      <data key="v_label">ITGB2</data>
      <data key="v_size">5.5</data>
    </node>
    <node id="n31">
      <data key="v_name">LOC100684769</data>
      <data key="v_shape">circle</data>
      <data key="v_label.font">1</data>
      <data key="v_color">#A4FF00</data>
      <data key="v_label">LOC100684769</data>
      <data key="v_size">5.5</data>
    </node>
    <node id="n32">
      <data key="v_name">LOC475935</data>
      <data key="v_shape">circle</data>
      <data key="v_label.font">1</data>
      <data key="v_color">#AAFF00</data>
      <data key="v_label">LOC475935</data>
      <data key="v_size">5.5</data>
    </node>
    <node id="n33">
      <data key="v_name">LOC485869</data>
      <data key="v_shape">circle</data>
      <data key="v_label.font">1</data>
      <data key="v_color">#A4FF00</data>
      <data key="v_label">LOC485869</data>
      <data key="v_size">5.5</data>
    </node>
    <node id="n34">
      <data key="v_name">LOC488947</data>
      <data key="v_shape">circle</data>
      <data key="v_label.font">1</data>
      <data key="v_color">#00FF00</data>
      <data key="v_label">LOC488947</data>
      <data key="v_size">5.5</data>
    </node>
    <node id="n35">
      <data key="v_name">MMP2</data>
      <data key="v_shape">circle</data>
      <data key="v_label.font">1</data>
      <data key="v_color">#00FF00</data>
      <data key="v_label">MMP2</data>
      <data key="v_size">5.5</data>
    </node>
    <node id="n36">
      <data key="v_name">MNDA</data>
      <data key="v_shape">circle</data>
      <data key="v_label.font">1</data>
      <data key="v_color">#9FFF00</data>
      <data key="v_label">MNDA</data>
      <data key="v_size">5.5</data>
    </node>
    <node id="n37">
      <data key="v_name">MUC20</data>
      <data key="v_shape">circle</data>
      <data key="v_label.font">1</data>
      <data key="v_color">#9FFF00</data>
      <data key="v_label">MUC20</data>
      <data key="v_size">5.5</data>
    </node>
    <node id="n38">
      <data key="v_name">MUC5AC</data>
      <data key="v_shape">circle</data>
      <data key="v_label.font">1</data>
      <data key="v_color">#5CFF00</data>
      <data key="v_label">MUC5AC</data>
      <data key="v_size">5.5</data>
    </node>
    <node id="n39">
      <data key="v_name">MUC5B</data>
      <data key="v_shape">circle</data>
      <data key="v_label.font">1</data>
      <data key="v_color">#24FF00</data>
      <data key="v_label">MUC5B</data>
      <data key="v_size">5.5</data>
    </node>
    <node id="n40">
      <data key="v_name">PADI2</data>
      <data key="v_shape">circle</data>
      <data key="v_label.font">1</data>
      <data key="v_color">#A4FF00</data>
      <data key="v_label">PADI2</data>
      <data key="v_size">5.5</data>
    </node>
    <node id="n41">
      <data key="v_name">RARRES2</data>
      <data key="v_shape">circle</data>
      <data key="v_label.font">1</data>
      <data key="v_color">#AAFF00</data>
      <data key="v_label">RARRES2</data>
      <data key="v_size">5.5</data>
    </node>
    <node id="n42">
      <data key="v_name">SCGB1A1</data>
      <data key="v_shape">circle</data>
      <data key="v_label.font">1</data>
      <data key="v_color">#3DFF00</data>
      <data key="v_label">SCGB1A1</data>
      <data key="v_size">5.5</data>
    </node>
    <node id="n43">
      <data key="v_name">TP73</data>
      <data key="v_shape">circle</data>
      <data key="v_label.font">1</data>
      <data key="v_color">#00FF00</data>
      <data key="v_label">TP73</data>
      <data key="v_size">5.5</data>
    </node>
    <node id="n44">
      <data key="v_name">TRIM6</data>
      <data key="v_shape">circle</data>
      <data key="v_label.font">1</data>
      <data key="v_color">#00FF00</data>
      <data key="v_label">TRIM6</data>
      <data key="v_size">5.5</data>
    </node>
    <node id="n45">
      <data key="v_name">VSIR</data>
      <data key="v_shape">circle</data>
      <data key="v_label.font">1</data>
      <data key="v_color">#AAFF00</data>
      <data key="v_label">VSIR</data>
      <data key="v_size">5.5</data>
    </node>
    <node id="n46">
      <data key="v_name">ACP5</data>
      <data key="v_shape">circle</data>
      <data key="v_label.font">1</data>
      <data key="v_color">#9FFF00</data>
      <data key="v_label">ACP5</data>
      <data key="v_size">5.5</data>
    </node>
    <node id="n47">
      <data key="v_name">BCL2L1</data>
      <data key="v_shape">circle</data>
      <data key="v_label.font">1</data>
      <data key="v_color">#85FF00</data>
      <data key="v_label">BCL2L1</data>
      <data key="v_size">5.5</data>
    </node>
    <node id="n48">
      <data key="v_name">CCL26</data>
      <data key="v_shape">circle</data>
      <data key="v_label.font">1</data>
      <data key="v_color">#00FF00</data>
      <data key="v_label">CCL26</data>
      <data key="v_size">5.5</data>
    </node>
    <node id="n49">
      <data key="v_name">CDKN2B_1</data>
      <data key="v_shape">circle</data>
      <data key="v_label.font">1</data>
      <data key="v_color">#AAFF00</data>
      <data key="v_label">CDKN2B_1</data>
      <data key="v_size">5.5</data>
    </node>
    <node id="n50">
      <data key="v_name">ENTPD2</data>
      <data key="v_shape">circle</data>
      <data key="v_label.font">1</data>
      <data key="v_color">#80FF00</data>
      <data key="v_label">ENTPD2</data>
      <data key="v_size">5.5</data>
    </node>
    <node id="n51">
      <data key="v_name">KCNJ11</data>
      <data key="v_shape">circle</data>
      <data key="v_label.font">1</data>
      <data key="v_color">#95FF00</data>
      <data key="v_label">KCNJ11</data>
      <data key="v_size">5.5</data>
    </node>
    <node id="n52">
      <data key="v_name">NR5A2</data>
      <data key="v_shape">circle</data>
      <data key="v_label.font">1</data>
      <data key="v_color">#00FF00</data>
      <data key="v_label">NR5A2</data>
      <data key="v_size">5.5</data>
    </node>
    <node id="n53">
      <data key="v_name">RTN4R</data>
      <data key="v_shape">circle</data>
      <data key="v_label.font">1</data>
      <data key="v_color">#9AFF00</data>
      <data key="v_label">RTN4R</data>
      <data key="v_size">5.5</data>
    </node>
    <node id="n54">
      <data key="v_name">TNFRSF19</data>
      <data key="v_shape">circle</data>
      <data key="v_label.font">1</data>
      <data key="v_color">#AFFF00</data>
      <data key="v_label">TNFRSF19</data>
      <data key="v_size">5.5</data>
    </node>
    <node id="n55">
      <data key="v_name">ARHGEF26</data>
      <data key="v_shape">circle</data>
      <data key="v_label.font">1</data>
      <data key="v_color">#AFFF00</data>
      <data key="v_label">ARHGEF26</data>
      <data key="v_size">5.5</data>
    </node>
    <node id="n56">
      <data key="v_name">IGFBP5</data>
      <data key="v_shape">circle</data>
      <data key="v_label.font">1</data>
      <data key="v_color">#00FF00</data>
      <data key="v_label">IGFBP5</data>
      <data key="v_size">5.5</data>
    </node>
    <node id="n57">
      <data key="v_name">LRIG1</data>
      <data key="v_shape">circle</data>
      <data key="v_label.font">1</data>
      <data key="v_color">#AFFF00</data>
      <data key="v_label">LRIG1</data>
      <data key="v_size">5.5</data>
    </node>
    <node id="n58">
      <data key="v_name">ABCC8</data>
      <data key="v_shape">circle</data>
      <data key="v_label.font">1</data>
      <data key="v_color">#95FF00</data>
      <data key="v_label">ABCC8</data>
      <data key="v_size">5.5</data>
    </node>
    <node id="n59">
      <data key="v_name">ABO</data>
      <data key="v_shape">circle</data>
      <data key="v_label.font">1</data>
      <data key="v_color">#00FF00</data>
      <data key="v_label">ABO</data>
      <data key="v_size">5.5</data>
    </node>
    <edge source="n0" target="n10">
    </edge>
    <edge source="n0" target="n11">
    </edge>
    <edge source="n0" target="n12">
    </edge>
    <edge source="n0" target="n13">
    </edge>
    <edge source="n0" target="n14">
    </edge>
    <edge source="n0" target="n15">
    </edge>
    <edge source="n0" target="n16">
    </edge>
    <edge source="n1" target="n10">
    </edge>
    <edge source="n1" target="n11">
    </edge>
    <edge source="n1" target="n12">
    </edge>
    <edge source="n1" target="n13">
    </edge>
    <edge source="n1" target="n14">
    </edge>
    <edge source="n1" target="n15">
    </edge>
    <edge source="n1" target="n17">
    </edge>
    <edge source="n1" target="n16">
    </edge>
    <edge source="n2" target="n18">
    </edge>
    <edge source="n2" target="n19">
    </edge>
    <edge source="n2" target="n20">
    </edge>
    <edge source="n2" target="n21">
    </edge>
    <edge source="n2" target="n22">
    </edge>
    <edge source="n2" target="n23">
    </edge>
    <edge source="n2" target="n11">
    </edge>
    <edge source="n2" target="n24">
    </edge>
    <edge source="n2" target="n12">
    </edge>
    <edge source="n2" target="n25">
    </edge>
    <edge source="n2" target="n26">
    </edge>
    <edge source="n2" target="n27">
    </edge>
    <edge source="n2" target="n28">
    </edge>
    <edge source="n2" target="n29">
    </edge>
    <edge source="n2" target="n30">
    </edge>
    <edge source="n2" target="n31">
    </edge>
    <edge source="n2" target="n32">
    </edge>
    <edge source="n2" target="n33">
    </edge>
    <edge source="n2" target="n34">
    </edge>
    <edge source="n2" target="n35">
    </edge>
    <edge source="n2" target="n36">
    </edge>
    <edge source="n2" target="n37">
    </edge>
    <edge source="n2" target="n38">
    </edge>
    <edge source="n2" target="n39">
    </edge>
    <edge source="n2" target="n40">
    </edge>
    <edge source="n2" target="n14">
    </edge>
    <edge source="n2" target="n41">
    </edge>
    <edge source="n2" target="n42">
    </edge>
    <edge source="n2" target="n17">
    </edge>
    <edge source="n2" target="n43">
    </edge>
    <edge source="n2" target="n44">
    </edge>
    <edge source="n2" target="n45">
    </edge>
    <edge source="n3" target="n46">
    </edge>
    <edge source="n3" target="n47">
    </edge>
    <edge source="n3" target="n18">
    </edge>
    <edge source="n3" target="n19">
    </edge>
    <edge source="n3" target="n48">
    </edge>
    <edge source="n3" target="n49">
    </edge>
    <edge source="n3" target="n21">
    </edge>
    <edge source="n3" target="n22">
    </edge>
    <edge source="n3" target="n23">
    </edge>
    <edge source="n3" target="n11">
    </edge>
    <edge source="n3" target="n50">
    </edge>
    <edge source="n3" target="n30">
    </edge>
    <edge source="n3" target="n51">
    </edge>
    <edge source="n3" target="n31">
    </edge>
    <edge source="n3" target="n32">
    </edge>
    <edge source="n3" target="n33">
    </edge>
    <edge source="n3" target="n34">
    </edge>
    <edge source="n3" target="n35">
    </edge>
    <edge source="n3" target="n52">
    </edge>
    <edge source="n3" target="n40">
    </edge>
    <edge source="n3" target="n53">
    </edge>
    <edge source="n3" target="n42">
    </edge>
    <edge source="n3" target="n15">
    </edge>
    <edge source="n3" target="n17">
    </edge>
    <edge source="n3" target="n54">
    </edge>
    <edge source="n3" target="n44">
    </edge>
    <edge source="n4" target="n10">
    </edge>
    <edge source="n4" target="n55">
    </edge>
    <edge source="n4" target="n47">
    </edge>
    <edge source="n4" target="n19">
    </edge>
    <edge source="n4" target="n48">
    </edge>
    <edge source="n4" target="n49">
    </edge>
    <edge source="n4" target="n20">
    </edge>
    <edge source="n4" target="n21">
    </edge>
    <edge source="n4" target="n22">
    </edge>
    <edge source="n4" target="n11">
    </edge>
    <edge source="n4" target="n12">
    </edge>
    <edge source="n4" target="n26">
    </edge>
    <edge source="n4" target="n27">
    </edge>
    <edge source="n4" target="n29">
    </edge>
    <edge source="n4" target="n56">
    </edge>
    <edge source="n4" target="n30">
    </edge>
    <edge source="n4" target="n31">
    </edge>
    <edge source="n4" target="n33">
    </edge>
    <edge source="n4" target="n57">
    </edge>
    <edge source="n4" target="n35">
    </edge>
    <edge source="n4" target="n36">
    </edge>
    <edge source="n4" target="n37">
    </edge>
    <edge source="n4" target="n38">
    </edge>
    <edge source="n4" target="n39">
    </edge>
    <edge source="n4" target="n14">
    </edge>
    <edge source="n4" target="n41">
    </edge>
    <edge source="n4" target="n53">
    </edge>
    <edge source="n4" target="n17">
    </edge>
    <edge source="n4" target="n54">
    </edge>
    <edge source="n4" target="n43">
    </edge>
    <edge source="n4" target="n44">
    </edge>
    <edge source="n4" target="n45">
    </edge>
    <edge source="n5" target="n46">
    </edge>
    <edge source="n5" target="n10">
    </edge>
    <edge source="n5" target="n19">
    </edge>
    <edge source="n5" target="n20">
    </edge>
    <edge source="n5" target="n24">
    </edge>
    <edge source="n5" target="n12">
    </edge>
    <edge source="n5" target="n27">
    </edge>
    <edge source="n5" target="n28">
    </edge>
    <edge source="n5" target="n29">
    </edge>
    <edge source="n5" target="n30">
    </edge>
    <edge source="n5" target="n31">
    </edge>
    <edge source="n5" target="n33">
    </edge>
    <edge source="n5" target="n34">
    </edge>
    <edge source="n5" target="n35">
    </edge>
    <edge source="n5" target="n37">
    </edge>
    <edge source="n5" target="n38">
    </edge>
    <edge source="n5" target="n39">
    </edge>
    <edge source="n5" target="n14">
    </edge>
    <edge source="n5" target="n42">
    </edge>
    <edge source="n5" target="n17">
    </edge>
    <edge source="n5" target="n44">
    </edge>
    <edge source="n6" target="n58">
    </edge>
    <edge source="n6" target="n59">
    </edge>
    <edge source="n6" target="n46">
    </edge>
    <edge source="n6" target="n10">
    </edge>
    <edge source="n6" target="n21">
    </edge>
    <edge source="n6" target="n11">
    </edge>
    <edge source="n6" target="n50">
    </edge>
    <edge source="n6" target="n26">
    </edge>
    <edge source="n6" target="n29">
    </edge>
    <edge source="n6" target="n51">
    </edge>
    <edge source="n6" target="n31">
    </edge>
    <edge source="n6" target="n33">
    </edge>
    <edge source="n6" target="n35">
    </edge>
    <edge source="n6" target="n52">
    </edge>
    <edge source="n6" target="n40">
    </edge>
    <edge source="n6" target="n14">
    </edge>
    <edge source="n6" target="n42">
    </edge>
    <edge source="n6" target="n15">
    </edge>
    <edge source="n6" target="n17">
    </edge>
    <edge source="n6" target="n44">
    </edge>
    <edge source="n7" target="n25">
    </edge>
    <edge source="n7" target="n56">
    </edge>
    <edge source="n7" target="n57">
    </edge>
    <edge source="n7" target="n54">
    </edge>
    <edge source="n8" target="n59">
    </edge>
    <edge source="n8" target="n46">
    </edge>
    <edge source="n8" target="n10">
    </edge>
    <edge source="n8" target="n55">
    </edge>
    <edge source="n8" target="n18">
    </edge>
    <edge source="n8" target="n19">
    </edge>
    <edge source="n8" target="n48">
    </edge>
    <edge source="n8" target="n20">
    </edge>
    <edge source="n8" target="n21">
    </edge>
    <edge source="n8" target="n22">
    </edge>
    <edge source="n8" target="n11">
    </edge>
    <edge source="n8" target="n24">
    </edge>
    <edge source="n8" target="n12">
    </edge>
    <edge source="n8" target="n25">
    </edge>
    <edge source="n8" target="n27">
    </edge>
    <edge source="n8" target="n28">
    </edge>
    <edge source="n8" target="n29">
    </edge>
    <edge source="n8" target="n30">
    </edge>
    <edge source="n8" target="n31">
    </edge>
    <edge source="n8" target="n32">
    </edge>
    <edge source="n8" target="n33">
    </edge>
    <edge source="n8" target="n34">
    </edge>
    <edge source="n8" target="n35">
    </edge>
    <edge source="n8" target="n36">
    </edge>
    <edge source="n8" target="n37">
    </edge>
    <edge source="n8" target="n38">
    </edge>
    <edge source="n8" target="n39">
    </edge>
    <edge source="n8" target="n14">
    </edge>
    <edge source="n8" target="n41">
    </edge>
    <edge source="n8" target="n42">
    </edge>
    <edge source="n8" target="n17">
    </edge>
    <edge source="n8" target="n43">
    </edge>
    <edge source="n8" target="n44">
    </edge>
    <edge source="n9" target="n58">
    </edge>
    <edge source="n9" target="n10">
    </edge>
    <edge source="n9" target="n11">
    </edge>
    <edge source="n9" target="n12">
    </edge>
    <edge source="n9" target="n53">
    </edge>
    <edge source="n9" target="n15">
    </edge>
    <edge source="n9" target="n16">
    </edge>
  </graph>
</graphml>
