# Supplementary material for: Tumorigenicity decrease in Bcl-xL deficient MDCK cells ensuring the safety for influenza vaccine production
Source: PLoS One. 2024 Dec 16;19(12):e0311069. doi: 10.1371/journal.pone.0311069 (PMC11649150; doi:10.1371/journal.pone.0311069)
Supplement: S1 File — (ZIP) [file pone.0311069.s002.zip › S2_File/2_GO_enrichment/network/B_vs_A.down_CC_enrichment_network.graphml]

<?xml version="1.0" encoding="UTF-8"?>
<graphml xmlns="http://graphml.graphdrawing.org/xmlns"
         xmlns:xsi="http://www.w3.org/2001/XMLSchema-instance"
         xsi:schemaLocation="http://graphml.graphdrawing.org/xmlns
         http://graphml.graphdrawing.org/xmlns/1.0/graphml.xsd">
<!-- Created by igraph -->
  <key id="v_name" for="node" attr.name="name" attr.type="string"/>
  <key id="v_shape" for="node" attr.name="shape" attr.type="string"/>
  <key id="v_label.font" for="node" attr.name="label.font" attr.type="double"/>
  <key id="v_color" for="node" attr.name="color" attr.type="string"/>
  <key id="v_label" for="node" attr.name="label" attr.type="string"/>
  <key id="v_size" for="node" attr.name="size" attr.type="double"/>
  <graph id="G" edgedefault="undirected">
    <node id="n0">
      <data key="v_name">GO:0005576</data>
      <data key="v_shape">square</data>
      <data key="v_label.font">3</data>
      <data key="v_color">#A459EC</data>
      <data key="v_label">extracellular region</data>
      <data key="v_size">8.4262647547021</data>
    </node>
    <node id="n1">
      <data key="v_name">GO:0012505</data>
      <data key="v_shape">square</data>
      <data key="v_label.font">3</data>
      <data key="v_color">#A461EC</data>
      <data key="v_label">endomembrane system</data>
      <data key="v_size">9.14974711950468</data>
    </node>
    <node id="n2">
      <data key="v_name">GO:0005796</data>
      <data key="v_shape">square</data>
      <data key="v_label.font">3</data>
      <data key="v_color">#A462EC</data>
      <data key="v_label">Golgi lumen</data>
      <data key="v_size">5.8073549220576</data>
    </node>
    <node id="n3">
      <data key="v_name">GO:0044421</data>
      <data key="v_shape">square</data>
      <data key="v_label.font">3</data>
      <data key="v_color">#A571EB</data>
      <data key="v_label">extracellular region part</data>
      <data key="v_size">8.04439411935845</data>
    </node>
    <node id="n4">
      <data key="v_name">GO:0099503</data>
      <data key="v_shape">square</data>
      <data key="v_label.font">3</data>
      <data key="v_color">#A67BEB</data>
      <data key="v_label">secretory vesicle</data>
      <data key="v_size">7.64385618977472</data>
    </node>
    <node id="n5">
      <data key="v_name">GO:0031012</data>
      <data key="v_shape">square</data>
      <data key="v_label.font">3</data>
      <data key="v_color">#A89EE9</data>
      <data key="v_label">extracellular matrix</data>
      <data key="v_size">6.58496250072116</data>
    </node>
    <node id="n6">
      <data key="v_name">GO:0044459</data>
      <data key="v_shape">square</data>
      <data key="v_label.font">3</data>
      <data key="v_color">#A9A9E8</data>
      <data key="v_label">plasma membrane part</data>
      <data key="v_size">8.61470984411521</data>
    </node>
    <node id="n7">
      <data key="v_name">GO:0030141</data>
      <data key="v_shape">square</data>
      <data key="v_label.font">3</data>
      <data key="v_color">#A9A9E8</data>
      <data key="v_label">secretory granule</data>
      <data key="v_size">7.39231742277876</data>
    </node>
    <node id="n8">
      <data key="v_name">GO:0044425</data>
      <data key="v_shape">square</data>
      <data key="v_label.font">3</data>
      <data key="v_color">#AAAFE8</data>
      <data key="v_label">membrane part</data>
      <data key="v_size">9.20945336562895</data>
    </node>
    <node id="n9">
      <data key="v_name">GO:0005615</data>
      <data key="v_shape">square</data>
      <data key="v_label.font">3</data>
      <data key="v_color">#AAB8E7</data>
      <data key="v_label">extracellular space</data>
      <data key="v_size">7.75488750216347</data>
    </node>
    <node id="n10">
      <data key="v_name">ACHE</data>
      <data key="v_shape">circle</data>
      <data key="v_label.font">1</data>
      <data key="v_color">#95FF00</data>
      <data key="v_label">ACHE</data>
      <data key="v_size">5.5</data>
    </node>
    <node id="n11">
      <data key="v_name">ACP5</data>
      <data key="v_shape">circle</data>
      <data key="v_label.font">1</data>
      <data key="v_color">#9FFF00</data>
      <data key="v_label">ACP5</data>
      <data key="v_size">5.5</data>
    </node>
    <node id="n12">
      <data key="v_name">CCL24</data>
      <data key="v_shape">circle</data>
      <data key="v_label.font">1</data>
      <data key="v_color">#AFFF00</data>
      <data key="v_label">CCL24</data>
      <data key="v_size">5.5</data>
    </node>
    <node id="n13">
      <data key="v_name">CCL26</data>
      <data key="v_shape">circle</data>
      <data key="v_label.font">1</data>
      <data key="v_color">#00FF00</data>
      <data key="v_label">CCL26</data>
      <data key="v_size">5.5</data>
    </node>
    <node id="n14">
      <data key="v_name">COL18A1</data>
      <data key="v_shape">circle</data>
      <data key="v_label.font">1</data>
      <data key="v_color">#8BFF00</data>
      <data key="v_label">COL18A1</data>
      <data key="v_size">5.5</data>
    </node>
    <node id="n15">
      <data key="v_name">COL27A1</data>
      <data key="v_shape">circle</data>
      <data key="v_label.font">1</data>
      <data key="v_color">#90FF00</data>
      <data key="v_label">COL27A1</data>
      <data key="v_size">5.5</data>
    </node>
    <node id="n16">
      <data key="v_name">CXCL10</data>
      <data key="v_shape">circle</data>
      <data key="v_label.font">1</data>
      <data key="v_color">#00FF00</data>
      <data key="v_label">CXCL10</data>
      <data key="v_size">5.5</data>
    </node>
    <node id="n17">
      <data key="v_name">CYP4A11</data>
      <data key="v_shape">circle</data>
      <data key="v_label.font">1</data>
      <data key="v_color">#AFFF00</data>
      <data key="v_label">CYP4A11</data>
      <data key="v_size">5.5</data>
    </node>
    <node id="n18">
      <data key="v_name">CYP4A38</data>
      <data key="v_shape">circle</data>
      <data key="v_label.font">1</data>
      <data key="v_color">#A4FF00</data>
      <data key="v_label">CYP4A38</data>
      <data key="v_size">5.5</data>
    </node>
    <node id="n19">
      <data key="v_name">DPEP1</data>
      <data key="v_shape">circle</data>
      <data key="v_label.font">1</data>
      <data key="v_color">#7BFF00</data>
      <data key="v_label">DPEP1</data>
      <data key="v_size">5.5</data>
    </node>
    <node id="n20">
      <data key="v_name">DPP7</data>
      <data key="v_shape">circle</data>
      <data key="v_label.font">1</data>
      <data key="v_color">#A4FF00</data>
      <data key="v_label">DPP7</data>
      <data key="v_size">5.5</data>
    </node>
    <node id="n21">
      <data key="v_name">EDN1</data>
      <data key="v_shape">circle</data>
      <data key="v_label.font">1</data>
      <data key="v_color">#A4FF00</data>
      <data key="v_label">EDN1</data>
      <data key="v_size">5.5</data>
    </node>
    <node id="n22">
      <data key="v_name">ENTPD2</data>
      <data key="v_shape">circle</data>
      <data key="v_label.font">1</data>
      <data key="v_color">#80FF00</data>
      <data key="v_label">ENTPD2</data>
      <data key="v_size">5.5</data>
    </node>
    <node id="n23">
      <data key="v_name">F2</data>
      <data key="v_shape">circle</data>
      <data key="v_label.font">1</data>
      <data key="v_color">#76FF00</data>
      <data key="v_label">F2</data>
      <data key="v_size">5.5</data>
    </node>
    <node id="n24">
      <data key="v_name">FLRT3</data>
      <data key="v_shape">circle</data>
      <data key="v_label.font">1</data>
      <data key="v_color">#AFFF00</data>
      <data key="v_label">FLRT3</data>
      <data key="v_size">5.5</data>
    </node>
    <node id="n25">
      <data key="v_name">GPLD1</data>
      <data key="v_shape">circle</data>
      <data key="v_label.font">1</data>
      <data key="v_color">#AAFF00</data>
      <data key="v_label">GPLD1</data>
      <data key="v_size">5.5</data>
    </node>
    <node id="n26">
      <data key="v_name">HABP2</data>
      <data key="v_shape">circle</data>
      <data key="v_label.font">1</data>
      <data key="v_color">#00FF00</data>
      <data key="v_label">HABP2</data>
      <data key="v_size">5.5</data>
    </node>
    <node id="n27">
      <data key="v_name">IGF2</data>
      <data key="v_shape">circle</data>
      <data key="v_label.font">1</data>
      <data key="v_color">#52FF00</data>
      <data key="v_label">IGF2</data>
      <data key="v_size">5.5</data>
    </node>
    <node id="n28">
      <data key="v_name">IGFBP5</data>
      <data key="v_shape">circle</data>
      <data key="v_label.font">1</data>
      <data key="v_color">#00FF00</data>
      <data key="v_label">IGFBP5</data>
      <data key="v_size">5.5</data>
    </node>
    <node id="n29">
      <data key="v_name">ITGB2</data>
      <data key="v_shape">circle</data>
      <data key="v_label.font">1</data>
      <data key="v_color">#67FF00</data>
      <data key="v_label">ITGB2</data>
      <data key="v_size">5.5</data>
    </node>
    <node id="n30">
      <data key="v_name">LOC485869</data>
      <data key="v_shape">circle</data>
      <data key="v_label.font">1</data>
      <data key="v_color">#A4FF00</data>
      <data key="v_label">LOC485869</data>
      <data key="v_size">5.5</data>
    </node>
    <node id="n31">
      <data key="v_name">LRFN2</data>
      <data key="v_shape">circle</data>
      <data key="v_label.font">1</data>
      <data key="v_color">#00FF00</data>
      <data key="v_label">LRFN2</data>
      <data key="v_size">5.5</data>
    </node>
    <node id="n32">
      <data key="v_name">MMP2</data>
      <data key="v_shape">circle</data>
      <data key="v_label.font">1</data>
      <data key="v_color">#00FF00</data>
      <data key="v_label">MMP2</data>
      <data key="v_size">5.5</data>
    </node>
    <node id="n33">
      <data key="v_name">MNDA</data>
      <data key="v_shape">circle</data>
      <data key="v_label.font">1</data>
      <data key="v_color">#9FFF00</data>
      <data key="v_label">MNDA</data>
      <data key="v_size">5.5</data>
    </node>
    <node id="n34">
      <data key="v_name">MUC5AC</data>
      <data key="v_shape">circle</data>
      <data key="v_label.font">1</data>
      <data key="v_color">#5CFF00</data>
      <data key="v_label">MUC5AC</data>
      <data key="v_size">5.5</data>
    </node>
    <node id="n35">
      <data key="v_name">MUC5B</data>
      <data key="v_shape">circle</data>
      <data key="v_label.font">1</data>
      <data key="v_color">#24FF00</data>
      <data key="v_label">MUC5B</data>
      <data key="v_size">5.5</data>
    </node>
    <node id="n36">
      <data key="v_name">PADI2</data>
      <data key="v_shape">circle</data>
      <data key="v_label.font">1</data>
      <data key="v_color">#A4FF00</data>
      <data key="v_label">PADI2</data>
      <data key="v_size">5.5</data>
    </node>
    <node id="n37">
      <data key="v_name">PIGR</data>
      <data key="v_shape">circle</data>
      <data key="v_label.font">1</data>
      <data key="v_color">#67FF00</data>
      <data key="v_label">PIGR</data>
      <data key="v_size">5.5</data>
    </node>
    <node id="n38">
      <data key="v_name">PODNL1</data>
      <data key="v_shape">circle</data>
      <data key="v_label.font">1</data>
      <data key="v_color">#00FF00</data>
      <data key="v_label">PODNL1</data>
      <data key="v_size">5.5</data>
    </node>
    <node id="n39">
      <data key="v_name">PROS1</data>
      <data key="v_shape">circle</data>
      <data key="v_label.font">1</data>
      <data key="v_color">#00FF00</data>
      <data key="v_label">PROS1</data>
      <data key="v_size">5.5</data>
    </node>
    <node id="n40">
      <data key="v_name">RARRES2</data>
      <data key="v_shape">circle</data>
      <data key="v_label.font">1</data>
      <data key="v_color">#AAFF00</data>
      <data key="v_label">RARRES2</data>
      <data key="v_size">5.5</data>
    </node>
    <node id="n41">
      <data key="v_name">SCGB1A1</data>
      <data key="v_shape">circle</data>
      <data key="v_label.font">1</data>
      <data key="v_color">#3DFF00</data>
      <data key="v_label">SCGB1A1</data>
      <data key="v_size">5.5</data>
    </node>
    <node id="n42">
      <data key="v_name">SCNN1A</data>
      <data key="v_shape">circle</data>
      <data key="v_label.font">1</data>
      <data key="v_color">#AFFF00</data>
      <data key="v_label">SCNN1A</data>
      <data key="v_size">5.5</data>
    </node>
    <node id="n43">
      <data key="v_name">SELENOP</data>
      <data key="v_shape">circle</data>
      <data key="v_label.font">1</data>
      <data key="v_color">#1EFF00</data>
      <data key="v_label">SELENOP</data>
      <data key="v_size">5.5</data>
    </node>
    <node id="n44">
      <data key="v_name">TFPI</data>
      <data key="v_shape">circle</data>
      <data key="v_label.font">1</data>
      <data key="v_color">#00FF00</data>
      <data key="v_label">TFPI</data>
      <data key="v_size">5.5</data>
    </node>
    <node id="n45">
      <data key="v_name">TMPRSS11D</data>
      <data key="v_shape">circle</data>
      <data key="v_label.font">1</data>
      <data key="v_color">#AFFF00</data>
      <data key="v_label">TMPRSS11D</data>
      <data key="v_size">5.5</data>
    </node>
    <node id="n46">
      <data key="v_name">TMPRSS6</data>
      <data key="v_shape">circle</data>
      <data key="v_label.font">1</data>
      <data key="v_color">#80FF00</data>
      <data key="v_label">TMPRSS6</data>
      <data key="v_size">5.5</data>
    </node>
    <node id="n47">
      <data key="v_name">ABCC8</data>
      <data key="v_shape">circle</data>
      <data key="v_label.font">1</data>
      <data key="v_color">#95FF00</data>
      <data key="v_label">ABCC8</data>
      <data key="v_size">5.5</data>
    </node>
    <node id="n48">
      <data key="v_name">ADRB2</data>
      <data key="v_shape">circle</data>
      <data key="v_label.font">1</data>
      <data key="v_color">#9AFF00</data>
      <data key="v_label">ADRB2</data>
      <data key="v_size">5.5</data>
    </node>
    <node id="n49">
      <data key="v_name">ANXA13</data>
      <data key="v_shape">circle</data>
      <data key="v_label.font">1</data>
      <data key="v_color">#9FFF00</data>
      <data key="v_label">ANXA13</data>
      <data key="v_size">5.5</data>
    </node>
    <node id="n50">
      <data key="v_name">ATP8B3</data>
      <data key="v_shape">circle</data>
      <data key="v_label.font">1</data>
      <data key="v_color">#A4FF00</data>
      <data key="v_label">ATP8B3</data>
      <data key="v_size">5.5</data>
    </node>
    <node id="n51">
      <data key="v_name">ATP8B4</data>
      <data key="v_shape">circle</data>
      <data key="v_label.font">1</data>
      <data key="v_color">#9AFF00</data>
      <data key="v_label">ATP8B4</data>
      <data key="v_size">5.5</data>
    </node>
    <node id="n52">
      <data key="v_name">B3GNT3</data>
      <data key="v_shape">circle</data>
      <data key="v_label.font">1</data>
      <data key="v_color">#00FF00</data>
      <data key="v_label">B3GNT3</data>
      <data key="v_size">5.5</data>
    </node>
    <node id="n53">
      <data key="v_name">BMF</data>
      <data key="v_shape">circle</data>
      <data key="v_label.font">1</data>
      <data key="v_color">#AAFF00</data>
      <data key="v_label">BMF</data>
      <data key="v_size">5.5</data>
    </node>
    <node id="n54">
      <data key="v_name">BST2</data>
      <data key="v_shape">circle</data>
      <data key="v_label.font">1</data>
      <data key="v_color">#AFFF00</data>
      <data key="v_label">BST2</data>
      <data key="v_size">5.5</data>
    </node>
    <node id="n55">
      <data key="v_name">CHRNB4</data>
      <data key="v_shape">circle</data>
      <data key="v_label.font">1</data>
      <data key="v_color">#9AFF00</data>
      <data key="v_label">CHRNB4</data>
      <data key="v_size">5.5</data>
    </node>
    <node id="n56">
      <data key="v_name">DLA-DRA</data>
      <data key="v_shape">circle</data>
      <data key="v_label.font">1</data>
      <data key="v_color">#AAFF00</data>
      <data key="v_label">DLA-DRA</data>
      <data key="v_size">5.5</data>
    </node>
    <node id="n57">
      <data key="v_name">GOLIM4</data>
      <data key="v_shape">circle</data>
      <data key="v_label.font">1</data>
      <data key="v_color">#95FF00</data>
      <data key="v_label">GOLIM4</data>
      <data key="v_size">5.5</data>
    </node>
    <node id="n58">
      <data key="v_name">HS3ST5</data>
      <data key="v_shape">circle</data>
      <data key="v_label.font">1</data>
      <data key="v_color">#71FF00</data>
      <data key="v_label">HS3ST5</data>
      <data key="v_size">5.5</data>
    </node>
    <node id="n59">
      <data key="v_name">KCNJ11</data>
      <data key="v_shape">circle</data>
      <data key="v_label.font">1</data>
      <data key="v_color">#95FF00</data>
      <data key="v_label">KCNJ11</data>
      <data key="v_size">5.5</data>
    </node>
    <node id="n60">
      <data key="v_name">KCNJ2</data>
      <data key="v_shape">circle</data>
      <data key="v_label.font">1</data>
      <data key="v_color">#AFFF00</data>
      <data key="v_label">KCNJ2</data>
      <data key="v_size">5.5</data>
    </node>
    <node id="n61">
      <data key="v_name">LOC100684769</data>
      <data key="v_shape">circle</data>
      <data key="v_label.font">1</data>
      <data key="v_color">#A4FF00</data>
      <data key="v_label">LOC100684769</data>
      <data key="v_size">5.5</data>
    </node>
    <node id="n62">
      <data key="v_name">MCF2L</data>
      <data key="v_shape">circle</data>
      <data key="v_label.font">1</data>
      <data key="v_color">#95FF00</data>
      <data key="v_label">MCF2L</data>
      <data key="v_size">5.5</data>
    </node>
    <node id="n63">
      <data key="v_name">MGST1</data>
      <data key="v_shape">circle</data>
      <data key="v_label.font">1</data>
      <data key="v_color">#00FF00</data>
      <data key="v_label">MGST1</data>
      <data key="v_size">5.5</data>
    </node>
    <node id="n64">
      <data key="v_name">MUC20</data>
      <data key="v_shape">circle</data>
      <data key="v_label.font">1</data>
      <data key="v_color">#9FFF00</data>
      <data key="v_label">MUC20</data>
      <data key="v_size">5.5</data>
    </node>
    <node id="n65">
      <data key="v_name">RTN4R</data>
      <data key="v_shape">circle</data>
      <data key="v_label.font">1</data>
      <data key="v_color">#9AFF00</data>
      <data key="v_label">RTN4R</data>
      <data key="v_size">5.5</data>
    </node>
    <node id="n66">
      <data key="v_name">SLC35G2</data>
      <data key="v_shape">circle</data>
      <data key="v_label.font">1</data>
      <data key="v_color">#AAFF00</data>
      <data key="v_label">SLC35G2</data>
      <data key="v_size">5.5</data>
    </node>
    <node id="n67">
      <data key="v_name">STX1B</data>
      <data key="v_shape">circle</data>
      <data key="v_label.font">1</data>
      <data key="v_color">#A4FF00</data>
      <data key="v_label">STX1B</data>
      <data key="v_size">5.5</data>
    </node>
    <node id="n68">
      <data key="v_name">TLR4</data>
      <data key="v_shape">circle</data>
      <data key="v_label.font">1</data>
      <data key="v_color">#85FF00</data>
      <data key="v_label">TLR4</data>
      <data key="v_size">5.5</data>
    </node>
    <node id="n69">
      <data key="v_name">TRPM8</data>
      <data key="v_shape">circle</data>
      <data key="v_label.font">1</data>
      <data key="v_color">#90FF00</data>
      <data key="v_label">TRPM8</data>
      <data key="v_size">5.5</data>
    </node>
    <node id="n70">
      <data key="v_name">UNC13A</data>
      <data key="v_shape">circle</data>
      <data key="v_label.font">1</data>
      <data key="v_color">#19FF00</data>
      <data key="v_label">UNC13A</data>
      <data key="v_size">5.5</data>
    </node>
    <edge source="n0" target="n10">
    </edge>
    <edge source="n0" target="n11">
    </edge>
    <edge source="n0" target="n12">
    </edge>
    <edge source="n0" target="n13">
    </edge>
    <edge source="n0" target="n14">
    </edge>
    <edge source="n0" target="n15">
    </edge>
    <edge source="n0" target="n16">
    </edge>
    <edge source="n0" target="n17">
    </edge>
    <edge source="n0" target="n18">
    </edge>
    <edge source="n0" target="n19">
    </edge>
    <edge source="n0" target="n20">
    </edge>
    <edge source="n0" target="n21">
    </edge>
    <edge source="n0" target="n22">
    </edge>
    <edge source="n0" target="n23">
    </edge>
    <edge source="n0" target="n24">
    </edge>
    <edge source="n0" target="n25">
    </edge>
    <edge source="n0" target="n26">
    </edge>
    <edge source="n0" target="n27">
    </edge>
    <edge source="n0" target="n28">
    </edge>
    <edge source="n0" target="n29">
    </edge>
    <edge source="n0" target="n30">
    </edge>
    <edge source="n0" target="n31">
    </edge>
    <edge source="n0" target="n32">
    </edge>
    <edge source="n0" target="n33">
    </edge>
    <edge source="n0" target="n34">
    </edge>
    <edge source="n0" target="n35">
    </edge>
    <edge source="n0" target="n36">
    </edge>
    <edge source="n0" target="n37">
    </edge>
    <edge source="n0" target="n38">
    </edge>
    <edge source="n0" target="n39">
    </edge>
    <edge source="n0" target="n40">
    </edge>
    <edge source="n0" target="n41">
    </edge>
    <edge source="n0" target="n42">
    </edge>
    <edge source="n0" target="n43">
    </edge>
    <edge source="n0" target="n44">
    </edge>
    <edge source="n0" target="n45">
    </edge>
    <edge source="n0" target="n46">
    </edge>
    <edge source="n1" target="n47">
    </edge>
    <edge source="n1" target="n10">
    </edge>
    <edge source="n1" target="n48">
    </edge>
    <edge source="n1" target="n49">
    </edge>
    <edge source="n1" target="n50">
    </edge>
    <edge source="n1" target="n51">
    </edge>
    <edge source="n1" target="n52">
    </edge>
    <edge source="n1" target="n53">
    </edge>
    <edge source="n1" target="n54">
    </edge>
    <edge source="n1" target="n55">
    </edge>
    <edge source="n1" target="n14">
    </edge>
    <edge source="n1" target="n15">
    </edge>
    <edge source="n1" target="n17">
    </edge>
    <edge source="n1" target="n18">
    </edge>
    <edge source="n1" target="n56">
    </edge>
    <edge source="n1" target="n19">
    </edge>
    <edge source="n1" target="n20">
    </edge>
    <edge source="n1" target="n21">
    </edge>
    <edge source="n1" target="n22">
    </edge>
    <edge source="n1" target="n23">
    </edge>
    <edge source="n1" target="n57">
    </edge>
    <edge source="n1" target="n58">
    </edge>
    <edge source="n1" target="n27">
    </edge>
    <edge source="n1" target="n28">
    </edge>
    <edge source="n1" target="n29">
    </edge>
    <edge source="n1" target="n59">
    </edge>
    <edge source="n1" target="n60">
    </edge>
    <edge source="n1" target="n61">
    </edge>
    <edge source="n1" target="n62">
    </edge>
    <edge source="n1" target="n63">
    </edge>
    <edge source="n1" target="n33">
    </edge>
    <edge source="n1" target="n64">
    </edge>
    <edge source="n1" target="n34">
    </edge>
    <edge source="n1" target="n35">
    </edge>
    <edge source="n1" target="n36">
    </edge>
    <edge source="n1" target="n37">
    </edge>
    <edge source="n1" target="n39">
    </edge>
    <edge source="n1" target="n40">
    </edge>
    <edge source="n1" target="n65">
    </edge>
    <edge source="n1" target="n41">
    </edge>
    <edge source="n1" target="n42">
    </edge>
    <edge source="n1" target="n43">
    </edge>
    <edge source="n1" target="n66">
    </edge>
    <edge source="n1" target="n67">
    </edge>
    <edge source="n1" target="n68">
    </edge>
    <edge source="n1" target="n69">
    </edge>
    <edge source="n1" target="n70">
    </edge>
    <edge source="n2" target="n23">
    </edge>
    <edge source="n2" target="n57">
    </edge>
    <edge source="n2" target="n58">
    </edge>
    <edge source="n2" target="n64">
    </edge>
    <edge source="n2" target="n34">
    </edge>
    <edge source="n2" target="n35">
    </edge>
    <edge source="n2" target="n39">
    </edge>
    <edge source="n3" target="n10">
    </edge>
    <edge source="n3" target="n11">
    </edge>
    <edge source="n3" target="n12">
    </edge>
    <edge source="n3" target="n13">
    </edge>
    <edge source="n3" target="n14">
    </edge>
    <edge source="n3" target="n15">
    </edge>
    <edge source="n3" target="n16">
    </edge>
    <edge source="n3" target="n17">
    </edge>
    <edge source="n3" target="n18">
    </edge>
    <edge source="n3" target="n19">
    </edge>
    <edge source="n3" target="n21">
    </edge>
    <edge source="n3" target="n22">
    </edge>
    <edge source="n3" target="n23">
    </edge>
    <edge source="n3" target="n24">
    </edge>
    <edge source="n3" target="n25">
    </edge>
    <edge source="n3" target="n26">
    </edge>
    <edge source="n3" target="n27">
    </edge>
    <edge source="n3" target="n28">
    </edge>
    <edge source="n3" target="n29">
    </edge>
    <edge source="n3" target="n30">
    </edge>
    <edge source="n3" target="n31">
    </edge>
    <edge source="n3" target="n32">
    </edge>
    <edge source="n3" target="n34">
    </edge>
    <edge source="n3" target="n35">
    </edge>
    <edge source="n3" target="n37">
    </edge>
    <edge source="n3" target="n38">
    </edge>
    <edge source="n3" target="n39">
    </edge>
    <edge source="n3" target="n40">
    </edge>
    <edge source="n3" target="n41">
    </edge>
    <edge source="n3" target="n42">
    </edge>
    <edge source="n3" target="n43">
    </edge>
    <edge source="n3" target="n44">
    </edge>
    <edge source="n3" target="n46">
    </edge>
    <edge source="n4" target="n47">
    </edge>
    <edge source="n4" target="n49">
    </edge>
    <edge source="n4" target="n50">
    </edge>
    <edge source="n4" target="n51">
    </edge>
    <edge source="n4" target="n53">
    </edge>
    <edge source="n4" target="n54">
    </edge>
    <edge source="n4" target="n55">
    </edge>
    <edge source="n4" target="n20">
    </edge>
    <edge source="n4" target="n21">
    </edge>
    <edge source="n4" target="n27">
    </edge>
    <edge source="n4" target="n29">
    </edge>
    <edge source="n4" target="n59">
    </edge>
    <edge source="n4" target="n63">
    </edge>
    <edge source="n4" target="n33">
    </edge>
    <edge source="n4" target="n35">
    </edge>
    <edge source="n4" target="n36">
    </edge>
    <edge source="n4" target="n37">
    </edge>
    <edge source="n4" target="n39">
    </edge>
    <edge source="n4" target="n40">
    </edge>
    <edge source="n4" target="n41">
    </edge>
    <edge source="n4" target="n42">
    </edge>
    <edge source="n4" target="n43">
    </edge>
    <edge source="n4" target="n67">
    </edge>
    <edge source="n4" target="n70">
    </edge>
    <edge source="n5" target="n10">
    </edge>
    <edge source="n5" target="n14">
    </edge>
    <edge source="n5" target="n15">
    </edge>
    <edge source="n5" target="n22">
    </edge>
    <edge source="n5" target="n23">
    </edge>
    <edge source="n5" target="n24">
    </edge>
    <edge source="n5" target="n25">
    </edge>
    <edge source="n5" target="n29">
    </edge>
    <edge source="n5" target="n32">
    </edge>
    <edge source="n5" target="n35">
    </edge>
    <edge source="n5" target="n38">
    </edge>
    <edge source="n5" target="n40">
    </edge>
    <edge source="n6" target="n47">
    </edge>
    <edge source="n6" target="n10">
    </edge>
    <edge source="n6" target="n48">
    </edge>
    <edge source="n6" target="n49">
    </edge>
    <edge source="n6" target="n52">
    </edge>
    <edge source="n6" target="n54">
    </edge>
    <edge source="n6" target="n55">
    </edge>
    <edge source="n6" target="n16">
    </edge>
    <edge source="n6" target="n17">
    </edge>
    <edge source="n6" target="n18">
    </edge>
    <edge source="n6" target="n56">
    </edge>
    <edge source="n6" target="n19">
    </edge>
    <edge source="n6" target="n22">
    </edge>
    <edge source="n6" target="n24">
    </edge>
    <edge source="n6" target="n29">
    </edge>
    <edge source="n6" target="n59">
    </edge>
    <edge source="n6" target="n60">
    </edge>
    <edge source="n6" target="n61">
    </edge>
    <edge source="n6" target="n62">
    </edge>
    <edge source="n6" target="n64">
    </edge>
    <edge source="n6" target="n37">
    </edge>
    <edge source="n6" target="n65">
    </edge>
    <edge source="n6" target="n42">
    </edge>
    <edge source="n6" target="n66">
    </edge>
    <edge source="n6" target="n67">
    </edge>
    <edge source="n6" target="n44">
    </edge>
    <edge source="n6" target="n68">
    </edge>
    <edge source="n6" target="n45">
    </edge>
    <edge source="n6" target="n69">
    </edge>
    <edge source="n6" target="n70">
    </edge>
    <edge source="n7" target="n50">
    </edge>
    <edge source="n7" target="n51">
    </edge>
    <edge source="n7" target="n53">
    </edge>
    <edge source="n7" target="n54">
    </edge>
    <edge source="n7" target="n55">
    </edge>
    <edge source="n7" target="n20">
    </edge>
    <edge source="n7" target="n21">
    </edge>
    <edge source="n7" target="n27">
    </edge>
    <edge source="n7" target="n29">
    </edge>
    <edge source="n7" target="n59">
    </edge>
    <edge source="n7" target="n63">
    </edge>
    <edge source="n7" target="n33">
    </edge>
    <edge source="n7" target="n35">
    </edge>
    <edge source="n7" target="n36">
    </edge>
    <edge source="n7" target="n37">
    </edge>
    <edge source="n7" target="n39">
    </edge>
    <edge source="n7" target="n40">
    </edge>
    <edge source="n7" target="n41">
    </edge>
    <edge source="n7" target="n42">
    </edge>
    <edge source="n7" target="n43">
    </edge>
    <edge source="n7" target="n67">
    </edge>
    <edge source="n8" target="n47">
    </edge>
    <edge source="n8" target="n10">
    </edge>
    <edge source="n8" target="n11">
    </edge>
    <edge source="n8" target="n48">
    </edge>
    <edge source="n8" target="n49">
    </edge>
    <edge source="n8" target="n50">
    </edge>
    <edge source="n8" target="n51">
    </edge>
    <edge source="n8" target="n52">
    </edge>
    <edge source="n8" target="n54">
    </edge>
    <edge source="n8" target="n55">
    </edge>
    <edge source="n8" target="n16">
    </edge>
    <edge source="n8" target="n17">
    </edge>
    <edge source="n8" target="n18">
    </edge>
    <edge source="n8" target="n56">
    </edge>
    <edge source="n8" target="n19">
    </edge>
    <edge source="n8" target="n22">
    </edge>
    <edge source="n8" target="n24">
    </edge>
    <edge source="n8" target="n57">
    </edge>
    <edge source="n8" target="n58">
    </edge>
    <edge source="n8" target="n29">
    </edge>
    <edge source="n8" target="n59">
    </edge>
    <edge source="n8" target="n60">
    </edge>
    <edge source="n8" target="n61">
    </edge>
    <edge source="n8" target="n62">
    </edge>
    <edge source="n8" target="n63">
    </edge>
    <edge source="n8" target="n64">
    </edge>
    <edge source="n8" target="n37">
    </edge>
    <edge source="n8" target="n39">
    </edge>
    <edge source="n8" target="n65">
    </edge>
    <edge source="n8" target="n42">
    </edge>
    <edge source="n8" target="n66">
    </edge>
    <edge source="n8" target="n67">
    </edge>
    <edge source="n8" target="n44">
    </edge>
    <edge source="n8" target="n68">
    </edge>
    <edge source="n8" target="n45">
    </edge>
    <edge source="n8" target="n46">
    </edge>
    <edge source="n8" target="n69">
    </edge>
    <edge source="n8" target="n70">
    </edge>
    <edge source="n9" target="n10">
    </edge>
    <edge source="n9" target="n11">
    </edge>
    <edge source="n9" target="n12">
    </edge>
    <edge source="n9" target="n13">
    </edge>
    <edge source="n9" target="n16">
    </edge>
    <edge source="n9" target="n17">
    </edge>
    <edge source="n9" target="n18">
    </edge>
    <edge source="n9" target="n19">
    </edge>
    <edge source="n9" target="n21">
    </edge>
    <edge source="n9" target="n23">
    </edge>
    <edge source="n9" target="n24">
    </edge>
    <edge source="n9" target="n25">
    </edge>
    <edge source="n9" target="n26">
    </edge>
    <edge source="n9" target="n27">
    </edge>
    <edge source="n9" target="n28">
    </edge>
    <edge source="n9" target="n30">
    </edge>
    <edge source="n9" target="n31">
    </edge>
    <edge source="n9" target="n32">
    </edge>
    <edge source="n9" target="n34">
    </edge>
    <edge source="n9" target="n37">
    </edge>
    <edge source="n9" target="n39">
    </edge>
    <edge source="n9" target="n40">
    </edge>
    <edge source="n9" target="n41">
    </edge>
    <edge source="n9" target="n42">
    </edge>
    <edge source="n9" target="n43">
    </edge>
    <edge source="n9" target="n44">
    </edge>
    <edge source="n9" target="n46">
    </edge>
  </graph>
</graphml>
