# Supplementary material for: Tumorigenicity decrease in Bcl-xL deficient MDCK cells ensuring the safety for influenza vaccine production
Source: PLoS One. 2024 Dec 16;19(12):e0311069. doi: 10.1371/journal.pone.0311069 (PMC11649150; doi:10.1371/journal.pone.0311069)
Supplement: S1 File — (ZIP) [file pone.0311069.s002.zip › S2_File/2_GO_enrichment/network/B_vs_A.down_MF_enrichment_network.graphml]

<?xml version="1.0" encoding="UTF-8"?>
<graphml xmlns="http://graphml.graphdrawing.org/xmlns"
         xmlns:xsi="http://www.w3.org/2001/XMLSchema-instance"
         xsi:schemaLocation="http://graphml.graphdrawing.org/xmlns
         http://graphml.graphdrawing.org/xmlns/1.0/graphml.xsd">
<!-- Created by igraph -->
  <key id="v_name" for="node" attr.name="name" attr.type="string"/>
  <key id="v_shape" for="node" attr.name="shape" attr.type="string"/>
  <key id="v_label.font" for="node" attr.name="label.font" attr.type="double"/>
  <key id="v_color" for="node" attr.name="color" attr.type="string"/>
  <key id="v_label" for="node" attr.name="label" attr.type="string"/>
  <key id="v_size" for="node" attr.name="size" attr.type="double"/>
  <graph id="G" edgedefault="undirected">
    <node id="n0">
      <data key="v_name">GO:0102116</data>
      <data key="v_shape">square</data>
      <data key="v_label.font">3</data>
      <data key="v_color">#A13BEE</data>
      <data key="v_label">laurate hydroxylase activity</data>
      <data key="v_size">4</data>
    </node>
    <node id="n1">
      <data key="v_name">GO:0103002</data>
      <data key="v_shape">square</data>
      <data key="v_label.font">3</data>
      <data key="v_color">#A13BEE</data>
      <data key="v_label">16-hydroxypalmitate dehydrogenase activity</data>
      <data key="v_size">4</data>
    </node>
    <node id="n2">
      <data key="v_name">GO:0099094</data>
      <data key="v_shape">square</data>
      <data key="v_label.font">3</data>
      <data key="v_color">#A45FEC</data>
      <data key="v_label">ligand-gated cation channel activity</data>
      <data key="v_size">5.8073549220576</data>
    </node>
    <node id="n3">
      <data key="v_name">GO:0042166</data>
      <data key="v_shape">square</data>
      <data key="v_label.font">3</data>
      <data key="v_color">#A682EA</data>
      <data key="v_label">acetylcholine binding</data>
      <data key="v_size">4.58496250072116</data>
    </node>
    <node id="n4">
      <data key="v_name">GO:0046982</data>
      <data key="v_shape">square</data>
      <data key="v_label.font">3</data>
      <data key="v_color">#A789EA</data>
      <data key="v_label">protein heterodimerization activity</data>
      <data key="v_size">7.08746284125034</data>
    </node>
    <node id="n5">
      <data key="v_name">GO:0008405</data>
      <data key="v_shape">square</data>
      <data key="v_label.font">3</data>
      <data key="v_color">#A893E9</data>
      <data key="v_label">arachidonic acid 11,12-epoxygenase activity</data>
      <data key="v_size">4</data>
    </node>
    <node id="n6">
      <data key="v_name">GO:0018685</data>
      <data key="v_shape">square</data>
      <data key="v_label.font">3</data>
      <data key="v_color">#A893E9</data>
      <data key="v_label">alkane 1-monooxygenase activity</data>
      <data key="v_size">4</data>
    </node>
    <node id="n7">
      <data key="v_name">GO:0031728</data>
      <data key="v_shape">square</data>
      <data key="v_label.font">3</data>
      <data key="v_color">#A893E9</data>
      <data key="v_label">CCR3 chemokine receptor binding</data>
      <data key="v_size">4</data>
    </node>
    <node id="n8">
      <data key="v_name">GO:0050051</data>
      <data key="v_shape">square</data>
      <data key="v_label.font">3</data>
      <data key="v_color">#A893E9</data>
      <data key="v_label">leukotriene-B4 20-monooxygenase activity</data>
      <data key="v_size">4</data>
    </node>
    <node id="n9">
      <data key="v_name">GO:0001540</data>
      <data key="v_shape">square</data>
      <data key="v_label.font">3</data>
      <data key="v_color">#AAB4E7</data>
      <data key="v_label">amyloid-beta binding</data>
      <data key="v_size">5.32192809488736</data>
    </node>
    <node id="n10">
      <data key="v_name">CYP4A11</data>
      <data key="v_shape">circle</data>
      <data key="v_label.font">1</data>
      <data key="v_color">#AFFF00</data>
      <data key="v_label">CYP4A11</data>
      <data key="v_size">5.5</data>
    </node>
    <node id="n11">
      <data key="v_name">CYP4A38</data>
      <data key="v_shape">circle</data>
      <data key="v_label.font">1</data>
      <data key="v_color">#A4FF00</data>
      <data key="v_label">CYP4A38</data>
      <data key="v_size">5.5</data>
    </node>
    <node id="n12">
      <data key="v_name">CHRNA7</data>
      <data key="v_shape">circle</data>
      <data key="v_label.font">1</data>
      <data key="v_color">#71FF00</data>
      <data key="v_label">CHRNA7</data>
      <data key="v_size">5.5</data>
    </node>
    <node id="n13">
      <data key="v_name">CHRNB4</data>
      <data key="v_shape">circle</data>
      <data key="v_label.font">1</data>
      <data key="v_color">#9AFF00</data>
      <data key="v_label">CHRNB4</data>
      <data key="v_size">5.5</data>
    </node>
    <node id="n14">
      <data key="v_name">ACHE</data>
      <data key="v_shape">circle</data>
      <data key="v_label.font">1</data>
      <data key="v_color">#95FF00</data>
      <data key="v_label">ACHE</data>
      <data key="v_size">5.5</data>
    </node>
    <node id="n15">
      <data key="v_name">ITGB2</data>
      <data key="v_shape">circle</data>
      <data key="v_label.font">1</data>
      <data key="v_color">#67FF00</data>
      <data key="v_label">ITGB2</data>
      <data key="v_size">5.5</data>
    </node>
    <edge source="n0" target="n10">
    </edge>
    <edge source="n1" target="n10">
    </edge>
    <edge source="n5" target="n10">
    </edge>
    <edge source="n6" target="n10">
    </edge>
    <edge source="n8" target="n10">
    </edge>
    <edge source="n0" target="n11">
    </edge>
    <edge source="n1" target="n11">
    </edge>
    <edge source="n5" target="n11">
    </edge>
    <edge source="n6" target="n11">
    </edge>
    <edge source="n8" target="n11">
    </edge>
    <edge source="n2" target="n12">
    </edge>
    <edge source="n3" target="n12">
    </edge>
    <edge source="n9" target="n12">
    </edge>
    <edge source="n2" target="n13">
    </edge>
    <edge source="n3" target="n13">
    </edge>
    <edge source="n4" target="n13">
    </edge>
    <edge source="n3" target="n14">
    </edge>
    <edge source="n9" target="n14">
    </edge>
    <edge source="n4" target="n15">
    </edge>
    <edge source="n9" target="n15">
    </edge>
  </graph>
</graphml>
