# Supplementary material for: Tumorigenicity decrease in Bcl-xL deficient MDCK cells ensuring the safety for influenza vaccine production
Source: PLoS One. 2024 Dec 16;19(12):e0311069. doi: 10.1371/journal.pone.0311069 (PMC11649150; doi:10.1371/journal.pone.0311069)
Supplement: S1 File — (ZIP) [file pone.0311069.s002.zip › S2_File/2_GO_enrichment/network/B_vs_A.sign_BP_enrichment_network.graphml]

<?xml version="1.0" encoding="UTF-8"?>
<graphml xmlns="http://graphml.graphdrawing.org/xmlns"
         xmlns:xsi="http://www.w3.org/2001/XMLSchema-instance"
         xsi:schemaLocation="http://graphml.graphdrawing.org/xmlns
         http://graphml.graphdrawing.org/xmlns/1.0/graphml.xsd">
<!-- Created by igraph -->
  <key id="v_name" for="node" attr.name="name" attr.type="string"/>
  <key id="v_shape" for="node" attr.name="shape" attr.type="string"/>
  <key id="v_label.font" for="node" attr.name="label.font" attr.type="double"/>
  <key id="v_color" for="node" attr.name="color" attr.type="string"/>
  <key id="v_label" for="node" attr.name="label" attr.type="string"/>
  <key id="v_size" for="node" attr.name="size" attr.type="double"/>
  <graph id="G" edgedefault="undirected">
    <node id="n0">
      <data key="v_name">GO:0048731</data>
      <data key="v_shape">square</data>
      <data key="v_label.font">3</data>
      <data key="v_color">#A136EE</data>
      <data key="v_label">system development</data>
      <data key="v_size">11.0168082876866</data>
    </node>
    <node id="n1">
      <data key="v_name">GO:0019221</data>
      <data key="v_shape">square</data>
      <data key="v_label.font">3</data>
      <data key="v_color">#A56EEB</data>
      <data key="v_label">cytokine-mediated signaling pathway</data>
      <data key="v_size">8.7279204545632</data>
    </node>
    <node id="n2">
      <data key="v_name">GO:0034097</data>
      <data key="v_shape">square</data>
      <data key="v_label.font">3</data>
      <data key="v_color">#A675EB</data>
      <data key="v_label">response to cytokine</data>
      <data key="v_size">9.22881869049588</data>
    </node>
    <node id="n3">
      <data key="v_name">GO:0051239</data>
      <data key="v_shape">square</data>
      <data key="v_label.font">3</data>
      <data key="v_color">#A789EA</data>
      <data key="v_label">regulation of multicellular organismal process</data>
      <data key="v_size">10.4512111118323</data>
    </node>
    <node id="n4">
      <data key="v_name">GO:0071345</data>
      <data key="v_shape">square</data>
      <data key="v_label.font">3</data>
      <data key="v_color">#A789EA</data>
      <data key="v_label">cellular response to cytokine stimulus</data>
      <data key="v_size">9.10852445677817</data>
    </node>
    <node id="n5">
      <data key="v_name">GO:0048513</data>
      <data key="v_shape">square</data>
      <data key="v_label.font">3</data>
      <data key="v_color">#A896E9</data>
      <data key="v_label">animal organ development</data>
      <data key="v_size">10.6653359171852</data>
    </node>
    <node id="n6">
      <data key="v_name">GO:0001568</data>
      <data key="v_shape">square</data>
      <data key="v_label.font">3</data>
      <data key="v_color">#A9A7E8</data>
      <data key="v_label">blood vessel development</data>
      <data key="v_size">8.64385618977472</data>
    </node>
    <node id="n7">
      <data key="v_name">GO:0048514</data>
      <data key="v_shape">square</data>
      <data key="v_label.font">3</data>
      <data key="v_color">#A9ABE8</data>
      <data key="v_label">blood vessel morphogenesis</data>
      <data key="v_size">8.49185309632967</data>
    </node>
    <node id="n8">
      <data key="v_name">GO:0030335</data>
      <data key="v_shape">square</data>
      <data key="v_label.font">3</data>
      <data key="v_color">#A9ABE8</data>
      <data key="v_label">positive regulation of cell migration</data>
      <data key="v_size">8.39231742277876</data>
    </node>
    <node id="n9">
      <data key="v_name">GO:0007275</data>
      <data key="v_shape">square</data>
      <data key="v_label.font">3</data>
      <data key="v_color">#AAAFE8</data>
      <data key="v_label">multicellular organism development</data>
      <data key="v_size">11.0980320829605</data>
    </node>
    <node id="n10">
      <data key="v_name">ABCC8</data>
      <data key="v_shape">circle</data>
      <data key="v_label.font">1</data>
      <data key="v_color">#95FF00</data>
      <data key="v_label">ABCC8</data>
      <data key="v_size">5.5</data>
    </node>
    <node id="n11">
      <data key="v_name">ACP5</data>
      <data key="v_shape">circle</data>
      <data key="v_label.font">1</data>
      <data key="v_color">#9FFF00</data>
      <data key="v_label">ACP5</data>
      <data key="v_size">5.5</data>
    </node>
    <node id="n12">
      <data key="v_name">ADAM12</data>
      <data key="v_shape">circle</data>
      <data key="v_label.font">1</data>
      <data key="v_color">#FF7B00</data>
      <data key="v_label">ADAM12</data>
      <data key="v_size">5.5</data>
    </node>
    <node id="n13">
      <data key="v_name">ADRB2</data>
      <data key="v_shape">circle</data>
      <data key="v_label.font">1</data>
      <data key="v_color">#9AFF00</data>
      <data key="v_label">ADRB2</data>
      <data key="v_size">5.5</data>
    </node>
    <node id="n14">
      <data key="v_name">AXL</data>
      <data key="v_shape">circle</data>
      <data key="v_label.font">1</data>
      <data key="v_color">#FF8500</data>
      <data key="v_label">AXL</data>
      <data key="v_size">5.5</data>
    </node>
    <node id="n15">
      <data key="v_name">BATF</data>
      <data key="v_shape">circle</data>
      <data key="v_label.font">1</data>
      <data key="v_color">#FF9000</data>
      <data key="v_label">BATF</data>
      <data key="v_size">5.5</data>
    </node>
    <node id="n16">
      <data key="v_name">CCL24</data>
      <data key="v_shape">circle</data>
      <data key="v_label.font">1</data>
      <data key="v_color">#AFFF00</data>
      <data key="v_label">CCL24</data>
      <data key="v_size">5.5</data>
    </node>
    <node id="n17">
      <data key="v_name">CDKN2B_1</data>
      <data key="v_shape">circle</data>
      <data key="v_label.font">1</data>
      <data key="v_color">#AAFF00</data>
      <data key="v_label">CDKN2B_1</data>
      <data key="v_size">5.5</data>
    </node>
    <node id="n18">
      <data key="v_name">CHRNA7</data>
      <data key="v_shape">circle</data>
      <data key="v_label.font">1</data>
      <data key="v_color">#71FF00</data>
      <data key="v_label">CHRNA7</data>
      <data key="v_size">5.5</data>
    </node>
    <node id="n19">
      <data key="v_name">COL18A1</data>
      <data key="v_shape">circle</data>
      <data key="v_label.font">1</data>
      <data key="v_color">#8BFF00</data>
      <data key="v_label">COL18A1</data>
      <data key="v_size">5.5</data>
    </node>
    <node id="n20">
      <data key="v_name">COL1A2</data>
      <data key="v_shape">circle</data>
      <data key="v_label.font">1</data>
      <data key="v_color">#FF7100</data>
      <data key="v_label">COL1A2</data>
      <data key="v_size">5.5</data>
    </node>
    <node id="n21">
      <data key="v_name">CXCL10</data>
      <data key="v_shape">circle</data>
      <data key="v_label.font">1</data>
      <data key="v_color">#00FF00</data>
      <data key="v_label">CXCL10</data>
      <data key="v_size">5.5</data>
    </node>
    <node id="n22">
      <data key="v_name">CXCL8</data>
      <data key="v_shape">circle</data>
      <data key="v_label.font">1</data>
      <data key="v_color">#FF4200</data>
      <data key="v_label">CXCL8</data>
      <data key="v_size">5.5</data>
    </node>
    <node id="n23">
      <data key="v_name">DDR2</data>
      <data key="v_shape">circle</data>
      <data key="v_label.font">1</data>
      <data key="v_color">#FFA400</data>
      <data key="v_label">DDR2</data>
      <data key="v_size">5.5</data>
    </node>
    <node id="n24">
      <data key="v_name">EDN1</data>
      <data key="v_shape">circle</data>
      <data key="v_label.font">1</data>
      <data key="v_color">#A4FF00</data>
      <data key="v_label">EDN1</data>
      <data key="v_size">5.5</data>
    </node>
    <node id="n25">
      <data key="v_name">EDNRA</data>
      <data key="v_shape">circle</data>
      <data key="v_label.font">1</data>
      <data key="v_color">#FFAF00</data>
      <data key="v_label">EDNRA</data>
      <data key="v_size">5.5</data>
    </node>
    <node id="n26">
      <data key="v_name">EGR3</data>
      <data key="v_shape">circle</data>
      <data key="v_label.font">1</data>
      <data key="v_color">#FFAF00</data>
      <data key="v_label">EGR3</data>
      <data key="v_size">5.5</data>
    </node>
    <node id="n27">
      <data key="v_name">ENPEP</data>
      <data key="v_shape">circle</data>
      <data key="v_label.font">1</data>
      <data key="v_color">#FF4D00</data>
      <data key="v_label">ENPEP</data>
      <data key="v_size">5.5</data>
    </node>
    <node id="n28">
      <data key="v_name">FLRT3</data>
      <data key="v_shape">circle</data>
      <data key="v_label.font">1</data>
      <data key="v_color">#AFFF00</data>
      <data key="v_label">FLRT3</data>
      <data key="v_size">5.5</data>
    </node>
    <node id="n29">
      <data key="v_name">FLT3</data>
      <data key="v_shape">circle</data>
      <data key="v_label.font">1</data>
      <data key="v_color">#FF9A00</data>
      <data key="v_label">FLT3</data>
      <data key="v_size">5.5</data>
    </node>
    <node id="n30">
      <data key="v_name">FOXN1</data>
      <data key="v_shape">circle</data>
      <data key="v_label.font">1</data>
      <data key="v_color">#9FFF00</data>
      <data key="v_label">FOXN1</data>
      <data key="v_size">5.5</data>
    </node>
    <node id="n31">
      <data key="v_name">FSCN1</data>
      <data key="v_shape">circle</data>
      <data key="v_label.font">1</data>
      <data key="v_color">#FFAF00</data>
      <data key="v_label">FSCN1</data>
      <data key="v_size">5.5</data>
    </node>
    <node id="n32">
      <data key="v_name">GAS6</data>
      <data key="v_shape">circle</data>
      <data key="v_label.font">1</data>
      <data key="v_color">#FFAF00</data>
      <data key="v_label">GAS6</data>
      <data key="v_size">5.5</data>
    </node>
    <node id="n33">
      <data key="v_name">GBX2</data>
      <data key="v_shape">circle</data>
      <data key="v_label.font">1</data>
      <data key="v_color">#FF5700</data>
      <data key="v_label">GBX2</data>
      <data key="v_size">5.5</data>
    </node>
    <node id="n34">
      <data key="v_name">GJA1</data>
      <data key="v_shape">circle</data>
      <data key="v_label.font">1</data>
      <data key="v_color">#FFA400</data>
      <data key="v_label">GJA1</data>
      <data key="v_size">5.5</data>
    </node>
    <node id="n35">
      <data key="v_name">GJA5</data>
      <data key="v_shape">circle</data>
      <data key="v_label.font">1</data>
      <data key="v_color">#FF8500</data>
      <data key="v_label">GJA5</data>
      <data key="v_size">5.5</data>
    </node>
    <node id="n36">
      <data key="v_name">GPLD1</data>
      <data key="v_shape">circle</data>
      <data key="v_label.font">1</data>
      <data key="v_color">#AAFF00</data>
      <data key="v_label">GPLD1</data>
      <data key="v_size">5.5</data>
    </node>
    <node id="n37">
      <data key="v_name">GPNMB</data>
      <data key="v_shape">circle</data>
      <data key="v_label.font">1</data>
      <data key="v_color">#FF9A00</data>
      <data key="v_label">GPNMB</data>
      <data key="v_size">5.5</data>
    </node>
    <node id="n38">
      <data key="v_name">HAS2</data>
      <data key="v_shape">circle</data>
      <data key="v_label.font">1</data>
      <data key="v_color">#FFB400</data>
      <data key="v_label">HAS2</data>
      <data key="v_size">5.5</data>
    </node>
    <node id="n39">
      <data key="v_name">HCLS1</data>
      <data key="v_shape">circle</data>
      <data key="v_label.font">1</data>
      <data key="v_color">#FF0000</data>
      <data key="v_label">HCLS1</data>
      <data key="v_size">5.5</data>
    </node>
    <node id="n40">
      <data key="v_name">HDAC9</data>
      <data key="v_shape">circle</data>
      <data key="v_label.font">1</data>
      <data key="v_color">#FF9000</data>
      <data key="v_label">HDAC9</data>
      <data key="v_size">5.5</data>
    </node>
    <node id="n41">
      <data key="v_name">HEY2</data>
      <data key="v_shape">circle</data>
      <data key="v_label.font">1</data>
      <data key="v_color">#FF0000</data>
      <data key="v_label">HEY2</data>
      <data key="v_size">5.5</data>
    </node>
    <node id="n42">
      <data key="v_name">HPSE</data>
      <data key="v_shape">circle</data>
      <data key="v_label.font">1</data>
      <data key="v_color">#FF9000</data>
      <data key="v_label">HPSE</data>
      <data key="v_size">5.5</data>
    </node>
    <node id="n43">
      <data key="v_name">IGF2</data>
      <data key="v_shape">circle</data>
      <data key="v_label.font">1</data>
      <data key="v_color">#52FF00</data>
      <data key="v_label">IGF2</data>
      <data key="v_size">5.5</data>
    </node>
    <node id="n44">
      <data key="v_name">IGFBP5</data>
      <data key="v_shape">circle</data>
      <data key="v_label.font">1</data>
      <data key="v_color">#00FF00</data>
      <data key="v_label">IGFBP5</data>
      <data key="v_size">5.5</data>
    </node>
    <node id="n45">
      <data key="v_name">IL11</data>
      <data key="v_shape">circle</data>
      <data key="v_label.font">1</data>
      <data key="v_color">#FF5C00</data>
      <data key="v_label">IL11</data>
      <data key="v_size">5.5</data>
    </node>
    <node id="n46">
      <data key="v_name">IL12A</data>
      <data key="v_shape">circle</data>
      <data key="v_label.font">1</data>
      <data key="v_color">#FF0000</data>
      <data key="v_label">IL12A</data>
      <data key="v_size">5.5</data>
    </node>
    <node id="n47">
      <data key="v_name">IL1A</data>
      <data key="v_shape">circle</data>
      <data key="v_label.font">1</data>
      <data key="v_color">#FFA400</data>
      <data key="v_label">IL1A</data>
      <data key="v_size">5.5</data>
    </node>
    <node id="n48">
      <data key="v_name">IL27</data>
      <data key="v_shape">circle</data>
      <data key="v_label.font">1</data>
      <data key="v_color">#FF9A00</data>
      <data key="v_label">IL27</data>
      <data key="v_size">5.5</data>
    </node>
    <node id="n49">
      <data key="v_name">IRF8</data>
      <data key="v_shape">circle</data>
      <data key="v_label.font">1</data>
      <data key="v_color">#FFAF00</data>
      <data key="v_label">IRF8</data>
      <data key="v_size">5.5</data>
    </node>
    <node id="n50">
      <data key="v_name">ITGB2</data>
      <data key="v_shape">circle</data>
      <data key="v_label.font">1</data>
      <data key="v_color">#67FF00</data>
      <data key="v_label">ITGB2</data>
      <data key="v_size">5.5</data>
    </node>
    <node id="n51">
      <data key="v_name">ITGB8</data>
      <data key="v_shape">circle</data>
      <data key="v_label.font">1</data>
      <data key="v_color">#90FF00</data>
      <data key="v_label">ITGB8</data>
      <data key="v_size">5.5</data>
    </node>
    <node id="n52">
      <data key="v_name">KLF4</data>
      <data key="v_shape">circle</data>
      <data key="v_label.font">1</data>
      <data key="v_color">#FF9A00</data>
      <data key="v_label">KLF4</data>
      <data key="v_size">5.5</data>
    </node>
    <node id="n53">
      <data key="v_name">LOC119863891</data>
      <data key="v_shape">circle</data>
      <data key="v_label.font">1</data>
      <data key="v_color">#FF2400</data>
      <data key="v_label">LOC119863891</data>
      <data key="v_size">5.5</data>
    </node>
    <node id="n54">
      <data key="v_name">LOC119874472</data>
      <data key="v_shape">circle</data>
      <data key="v_label.font">1</data>
      <data key="v_color">#FF7600</data>
      <data key="v_label">LOC119874472</data>
      <data key="v_size">5.5</data>
    </node>
    <node id="n55">
      <data key="v_name">LOC119876918</data>
      <data key="v_shape">circle</data>
      <data key="v_label.font">1</data>
      <data key="v_color">#FF0000</data>
      <data key="v_label">LOC119876918</data>
      <data key="v_size">5.5</data>
    </node>
    <node id="n56">
      <data key="v_name">LOC485869</data>
      <data key="v_shape">circle</data>
      <data key="v_label.font">1</data>
      <data key="v_color">#A4FF00</data>
      <data key="v_label">LOC485869</data>
      <data key="v_size">5.5</data>
    </node>
    <node id="n57">
      <data key="v_name">LPAR1</data>
      <data key="v_shape">circle</data>
      <data key="v_label.font">1</data>
      <data key="v_color">#FFA900</data>
      <data key="v_label">LPAR1</data>
      <data key="v_size">5.5</data>
    </node>
    <node id="n58">
      <data key="v_name">LRP2</data>
      <data key="v_shape">circle</data>
      <data key="v_label.font">1</data>
      <data key="v_color">#FF2400</data>
      <data key="v_label">LRP2</data>
      <data key="v_size">5.5</data>
    </node>
    <node id="n59">
      <data key="v_name">MMP2</data>
      <data key="v_shape">circle</data>
      <data key="v_label.font">1</data>
      <data key="v_color">#00FF00</data>
      <data key="v_label">MMP2</data>
      <data key="v_size">5.5</data>
    </node>
    <node id="n60">
      <data key="v_name">NCAM1</data>
      <data key="v_shape">circle</data>
      <data key="v_label.font">1</data>
      <data key="v_color">#FF0000</data>
      <data key="v_label">NCAM1</data>
      <data key="v_size">5.5</data>
    </node>
    <node id="n61">
      <data key="v_name">NGFR</data>
      <data key="v_shape">circle</data>
      <data key="v_label.font">1</data>
      <data key="v_color">#FF0000</data>
      <data key="v_label">NGFR</data>
      <data key="v_size">5.5</data>
    </node>
    <node id="n62">
      <data key="v_name">NOS2</data>
      <data key="v_shape">circle</data>
      <data key="v_label.font">1</data>
      <data key="v_color">#FF6C00</data>
      <data key="v_label">NOS2</data>
      <data key="v_size">5.5</data>
    </node>
    <node id="n63">
      <data key="v_name">NR4A1</data>
      <data key="v_shape">circle</data>
      <data key="v_label.font">1</data>
      <data key="v_color">#FF5200</data>
      <data key="v_label">NR4A1</data>
      <data key="v_size">5.5</data>
    </node>
    <node id="n64">
      <data key="v_name">NR4A3</data>
      <data key="v_shape">circle</data>
      <data key="v_label.font">1</data>
      <data key="v_color">#FF8000</data>
      <data key="v_label">NR4A3</data>
      <data key="v_size">5.5</data>
    </node>
    <node id="n65">
      <data key="v_name">NR5A2</data>
      <data key="v_shape">circle</data>
      <data key="v_label.font">1</data>
      <data key="v_color">#00FF00</data>
      <data key="v_label">NR5A2</data>
      <data key="v_size">5.5</data>
    </node>
    <node id="n66">
      <data key="v_name">OSR1</data>
      <data key="v_shape">circle</data>
      <data key="v_label.font">1</data>
      <data key="v_color">#AAFF00</data>
      <data key="v_label">OSR1</data>
      <data key="v_size">5.5</data>
    </node>
    <node id="n67">
      <data key="v_name">PAK3</data>
      <data key="v_shape">circle</data>
      <data key="v_label.font">1</data>
      <data key="v_color">#FFAF00</data>
      <data key="v_label">PAK3</data>
      <data key="v_size">5.5</data>
    </node>
    <node id="n68">
      <data key="v_name">PDPN</data>
      <data key="v_shape">circle</data>
      <data key="v_label.font">1</data>
      <data key="v_color">#FFA900</data>
      <data key="v_label">PDPN</data>
      <data key="v_size">5.5</data>
    </node>
    <node id="n69">
      <data key="v_name">PECAM1</data>
      <data key="v_shape">circle</data>
      <data key="v_label.font">1</data>
      <data key="v_color">#FF9000</data>
      <data key="v_label">PECAM1</data>
      <data key="v_size">5.5</data>
    </node>
    <node id="n70">
      <data key="v_name">PLCB1</data>
      <data key="v_shape">circle</data>
      <data key="v_label.font">1</data>
      <data key="v_color">#FF6C00</data>
      <data key="v_label">PLCB1</data>
      <data key="v_size">5.5</data>
    </node>
    <node id="n71">
      <data key="v_name">PPP1R16B</data>
      <data key="v_shape">circle</data>
      <data key="v_label.font">1</data>
      <data key="v_color">#FF8000</data>
      <data key="v_label">PPP1R16B</data>
      <data key="v_size">5.5</data>
    </node>
    <node id="n72">
      <data key="v_name">PRRX1</data>
      <data key="v_shape">circle</data>
      <data key="v_label.font">1</data>
      <data key="v_color">#FF4800</data>
      <data key="v_label">PRRX1</data>
      <data key="v_size">5.5</data>
    </node>
    <node id="n73">
      <data key="v_name">RAB7B</data>
      <data key="v_shape">circle</data>
      <data key="v_label.font">1</data>
      <data key="v_color">#FF0000</data>
      <data key="v_label">RAB7B</data>
      <data key="v_size">5.5</data>
    </node>
    <node id="n74">
      <data key="v_name">RAC2</data>
      <data key="v_shape">circle</data>
      <data key="v_label.font">1</data>
      <data key="v_color">#FF0000</data>
      <data key="v_label">RAC2</data>
      <data key="v_size">5.5</data>
    </node>
    <node id="n75">
      <data key="v_name">RHOJ</data>
      <data key="v_shape">circle</data>
      <data key="v_label.font">1</data>
      <data key="v_color">#FF0000</data>
      <data key="v_label">RHOJ</data>
      <data key="v_size">5.5</data>
    </node>
    <node id="n76">
      <data key="v_name">RORA</data>
      <data key="v_shape">circle</data>
      <data key="v_label.font">1</data>
      <data key="v_color">#FF0000</data>
      <data key="v_label">RORA</data>
      <data key="v_size">5.5</data>
    </node>
    <node id="n77">
      <data key="v_name">RPS6KA5</data>
      <data key="v_shape">circle</data>
      <data key="v_label.font">1</data>
      <data key="v_color">#FFA900</data>
      <data key="v_label">RPS6KA5</data>
      <data key="v_size">5.5</data>
    </node>
    <node id="n78">
      <data key="v_name">RTN4R</data>
      <data key="v_shape">circle</data>
      <data key="v_label.font">1</data>
      <data key="v_color">#9AFF00</data>
      <data key="v_label">RTN4R</data>
      <data key="v_size">5.5</data>
    </node>
    <node id="n79">
      <data key="v_name">SMO</data>
      <data key="v_shape">circle</data>
      <data key="v_label.font">1</data>
      <data key="v_color">#FF8B00</data>
      <data key="v_label">SMO</data>
      <data key="v_size">5.5</data>
    </node>
    <node id="n80">
      <data key="v_name">SMPD3</data>
      <data key="v_shape">circle</data>
      <data key="v_label.font">1</data>
      <data key="v_color">#FF0F00</data>
      <data key="v_label">SMPD3</data>
      <data key="v_size">5.5</data>
    </node>
    <node id="n81">
      <data key="v_name">SOX18</data>
      <data key="v_shape">circle</data>
      <data key="v_label.font">1</data>
      <data key="v_color">#00FF00</data>
      <data key="v_label">SOX18</data>
      <data key="v_size">5.5</data>
    </node>
    <node id="n82">
      <data key="v_name">SULF1</data>
      <data key="v_shape">circle</data>
      <data key="v_label.font">1</data>
      <data key="v_color">#FF8500</data>
      <data key="v_label">SULF1</data>
      <data key="v_size">5.5</data>
    </node>
    <node id="n83">
      <data key="v_name">TBX20</data>
      <data key="v_shape">circle</data>
      <data key="v_label.font">1</data>
      <data key="v_color">#FF9500</data>
      <data key="v_label">TBX20</data>
      <data key="v_size">5.5</data>
    </node>
    <node id="n84">
      <data key="v_name">TLR4</data>
      <data key="v_shape">circle</data>
      <data key="v_label.font">1</data>
      <data key="v_color">#85FF00</data>
      <data key="v_label">TLR4</data>
      <data key="v_size">5.5</data>
    </node>
    <node id="n85">
      <data key="v_name">TMPRSS6</data>
      <data key="v_shape">circle</data>
      <data key="v_label.font">1</data>
      <data key="v_color">#80FF00</data>
      <data key="v_label">TMPRSS6</data>
      <data key="v_size">5.5</data>
    </node>
    <node id="n86">
      <data key="v_name">TNFRSF19</data>
      <data key="v_shape">circle</data>
      <data key="v_label.font">1</data>
      <data key="v_color">#AFFF00</data>
      <data key="v_label">TNFRSF19</data>
      <data key="v_size">5.5</data>
    </node>
    <node id="n87">
      <data key="v_name">TNFSF18</data>
      <data key="v_shape">circle</data>
      <data key="v_label.font">1</data>
      <data key="v_color">#FF0000</data>
      <data key="v_label">TNFSF18</data>
      <data key="v_size">5.5</data>
    </node>
    <node id="n88">
      <data key="v_name">XYLT1</data>
      <data key="v_shape">circle</data>
      <data key="v_label.font">1</data>
      <data key="v_color">#FF8B00</data>
      <data key="v_label">XYLT1</data>
      <data key="v_size">5.5</data>
    </node>
    <node id="n89">
      <data key="v_name">BST2</data>
      <data key="v_shape">circle</data>
      <data key="v_label.font">1</data>
      <data key="v_color">#AFFF00</data>
      <data key="v_label">BST2</data>
      <data key="v_size">5.5</data>
    </node>
    <edge source="n0" target="n10">
    </edge>
    <edge source="n3" target="n10">
    </edge>
    <edge source="n6" target="n10">
    </edge>
    <edge source="n7" target="n10">
    </edge>
    <edge source="n9" target="n10">
    </edge>
    <edge source="n0" target="n11">
    </edge>
    <edge source="n2" target="n11">
    </edge>
    <edge source="n3" target="n11">
    </edge>
    <edge source="n5" target="n11">
    </edge>
    <edge source="n8" target="n11">
    </edge>
    <edge source="n9" target="n11">
    </edge>
    <edge source="n0" target="n12">
    </edge>
    <edge source="n3" target="n12">
    </edge>
    <edge source="n6" target="n12">
    </edge>
    <edge source="n7" target="n12">
    </edge>
    <edge source="n9" target="n12">
    </edge>
    <edge source="n0" target="n13">
    </edge>
    <edge source="n3" target="n13">
    </edge>
    <edge source="n5" target="n13">
    </edge>
    <edge source="n6" target="n13">
    </edge>
    <edge source="n7" target="n13">
    </edge>
    <edge source="n9" target="n13">
    </edge>
    <edge source="n0" target="n14">
    </edge>
    <edge source="n1" target="n14">
    </edge>
    <edge source="n2" target="n14">
    </edge>
    <edge source="n3" target="n14">
    </edge>
    <edge source="n4" target="n14">
    </edge>
    <edge source="n5" target="n14">
    </edge>
    <edge source="n9" target="n14">
    </edge>
    <edge source="n0" target="n15">
    </edge>
    <edge source="n1" target="n15">
    </edge>
    <edge source="n2" target="n15">
    </edge>
    <edge source="n4" target="n15">
    </edge>
    <edge source="n5" target="n15">
    </edge>
    <edge source="n9" target="n15">
    </edge>
    <edge source="n0" target="n16">
    </edge>
    <edge source="n1" target="n16">
    </edge>
    <edge source="n2" target="n16">
    </edge>
    <edge source="n3" target="n16">
    </edge>
    <edge source="n4" target="n16">
    </edge>
    <edge source="n6" target="n16">
    </edge>
    <edge source="n7" target="n16">
    </edge>
    <edge source="n8" target="n16">
    </edge>
    <edge source="n9" target="n16">
    </edge>
    <edge source="n0" target="n17">
    </edge>
    <edge source="n2" target="n17">
    </edge>
    <edge source="n3" target="n17">
    </edge>
    <edge source="n5" target="n17">
    </edge>
    <edge source="n9" target="n17">
    </edge>
    <edge source="n0" target="n18">
    </edge>
    <edge source="n3" target="n18">
    </edge>
    <edge source="n6" target="n18">
    </edge>
    <edge source="n7" target="n18">
    </edge>
    <edge source="n9" target="n18">
    </edge>
    <edge source="n0" target="n19">
    </edge>
    <edge source="n5" target="n19">
    </edge>
    <edge source="n6" target="n19">
    </edge>
    <edge source="n7" target="n19">
    </edge>
    <edge source="n8" target="n19">
    </edge>
    <edge source="n9" target="n19">
    </edge>
    <edge source="n0" target="n20">
    </edge>
    <edge source="n1" target="n20">
    </edge>
    <edge source="n2" target="n20">
    </edge>
    <edge source="n4" target="n20">
    </edge>
    <edge source="n5" target="n20">
    </edge>
    <edge source="n6" target="n20">
    </edge>
    <edge source="n9" target="n20">
    </edge>
    <edge source="n0" target="n21">
    </edge>
    <edge source="n1" target="n21">
    </edge>
    <edge source="n2" target="n21">
    </edge>
    <edge source="n3" target="n21">
    </edge>
    <edge source="n4" target="n21">
    </edge>
    <edge source="n5" target="n21">
    </edge>
    <edge source="n6" target="n21">
    </edge>
    <edge source="n7" target="n21">
    </edge>
    <edge source="n8" target="n21">
    </edge>
    <edge source="n9" target="n21">
    </edge>
    <edge source="n0" target="n22">
    </edge>
    <edge source="n1" target="n22">
    </edge>
    <edge source="n2" target="n22">
    </edge>
    <edge source="n4" target="n22">
    </edge>
    <edge source="n5" target="n22">
    </edge>
    <edge source="n6" target="n22">
    </edge>
    <edge source="n7" target="n22">
    </edge>
    <edge source="n8" target="n22">
    </edge>
    <edge source="n9" target="n22">
    </edge>
    <edge source="n0" target="n23">
    </edge>
    <edge source="n3" target="n23">
    </edge>
    <edge source="n5" target="n23">
    </edge>
    <edge source="n8" target="n23">
    </edge>
    <edge source="n9" target="n23">
    </edge>
    <edge source="n0" target="n24">
    </edge>
    <edge source="n1" target="n24">
    </edge>
    <edge source="n2" target="n24">
    </edge>
    <edge source="n3" target="n24">
    </edge>
    <edge source="n4" target="n24">
    </edge>
    <edge source="n5" target="n24">
    </edge>
    <edge source="n6" target="n24">
    </edge>
    <edge source="n7" target="n24">
    </edge>
    <edge source="n8" target="n24">
    </edge>
    <edge source="n9" target="n24">
    </edge>
    <edge source="n0" target="n25">
    </edge>
    <edge source="n3" target="n25">
    </edge>
    <edge source="n5" target="n25">
    </edge>
    <edge source="n6" target="n25">
    </edge>
    <edge source="n7" target="n25">
    </edge>
    <edge source="n8" target="n25">
    </edge>
    <edge source="n9" target="n25">
    </edge>
    <edge source="n0" target="n26">
    </edge>
    <edge source="n5" target="n26">
    </edge>
    <edge source="n6" target="n26">
    </edge>
    <edge source="n7" target="n26">
    </edge>
    <edge source="n9" target="n26">
    </edge>
    <edge source="n0" target="n27">
    </edge>
    <edge source="n5" target="n27">
    </edge>
    <edge source="n6" target="n27">
    </edge>
    <edge source="n7" target="n27">
    </edge>
    <edge source="n9" target="n27">
    </edge>
    <edge source="n0" target="n28">
    </edge>
    <edge source="n1" target="n28">
    </edge>
    <edge source="n2" target="n28">
    </edge>
    <edge source="n3" target="n28">
    </edge>
    <edge source="n4" target="n28">
    </edge>
    <edge source="n5" target="n28">
    </edge>
    <edge source="n9" target="n28">
    </edge>
    <edge source="n0" target="n29">
    </edge>
    <edge source="n1" target="n29">
    </edge>
    <edge source="n2" target="n29">
    </edge>
    <edge source="n3" target="n29">
    </edge>
    <edge source="n4" target="n29">
    </edge>
    <edge source="n5" target="n29">
    </edge>
    <edge source="n9" target="n29">
    </edge>
    <edge source="n0" target="n30">
    </edge>
    <edge source="n3" target="n30">
    </edge>
    <edge source="n5" target="n30">
    </edge>
    <edge source="n6" target="n30">
    </edge>
    <edge source="n7" target="n30">
    </edge>
    <edge source="n9" target="n30">
    </edge>
    <edge source="n0" target="n31">
    </edge>
    <edge source="n1" target="n31">
    </edge>
    <edge source="n2" target="n31">
    </edge>
    <edge source="n4" target="n31">
    </edge>
    <edge source="n5" target="n31">
    </edge>
    <edge source="n9" target="n31">
    </edge>
    <edge source="n0" target="n32">
    </edge>
    <edge source="n1" target="n32">
    </edge>
    <edge source="n2" target="n32">
    </edge>
    <edge source="n3" target="n32">
    </edge>
    <edge source="n4" target="n32">
    </edge>
    <edge source="n5" target="n32">
    </edge>
    <edge source="n8" target="n32">
    </edge>
    <edge source="n9" target="n32">
    </edge>
    <edge source="n0" target="n33">
    </edge>
    <edge source="n3" target="n33">
    </edge>
    <edge source="n5" target="n33">
    </edge>
    <edge source="n6" target="n33">
    </edge>
    <edge source="n7" target="n33">
    </edge>
    <edge source="n9" target="n33">
    </edge>
    <edge source="n0" target="n34">
    </edge>
    <edge source="n3" target="n34">
    </edge>
    <edge source="n5" target="n34">
    </edge>
    <edge source="n6" target="n34">
    </edge>
    <edge source="n7" target="n34">
    </edge>
    <edge source="n8" target="n34">
    </edge>
    <edge source="n9" target="n34">
    </edge>
    <edge source="n0" target="n35">
    </edge>
    <edge source="n3" target="n35">
    </edge>
    <edge source="n5" target="n35">
    </edge>
    <edge source="n6" target="n35">
    </edge>
    <edge source="n7" target="n35">
    </edge>
    <edge source="n9" target="n35">
    </edge>
    <edge source="n0" target="n36">
    </edge>
    <edge source="n3" target="n36">
    </edge>
    <edge source="n5" target="n36">
    </edge>
    <edge source="n6" target="n36">
    </edge>
    <edge source="n7" target="n36">
    </edge>
    <edge source="n8" target="n36">
    </edge>
    <edge source="n9" target="n36">
    </edge>
    <edge source="n0" target="n37">
    </edge>
    <edge source="n3" target="n37">
    </edge>
    <edge source="n5" target="n37">
    </edge>
    <edge source="n6" target="n37">
    </edge>
    <edge source="n7" target="n37">
    </edge>
    <edge source="n8" target="n37">
    </edge>
    <edge source="n9" target="n37">
    </edge>
    <edge source="n0" target="n38">
    </edge>
    <edge source="n2" target="n38">
    </edge>
    <edge source="n3" target="n38">
    </edge>
    <edge source="n4" target="n38">
    </edge>
    <edge source="n5" target="n38">
    </edge>
    <edge source="n6" target="n38">
    </edge>
    <edge source="n7" target="n38">
    </edge>
    <edge source="n8" target="n38">
    </edge>
    <edge source="n9" target="n38">
    </edge>
    <edge source="n0" target="n39">
    </edge>
    <edge source="n2" target="n39">
    </edge>
    <edge source="n3" target="n39">
    </edge>
    <edge source="n4" target="n39">
    </edge>
    <edge source="n5" target="n39">
    </edge>
    <edge source="n9" target="n39">
    </edge>
    <edge source="n0" target="n40">
    </edge>
    <edge source="n3" target="n40">
    </edge>
    <edge source="n5" target="n40">
    </edge>
    <edge source="n6" target="n40">
    </edge>
    <edge source="n7" target="n40">
    </edge>
    <edge source="n8" target="n40">
    </edge>
    <edge source="n9" target="n40">
    </edge>
    <edge source="n0" target="n41">
    </edge>
    <edge source="n3" target="n41">
    </edge>
    <edge source="n5" target="n41">
    </edge>
    <edge source="n6" target="n41">
    </edge>
    <edge source="n7" target="n41">
    </edge>
    <edge source="n9" target="n41">
    </edge>
    <edge source="n0" target="n42">
    </edge>
    <edge source="n3" target="n42">
    </edge>
    <edge source="n5" target="n42">
    </edge>
    <edge source="n6" target="n42">
    </edge>
    <edge source="n7" target="n42">
    </edge>
    <edge source="n9" target="n42">
    </edge>
    <edge source="n0" target="n43">
    </edge>
    <edge source="n3" target="n43">
    </edge>
    <edge source="n5" target="n43">
    </edge>
    <edge source="n6" target="n43">
    </edge>
    <edge source="n7" target="n43">
    </edge>
    <edge source="n8" target="n43">
    </edge>
    <edge source="n9" target="n43">
    </edge>
    <edge source="n0" target="n44">
    </edge>
    <edge source="n3" target="n44">
    </edge>
    <edge source="n5" target="n44">
    </edge>
    <edge source="n8" target="n44">
    </edge>
    <edge source="n9" target="n44">
    </edge>
    <edge source="n0" target="n45">
    </edge>
    <edge source="n1" target="n45">
    </edge>
    <edge source="n2" target="n45">
    </edge>
    <edge source="n4" target="n45">
    </edge>
    <edge source="n5" target="n45">
    </edge>
    <edge source="n9" target="n45">
    </edge>
    <edge source="n0" target="n46">
    </edge>
    <edge source="n1" target="n46">
    </edge>
    <edge source="n2" target="n46">
    </edge>
    <edge source="n3" target="n46">
    </edge>
    <edge source="n4" target="n46">
    </edge>
    <edge source="n5" target="n46">
    </edge>
    <edge source="n8" target="n46">
    </edge>
    <edge source="n9" target="n46">
    </edge>
    <edge source="n0" target="n47">
    </edge>
    <edge source="n1" target="n47">
    </edge>
    <edge source="n2" target="n47">
    </edge>
    <edge source="n3" target="n47">
    </edge>
    <edge source="n4" target="n47">
    </edge>
    <edge source="n5" target="n47">
    </edge>
    <edge source="n6" target="n47">
    </edge>
    <edge source="n7" target="n47">
    </edge>
    <edge source="n8" target="n47">
    </edge>
    <edge source="n9" target="n47">
    </edge>
    <edge source="n0" target="n48">
    </edge>
    <edge source="n1" target="n48">
    </edge>
    <edge source="n2" target="n48">
    </edge>
    <edge source="n3" target="n48">
    </edge>
    <edge source="n4" target="n48">
    </edge>
    <edge source="n5" target="n48">
    </edge>
    <edge source="n9" target="n48">
    </edge>
    <edge source="n0" target="n49">
    </edge>
    <edge source="n1" target="n49">
    </edge>
    <edge source="n2" target="n49">
    </edge>
    <edge source="n3" target="n49">
    </edge>
    <edge source="n4" target="n49">
    </edge>
    <edge source="n5" target="n49">
    </edge>
    <edge source="n9" target="n49">
    </edge>
    <edge source="n0" target="n50">
    </edge>
    <edge source="n1" target="n50">
    </edge>
    <edge source="n2" target="n50">
    </edge>
    <edge source="n3" target="n50">
    </edge>
    <edge source="n4" target="n50">
    </edge>
    <edge source="n5" target="n50">
    </edge>
    <edge source="n6" target="n50">
    </edge>
    <edge source="n7" target="n50">
    </edge>
    <edge source="n8" target="n50">
    </edge>
    <edge source="n9" target="n50">
    </edge>
    <edge source="n0" target="n51">
    </edge>
    <edge source="n3" target="n51">
    </edge>
    <edge source="n5" target="n51">
    </edge>
    <edge source="n6" target="n51">
    </edge>
    <edge source="n7" target="n51">
    </edge>
    <edge source="n9" target="n51">
    </edge>
    <edge source="n0" target="n52">
    </edge>
    <edge source="n2" target="n52">
    </edge>
    <edge source="n3" target="n52">
    </edge>
    <edge source="n4" target="n52">
    </edge>
    <edge source="n5" target="n52">
    </edge>
    <edge source="n6" target="n52">
    </edge>
    <edge source="n7" target="n52">
    </edge>
    <edge source="n9" target="n52">
    </edge>
    <edge source="n0" target="n53">
    </edge>
    <edge source="n1" target="n53">
    </edge>
    <edge source="n2" target="n53">
    </edge>
    <edge source="n3" target="n53">
    </edge>
    <edge source="n4" target="n53">
    </edge>
    <edge source="n5" target="n53">
    </edge>
    <edge source="n6" target="n53">
    </edge>
    <edge source="n7" target="n53">
    </edge>
    <edge source="n8" target="n53">
    </edge>
    <edge source="n9" target="n53">
    </edge>
    <edge source="n0" target="n54">
    </edge>
    <edge source="n1" target="n54">
    </edge>
    <edge source="n2" target="n54">
    </edge>
    <edge source="n3" target="n54">
    </edge>
    <edge source="n4" target="n54">
    </edge>
    <edge source="n5" target="n54">
    </edge>
    <edge source="n8" target="n54">
    </edge>
    <edge source="n9" target="n54">
    </edge>
    <edge source="n0" target="n55">
    </edge>
    <edge source="n1" target="n55">
    </edge>
    <edge source="n2" target="n55">
    </edge>
    <edge source="n3" target="n55">
    </edge>
    <edge source="n4" target="n55">
    </edge>
    <edge source="n5" target="n55">
    </edge>
    <edge source="n8" target="n55">
    </edge>
    <edge source="n9" target="n55">
    </edge>
    <edge source="n0" target="n56">
    </edge>
    <edge source="n1" target="n56">
    </edge>
    <edge source="n2" target="n56">
    </edge>
    <edge source="n3" target="n56">
    </edge>
    <edge source="n4" target="n56">
    </edge>
    <edge source="n5" target="n56">
    </edge>
    <edge source="n8" target="n56">
    </edge>
    <edge source="n9" target="n56">
    </edge>
    <edge source="n0" target="n57">
    </edge>
    <edge source="n3" target="n57">
    </edge>
    <edge source="n5" target="n57">
    </edge>
    <edge source="n8" target="n57">
    </edge>
    <edge source="n9" target="n57">
    </edge>
    <edge source="n0" target="n58">
    </edge>
    <edge source="n3" target="n58">
    </edge>
    <edge source="n5" target="n58">
    </edge>
    <edge source="n6" target="n58">
    </edge>
    <edge source="n7" target="n58">
    </edge>
    <edge source="n9" target="n58">
    </edge>
    <edge source="n0" target="n59">
    </edge>
    <edge source="n1" target="n59">
    </edge>
    <edge source="n2" target="n59">
    </edge>
    <edge source="n3" target="n59">
    </edge>
    <edge source="n4" target="n59">
    </edge>
    <edge source="n5" target="n59">
    </edge>
    <edge source="n6" target="n59">
    </edge>
    <edge source="n7" target="n59">
    </edge>
    <edge source="n8" target="n59">
    </edge>
    <edge source="n9" target="n59">
    </edge>
    <edge source="n0" target="n60">
    </edge>
    <edge source="n1" target="n60">
    </edge>
    <edge source="n2" target="n60">
    </edge>
    <edge source="n3" target="n60">
    </edge>
    <edge source="n4" target="n60">
    </edge>
    <edge source="n5" target="n60">
    </edge>
    <edge source="n9" target="n60">
    </edge>
    <edge source="n0" target="n61">
    </edge>
    <edge source="n1" target="n61">
    </edge>
    <edge source="n2" target="n61">
    </edge>
    <edge source="n3" target="n61">
    </edge>
    <edge source="n4" target="n61">
    </edge>
    <edge source="n5" target="n61">
    </edge>
    <edge source="n6" target="n61">
    </edge>
    <edge source="n7" target="n61">
    </edge>
    <edge source="n9" target="n61">
    </edge>
    <edge source="n0" target="n62">
    </edge>
    <edge source="n1" target="n62">
    </edge>
    <edge source="n2" target="n62">
    </edge>
    <edge source="n3" target="n62">
    </edge>
    <edge source="n4" target="n62">
    </edge>
    <edge source="n5" target="n62">
    </edge>
    <edge source="n9" target="n62">
    </edge>
    <edge source="n0" target="n63">
    </edge>
    <edge source="n5" target="n63">
    </edge>
    <edge source="n6" target="n63">
    </edge>
    <edge source="n7" target="n63">
    </edge>
    <edge source="n9" target="n63">
    </edge>
    <edge source="n0" target="n64">
    </edge>
    <edge source="n3" target="n64">
    </edge>
    <edge source="n5" target="n64">
    </edge>
    <edge source="n8" target="n64">
    </edge>
    <edge source="n9" target="n64">
    </edge>
    <edge source="n0" target="n65">
    </edge>
    <edge source="n2" target="n65">
    </edge>
    <edge source="n4" target="n65">
    </edge>
    <edge source="n5" target="n65">
    </edge>
    <edge source="n9" target="n65">
    </edge>
    <edge source="n0" target="n66">
    </edge>
    <edge source="n3" target="n66">
    </edge>
    <edge source="n5" target="n66">
    </edge>
    <edge source="n6" target="n66">
    </edge>
    <edge source="n9" target="n66">
    </edge>
    <edge source="n0" target="n67">
    </edge>
    <edge source="n3" target="n67">
    </edge>
    <edge source="n5" target="n67">
    </edge>
    <edge source="n8" target="n67">
    </edge>
    <edge source="n9" target="n67">
    </edge>
    <edge source="n0" target="n68">
    </edge>
    <edge source="n3" target="n68">
    </edge>
    <edge source="n5" target="n68">
    </edge>
    <edge source="n8" target="n68">
    </edge>
    <edge source="n9" target="n68">
    </edge>
    <edge source="n0" target="n69">
    </edge>
    <edge source="n2" target="n69">
    </edge>
    <edge source="n4" target="n69">
    </edge>
    <edge source="n5" target="n69">
    </edge>
    <edge source="n6" target="n69">
    </edge>
    <edge source="n7" target="n69">
    </edge>
    <edge source="n8" target="n69">
    </edge>
    <edge source="n9" target="n69">
    </edge>
    <edge source="n0" target="n70">
    </edge>
    <edge source="n1" target="n70">
    </edge>
    <edge source="n2" target="n70">
    </edge>
    <edge source="n3" target="n70">
    </edge>
    <edge source="n4" target="n70">
    </edge>
    <edge source="n5" target="n70">
    </edge>
    <edge source="n9" target="n70">
    </edge>
    <edge source="n0" target="n71">
    </edge>
    <edge source="n3" target="n71">
    </edge>
    <edge source="n5" target="n71">
    </edge>
    <edge source="n6" target="n71">
    </edge>
    <edge source="n7" target="n71">
    </edge>
    <edge source="n9" target="n71">
    </edge>
    <edge source="n0" target="n72">
    </edge>
    <edge source="n3" target="n72">
    </edge>
    <edge source="n5" target="n72">
    </edge>
    <edge source="n6" target="n72">
    </edge>
    <edge source="n7" target="n72">
    </edge>
    <edge source="n9" target="n72">
    </edge>
    <edge source="n0" target="n73">
    </edge>
    <edge source="n2" target="n73">
    </edge>
    <edge source="n3" target="n73">
    </edge>
    <edge source="n4" target="n73">
    </edge>
    <edge source="n5" target="n73">
    </edge>
    <edge source="n9" target="n73">
    </edge>
    <edge source="n0" target="n74">
    </edge>
    <edge source="n3" target="n74">
    </edge>
    <edge source="n5" target="n74">
    </edge>
    <edge source="n8" target="n74">
    </edge>
    <edge source="n9" target="n74">
    </edge>
    <edge source="n0" target="n75">
    </edge>
    <edge source="n3" target="n75">
    </edge>
    <edge source="n5" target="n75">
    </edge>
    <edge source="n6" target="n75">
    </edge>
    <edge source="n7" target="n75">
    </edge>
    <edge source="n8" target="n75">
    </edge>
    <edge source="n9" target="n75">
    </edge>
    <edge source="n0" target="n76">
    </edge>
    <edge source="n1" target="n76">
    </edge>
    <edge source="n2" target="n76">
    </edge>
    <edge source="n3" target="n76">
    </edge>
    <edge source="n4" target="n76">
    </edge>
    <edge source="n5" target="n76">
    </edge>
    <edge source="n6" target="n76">
    </edge>
    <edge source="n7" target="n76">
    </edge>
    <edge source="n9" target="n76">
    </edge>
    <edge source="n0" target="n77">
    </edge>
    <edge source="n1" target="n77">
    </edge>
    <edge source="n2" target="n77">
    </edge>
    <edge source="n3" target="n77">
    </edge>
    <edge source="n4" target="n77">
    </edge>
    <edge source="n9" target="n77">
    </edge>
    <edge source="n0" target="n78">
    </edge>
    <edge source="n1" target="n78">
    </edge>
    <edge source="n2" target="n78">
    </edge>
    <edge source="n3" target="n78">
    </edge>
    <edge source="n4" target="n78">
    </edge>
    <edge source="n5" target="n78">
    </edge>
    <edge source="n9" target="n78">
    </edge>
    <edge source="n0" target="n79">
    </edge>
    <edge source="n3" target="n79">
    </edge>
    <edge source="n5" target="n79">
    </edge>
    <edge source="n6" target="n79">
    </edge>
    <edge source="n7" target="n79">
    </edge>
    <edge source="n8" target="n79">
    </edge>
    <edge source="n9" target="n79">
    </edge>
    <edge source="n0" target="n80">
    </edge>
    <edge source="n2" target="n80">
    </edge>
    <edge source="n4" target="n80">
    </edge>
    <edge source="n5" target="n80">
    </edge>
    <edge source="n9" target="n80">
    </edge>
    <edge source="n0" target="n81">
    </edge>
    <edge source="n5" target="n81">
    </edge>
    <edge source="n6" target="n81">
    </edge>
    <edge source="n7" target="n81">
    </edge>
    <edge source="n9" target="n81">
    </edge>
    <edge source="n0" target="n82">
    </edge>
    <edge source="n3" target="n82">
    </edge>
    <edge source="n5" target="n82">
    </edge>
    <edge source="n6" target="n82">
    </edge>
    <edge source="n7" target="n82">
    </edge>
    <edge source="n9" target="n82">
    </edge>
    <edge source="n0" target="n83">
    </edge>
    <edge source="n3" target="n83">
    </edge>
    <edge source="n5" target="n83">
    </edge>
    <edge source="n6" target="n83">
    </edge>
    <edge source="n7" target="n83">
    </edge>
    <edge source="n8" target="n83">
    </edge>
    <edge source="n9" target="n83">
    </edge>
    <edge source="n0" target="n84">
    </edge>
    <edge source="n2" target="n84">
    </edge>
    <edge source="n3" target="n84">
    </edge>
    <edge source="n4" target="n84">
    </edge>
    <edge source="n5" target="n84">
    </edge>
    <edge source="n9" target="n84">
    </edge>
    <edge source="n0" target="n85">
    </edge>
    <edge source="n3" target="n85">
    </edge>
    <edge source="n6" target="n85">
    </edge>
    <edge source="n7" target="n85">
    </edge>
    <edge source="n9" target="n85">
    </edge>
    <edge source="n0" target="n86">
    </edge>
    <edge source="n1" target="n86">
    </edge>
    <edge source="n2" target="n86">
    </edge>
    <edge source="n4" target="n86">
    </edge>
    <edge source="n5" target="n86">
    </edge>
    <edge source="n9" target="n86">
    </edge>
    <edge source="n0" target="n87">
    </edge>
    <edge source="n1" target="n87">
    </edge>
    <edge source="n2" target="n87">
    </edge>
    <edge source="n3" target="n87">
    </edge>
    <edge source="n4" target="n87">
    </edge>
    <edge source="n5" target="n87">
    </edge>
    <edge source="n8" target="n87">
    </edge>
    <edge source="n9" target="n87">
    </edge>
    <edge source="n0" target="n88">
    </edge>
    <edge source="n2" target="n88">
    </edge>
    <edge source="n3" target="n88">
    </edge>
    <edge source="n5" target="n88">
    </edge>
    <edge source="n9" target="n88">
    </edge>
    <edge source="n1" target="n89">
    </edge>
    <edge source="n2" target="n89">
    </edge>
    <edge source="n3" target="n89">
    </edge>
    <edge source="n4" target="n89">
    </edge>
    <edge source="n9" target="n89">
    </edge>
  </graph>
</graphml>
