# Supplementary material for: Tumorigenicity decrease in Bcl-xL deficient MDCK cells ensuring the safety for influenza vaccine production
Source: PLoS One. 2024 Dec 16;19(12):e0311069. doi: 10.1371/journal.pone.0311069 (PMC11649150; doi:10.1371/journal.pone.0311069)
Supplement: S1 File — (ZIP) [file pone.0311069.s002.zip › S2_File/2_GO_enrichment/network/B_vs_A.sign_GO_enrichment_network.graphml]

<?xml version="1.0" encoding="UTF-8"?>
<graphml xmlns="http://graphml.graphdrawing.org/xmlns"
         xmlns:xsi="http://www.w3.org/2001/XMLSchema-instance"
         xsi:schemaLocation="http://graphml.graphdrawing.org/xmlns
         http://graphml.graphdrawing.org/xmlns/1.0/graphml.xsd">
<!-- Created by igraph -->
  <key id="v_name" for="node" attr.name="name" attr.type="string"/>
  <key id="v_shape" for="node" attr.name="shape" attr.type="string"/>
  <key id="v_label.font" for="node" attr.name="label.font" attr.type="double"/>
  <key id="v_color" for="node" attr.name="color" attr.type="string"/>
  <key id="v_label" for="node" attr.name="label" attr.type="string"/>
  <key id="v_size" for="node" attr.name="size" attr.type="double"/>
  <graph id="G" edgedefault="undirected">
    <node id="n0">
      <data key="v_name">GO:0044459</data>
      <data key="v_shape">square</data>
      <data key="v_label.font">3</data>
      <data key="v_color">#A020F0</data>
      <data key="v_label">plasma membrane part</data>
      <data key="v_size">10.2384047393251</data>
    </node>
    <node id="n1">
      <data key="v_name">GO:0005576</data>
      <data key="v_shape">square</data>
      <data key="v_label.font">3</data>
      <data key="v_color">#A020F0</data>
      <data key="v_label">extracellular region</data>
      <data key="v_size">9.95419631038687</data>
    </node>
    <node id="n2">
      <data key="v_name">GO:0005886</data>
      <data key="v_shape">square</data>
      <data key="v_label.font">3</data>
      <data key="v_color">#A025EF</data>
      <data key="v_label">plasma membrane</data>
      <data key="v_size">10.8265484872909</data>
    </node>
    <node id="n3">
      <data key="v_name">GO:0071944</data>
      <data key="v_shape">square</data>
      <data key="v_label.font">3</data>
      <data key="v_color">#A02BEF</data>
      <data key="v_label">cell periphery</data>
      <data key="v_size">10.8641861446543</data>
    </node>
    <node id="n4">
      <data key="v_name">GO:0048731</data>
      <data key="v_shape">square</data>
      <data key="v_label.font">3</data>
      <data key="v_color">#A136EE</data>
      <data key="v_label">system development</data>
      <data key="v_size">11.0168082876866</data>
    </node>
    <node id="n5">
      <data key="v_name">GO:0044421</data>
      <data key="v_shape">square</data>
      <data key="v_label.font">3</data>
      <data key="v_color">#A682EA</data>
      <data key="v_label">extracellular region part</data>
      <data key="v_size">9.4757334309664</data>
    </node>
    <node id="n6">
      <data key="v_name">GO:0019221</data>
      <data key="v_shape">square</data>
      <data key="v_label.font">3</data>
      <data key="v_color">#A56EEB</data>
      <data key="v_label">cytokine-mediated signaling pathway</data>
      <data key="v_size">8.7279204545632</data>
    </node>
    <node id="n7">
      <data key="v_name">GO:0034097</data>
      <data key="v_shape">square</data>
      <data key="v_label.font">3</data>
      <data key="v_color">#A675EB</data>
      <data key="v_label">response to cytokine</data>
      <data key="v_size">9.22881869049588</data>
    </node>
    <node id="n8">
      <data key="v_name">GO:0044425</data>
      <data key="v_shape">square</data>
      <data key="v_label.font">3</data>
      <data key="v_color">#AAB8E7</data>
      <data key="v_label">membrane part</data>
      <data key="v_size">10.7142455176661</data>
    </node>
    <node id="n9">
      <data key="v_name">GO:0005615</data>
      <data key="v_shape">square</data>
      <data key="v_label.font">3</data>
      <data key="v_color">#AABAE7</data>
      <data key="v_label">extracellular space</data>
      <data key="v_size">9.20945336562895</data>
    </node>
    <node id="n10">
      <data key="v_name">ACHE</data>
      <data key="v_shape">circle</data>
      <data key="v_label.font">1</data>
      <data key="v_color">#95FF00</data>
      <data key="v_label">ACHE</data>
      <data key="v_size">5.5</data>
    </node>
    <node id="n11">
      <data key="v_name">ANOS1</data>
      <data key="v_shape">circle</data>
      <data key="v_label.font">1</data>
      <data key="v_color">#FF8500</data>
      <data key="v_label">ANOS1</data>
      <data key="v_size">5.5</data>
    </node>
    <node id="n12">
      <data key="v_name">AXL</data>
      <data key="v_shape">circle</data>
      <data key="v_label.font">1</data>
      <data key="v_color">#FF8500</data>
      <data key="v_label">AXL</data>
      <data key="v_size">5.5</data>
    </node>
    <node id="n13">
      <data key="v_name">BST2</data>
      <data key="v_shape">circle</data>
      <data key="v_label.font">1</data>
      <data key="v_color">#AFFF00</data>
      <data key="v_label">BST2</data>
      <data key="v_size">5.5</data>
    </node>
    <node id="n14">
      <data key="v_name">CA4</data>
      <data key="v_shape">circle</data>
      <data key="v_label.font">1</data>
      <data key="v_color">#FF8B00</data>
      <data key="v_label">CA4</data>
      <data key="v_size">5.5</data>
    </node>
    <node id="n15">
      <data key="v_name">CD38</data>
      <data key="v_shape">circle</data>
      <data key="v_label.font">1</data>
      <data key="v_color">#FF9F00</data>
      <data key="v_label">CD38</data>
      <data key="v_size">5.5</data>
    </node>
    <node id="n16">
      <data key="v_name">CD70</data>
      <data key="v_shape">circle</data>
      <data key="v_label.font">1</data>
      <data key="v_color">#FF7B00</data>
      <data key="v_label">CD70</data>
      <data key="v_size">5.5</data>
    </node>
    <node id="n17">
      <data key="v_name">CXCL10</data>
      <data key="v_shape">circle</data>
      <data key="v_label.font">1</data>
      <data key="v_color">#00FF00</data>
      <data key="v_label">CXCL10</data>
      <data key="v_size">5.5</data>
    </node>
    <node id="n18">
      <data key="v_name">CYP4A11</data>
      <data key="v_shape">circle</data>
      <data key="v_label.font">1</data>
      <data key="v_color">#AFFF00</data>
      <data key="v_label">CYP4A11</data>
      <data key="v_size">5.5</data>
    </node>
    <node id="n19">
      <data key="v_name">CYP4A38</data>
      <data key="v_shape">circle</data>
      <data key="v_label.font">1</data>
      <data key="v_color">#A4FF00</data>
      <data key="v_label">CYP4A38</data>
      <data key="v_size">5.5</data>
    </node>
    <node id="n20">
      <data key="v_name">DLA-DRA</data>
      <data key="v_shape">circle</data>
      <data key="v_label.font">1</data>
      <data key="v_color">#AAFF00</data>
      <data key="v_label">DLA-DRA</data>
      <data key="v_size">5.5</data>
    </node>
    <node id="n21">
      <data key="v_name">DPEP1</data>
      <data key="v_shape">circle</data>
      <data key="v_label.font">1</data>
      <data key="v_color">#7BFF00</data>
      <data key="v_label">DPEP1</data>
      <data key="v_size">5.5</data>
    </node>
    <node id="n22">
      <data key="v_name">ENTPD2</data>
      <data key="v_shape">circle</data>
      <data key="v_label.font">1</data>
      <data key="v_color">#80FF00</data>
      <data key="v_label">ENTPD2</data>
      <data key="v_size">5.5</data>
    </node>
    <node id="n23">
      <data key="v_name">EPGN</data>
      <data key="v_shape">circle</data>
      <data key="v_label.font">1</data>
      <data key="v_color">#FF8B00</data>
      <data key="v_label">EPGN</data>
      <data key="v_size">5.5</data>
    </node>
    <node id="n24">
      <data key="v_name">FLRT3</data>
      <data key="v_shape">circle</data>
      <data key="v_label.font">1</data>
      <data key="v_color">#AFFF00</data>
      <data key="v_label">FLRT3</data>
      <data key="v_size">5.5</data>
    </node>
    <node id="n25">
      <data key="v_name">FLT3</data>
      <data key="v_shape">circle</data>
      <data key="v_label.font">1</data>
      <data key="v_color">#FF9A00</data>
      <data key="v_label">FLT3</data>
      <data key="v_size">5.5</data>
    </node>
    <node id="n26">
      <data key="v_name">FSCN1</data>
      <data key="v_shape">circle</data>
      <data key="v_label.font">1</data>
      <data key="v_color">#FFAF00</data>
      <data key="v_label">FSCN1</data>
      <data key="v_size">5.5</data>
    </node>
    <node id="n27">
      <data key="v_name">GPR17</data>
      <data key="v_shape">circle</data>
      <data key="v_label.font">1</data>
      <data key="v_color">#FF9A00</data>
      <data key="v_label">GPR17</data>
      <data key="v_size">5.5</data>
    </node>
    <node id="n28">
      <data key="v_name">HAS2</data>
      <data key="v_shape">circle</data>
      <data key="v_label.font">1</data>
      <data key="v_color">#FFB400</data>
      <data key="v_label">HAS2</data>
      <data key="v_size">5.5</data>
    </node>
    <node id="n29">
      <data key="v_name">IL1RL1</data>
      <data key="v_shape">circle</data>
      <data key="v_label.font">1</data>
      <data key="v_color">#FF5C00</data>
      <data key="v_label">IL1RL1</data>
      <data key="v_size">5.5</data>
    </node>
    <node id="n30">
      <data key="v_name">ITGB2</data>
      <data key="v_shape">circle</data>
      <data key="v_label.font">1</data>
      <data key="v_color">#67FF00</data>
      <data key="v_label">ITGB2</data>
      <data key="v_size">5.5</data>
    </node>
    <node id="n31">
      <data key="v_name">KL</data>
      <data key="v_shape">circle</data>
      <data key="v_label.font">1</data>
      <data key="v_color">#FFA400</data>
      <data key="v_label">KL</data>
      <data key="v_size">5.5</data>
    </node>
    <node id="n32">
      <data key="v_name">LOC100684769</data>
      <data key="v_shape">circle</data>
      <data key="v_label.font">1</data>
      <data key="v_color">#A4FF00</data>
      <data key="v_label">LOC100684769</data>
      <data key="v_size">5.5</data>
    </node>
    <node id="n33">
      <data key="v_name">LOC119863891</data>
      <data key="v_shape">circle</data>
      <data key="v_label.font">1</data>
      <data key="v_color">#FF2400</data>
      <data key="v_label">LOC119863891</data>
      <data key="v_size">5.5</data>
    </node>
    <node id="n34">
      <data key="v_name">LRP2</data>
      <data key="v_shape">circle</data>
      <data key="v_label.font">1</data>
      <data key="v_color">#FF2400</data>
      <data key="v_label">LRP2</data>
      <data key="v_size">5.5</data>
    </node>
    <node id="n35">
      <data key="v_name">NCAM1</data>
      <data key="v_shape">circle</data>
      <data key="v_label.font">1</data>
      <data key="v_color">#FF0000</data>
      <data key="v_label">NCAM1</data>
      <data key="v_size">5.5</data>
    </node>
    <node id="n36">
      <data key="v_name">NGFR</data>
      <data key="v_shape">circle</data>
      <data key="v_label.font">1</data>
      <data key="v_color">#FF0000</data>
      <data key="v_label">NGFR</data>
      <data key="v_size">5.5</data>
    </node>
    <node id="n37">
      <data key="v_name">NOD2</data>
      <data key="v_shape">circle</data>
      <data key="v_label.font">1</data>
      <data key="v_color">#FF0000</data>
      <data key="v_label">NOD2</data>
      <data key="v_size">5.5</data>
    </node>
    <node id="n38">
      <data key="v_name">NTNG2</data>
      <data key="v_shape">circle</data>
      <data key="v_label.font">1</data>
      <data key="v_color">#FF4D00</data>
      <data key="v_label">NTNG2</data>
      <data key="v_size">5.5</data>
    </node>
    <node id="n39">
      <data key="v_name">PECAM1</data>
      <data key="v_shape">circle</data>
      <data key="v_label.font">1</data>
      <data key="v_color">#FF9000</data>
      <data key="v_label">PECAM1</data>
      <data key="v_size">5.5</data>
    </node>
    <node id="n40">
      <data key="v_name">PIGR</data>
      <data key="v_shape">circle</data>
      <data key="v_label.font">1</data>
      <data key="v_color">#67FF00</data>
      <data key="v_label">PIGR</data>
      <data key="v_size">5.5</data>
    </node>
    <node id="n41">
      <data key="v_name">RTN4R</data>
      <data key="v_shape">circle</data>
      <data key="v_label.font">1</data>
      <data key="v_color">#9AFF00</data>
      <data key="v_label">RTN4R</data>
      <data key="v_size">5.5</data>
    </node>
    <node id="n42">
      <data key="v_name">SCNN1A</data>
      <data key="v_shape">circle</data>
      <data key="v_label.font">1</data>
      <data key="v_color">#AFFF00</data>
      <data key="v_label">SCNN1A</data>
      <data key="v_size">5.5</data>
    </node>
    <node id="n43">
      <data key="v_name">SELP</data>
      <data key="v_shape">circle</data>
      <data key="v_label.font">1</data>
      <data key="v_color">#FF0000</data>
      <data key="v_label">SELP</data>
      <data key="v_size">5.5</data>
    </node>
    <node id="n44">
      <data key="v_name">SLC2A3</data>
      <data key="v_shape">circle</data>
      <data key="v_label.font">1</data>
      <data key="v_color">#FF9F00</data>
      <data key="v_label">SLC2A3</data>
      <data key="v_size">5.5</data>
    </node>
    <node id="n45">
      <data key="v_name">TFPI</data>
      <data key="v_shape">circle</data>
      <data key="v_label.font">1</data>
      <data key="v_color">#00FF00</data>
      <data key="v_label">TFPI</data>
      <data key="v_size">5.5</data>
    </node>
    <node id="n46">
      <data key="v_name">THBD</data>
      <data key="v_shape">circle</data>
      <data key="v_label.font">1</data>
      <data key="v_color">#FFB400</data>
      <data key="v_label">THBD</data>
      <data key="v_size">5.5</data>
    </node>
    <node id="n47">
      <data key="v_name">TLR4</data>
      <data key="v_shape">circle</data>
      <data key="v_label.font">1</data>
      <data key="v_color">#85FF00</data>
      <data key="v_label">TLR4</data>
      <data key="v_size">5.5</data>
    </node>
    <node id="n48">
      <data key="v_name">ACP5</data>
      <data key="v_shape">circle</data>
      <data key="v_label.font">1</data>
      <data key="v_color">#9FFF00</data>
      <data key="v_label">ACP5</data>
      <data key="v_size">5.5</data>
    </node>
    <node id="n49">
      <data key="v_name">CCL24</data>
      <data key="v_shape">circle</data>
      <data key="v_label.font">1</data>
      <data key="v_color">#AFFF00</data>
      <data key="v_label">CCL24</data>
      <data key="v_size">5.5</data>
    </node>
    <node id="n50">
      <data key="v_name">COL1A2</data>
      <data key="v_shape">circle</data>
      <data key="v_label.font">1</data>
      <data key="v_color">#FF7100</data>
      <data key="v_label">COL1A2</data>
      <data key="v_size">5.5</data>
    </node>
    <node id="n51">
      <data key="v_name">CXCL8</data>
      <data key="v_shape">circle</data>
      <data key="v_label.font">1</data>
      <data key="v_color">#FF4200</data>
      <data key="v_label">CXCL8</data>
      <data key="v_size">5.5</data>
    </node>
    <node id="n52">
      <data key="v_name">EDN1</data>
      <data key="v_shape">circle</data>
      <data key="v_label.font">1</data>
      <data key="v_color">#A4FF00</data>
      <data key="v_label">EDN1</data>
      <data key="v_size">5.5</data>
    </node>
    <node id="n53">
      <data key="v_name">F2</data>
      <data key="v_shape">circle</data>
      <data key="v_label.font">1</data>
      <data key="v_color">#76FF00</data>
      <data key="v_label">F2</data>
      <data key="v_size">5.5</data>
    </node>
    <node id="n54">
      <data key="v_name">GAS6</data>
      <data key="v_shape">circle</data>
      <data key="v_label.font">1</data>
      <data key="v_color">#FFAF00</data>
      <data key="v_label">GAS6</data>
      <data key="v_size">5.5</data>
    </node>
    <node id="n55">
      <data key="v_name">IL12A</data>
      <data key="v_shape">circle</data>
      <data key="v_label.font">1</data>
      <data key="v_color">#FF0000</data>
      <data key="v_label">IL12A</data>
      <data key="v_size">5.5</data>
    </node>
    <node id="n56">
      <data key="v_name">IL1A</data>
      <data key="v_shape">circle</data>
      <data key="v_label.font">1</data>
      <data key="v_color">#FFA400</data>
      <data key="v_label">IL1A</data>
      <data key="v_size">5.5</data>
    </node>
    <node id="n57">
      <data key="v_name">IL27</data>
      <data key="v_shape">circle</data>
      <data key="v_label.font">1</data>
      <data key="v_color">#FF9A00</data>
      <data key="v_label">IL27</data>
      <data key="v_size">5.5</data>
    </node>
    <node id="n58">
      <data key="v_name">LOC119874472</data>
      <data key="v_shape">circle</data>
      <data key="v_label.font">1</data>
      <data key="v_color">#FF7600</data>
      <data key="v_label">LOC119874472</data>
      <data key="v_size">5.5</data>
    </node>
    <node id="n59">
      <data key="v_name">LOC119876918</data>
      <data key="v_shape">circle</data>
      <data key="v_label.font">1</data>
      <data key="v_color">#FF0000</data>
      <data key="v_label">LOC119876918</data>
      <data key="v_size">5.5</data>
    </node>
    <node id="n60">
      <data key="v_name">LOC485869</data>
      <data key="v_shape">circle</data>
      <data key="v_label.font">1</data>
      <data key="v_color">#A4FF00</data>
      <data key="v_label">LOC485869</data>
      <data key="v_size">5.5</data>
    </node>
    <node id="n61">
      <data key="v_name">MMP2</data>
      <data key="v_shape">circle</data>
      <data key="v_label.font">1</data>
      <data key="v_color">#00FF00</data>
      <data key="v_label">MMP2</data>
      <data key="v_size">5.5</data>
    </node>
    <node id="n62">
      <data key="v_name">NOS2</data>
      <data key="v_shape">circle</data>
      <data key="v_label.font">1</data>
      <data key="v_color">#FF6C00</data>
      <data key="v_label">NOS2</data>
      <data key="v_size">5.5</data>
    </node>
    <node id="n63">
      <data key="v_name">OMG</data>
      <data key="v_shape">circle</data>
      <data key="v_label.font">1</data>
      <data key="v_color">#FFAF00</data>
      <data key="v_label">OMG</data>
      <data key="v_size">5.5</data>
    </node>
    <node id="n64">
      <data key="v_name">PROS1</data>
      <data key="v_shape">circle</data>
      <data key="v_label.font">1</data>
      <data key="v_color">#00FF00</data>
      <data key="v_label">PROS1</data>
      <data key="v_size">5.5</data>
    </node>
    <node id="n65">
      <data key="v_name">SERPINB2</data>
      <data key="v_shape">circle</data>
      <data key="v_label.font">1</data>
      <data key="v_color">#FF0000</data>
      <data key="v_label">SERPINB2</data>
      <data key="v_size">5.5</data>
    </node>
    <node id="n66">
      <data key="v_name">SULF1</data>
      <data key="v_shape">circle</data>
      <data key="v_label.font">1</data>
      <data key="v_color">#FF8500</data>
      <data key="v_label">SULF1</data>
      <data key="v_size">5.5</data>
    </node>
    <node id="n67">
      <data key="v_name">TGFBI</data>
      <data key="v_shape">circle</data>
      <data key="v_label.font">1</data>
      <data key="v_color">#FF6700</data>
      <data key="v_label">TGFBI</data>
      <data key="v_size">5.5</data>
    </node>
    <node id="n68">
      <data key="v_name">TMPRSS6</data>
      <data key="v_shape">circle</data>
      <data key="v_label.font">1</data>
      <data key="v_color">#80FF00</data>
      <data key="v_label">TMPRSS6</data>
      <data key="v_size">5.5</data>
    </node>
    <node id="n69">
      <data key="v_name">TNFRSF19</data>
      <data key="v_shape">circle</data>
      <data key="v_label.font">1</data>
      <data key="v_color">#AFFF00</data>
      <data key="v_label">TNFRSF19</data>
      <data key="v_size">5.5</data>
    </node>
    <edge source="n0" target="n10">
    </edge>
    <edge source="n1" target="n10">
    </edge>
    <edge source="n2" target="n10">
    </edge>
    <edge source="n3" target="n10">
    </edge>
    <edge source="n4" target="n10">
    </edge>
    <edge source="n5" target="n10">
    </edge>
    <edge source="n8" target="n10">
    </edge>
    <edge source="n9" target="n10">
    </edge>
    <edge source="n0" target="n11">
    </edge>
    <edge source="n1" target="n11">
    </edge>
    <edge source="n2" target="n11">
    </edge>
    <edge source="n3" target="n11">
    </edge>
    <edge source="n4" target="n11">
    </edge>
    <edge source="n5" target="n11">
    </edge>
    <edge source="n8" target="n11">
    </edge>
    <edge source="n9" target="n11">
    </edge>
    <edge source="n0" target="n12">
    </edge>
    <edge source="n1" target="n12">
    </edge>
    <edge source="n2" target="n12">
    </edge>
    <edge source="n3" target="n12">
    </edge>
    <edge source="n4" target="n12">
    </edge>
    <edge source="n5" target="n12">
    </edge>
    <edge source="n6" target="n12">
    </edge>
    <edge source="n7" target="n12">
    </edge>
    <edge source="n8" target="n12">
    </edge>
    <edge source="n9" target="n12">
    </edge>
    <edge source="n0" target="n13">
    </edge>
    <edge source="n2" target="n13">
    </edge>
    <edge source="n3" target="n13">
    </edge>
    <edge source="n6" target="n13">
    </edge>
    <edge source="n7" target="n13">
    </edge>
    <edge source="n8" target="n13">
    </edge>
    <edge source="n0" target="n14">
    </edge>
    <edge source="n1" target="n14">
    </edge>
    <edge source="n2" target="n14">
    </edge>
    <edge source="n3" target="n14">
    </edge>
    <edge source="n4" target="n14">
    </edge>
    <edge source="n5" target="n14">
    </edge>
    <edge source="n8" target="n14">
    </edge>
    <edge source="n9" target="n14">
    </edge>
    <edge source="n0" target="n15">
    </edge>
    <edge source="n2" target="n15">
    </edge>
    <edge source="n3" target="n15">
    </edge>
    <edge source="n4" target="n15">
    </edge>
    <edge source="n7" target="n15">
    </edge>
    <edge source="n8" target="n15">
    </edge>
    <edge source="n0" target="n16">
    </edge>
    <edge source="n1" target="n16">
    </edge>
    <edge source="n2" target="n16">
    </edge>
    <edge source="n3" target="n16">
    </edge>
    <edge source="n5" target="n16">
    </edge>
    <edge source="n6" target="n16">
    </edge>
    <edge source="n7" target="n16">
    </edge>
    <edge source="n8" target="n16">
    </edge>
    <edge source="n9" target="n16">
    </edge>
    <edge source="n0" target="n17">
    </edge>
    <edge source="n1" target="n17">
    </edge>
    <edge source="n2" target="n17">
    </edge>
    <edge source="n3" target="n17">
    </edge>
    <edge source="n4" target="n17">
    </edge>
    <edge source="n5" target="n17">
    </edge>
    <edge source="n6" target="n17">
    </edge>
    <edge source="n7" target="n17">
    </edge>
    <edge source="n8" target="n17">
    </edge>
    <edge source="n9" target="n17">
    </edge>
    <edge source="n0" target="n18">
    </edge>
    <edge source="n1" target="n18">
    </edge>
    <edge source="n2" target="n18">
    </edge>
    <edge source="n3" target="n18">
    </edge>
    <edge source="n4" target="n18">
    </edge>
    <edge source="n5" target="n18">
    </edge>
    <edge source="n8" target="n18">
    </edge>
    <edge source="n9" target="n18">
    </edge>
    <edge source="n0" target="n19">
    </edge>
    <edge source="n1" target="n19">
    </edge>
    <edge source="n2" target="n19">
    </edge>
    <edge source="n3" target="n19">
    </edge>
    <edge source="n4" target="n19">
    </edge>
    <edge source="n5" target="n19">
    </edge>
    <edge source="n8" target="n19">
    </edge>
    <edge source="n9" target="n19">
    </edge>
    <edge source="n0" target="n20">
    </edge>
    <edge source="n2" target="n20">
    </edge>
    <edge source="n3" target="n20">
    </edge>
    <edge source="n6" target="n20">
    </edge>
    <edge source="n7" target="n20">
    </edge>
    <edge source="n8" target="n20">
    </edge>
    <edge source="n0" target="n21">
    </edge>
    <edge source="n1" target="n21">
    </edge>
    <edge source="n2" target="n21">
    </edge>
    <edge source="n3" target="n21">
    </edge>
    <edge source="n5" target="n21">
    </edge>
    <edge source="n8" target="n21">
    </edge>
    <edge source="n9" target="n21">
    </edge>
    <edge source="n0" target="n22">
    </edge>
    <edge source="n1" target="n22">
    </edge>
    <edge source="n2" target="n22">
    </edge>
    <edge source="n3" target="n22">
    </edge>
    <edge source="n5" target="n22">
    </edge>
    <edge source="n7" target="n22">
    </edge>
    <edge source="n8" target="n22">
    </edge>
    <edge source="n0" target="n23">
    </edge>
    <edge source="n1" target="n23">
    </edge>
    <edge source="n2" target="n23">
    </edge>
    <edge source="n3" target="n23">
    </edge>
    <edge source="n4" target="n23">
    </edge>
    <edge source="n5" target="n23">
    </edge>
    <edge source="n8" target="n23">
    </edge>
    <edge source="n9" target="n23">
    </edge>
    <edge source="n0" target="n24">
    </edge>
    <edge source="n1" target="n24">
    </edge>
    <edge source="n2" target="n24">
    </edge>
    <edge source="n3" target="n24">
    </edge>
    <edge source="n4" target="n24">
    </edge>
    <edge source="n5" target="n24">
    </edge>
    <edge source="n6" target="n24">
    </edge>
    <edge source="n7" target="n24">
    </edge>
    <edge source="n8" target="n24">
    </edge>
    <edge source="n9" target="n24">
    </edge>
    <edge source="n0" target="n25">
    </edge>
    <edge source="n2" target="n25">
    </edge>
    <edge source="n3" target="n25">
    </edge>
    <edge source="n4" target="n25">
    </edge>
    <edge source="n6" target="n25">
    </edge>
    <edge source="n7" target="n25">
    </edge>
    <edge source="n8" target="n25">
    </edge>
    <edge source="n0" target="n26">
    </edge>
    <edge source="n2" target="n26">
    </edge>
    <edge source="n3" target="n26">
    </edge>
    <edge source="n4" target="n26">
    </edge>
    <edge source="n6" target="n26">
    </edge>
    <edge source="n7" target="n26">
    </edge>
    <edge source="n8" target="n26">
    </edge>
    <edge source="n0" target="n27">
    </edge>
    <edge source="n2" target="n27">
    </edge>
    <edge source="n3" target="n27">
    </edge>
    <edge source="n6" target="n27">
    </edge>
    <edge source="n7" target="n27">
    </edge>
    <edge source="n8" target="n27">
    </edge>
    <edge source="n0" target="n28">
    </edge>
    <edge source="n2" target="n28">
    </edge>
    <edge source="n3" target="n28">
    </edge>
    <edge source="n4" target="n28">
    </edge>
    <edge source="n7" target="n28">
    </edge>
    <edge source="n8" target="n28">
    </edge>
    <edge source="n0" target="n29">
    </edge>
    <edge source="n1" target="n29">
    </edge>
    <edge source="n2" target="n29">
    </edge>
    <edge source="n3" target="n29">
    </edge>
    <edge source="n5" target="n29">
    </edge>
    <edge source="n6" target="n29">
    </edge>
    <edge source="n7" target="n29">
    </edge>
    <edge source="n8" target="n29">
    </edge>
    <edge source="n9" target="n29">
    </edge>
    <edge source="n0" target="n30">
    </edge>
    <edge source="n1" target="n30">
    </edge>
    <edge source="n2" target="n30">
    </edge>
    <edge source="n3" target="n30">
    </edge>
    <edge source="n4" target="n30">
    </edge>
    <edge source="n5" target="n30">
    </edge>
    <edge source="n6" target="n30">
    </edge>
    <edge source="n7" target="n30">
    </edge>
    <edge source="n8" target="n30">
    </edge>
    <edge source="n0" target="n31">
    </edge>
    <edge source="n1" target="n31">
    </edge>
    <edge source="n2" target="n31">
    </edge>
    <edge source="n3" target="n31">
    </edge>
    <edge source="n4" target="n31">
    </edge>
    <edge source="n5" target="n31">
    </edge>
    <edge source="n8" target="n31">
    </edge>
    <edge source="n9" target="n31">
    </edge>
    <edge source="n0" target="n32">
    </edge>
    <edge source="n2" target="n32">
    </edge>
    <edge source="n3" target="n32">
    </edge>
    <edge source="n6" target="n32">
    </edge>
    <edge source="n7" target="n32">
    </edge>
    <edge source="n8" target="n32">
    </edge>
    <edge source="n0" target="n33">
    </edge>
    <edge source="n2" target="n33">
    </edge>
    <edge source="n3" target="n33">
    </edge>
    <edge source="n4" target="n33">
    </edge>
    <edge source="n6" target="n33">
    </edge>
    <edge source="n7" target="n33">
    </edge>
    <edge source="n8" target="n33">
    </edge>
    <edge source="n0" target="n34">
    </edge>
    <edge source="n1" target="n34">
    </edge>
    <edge source="n2" target="n34">
    </edge>
    <edge source="n3" target="n34">
    </edge>
    <edge source="n4" target="n34">
    </edge>
    <edge source="n5" target="n34">
    </edge>
    <edge source="n8" target="n34">
    </edge>
    <edge source="n9" target="n34">
    </edge>
    <edge source="n0" target="n35">
    </edge>
    <edge source="n1" target="n35">
    </edge>
    <edge source="n2" target="n35">
    </edge>
    <edge source="n3" target="n35">
    </edge>
    <edge source="n4" target="n35">
    </edge>
    <edge source="n6" target="n35">
    </edge>
    <edge source="n7" target="n35">
    </edge>
    <edge source="n8" target="n35">
    </edge>
    <edge source="n0" target="n36">
    </edge>
    <edge source="n1" target="n36">
    </edge>
    <edge source="n2" target="n36">
    </edge>
    <edge source="n3" target="n36">
    </edge>
    <edge source="n4" target="n36">
    </edge>
    <edge source="n6" target="n36">
    </edge>
    <edge source="n7" target="n36">
    </edge>
    <edge source="n8" target="n36">
    </edge>
    <edge source="n0" target="n37">
    </edge>
    <edge source="n2" target="n37">
    </edge>
    <edge source="n3" target="n37">
    </edge>
    <edge source="n6" target="n37">
    </edge>
    <edge source="n7" target="n37">
    </edge>
    <edge source="n8" target="n37">
    </edge>
    <edge source="n0" target="n38">
    </edge>
    <edge source="n1" target="n38">
    </edge>
    <edge source="n2" target="n38">
    </edge>
    <edge source="n3" target="n38">
    </edge>
    <edge source="n4" target="n38">
    </edge>
    <edge source="n5" target="n38">
    </edge>
    <edge source="n8" target="n38">
    </edge>
    <edge source="n0" target="n39">
    </edge>
    <edge source="n1" target="n39">
    </edge>
    <edge source="n2" target="n39">
    </edge>
    <edge source="n3" target="n39">
    </edge>
    <edge source="n4" target="n39">
    </edge>
    <edge source="n5" target="n39">
    </edge>
    <edge source="n7" target="n39">
    </edge>
    <edge source="n8" target="n39">
    </edge>
    <edge source="n9" target="n39">
    </edge>
    <edge source="n0" target="n40">
    </edge>
    <edge source="n1" target="n40">
    </edge>
    <edge source="n2" target="n40">
    </edge>
    <edge source="n3" target="n40">
    </edge>
    <edge source="n5" target="n40">
    </edge>
    <edge source="n8" target="n40">
    </edge>
    <edge source="n9" target="n40">
    </edge>
    <edge source="n0" target="n41">
    </edge>
    <edge source="n2" target="n41">
    </edge>
    <edge source="n3" target="n41">
    </edge>
    <edge source="n4" target="n41">
    </edge>
    <edge source="n6" target="n41">
    </edge>
    <edge source="n7" target="n41">
    </edge>
    <edge source="n8" target="n41">
    </edge>
    <edge source="n0" target="n42">
    </edge>
    <edge source="n1" target="n42">
    </edge>
    <edge source="n2" target="n42">
    </edge>
    <edge source="n3" target="n42">
    </edge>
    <edge source="n5" target="n42">
    </edge>
    <edge source="n8" target="n42">
    </edge>
    <edge source="n9" target="n42">
    </edge>
    <edge source="n0" target="n43">
    </edge>
    <edge source="n1" target="n43">
    </edge>
    <edge source="n2" target="n43">
    </edge>
    <edge source="n3" target="n43">
    </edge>
    <edge source="n5" target="n43">
    </edge>
    <edge source="n7" target="n43">
    </edge>
    <edge source="n8" target="n43">
    </edge>
    <edge source="n9" target="n43">
    </edge>
    <edge source="n0" target="n44">
    </edge>
    <edge source="n1" target="n44">
    </edge>
    <edge source="n2" target="n44">
    </edge>
    <edge source="n3" target="n44">
    </edge>
    <edge source="n4" target="n44">
    </edge>
    <edge source="n5" target="n44">
    </edge>
    <edge source="n8" target="n44">
    </edge>
    <edge source="n9" target="n44">
    </edge>
    <edge source="n0" target="n45">
    </edge>
    <edge source="n1" target="n45">
    </edge>
    <edge source="n2" target="n45">
    </edge>
    <edge source="n3" target="n45">
    </edge>
    <edge source="n5" target="n45">
    </edge>
    <edge source="n7" target="n45">
    </edge>
    <edge source="n8" target="n45">
    </edge>
    <edge source="n9" target="n45">
    </edge>
    <edge source="n0" target="n46">
    </edge>
    <edge source="n1" target="n46">
    </edge>
    <edge source="n2" target="n46">
    </edge>
    <edge source="n3" target="n46">
    </edge>
    <edge source="n5" target="n46">
    </edge>
    <edge source="n8" target="n46">
    </edge>
    <edge source="n9" target="n46">
    </edge>
    <edge source="n0" target="n47">
    </edge>
    <edge source="n2" target="n47">
    </edge>
    <edge source="n3" target="n47">
    </edge>
    <edge source="n4" target="n47">
    </edge>
    <edge source="n7" target="n47">
    </edge>
    <edge source="n8" target="n47">
    </edge>
    <edge source="n1" target="n48">
    </edge>
    <edge source="n4" target="n48">
    </edge>
    <edge source="n5" target="n48">
    </edge>
    <edge source="n7" target="n48">
    </edge>
    <edge source="n8" target="n48">
    </edge>
    <edge source="n9" target="n48">
    </edge>
    <edge source="n1" target="n49">
    </edge>
    <edge source="n4" target="n49">
    </edge>
    <edge source="n5" target="n49">
    </edge>
    <edge source="n6" target="n49">
    </edge>
    <edge source="n7" target="n49">
    </edge>
    <edge source="n9" target="n49">
    </edge>
    <edge source="n1" target="n50">
    </edge>
    <edge source="n4" target="n50">
    </edge>
    <edge source="n5" target="n50">
    </edge>
    <edge source="n6" target="n50">
    </edge>
    <edge source="n7" target="n50">
    </edge>
    <edge source="n9" target="n50">
    </edge>
    <edge source="n1" target="n51">
    </edge>
    <edge source="n4" target="n51">
    </edge>
    <edge source="n5" target="n51">
    </edge>
    <edge source="n6" target="n51">
    </edge>
    <edge source="n7" target="n51">
    </edge>
    <edge source="n9" target="n51">
    </edge>
    <edge source="n1" target="n52">
    </edge>
    <edge source="n4" target="n52">
    </edge>
    <edge source="n5" target="n52">
    </edge>
    <edge source="n6" target="n52">
    </edge>
    <edge source="n7" target="n52">
    </edge>
    <edge source="n9" target="n52">
    </edge>
    <edge source="n1" target="n53">
    </edge>
    <edge source="n2" target="n53">
    </edge>
    <edge source="n3" target="n53">
    </edge>
    <edge source="n4" target="n53">
    </edge>
    <edge source="n5" target="n53">
    </edge>
    <edge source="n9" target="n53">
    </edge>
    <edge source="n1" target="n54">
    </edge>
    <edge source="n4" target="n54">
    </edge>
    <edge source="n5" target="n54">
    </edge>
    <edge source="n6" target="n54">
    </edge>
    <edge source="n7" target="n54">
    </edge>
    <edge source="n9" target="n54">
    </edge>
    <edge source="n1" target="n55">
    </edge>
    <edge source="n4" target="n55">
    </edge>
    <edge source="n5" target="n55">
    </edge>
    <edge source="n6" target="n55">
    </edge>
    <edge source="n7" target="n55">
    </edge>
    <edge source="n9" target="n55">
    </edge>
    <edge source="n1" target="n56">
    </edge>
    <edge source="n2" target="n56">
    </edge>
    <edge source="n3" target="n56">
    </edge>
    <edge source="n4" target="n56">
    </edge>
    <edge source="n5" target="n56">
    </edge>
    <edge source="n6" target="n56">
    </edge>
    <edge source="n7" target="n56">
    </edge>
    <edge source="n9" target="n56">
    </edge>
    <edge source="n1" target="n57">
    </edge>
    <edge source="n4" target="n57">
    </edge>
    <edge source="n5" target="n57">
    </edge>
    <edge source="n6" target="n57">
    </edge>
    <edge source="n7" target="n57">
    </edge>
    <edge source="n9" target="n57">
    </edge>
    <edge source="n1" target="n58">
    </edge>
    <edge source="n4" target="n58">
    </edge>
    <edge source="n5" target="n58">
    </edge>
    <edge source="n6" target="n58">
    </edge>
    <edge source="n7" target="n58">
    </edge>
    <edge source="n9" target="n58">
    </edge>
    <edge source="n1" target="n59">
    </edge>
    <edge source="n4" target="n59">
    </edge>
    <edge source="n5" target="n59">
    </edge>
    <edge source="n6" target="n59">
    </edge>
    <edge source="n7" target="n59">
    </edge>
    <edge source="n9" target="n59">
    </edge>
    <edge source="n1" target="n60">
    </edge>
    <edge source="n4" target="n60">
    </edge>
    <edge source="n5" target="n60">
    </edge>
    <edge source="n6" target="n60">
    </edge>
    <edge source="n7" target="n60">
    </edge>
    <edge source="n9" target="n60">
    </edge>
    <edge source="n1" target="n61">
    </edge>
    <edge source="n2" target="n61">
    </edge>
    <edge source="n3" target="n61">
    </edge>
    <edge source="n4" target="n61">
    </edge>
    <edge source="n5" target="n61">
    </edge>
    <edge source="n6" target="n61">
    </edge>
    <edge source="n7" target="n61">
    </edge>
    <edge source="n9" target="n61">
    </edge>
    <edge source="n1" target="n62">
    </edge>
    <edge source="n3" target="n62">
    </edge>
    <edge source="n4" target="n62">
    </edge>
    <edge source="n5" target="n62">
    </edge>
    <edge source="n6" target="n62">
    </edge>
    <edge source="n7" target="n62">
    </edge>
    <edge source="n9" target="n62">
    </edge>
    <edge source="n1" target="n63">
    </edge>
    <edge source="n2" target="n63">
    </edge>
    <edge source="n3" target="n63">
    </edge>
    <edge source="n4" target="n63">
    </edge>
    <edge source="n5" target="n63">
    </edge>
    <edge source="n9" target="n63">
    </edge>
    <edge source="n1" target="n64">
    </edge>
    <edge source="n2" target="n64">
    </edge>
    <edge source="n3" target="n64">
    </edge>
    <edge source="n4" target="n64">
    </edge>
    <edge source="n5" target="n64">
    </edge>
    <edge source="n8" target="n64">
    </edge>
    <edge source="n9" target="n64">
    </edge>
    <edge source="n1" target="n65">
    </edge>
    <edge source="n2" target="n65">
    </edge>
    <edge source="n3" target="n65">
    </edge>
    <edge source="n5" target="n65">
    </edge>
    <edge source="n6" target="n65">
    </edge>
    <edge source="n7" target="n65">
    </edge>
    <edge source="n9" target="n65">
    </edge>
    <edge source="n1" target="n66">
    </edge>
    <edge source="n2" target="n66">
    </edge>
    <edge source="n3" target="n66">
    </edge>
    <edge source="n4" target="n66">
    </edge>
    <edge source="n5" target="n66">
    </edge>
    <edge source="n8" target="n66">
    </edge>
    <edge source="n9" target="n66">
    </edge>
    <edge source="n1" target="n67">
    </edge>
    <edge source="n2" target="n67">
    </edge>
    <edge source="n3" target="n67">
    </edge>
    <edge source="n4" target="n67">
    </edge>
    <edge source="n5" target="n67">
    </edge>
    <edge source="n9" target="n67">
    </edge>
    <edge source="n1" target="n68">
    </edge>
    <edge source="n2" target="n68">
    </edge>
    <edge source="n3" target="n68">
    </edge>
    <edge source="n4" target="n68">
    </edge>
    <edge source="n5" target="n68">
    </edge>
    <edge source="n8" target="n68">
    </edge>
    <edge source="n9" target="n68">
    </edge>
    <edge source="n2" target="n69">
    </edge>
    <edge source="n3" target="n69">
    </edge>
    <edge source="n4" target="n69">
    </edge>
    <edge source="n6" target="n69">
    </edge>
    <edge source="n7" target="n69">
    </edge>
    <edge source="n8" target="n69">
    </edge>
  </graph>
</graphml>
