# Supplementary material for: Tumorigenicity decrease in Bcl-xL deficient MDCK cells ensuring the safety for influenza vaccine production
Source: PLoS One. 2024 Dec 16;19(12):e0311069. doi: 10.1371/journal.pone.0311069 (PMC11649150; doi:10.1371/journal.pone.0311069)
Supplement: S1 File — (ZIP) [file pone.0311069.s002.zip › S2_File/2_GO_enrichment/network/B_vs_A.sign_MF_enrichment_network.graphml]

<?xml version="1.0" encoding="UTF-8"?>
<graphml xmlns="http://graphml.graphdrawing.org/xmlns"
         xmlns:xsi="http://www.w3.org/2001/XMLSchema-instance"
         xsi:schemaLocation="http://graphml.graphdrawing.org/xmlns
         http://graphml.graphdrawing.org/xmlns/1.0/graphml.xsd">
<!-- Created by igraph -->
  <key id="v_name" for="node" attr.name="name" attr.type="string"/>
  <key id="v_shape" for="node" attr.name="shape" attr.type="string"/>
  <key id="v_label.font" for="node" attr.name="label.font" attr.type="double"/>
  <key id="v_color" for="node" attr.name="color" attr.type="string"/>
  <key id="v_label" for="node" attr.name="label" attr.type="string"/>
  <key id="v_size" for="node" attr.name="size" attr.type="double"/>
  <graph id="G" edgedefault="undirected">
    <node id="n0">
      <data key="v_name">GO:0005509</data>
      <data key="v_shape">square</data>
      <data key="v_label.font">3</data>
      <data key="v_color">#A350ED</data>
      <data key="v_label">calcium ion binding</data>
      <data key="v_size">7.8073549220576</data>
    </node>
    <node id="n1">
      <data key="v_name">GO:0017171</data>
      <data key="v_shape">square</data>
      <data key="v_label.font">3</data>
      <data key="v_color">#A675EB</data>
      <data key="v_label">serine hydrolase activity</data>
      <data key="v_size">7</data>
    </node>
    <node id="n2">
      <data key="v_name">GO:0004497</data>
      <data key="v_shape">square</data>
      <data key="v_label.font">3</data>
      <data key="v_color">#A680EA</data>
      <data key="v_label">monooxygenase activity</data>
      <data key="v_size">6.4594316186373</data>
    </node>
    <node id="n3">
      <data key="v_name">GO:0008236</data>
      <data key="v_shape">square</data>
      <data key="v_label.font">3</data>
      <data key="v_color">#A898E9</data>
      <data key="v_label">serine-type peptidase activity</data>
      <data key="v_size">6.90689059560852</data>
    </node>
    <node id="n4">
      <data key="v_name">GO:0045236</data>
      <data key="v_shape">square</data>
      <data key="v_label.font">3</data>
      <data key="v_color">#A9A3E8</data>
      <data key="v_label">CXCR chemokine receptor binding</data>
      <data key="v_size">5</data>
    </node>
    <node id="n5">
      <data key="v_name">GO:0008194</data>
      <data key="v_shape">square</data>
      <data key="v_label.font">3</data>
      <data key="v_color">#AAB0E8</data>
      <data key="v_label">UDP-glycosyltransferase activity</data>
      <data key="v_size">6.70043971814109</data>
    </node>
    <node id="n6">
      <data key="v_name">GO:0008009</data>
      <data key="v_shape">square</data>
      <data key="v_label.font">3</data>
      <data key="v_color">#AAB0E8</data>
      <data key="v_label">chemokine activity</data>
      <data key="v_size">5.8073549220576</data>
    </node>
    <node id="n7">
      <data key="v_name">GO:0001228</data>
      <data key="v_shape">square</data>
      <data key="v_label.font">3</data>
      <data key="v_color">#ABBDE7</data>
      <data key="v_label">transcriptional activator activity, RNA polymerase II transcription regulatory region sequence-speci...</data>
      <data key="v_size">7.90689059560852</data>
    </node>
    <node id="n8">
      <data key="v_name">GO:0001517</data>
      <data key="v_shape">square</data>
      <data key="v_label.font">3</data>
      <data key="v_color">#ACD0E6</data>
      <data key="v_label">N-acetylglucosamine 6-O-sulfotransferase activity</data>
      <data key="v_size">4.58496250072116</data>
    </node>
    <node id="n9">
      <data key="v_name">GO:0008028</data>
      <data key="v_shape">square</data>
      <data key="v_label.font">3</data>
      <data key="v_color">#ACD0E6</data>
      <data key="v_label">monocarboxylic acid transmembrane transporter activity</data>
      <data key="v_size">6</data>
    </node>
    <node id="n10">
      <data key="v_name">C1R</data>
      <data key="v_shape">circle</data>
      <data key="v_label.font">1</data>
      <data key="v_color">#FFAF00</data>
      <data key="v_label">C1R</data>
      <data key="v_size">5.5</data>
    </node>
    <node id="n11">
      <data key="v_name">CPVL</data>
      <data key="v_shape">circle</data>
      <data key="v_label.font">1</data>
      <data key="v_color">#FF8B00</data>
      <data key="v_label">CPVL</data>
      <data key="v_size">5.5</data>
    </node>
    <node id="n12">
      <data key="v_name">CTSK</data>
      <data key="v_shape">circle</data>
      <data key="v_label.font">1</data>
      <data key="v_color">#FFA400</data>
      <data key="v_label">CTSK</data>
      <data key="v_size">5.5</data>
    </node>
    <node id="n13">
      <data key="v_name">DPP7</data>
      <data key="v_shape">circle</data>
      <data key="v_label.font">1</data>
      <data key="v_color">#A4FF00</data>
      <data key="v_label">DPP7</data>
      <data key="v_size">5.5</data>
    </node>
    <node id="n14">
      <data key="v_name">F2</data>
      <data key="v_shape">circle</data>
      <data key="v_label.font">1</data>
      <data key="v_color">#76FF00</data>
      <data key="v_label">F2</data>
      <data key="v_size">5.5</data>
    </node>
    <node id="n15">
      <data key="v_name">HABP2</data>
      <data key="v_shape">circle</data>
      <data key="v_label.font">1</data>
      <data key="v_color">#00FF00</data>
      <data key="v_label">HABP2</data>
      <data key="v_size">5.5</data>
    </node>
    <node id="n16">
      <data key="v_name">HGFAC</data>
      <data key="v_shape">circle</data>
      <data key="v_label.font">1</data>
      <data key="v_color">#FF9500</data>
      <data key="v_label">HGFAC</data>
      <data key="v_size">5.5</data>
    </node>
    <node id="n17">
      <data key="v_name">LOC482175</data>
      <data key="v_shape">circle</data>
      <data key="v_label.font">1</data>
      <data key="v_color">#FF0000</data>
      <data key="v_label">LOC482175</data>
      <data key="v_size">5.5</data>
    </node>
    <node id="n18">
      <data key="v_name">MMP2</data>
      <data key="v_shape">circle</data>
      <data key="v_label.font">1</data>
      <data key="v_color">#00FF00</data>
      <data key="v_label">MMP2</data>
      <data key="v_size">5.5</data>
    </node>
    <node id="n19">
      <data key="v_name">NAALAD2</data>
      <data key="v_shape">circle</data>
      <data key="v_label.font">1</data>
      <data key="v_color">#FF9A00</data>
      <data key="v_label">NAALAD2</data>
      <data key="v_size">5.5</data>
    </node>
    <node id="n20">
      <data key="v_name">PRSS12</data>
      <data key="v_shape">circle</data>
      <data key="v_label.font">1</data>
      <data key="v_color">#FF9A00</data>
      <data key="v_label">PRSS12</data>
      <data key="v_size">5.5</data>
    </node>
    <node id="n21">
      <data key="v_name">PRSS27</data>
      <data key="v_shape">circle</data>
      <data key="v_label.font">1</data>
      <data key="v_color">#FFA400</data>
      <data key="v_label">PRSS27</data>
      <data key="v_size">5.5</data>
    </node>
    <node id="n22">
      <data key="v_name">TLL2</data>
      <data key="v_shape">circle</data>
      <data key="v_label.font">1</data>
      <data key="v_color">#FF9F00</data>
      <data key="v_label">TLL2</data>
      <data key="v_size">5.5</data>
    </node>
    <node id="n23">
      <data key="v_name">TMPRSS11D</data>
      <data key="v_shape">circle</data>
      <data key="v_label.font">1</data>
      <data key="v_color">#AFFF00</data>
      <data key="v_label">TMPRSS11D</data>
      <data key="v_size">5.5</data>
    </node>
    <node id="n24">
      <data key="v_name">TMPRSS6</data>
      <data key="v_shape">circle</data>
      <data key="v_label.font">1</data>
      <data key="v_color">#80FF00</data>
      <data key="v_label">TMPRSS6</data>
      <data key="v_size">5.5</data>
    </node>
    <node id="n25">
      <data key="v_name">CXCL10</data>
      <data key="v_shape">circle</data>
      <data key="v_label.font">1</data>
      <data key="v_color">#00FF00</data>
      <data key="v_label">CXCL10</data>
      <data key="v_size">5.5</data>
    </node>
    <node id="n26">
      <data key="v_name">CXCL8</data>
      <data key="v_shape">circle</data>
      <data key="v_label.font">1</data>
      <data key="v_color">#FF4200</data>
      <data key="v_label">CXCL8</data>
      <data key="v_size">5.5</data>
    </node>
    <node id="n27">
      <data key="v_name">LOC119874472</data>
      <data key="v_shape">circle</data>
      <data key="v_label.font">1</data>
      <data key="v_color">#FF7600</data>
      <data key="v_label">LOC119874472</data>
      <data key="v_size">5.5</data>
    </node>
    <node id="n28">
      <data key="v_name">LOC119876918</data>
      <data key="v_shape">circle</data>
      <data key="v_label.font">1</data>
      <data key="v_color">#FF0000</data>
      <data key="v_label">LOC119876918</data>
      <data key="v_size">5.5</data>
    </node>
    <edge source="n0" target="n10">
    </edge>
    <edge source="n1" target="n10">
    </edge>
    <edge source="n3" target="n10">
    </edge>
    <edge source="n1" target="n11">
    </edge>
    <edge source="n3" target="n11">
    </edge>
    <edge source="n1" target="n12">
    </edge>
    <edge source="n3" target="n12">
    </edge>
    <edge source="n1" target="n13">
    </edge>
    <edge source="n3" target="n13">
    </edge>
    <edge source="n1" target="n14">
    </edge>
    <edge source="n3" target="n14">
    </edge>
    <edge source="n1" target="n15">
    </edge>
    <edge source="n3" target="n15">
    </edge>
    <edge source="n1" target="n16">
    </edge>
    <edge source="n3" target="n16">
    </edge>
    <edge source="n1" target="n17">
    </edge>
    <edge source="n3" target="n17">
    </edge>
    <edge source="n1" target="n18">
    </edge>
    <edge source="n3" target="n18">
    </edge>
    <edge source="n1" target="n19">
    </edge>
    <edge source="n3" target="n19">
    </edge>
    <edge source="n1" target="n20">
    </edge>
    <edge source="n3" target="n20">
    </edge>
    <edge source="n1" target="n21">
    </edge>
    <edge source="n3" target="n21">
    </edge>
    <edge source="n1" target="n22">
    </edge>
    <edge source="n3" target="n22">
    </edge>
    <edge source="n1" target="n23">
    </edge>
    <edge source="n3" target="n23">
    </edge>
    <edge source="n1" target="n24">
    </edge>
    <edge source="n3" target="n24">
    </edge>
    <edge source="n4" target="n25">
    </edge>
    <edge source="n6" target="n25">
    </edge>
    <edge source="n4" target="n26">
    </edge>
    <edge source="n6" target="n26">
    </edge>
    <edge source="n4" target="n27">
    </edge>
    <edge source="n6" target="n27">
    </edge>
    <edge source="n4" target="n28">
    </edge>
    <edge source="n6" target="n28">
    </edge>
  </graph>
</graphml>
