# Supplementary material for: Tumorigenicity decrease in Bcl-xL deficient MDCK cells ensuring the safety for influenza vaccine production
Source: PLoS One. 2024 Dec 16;19(12):e0311069. doi: 10.1371/journal.pone.0311069 (PMC11649150; doi:10.1371/journal.pone.0311069)
Supplement: S1 File — (ZIP) [file pone.0311069.s002.zip › S2_File/2_GO_enrichment/network/B_vs_A.up_BP_enrichment_network.graphml]

<?xml version="1.0" encoding="UTF-8"?>
<graphml xmlns="http://graphml.graphdrawing.org/xmlns"
         xmlns:xsi="http://www.w3.org/2001/XMLSchema-instance"
         xsi:schemaLocation="http://graphml.graphdrawing.org/xmlns
         http://graphml.graphdrawing.org/xmlns/1.0/graphml.xsd">
<!-- Created by igraph -->
  <key id="v_name" for="node" attr.name="name" attr.type="string"/>
  <key id="v_shape" for="node" attr.name="shape" attr.type="string"/>
  <key id="v_label.font" for="node" attr.name="label.font" attr.type="double"/>
  <key id="v_color" for="node" attr.name="color" attr.type="string"/>
  <key id="v_label" for="node" attr.name="label" attr.type="string"/>
  <key id="v_size" for="node" attr.name="size" attr.type="double"/>
  <graph id="G" edgedefault="undirected">
    <node id="n0">
      <data key="v_name">GO:0048731</data>
      <data key="v_shape">square</data>
      <data key="v_label.font">3</data>
      <data key="v_color">#A020F0</data>
      <data key="v_label">system development</data>
      <data key="v_size">10.5468944598876</data>
    </node>
    <node id="n1">
      <data key="v_name">GO:0007275</data>
      <data key="v_shape">square</data>
      <data key="v_label.font">3</data>
      <data key="v_color">#A67CEA</data>
      <data key="v_label">multicellular organism development</data>
      <data key="v_size">10.6147098441152</data>
    </node>
    <node id="n2">
      <data key="v_name">GO:0048513</data>
      <data key="v_shape">square</data>
      <data key="v_label.font">3</data>
      <data key="v_color">#A788EA</data>
      <data key="v_label">animal organ development</data>
      <data key="v_size">10.1799090900149</data>
    </node>
    <node id="n3">
      <data key="v_name">GO:0048699</data>
      <data key="v_shape">square</data>
      <data key="v_label.font">3</data>
      <data key="v_color">#A789EA</data>
      <data key="v_label">generation of neurons</data>
      <data key="v_size">9.4594316186373</data>
    </node>
    <node id="n4">
      <data key="v_name">GO:0022008</data>
      <data key="v_shape">square</data>
      <data key="v_label.font">3</data>
      <data key="v_color">#A89AE9</data>
      <data key="v_label">neurogenesis</data>
      <data key="v_size">9.49185309632967</data>
    </node>
    <node id="n5">
      <data key="v_name">GO:0007399</data>
      <data key="v_shape">square</data>
      <data key="v_label.font">3</data>
      <data key="v_color">#A9A9E8</data>
      <data key="v_label">nervous system development</data>
      <data key="v_size">9.76818432477693</data>
    </node>
    <node id="n6">
      <data key="v_name">GO:0030182</data>
      <data key="v_shape">square</data>
      <data key="v_label.font">3</data>
      <data key="v_color">#AAB4E7</data>
      <data key="v_label">neuron differentiation</data>
      <data key="v_size">9.28540221886225</data>
    </node>
    <node id="n7">
      <data key="v_name">GO:0051239</data>
      <data key="v_shape">square</data>
      <data key="v_label.font">3</data>
      <data key="v_color">#AAB8E7</data>
      <data key="v_label">regulation of multicellular organismal process</data>
      <data key="v_size">9.90689059560852</data>
    </node>
    <node id="n8">
      <data key="v_name">GO:0048856</data>
      <data key="v_shape">square</data>
      <data key="v_label.font">3</data>
      <data key="v_color">#ABBFE7</data>
      <data key="v_label">anatomical structure development</data>
      <data key="v_size">10.6510516911789</data>
    </node>
    <node id="n9">
      <data key="v_name">GO:0040011</data>
      <data key="v_shape">square</data>
      <data key="v_label.font">3</data>
      <data key="v_color">#ABBFE7</data>
      <data key="v_label">locomotion</data>
      <data key="v_size">9.4262647547021</data>
    </node>
    <node id="n10">
      <data key="v_name">ADAMTSL1</data>
      <data key="v_shape">circle</data>
      <data key="v_label.font">1</data>
      <data key="v_color">#FF9500</data>
      <data key="v_label">ADAMTSL1</data>
      <data key="v_size">5.5</data>
    </node>
    <node id="n11">
      <data key="v_name">ADORA2A</data>
      <data key="v_shape">circle</data>
      <data key="v_label.font">1</data>
      <data key="v_color">#FF0000</data>
      <data key="v_label">ADORA2A</data>
      <data key="v_size">5.5</data>
    </node>
    <node id="n12">
      <data key="v_name">ANK2</data>
      <data key="v_shape">circle</data>
      <data key="v_label.font">1</data>
      <data key="v_color">#FF0000</data>
      <data key="v_label">ANK2</data>
      <data key="v_size">5.5</data>
    </node>
    <node id="n13">
      <data key="v_name">ANOS1</data>
      <data key="v_shape">circle</data>
      <data key="v_label.font">1</data>
      <data key="v_color">#FF8500</data>
      <data key="v_label">ANOS1</data>
      <data key="v_size">5.5</data>
    </node>
    <node id="n14">
      <data key="v_name">AREG</data>
      <data key="v_shape">circle</data>
      <data key="v_label.font">1</data>
      <data key="v_color">#FF9A00</data>
      <data key="v_label">AREG</data>
      <data key="v_size">5.5</data>
    </node>
    <node id="n15">
      <data key="v_name">ATP2B2</data>
      <data key="v_shape">circle</data>
      <data key="v_label.font">1</data>
      <data key="v_color">#FF2400</data>
      <data key="v_label">ATP2B2</data>
      <data key="v_size">5.5</data>
    </node>
    <node id="n16">
      <data key="v_name">AXL</data>
      <data key="v_shape">circle</data>
      <data key="v_label.font">1</data>
      <data key="v_color">#FF8500</data>
      <data key="v_label">AXL</data>
      <data key="v_size">5.5</data>
    </node>
    <node id="n17">
      <data key="v_name">CACNB2</data>
      <data key="v_shape">circle</data>
      <data key="v_label.font">1</data>
      <data key="v_color">#FF7600</data>
      <data key="v_label">CACNB2</data>
      <data key="v_size">5.5</data>
    </node>
    <node id="n18">
      <data key="v_name">CAP2</data>
      <data key="v_shape">circle</data>
      <data key="v_label.font">1</data>
      <data key="v_color">#FF9500</data>
      <data key="v_label">CAP2</data>
      <data key="v_size">5.5</data>
    </node>
    <node id="n19">
      <data key="v_name">CCDC88A</data>
      <data key="v_shape">circle</data>
      <data key="v_label.font">1</data>
      <data key="v_color">#FFAF00</data>
      <data key="v_label">CCDC88A</data>
      <data key="v_size">5.5</data>
    </node>
    <node id="n20">
      <data key="v_name">CD38</data>
      <data key="v_shape">circle</data>
      <data key="v_label.font">1</data>
      <data key="v_color">#FF9F00</data>
      <data key="v_label">CD38</data>
      <data key="v_size">5.5</data>
    </node>
    <node id="n21">
      <data key="v_name">CHRDL1</data>
      <data key="v_shape">circle</data>
      <data key="v_label.font">1</data>
      <data key="v_color">#FF8B00</data>
      <data key="v_label">CHRDL1</data>
      <data key="v_size">5.5</data>
    </node>
    <node id="n22">
      <data key="v_name">CTNND2</data>
      <data key="v_shape">circle</data>
      <data key="v_label.font">1</data>
      <data key="v_color">#FFA900</data>
      <data key="v_label">CTNND2</data>
      <data key="v_size">5.5</data>
    </node>
    <node id="n23">
      <data key="v_name">DACT1</data>
      <data key="v_shape">circle</data>
      <data key="v_label.font">1</data>
      <data key="v_color">#FF0000</data>
      <data key="v_label">DACT1</data>
      <data key="v_size">5.5</data>
    </node>
    <node id="n24">
      <data key="v_name">DCLK1</data>
      <data key="v_shape">circle</data>
      <data key="v_label.font">1</data>
      <data key="v_color">#FF7100</data>
      <data key="v_label">DCLK1</data>
      <data key="v_size">5.5</data>
    </node>
    <node id="n25">
      <data key="v_name">DDR2</data>
      <data key="v_shape">circle</data>
      <data key="v_label.font">1</data>
      <data key="v_color">#FFA400</data>
      <data key="v_label">DDR2</data>
      <data key="v_size">5.5</data>
    </node>
    <node id="n26">
      <data key="v_name">DLX1</data>
      <data key="v_shape">circle</data>
      <data key="v_label.font">1</data>
      <data key="v_color">#FFA400</data>
      <data key="v_label">DLX1</data>
      <data key="v_size">5.5</data>
    </node>
    <node id="n27">
      <data key="v_name">DLX3</data>
      <data key="v_shape">circle</data>
      <data key="v_label.font">1</data>
      <data key="v_color">#FF0000</data>
      <data key="v_label">DLX3</data>
      <data key="v_size">5.5</data>
    </node>
    <node id="n28">
      <data key="v_name">DLX5</data>
      <data key="v_shape">circle</data>
      <data key="v_label.font">1</data>
      <data key="v_color">#FFAF00</data>
      <data key="v_label">DLX5</data>
      <data key="v_size">5.5</data>
    </node>
    <node id="n29">
      <data key="v_name">DMBX1</data>
      <data key="v_shape">circle</data>
      <data key="v_label.font">1</data>
      <data key="v_color">#FF0000</data>
      <data key="v_label">DMBX1</data>
      <data key="v_size">5.5</data>
    </node>
    <node id="n30">
      <data key="v_name">DOCK3</data>
      <data key="v_shape">circle</data>
      <data key="v_label.font">1</data>
      <data key="v_color">#FF9500</data>
      <data key="v_label">DOCK3</data>
      <data key="v_size">5.5</data>
    </node>
    <node id="n31">
      <data key="v_name">DUOXA1</data>
      <data key="v_shape">circle</data>
      <data key="v_label.font">1</data>
      <data key="v_color">#FF0000</data>
      <data key="v_label">DUOXA1</data>
      <data key="v_size">5.5</data>
    </node>
    <node id="n32">
      <data key="v_name">EGR2</data>
      <data key="v_shape">circle</data>
      <data key="v_label.font">1</data>
      <data key="v_color">#FF8500</data>
      <data key="v_label">EGR2</data>
      <data key="v_size">5.5</data>
    </node>
    <node id="n33">
      <data key="v_name">FAT4</data>
      <data key="v_shape">circle</data>
      <data key="v_label.font">1</data>
      <data key="v_color">#FFA900</data>
      <data key="v_label">FAT4</data>
      <data key="v_size">5.5</data>
    </node>
    <node id="n34">
      <data key="v_name">FSCN1</data>
      <data key="v_shape">circle</data>
      <data key="v_label.font">1</data>
      <data key="v_color">#FFAF00</data>
      <data key="v_label">FSCN1</data>
      <data key="v_size">5.5</data>
    </node>
    <node id="n35">
      <data key="v_name">FSTL4</data>
      <data key="v_shape">circle</data>
      <data key="v_label.font">1</data>
      <data key="v_color">#FFA400</data>
      <data key="v_label">FSTL4</data>
      <data key="v_size">5.5</data>
    </node>
    <node id="n36">
      <data key="v_name">GAS6</data>
      <data key="v_shape">circle</data>
      <data key="v_label.font">1</data>
      <data key="v_color">#FFAF00</data>
      <data key="v_label">GAS6</data>
      <data key="v_size">5.5</data>
    </node>
    <node id="n37">
      <data key="v_name">GBX2</data>
      <data key="v_shape">circle</data>
      <data key="v_label.font">1</data>
      <data key="v_color">#FF5700</data>
      <data key="v_label">GBX2</data>
      <data key="v_size">5.5</data>
    </node>
    <node id="n38">
      <data key="v_name">GIPC2</data>
      <data key="v_shape">circle</data>
      <data key="v_label.font">1</data>
      <data key="v_color">#FFA400</data>
      <data key="v_label">GIPC2</data>
      <data key="v_size">5.5</data>
    </node>
    <node id="n39">
      <data key="v_name">GJA1</data>
      <data key="v_shape">circle</data>
      <data key="v_label.font">1</data>
      <data key="v_color">#FFA400</data>
      <data key="v_label">GJA1</data>
      <data key="v_size">5.5</data>
    </node>
    <node id="n40">
      <data key="v_name">GNB4</data>
      <data key="v_shape">circle</data>
      <data key="v_label.font">1</data>
      <data key="v_color">#FF9500</data>
      <data key="v_label">GNB4</data>
      <data key="v_size">5.5</data>
    </node>
    <node id="n41">
      <data key="v_name">GPR173</data>
      <data key="v_shape">circle</data>
      <data key="v_label.font">1</data>
      <data key="v_color">#FFAF00</data>
      <data key="v_label">GPR173</data>
      <data key="v_size">5.5</data>
    </node>
    <node id="n42">
      <data key="v_name">HEY2</data>
      <data key="v_shape">circle</data>
      <data key="v_label.font">1</data>
      <data key="v_color">#FF0000</data>
      <data key="v_label">HEY2</data>
      <data key="v_size">5.5</data>
    </node>
    <node id="n43">
      <data key="v_name">HEYL</data>
      <data key="v_shape">circle</data>
      <data key="v_label.font">1</data>
      <data key="v_color">#FF0000</data>
      <data key="v_label">HEYL</data>
      <data key="v_size">5.5</data>
    </node>
    <node id="n44">
      <data key="v_name">IGSF9B</data>
      <data key="v_shape">circle</data>
      <data key="v_label.font">1</data>
      <data key="v_color">#FF0F00</data>
      <data key="v_label">IGSF9B</data>
      <data key="v_size">5.5</data>
    </node>
    <node id="n45">
      <data key="v_name">KLF4</data>
      <data key="v_shape">circle</data>
      <data key="v_label.font">1</data>
      <data key="v_color">#FF9A00</data>
      <data key="v_label">KLF4</data>
      <data key="v_size">5.5</data>
    </node>
    <node id="n46">
      <data key="v_name">LFNG</data>
      <data key="v_shape">circle</data>
      <data key="v_label.font">1</data>
      <data key="v_color">#FFAF00</data>
      <data key="v_label">LFNG</data>
      <data key="v_size">5.5</data>
    </node>
    <node id="n47">
      <data key="v_name">LOC119863891</data>
      <data key="v_shape">circle</data>
      <data key="v_label.font">1</data>
      <data key="v_color">#FF2400</data>
      <data key="v_label">LOC119863891</data>
      <data key="v_size">5.5</data>
    </node>
    <node id="n48">
      <data key="v_name">LOC479761</data>
      <data key="v_shape">circle</data>
      <data key="v_label.font">1</data>
      <data key="v_color">#FF0000</data>
      <data key="v_label">LOC479761</data>
      <data key="v_size">5.5</data>
    </node>
    <node id="n49">
      <data key="v_name">LPAR1</data>
      <data key="v_shape">circle</data>
      <data key="v_label.font">1</data>
      <data key="v_color">#FFA900</data>
      <data key="v_label">LPAR1</data>
      <data key="v_size">5.5</data>
    </node>
    <node id="n50">
      <data key="v_name">LRP2</data>
      <data key="v_shape">circle</data>
      <data key="v_label.font">1</data>
      <data key="v_color">#FF2400</data>
      <data key="v_label">LRP2</data>
      <data key="v_size">5.5</data>
    </node>
    <node id="n51">
      <data key="v_name">LRP4</data>
      <data key="v_shape">circle</data>
      <data key="v_label.font">1</data>
      <data key="v_color">#FF0000</data>
      <data key="v_label">LRP4</data>
      <data key="v_size">5.5</data>
    </node>
    <node id="n52">
      <data key="v_name">LZTS1</data>
      <data key="v_shape">circle</data>
      <data key="v_label.font">1</data>
      <data key="v_color">#FF0000</data>
      <data key="v_label">LZTS1</data>
      <data key="v_size">5.5</data>
    </node>
    <node id="n53">
      <data key="v_name">MAP1B</data>
      <data key="v_shape">circle</data>
      <data key="v_label.font">1</data>
      <data key="v_color">#FFAF00</data>
      <data key="v_label">MAP1B</data>
      <data key="v_size">5.5</data>
    </node>
    <node id="n54">
      <data key="v_name">NCAM1</data>
      <data key="v_shape">circle</data>
      <data key="v_label.font">1</data>
      <data key="v_color">#FF0000</data>
      <data key="v_label">NCAM1</data>
      <data key="v_size">5.5</data>
    </node>
    <node id="n55">
      <data key="v_name">NEURL1B</data>
      <data key="v_shape">circle</data>
      <data key="v_label.font">1</data>
      <data key="v_color">#FF6C00</data>
      <data key="v_label">NEURL1B</data>
      <data key="v_size">5.5</data>
    </node>
    <node id="n56">
      <data key="v_name">NGFR</data>
      <data key="v_shape">circle</data>
      <data key="v_label.font">1</data>
      <data key="v_color">#FF0000</data>
      <data key="v_label">NGFR</data>
      <data key="v_size">5.5</data>
    </node>
    <node id="n57">
      <data key="v_name">NR4A2</data>
      <data key="v_shape">circle</data>
      <data key="v_label.font">1</data>
      <data key="v_color">#FF8000</data>
      <data key="v_label">NR4A2</data>
      <data key="v_size">5.5</data>
    </node>
    <node id="n58">
      <data key="v_name">NR4A3</data>
      <data key="v_shape">circle</data>
      <data key="v_label.font">1</data>
      <data key="v_color">#FF8000</data>
      <data key="v_label">NR4A3</data>
      <data key="v_size">5.5</data>
    </node>
    <node id="n59">
      <data key="v_name">OMG</data>
      <data key="v_shape">circle</data>
      <data key="v_label.font">1</data>
      <data key="v_color">#FFAF00</data>
      <data key="v_label">OMG</data>
      <data key="v_size">5.5</data>
    </node>
    <node id="n60">
      <data key="v_name">ONECUT2</data>
      <data key="v_shape">circle</data>
      <data key="v_label.font">1</data>
      <data key="v_color">#FF7B00</data>
      <data key="v_label">ONECUT2</data>
      <data key="v_size">5.5</data>
    </node>
    <node id="n61">
      <data key="v_name">PAK3</data>
      <data key="v_shape">circle</data>
      <data key="v_label.font">1</data>
      <data key="v_color">#FFAF00</data>
      <data key="v_label">PAK3</data>
      <data key="v_size">5.5</data>
    </node>
    <node id="n62">
      <data key="v_name">PARD6G</data>
      <data key="v_shape">circle</data>
      <data key="v_label.font">1</data>
      <data key="v_color">#FFAF00</data>
      <data key="v_label">PARD6G</data>
      <data key="v_size">5.5</data>
    </node>
    <node id="n63">
      <data key="v_name">PPP2R2B</data>
      <data key="v_shape">circle</data>
      <data key="v_label.font">1</data>
      <data key="v_color">#FF7B00</data>
      <data key="v_label">PPP2R2B</data>
      <data key="v_size">5.5</data>
    </node>
    <node id="n64">
      <data key="v_name">PRDM8</data>
      <data key="v_shape">circle</data>
      <data key="v_label.font">1</data>
      <data key="v_color">#FF9500</data>
      <data key="v_label">PRDM8</data>
      <data key="v_size">5.5</data>
    </node>
    <node id="n65">
      <data key="v_name">PRRX1</data>
      <data key="v_shape">circle</data>
      <data key="v_label.font">1</data>
      <data key="v_color">#FF4800</data>
      <data key="v_label">PRRX1</data>
      <data key="v_size">5.5</data>
    </node>
    <node id="n66">
      <data key="v_name">PRTG</data>
      <data key="v_shape">circle</data>
      <data key="v_label.font">1</data>
      <data key="v_color">#FF3800</data>
      <data key="v_label">PRTG</data>
      <data key="v_size">5.5</data>
    </node>
    <node id="n67">
      <data key="v_name">RAC2</data>
      <data key="v_shape">circle</data>
      <data key="v_label.font">1</data>
      <data key="v_color">#FF0000</data>
      <data key="v_label">RAC2</data>
      <data key="v_size">5.5</data>
    </node>
    <node id="n68">
      <data key="v_name">ROBO3</data>
      <data key="v_shape">circle</data>
      <data key="v_label.font">1</data>
      <data key="v_color">#FFA400</data>
      <data key="v_label">ROBO3</data>
      <data key="v_size">5.5</data>
    </node>
    <node id="n69">
      <data key="v_name">RORA</data>
      <data key="v_shape">circle</data>
      <data key="v_label.font">1</data>
      <data key="v_color">#FF0000</data>
      <data key="v_label">RORA</data>
      <data key="v_size">5.5</data>
    </node>
    <node id="n70">
      <data key="v_name">RPS6KA5</data>
      <data key="v_shape">circle</data>
      <data key="v_label.font">1</data>
      <data key="v_color">#FFA900</data>
      <data key="v_label">RPS6KA5</data>
      <data key="v_size">5.5</data>
    </node>
    <node id="n71">
      <data key="v_name">RUNX3</data>
      <data key="v_shape">circle</data>
      <data key="v_label.font">1</data>
      <data key="v_color">#FF7600</data>
      <data key="v_label">RUNX3</data>
      <data key="v_size">5.5</data>
    </node>
    <node id="n72">
      <data key="v_name">SEMA3D</data>
      <data key="v_shape">circle</data>
      <data key="v_label.font">1</data>
      <data key="v_color">#FF0000</data>
      <data key="v_label">SEMA3D</data>
      <data key="v_size">5.5</data>
    </node>
    <node id="n73">
      <data key="v_name">SMC1B</data>
      <data key="v_shape">circle</data>
      <data key="v_label.font">1</data>
      <data key="v_color">#FFB400</data>
      <data key="v_label">SMC1B</data>
      <data key="v_size">5.5</data>
    </node>
    <node id="n74">
      <data key="v_name">SMO</data>
      <data key="v_shape">circle</data>
      <data key="v_label.font">1</data>
      <data key="v_color">#FF8B00</data>
      <data key="v_label">SMO</data>
      <data key="v_size">5.5</data>
    </node>
    <node id="n75">
      <data key="v_name">SNAP91</data>
      <data key="v_shape">circle</data>
      <data key="v_label.font">1</data>
      <data key="v_color">#FF9500</data>
      <data key="v_label">SNAP91</data>
      <data key="v_size">5.5</data>
    </node>
    <node id="n76">
      <data key="v_name">SULF1</data>
      <data key="v_shape">circle</data>
      <data key="v_label.font">1</data>
      <data key="v_color">#FF8500</data>
      <data key="v_label">SULF1</data>
      <data key="v_size">5.5</data>
    </node>
    <node id="n77">
      <data key="v_name">SYT1</data>
      <data key="v_shape">circle</data>
      <data key="v_label.font">1</data>
      <data key="v_color">#FFA400</data>
      <data key="v_label">SYT1</data>
      <data key="v_size">5.5</data>
    </node>
    <node id="n78">
      <data key="v_name">TBX20</data>
      <data key="v_shape">circle</data>
      <data key="v_label.font">1</data>
      <data key="v_color">#FF9500</data>
      <data key="v_label">TBX20</data>
      <data key="v_size">5.5</data>
    </node>
    <node id="n79">
      <data key="v_name">TGM3</data>
      <data key="v_shape">circle</data>
      <data key="v_label.font">1</data>
      <data key="v_color">#FF0000</data>
      <data key="v_label">TGM3</data>
      <data key="v_size">5.5</data>
    </node>
    <node id="n80">
      <data key="v_name">THRB</data>
      <data key="v_shape">circle</data>
      <data key="v_label.font">1</data>
      <data key="v_color">#FF7100</data>
      <data key="v_label">THRB</data>
      <data key="v_size">5.5</data>
    </node>
    <node id="n81">
      <data key="v_name">TLL2</data>
      <data key="v_shape">circle</data>
      <data key="v_label.font">1</data>
      <data key="v_color">#FF9F00</data>
      <data key="v_label">TLL2</data>
      <data key="v_size">5.5</data>
    </node>
    <node id="n82">
      <data key="v_name">TNIK</data>
      <data key="v_shape">circle</data>
      <data key="v_label.font">1</data>
      <data key="v_color">#FF4200</data>
      <data key="v_label">TNIK</data>
      <data key="v_size">5.5</data>
    </node>
    <node id="n83">
      <data key="v_name">TRIM9</data>
      <data key="v_shape">circle</data>
      <data key="v_label.font">1</data>
      <data key="v_color">#FFA400</data>
      <data key="v_label">TRIM9</data>
      <data key="v_size">5.5</data>
    </node>
    <node id="n84">
      <data key="v_name">USH1C</data>
      <data key="v_shape">circle</data>
      <data key="v_label.font">1</data>
      <data key="v_color">#FFAF00</data>
      <data key="v_label">USH1C</data>
      <data key="v_size">5.5</data>
    </node>
    <node id="n85">
      <data key="v_name">XYLT1</data>
      <data key="v_shape">circle</data>
      <data key="v_label.font">1</data>
      <data key="v_color">#FF8B00</data>
      <data key="v_label">XYLT1</data>
      <data key="v_size">5.5</data>
    </node>
    <node id="n86">
      <data key="v_name">ZEB2</data>
      <data key="v_shape">circle</data>
      <data key="v_label.font">1</data>
      <data key="v_color">#FF0000</data>
      <data key="v_label">ZEB2</data>
      <data key="v_size">5.5</data>
    </node>
    <node id="n87">
      <data key="v_name">ZIC2</data>
      <data key="v_shape">circle</data>
      <data key="v_label.font">1</data>
      <data key="v_color">#FF0000</data>
      <data key="v_label">ZIC2</data>
      <data key="v_size">5.5</data>
    </node>
    <edge source="n0" target="n10">
    </edge>
    <edge source="n1" target="n10">
    </edge>
    <edge source="n2" target="n10">
    </edge>
    <edge source="n3" target="n10">
    </edge>
    <edge source="n4" target="n10">
    </edge>
    <edge source="n5" target="n10">
    </edge>
    <edge source="n6" target="n10">
    </edge>
    <edge source="n8" target="n10">
    </edge>
    <edge source="n9" target="n10">
    </edge>
    <edge source="n0" target="n11">
    </edge>
    <edge source="n1" target="n11">
    </edge>
    <edge source="n3" target="n11">
    </edge>
    <edge source="n4" target="n11">
    </edge>
    <edge source="n5" target="n11">
    </edge>
    <edge source="n6" target="n11">
    </edge>
    <edge source="n7" target="n11">
    </edge>
    <edge source="n8" target="n11">
    </edge>
    <edge source="n9" target="n11">
    </edge>
    <edge source="n0" target="n12">
    </edge>
    <edge source="n1" target="n12">
    </edge>
    <edge source="n2" target="n12">
    </edge>
    <edge source="n3" target="n12">
    </edge>
    <edge source="n4" target="n12">
    </edge>
    <edge source="n5" target="n12">
    </edge>
    <edge source="n6" target="n12">
    </edge>
    <edge source="n7" target="n12">
    </edge>
    <edge source="n8" target="n12">
    </edge>
    <edge source="n9" target="n12">
    </edge>
    <edge source="n0" target="n13">
    </edge>
    <edge source="n1" target="n13">
    </edge>
    <edge source="n3" target="n13">
    </edge>
    <edge source="n4" target="n13">
    </edge>
    <edge source="n5" target="n13">
    </edge>
    <edge source="n6" target="n13">
    </edge>
    <edge source="n8" target="n13">
    </edge>
    <edge source="n9" target="n13">
    </edge>
    <edge source="n0" target="n14">
    </edge>
    <edge source="n1" target="n14">
    </edge>
    <edge source="n2" target="n14">
    </edge>
    <edge source="n3" target="n14">
    </edge>
    <edge source="n4" target="n14">
    </edge>
    <edge source="n5" target="n14">
    </edge>
    <edge source="n6" target="n14">
    </edge>
    <edge source="n7" target="n14">
    </edge>
    <edge source="n8" target="n14">
    </edge>
    <edge source="n0" target="n15">
    </edge>
    <edge source="n1" target="n15">
    </edge>
    <edge source="n2" target="n15">
    </edge>
    <edge source="n3" target="n15">
    </edge>
    <edge source="n4" target="n15">
    </edge>
    <edge source="n5" target="n15">
    </edge>
    <edge source="n6" target="n15">
    </edge>
    <edge source="n7" target="n15">
    </edge>
    <edge source="n8" target="n15">
    </edge>
    <edge source="n9" target="n15">
    </edge>
    <edge source="n0" target="n16">
    </edge>
    <edge source="n1" target="n16">
    </edge>
    <edge source="n2" target="n16">
    </edge>
    <edge source="n3" target="n16">
    </edge>
    <edge source="n4" target="n16">
    </edge>
    <edge source="n5" target="n16">
    </edge>
    <edge source="n7" target="n16">
    </edge>
    <edge source="n8" target="n16">
    </edge>
    <edge source="n9" target="n16">
    </edge>
    <edge source="n0" target="n17">
    </edge>
    <edge source="n1" target="n17">
    </edge>
    <edge source="n3" target="n17">
    </edge>
    <edge source="n4" target="n17">
    </edge>
    <edge source="n5" target="n17">
    </edge>
    <edge source="n6" target="n17">
    </edge>
    <edge source="n7" target="n17">
    </edge>
    <edge source="n8" target="n17">
    </edge>
    <edge source="n9" target="n17">
    </edge>
    <edge source="n0" target="n18">
    </edge>
    <edge source="n1" target="n18">
    </edge>
    <edge source="n2" target="n18">
    </edge>
    <edge source="n3" target="n18">
    </edge>
    <edge source="n4" target="n18">
    </edge>
    <edge source="n5" target="n18">
    </edge>
    <edge source="n6" target="n18">
    </edge>
    <edge source="n8" target="n18">
    </edge>
    <edge source="n9" target="n18">
    </edge>
    <edge source="n0" target="n19">
    </edge>
    <edge source="n1" target="n19">
    </edge>
    <edge source="n3" target="n19">
    </edge>
    <edge source="n4" target="n19">
    </edge>
    <edge source="n5" target="n19">
    </edge>
    <edge source="n6" target="n19">
    </edge>
    <edge source="n7" target="n19">
    </edge>
    <edge source="n8" target="n19">
    </edge>
    <edge source="n9" target="n19">
    </edge>
    <edge source="n0" target="n20">
    </edge>
    <edge source="n1" target="n20">
    </edge>
    <edge source="n3" target="n20">
    </edge>
    <edge source="n4" target="n20">
    </edge>
    <edge source="n5" target="n20">
    </edge>
    <edge source="n6" target="n20">
    </edge>
    <edge source="n7" target="n20">
    </edge>
    <edge source="n8" target="n20">
    </edge>
    <edge source="n0" target="n21">
    </edge>
    <edge source="n1" target="n21">
    </edge>
    <edge source="n2" target="n21">
    </edge>
    <edge source="n3" target="n21">
    </edge>
    <edge source="n4" target="n21">
    </edge>
    <edge source="n5" target="n21">
    </edge>
    <edge source="n6" target="n21">
    </edge>
    <edge source="n8" target="n21">
    </edge>
    <edge source="n0" target="n22">
    </edge>
    <edge source="n1" target="n22">
    </edge>
    <edge source="n2" target="n22">
    </edge>
    <edge source="n3" target="n22">
    </edge>
    <edge source="n4" target="n22">
    </edge>
    <edge source="n5" target="n22">
    </edge>
    <edge source="n6" target="n22">
    </edge>
    <edge source="n8" target="n22">
    </edge>
    <edge source="n0" target="n23">
    </edge>
    <edge source="n1" target="n23">
    </edge>
    <edge source="n2" target="n23">
    </edge>
    <edge source="n3" target="n23">
    </edge>
    <edge source="n4" target="n23">
    </edge>
    <edge source="n5" target="n23">
    </edge>
    <edge source="n6" target="n23">
    </edge>
    <edge source="n7" target="n23">
    </edge>
    <edge source="n8" target="n23">
    </edge>
    <edge source="n0" target="n24">
    </edge>
    <edge source="n1" target="n24">
    </edge>
    <edge source="n2" target="n24">
    </edge>
    <edge source="n3" target="n24">
    </edge>
    <edge source="n4" target="n24">
    </edge>
    <edge source="n5" target="n24">
    </edge>
    <edge source="n6" target="n24">
    </edge>
    <edge source="n8" target="n24">
    </edge>
    <edge source="n9" target="n24">
    </edge>
    <edge source="n0" target="n25">
    </edge>
    <edge source="n1" target="n25">
    </edge>
    <edge source="n2" target="n25">
    </edge>
    <edge source="n3" target="n25">
    </edge>
    <edge source="n4" target="n25">
    </edge>
    <edge source="n5" target="n25">
    </edge>
    <edge source="n6" target="n25">
    </edge>
    <edge source="n7" target="n25">
    </edge>
    <edge source="n8" target="n25">
    </edge>
    <edge source="n9" target="n25">
    </edge>
    <edge source="n0" target="n26">
    </edge>
    <edge source="n1" target="n26">
    </edge>
    <edge source="n2" target="n26">
    </edge>
    <edge source="n3" target="n26">
    </edge>
    <edge source="n4" target="n26">
    </edge>
    <edge source="n5" target="n26">
    </edge>
    <edge source="n6" target="n26">
    </edge>
    <edge source="n7" target="n26">
    </edge>
    <edge source="n8" target="n26">
    </edge>
    <edge source="n0" target="n27">
    </edge>
    <edge source="n1" target="n27">
    </edge>
    <edge source="n2" target="n27">
    </edge>
    <edge source="n3" target="n27">
    </edge>
    <edge source="n4" target="n27">
    </edge>
    <edge source="n5" target="n27">
    </edge>
    <edge source="n6" target="n27">
    </edge>
    <edge source="n8" target="n27">
    </edge>
    <edge source="n0" target="n28">
    </edge>
    <edge source="n1" target="n28">
    </edge>
    <edge source="n2" target="n28">
    </edge>
    <edge source="n3" target="n28">
    </edge>
    <edge source="n4" target="n28">
    </edge>
    <edge source="n5" target="n28">
    </edge>
    <edge source="n6" target="n28">
    </edge>
    <edge source="n7" target="n28">
    </edge>
    <edge source="n8" target="n28">
    </edge>
    <edge source="n9" target="n28">
    </edge>
    <edge source="n0" target="n29">
    </edge>
    <edge source="n1" target="n29">
    </edge>
    <edge source="n2" target="n29">
    </edge>
    <edge source="n3" target="n29">
    </edge>
    <edge source="n4" target="n29">
    </edge>
    <edge source="n5" target="n29">
    </edge>
    <edge source="n7" target="n29">
    </edge>
    <edge source="n8" target="n29">
    </edge>
    <edge source="n0" target="n30">
    </edge>
    <edge source="n1" target="n30">
    </edge>
    <edge source="n2" target="n30">
    </edge>
    <edge source="n3" target="n30">
    </edge>
    <edge source="n4" target="n30">
    </edge>
    <edge source="n5" target="n30">
    </edge>
    <edge source="n6" target="n30">
    </edge>
    <edge source="n8" target="n30">
    </edge>
    <edge source="n9" target="n30">
    </edge>
    <edge source="n0" target="n31">
    </edge>
    <edge source="n1" target="n31">
    </edge>
    <edge source="n3" target="n31">
    </edge>
    <edge source="n4" target="n31">
    </edge>
    <edge source="n5" target="n31">
    </edge>
    <edge source="n6" target="n31">
    </edge>
    <edge source="n7" target="n31">
    </edge>
    <edge source="n8" target="n31">
    </edge>
    <edge source="n0" target="n32">
    </edge>
    <edge source="n1" target="n32">
    </edge>
    <edge source="n2" target="n32">
    </edge>
    <edge source="n3" target="n32">
    </edge>
    <edge source="n4" target="n32">
    </edge>
    <edge source="n5" target="n32">
    </edge>
    <edge source="n6" target="n32">
    </edge>
    <edge source="n7" target="n32">
    </edge>
    <edge source="n8" target="n32">
    </edge>
    <edge source="n9" target="n32">
    </edge>
    <edge source="n0" target="n33">
    </edge>
    <edge source="n1" target="n33">
    </edge>
    <edge source="n2" target="n33">
    </edge>
    <edge source="n3" target="n33">
    </edge>
    <edge source="n4" target="n33">
    </edge>
    <edge source="n5" target="n33">
    </edge>
    <edge source="n6" target="n33">
    </edge>
    <edge source="n7" target="n33">
    </edge>
    <edge source="n8" target="n33">
    </edge>
    <edge source="n0" target="n34">
    </edge>
    <edge source="n1" target="n34">
    </edge>
    <edge source="n2" target="n34">
    </edge>
    <edge source="n3" target="n34">
    </edge>
    <edge source="n4" target="n34">
    </edge>
    <edge source="n5" target="n34">
    </edge>
    <edge source="n6" target="n34">
    </edge>
    <edge source="n8" target="n34">
    </edge>
    <edge source="n9" target="n34">
    </edge>
    <edge source="n0" target="n35">
    </edge>
    <edge source="n1" target="n35">
    </edge>
    <edge source="n3" target="n35">
    </edge>
    <edge source="n4" target="n35">
    </edge>
    <edge source="n5" target="n35">
    </edge>
    <edge source="n6" target="n35">
    </edge>
    <edge source="n7" target="n35">
    </edge>
    <edge source="n8" target="n35">
    </edge>
    <edge source="n0" target="n36">
    </edge>
    <edge source="n1" target="n36">
    </edge>
    <edge source="n2" target="n36">
    </edge>
    <edge source="n3" target="n36">
    </edge>
    <edge source="n4" target="n36">
    </edge>
    <edge source="n5" target="n36">
    </edge>
    <edge source="n7" target="n36">
    </edge>
    <edge source="n8" target="n36">
    </edge>
    <edge source="n9" target="n36">
    </edge>
    <edge source="n0" target="n37">
    </edge>
    <edge source="n1" target="n37">
    </edge>
    <edge source="n2" target="n37">
    </edge>
    <edge source="n3" target="n37">
    </edge>
    <edge source="n4" target="n37">
    </edge>
    <edge source="n5" target="n37">
    </edge>
    <edge source="n6" target="n37">
    </edge>
    <edge source="n7" target="n37">
    </edge>
    <edge source="n8" target="n37">
    </edge>
    <edge source="n9" target="n37">
    </edge>
    <edge source="n0" target="n38">
    </edge>
    <edge source="n1" target="n38">
    </edge>
    <edge source="n3" target="n38">
    </edge>
    <edge source="n4" target="n38">
    </edge>
    <edge source="n5" target="n38">
    </edge>
    <edge source="n6" target="n38">
    </edge>
    <edge source="n8" target="n38">
    </edge>
    <edge source="n9" target="n38">
    </edge>
    <edge source="n0" target="n39">
    </edge>
    <edge source="n1" target="n39">
    </edge>
    <edge source="n2" target="n39">
    </edge>
    <edge source="n3" target="n39">
    </edge>
    <edge source="n4" target="n39">
    </edge>
    <edge source="n5" target="n39">
    </edge>
    <edge source="n6" target="n39">
    </edge>
    <edge source="n7" target="n39">
    </edge>
    <edge source="n8" target="n39">
    </edge>
    <edge source="n9" target="n39">
    </edge>
    <edge source="n0" target="n40">
    </edge>
    <edge source="n1" target="n40">
    </edge>
    <edge source="n2" target="n40">
    </edge>
    <edge source="n3" target="n40">
    </edge>
    <edge source="n4" target="n40">
    </edge>
    <edge source="n5" target="n40">
    </edge>
    <edge source="n7" target="n40">
    </edge>
    <edge source="n8" target="n40">
    </edge>
    <edge source="n9" target="n40">
    </edge>
    <edge source="n0" target="n41">
    </edge>
    <edge source="n1" target="n41">
    </edge>
    <edge source="n3" target="n41">
    </edge>
    <edge source="n4" target="n41">
    </edge>
    <edge source="n5" target="n41">
    </edge>
    <edge source="n7" target="n41">
    </edge>
    <edge source="n8" target="n41">
    </edge>
    <edge source="n9" target="n41">
    </edge>
    <edge source="n0" target="n42">
    </edge>
    <edge source="n1" target="n42">
    </edge>
    <edge source="n2" target="n42">
    </edge>
    <edge source="n3" target="n42">
    </edge>
    <edge source="n4" target="n42">
    </edge>
    <edge source="n5" target="n42">
    </edge>
    <edge source="n6" target="n42">
    </edge>
    <edge source="n7" target="n42">
    </edge>
    <edge source="n8" target="n42">
    </edge>
    <edge source="n0" target="n43">
    </edge>
    <edge source="n1" target="n43">
    </edge>
    <edge source="n2" target="n43">
    </edge>
    <edge source="n3" target="n43">
    </edge>
    <edge source="n4" target="n43">
    </edge>
    <edge source="n5" target="n43">
    </edge>
    <edge source="n6" target="n43">
    </edge>
    <edge source="n7" target="n43">
    </edge>
    <edge source="n8" target="n43">
    </edge>
    <edge source="n0" target="n44">
    </edge>
    <edge source="n1" target="n44">
    </edge>
    <edge source="n2" target="n44">
    </edge>
    <edge source="n3" target="n44">
    </edge>
    <edge source="n4" target="n44">
    </edge>
    <edge source="n5" target="n44">
    </edge>
    <edge source="n6" target="n44">
    </edge>
    <edge source="n7" target="n44">
    </edge>
    <edge source="n8" target="n44">
    </edge>
    <edge source="n9" target="n44">
    </edge>
    <edge source="n0" target="n45">
    </edge>
    <edge source="n1" target="n45">
    </edge>
    <edge source="n2" target="n45">
    </edge>
    <edge source="n3" target="n45">
    </edge>
    <edge source="n4" target="n45">
    </edge>
    <edge source="n5" target="n45">
    </edge>
    <edge source="n6" target="n45">
    </edge>
    <edge source="n7" target="n45">
    </edge>
    <edge source="n8" target="n45">
    </edge>
    <edge source="n9" target="n45">
    </edge>
    <edge source="n0" target="n46">
    </edge>
    <edge source="n1" target="n46">
    </edge>
    <edge source="n2" target="n46">
    </edge>
    <edge source="n3" target="n46">
    </edge>
    <edge source="n4" target="n46">
    </edge>
    <edge source="n5" target="n46">
    </edge>
    <edge source="n6" target="n46">
    </edge>
    <edge source="n7" target="n46">
    </edge>
    <edge source="n8" target="n46">
    </edge>
    <edge source="n0" target="n47">
    </edge>
    <edge source="n1" target="n47">
    </edge>
    <edge source="n2" target="n47">
    </edge>
    <edge source="n3" target="n47">
    </edge>
    <edge source="n4" target="n47">
    </edge>
    <edge source="n5" target="n47">
    </edge>
    <edge source="n6" target="n47">
    </edge>
    <edge source="n7" target="n47">
    </edge>
    <edge source="n8" target="n47">
    </edge>
    <edge source="n9" target="n47">
    </edge>
    <edge source="n0" target="n48">
    </edge>
    <edge source="n1" target="n48">
    </edge>
    <edge source="n3" target="n48">
    </edge>
    <edge source="n4" target="n48">
    </edge>
    <edge source="n5" target="n48">
    </edge>
    <edge source="n6" target="n48">
    </edge>
    <edge source="n7" target="n48">
    </edge>
    <edge source="n8" target="n48">
    </edge>
    <edge source="n0" target="n49">
    </edge>
    <edge source="n1" target="n49">
    </edge>
    <edge source="n2" target="n49">
    </edge>
    <edge source="n3" target="n49">
    </edge>
    <edge source="n4" target="n49">
    </edge>
    <edge source="n5" target="n49">
    </edge>
    <edge source="n6" target="n49">
    </edge>
    <edge source="n7" target="n49">
    </edge>
    <edge source="n8" target="n49">
    </edge>
    <edge source="n9" target="n49">
    </edge>
    <edge source="n0" target="n50">
    </edge>
    <edge source="n1" target="n50">
    </edge>
    <edge source="n2" target="n50">
    </edge>
    <edge source="n3" target="n50">
    </edge>
    <edge source="n4" target="n50">
    </edge>
    <edge source="n5" target="n50">
    </edge>
    <edge source="n6" target="n50">
    </edge>
    <edge source="n7" target="n50">
    </edge>
    <edge source="n8" target="n50">
    </edge>
    <edge source="n0" target="n51">
    </edge>
    <edge source="n1" target="n51">
    </edge>
    <edge source="n2" target="n51">
    </edge>
    <edge source="n3" target="n51">
    </edge>
    <edge source="n4" target="n51">
    </edge>
    <edge source="n5" target="n51">
    </edge>
    <edge source="n6" target="n51">
    </edge>
    <edge source="n7" target="n51">
    </edge>
    <edge source="n8" target="n51">
    </edge>
    <edge source="n0" target="n52">
    </edge>
    <edge source="n1" target="n52">
    </edge>
    <edge source="n3" target="n52">
    </edge>
    <edge source="n4" target="n52">
    </edge>
    <edge source="n5" target="n52">
    </edge>
    <edge source="n6" target="n52">
    </edge>
    <edge source="n7" target="n52">
    </edge>
    <edge source="n8" target="n52">
    </edge>
    <edge source="n0" target="n53">
    </edge>
    <edge source="n1" target="n53">
    </edge>
    <edge source="n2" target="n53">
    </edge>
    <edge source="n3" target="n53">
    </edge>
    <edge source="n4" target="n53">
    </edge>
    <edge source="n5" target="n53">
    </edge>
    <edge source="n6" target="n53">
    </edge>
    <edge source="n7" target="n53">
    </edge>
    <edge source="n8" target="n53">
    </edge>
    <edge source="n9" target="n53">
    </edge>
    <edge source="n0" target="n54">
    </edge>
    <edge source="n1" target="n54">
    </edge>
    <edge source="n2" target="n54">
    </edge>
    <edge source="n3" target="n54">
    </edge>
    <edge source="n4" target="n54">
    </edge>
    <edge source="n5" target="n54">
    </edge>
    <edge source="n6" target="n54">
    </edge>
    <edge source="n7" target="n54">
    </edge>
    <edge source="n8" target="n54">
    </edge>
    <edge source="n9" target="n54">
    </edge>
    <edge source="n0" target="n55">
    </edge>
    <edge source="n1" target="n55">
    </edge>
    <edge source="n2" target="n55">
    </edge>
    <edge source="n3" target="n55">
    </edge>
    <edge source="n4" target="n55">
    </edge>
    <edge source="n5" target="n55">
    </edge>
    <edge source="n6" target="n55">
    </edge>
    <edge source="n7" target="n55">
    </edge>
    <edge source="n8" target="n55">
    </edge>
    <edge source="n0" target="n56">
    </edge>
    <edge source="n1" target="n56">
    </edge>
    <edge source="n2" target="n56">
    </edge>
    <edge source="n3" target="n56">
    </edge>
    <edge source="n4" target="n56">
    </edge>
    <edge source="n5" target="n56">
    </edge>
    <edge source="n6" target="n56">
    </edge>
    <edge source="n7" target="n56">
    </edge>
    <edge source="n8" target="n56">
    </edge>
    <edge source="n9" target="n56">
    </edge>
    <edge source="n0" target="n57">
    </edge>
    <edge source="n1" target="n57">
    </edge>
    <edge source="n2" target="n57">
    </edge>
    <edge source="n3" target="n57">
    </edge>
    <edge source="n4" target="n57">
    </edge>
    <edge source="n5" target="n57">
    </edge>
    <edge source="n6" target="n57">
    </edge>
    <edge source="n7" target="n57">
    </edge>
    <edge source="n8" target="n57">
    </edge>
    <edge source="n9" target="n57">
    </edge>
    <edge source="n0" target="n58">
    </edge>
    <edge source="n1" target="n58">
    </edge>
    <edge source="n2" target="n58">
    </edge>
    <edge source="n3" target="n58">
    </edge>
    <edge source="n4" target="n58">
    </edge>
    <edge source="n5" target="n58">
    </edge>
    <edge source="n6" target="n58">
    </edge>
    <edge source="n7" target="n58">
    </edge>
    <edge source="n8" target="n58">
    </edge>
    <edge source="n9" target="n58">
    </edge>
    <edge source="n0" target="n59">
    </edge>
    <edge source="n1" target="n59">
    </edge>
    <edge source="n3" target="n59">
    </edge>
    <edge source="n4" target="n59">
    </edge>
    <edge source="n5" target="n59">
    </edge>
    <edge source="n6" target="n59">
    </edge>
    <edge source="n7" target="n59">
    </edge>
    <edge source="n8" target="n59">
    </edge>
    <edge source="n0" target="n60">
    </edge>
    <edge source="n1" target="n60">
    </edge>
    <edge source="n2" target="n60">
    </edge>
    <edge source="n3" target="n60">
    </edge>
    <edge source="n4" target="n60">
    </edge>
    <edge source="n5" target="n60">
    </edge>
    <edge source="n6" target="n60">
    </edge>
    <edge source="n8" target="n60">
    </edge>
    <edge source="n9" target="n60">
    </edge>
    <edge source="n0" target="n61">
    </edge>
    <edge source="n1" target="n61">
    </edge>
    <edge source="n2" target="n61">
    </edge>
    <edge source="n3" target="n61">
    </edge>
    <edge source="n4" target="n61">
    </edge>
    <edge source="n5" target="n61">
    </edge>
    <edge source="n6" target="n61">
    </edge>
    <edge source="n7" target="n61">
    </edge>
    <edge source="n8" target="n61">
    </edge>
    <edge source="n9" target="n61">
    </edge>
    <edge source="n0" target="n62">
    </edge>
    <edge source="n1" target="n62">
    </edge>
    <edge source="n2" target="n62">
    </edge>
    <edge source="n3" target="n62">
    </edge>
    <edge source="n4" target="n62">
    </edge>
    <edge source="n5" target="n62">
    </edge>
    <edge source="n8" target="n62">
    </edge>
    <edge source="n9" target="n62">
    </edge>
    <edge source="n0" target="n63">
    </edge>
    <edge source="n1" target="n63">
    </edge>
    <edge source="n2" target="n63">
    </edge>
    <edge source="n3" target="n63">
    </edge>
    <edge source="n4" target="n63">
    </edge>
    <edge source="n5" target="n63">
    </edge>
    <edge source="n6" target="n63">
    </edge>
    <edge source="n7" target="n63">
    </edge>
    <edge source="n8" target="n63">
    </edge>
    <edge source="n0" target="n64">
    </edge>
    <edge source="n1" target="n64">
    </edge>
    <edge source="n2" target="n64">
    </edge>
    <edge source="n3" target="n64">
    </edge>
    <edge source="n4" target="n64">
    </edge>
    <edge source="n5" target="n64">
    </edge>
    <edge source="n6" target="n64">
    </edge>
    <edge source="n8" target="n64">
    </edge>
    <edge source="n0" target="n65">
    </edge>
    <edge source="n1" target="n65">
    </edge>
    <edge source="n2" target="n65">
    </edge>
    <edge source="n3" target="n65">
    </edge>
    <edge source="n4" target="n65">
    </edge>
    <edge source="n5" target="n65">
    </edge>
    <edge source="n6" target="n65">
    </edge>
    <edge source="n7" target="n65">
    </edge>
    <edge source="n8" target="n65">
    </edge>
    <edge source="n0" target="n66">
    </edge>
    <edge source="n1" target="n66">
    </edge>
    <edge source="n3" target="n66">
    </edge>
    <edge source="n4" target="n66">
    </edge>
    <edge source="n5" target="n66">
    </edge>
    <edge source="n6" target="n66">
    </edge>
    <edge source="n7" target="n66">
    </edge>
    <edge source="n8" target="n66">
    </edge>
    <edge source="n0" target="n67">
    </edge>
    <edge source="n1" target="n67">
    </edge>
    <edge source="n2" target="n67">
    </edge>
    <edge source="n3" target="n67">
    </edge>
    <edge source="n4" target="n67">
    </edge>
    <edge source="n5" target="n67">
    </edge>
    <edge source="n6" target="n67">
    </edge>
    <edge source="n7" target="n67">
    </edge>
    <edge source="n8" target="n67">
    </edge>
    <edge source="n9" target="n67">
    </edge>
    <edge source="n0" target="n68">
    </edge>
    <edge source="n1" target="n68">
    </edge>
    <edge source="n2" target="n68">
    </edge>
    <edge source="n3" target="n68">
    </edge>
    <edge source="n4" target="n68">
    </edge>
    <edge source="n5" target="n68">
    </edge>
    <edge source="n6" target="n68">
    </edge>
    <edge source="n7" target="n68">
    </edge>
    <edge source="n8" target="n68">
    </edge>
    <edge source="n9" target="n68">
    </edge>
    <edge source="n0" target="n69">
    </edge>
    <edge source="n1" target="n69">
    </edge>
    <edge source="n2" target="n69">
    </edge>
    <edge source="n3" target="n69">
    </edge>
    <edge source="n4" target="n69">
    </edge>
    <edge source="n5" target="n69">
    </edge>
    <edge source="n6" target="n69">
    </edge>
    <edge source="n7" target="n69">
    </edge>
    <edge source="n8" target="n69">
    </edge>
    <edge source="n0" target="n70">
    </edge>
    <edge source="n1" target="n70">
    </edge>
    <edge source="n3" target="n70">
    </edge>
    <edge source="n4" target="n70">
    </edge>
    <edge source="n5" target="n70">
    </edge>
    <edge source="n6" target="n70">
    </edge>
    <edge source="n7" target="n70">
    </edge>
    <edge source="n8" target="n70">
    </edge>
    <edge source="n9" target="n70">
    </edge>
    <edge source="n0" target="n71">
    </edge>
    <edge source="n1" target="n71">
    </edge>
    <edge source="n2" target="n71">
    </edge>
    <edge source="n3" target="n71">
    </edge>
    <edge source="n4" target="n71">
    </edge>
    <edge source="n5" target="n71">
    </edge>
    <edge source="n6" target="n71">
    </edge>
    <edge source="n7" target="n71">
    </edge>
    <edge source="n8" target="n71">
    </edge>
    <edge source="n0" target="n72">
    </edge>
    <edge source="n1" target="n72">
    </edge>
    <edge source="n2" target="n72">
    </edge>
    <edge source="n3" target="n72">
    </edge>
    <edge source="n4" target="n72">
    </edge>
    <edge source="n5" target="n72">
    </edge>
    <edge source="n6" target="n72">
    </edge>
    <edge source="n7" target="n72">
    </edge>
    <edge source="n8" target="n72">
    </edge>
    <edge source="n9" target="n72">
    </edge>
    <edge source="n0" target="n73">
    </edge>
    <edge source="n1" target="n73">
    </edge>
    <edge source="n2" target="n73">
    </edge>
    <edge source="n3" target="n73">
    </edge>
    <edge source="n4" target="n73">
    </edge>
    <edge source="n5" target="n73">
    </edge>
    <edge source="n6" target="n73">
    </edge>
    <edge source="n8" target="n73">
    </edge>
    <edge source="n0" target="n74">
    </edge>
    <edge source="n1" target="n74">
    </edge>
    <edge source="n2" target="n74">
    </edge>
    <edge source="n3" target="n74">
    </edge>
    <edge source="n4" target="n74">
    </edge>
    <edge source="n5" target="n74">
    </edge>
    <edge source="n6" target="n74">
    </edge>
    <edge source="n7" target="n74">
    </edge>
    <edge source="n8" target="n74">
    </edge>
    <edge source="n9" target="n74">
    </edge>
    <edge source="n0" target="n75">
    </edge>
    <edge source="n1" target="n75">
    </edge>
    <edge source="n3" target="n75">
    </edge>
    <edge source="n4" target="n75">
    </edge>
    <edge source="n5" target="n75">
    </edge>
    <edge source="n6" target="n75">
    </edge>
    <edge source="n7" target="n75">
    </edge>
    <edge source="n8" target="n75">
    </edge>
    <edge source="n9" target="n75">
    </edge>
    <edge source="n0" target="n76">
    </edge>
    <edge source="n1" target="n76">
    </edge>
    <edge source="n2" target="n76">
    </edge>
    <edge source="n3" target="n76">
    </edge>
    <edge source="n4" target="n76">
    </edge>
    <edge source="n5" target="n76">
    </edge>
    <edge source="n6" target="n76">
    </edge>
    <edge source="n7" target="n76">
    </edge>
    <edge source="n8" target="n76">
    </edge>
    <edge source="n9" target="n76">
    </edge>
    <edge source="n0" target="n77">
    </edge>
    <edge source="n1" target="n77">
    </edge>
    <edge source="n2" target="n77">
    </edge>
    <edge source="n3" target="n77">
    </edge>
    <edge source="n4" target="n77">
    </edge>
    <edge source="n5" target="n77">
    </edge>
    <edge source="n6" target="n77">
    </edge>
    <edge source="n7" target="n77">
    </edge>
    <edge source="n8" target="n77">
    </edge>
    <edge source="n0" target="n78">
    </edge>
    <edge source="n1" target="n78">
    </edge>
    <edge source="n2" target="n78">
    </edge>
    <edge source="n3" target="n78">
    </edge>
    <edge source="n4" target="n78">
    </edge>
    <edge source="n5" target="n78">
    </edge>
    <edge source="n6" target="n78">
    </edge>
    <edge source="n7" target="n78">
    </edge>
    <edge source="n8" target="n78">
    </edge>
    <edge source="n9" target="n78">
    </edge>
    <edge source="n0" target="n79">
    </edge>
    <edge source="n1" target="n79">
    </edge>
    <edge source="n2" target="n79">
    </edge>
    <edge source="n3" target="n79">
    </edge>
    <edge source="n4" target="n79">
    </edge>
    <edge source="n5" target="n79">
    </edge>
    <edge source="n6" target="n79">
    </edge>
    <edge source="n8" target="n79">
    </edge>
    <edge source="n0" target="n80">
    </edge>
    <edge source="n1" target="n80">
    </edge>
    <edge source="n2" target="n80">
    </edge>
    <edge source="n3" target="n80">
    </edge>
    <edge source="n4" target="n80">
    </edge>
    <edge source="n5" target="n80">
    </edge>
    <edge source="n6" target="n80">
    </edge>
    <edge source="n7" target="n80">
    </edge>
    <edge source="n8" target="n80">
    </edge>
    <edge source="n0" target="n81">
    </edge>
    <edge source="n1" target="n81">
    </edge>
    <edge source="n2" target="n81">
    </edge>
    <edge source="n3" target="n81">
    </edge>
    <edge source="n4" target="n81">
    </edge>
    <edge source="n5" target="n81">
    </edge>
    <edge source="n6" target="n81">
    </edge>
    <edge source="n7" target="n81">
    </edge>
    <edge source="n8" target="n81">
    </edge>
    <edge source="n9" target="n81">
    </edge>
    <edge source="n0" target="n82">
    </edge>
    <edge source="n1" target="n82">
    </edge>
    <edge source="n3" target="n82">
    </edge>
    <edge source="n4" target="n82">
    </edge>
    <edge source="n5" target="n82">
    </edge>
    <edge source="n6" target="n82">
    </edge>
    <edge source="n7" target="n82">
    </edge>
    <edge source="n8" target="n82">
    </edge>
    <edge source="n0" target="n83">
    </edge>
    <edge source="n1" target="n83">
    </edge>
    <edge source="n2" target="n83">
    </edge>
    <edge source="n3" target="n83">
    </edge>
    <edge source="n4" target="n83">
    </edge>
    <edge source="n5" target="n83">
    </edge>
    <edge source="n6" target="n83">
    </edge>
    <edge source="n7" target="n83">
    </edge>
    <edge source="n8" target="n83">
    </edge>
    <edge source="n9" target="n83">
    </edge>
    <edge source="n0" target="n84">
    </edge>
    <edge source="n1" target="n84">
    </edge>
    <edge source="n2" target="n84">
    </edge>
    <edge source="n3" target="n84">
    </edge>
    <edge source="n4" target="n84">
    </edge>
    <edge source="n5" target="n84">
    </edge>
    <edge source="n6" target="n84">
    </edge>
    <edge source="n8" target="n84">
    </edge>
    <edge source="n0" target="n85">
    </edge>
    <edge source="n1" target="n85">
    </edge>
    <edge source="n2" target="n85">
    </edge>
    <edge source="n3" target="n85">
    </edge>
    <edge source="n4" target="n85">
    </edge>
    <edge source="n5" target="n85">
    </edge>
    <edge source="n6" target="n85">
    </edge>
    <edge source="n7" target="n85">
    </edge>
    <edge source="n8" target="n85">
    </edge>
    <edge source="n0" target="n86">
    </edge>
    <edge source="n1" target="n86">
    </edge>
    <edge source="n2" target="n86">
    </edge>
    <edge source="n3" target="n86">
    </edge>
    <edge source="n4" target="n86">
    </edge>
    <edge source="n5" target="n86">
    </edge>
    <edge source="n6" target="n86">
    </edge>
    <edge source="n7" target="n86">
    </edge>
    <edge source="n8" target="n86">
    </edge>
    <edge source="n9" target="n86">
    </edge>
    <edge source="n0" target="n87">
    </edge>
    <edge source="n1" target="n87">
    </edge>
    <edge source="n2" target="n87">
    </edge>
    <edge source="n3" target="n87">
    </edge>
    <edge source="n4" target="n87">
    </edge>
    <edge source="n5" target="n87">
    </edge>
    <edge source="n6" target="n87">
    </edge>
    <edge source="n7" target="n87">
    </edge>
    <edge source="n8" target="n87">
    </edge>
    <edge source="n9" target="n87">
    </edge>
  </graph>
</graphml>
