# Supplementary material for: Tumorigenicity decrease in Bcl-xL deficient MDCK cells ensuring the safety for influenza vaccine production
Source: PLoS One. 2024 Dec 16;19(12):e0311069. doi: 10.1371/journal.pone.0311069 (PMC11649150; doi:10.1371/journal.pone.0311069)
Supplement: S1 File — (ZIP) [file pone.0311069.s002.zip › S2_File/2_GO_enrichment/network/B_vs_A.up_CC_enrichment_network.graphml]

<?xml version="1.0" encoding="UTF-8"?>
<graphml xmlns="http://graphml.graphdrawing.org/xmlns"
         xmlns:xsi="http://www.w3.org/2001/XMLSchema-instance"
         xsi:schemaLocation="http://graphml.graphdrawing.org/xmlns
         http://graphml.graphdrawing.org/xmlns/1.0/graphml.xsd">
<!-- Created by igraph -->
  <key id="v_name" for="node" attr.name="name" attr.type="string"/>
  <key id="v_shape" for="node" attr.name="shape" attr.type="string"/>
  <key id="v_label.font" for="node" attr.name="label.font" attr.type="double"/>
  <key id="v_color" for="node" attr.name="color" attr.type="string"/>
  <key id="v_label" for="node" attr.name="label" attr.type="string"/>
  <key id="v_size" for="node" attr.name="size" attr.type="double"/>
  <graph id="G" edgedefault="undirected">
    <node id="n0">
      <data key="v_name">GO:0044459</data>
      <data key="v_shape">square</data>
      <data key="v_label.font">3</data>
      <data key="v_color">#A023EF</data>
      <data key="v_label">plasma membrane part</data>
      <data key="v_size">9.6724253419715</data>
    </node>
    <node id="n1">
      <data key="v_name">GO:0071944</data>
      <data key="v_shape">square</data>
      <data key="v_label.font">3</data>
      <data key="v_color">#A027EF</data>
      <data key="v_label">cell periphery</data>
      <data key="v_size">10.3128829552844</data>
    </node>
    <node id="n2">
      <data key="v_name">GO:0005886</data>
      <data key="v_shape">square</data>
      <data key="v_label.font">3</data>
      <data key="v_color">#A130EF</data>
      <data key="v_label">plasma membrane</data>
      <data key="v_size">10.2667865406949</data>
    </node>
    <node id="n3">
      <data key="v_name">GO:0005576</data>
      <data key="v_shape">square</data>
      <data key="v_label.font">3</data>
      <data key="v_color">#A459EC</data>
      <data key="v_label">extracellular region</data>
      <data key="v_size">9.33985000288462</data>
    </node>
    <node id="n4">
      <data key="v_name">GO:0099572</data>
      <data key="v_shape">square</data>
      <data key="v_label.font">3</data>
      <data key="v_color">#A78BEA</data>
      <data key="v_label">postsynaptic specialization</data>
      <data key="v_size">7.24792751344359</data>
    </node>
    <node id="n5">
      <data key="v_name">GO:0098794</data>
      <data key="v_shape">square</data>
      <data key="v_label.font">3</data>
      <data key="v_color">#A89AE9</data>
      <data key="v_label">postsynapse</data>
      <data key="v_size">7.75488750216347</data>
    </node>
    <node id="n6">
      <data key="v_name">GO:0044456</data>
      <data key="v_shape">square</data>
      <data key="v_label.font">3</data>
      <data key="v_color">#AAB0E8</data>
      <data key="v_label">synapse part</data>
      <data key="v_size">8.24792751344359</data>
    </node>
    <node id="n7">
      <data key="v_name">GO:0031226</data>
      <data key="v_shape">square</data>
      <data key="v_label.font">3</data>
      <data key="v_color">#AAB4E7</data>
      <data key="v_label">intrinsic component of plasma membrane</data>
      <data key="v_size">8.93073733756289</data>
    </node>
    <node id="n8">
      <data key="v_name">GO:0044421</data>
      <data key="v_shape">square</data>
      <data key="v_label.font">3</data>
      <data key="v_color">#ABC1E7</data>
      <data key="v_label">extracellular region part</data>
      <data key="v_size">8.8073549220576</data>
    </node>
    <node id="n9">
      <data key="v_name">GO:0016020</data>
      <data key="v_shape">square</data>
      <data key="v_label.font">3</data>
      <data key="v_color">#ABC7E6</data>
      <data key="v_label">membrane</data>
      <data key="v_size">10.6147098441152</data>
    </node>
    <node id="n10">
      <data key="v_name">ADORA2A</data>
      <data key="v_shape">circle</data>
      <data key="v_label.font">1</data>
      <data key="v_color">#FF0000</data>
      <data key="v_label">ADORA2A</data>
      <data key="v_size">5.5</data>
    </node>
    <node id="n11">
      <data key="v_name">ANK1</data>
      <data key="v_shape">circle</data>
      <data key="v_label.font">1</data>
      <data key="v_color">#FF8500</data>
      <data key="v_label">ANK1</data>
      <data key="v_size">5.5</data>
    </node>
    <node id="n12">
      <data key="v_name">ANK2</data>
      <data key="v_shape">circle</data>
      <data key="v_label.font">1</data>
      <data key="v_color">#FF0000</data>
      <data key="v_label">ANK2</data>
      <data key="v_size">5.5</data>
    </node>
    <node id="n13">
      <data key="v_name">ANOS1</data>
      <data key="v_shape">circle</data>
      <data key="v_label.font">1</data>
      <data key="v_color">#FF8500</data>
      <data key="v_label">ANOS1</data>
      <data key="v_size">5.5</data>
    </node>
    <node id="n14">
      <data key="v_name">ATP2B2</data>
      <data key="v_shape">circle</data>
      <data key="v_label.font">1</data>
      <data key="v_color">#FF2400</data>
      <data key="v_label">ATP2B2</data>
      <data key="v_size">5.5</data>
    </node>
    <node id="n15">
      <data key="v_name">AXL</data>
      <data key="v_shape">circle</data>
      <data key="v_label.font">1</data>
      <data key="v_color">#FF8500</data>
      <data key="v_label">AXL</data>
      <data key="v_size">5.5</data>
    </node>
    <node id="n16">
      <data key="v_name">CA4</data>
      <data key="v_shape">circle</data>
      <data key="v_label.font">1</data>
      <data key="v_color">#FF8B00</data>
      <data key="v_label">CA4</data>
      <data key="v_size">5.5</data>
    </node>
    <node id="n17">
      <data key="v_name">CACNB2</data>
      <data key="v_shape">circle</data>
      <data key="v_label.font">1</data>
      <data key="v_color">#FF7600</data>
      <data key="v_label">CACNB2</data>
      <data key="v_size">5.5</data>
    </node>
    <node id="n18">
      <data key="v_name">CD70</data>
      <data key="v_shape">circle</data>
      <data key="v_label.font">1</data>
      <data key="v_color">#FF7B00</data>
      <data key="v_label">CD70</data>
      <data key="v_size">5.5</data>
    </node>
    <node id="n19">
      <data key="v_name">CTNND2</data>
      <data key="v_shape">circle</data>
      <data key="v_label.font">1</data>
      <data key="v_color">#FFA900</data>
      <data key="v_label">CTNND2</data>
      <data key="v_size">5.5</data>
    </node>
    <node id="n20">
      <data key="v_name">DLG2</data>
      <data key="v_shape">circle</data>
      <data key="v_label.font">1</data>
      <data key="v_color">#FF9500</data>
      <data key="v_label">DLG2</data>
      <data key="v_size">5.5</data>
    </node>
    <node id="n21">
      <data key="v_name">EPGN</data>
      <data key="v_shape">circle</data>
      <data key="v_label.font">1</data>
      <data key="v_color">#FF8B00</data>
      <data key="v_label">EPGN</data>
      <data key="v_size">5.5</data>
    </node>
    <node id="n22">
      <data key="v_name">IL1RL1</data>
      <data key="v_shape">circle</data>
      <data key="v_label.font">1</data>
      <data key="v_color">#FF5C00</data>
      <data key="v_label">IL1RL1</data>
      <data key="v_size">5.5</data>
    </node>
    <node id="n23">
      <data key="v_name">KL</data>
      <data key="v_shape">circle</data>
      <data key="v_label.font">1</data>
      <data key="v_color">#FFA400</data>
      <data key="v_label">KL</data>
      <data key="v_size">5.5</data>
    </node>
    <node id="n24">
      <data key="v_name">LPAR1</data>
      <data key="v_shape">circle</data>
      <data key="v_label.font">1</data>
      <data key="v_color">#FFA900</data>
      <data key="v_label">LPAR1</data>
      <data key="v_size">5.5</data>
    </node>
    <node id="n25">
      <data key="v_name">LRP2</data>
      <data key="v_shape">circle</data>
      <data key="v_label.font">1</data>
      <data key="v_color">#FF2400</data>
      <data key="v_label">LRP2</data>
      <data key="v_size">5.5</data>
    </node>
    <node id="n26">
      <data key="v_name">LRP4</data>
      <data key="v_shape">circle</data>
      <data key="v_label.font">1</data>
      <data key="v_color">#FF0000</data>
      <data key="v_label">LRP4</data>
      <data key="v_size">5.5</data>
    </node>
    <node id="n27">
      <data key="v_name">LYPD3</data>
      <data key="v_shape">circle</data>
      <data key="v_label.font">1</data>
      <data key="v_color">#FFA400</data>
      <data key="v_label">LYPD3</data>
      <data key="v_size">5.5</data>
    </node>
    <node id="n28">
      <data key="v_name">LZTS1</data>
      <data key="v_shape">circle</data>
      <data key="v_label.font">1</data>
      <data key="v_color">#FF0000</data>
      <data key="v_label">LZTS1</data>
      <data key="v_size">5.5</data>
    </node>
    <node id="n29">
      <data key="v_name">NCAM1</data>
      <data key="v_shape">circle</data>
      <data key="v_label.font">1</data>
      <data key="v_color">#FF0000</data>
      <data key="v_label">NCAM1</data>
      <data key="v_size">5.5</data>
    </node>
    <node id="n30">
      <data key="v_name">NGFR</data>
      <data key="v_shape">circle</data>
      <data key="v_label.font">1</data>
      <data key="v_color">#FF0000</data>
      <data key="v_label">NGFR</data>
      <data key="v_size">5.5</data>
    </node>
    <node id="n31">
      <data key="v_name">NSG1</data>
      <data key="v_shape">circle</data>
      <data key="v_label.font">1</data>
      <data key="v_color">#FFB400</data>
      <data key="v_label">NSG1</data>
      <data key="v_size">5.5</data>
    </node>
    <node id="n32">
      <data key="v_name">NTNG2</data>
      <data key="v_shape">circle</data>
      <data key="v_label.font">1</data>
      <data key="v_color">#FF4D00</data>
      <data key="v_label">NTNG2</data>
      <data key="v_size">5.5</data>
    </node>
    <node id="n33">
      <data key="v_name">OLR1</data>
      <data key="v_shape">circle</data>
      <data key="v_label.font">1</data>
      <data key="v_color">#FF4D00</data>
      <data key="v_label">OLR1</data>
      <data key="v_size">5.5</data>
    </node>
    <node id="n34">
      <data key="v_name">PAK3</data>
      <data key="v_shape">circle</data>
      <data key="v_label.font">1</data>
      <data key="v_color">#FFAF00</data>
      <data key="v_label">PAK3</data>
      <data key="v_size">5.5</data>
    </node>
    <node id="n35">
      <data key="v_name">PARD6G</data>
      <data key="v_shape">circle</data>
      <data key="v_label.font">1</data>
      <data key="v_color">#FFAF00</data>
      <data key="v_label">PARD6G</data>
      <data key="v_size">5.5</data>
    </node>
    <node id="n36">
      <data key="v_name">PECAM1</data>
      <data key="v_shape">circle</data>
      <data key="v_label.font">1</data>
      <data key="v_color">#FF9000</data>
      <data key="v_label">PECAM1</data>
      <data key="v_size">5.5</data>
    </node>
    <node id="n37">
      <data key="v_name">PLA2R1</data>
      <data key="v_shape">circle</data>
      <data key="v_label.font">1</data>
      <data key="v_color">#FF9000</data>
      <data key="v_label">PLA2R1</data>
      <data key="v_size">5.5</data>
    </node>
    <node id="n38">
      <data key="v_name">PRSS27</data>
      <data key="v_shape">circle</data>
      <data key="v_label.font">1</data>
      <data key="v_color">#FFA400</data>
      <data key="v_label">PRSS27</data>
      <data key="v_size">5.5</data>
    </node>
    <node id="n39">
      <data key="v_name">SELP</data>
      <data key="v_shape">circle</data>
      <data key="v_label.font">1</data>
      <data key="v_color">#FF0000</data>
      <data key="v_label">SELP</data>
      <data key="v_size">5.5</data>
    </node>
    <node id="n40">
      <data key="v_name">SLC1A3</data>
      <data key="v_shape">circle</data>
      <data key="v_label.font">1</data>
      <data key="v_color">#FF0A00</data>
      <data key="v_label">SLC1A3</data>
      <data key="v_size">5.5</data>
    </node>
    <node id="n41">
      <data key="v_name">SLC2A3</data>
      <data key="v_shape">circle</data>
      <data key="v_label.font">1</data>
      <data key="v_color">#FF9F00</data>
      <data key="v_label">SLC2A3</data>
      <data key="v_size">5.5</data>
    </node>
    <node id="n42">
      <data key="v_name">SLC6A17</data>
      <data key="v_shape">circle</data>
      <data key="v_label.font">1</data>
      <data key="v_color">#FF9F00</data>
      <data key="v_label">SLC6A17</data>
      <data key="v_size">5.5</data>
    </node>
    <node id="n43">
      <data key="v_name">SLC8A3</data>
      <data key="v_shape">circle</data>
      <data key="v_label.font">1</data>
      <data key="v_color">#FF0000</data>
      <data key="v_label">SLC8A3</data>
      <data key="v_size">5.5</data>
    </node>
    <node id="n44">
      <data key="v_name">SMO</data>
      <data key="v_shape">circle</data>
      <data key="v_label.font">1</data>
      <data key="v_color">#FF8B00</data>
      <data key="v_label">SMO</data>
      <data key="v_size">5.5</data>
    </node>
    <node id="n45">
      <data key="v_name">SNAP91</data>
      <data key="v_shape">circle</data>
      <data key="v_label.font">1</data>
      <data key="v_color">#FF9500</data>
      <data key="v_label">SNAP91</data>
      <data key="v_size">5.5</data>
    </node>
    <node id="n46">
      <data key="v_name">THBD</data>
      <data key="v_shape">circle</data>
      <data key="v_label.font">1</data>
      <data key="v_color">#FFB400</data>
      <data key="v_label">THBD</data>
      <data key="v_size">5.5</data>
    </node>
    <node id="n47">
      <data key="v_name">ADD3</data>
      <data key="v_shape">circle</data>
      <data key="v_label.font">1</data>
      <data key="v_color">#FF9500</data>
      <data key="v_label">ADD3</data>
      <data key="v_size">5.5</data>
    </node>
    <node id="n48">
      <data key="v_name">CALD1</data>
      <data key="v_shape">circle</data>
      <data key="v_label.font">1</data>
      <data key="v_color">#FF6100</data>
      <data key="v_label">CALD1</data>
      <data key="v_size">5.5</data>
    </node>
    <node id="n49">
      <data key="v_name">MAP1B</data>
      <data key="v_shape">circle</data>
      <data key="v_label.font">1</data>
      <data key="v_color">#FFAF00</data>
      <data key="v_label">MAP1B</data>
      <data key="v_size">5.5</data>
    </node>
    <edge source="n0" target="n10">
    </edge>
    <edge source="n1" target="n10">
    </edge>
    <edge source="n2" target="n10">
    </edge>
    <edge source="n4" target="n10">
    </edge>
    <edge source="n5" target="n10">
    </edge>
    <edge source="n6" target="n10">
    </edge>
    <edge source="n7" target="n10">
    </edge>
    <edge source="n9" target="n10">
    </edge>
    <edge source="n0" target="n11">
    </edge>
    <edge source="n1" target="n11">
    </edge>
    <edge source="n2" target="n11">
    </edge>
    <edge source="n5" target="n11">
    </edge>
    <edge source="n6" target="n11">
    </edge>
    <edge source="n9" target="n11">
    </edge>
    <edge source="n0" target="n12">
    </edge>
    <edge source="n1" target="n12">
    </edge>
    <edge source="n2" target="n12">
    </edge>
    <edge source="n4" target="n12">
    </edge>
    <edge source="n5" target="n12">
    </edge>
    <edge source="n6" target="n12">
    </edge>
    <edge source="n7" target="n12">
    </edge>
    <edge source="n9" target="n12">
    </edge>
    <edge source="n0" target="n13">
    </edge>
    <edge source="n1" target="n13">
    </edge>
    <edge source="n2" target="n13">
    </edge>
    <edge source="n3" target="n13">
    </edge>
    <edge source="n8" target="n13">
    </edge>
    <edge source="n9" target="n13">
    </edge>
    <edge source="n0" target="n14">
    </edge>
    <edge source="n1" target="n14">
    </edge>
    <edge source="n2" target="n14">
    </edge>
    <edge source="n4" target="n14">
    </edge>
    <edge source="n5" target="n14">
    </edge>
    <edge source="n6" target="n14">
    </edge>
    <edge source="n7" target="n14">
    </edge>
    <edge source="n9" target="n14">
    </edge>
    <edge source="n0" target="n15">
    </edge>
    <edge source="n1" target="n15">
    </edge>
    <edge source="n2" target="n15">
    </edge>
    <edge source="n3" target="n15">
    </edge>
    <edge source="n7" target="n15">
    </edge>
    <edge source="n8" target="n15">
    </edge>
    <edge source="n9" target="n15">
    </edge>
    <edge source="n0" target="n16">
    </edge>
    <edge source="n1" target="n16">
    </edge>
    <edge source="n2" target="n16">
    </edge>
    <edge source="n3" target="n16">
    </edge>
    <edge source="n7" target="n16">
    </edge>
    <edge source="n8" target="n16">
    </edge>
    <edge source="n9" target="n16">
    </edge>
    <edge source="n0" target="n17">
    </edge>
    <edge source="n1" target="n17">
    </edge>
    <edge source="n2" target="n17">
    </edge>
    <edge source="n6" target="n17">
    </edge>
    <edge source="n7" target="n17">
    </edge>
    <edge source="n9" target="n17">
    </edge>
    <edge source="n0" target="n18">
    </edge>
    <edge source="n1" target="n18">
    </edge>
    <edge source="n2" target="n18">
    </edge>
    <edge source="n3" target="n18">
    </edge>
    <edge source="n7" target="n18">
    </edge>
    <edge source="n8" target="n18">
    </edge>
    <edge source="n9" target="n18">
    </edge>
    <edge source="n0" target="n19">
    </edge>
    <edge source="n1" target="n19">
    </edge>
    <edge source="n2" target="n19">
    </edge>
    <edge source="n4" target="n19">
    </edge>
    <edge source="n5" target="n19">
    </edge>
    <edge source="n6" target="n19">
    </edge>
    <edge source="n9" target="n19">
    </edge>
    <edge source="n0" target="n20">
    </edge>
    <edge source="n1" target="n20">
    </edge>
    <edge source="n2" target="n20">
    </edge>
    <edge source="n4" target="n20">
    </edge>
    <edge source="n5" target="n20">
    </edge>
    <edge source="n6" target="n20">
    </edge>
    <edge source="n9" target="n20">
    </edge>
    <edge source="n0" target="n21">
    </edge>
    <edge source="n1" target="n21">
    </edge>
    <edge source="n2" target="n21">
    </edge>
    <edge source="n3" target="n21">
    </edge>
    <edge source="n7" target="n21">
    </edge>
    <edge source="n8" target="n21">
    </edge>
    <edge source="n9" target="n21">
    </edge>
    <edge source="n0" target="n22">
    </edge>
    <edge source="n1" target="n22">
    </edge>
    <edge source="n2" target="n22">
    </edge>
    <edge source="n3" target="n22">
    </edge>
    <edge source="n8" target="n22">
    </edge>
    <edge source="n9" target="n22">
    </edge>
    <edge source="n0" target="n23">
    </edge>
    <edge source="n1" target="n23">
    </edge>
    <edge source="n2" target="n23">
    </edge>
    <edge source="n3" target="n23">
    </edge>
    <edge source="n7" target="n23">
    </edge>
    <edge source="n8" target="n23">
    </edge>
    <edge source="n9" target="n23">
    </edge>
    <edge source="n0" target="n24">
    </edge>
    <edge source="n1" target="n24">
    </edge>
    <edge source="n2" target="n24">
    </edge>
    <edge source="n5" target="n24">
    </edge>
    <edge source="n6" target="n24">
    </edge>
    <edge source="n7" target="n24">
    </edge>
    <edge source="n9" target="n24">
    </edge>
    <edge source="n0" target="n25">
    </edge>
    <edge source="n1" target="n25">
    </edge>
    <edge source="n2" target="n25">
    </edge>
    <edge source="n3" target="n25">
    </edge>
    <edge source="n8" target="n25">
    </edge>
    <edge source="n9" target="n25">
    </edge>
    <edge source="n0" target="n26">
    </edge>
    <edge source="n1" target="n26">
    </edge>
    <edge source="n2" target="n26">
    </edge>
    <edge source="n4" target="n26">
    </edge>
    <edge source="n5" target="n26">
    </edge>
    <edge source="n6" target="n26">
    </edge>
    <edge source="n9" target="n26">
    </edge>
    <edge source="n0" target="n27">
    </edge>
    <edge source="n1" target="n27">
    </edge>
    <edge source="n2" target="n27">
    </edge>
    <edge source="n3" target="n27">
    </edge>
    <edge source="n7" target="n27">
    </edge>
    <edge source="n9" target="n27">
    </edge>
    <edge source="n0" target="n28">
    </edge>
    <edge source="n1" target="n28">
    </edge>
    <edge source="n2" target="n28">
    </edge>
    <edge source="n4" target="n28">
    </edge>
    <edge source="n5" target="n28">
    </edge>
    <edge source="n6" target="n28">
    </edge>
    <edge source="n9" target="n28">
    </edge>
    <edge source="n0" target="n29">
    </edge>
    <edge source="n1" target="n29">
    </edge>
    <edge source="n2" target="n29">
    </edge>
    <edge source="n3" target="n29">
    </edge>
    <edge source="n4" target="n29">
    </edge>
    <edge source="n5" target="n29">
    </edge>
    <edge source="n6" target="n29">
    </edge>
    <edge source="n9" target="n29">
    </edge>
    <edge source="n0" target="n30">
    </edge>
    <edge source="n1" target="n30">
    </edge>
    <edge source="n2" target="n30">
    </edge>
    <edge source="n3" target="n30">
    </edge>
    <edge source="n4" target="n30">
    </edge>
    <edge source="n5" target="n30">
    </edge>
    <edge source="n6" target="n30">
    </edge>
    <edge source="n7" target="n30">
    </edge>
    <edge source="n9" target="n30">
    </edge>
    <edge source="n0" target="n31">
    </edge>
    <edge source="n1" target="n31">
    </edge>
    <edge source="n2" target="n31">
    </edge>
    <edge source="n5" target="n31">
    </edge>
    <edge source="n6" target="n31">
    </edge>
    <edge source="n9" target="n31">
    </edge>
    <edge source="n0" target="n32">
    </edge>
    <edge source="n1" target="n32">
    </edge>
    <edge source="n2" target="n32">
    </edge>
    <edge source="n3" target="n32">
    </edge>
    <edge source="n7" target="n32">
    </edge>
    <edge source="n8" target="n32">
    </edge>
    <edge source="n9" target="n32">
    </edge>
    <edge source="n0" target="n33">
    </edge>
    <edge source="n1" target="n33">
    </edge>
    <edge source="n2" target="n33">
    </edge>
    <edge source="n3" target="n33">
    </edge>
    <edge source="n7" target="n33">
    </edge>
    <edge source="n9" target="n33">
    </edge>
    <edge source="n0" target="n34">
    </edge>
    <edge source="n1" target="n34">
    </edge>
    <edge source="n2" target="n34">
    </edge>
    <edge source="n4" target="n34">
    </edge>
    <edge source="n5" target="n34">
    </edge>
    <edge source="n6" target="n34">
    </edge>
    <edge source="n9" target="n34">
    </edge>
    <edge source="n0" target="n35">
    </edge>
    <edge source="n1" target="n35">
    </edge>
    <edge source="n2" target="n35">
    </edge>
    <edge source="n4" target="n35">
    </edge>
    <edge source="n5" target="n35">
    </edge>
    <edge source="n6" target="n35">
    </edge>
    <edge source="n9" target="n35">
    </edge>
    <edge source="n0" target="n36">
    </edge>
    <edge source="n1" target="n36">
    </edge>
    <edge source="n2" target="n36">
    </edge>
    <edge source="n3" target="n36">
    </edge>
    <edge source="n8" target="n36">
    </edge>
    <edge source="n9" target="n36">
    </edge>
    <edge source="n0" target="n37">
    </edge>
    <edge source="n1" target="n37">
    </edge>
    <edge source="n2" target="n37">
    </edge>
    <edge source="n3" target="n37">
    </edge>
    <edge source="n7" target="n37">
    </edge>
    <edge source="n9" target="n37">
    </edge>
    <edge source="n0" target="n38">
    </edge>
    <edge source="n1" target="n38">
    </edge>
    <edge source="n2" target="n38">
    </edge>
    <edge source="n3" target="n38">
    </edge>
    <edge source="n7" target="n38">
    </edge>
    <edge source="n9" target="n38">
    </edge>
    <edge source="n0" target="n39">
    </edge>
    <edge source="n1" target="n39">
    </edge>
    <edge source="n2" target="n39">
    </edge>
    <edge source="n3" target="n39">
    </edge>
    <edge source="n7" target="n39">
    </edge>
    <edge source="n8" target="n39">
    </edge>
    <edge source="n9" target="n39">
    </edge>
    <edge source="n0" target="n40">
    </edge>
    <edge source="n1" target="n40">
    </edge>
    <edge source="n2" target="n40">
    </edge>
    <edge source="n5" target="n40">
    </edge>
    <edge source="n6" target="n40">
    </edge>
    <edge source="n7" target="n40">
    </edge>
    <edge source="n9" target="n40">
    </edge>
    <edge source="n0" target="n41">
    </edge>
    <edge source="n1" target="n41">
    </edge>
    <edge source="n2" target="n41">
    </edge>
    <edge source="n3" target="n41">
    </edge>
    <edge source="n6" target="n41">
    </edge>
    <edge source="n7" target="n41">
    </edge>
    <edge source="n8" target="n41">
    </edge>
    <edge source="n9" target="n41">
    </edge>
    <edge source="n0" target="n42">
    </edge>
    <edge source="n1" target="n42">
    </edge>
    <edge source="n2" target="n42">
    </edge>
    <edge source="n6" target="n42">
    </edge>
    <edge source="n7" target="n42">
    </edge>
    <edge source="n9" target="n42">
    </edge>
    <edge source="n0" target="n43">
    </edge>
    <edge source="n1" target="n43">
    </edge>
    <edge source="n2" target="n43">
    </edge>
    <edge source="n5" target="n43">
    </edge>
    <edge source="n6" target="n43">
    </edge>
    <edge source="n7" target="n43">
    </edge>
    <edge source="n9" target="n43">
    </edge>
    <edge source="n0" target="n44">
    </edge>
    <edge source="n1" target="n44">
    </edge>
    <edge source="n2" target="n44">
    </edge>
    <edge source="n4" target="n44">
    </edge>
    <edge source="n5" target="n44">
    </edge>
    <edge source="n6" target="n44">
    </edge>
    <edge source="n7" target="n44">
    </edge>
    <edge source="n9" target="n44">
    </edge>
    <edge source="n0" target="n45">
    </edge>
    <edge source="n1" target="n45">
    </edge>
    <edge source="n2" target="n45">
    </edge>
    <edge source="n4" target="n45">
    </edge>
    <edge source="n5" target="n45">
    </edge>
    <edge source="n6" target="n45">
    </edge>
    <edge source="n9" target="n45">
    </edge>
    <edge source="n0" target="n46">
    </edge>
    <edge source="n1" target="n46">
    </edge>
    <edge source="n2" target="n46">
    </edge>
    <edge source="n3" target="n46">
    </edge>
    <edge source="n7" target="n46">
    </edge>
    <edge source="n8" target="n46">
    </edge>
    <edge source="n9" target="n46">
    </edge>
    <edge source="n1" target="n47">
    </edge>
    <edge source="n2" target="n47">
    </edge>
    <edge source="n4" target="n47">
    </edge>
    <edge source="n5" target="n47">
    </edge>
    <edge source="n6" target="n47">
    </edge>
    <edge source="n9" target="n47">
    </edge>
    <edge source="n1" target="n48">
    </edge>
    <edge source="n2" target="n48">
    </edge>
    <edge source="n4" target="n48">
    </edge>
    <edge source="n5" target="n48">
    </edge>
    <edge source="n6" target="n48">
    </edge>
    <edge source="n9" target="n48">
    </edge>
    <edge source="n1" target="n49">
    </edge>
    <edge source="n2" target="n49">
    </edge>
    <edge source="n4" target="n49">
    </edge>
    <edge source="n5" target="n49">
    </edge>
    <edge source="n6" target="n49">
    </edge>
    <edge source="n9" target="n49">
    </edge>
  </graph>
</graphml>
