# Supplementary material for: Tumorigenicity decrease in Bcl-xL deficient MDCK cells ensuring the safety for influenza vaccine production
Source: PLoS One. 2024 Dec 16;19(12):e0311069. doi: 10.1371/journal.pone.0311069 (PMC11649150; doi:10.1371/journal.pone.0311069)
Supplement: S1 File — (ZIP) [file pone.0311069.s002.zip › S2_File/2_GO_enrichment/network/B_vs_A.up_MF_enrichment_network.graphml]

<?xml version="1.0" encoding="UTF-8"?>
<graphml xmlns="http://graphml.graphdrawing.org/xmlns"
         xmlns:xsi="http://www.w3.org/2001/XMLSchema-instance"
         xsi:schemaLocation="http://graphml.graphdrawing.org/xmlns
         http://graphml.graphdrawing.org/xmlns/1.0/graphml.xsd">
<!-- Created by igraph -->
  <key id="v_name" for="node" attr.name="name" attr.type="string"/>
  <key id="v_shape" for="node" attr.name="shape" attr.type="string"/>
  <key id="v_label.font" for="node" attr.name="label.font" attr.type="double"/>
  <key id="v_color" for="node" attr.name="color" attr.type="string"/>
  <key id="v_label" for="node" attr.name="label" attr.type="string"/>
  <key id="v_size" for="node" attr.name="size" attr.type="double"/>
  <graph id="G" edgedefault="undirected">
    <node id="n0">
      <data key="v_name">GO:0005509</data>
      <data key="v_shape">square</data>
      <data key="v_label.font">3</data>
      <data key="v_color">#A45BEC</data>
      <data key="v_label">calcium ion binding</data>
      <data key="v_size">7.24792751344359</data>
    </node>
    <node id="n1">
      <data key="v_name">GO:0035259</data>
      <data key="v_shape">square</data>
      <data key="v_label.font">3</data>
      <data key="v_color">#A464EC</data>
      <data key="v_label">glucocorticoid receptor binding</data>
      <data key="v_size">5</data>
    </node>
    <node id="n2">
      <data key="v_name">GO:0008396</data>
      <data key="v_shape">square</data>
      <data key="v_label.font">3</data>
      <data key="v_color">#A464EC</data>
      <data key="v_label">oxysterol 7-alpha-hydroxylase activity</data>
      <data key="v_size">4</data>
    </node>
    <node id="n3">
      <data key="v_name">GO:0045545</data>
      <data key="v_shape">square</data>
      <data key="v_label.font">3</data>
      <data key="v_color">#A56AEB</data>
      <data key="v_label">syndecan binding</data>
      <data key="v_size">4.58496250072116</data>
    </node>
    <node id="n4">
      <data key="v_name">GO:0003779</data>
      <data key="v_shape">square</data>
      <data key="v_label.font">3</data>
      <data key="v_color">#A67EEA</data>
      <data key="v_label">actin binding</data>
      <data key="v_size">7.16992500144231</data>
    </node>
    <node id="n5">
      <data key="v_name">GO:0004879</data>
      <data key="v_shape">square</data>
      <data key="v_label.font">3</data>
      <data key="v_color">#A786EA</data>
      <data key="v_label">nuclear receptor activity</data>
      <data key="v_size">5.58496250072116</data>
    </node>
    <node id="n6">
      <data key="v_name">GO:0098531</data>
      <data key="v_shape">square</data>
      <data key="v_label.font">3</data>
      <data key="v_color">#A786EA</data>
      <data key="v_label">transcription factor activity, direct ligand regulated sequence-specific DNA binding</data>
      <data key="v_size">5.58496250072116</data>
    </node>
    <node id="n7">
      <data key="v_name">GO:0045236</data>
      <data key="v_shape">square</data>
      <data key="v_label.font">3</data>
      <data key="v_color">#A788EA</data>
      <data key="v_label">CXCR chemokine receptor binding</data>
      <data key="v_size">4.58496250072116</data>
    </node>
    <node id="n8">
      <data key="v_name">GO:0035939</data>
      <data key="v_shape">square</data>
      <data key="v_label.font">3</data>
      <data key="v_color">#A78FE9</data>
      <data key="v_label">microsatellite binding</data>
      <data key="v_size">4</data>
    </node>
    <node id="n9">
      <data key="v_name">GO:0001076</data>
      <data key="v_shape">square</data>
      <data key="v_label.font">3</data>
      <data key="v_color">#A89CE9</data>
      <data key="v_label">transcription factor activity, RNA polymerase II transcription factor binding</data>
      <data key="v_size">5.8073549220576</data>
    </node>
    <node id="n10">
      <data key="v_name">NR4A1</data>
      <data key="v_shape">circle</data>
      <data key="v_label.font">1</data>
      <data key="v_color">#FF5200</data>
      <data key="v_label">NR4A1</data>
      <data key="v_size">5.5</data>
    </node>
    <node id="n11">
      <data key="v_name">NR4A2</data>
      <data key="v_shape">circle</data>
      <data key="v_label.font">1</data>
      <data key="v_color">#FF8000</data>
      <data key="v_label">NR4A2</data>
      <data key="v_size">5.5</data>
    </node>
    <node id="n12">
      <data key="v_name">NR4A3</data>
      <data key="v_shape">circle</data>
      <data key="v_label.font">1</data>
      <data key="v_color">#FF8000</data>
      <data key="v_label">NR4A3</data>
      <data key="v_size">5.5</data>
    </node>
    <node id="n13">
      <data key="v_name">NR3C2</data>
      <data key="v_shape">circle</data>
      <data key="v_label.font">1</data>
      <data key="v_color">#FFAF00</data>
      <data key="v_label">NR3C2</data>
      <data key="v_size">5.5</data>
    </node>
    <node id="n14">
      <data key="v_name">RORA</data>
      <data key="v_shape">circle</data>
      <data key="v_label.font">1</data>
      <data key="v_color">#FF0000</data>
      <data key="v_label">RORA</data>
      <data key="v_size">5.5</data>
    </node>
    <node id="n15">
      <data key="v_name">THRB</data>
      <data key="v_shape">circle</data>
      <data key="v_label.font">1</data>
      <data key="v_color">#FF7100</data>
      <data key="v_label">THRB</data>
      <data key="v_size">5.5</data>
    </node>
    <edge source="n1" target="n10">
    </edge>
    <edge source="n5" target="n10">
    </edge>
    <edge source="n6" target="n10">
    </edge>
    <edge source="n1" target="n11">
    </edge>
    <edge source="n5" target="n11">
    </edge>
    <edge source="n6" target="n11">
    </edge>
    <edge source="n1" target="n12">
    </edge>
    <edge source="n5" target="n12">
    </edge>
    <edge source="n6" target="n12">
    </edge>
    <edge source="n5" target="n13">
    </edge>
    <edge source="n6" target="n13">
    </edge>
    <edge source="n5" target="n14">
    </edge>
    <edge source="n6" target="n14">
    </edge>
    <edge source="n5" target="n15">
    </edge>
    <edge source="n6" target="n15">
    </edge>
    <edge source="n9" target="n15">
    </edge>
  </graph>
</graphml>
