# Supplementary material for: Tumorigenicity decrease in Bcl-xL deficient MDCK cells ensuring the safety for influenza vaccine production
Source: PLoS One. 2024 Dec 16;19(12):e0311069. doi: 10.1371/journal.pone.0311069 (PMC11649150; doi:10.1371/journal.pone.0311069)
Supplement: S1 File — (ZIP) [file pone.0311069.s002.zip › S2_File/2_GO_enrichment/network/union.DE_gene.subcluster1_BP_enrichment_network.graphml]

<?xml version="1.0" encoding="UTF-8"?>
<graphml xmlns="http://graphml.graphdrawing.org/xmlns"
         xmlns:xsi="http://www.w3.org/2001/XMLSchema-instance"
         xsi:schemaLocation="http://graphml.graphdrawing.org/xmlns
         http://graphml.graphdrawing.org/xmlns/1.0/graphml.xsd">
<!-- Created by igraph -->
  <key id="v_name" for="node" attr.name="name" attr.type="string"/>
  <key id="v_shape" for="node" attr.name="shape" attr.type="string"/>
  <key id="v_label.font" for="node" attr.name="label.font" attr.type="double"/>
  <key id="v_color" for="node" attr.name="color" attr.type="string"/>
  <key id="v_label" for="node" attr.name="label" attr.type="string"/>
  <key id="v_size" for="node" attr.name="size" attr.type="double"/>
  <graph id="G" edgedefault="undirected">
    <node id="n0">
      <data key="v_name">GO:0048731</data>
      <data key="v_shape">square</data>
      <data key="v_label.font">3</data>
      <data key="v_color">#A45DEC</data>
      <data key="v_label">system development</data>
      <data key="v_size">10.1699250014423</data>
    </node>
    <node id="n1">
      <data key="v_name">GO:0071345</data>
      <data key="v_shape">square</data>
      <data key="v_label.font">3</data>
      <data key="v_color">#A56FEB</data>
      <data key="v_label">cellular response to cytokine stimulus</data>
      <data key="v_size">8.35755200461808</data>
    </node>
    <node id="n2">
      <data key="v_name">GO:0019221</data>
      <data key="v_shape">square</data>
      <data key="v_label.font">3</data>
      <data key="v_color">#A571EB</data>
      <data key="v_label">cytokine-mediated signaling pathway</data>
      <data key="v_size">7.95419631038687</data>
    </node>
    <node id="n3">
      <data key="v_name">GO:0022008</data>
      <data key="v_shape">square</data>
      <data key="v_label.font">3</data>
      <data key="v_color">#A67BEB</data>
      <data key="v_label">neurogenesis</data>
      <data key="v_size">9.18982455888002</data>
    </node>
    <node id="n4">
      <data key="v_name">GO:0048699</data>
      <data key="v_shape">square</data>
      <data key="v_label.font">3</data>
      <data key="v_color">#A680EA</data>
      <data key="v_label">generation of neurons</data>
      <data key="v_size">9.12928301694497</data>
    </node>
    <node id="n5">
      <data key="v_name">GO:0071347</data>
      <data key="v_shape">square</data>
      <data key="v_label.font">3</data>
      <data key="v_color">#A9ABE8</data>
      <data key="v_label">cellular response to interleukin-1</data>
      <data key="v_size">6.58496250072116</data>
    </node>
    <node id="n6">
      <data key="v_name">GO:0034097</data>
      <data key="v_shape">square</data>
      <data key="v_label.font">3</data>
      <data key="v_color">#A9ADE8</data>
      <data key="v_label">response to cytokine</data>
      <data key="v_size">8.35755200461808</data>
    </node>
    <node id="n7">
      <data key="v_name">GO:0048812</data>
      <data key="v_shape">square</data>
      <data key="v_label.font">3</data>
      <data key="v_color">#AAB4E7</data>
      <data key="v_label">neuron projection morphogenesis</data>
      <data key="v_size">8.32192809488736</data>
    </node>
    <node id="n8">
      <data key="v_name">GO:0051239</data>
      <data key="v_shape">square</data>
      <data key="v_label.font">3</data>
      <data key="v_color">#AAB8E7</data>
      <data key="v_label">regulation of multicellular organismal process</data>
      <data key="v_size">9.58496250072116</data>
    </node>
    <node id="n9">
      <data key="v_name">GO:0120039</data>
      <data key="v_shape">square</data>
      <data key="v_label.font">3</data>
      <data key="v_color">#AABAE7</data>
      <data key="v_label">plasma membrane bounded cell projection morphogenesis</data>
      <data key="v_size">8.32192809488736</data>
    </node>
    <node id="n10">
      <data key="v_name">ABCC8</data>
      <data key="v_shape">circle</data>
      <data key="v_label.font">1</data>
      <data key="v_color">red</data>
      <data key="v_label">ABCC8</data>
      <data key="v_size">5.5</data>
    </node>
    <node id="n11">
      <data key="v_name">ACHE</data>
      <data key="v_shape">circle</data>
      <data key="v_label.font">1</data>
      <data key="v_color">red</data>
      <data key="v_label">ACHE</data>
      <data key="v_size">5.5</data>
    </node>
    <node id="n12">
      <data key="v_name">ADAMTSL1</data>
      <data key="v_shape">circle</data>
      <data key="v_label.font">1</data>
      <data key="v_color">red</data>
      <data key="v_label">ADAMTSL1</data>
      <data key="v_size">5.5</data>
    </node>
    <node id="n13">
      <data key="v_name">ADORA2A</data>
      <data key="v_shape">circle</data>
      <data key="v_label.font">1</data>
      <data key="v_color">red</data>
      <data key="v_label">ADORA2A</data>
      <data key="v_size">5.5</data>
    </node>
    <node id="n14">
      <data key="v_name">ANK2</data>
      <data key="v_shape">circle</data>
      <data key="v_label.font">1</data>
      <data key="v_color">red</data>
      <data key="v_label">ANK2</data>
      <data key="v_size">5.5</data>
    </node>
    <node id="n15">
      <data key="v_name">ASPA</data>
      <data key="v_shape">circle</data>
      <data key="v_label.font">1</data>
      <data key="v_color">red</data>
      <data key="v_label">ASPA</data>
      <data key="v_size">5.5</data>
    </node>
    <node id="n16">
      <data key="v_name">ATP2B2</data>
      <data key="v_shape">circle</data>
      <data key="v_label.font">1</data>
      <data key="v_color">red</data>
      <data key="v_label">ATP2B2</data>
      <data key="v_size">5.5</data>
    </node>
    <node id="n17">
      <data key="v_name">AXL</data>
      <data key="v_shape">circle</data>
      <data key="v_label.font">1</data>
      <data key="v_color">red</data>
      <data key="v_label">AXL</data>
      <data key="v_size">5.5</data>
    </node>
    <node id="n18">
      <data key="v_name">BATF</data>
      <data key="v_shape">circle</data>
      <data key="v_label.font">1</data>
      <data key="v_color">red</data>
      <data key="v_label">BATF</data>
      <data key="v_size">5.5</data>
    </node>
    <node id="n19">
      <data key="v_name">CACNB2</data>
      <data key="v_shape">circle</data>
      <data key="v_label.font">1</data>
      <data key="v_color">red</data>
      <data key="v_label">CACNB2</data>
      <data key="v_size">5.5</data>
    </node>
    <node id="n20">
      <data key="v_name">CAP2</data>
      <data key="v_shape">circle</data>
      <data key="v_label.font">1</data>
      <data key="v_color">red</data>
      <data key="v_label">CAP2</data>
      <data key="v_size">5.5</data>
    </node>
    <node id="n21">
      <data key="v_name">CPNE5</data>
      <data key="v_shape">circle</data>
      <data key="v_label.font">1</data>
      <data key="v_color">red</data>
      <data key="v_label">CPNE5</data>
      <data key="v_size">5.5</data>
    </node>
    <node id="n22">
      <data key="v_name">CXCL10</data>
      <data key="v_shape">circle</data>
      <data key="v_label.font">1</data>
      <data key="v_color">red</data>
      <data key="v_label">CXCL10</data>
      <data key="v_size">5.5</data>
    </node>
    <node id="n23">
      <data key="v_name">DACT1</data>
      <data key="v_shape">circle</data>
      <data key="v_label.font">1</data>
      <data key="v_color">red</data>
      <data key="v_label">DACT1</data>
      <data key="v_size">5.5</data>
    </node>
    <node id="n24">
      <data key="v_name">DCLK1</data>
      <data key="v_shape">circle</data>
      <data key="v_label.font">1</data>
      <data key="v_color">red</data>
      <data key="v_label">DCLK1</data>
      <data key="v_size">5.5</data>
    </node>
    <node id="n25">
      <data key="v_name">DLX1</data>
      <data key="v_shape">circle</data>
      <data key="v_label.font">1</data>
      <data key="v_color">red</data>
      <data key="v_label">DLX1</data>
      <data key="v_size">5.5</data>
    </node>
    <node id="n26">
      <data key="v_name">DMBX1</data>
      <data key="v_shape">circle</data>
      <data key="v_label.font">1</data>
      <data key="v_color">red</data>
      <data key="v_label">DMBX1</data>
      <data key="v_size">5.5</data>
    </node>
    <node id="n27">
      <data key="v_name">DUOXA1</data>
      <data key="v_shape">circle</data>
      <data key="v_label.font">1</data>
      <data key="v_color">red</data>
      <data key="v_label">DUOXA1</data>
      <data key="v_size">5.5</data>
    </node>
    <node id="n28">
      <data key="v_name">FAT4</data>
      <data key="v_shape">circle</data>
      <data key="v_label.font">1</data>
      <data key="v_color">red</data>
      <data key="v_label">FAT4</data>
      <data key="v_size">5.5</data>
    </node>
    <node id="n29">
      <data key="v_name">FLRT3</data>
      <data key="v_shape">circle</data>
      <data key="v_label.font">1</data>
      <data key="v_color">red</data>
      <data key="v_label">FLRT3</data>
      <data key="v_size">5.5</data>
    </node>
    <node id="n30">
      <data key="v_name">FSTL4</data>
      <data key="v_shape">circle</data>
      <data key="v_label.font">1</data>
      <data key="v_color">red</data>
      <data key="v_label">FSTL4</data>
      <data key="v_size">5.5</data>
    </node>
    <node id="n31">
      <data key="v_name">GAS6</data>
      <data key="v_shape">circle</data>
      <data key="v_label.font">1</data>
      <data key="v_color">red</data>
      <data key="v_label">GAS6</data>
      <data key="v_size">5.5</data>
    </node>
    <node id="n32">
      <data key="v_name">GIPC2</data>
      <data key="v_shape">circle</data>
      <data key="v_label.font">1</data>
      <data key="v_color">red</data>
      <data key="v_label">GIPC2</data>
      <data key="v_size">5.5</data>
    </node>
    <node id="n33">
      <data key="v_name">GPR173</data>
      <data key="v_shape">circle</data>
      <data key="v_label.font">1</data>
      <data key="v_color">red</data>
      <data key="v_label">GPR173</data>
      <data key="v_size">5.5</data>
    </node>
    <node id="n34">
      <data key="v_name">HCLS1</data>
      <data key="v_shape">circle</data>
      <data key="v_label.font">1</data>
      <data key="v_color">red</data>
      <data key="v_label">HCLS1</data>
      <data key="v_size">5.5</data>
    </node>
    <node id="n35">
      <data key="v_name">HEY2</data>
      <data key="v_shape">circle</data>
      <data key="v_label.font">1</data>
      <data key="v_color">red</data>
      <data key="v_label">HEY2</data>
      <data key="v_size">5.5</data>
    </node>
    <node id="n36">
      <data key="v_name">HEYL</data>
      <data key="v_shape">circle</data>
      <data key="v_label.font">1</data>
      <data key="v_color">red</data>
      <data key="v_label">HEYL</data>
      <data key="v_size">5.5</data>
    </node>
    <node id="n37">
      <data key="v_name">IGSF9B</data>
      <data key="v_shape">circle</data>
      <data key="v_label.font">1</data>
      <data key="v_color">red</data>
      <data key="v_label">IGSF9B</data>
      <data key="v_size">5.5</data>
    </node>
    <node id="n38">
      <data key="v_name">IL12A</data>
      <data key="v_shape">circle</data>
      <data key="v_label.font">1</data>
      <data key="v_color">red</data>
      <data key="v_label">IL12A</data>
      <data key="v_size">5.5</data>
    </node>
    <node id="n39">
      <data key="v_name">IL1A</data>
      <data key="v_shape">circle</data>
      <data key="v_label.font">1</data>
      <data key="v_color">red</data>
      <data key="v_label">IL1A</data>
      <data key="v_size">5.5</data>
    </node>
    <node id="n40">
      <data key="v_name">IL27</data>
      <data key="v_shape">circle</data>
      <data key="v_label.font">1</data>
      <data key="v_color">red</data>
      <data key="v_label">IL27</data>
      <data key="v_size">5.5</data>
    </node>
    <node id="n41">
      <data key="v_name">IRF8</data>
      <data key="v_shape">circle</data>
      <data key="v_label.font">1</data>
      <data key="v_color">red</data>
      <data key="v_label">IRF8</data>
      <data key="v_size">5.5</data>
    </node>
    <node id="n42">
      <data key="v_name">L3MBTL4</data>
      <data key="v_shape">circle</data>
      <data key="v_label.font">1</data>
      <data key="v_color">red</data>
      <data key="v_label">L3MBTL4</data>
      <data key="v_size">5.5</data>
    </node>
    <node id="n43">
      <data key="v_name">L3MBTL4_1</data>
      <data key="v_shape">circle</data>
      <data key="v_label.font">1</data>
      <data key="v_color">red</data>
      <data key="v_label">L3MBTL4_1</data>
      <data key="v_size">5.5</data>
    </node>
    <node id="n44">
      <data key="v_name">LOC119876918</data>
      <data key="v_shape">circle</data>
      <data key="v_label.font">1</data>
      <data key="v_color">red</data>
      <data key="v_label">LOC119876918</data>
      <data key="v_size">5.5</data>
    </node>
    <node id="n45">
      <data key="v_name">LOC479761</data>
      <data key="v_shape">circle</data>
      <data key="v_label.font">1</data>
      <data key="v_color">red</data>
      <data key="v_label">LOC479761</data>
      <data key="v_size">5.5</data>
    </node>
    <node id="n46">
      <data key="v_name">LRFN2</data>
      <data key="v_shape">circle</data>
      <data key="v_label.font">1</data>
      <data key="v_color">red</data>
      <data key="v_label">LRFN2</data>
      <data key="v_size">5.5</data>
    </node>
    <node id="n47">
      <data key="v_name">LRP2</data>
      <data key="v_shape">circle</data>
      <data key="v_label.font">1</data>
      <data key="v_color">red</data>
      <data key="v_label">LRP2</data>
      <data key="v_size">5.5</data>
    </node>
    <node id="n48">
      <data key="v_name">LRP4</data>
      <data key="v_shape">circle</data>
      <data key="v_label.font">1</data>
      <data key="v_color">red</data>
      <data key="v_label">LRP4</data>
      <data key="v_size">5.5</data>
    </node>
    <node id="n49">
      <data key="v_name">LZTS1</data>
      <data key="v_shape">circle</data>
      <data key="v_label.font">1</data>
      <data key="v_color">red</data>
      <data key="v_label">LZTS1</data>
      <data key="v_size">5.5</data>
    </node>
    <node id="n50">
      <data key="v_name">MAP1B</data>
      <data key="v_shape">circle</data>
      <data key="v_label.font">1</data>
      <data key="v_color">red</data>
      <data key="v_label">MAP1B</data>
      <data key="v_size">5.5</data>
    </node>
    <node id="n51">
      <data key="v_name">MMP2</data>
      <data key="v_shape">circle</data>
      <data key="v_label.font">1</data>
      <data key="v_color">red</data>
      <data key="v_label">MMP2</data>
      <data key="v_size">5.5</data>
    </node>
    <node id="n52">
      <data key="v_name">NCAM1</data>
      <data key="v_shape">circle</data>
      <data key="v_label.font">1</data>
      <data key="v_color">red</data>
      <data key="v_label">NCAM1</data>
      <data key="v_size">5.5</data>
    </node>
    <node id="n53">
      <data key="v_name">NEURL1B</data>
      <data key="v_shape">circle</data>
      <data key="v_label.font">1</data>
      <data key="v_color">red</data>
      <data key="v_label">NEURL1B</data>
      <data key="v_size">5.5</data>
    </node>
    <node id="n54">
      <data key="v_name">NGFR</data>
      <data key="v_shape">circle</data>
      <data key="v_label.font">1</data>
      <data key="v_color">red</data>
      <data key="v_label">NGFR</data>
      <data key="v_size">5.5</data>
    </node>
    <node id="n55">
      <data key="v_name">NOS2</data>
      <data key="v_shape">circle</data>
      <data key="v_label.font">1</data>
      <data key="v_color">red</data>
      <data key="v_label">NOS2</data>
      <data key="v_size">5.5</data>
    </node>
    <node id="n56">
      <data key="v_name">NR4A3</data>
      <data key="v_shape">circle</data>
      <data key="v_label.font">1</data>
      <data key="v_color">red</data>
      <data key="v_label">NR4A3</data>
      <data key="v_size">5.5</data>
    </node>
    <node id="n57">
      <data key="v_name">NR5A2</data>
      <data key="v_shape">circle</data>
      <data key="v_label.font">1</data>
      <data key="v_color">red</data>
      <data key="v_label">NR5A2</data>
      <data key="v_size">5.5</data>
    </node>
    <node id="n58">
      <data key="v_name">NREP</data>
      <data key="v_shape">circle</data>
      <data key="v_label.font">1</data>
      <data key="v_color">red</data>
      <data key="v_label">NREP</data>
      <data key="v_size">5.5</data>
    </node>
    <node id="n59">
      <data key="v_name">OGN</data>
      <data key="v_shape">circle</data>
      <data key="v_label.font">1</data>
      <data key="v_color">red</data>
      <data key="v_label">OGN</data>
      <data key="v_size">5.5</data>
    </node>
    <node id="n60">
      <data key="v_name">OMG</data>
      <data key="v_shape">circle</data>
      <data key="v_label.font">1</data>
      <data key="v_color">red</data>
      <data key="v_label">OMG</data>
      <data key="v_size">5.5</data>
    </node>
    <node id="n61">
      <data key="v_name">PRDM8</data>
      <data key="v_shape">circle</data>
      <data key="v_label.font">1</data>
      <data key="v_color">red</data>
      <data key="v_label">PRDM8</data>
      <data key="v_size">5.5</data>
    </node>
    <node id="n62">
      <data key="v_name">PRTG</data>
      <data key="v_shape">circle</data>
      <data key="v_label.font">1</data>
      <data key="v_color">red</data>
      <data key="v_label">PRTG</data>
      <data key="v_size">5.5</data>
    </node>
    <node id="n63">
      <data key="v_name">RAB7B</data>
      <data key="v_shape">circle</data>
      <data key="v_label.font">1</data>
      <data key="v_color">red</data>
      <data key="v_label">RAB7B</data>
      <data key="v_size">5.5</data>
    </node>
    <node id="n64">
      <data key="v_name">RAC2</data>
      <data key="v_shape">circle</data>
      <data key="v_label.font">1</data>
      <data key="v_color">red</data>
      <data key="v_label">RAC2</data>
      <data key="v_size">5.5</data>
    </node>
    <node id="n65">
      <data key="v_name">RND2</data>
      <data key="v_shape">circle</data>
      <data key="v_label.font">1</data>
      <data key="v_color">red</data>
      <data key="v_label">RND2</data>
      <data key="v_size">5.5</data>
    </node>
    <node id="n66">
      <data key="v_name">RORA</data>
      <data key="v_shape">circle</data>
      <data key="v_label.font">1</data>
      <data key="v_color">red</data>
      <data key="v_label">RORA</data>
      <data key="v_size">5.5</data>
    </node>
    <node id="n67">
      <data key="v_name">RPS6KA5</data>
      <data key="v_shape">circle</data>
      <data key="v_label.font">1</data>
      <data key="v_color">red</data>
      <data key="v_label">RPS6KA5</data>
      <data key="v_size">5.5</data>
    </node>
    <node id="n68">
      <data key="v_name">RTN4R</data>
      <data key="v_shape">circle</data>
      <data key="v_label.font">1</data>
      <data key="v_color">red</data>
      <data key="v_label">RTN4R</data>
      <data key="v_size">5.5</data>
    </node>
    <node id="n69">
      <data key="v_name">SEMA3D</data>
      <data key="v_shape">circle</data>
      <data key="v_label.font">1</data>
      <data key="v_color">red</data>
      <data key="v_label">SEMA3D</data>
      <data key="v_size">5.5</data>
    </node>
    <node id="n70">
      <data key="v_name">SHOX2</data>
      <data key="v_shape">circle</data>
      <data key="v_label.font">1</data>
      <data key="v_color">red</data>
      <data key="v_label">SHOX2</data>
      <data key="v_size">5.5</data>
    </node>
    <node id="n71">
      <data key="v_name">SIM1</data>
      <data key="v_shape">circle</data>
      <data key="v_label.font">1</data>
      <data key="v_color">red</data>
      <data key="v_label">SIM1</data>
      <data key="v_size">5.5</data>
    </node>
    <node id="n72">
      <data key="v_name">SMC1B</data>
      <data key="v_shape">circle</data>
      <data key="v_label.font">1</data>
      <data key="v_color">red</data>
      <data key="v_label">SMC1B</data>
      <data key="v_size">5.5</data>
    </node>
    <node id="n73">
      <data key="v_name">SMPD3</data>
      <data key="v_shape">circle</data>
      <data key="v_label.font">1</data>
      <data key="v_color">red</data>
      <data key="v_label">SMPD3</data>
      <data key="v_size">5.5</data>
    </node>
    <node id="n74">
      <data key="v_name">SNAP91</data>
      <data key="v_shape">circle</data>
      <data key="v_label.font">1</data>
      <data key="v_color">red</data>
      <data key="v_label">SNAP91</data>
      <data key="v_size">5.5</data>
    </node>
    <node id="n75">
      <data key="v_name">SYT1</data>
      <data key="v_shape">circle</data>
      <data key="v_label.font">1</data>
      <data key="v_color">red</data>
      <data key="v_label">SYT1</data>
      <data key="v_size">5.5</data>
    </node>
    <node id="n76">
      <data key="v_name">SYT3</data>
      <data key="v_shape">circle</data>
      <data key="v_label.font">1</data>
      <data key="v_color">red</data>
      <data key="v_label">SYT3</data>
      <data key="v_size">5.5</data>
    </node>
    <node id="n77">
      <data key="v_name">TBX20</data>
      <data key="v_shape">circle</data>
      <data key="v_label.font">1</data>
      <data key="v_color">red</data>
      <data key="v_label">TBX20</data>
      <data key="v_size">5.5</data>
    </node>
    <node id="n78">
      <data key="v_name">TLL2</data>
      <data key="v_shape">circle</data>
      <data key="v_label.font">1</data>
      <data key="v_color">red</data>
      <data key="v_label">TLL2</data>
      <data key="v_size">5.5</data>
    </node>
    <node id="n79">
      <data key="v_name">TLR4</data>
      <data key="v_shape">circle</data>
      <data key="v_label.font">1</data>
      <data key="v_color">red</data>
      <data key="v_label">TLR4</data>
      <data key="v_size">5.5</data>
    </node>
    <node id="n80">
      <data key="v_name">TNFSF18</data>
      <data key="v_shape">circle</data>
      <data key="v_label.font">1</data>
      <data key="v_color">red</data>
      <data key="v_label">TNFSF18</data>
      <data key="v_size">5.5</data>
    </node>
    <node id="n81">
      <data key="v_name">TP73</data>
      <data key="v_shape">circle</data>
      <data key="v_label.font">1</data>
      <data key="v_color">red</data>
      <data key="v_label">TP73</data>
      <data key="v_size">5.5</data>
    </node>
    <node id="n82">
      <data key="v_name">TRIM9</data>
      <data key="v_shape">circle</data>
      <data key="v_label.font">1</data>
      <data key="v_color">red</data>
      <data key="v_label">TRIM9</data>
      <data key="v_size">5.5</data>
    </node>
    <node id="n83">
      <data key="v_name">UNC13A</data>
      <data key="v_shape">circle</data>
      <data key="v_label.font">1</data>
      <data key="v_color">red</data>
      <data key="v_label">UNC13A</data>
      <data key="v_size">5.5</data>
    </node>
    <node id="n84">
      <data key="v_name">ZEB2</data>
      <data key="v_shape">circle</data>
      <data key="v_label.font">1</data>
      <data key="v_color">red</data>
      <data key="v_label">ZEB2</data>
      <data key="v_size">5.5</data>
    </node>
    <node id="n85">
      <data key="v_name">CCL22</data>
      <data key="v_shape">circle</data>
      <data key="v_label.font">1</data>
      <data key="v_color">red</data>
      <data key="v_label">CCL22</data>
      <data key="v_size">5.5</data>
    </node>
    <node id="n86">
      <data key="v_name">GBP1</data>
      <data key="v_shape">circle</data>
      <data key="v_label.font">1</data>
      <data key="v_color">red</data>
      <data key="v_label">GBP1</data>
      <data key="v_size">5.5</data>
    </node>
    <node id="n87">
      <data key="v_name">IL1R2</data>
      <data key="v_shape">circle</data>
      <data key="v_label.font">1</data>
      <data key="v_color">red</data>
      <data key="v_label">IL1R2</data>
      <data key="v_size">5.5</data>
    </node>
    <node id="n88">
      <data key="v_name">LOC475935</data>
      <data key="v_shape">circle</data>
      <data key="v_label.font">1</data>
      <data key="v_color">red</data>
      <data key="v_label">LOC475935</data>
      <data key="v_size">5.5</data>
    </node>
    <node id="n89">
      <data key="v_name">NOD2</data>
      <data key="v_shape">circle</data>
      <data key="v_label.font">1</data>
      <data key="v_color">red</data>
      <data key="v_label">NOD2</data>
      <data key="v_size">5.5</data>
    </node>
    <node id="n90">
      <data key="v_name">SERPINB2</data>
      <data key="v_shape">circle</data>
      <data key="v_label.font">1</data>
      <data key="v_color">red</data>
      <data key="v_label">SERPINB2</data>
      <data key="v_size">5.5</data>
    </node>
    <node id="n91">
      <data key="v_name">TFPI</data>
      <data key="v_shape">circle</data>
      <data key="v_label.font">1</data>
      <data key="v_color">red</data>
      <data key="v_label">TFPI</data>
      <data key="v_size">5.5</data>
    </node>
    <node id="n92">
      <data key="v_name">TRIM6</data>
      <data key="v_shape">circle</data>
      <data key="v_label.font">1</data>
      <data key="v_color">red</data>
      <data key="v_label">TRIM6</data>
      <data key="v_size">5.5</data>
    </node>
    <edge source="n0" target="n10">
    </edge>
    <edge source="n0" target="n11">
    </edge>
    <edge source="n0" target="n12">
    </edge>
    <edge source="n0" target="n13">
    </edge>
    <edge source="n0" target="n14">
    </edge>
    <edge source="n0" target="n15">
    </edge>
    <edge source="n0" target="n16">
    </edge>
    <edge source="n0" target="n17">
    </edge>
    <edge source="n0" target="n18">
    </edge>
    <edge source="n0" target="n19">
    </edge>
    <edge source="n0" target="n20">
    </edge>
    <edge source="n0" target="n21">
    </edge>
    <edge source="n0" target="n22">
    </edge>
    <edge source="n0" target="n23">
    </edge>
    <edge source="n0" target="n24">
    </edge>
    <edge source="n0" target="n25">
    </edge>
    <edge source="n0" target="n26">
    </edge>
    <edge source="n0" target="n27">
    </edge>
    <edge source="n0" target="n28">
    </edge>
    <edge source="n0" target="n29">
    </edge>
    <edge source="n0" target="n30">
    </edge>
    <edge source="n0" target="n31">
    </edge>
    <edge source="n0" target="n32">
    </edge>
    <edge source="n0" target="n33">
    </edge>
    <edge source="n0" target="n34">
    </edge>
    <edge source="n0" target="n35">
    </edge>
    <edge source="n0" target="n36">
    </edge>
    <edge source="n0" target="n37">
    </edge>
    <edge source="n0" target="n38">
    </edge>
    <edge source="n0" target="n39">
    </edge>
    <edge source="n0" target="n40">
    </edge>
    <edge source="n0" target="n41">
    </edge>
    <edge source="n0" target="n42">
    </edge>
    <edge source="n0" target="n43">
    </edge>
    <edge source="n0" target="n44">
    </edge>
    <edge source="n0" target="n45">
    </edge>
    <edge source="n0" target="n46">
    </edge>
    <edge source="n0" target="n47">
    </edge>
    <edge source="n0" target="n48">
    </edge>
    <edge source="n0" target="n49">
    </edge>
    <edge source="n0" target="n50">
    </edge>
    <edge source="n0" target="n51">
    </edge>
    <edge source="n0" target="n52">
    </edge>
    <edge source="n0" target="n53">
    </edge>
    <edge source="n0" target="n54">
    </edge>
    <edge source="n0" target="n55">
    </edge>
    <edge source="n0" target="n56">
    </edge>
    <edge source="n0" target="n57">
    </edge>
    <edge source="n0" target="n58">
    </edge>
    <edge source="n0" target="n59">
    </edge>
    <edge source="n0" target="n60">
    </edge>
    <edge source="n0" target="n61">
    </edge>
    <edge source="n0" target="n62">
    </edge>
    <edge source="n0" target="n63">
    </edge>
    <edge source="n0" target="n64">
    </edge>
    <edge source="n0" target="n65">
    </edge>
    <edge source="n0" target="n66">
    </edge>
    <edge source="n0" target="n67">
    </edge>
    <edge source="n0" target="n68">
    </edge>
    <edge source="n0" target="n69">
    </edge>
    <edge source="n0" target="n70">
    </edge>
    <edge source="n0" target="n71">
    </edge>
    <edge source="n0" target="n72">
    </edge>
    <edge source="n0" target="n73">
    </edge>
    <edge source="n0" target="n74">
    </edge>
    <edge source="n0" target="n75">
    </edge>
    <edge source="n0" target="n76">
    </edge>
    <edge source="n0" target="n77">
    </edge>
    <edge source="n0" target="n78">
    </edge>
    <edge source="n0" target="n79">
    </edge>
    <edge source="n0" target="n80">
    </edge>
    <edge source="n0" target="n81">
    </edge>
    <edge source="n0" target="n82">
    </edge>
    <edge source="n0" target="n83">
    </edge>
    <edge source="n0" target="n84">
    </edge>
    <edge source="n1" target="n17">
    </edge>
    <edge source="n1" target="n18">
    </edge>
    <edge source="n1" target="n85">
    </edge>
    <edge source="n1" target="n22">
    </edge>
    <edge source="n1" target="n29">
    </edge>
    <edge source="n1" target="n31">
    </edge>
    <edge source="n1" target="n86">
    </edge>
    <edge source="n1" target="n34">
    </edge>
    <edge source="n1" target="n38">
    </edge>
    <edge source="n1" target="n39">
    </edge>
    <edge source="n1" target="n87">
    </edge>
    <edge source="n1" target="n40">
    </edge>
    <edge source="n1" target="n41">
    </edge>
    <edge source="n1" target="n44">
    </edge>
    <edge source="n1" target="n88">
    </edge>
    <edge source="n1" target="n51">
    </edge>
    <edge source="n1" target="n52">
    </edge>
    <edge source="n1" target="n54">
    </edge>
    <edge source="n1" target="n89">
    </edge>
    <edge source="n1" target="n55">
    </edge>
    <edge source="n1" target="n57">
    </edge>
    <edge source="n1" target="n63">
    </edge>
    <edge source="n1" target="n66">
    </edge>
    <edge source="n1" target="n67">
    </edge>
    <edge source="n1" target="n68">
    </edge>
    <edge source="n1" target="n90">
    </edge>
    <edge source="n1" target="n73">
    </edge>
    <edge source="n1" target="n91">
    </edge>
    <edge source="n1" target="n79">
    </edge>
    <edge source="n1" target="n80">
    </edge>
    <edge source="n1" target="n92">
    </edge>
    <edge source="n2" target="n17">
    </edge>
    <edge source="n2" target="n18">
    </edge>
    <edge source="n2" target="n85">
    </edge>
    <edge source="n2" target="n22">
    </edge>
    <edge source="n2" target="n29">
    </edge>
    <edge source="n2" target="n31">
    </edge>
    <edge source="n2" target="n86">
    </edge>
    <edge source="n2" target="n38">
    </edge>
    <edge source="n2" target="n39">
    </edge>
    <edge source="n2" target="n87">
    </edge>
    <edge source="n2" target="n40">
    </edge>
    <edge source="n2" target="n41">
    </edge>
    <edge source="n2" target="n44">
    </edge>
    <edge source="n2" target="n88">
    </edge>
    <edge source="n2" target="n51">
    </edge>
    <edge source="n2" target="n52">
    </edge>
    <edge source="n2" target="n54">
    </edge>
    <edge source="n2" target="n89">
    </edge>
    <edge source="n2" target="n55">
    </edge>
    <edge source="n2" target="n66">
    </edge>
    <edge source="n2" target="n67">
    </edge>
    <edge source="n2" target="n68">
    </edge>
    <edge source="n2" target="n90">
    </edge>
    <edge source="n2" target="n80">
    </edge>
    <edge source="n2" target="n92">
    </edge>
    <edge source="n3" target="n10">
    </edge>
    <edge source="n3" target="n11">
    </edge>
    <edge source="n3" target="n12">
    </edge>
    <edge source="n3" target="n13">
    </edge>
    <edge source="n3" target="n14">
    </edge>
    <edge source="n3" target="n15">
    </edge>
    <edge source="n3" target="n16">
    </edge>
    <edge source="n3" target="n17">
    </edge>
    <edge source="n3" target="n19">
    </edge>
    <edge source="n3" target="n20">
    </edge>
    <edge source="n3" target="n21">
    </edge>
    <edge source="n3" target="n23">
    </edge>
    <edge source="n3" target="n24">
    </edge>
    <edge source="n3" target="n25">
    </edge>
    <edge source="n3" target="n26">
    </edge>
    <edge source="n3" target="n27">
    </edge>
    <edge source="n3" target="n28">
    </edge>
    <edge source="n3" target="n29">
    </edge>
    <edge source="n3" target="n30">
    </edge>
    <edge source="n3" target="n31">
    </edge>
    <edge source="n3" target="n32">
    </edge>
    <edge source="n3" target="n33">
    </edge>
    <edge source="n3" target="n35">
    </edge>
    <edge source="n3" target="n36">
    </edge>
    <edge source="n3" target="n37">
    </edge>
    <edge source="n3" target="n42">
    </edge>
    <edge source="n3" target="n43">
    </edge>
    <edge source="n3" target="n45">
    </edge>
    <edge source="n3" target="n46">
    </edge>
    <edge source="n3" target="n47">
    </edge>
    <edge source="n3" target="n48">
    </edge>
    <edge source="n3" target="n49">
    </edge>
    <edge source="n3" target="n50">
    </edge>
    <edge source="n3" target="n51">
    </edge>
    <edge source="n3" target="n52">
    </edge>
    <edge source="n3" target="n53">
    </edge>
    <edge source="n3" target="n54">
    </edge>
    <edge source="n3" target="n56">
    </edge>
    <edge source="n3" target="n57">
    </edge>
    <edge source="n3" target="n58">
    </edge>
    <edge source="n3" target="n59">
    </edge>
    <edge source="n3" target="n60">
    </edge>
    <edge source="n3" target="n61">
    </edge>
    <edge source="n3" target="n62">
    </edge>
    <edge source="n3" target="n64">
    </edge>
    <edge source="n3" target="n65">
    </edge>
    <edge source="n3" target="n66">
    </edge>
    <edge source="n3" target="n67">
    </edge>
    <edge source="n3" target="n68">
    </edge>
    <edge source="n3" target="n69">
    </edge>
    <edge source="n3" target="n70">
    </edge>
    <edge source="n3" target="n71">
    </edge>
    <edge source="n3" target="n72">
    </edge>
    <edge source="n3" target="n74">
    </edge>
    <edge source="n3" target="n75">
    </edge>
    <edge source="n3" target="n76">
    </edge>
    <edge source="n3" target="n77">
    </edge>
    <edge source="n3" target="n78">
    </edge>
    <edge source="n3" target="n79">
    </edge>
    <edge source="n3" target="n81">
    </edge>
    <edge source="n3" target="n82">
    </edge>
    <edge source="n3" target="n83">
    </edge>
    <edge source="n3" target="n84">
    </edge>
    <edge source="n4" target="n10">
    </edge>
    <edge source="n4" target="n11">
    </edge>
    <edge source="n4" target="n12">
    </edge>
    <edge source="n4" target="n13">
    </edge>
    <edge source="n4" target="n14">
    </edge>
    <edge source="n4" target="n15">
    </edge>
    <edge source="n4" target="n16">
    </edge>
    <edge source="n4" target="n17">
    </edge>
    <edge source="n4" target="n19">
    </edge>
    <edge source="n4" target="n20">
    </edge>
    <edge source="n4" target="n21">
    </edge>
    <edge source="n4" target="n23">
    </edge>
    <edge source="n4" target="n24">
    </edge>
    <edge source="n4" target="n25">
    </edge>
    <edge source="n4" target="n26">
    </edge>
    <edge source="n4" target="n27">
    </edge>
    <edge source="n4" target="n28">
    </edge>
    <edge source="n4" target="n29">
    </edge>
    <edge source="n4" target="n30">
    </edge>
    <edge source="n4" target="n31">
    </edge>
    <edge source="n4" target="n32">
    </edge>
    <edge source="n4" target="n33">
    </edge>
    <edge source="n4" target="n35">
    </edge>
    <edge source="n4" target="n36">
    </edge>
    <edge source="n4" target="n37">
    </edge>
    <edge source="n4" target="n42">
    </edge>
    <edge source="n4" target="n43">
    </edge>
    <edge source="n4" target="n45">
    </edge>
    <edge source="n4" target="n46">
    </edge>
    <edge source="n4" target="n47">
    </edge>
    <edge source="n4" target="n48">
    </edge>
    <edge source="n4" target="n49">
    </edge>
    <edge source="n4" target="n50">
    </edge>
    <edge source="n4" target="n51">
    </edge>
    <edge source="n4" target="n52">
    </edge>
    <edge source="n4" target="n53">
    </edge>
    <edge source="n4" target="n54">
    </edge>
    <edge source="n4" target="n56">
    </edge>
    <edge source="n4" target="n57">
    </edge>
    <edge source="n4" target="n58">
    </edge>
    <edge source="n4" target="n59">
    </edge>
    <edge source="n4" target="n60">
    </edge>
    <edge source="n4" target="n61">
    </edge>
    <edge source="n4" target="n62">
    </edge>
    <edge source="n4" target="n64">
    </edge>
    <edge source="n4" target="n65">
    </edge>
    <edge source="n4" target="n66">
    </edge>
    <edge source="n4" target="n67">
    </edge>
    <edge source="n4" target="n68">
    </edge>
    <edge source="n4" target="n69">
    </edge>
    <edge source="n4" target="n70">
    </edge>
    <edge source="n4" target="n71">
    </edge>
    <edge source="n4" target="n72">
    </edge>
    <edge source="n4" target="n74">
    </edge>
    <edge source="n4" target="n75">
    </edge>
    <edge source="n4" target="n76">
    </edge>
    <edge source="n4" target="n77">
    </edge>
    <edge source="n4" target="n78">
    </edge>
    <edge source="n4" target="n81">
    </edge>
    <edge source="n4" target="n82">
    </edge>
    <edge source="n4" target="n83">
    </edge>
    <edge source="n4" target="n84">
    </edge>
    <edge source="n5" target="n85">
    </edge>
    <edge source="n5" target="n86">
    </edge>
    <edge source="n5" target="n39">
    </edge>
    <edge source="n5" target="n87">
    </edge>
    <edge source="n5" target="n44">
    </edge>
    <edge source="n5" target="n51">
    </edge>
    <edge source="n5" target="n89">
    </edge>
    <edge source="n5" target="n55">
    </edge>
    <edge source="n5" target="n66">
    </edge>
    <edge source="n5" target="n67">
    </edge>
    <edge source="n5" target="n73">
    </edge>
    <edge source="n5" target="n91">
    </edge>
    <edge source="n6" target="n17">
    </edge>
    <edge source="n6" target="n18">
    </edge>
    <edge source="n6" target="n85">
    </edge>
    <edge source="n6" target="n22">
    </edge>
    <edge source="n6" target="n29">
    </edge>
    <edge source="n6" target="n31">
    </edge>
    <edge source="n6" target="n86">
    </edge>
    <edge source="n6" target="n34">
    </edge>
    <edge source="n6" target="n38">
    </edge>
    <edge source="n6" target="n39">
    </edge>
    <edge source="n6" target="n87">
    </edge>
    <edge source="n6" target="n40">
    </edge>
    <edge source="n6" target="n41">
    </edge>
    <edge source="n6" target="n44">
    </edge>
    <edge source="n6" target="n88">
    </edge>
    <edge source="n6" target="n51">
    </edge>
    <edge source="n6" target="n52">
    </edge>
    <edge source="n6" target="n54">
    </edge>
    <edge source="n6" target="n89">
    </edge>
    <edge source="n6" target="n55">
    </edge>
    <edge source="n6" target="n57">
    </edge>
    <edge source="n6" target="n63">
    </edge>
    <edge source="n6" target="n66">
    </edge>
    <edge source="n6" target="n67">
    </edge>
    <edge source="n6" target="n68">
    </edge>
    <edge source="n6" target="n90">
    </edge>
    <edge source="n6" target="n73">
    </edge>
    <edge source="n6" target="n91">
    </edge>
    <edge source="n6" target="n79">
    </edge>
    <edge source="n6" target="n80">
    </edge>
    <edge source="n6" target="n92">
    </edge>
    <edge source="n7" target="n11">
    </edge>
    <edge source="n7" target="n12">
    </edge>
    <edge source="n7" target="n13">
    </edge>
    <edge source="n7" target="n14">
    </edge>
    <edge source="n7" target="n20">
    </edge>
    <edge source="n7" target="n21">
    </edge>
    <edge source="n7" target="n23">
    </edge>
    <edge source="n7" target="n24">
    </edge>
    <edge source="n7" target="n29">
    </edge>
    <edge source="n7" target="n30">
    </edge>
    <edge source="n7" target="n32">
    </edge>
    <edge source="n7" target="n37">
    </edge>
    <edge source="n7" target="n46">
    </edge>
    <edge source="n7" target="n47">
    </edge>
    <edge source="n7" target="n48">
    </edge>
    <edge source="n7" target="n49">
    </edge>
    <edge source="n7" target="n50">
    </edge>
    <edge source="n7" target="n52">
    </edge>
    <edge source="n7" target="n54">
    </edge>
    <edge source="n7" target="n56">
    </edge>
    <edge source="n7" target="n57">
    </edge>
    <edge source="n7" target="n59">
    </edge>
    <edge source="n7" target="n60">
    </edge>
    <edge source="n7" target="n61">
    </edge>
    <edge source="n7" target="n64">
    </edge>
    <edge source="n7" target="n65">
    </edge>
    <edge source="n7" target="n67">
    </edge>
    <edge source="n7" target="n68">
    </edge>
    <edge source="n7" target="n69">
    </edge>
    <edge source="n7" target="n70">
    </edge>
    <edge source="n7" target="n71">
    </edge>
    <edge source="n7" target="n72">
    </edge>
    <edge source="n7" target="n74">
    </edge>
    <edge source="n7" target="n75">
    </edge>
    <edge source="n7" target="n76">
    </edge>
    <edge source="n7" target="n77">
    </edge>
    <edge source="n7" target="n78">
    </edge>
    <edge source="n7" target="n82">
    </edge>
    <edge source="n7" target="n83">
    </edge>
    <edge source="n7" target="n84">
    </edge>
    <edge source="n8" target="n10">
    </edge>
    <edge source="n8" target="n11">
    </edge>
    <edge source="n8" target="n13">
    </edge>
    <edge source="n8" target="n14">
    </edge>
    <edge source="n8" target="n15">
    </edge>
    <edge source="n8" target="n16">
    </edge>
    <edge source="n8" target="n17">
    </edge>
    <edge source="n8" target="n19">
    </edge>
    <edge source="n8" target="n21">
    </edge>
    <edge source="n8" target="n22">
    </edge>
    <edge source="n8" target="n23">
    </edge>
    <edge source="n8" target="n25">
    </edge>
    <edge source="n8" target="n26">
    </edge>
    <edge source="n8" target="n27">
    </edge>
    <edge source="n8" target="n28">
    </edge>
    <edge source="n8" target="n29">
    </edge>
    <edge source="n8" target="n30">
    </edge>
    <edge source="n8" target="n31">
    </edge>
    <edge source="n8" target="n86">
    </edge>
    <edge source="n8" target="n33">
    </edge>
    <edge source="n8" target="n34">
    </edge>
    <edge source="n8" target="n35">
    </edge>
    <edge source="n8" target="n36">
    </edge>
    <edge source="n8" target="n37">
    </edge>
    <edge source="n8" target="n38">
    </edge>
    <edge source="n8" target="n39">
    </edge>
    <edge source="n8" target="n87">
    </edge>
    <edge source="n8" target="n40">
    </edge>
    <edge source="n8" target="n41">
    </edge>
    <edge source="n8" target="n42">
    </edge>
    <edge source="n8" target="n43">
    </edge>
    <edge source="n8" target="n44">
    </edge>
    <edge source="n8" target="n88">
    </edge>
    <edge source="n8" target="n45">
    </edge>
    <edge source="n8" target="n47">
    </edge>
    <edge source="n8" target="n48">
    </edge>
    <edge source="n8" target="n49">
    </edge>
    <edge source="n8" target="n50">
    </edge>
    <edge source="n8" target="n51">
    </edge>
    <edge source="n8" target="n52">
    </edge>
    <edge source="n8" target="n53">
    </edge>
    <edge source="n8" target="n54">
    </edge>
    <edge source="n8" target="n89">
    </edge>
    <edge source="n8" target="n55">
    </edge>
    <edge source="n8" target="n56">
    </edge>
    <edge source="n8" target="n58">
    </edge>
    <edge source="n8" target="n60">
    </edge>
    <edge source="n8" target="n62">
    </edge>
    <edge source="n8" target="n63">
    </edge>
    <edge source="n8" target="n64">
    </edge>
    <edge source="n8" target="n65">
    </edge>
    <edge source="n8" target="n66">
    </edge>
    <edge source="n8" target="n67">
    </edge>
    <edge source="n8" target="n68">
    </edge>
    <edge source="n8" target="n69">
    </edge>
    <edge source="n8" target="n90">
    </edge>
    <edge source="n8" target="n70">
    </edge>
    <edge source="n8" target="n74">
    </edge>
    <edge source="n8" target="n75">
    </edge>
    <edge source="n8" target="n76">
    </edge>
    <edge source="n8" target="n77">
    </edge>
    <edge source="n8" target="n91">
    </edge>
    <edge source="n8" target="n78">
    </edge>
    <edge source="n8" target="n79">
    </edge>
    <edge source="n8" target="n80">
    </edge>
    <edge source="n8" target="n81">
    </edge>
    <edge source="n8" target="n92">
    </edge>
    <edge source="n8" target="n82">
    </edge>
    <edge source="n8" target="n83">
    </edge>
    <edge source="n8" target="n84">
    </edge>
    <edge source="n9" target="n11">
    </edge>
    <edge source="n9" target="n12">
    </edge>
    <edge source="n9" target="n13">
    </edge>
    <edge source="n9" target="n14">
    </edge>
    <edge source="n9" target="n20">
    </edge>
    <edge source="n9" target="n21">
    </edge>
    <edge source="n9" target="n23">
    </edge>
    <edge source="n9" target="n24">
    </edge>
    <edge source="n9" target="n29">
    </edge>
    <edge source="n9" target="n30">
    </edge>
    <edge source="n9" target="n32">
    </edge>
    <edge source="n9" target="n37">
    </edge>
    <edge source="n9" target="n46">
    </edge>
    <edge source="n9" target="n47">
    </edge>
    <edge source="n9" target="n48">
    </edge>
    <edge source="n9" target="n49">
    </edge>
    <edge source="n9" target="n50">
    </edge>
    <edge source="n9" target="n52">
    </edge>
    <edge source="n9" target="n54">
    </edge>
    <edge source="n9" target="n56">
    </edge>
    <edge source="n9" target="n57">
    </edge>
    <edge source="n9" target="n59">
    </edge>
    <edge source="n9" target="n60">
    </edge>
    <edge source="n9" target="n61">
    </edge>
    <edge source="n9" target="n64">
    </edge>
    <edge source="n9" target="n65">
    </edge>
    <edge source="n9" target="n67">
    </edge>
    <edge source="n9" target="n68">
    </edge>
    <edge source="n9" target="n69">
    </edge>
    <edge source="n9" target="n70">
    </edge>
    <edge source="n9" target="n71">
    </edge>
    <edge source="n9" target="n72">
    </edge>
    <edge source="n9" target="n74">
    </edge>
    <edge source="n9" target="n75">
    </edge>
    <edge source="n9" target="n76">
    </edge>
    <edge source="n9" target="n77">
    </edge>
    <edge source="n9" target="n78">
    </edge>
    <edge source="n9" target="n82">
    </edge>
    <edge source="n9" target="n83">
    </edge>
    <edge source="n9" target="n84">
    </edge>
  </graph>
</graphml>
