# Supplementary material for: Tumorigenicity decrease in Bcl-xL deficient MDCK cells ensuring the safety for influenza vaccine production
Source: PLoS One. 2024 Dec 16;19(12):e0311069. doi: 10.1371/journal.pone.0311069 (PMC11649150; doi:10.1371/journal.pone.0311069)
Supplement: S1 File — (ZIP) [file pone.0311069.s002.zip › S2_File/2_GO_enrichment/network/union.DE_gene.subcluster1_CC_enrichment_network.graphml]

<?xml version="1.0" encoding="UTF-8"?>
<graphml xmlns="http://graphml.graphdrawing.org/xmlns"
         xmlns:xsi="http://www.w3.org/2001/XMLSchema-instance"
         xsi:schemaLocation="http://graphml.graphdrawing.org/xmlns
         http://graphml.graphdrawing.org/xmlns/1.0/graphml.xsd">
<!-- Created by igraph -->
  <key id="v_name" for="node" attr.name="name" attr.type="string"/>
  <key id="v_shape" for="node" attr.name="shape" attr.type="string"/>
  <key id="v_label.font" for="node" attr.name="label.font" attr.type="double"/>
  <key id="v_color" for="node" attr.name="color" attr.type="string"/>
  <key id="v_label" for="node" attr.name="label" attr.type="string"/>
  <key id="v_size" for="node" attr.name="size" attr.type="double"/>
  <graph id="G" edgedefault="undirected">
    <node id="n0">
      <data key="v_name">GO:0044459</data>
      <data key="v_shape">square</data>
      <data key="v_label.font">3</data>
      <data key="v_color">#A13BEE</data>
      <data key="v_label">plasma membrane part</data>
      <data key="v_size">9.39231742277876</data>
    </node>
    <node id="n1">
      <data key="v_name">GO:0071944</data>
      <data key="v_shape">square</data>
      <data key="v_label.font">3</data>
      <data key="v_color">#A461EC</data>
      <data key="v_label">cell periphery</data>
      <data key="v_size">10.0112272554233</data>
    </node>
    <node id="n2">
      <data key="v_name">GO:0098794</data>
      <data key="v_shape">square</data>
      <data key="v_label.font">3</data>
      <data key="v_color">#A464EC</data>
      <data key="v_label">postsynapse</data>
      <data key="v_size">7.64385618977472</data>
    </node>
    <node id="n3">
      <data key="v_name">GO:0005886</data>
      <data key="v_shape">square</data>
      <data key="v_label.font">3</data>
      <data key="v_color">#A679EB</data>
      <data key="v_label">plasma membrane</data>
      <data key="v_size">9.95419631038687</data>
    </node>
    <node id="n4">
      <data key="v_name">GO:0005576</data>
      <data key="v_shape">square</data>
      <data key="v_label.font">3</data>
      <data key="v_color">#A9A7E8</data>
      <data key="v_label">extracellular region</data>
      <data key="v_size">9</data>
    </node>
    <node id="n5">
      <data key="v_name">GO:0099572</data>
      <data key="v_shape">square</data>
      <data key="v_label.font">3</data>
      <data key="v_color">#ABC1E7</data>
      <data key="v_label">postsynaptic specialization</data>
      <data key="v_size">6.90689059560852</data>
    </node>
    <node id="n6">
      <data key="v_name">GO:0045202</data>
      <data key="v_shape">square</data>
      <data key="v_label.font">3</data>
      <data key="v_color">#ABC5E7</data>
      <data key="v_label">synapse</data>
      <data key="v_size">8.20945336562895</data>
    </node>
    <node id="n7">
      <data key="v_name">GO:0044456</data>
      <data key="v_shape">square</data>
      <data key="v_label.font">3</data>
      <data key="v_color">#ABC5E7</data>
      <data key="v_label">synapse part</data>
      <data key="v_size">8</data>
    </node>
    <node id="n8">
      <data key="v_name">GO:0098590</data>
      <data key="v_shape">square</data>
      <data key="v_label.font">3</data>
      <data key="v_color">#ABC9E6</data>
      <data key="v_label">plasma membrane region</data>
      <data key="v_size">8.32192809488736</data>
    </node>
    <node id="n9">
      <data key="v_name">GO:0044421</data>
      <data key="v_shape">square</data>
      <data key="v_label.font">3</data>
      <data key="v_color">#ACD6E6</data>
      <data key="v_label">extracellular region part</data>
      <data key="v_size">8.55458885167764</data>
    </node>
    <node id="n10">
      <data key="v_name">ABCC8</data>
      <data key="v_shape">circle</data>
      <data key="v_label.font">1</data>
      <data key="v_color">red</data>
      <data key="v_label">ABCC8</data>
      <data key="v_size">5.5</data>
    </node>
    <node id="n11">
      <data key="v_name">ACHE</data>
      <data key="v_shape">circle</data>
      <data key="v_label.font">1</data>
      <data key="v_color">red</data>
      <data key="v_label">ACHE</data>
      <data key="v_size">5.5</data>
    </node>
    <node id="n12">
      <data key="v_name">ADORA2A</data>
      <data key="v_shape">circle</data>
      <data key="v_label.font">1</data>
      <data key="v_color">red</data>
      <data key="v_label">ADORA2A</data>
      <data key="v_size">5.5</data>
    </node>
    <node id="n13">
      <data key="v_name">ANK1</data>
      <data key="v_shape">circle</data>
      <data key="v_label.font">1</data>
      <data key="v_color">red</data>
      <data key="v_label">ANK1</data>
      <data key="v_size">5.5</data>
    </node>
    <node id="n14">
      <data key="v_name">ANK2</data>
      <data key="v_shape">circle</data>
      <data key="v_label.font">1</data>
      <data key="v_color">red</data>
      <data key="v_label">ANK2</data>
      <data key="v_size">5.5</data>
    </node>
    <node id="n15">
      <data key="v_name">ANTXR1</data>
      <data key="v_shape">circle</data>
      <data key="v_label.font">1</data>
      <data key="v_color">red</data>
      <data key="v_label">ANTXR1</data>
      <data key="v_size">5.5</data>
    </node>
    <node id="n16">
      <data key="v_name">ANXA13</data>
      <data key="v_shape">circle</data>
      <data key="v_label.font">1</data>
      <data key="v_color">red</data>
      <data key="v_label">ANXA13</data>
      <data key="v_size">5.5</data>
    </node>
    <node id="n17">
      <data key="v_name">ATP2B2</data>
      <data key="v_shape">circle</data>
      <data key="v_label.font">1</data>
      <data key="v_color">red</data>
      <data key="v_label">ATP2B2</data>
      <data key="v_size">5.5</data>
    </node>
    <node id="n18">
      <data key="v_name">ATP6V0D2</data>
      <data key="v_shape">circle</data>
      <data key="v_label.font">1</data>
      <data key="v_color">red</data>
      <data key="v_label">ATP6V0D2</data>
      <data key="v_size">5.5</data>
    </node>
    <node id="n19">
      <data key="v_name">AXL</data>
      <data key="v_shape">circle</data>
      <data key="v_label.font">1</data>
      <data key="v_color">red</data>
      <data key="v_label">AXL</data>
      <data key="v_size">5.5</data>
    </node>
    <node id="n20">
      <data key="v_name">CA4</data>
      <data key="v_shape">circle</data>
      <data key="v_label.font">1</data>
      <data key="v_color">red</data>
      <data key="v_label">CA4</data>
      <data key="v_size">5.5</data>
    </node>
    <node id="n21">
      <data key="v_name">CACNB2</data>
      <data key="v_shape">circle</data>
      <data key="v_label.font">1</data>
      <data key="v_color">red</data>
      <data key="v_label">CACNB2</data>
      <data key="v_size">5.5</data>
    </node>
    <node id="n22">
      <data key="v_name">CD70</data>
      <data key="v_shape">circle</data>
      <data key="v_label.font">1</data>
      <data key="v_color">red</data>
      <data key="v_label">CD70</data>
      <data key="v_size">5.5</data>
    </node>
    <node id="n23">
      <data key="v_name">CHRNA7</data>
      <data key="v_shape">circle</data>
      <data key="v_label.font">1</data>
      <data key="v_color">red</data>
      <data key="v_label">CHRNA7</data>
      <data key="v_size">5.5</data>
    </node>
    <node id="n24">
      <data key="v_name">CXCL10</data>
      <data key="v_shape">circle</data>
      <data key="v_label.font">1</data>
      <data key="v_color">red</data>
      <data key="v_label">CXCL10</data>
      <data key="v_size">5.5</data>
    </node>
    <node id="n25">
      <data key="v_name">CYP4A11</data>
      <data key="v_shape">circle</data>
      <data key="v_label.font">1</data>
      <data key="v_color">red</data>
      <data key="v_label">CYP4A11</data>
      <data key="v_size">5.5</data>
    </node>
    <node id="n26">
      <data key="v_name">CYP4A38</data>
      <data key="v_shape">circle</data>
      <data key="v_label.font">1</data>
      <data key="v_color">red</data>
      <data key="v_label">CYP4A38</data>
      <data key="v_size">5.5</data>
    </node>
    <node id="n27">
      <data key="v_name">DLG2</data>
      <data key="v_shape">circle</data>
      <data key="v_label.font">1</data>
      <data key="v_color">red</data>
      <data key="v_label">DLG2</data>
      <data key="v_size">5.5</data>
    </node>
    <node id="n28">
      <data key="v_name">ENTPD2</data>
      <data key="v_shape">circle</data>
      <data key="v_label.font">1</data>
      <data key="v_color">red</data>
      <data key="v_label">ENTPD2</data>
      <data key="v_size">5.5</data>
    </node>
    <node id="n29">
      <data key="v_name">EPGN</data>
      <data key="v_shape">circle</data>
      <data key="v_label.font">1</data>
      <data key="v_color">red</data>
      <data key="v_label">EPGN</data>
      <data key="v_size">5.5</data>
    </node>
    <node id="n30">
      <data key="v_name">FLRT3</data>
      <data key="v_shape">circle</data>
      <data key="v_label.font">1</data>
      <data key="v_color">red</data>
      <data key="v_label">FLRT3</data>
      <data key="v_size">5.5</data>
    </node>
    <node id="n31">
      <data key="v_name">IGSF9B</data>
      <data key="v_shape">circle</data>
      <data key="v_label.font">1</data>
      <data key="v_color">red</data>
      <data key="v_label">IGSF9B</data>
      <data key="v_size">5.5</data>
    </node>
    <node id="n32">
      <data key="v_name">KCNJ11</data>
      <data key="v_shape">circle</data>
      <data key="v_label.font">1</data>
      <data key="v_color">red</data>
      <data key="v_label">KCNJ11</data>
      <data key="v_size">5.5</data>
    </node>
    <node id="n33">
      <data key="v_name">KCNJ2</data>
      <data key="v_shape">circle</data>
      <data key="v_label.font">1</data>
      <data key="v_color">red</data>
      <data key="v_label">KCNJ2</data>
      <data key="v_size">5.5</data>
    </node>
    <node id="n34">
      <data key="v_name">KL</data>
      <data key="v_shape">circle</data>
      <data key="v_label.font">1</data>
      <data key="v_color">red</data>
      <data key="v_label">KL</data>
      <data key="v_size">5.5</data>
    </node>
    <node id="n35">
      <data key="v_name">LRP2</data>
      <data key="v_shape">circle</data>
      <data key="v_label.font">1</data>
      <data key="v_color">red</data>
      <data key="v_label">LRP2</data>
      <data key="v_size">5.5</data>
    </node>
    <node id="n36">
      <data key="v_name">LRP4</data>
      <data key="v_shape">circle</data>
      <data key="v_label.font">1</data>
      <data key="v_color">red</data>
      <data key="v_label">LRP4</data>
      <data key="v_size">5.5</data>
    </node>
    <node id="n37">
      <data key="v_name">LZTS1</data>
      <data key="v_shape">circle</data>
      <data key="v_label.font">1</data>
      <data key="v_color">red</data>
      <data key="v_label">LZTS1</data>
      <data key="v_size">5.5</data>
    </node>
    <node id="n38">
      <data key="v_name">MTMR7</data>
      <data key="v_shape">circle</data>
      <data key="v_label.font">1</data>
      <data key="v_color">red</data>
      <data key="v_label">MTMR7</data>
      <data key="v_size">5.5</data>
    </node>
    <node id="n39">
      <data key="v_name">NCAM1</data>
      <data key="v_shape">circle</data>
      <data key="v_label.font">1</data>
      <data key="v_color">red</data>
      <data key="v_label">NCAM1</data>
      <data key="v_size">5.5</data>
    </node>
    <node id="n40">
      <data key="v_name">NGFR</data>
      <data key="v_shape">circle</data>
      <data key="v_label.font">1</data>
      <data key="v_color">red</data>
      <data key="v_label">NGFR</data>
      <data key="v_size">5.5</data>
    </node>
    <node id="n41">
      <data key="v_name">NOD2</data>
      <data key="v_shape">circle</data>
      <data key="v_label.font">1</data>
      <data key="v_color">red</data>
      <data key="v_label">NOD2</data>
      <data key="v_size">5.5</data>
    </node>
    <node id="n42">
      <data key="v_name">NSG1</data>
      <data key="v_shape">circle</data>
      <data key="v_label.font">1</data>
      <data key="v_color">red</data>
      <data key="v_label">NSG1</data>
      <data key="v_size">5.5</data>
    </node>
    <node id="n43">
      <data key="v_name">OLR1</data>
      <data key="v_shape">circle</data>
      <data key="v_label.font">1</data>
      <data key="v_color">red</data>
      <data key="v_label">OLR1</data>
      <data key="v_size">5.5</data>
    </node>
    <node id="n44">
      <data key="v_name">PARD6G</data>
      <data key="v_shape">circle</data>
      <data key="v_label.font">1</data>
      <data key="v_color">red</data>
      <data key="v_label">PARD6G</data>
      <data key="v_size">5.5</data>
    </node>
    <node id="n45">
      <data key="v_name">PECAM1</data>
      <data key="v_shape">circle</data>
      <data key="v_label.font">1</data>
      <data key="v_color">red</data>
      <data key="v_label">PECAM1</data>
      <data key="v_size">5.5</data>
    </node>
    <node id="n46">
      <data key="v_name">PITPNM3</data>
      <data key="v_shape">circle</data>
      <data key="v_label.font">1</data>
      <data key="v_color">red</data>
      <data key="v_label">PITPNM3</data>
      <data key="v_size">5.5</data>
    </node>
    <node id="n47">
      <data key="v_name">PLA2R1</data>
      <data key="v_shape">circle</data>
      <data key="v_label.font">1</data>
      <data key="v_color">red</data>
      <data key="v_label">PLA2R1</data>
      <data key="v_size">5.5</data>
    </node>
    <node id="n48">
      <data key="v_name">PLB1</data>
      <data key="v_shape">circle</data>
      <data key="v_label.font">1</data>
      <data key="v_color">red</data>
      <data key="v_label">PLB1</data>
      <data key="v_size">5.5</data>
    </node>
    <node id="n49">
      <data key="v_name">PRPH</data>
      <data key="v_shape">circle</data>
      <data key="v_label.font">1</data>
      <data key="v_color">red</data>
      <data key="v_label">PRPH</data>
      <data key="v_size">5.5</data>
    </node>
    <node id="n50">
      <data key="v_name">PRSS27</data>
      <data key="v_shape">circle</data>
      <data key="v_label.font">1</data>
      <data key="v_color">red</data>
      <data key="v_label">PRSS27</data>
      <data key="v_size">5.5</data>
    </node>
    <node id="n51">
      <data key="v_name">PSTPIP1</data>
      <data key="v_shape">circle</data>
      <data key="v_label.font">1</data>
      <data key="v_color">red</data>
      <data key="v_label">PSTPIP1</data>
      <data key="v_size">5.5</data>
    </node>
    <node id="n52">
      <data key="v_name">RGS9</data>
      <data key="v_shape">circle</data>
      <data key="v_label.font">1</data>
      <data key="v_color">red</data>
      <data key="v_label">RGS9</data>
      <data key="v_size">5.5</data>
    </node>
    <node id="n53">
      <data key="v_name">SCIMP</data>
      <data key="v_shape">circle</data>
      <data key="v_label.font">1</data>
      <data key="v_color">red</data>
      <data key="v_label">SCIMP</data>
      <data key="v_size">5.5</data>
    </node>
    <node id="n54">
      <data key="v_name">SGCE</data>
      <data key="v_shape">circle</data>
      <data key="v_label.font">1</data>
      <data key="v_color">red</data>
      <data key="v_label">SGCE</data>
      <data key="v_size">5.5</data>
    </node>
    <node id="n55">
      <data key="v_name">SLC1A1</data>
      <data key="v_shape">circle</data>
      <data key="v_label.font">1</data>
      <data key="v_color">red</data>
      <data key="v_label">SLC1A1</data>
      <data key="v_size">5.5</data>
    </node>
    <node id="n56">
      <data key="v_name">SLC1A3</data>
      <data key="v_shape">circle</data>
      <data key="v_label.font">1</data>
      <data key="v_color">red</data>
      <data key="v_label">SLC1A3</data>
      <data key="v_size">5.5</data>
    </node>
    <node id="n57">
      <data key="v_name">SLC38A3</data>
      <data key="v_shape">circle</data>
      <data key="v_label.font">1</data>
      <data key="v_color">red</data>
      <data key="v_label">SLC38A3</data>
      <data key="v_size">5.5</data>
    </node>
    <node id="n58">
      <data key="v_name">SLC5A8</data>
      <data key="v_shape">circle</data>
      <data key="v_label.font">1</data>
      <data key="v_color">red</data>
      <data key="v_label">SLC5A8</data>
      <data key="v_size">5.5</data>
    </node>
    <node id="n59">
      <data key="v_name">SLC8A3</data>
      <data key="v_shape">circle</data>
      <data key="v_label.font">1</data>
      <data key="v_color">red</data>
      <data key="v_label">SLC8A3</data>
      <data key="v_size">5.5</data>
    </node>
    <node id="n60">
      <data key="v_name">SNAP91</data>
      <data key="v_shape">circle</data>
      <data key="v_label.font">1</data>
      <data key="v_color">red</data>
      <data key="v_label">SNAP91</data>
      <data key="v_size">5.5</data>
    </node>
    <node id="n61">
      <data key="v_name">SYT1</data>
      <data key="v_shape">circle</data>
      <data key="v_label.font">1</data>
      <data key="v_color">red</data>
      <data key="v_label">SYT1</data>
      <data key="v_size">5.5</data>
    </node>
    <node id="n62">
      <data key="v_name">TFPI</data>
      <data key="v_shape">circle</data>
      <data key="v_label.font">1</data>
      <data key="v_color">red</data>
      <data key="v_label">TFPI</data>
      <data key="v_size">5.5</data>
    </node>
    <node id="n63">
      <data key="v_name">TRPA1</data>
      <data key="v_shape">circle</data>
      <data key="v_label.font">1</data>
      <data key="v_color">red</data>
      <data key="v_label">TRPA1</data>
      <data key="v_size">5.5</data>
    </node>
    <node id="n64">
      <data key="v_name">UNC13A</data>
      <data key="v_shape">circle</data>
      <data key="v_label.font">1</data>
      <data key="v_color">red</data>
      <data key="v_label">UNC13A</data>
      <data key="v_size">5.5</data>
    </node>
    <node id="n65">
      <data key="v_name">CAP2</data>
      <data key="v_shape">circle</data>
      <data key="v_label.font">1</data>
      <data key="v_color">red</data>
      <data key="v_label">CAP2</data>
      <data key="v_size">5.5</data>
    </node>
    <node id="n66">
      <data key="v_name">DLGAP3</data>
      <data key="v_shape">circle</data>
      <data key="v_label.font">1</data>
      <data key="v_color">red</data>
      <data key="v_label">DLGAP3</data>
      <data key="v_size">5.5</data>
    </node>
    <node id="n67">
      <data key="v_name">F5</data>
      <data key="v_shape">circle</data>
      <data key="v_label.font">1</data>
      <data key="v_color">red</data>
      <data key="v_label">F5</data>
      <data key="v_size">5.5</data>
    </node>
    <node id="n68">
      <data key="v_name">IL1A</data>
      <data key="v_shape">circle</data>
      <data key="v_label.font">1</data>
      <data key="v_color">red</data>
      <data key="v_label">IL1A</data>
      <data key="v_size">5.5</data>
    </node>
    <node id="n69">
      <data key="v_name">MAP1B</data>
      <data key="v_shape">circle</data>
      <data key="v_label.font">1</data>
      <data key="v_color">red</data>
      <data key="v_label">MAP1B</data>
      <data key="v_size">5.5</data>
    </node>
    <node id="n70">
      <data key="v_name">MMP2</data>
      <data key="v_shape">circle</data>
      <data key="v_label.font">1</data>
      <data key="v_color">red</data>
      <data key="v_label">MMP2</data>
      <data key="v_size">5.5</data>
    </node>
    <node id="n71">
      <data key="v_name">MUC5AC</data>
      <data key="v_shape">circle</data>
      <data key="v_label.font">1</data>
      <data key="v_color">red</data>
      <data key="v_label">MUC5AC</data>
      <data key="v_size">5.5</data>
    </node>
    <node id="n72">
      <data key="v_name">OMG</data>
      <data key="v_shape">circle</data>
      <data key="v_label.font">1</data>
      <data key="v_color">red</data>
      <data key="v_label">OMG</data>
      <data key="v_size">5.5</data>
    </node>
    <node id="n73">
      <data key="v_name">PROS1</data>
      <data key="v_shape">circle</data>
      <data key="v_label.font">1</data>
      <data key="v_color">red</data>
      <data key="v_label">PROS1</data>
      <data key="v_size">5.5</data>
    </node>
    <node id="n74">
      <data key="v_name">PRSS12</data>
      <data key="v_shape">circle</data>
      <data key="v_label.font">1</data>
      <data key="v_color">red</data>
      <data key="v_label">PRSS12</data>
      <data key="v_size">5.5</data>
    </node>
    <node id="n75">
      <data key="v_name">SERPINB2</data>
      <data key="v_shape">circle</data>
      <data key="v_label.font">1</data>
      <data key="v_color">red</data>
      <data key="v_label">SERPINB2</data>
      <data key="v_size">5.5</data>
    </node>
    <node id="n76">
      <data key="v_name">STXBP5L</data>
      <data key="v_shape">circle</data>
      <data key="v_label.font">1</data>
      <data key="v_color">red</data>
      <data key="v_label">STXBP5L</data>
      <data key="v_size">5.5</data>
    </node>
    <node id="n77">
      <data key="v_name">DCLK1</data>
      <data key="v_shape">circle</data>
      <data key="v_label.font">1</data>
      <data key="v_color">red</data>
      <data key="v_label">DCLK1</data>
      <data key="v_size">5.5</data>
    </node>
    <node id="n78">
      <data key="v_name">PDZD2</data>
      <data key="v_shape">circle</data>
      <data key="v_label.font">1</data>
      <data key="v_color">red</data>
      <data key="v_label">PDZD2</data>
      <data key="v_size">5.5</data>
    </node>
    <edge source="n0" target="n10">
    </edge>
    <edge source="n1" target="n10">
    </edge>
    <edge source="n3" target="n10">
    </edge>
    <edge source="n6" target="n10">
    </edge>
    <edge source="n7" target="n10">
    </edge>
    <edge source="n0" target="n11">
    </edge>
    <edge source="n1" target="n11">
    </edge>
    <edge source="n2" target="n11">
    </edge>
    <edge source="n3" target="n11">
    </edge>
    <edge source="n4" target="n11">
    </edge>
    <edge source="n6" target="n11">
    </edge>
    <edge source="n7" target="n11">
    </edge>
    <edge source="n8" target="n11">
    </edge>
    <edge source="n9" target="n11">
    </edge>
    <edge source="n0" target="n12">
    </edge>
    <edge source="n1" target="n12">
    </edge>
    <edge source="n2" target="n12">
    </edge>
    <edge source="n3" target="n12">
    </edge>
    <edge source="n5" target="n12">
    </edge>
    <edge source="n6" target="n12">
    </edge>
    <edge source="n7" target="n12">
    </edge>
    <edge source="n8" target="n12">
    </edge>
    <edge source="n0" target="n13">
    </edge>
    <edge source="n1" target="n13">
    </edge>
    <edge source="n2" target="n13">
    </edge>
    <edge source="n3" target="n13">
    </edge>
    <edge source="n6" target="n13">
    </edge>
    <edge source="n7" target="n13">
    </edge>
    <edge source="n8" target="n13">
    </edge>
    <edge source="n0" target="n14">
    </edge>
    <edge source="n1" target="n14">
    </edge>
    <edge source="n2" target="n14">
    </edge>
    <edge source="n3" target="n14">
    </edge>
    <edge source="n5" target="n14">
    </edge>
    <edge source="n6" target="n14">
    </edge>
    <edge source="n7" target="n14">
    </edge>
    <edge source="n8" target="n14">
    </edge>
    <edge source="n0" target="n15">
    </edge>
    <edge source="n1" target="n15">
    </edge>
    <edge source="n3" target="n15">
    </edge>
    <edge source="n8" target="n15">
    </edge>
    <edge source="n0" target="n16">
    </edge>
    <edge source="n1" target="n16">
    </edge>
    <edge source="n3" target="n16">
    </edge>
    <edge source="n8" target="n16">
    </edge>
    <edge source="n0" target="n17">
    </edge>
    <edge source="n1" target="n17">
    </edge>
    <edge source="n2" target="n17">
    </edge>
    <edge source="n3" target="n17">
    </edge>
    <edge source="n5" target="n17">
    </edge>
    <edge source="n6" target="n17">
    </edge>
    <edge source="n7" target="n17">
    </edge>
    <edge source="n8" target="n17">
    </edge>
    <edge source="n0" target="n18">
    </edge>
    <edge source="n1" target="n18">
    </edge>
    <edge source="n3" target="n18">
    </edge>
    <edge source="n8" target="n18">
    </edge>
    <edge source="n0" target="n19">
    </edge>
    <edge source="n1" target="n19">
    </edge>
    <edge source="n3" target="n19">
    </edge>
    <edge source="n4" target="n19">
    </edge>
    <edge source="n9" target="n19">
    </edge>
    <edge source="n0" target="n20">
    </edge>
    <edge source="n1" target="n20">
    </edge>
    <edge source="n3" target="n20">
    </edge>
    <edge source="n4" target="n20">
    </edge>
    <edge source="n8" target="n20">
    </edge>
    <edge source="n9" target="n20">
    </edge>
    <edge source="n0" target="n21">
    </edge>
    <edge source="n1" target="n21">
    </edge>
    <edge source="n3" target="n21">
    </edge>
    <edge source="n6" target="n21">
    </edge>
    <edge source="n7" target="n21">
    </edge>
    <edge source="n0" target="n22">
    </edge>
    <edge source="n1" target="n22">
    </edge>
    <edge source="n3" target="n22">
    </edge>
    <edge source="n4" target="n22">
    </edge>
    <edge source="n9" target="n22">
    </edge>
    <edge source="n0" target="n23">
    </edge>
    <edge source="n1" target="n23">
    </edge>
    <edge source="n2" target="n23">
    </edge>
    <edge source="n3" target="n23">
    </edge>
    <edge source="n6" target="n23">
    </edge>
    <edge source="n7" target="n23">
    </edge>
    <edge source="n8" target="n23">
    </edge>
    <edge source="n0" target="n24">
    </edge>
    <edge source="n1" target="n24">
    </edge>
    <edge source="n3" target="n24">
    </edge>
    <edge source="n4" target="n24">
    </edge>
    <edge source="n9" target="n24">
    </edge>
    <edge source="n0" target="n25">
    </edge>
    <edge source="n1" target="n25">
    </edge>
    <edge source="n3" target="n25">
    </edge>
    <edge source="n4" target="n25">
    </edge>
    <edge source="n8" target="n25">
    </edge>
    <edge source="n9" target="n25">
    </edge>
    <edge source="n0" target="n26">
    </edge>
    <edge source="n1" target="n26">
    </edge>
    <edge source="n3" target="n26">
    </edge>
    <edge source="n4" target="n26">
    </edge>
    <edge source="n8" target="n26">
    </edge>
    <edge source="n9" target="n26">
    </edge>
    <edge source="n0" target="n27">
    </edge>
    <edge source="n1" target="n27">
    </edge>
    <edge source="n2" target="n27">
    </edge>
    <edge source="n3" target="n27">
    </edge>
    <edge source="n5" target="n27">
    </edge>
    <edge source="n6" target="n27">
    </edge>
    <edge source="n7" target="n27">
    </edge>
    <edge source="n8" target="n27">
    </edge>
    <edge source="n0" target="n28">
    </edge>
    <edge source="n1" target="n28">
    </edge>
    <edge source="n3" target="n28">
    </edge>
    <edge source="n4" target="n28">
    </edge>
    <edge source="n8" target="n28">
    </edge>
    <edge source="n9" target="n28">
    </edge>
    <edge source="n0" target="n29">
    </edge>
    <edge source="n1" target="n29">
    </edge>
    <edge source="n3" target="n29">
    </edge>
    <edge source="n4" target="n29">
    </edge>
    <edge source="n9" target="n29">
    </edge>
    <edge source="n0" target="n30">
    </edge>
    <edge source="n1" target="n30">
    </edge>
    <edge source="n2" target="n30">
    </edge>
    <edge source="n3" target="n30">
    </edge>
    <edge source="n4" target="n30">
    </edge>
    <edge source="n5" target="n30">
    </edge>
    <edge source="n6" target="n30">
    </edge>
    <edge source="n7" target="n30">
    </edge>
    <edge source="n8" target="n30">
    </edge>
    <edge source="n9" target="n30">
    </edge>
    <edge source="n0" target="n31">
    </edge>
    <edge source="n1" target="n31">
    </edge>
    <edge source="n3" target="n31">
    </edge>
    <edge source="n6" target="n31">
    </edge>
    <edge source="n0" target="n32">
    </edge>
    <edge source="n1" target="n32">
    </edge>
    <edge source="n3" target="n32">
    </edge>
    <edge source="n8" target="n32">
    </edge>
    <edge source="n0" target="n33">
    </edge>
    <edge source="n1" target="n33">
    </edge>
    <edge source="n2" target="n33">
    </edge>
    <edge source="n3" target="n33">
    </edge>
    <edge source="n6" target="n33">
    </edge>
    <edge source="n7" target="n33">
    </edge>
    <edge source="n0" target="n34">
    </edge>
    <edge source="n1" target="n34">
    </edge>
    <edge source="n3" target="n34">
    </edge>
    <edge source="n4" target="n34">
    </edge>
    <edge source="n9" target="n34">
    </edge>
    <edge source="n0" target="n35">
    </edge>
    <edge source="n1" target="n35">
    </edge>
    <edge source="n3" target="n35">
    </edge>
    <edge source="n4" target="n35">
    </edge>
    <edge source="n8" target="n35">
    </edge>
    <edge source="n9" target="n35">
    </edge>
    <edge source="n0" target="n36">
    </edge>
    <edge source="n1" target="n36">
    </edge>
    <edge source="n2" target="n36">
    </edge>
    <edge source="n3" target="n36">
    </edge>
    <edge source="n5" target="n36">
    </edge>
    <edge source="n6" target="n36">
    </edge>
    <edge source="n7" target="n36">
    </edge>
    <edge source="n8" target="n36">
    </edge>
    <edge source="n0" target="n37">
    </edge>
    <edge source="n1" target="n37">
    </edge>
    <edge source="n2" target="n37">
    </edge>
    <edge source="n3" target="n37">
    </edge>
    <edge source="n5" target="n37">
    </edge>
    <edge source="n6" target="n37">
    </edge>
    <edge source="n7" target="n37">
    </edge>
    <edge source="n8" target="n37">
    </edge>
    <edge source="n0" target="n38">
    </edge>
    <edge source="n1" target="n38">
    </edge>
    <edge source="n3" target="n38">
    </edge>
    <edge source="n8" target="n38">
    </edge>
    <edge source="n0" target="n39">
    </edge>
    <edge source="n1" target="n39">
    </edge>
    <edge source="n2" target="n39">
    </edge>
    <edge source="n3" target="n39">
    </edge>
    <edge source="n4" target="n39">
    </edge>
    <edge source="n5" target="n39">
    </edge>
    <edge source="n6" target="n39">
    </edge>
    <edge source="n7" target="n39">
    </edge>
    <edge source="n8" target="n39">
    </edge>
    <edge source="n0" target="n40">
    </edge>
    <edge source="n1" target="n40">
    </edge>
    <edge source="n2" target="n40">
    </edge>
    <edge source="n3" target="n40">
    </edge>
    <edge source="n4" target="n40">
    </edge>
    <edge source="n5" target="n40">
    </edge>
    <edge source="n6" target="n40">
    </edge>
    <edge source="n7" target="n40">
    </edge>
    <edge source="n8" target="n40">
    </edge>
    <edge source="n0" target="n41">
    </edge>
    <edge source="n1" target="n41">
    </edge>
    <edge source="n3" target="n41">
    </edge>
    <edge source="n8" target="n41">
    </edge>
    <edge source="n0" target="n42">
    </edge>
    <edge source="n1" target="n42">
    </edge>
    <edge source="n2" target="n42">
    </edge>
    <edge source="n3" target="n42">
    </edge>
    <edge source="n6" target="n42">
    </edge>
    <edge source="n7" target="n42">
    </edge>
    <edge source="n8" target="n42">
    </edge>
    <edge source="n0" target="n43">
    </edge>
    <edge source="n1" target="n43">
    </edge>
    <edge source="n3" target="n43">
    </edge>
    <edge source="n4" target="n43">
    </edge>
    <edge source="n0" target="n44">
    </edge>
    <edge source="n1" target="n44">
    </edge>
    <edge source="n2" target="n44">
    </edge>
    <edge source="n3" target="n44">
    </edge>
    <edge source="n5" target="n44">
    </edge>
    <edge source="n6" target="n44">
    </edge>
    <edge source="n7" target="n44">
    </edge>
    <edge source="n8" target="n44">
    </edge>
    <edge source="n0" target="n45">
    </edge>
    <edge source="n1" target="n45">
    </edge>
    <edge source="n3" target="n45">
    </edge>
    <edge source="n4" target="n45">
    </edge>
    <edge source="n9" target="n45">
    </edge>
    <edge source="n0" target="n46">
    </edge>
    <edge source="n1" target="n46">
    </edge>
    <edge source="n3" target="n46">
    </edge>
    <edge source="n6" target="n46">
    </edge>
    <edge source="n0" target="n47">
    </edge>
    <edge source="n1" target="n47">
    </edge>
    <edge source="n3" target="n47">
    </edge>
    <edge source="n4" target="n47">
    </edge>
    <edge source="n0" target="n48">
    </edge>
    <edge source="n1" target="n48">
    </edge>
    <edge source="n3" target="n48">
    </edge>
    <edge source="n8" target="n48">
    </edge>
    <edge source="n0" target="n49">
    </edge>
    <edge source="n1" target="n49">
    </edge>
    <edge source="n3" target="n49">
    </edge>
    <edge source="n6" target="n49">
    </edge>
    <edge source="n7" target="n49">
    </edge>
    <edge source="n8" target="n49">
    </edge>
    <edge source="n0" target="n50">
    </edge>
    <edge source="n1" target="n50">
    </edge>
    <edge source="n3" target="n50">
    </edge>
    <edge source="n4" target="n50">
    </edge>
    <edge source="n0" target="n51">
    </edge>
    <edge source="n1" target="n51">
    </edge>
    <edge source="n3" target="n51">
    </edge>
    <edge source="n8" target="n51">
    </edge>
    <edge source="n0" target="n52">
    </edge>
    <edge source="n1" target="n52">
    </edge>
    <edge source="n3" target="n52">
    </edge>
    <edge source="n8" target="n52">
    </edge>
    <edge source="n0" target="n53">
    </edge>
    <edge source="n1" target="n53">
    </edge>
    <edge source="n3" target="n53">
    </edge>
    <edge source="n8" target="n53">
    </edge>
    <edge source="n0" target="n54">
    </edge>
    <edge source="n1" target="n54">
    </edge>
    <edge source="n3" target="n54">
    </edge>
    <edge source="n8" target="n54">
    </edge>
    <edge source="n0" target="n55">
    </edge>
    <edge source="n1" target="n55">
    </edge>
    <edge source="n3" target="n55">
    </edge>
    <edge source="n8" target="n55">
    </edge>
    <edge source="n0" target="n56">
    </edge>
    <edge source="n1" target="n56">
    </edge>
    <edge source="n2" target="n56">
    </edge>
    <edge source="n3" target="n56">
    </edge>
    <edge source="n6" target="n56">
    </edge>
    <edge source="n7" target="n56">
    </edge>
    <edge source="n8" target="n56">
    </edge>
    <edge source="n0" target="n57">
    </edge>
    <edge source="n1" target="n57">
    </edge>
    <edge source="n3" target="n57">
    </edge>
    <edge source="n8" target="n57">
    </edge>
    <edge source="n0" target="n58">
    </edge>
    <edge source="n1" target="n58">
    </edge>
    <edge source="n3" target="n58">
    </edge>
    <edge source="n8" target="n58">
    </edge>
    <edge source="n0" target="n59">
    </edge>
    <edge source="n1" target="n59">
    </edge>
    <edge source="n2" target="n59">
    </edge>
    <edge source="n3" target="n59">
    </edge>
    <edge source="n6" target="n59">
    </edge>
    <edge source="n7" target="n59">
    </edge>
    <edge source="n0" target="n60">
    </edge>
    <edge source="n1" target="n60">
    </edge>
    <edge source="n2" target="n60">
    </edge>
    <edge source="n3" target="n60">
    </edge>
    <edge source="n5" target="n60">
    </edge>
    <edge source="n6" target="n60">
    </edge>
    <edge source="n7" target="n60">
    </edge>
    <edge source="n8" target="n60">
    </edge>
    <edge source="n0" target="n61">
    </edge>
    <edge source="n1" target="n61">
    </edge>
    <edge source="n3" target="n61">
    </edge>
    <edge source="n6" target="n61">
    </edge>
    <edge source="n7" target="n61">
    </edge>
    <edge source="n8" target="n61">
    </edge>
    <edge source="n0" target="n62">
    </edge>
    <edge source="n1" target="n62">
    </edge>
    <edge source="n3" target="n62">
    </edge>
    <edge source="n4" target="n62">
    </edge>
    <edge source="n8" target="n62">
    </edge>
    <edge source="n9" target="n62">
    </edge>
    <edge source="n0" target="n63">
    </edge>
    <edge source="n1" target="n63">
    </edge>
    <edge source="n3" target="n63">
    </edge>
    <edge source="n8" target="n63">
    </edge>
    <edge source="n0" target="n64">
    </edge>
    <edge source="n1" target="n64">
    </edge>
    <edge source="n2" target="n64">
    </edge>
    <edge source="n3" target="n64">
    </edge>
    <edge source="n6" target="n64">
    </edge>
    <edge source="n7" target="n64">
    </edge>
    <edge source="n8" target="n64">
    </edge>
    <edge source="n1" target="n65">
    </edge>
    <edge source="n2" target="n65">
    </edge>
    <edge source="n5" target="n65">
    </edge>
    <edge source="n6" target="n65">
    </edge>
    <edge source="n7" target="n65">
    </edge>
    <edge source="n1" target="n66">
    </edge>
    <edge source="n2" target="n66">
    </edge>
    <edge source="n3" target="n66">
    </edge>
    <edge source="n6" target="n66">
    </edge>
    <edge source="n7" target="n66">
    </edge>
    <edge source="n1" target="n67">
    </edge>
    <edge source="n3" target="n67">
    </edge>
    <edge source="n4" target="n67">
    </edge>
    <edge source="n9" target="n67">
    </edge>
    <edge source="n1" target="n68">
    </edge>
    <edge source="n3" target="n68">
    </edge>
    <edge source="n4" target="n68">
    </edge>
    <edge source="n9" target="n68">
    </edge>
    <edge source="n1" target="n69">
    </edge>
    <edge source="n2" target="n69">
    </edge>
    <edge source="n3" target="n69">
    </edge>
    <edge source="n5" target="n69">
    </edge>
    <edge source="n6" target="n69">
    </edge>
    <edge source="n7" target="n69">
    </edge>
    <edge source="n1" target="n70">
    </edge>
    <edge source="n3" target="n70">
    </edge>
    <edge source="n4" target="n70">
    </edge>
    <edge source="n9" target="n70">
    </edge>
    <edge source="n1" target="n71">
    </edge>
    <edge source="n3" target="n71">
    </edge>
    <edge source="n4" target="n71">
    </edge>
    <edge source="n9" target="n71">
    </edge>
    <edge source="n1" target="n72">
    </edge>
    <edge source="n3" target="n72">
    </edge>
    <edge source="n4" target="n72">
    </edge>
    <edge source="n9" target="n72">
    </edge>
    <edge source="n1" target="n73">
    </edge>
    <edge source="n3" target="n73">
    </edge>
    <edge source="n4" target="n73">
    </edge>
    <edge source="n9" target="n73">
    </edge>
    <edge source="n1" target="n74">
    </edge>
    <edge source="n3" target="n74">
    </edge>
    <edge source="n4" target="n74">
    </edge>
    <edge source="n6" target="n74">
    </edge>
    <edge source="n7" target="n74">
    </edge>
    <edge source="n1" target="n75">
    </edge>
    <edge source="n3" target="n75">
    </edge>
    <edge source="n4" target="n75">
    </edge>
    <edge source="n9" target="n75">
    </edge>
    <edge source="n1" target="n76">
    </edge>
    <edge source="n3" target="n76">
    </edge>
    <edge source="n6" target="n76">
    </edge>
    <edge source="n7" target="n76">
    </edge>
    <edge source="n2" target="n77">
    </edge>
    <edge source="n5" target="n77">
    </edge>
    <edge source="n6" target="n77">
    </edge>
    <edge source="n7" target="n77">
    </edge>
    <edge source="n2" target="n78">
    </edge>
    <edge source="n4" target="n78">
    </edge>
    <edge source="n5" target="n78">
    </edge>
    <edge source="n6" target="n78">
    </edge>
    <edge source="n7" target="n78">
    </edge>
  </graph>
</graphml>
