# Supplementary material for: Tumorigenicity decrease in Bcl-xL deficient MDCK cells ensuring the safety for influenza vaccine production
Source: PLoS One. 2024 Dec 16;19(12):e0311069. doi: 10.1371/journal.pone.0311069 (PMC11649150; doi:10.1371/journal.pone.0311069)
Supplement: S1 File — (ZIP) [file pone.0311069.s002.zip › S2_File/3_KEGG_enrichment/barplot/B_vs_A.down_pathway_categorie.xls]

Group	Subgroup	Sign	Anno
Cellular Processes	Cell growth and death	4	416
Cellular Processes	Cell motility	3	217
Cellular Processes	Cellular community	2	535
Cellular Processes	Transport and catabolism	7	628
Environmental Information Processing	Membrane transport	1	49
Environmental Information Processing	Signal transduction	20	1756
Environmental Information Processing	Signaling molecules and interaction	11	715
Genetic Information Processing	Folding sorting and degradation	2	507
Genetic Information Processing	Replication and repair	0	156
Genetic Information Processing	Transcription	0	234
Genetic Information Processing	Translation	0	621
Metabolism	Amino acid metabolism	5	282
Metabolism	Biosynthesis of other secondary metabolites	2	35
Metabolism	Carbohydrate metabolism	5	342
Metabolism	Energy metabolism	1	280
Metabolism	Glycan biosynthesis and metabolism	5	244
Metabolism	Lipid metabolism	8	355
Metabolism	Metabolism of cofactors and vitamins	5	167
Metabolism	Metabolism of other amino acids	2	109
Metabolism	Metabolism of terpenoids and polyketides	0	32
Metabolism	Nucleotide metabolism	4	209
Metabolism	Overview	1	199
Metabolism	Xenobiotics biodegradation and metabolism	3	104
Organismal Systems	Aging	1	161
Organismal Systems	Circulatory system	6	281
Organismal Systems	Development	1	294
Organismal Systems	Digestive system	11	360
Organismal Systems	Endocrine system	14	762
Organismal Systems	Environmental adaptation	1	141
Organismal Systems	Excretory system	2	150
Organismal Systems	Immune system	12	826
Organismal Systems	Nervous system	11	486
Organismal Systems	Sensory system	9	902
