# Supplementary material for: Tumorigenicity decrease in Bcl-xL deficient MDCK cells ensuring the safety for influenza vaccine production
Source: PLoS One. 2024 Dec 16;19(12):e0311069. doi: 10.1371/journal.pone.0311069 (PMC11649150; doi:10.1371/journal.pone.0311069)
Supplement: S1 File — (ZIP) [file pone.0311069.s002.zip › S2_File/3_KEGG_enrichment/barplot/B_vs_A.sign_pathway_categorie.xls]

Group	Subgroup	Sign	Anno
Cellular Processes	Cell growth and death	9	416
Cellular Processes	Cell motility	7	217
Cellular Processes	Cellular community	22	535
Cellular Processes	Transport and catabolism	18	628
Environmental Information Processing	Membrane transport	1	49
Environmental Information Processing	Signal transduction	69	1756
Environmental Information Processing	Signaling molecules and interaction	38	715
Genetic Information Processing	Folding sorting and degradation	6	507
Genetic Information Processing	Replication and repair	0	156
Genetic Information Processing	Transcription	0	234
Genetic Information Processing	Translation	1	621
Metabolism	Amino acid metabolism	11	282
Metabolism	Biosynthesis of other secondary metabolites	3	35
Metabolism	Carbohydrate metabolism	11	342
Metabolism	Energy metabolism	4	280
Metabolism	Glycan biosynthesis and metabolism	16	244
Metabolism	Lipid metabolism	22	355
Metabolism	Metabolism of cofactors and vitamins	9	167
Metabolism	Metabolism of other amino acids	3	109
Metabolism	Metabolism of terpenoids and polyketides	0	32
Metabolism	Nucleotide metabolism	8	209
Metabolism	Overview	3	199
Metabolism	Xenobiotics biodegradation and metabolism	7	104
Organismal Systems	Aging	3	161
Organismal Systems	Circulatory system	17	281
Organismal Systems	Development	15	294
Organismal Systems	Digestive system	27	360
Organismal Systems	Endocrine system	35	762
Organismal Systems	Environmental adaptation	8	141
Organismal Systems	Excretory system	7	150
Organismal Systems	Immune system	44	826
Organismal Systems	Nervous system	26	486
Organismal Systems	Sensory system	15	902
