# Supplementary material for: Tumorigenicity decrease in Bcl-xL deficient MDCK cells ensuring the safety for influenza vaccine production
Source: PLoS One. 2024 Dec 16;19(12):e0311069. doi: 10.1371/journal.pone.0311069 (PMC11649150; doi:10.1371/journal.pone.0311069)
Supplement: S1 File — (ZIP) [file pone.0311069.s002.zip › S2_File/3_KEGG_enrichment/barplot/B_vs_A.up_pathway_categorie.xls]

Group	Subgroup	Sign	Anno
Cellular Processes	Cell growth and death	5	416
Cellular Processes	Cell motility	4	217
Cellular Processes	Cellular community	20	535
Cellular Processes	Transport and catabolism	11	628
Environmental Information Processing	Membrane transport	0	49
Environmental Information Processing	Signal transduction	49	1756
Environmental Information Processing	Signaling molecules and interaction	27	715
Genetic Information Processing	Folding sorting and degradation	4	507
Genetic Information Processing	Replication and repair	0	156
Genetic Information Processing	Transcription	0	234
Genetic Information Processing	Translation	1	621
Metabolism	Amino acid metabolism	6	282
Metabolism	Biosynthesis of other secondary metabolites	1	35
Metabolism	Carbohydrate metabolism	6	342
Metabolism	Energy metabolism	3	280
Metabolism	Glycan biosynthesis and metabolism	11	244
Metabolism	Lipid metabolism	14	355
Metabolism	Metabolism of cofactors and vitamins	4	167
Metabolism	Metabolism of other amino acids	1	109
Metabolism	Metabolism of terpenoids and polyketides	0	32
Metabolism	Nucleotide metabolism	4	209
Metabolism	Overview	2	199
Metabolism	Xenobiotics biodegradation and metabolism	4	104
Organismal Systems	Aging	2	161
Organismal Systems	Circulatory system	11	281
Organismal Systems	Development	14	294
Organismal Systems	Digestive system	16	360
Organismal Systems	Endocrine system	21	762
Organismal Systems	Environmental adaptation	7	141
Organismal Systems	Excretory system	5	150
Organismal Systems	Immune system	32	826
Organismal Systems	Nervous system	15	486
Organismal Systems	Sensory system	6	902
