# Supplementary material for: Tumorigenicity decrease in Bcl-xL deficient MDCK cells ensuring the safety for influenza vaccine production
Source: PLoS One. 2024 Dec 16;19(12):e0311069. doi: 10.1371/journal.pone.0311069 (PMC11649150; doi:10.1371/journal.pone.0311069)
Supplement: S1 File — (ZIP) [file pone.0311069.s002.zip › S2_File/3_KEGG_enrichment/enrichmap/B_vs_A.down_KEGG_enrichment_map.graphml]

<?xml version="1.0" encoding="UTF-8"?>
<graphml xmlns="http://graphml.graphdrawing.org/xmlns"
         xmlns:xsi="http://www.w3.org/2001/XMLSchema-instance"
         xsi:schemaLocation="http://graphml.graphdrawing.org/xmlns
         http://graphml.graphdrawing.org/xmlns/1.0/graphml.xsd">
<!-- Created by igraph -->
  <key id="v_name" for="node" attr.name="name" attr.type="string"/>
  <key id="v_color" for="node" attr.name="color" attr.type="string"/>
  <key id="v_size" for="node" attr.name="size" attr.type="double"/>
  <key id="e_value" for="edge" attr.name="value" attr.type="double"/>
  <graph id="G" edgedefault="undirected">
    <node id="n0">
      <data key="v_name">Complement and coagulation cascades</data>
      <data key="v_color">#FFA400</data>
      <data key="v_size">5.58496250072116</data>
    </node>
    <node id="n1">
      <data key="v_name">Retinol metabolism</data>
      <data key="v_color">#FFB400</data>
      <data key="v_size">5</data>
    </node>
    <node id="n2">
      <data key="v_name">Arachidonic acid metabolism</data>
      <data key="v_color">#FFC300</data>
      <data key="v_size">5</data>
    </node>
    <node id="n3">
      <data key="v_name">Inflammatory mediator regulation of TRP channels</data>
      <data key="v_color">#FFC300</data>
      <data key="v_size">5.32192809488736</data>
    </node>
    <node id="n4">
      <data key="v_name">Ascorbate and aldarate metabolism</data>
      <data key="v_color">#FFCB00</data>
      <data key="v_size">4</data>
    </node>
    <node id="n5">
      <data key="v_name">Glycine, serine and threonine metabolism</data>
      <data key="v_color">#FFCB00</data>
      <data key="v_size">4.58496250072116</data>
    </node>
    <node id="n6">
      <data key="v_name">Taste transduction</data>
      <data key="v_color">#FFCB00</data>
      <data key="v_size">5</data>
    </node>
    <node id="n7">
      <data key="v_name">Penicillin and cephalosporin biosynthesis</data>
      <data key="v_color">#FFCE00</data>
      <data key="v_size">3</data>
    </node>
    <node id="n8">
      <data key="v_name">D-Arginine and D-ornithine metabolism</data>
      <data key="v_color">#FFCE00</data>
      <data key="v_size">3</data>
    </node>
    <node id="n9">
      <data key="v_name">Drug metabolism - cytochrome P450</data>
      <data key="v_color">#FFD000</data>
      <data key="v_size">4.58496250072116</data>
    </node>
    <node id="n10">
      <data key="v_name">Vascular smooth muscle contraction</data>
      <data key="v_color">#FFD000</data>
      <data key="v_size">5.32192809488736</data>
    </node>
    <node id="n11">
      <data key="v_name">Aflatoxin biosynthesis</data>
      <data key="v_color">#FFD500</data>
      <data key="v_size">3</data>
    </node>
    <node id="n12">
      <data key="v_name">alpha-Linolenic acid metabolism</data>
      <data key="v_color">#FFD500</data>
      <data key="v_size">4</data>
    </node>
    <node id="n13">
      <data key="v_name">Regulation of lipolysis in adipocyte</data>
      <data key="v_color">#FFD800</data>
      <data key="v_size">4.58496250072116</data>
    </node>
    <node id="n14">
      <data key="v_name">Linoleic acid metabolism</data>
      <data key="v_color">#FFD800</data>
      <data key="v_size">4</data>
    </node>
    <node id="n15">
      <data key="v_name">Renin secretion</data>
      <data key="v_color">#FFDA00</data>
      <data key="v_size">4.58496250072116</data>
    </node>
    <node id="n16">
      <data key="v_name">Cholinergic synapse</data>
      <data key="v_color">#FFDA00</data>
      <data key="v_size">5</data>
    </node>
    <node id="n17">
      <data key="v_name">Glycosphingolipid biosynthesis - lacto and neolacto series</data>
      <data key="v_color">#FFDD00</data>
      <data key="v_size">4</data>
    </node>
    <node id="n18">
      <data key="v_name">Gastric acid secretion</data>
      <data key="v_color">#FFDD00</data>
      <data key="v_size">4.58496250072116</data>
    </node>
    <node id="n19">
      <data key="v_name">PPAR signaling pathway</data>
      <data key="v_color">#FFE000</data>
      <data key="v_size">4.58496250072116</data>
    </node>
    <node id="n20">
      <data key="v_name">Salivary secretion</data>
      <data key="v_color">#FFE000</data>
      <data key="v_size">4.58496250072116</data>
    </node>
    <node id="n21">
      <data key="v_name">Fat digestion and absorption</data>
      <data key="v_color">#FFE000</data>
      <data key="v_size">4</data>
    </node>
    <node id="n22">
      <data key="v_name">Protein digestion and absorption</data>
      <data key="v_color">#FFE200</data>
      <data key="v_size">4.58496250072116</data>
    </node>
    <node id="n23">
      <data key="v_name">Cell adhesion molecules (CAMs)</data>
      <data key="v_color">#FFE200</data>
      <data key="v_size">5</data>
    </node>
    <node id="n24">
      <data key="v_name">Starch and sucrose metabolism</data>
      <data key="v_color">#FFE200</data>
      <data key="v_size">4</data>
    </node>
    <node id="n25">
      <data key="v_name">Ether lipid metabolism</data>
      <data key="v_color">#FFE200</data>
      <data key="v_size">4</data>
    </node>
    <node id="n26">
      <data key="v_name">Glycerophospholipid metabolism</data>
      <data key="v_color">#FFE200</data>
      <data key="v_size">4.58496250072116</data>
    </node>
    <node id="n27">
      <data key="v_name">Fatty acid degradation</data>
      <data key="v_color">#FFE200</data>
      <data key="v_size">4</data>
    </node>
    <node id="n28">
      <data key="v_name">Toll-like receptor signaling pathway</data>
      <data key="v_color">#FFE500</data>
      <data key="v_size">4.58496250072116</data>
    </node>
    <node id="n29">
      <data key="v_name">Phagosome</data>
      <data key="v_color">#FFE500</data>
      <data key="v_size">5</data>
    </node>
    <node id="n30">
      <data key="v_name">Metabolism of xenobiotics by cytochrome P450</data>
      <data key="v_color">#FFE700</data>
      <data key="v_size">4</data>
    </node>
    <node id="n31">
      <data key="v_name">NF-kappa B signaling pathway</data>
      <data key="v_color">#FFE700</data>
      <data key="v_size">4.58496250072116</data>
    </node>
    <node id="n32">
      <data key="v_name">TNF signaling pathway</data>
      <data key="v_color">#FFE700</data>
      <data key="v_size">4.58496250072116</data>
    </node>
    <node id="n33">
      <data key="v_name">cGMP - PKG signaling pathway</data>
      <data key="v_color">#FFE700</data>
      <data key="v_size">5</data>
    </node>
    <node id="n34">
      <data key="v_name">Fatty acid biosynthesis</data>
      <data key="v_color">#FFEA00</data>
      <data key="v_size">3</data>
    </node>
    <node id="n35">
      <data key="v_name">Purine metabolism</data>
      <data key="v_color">#FFEA00</data>
      <data key="v_size">5</data>
    </node>
    <node id="n36">
      <data key="v_name">Intestinal immune network for IgA production</data>
      <data key="v_color">#FFEA00</data>
      <data key="v_size">4</data>
    </node>
    <node id="n37">
      <data key="v_name">Glycosaminoglycan biosynthesis - keratan sulfate</data>
      <data key="v_color">#FFEA00</data>
      <data key="v_size">3</data>
    </node>
    <node id="n38">
      <data key="v_name">Plant-pathogen interaction</data>
      <data key="v_color">#FFEC00</data>
      <data key="v_size">3</data>
    </node>
    <node id="n39">
      <data key="v_name">Synaptic vesicle cycle</data>
      <data key="v_color">#FFEC00</data>
      <data key="v_size">4</data>
    </node>
    <node id="n40">
      <data key="v_name">Calcium signaling pathway</data>
      <data key="v_color">#FFEC00</data>
      <data key="v_size">5</data>
    </node>
    <node id="n41">
      <data key="v_name">Pantothenate and CoA biosynthesis</data>
      <data key="v_color">#FFEC00</data>
      <data key="v_size">3</data>
    </node>
    <node id="n42">
      <data key="v_name">Pentose and glucuronate interconversions</data>
      <data key="v_color">#FFEC00</data>
      <data key="v_size">3</data>
    </node>
    <node id="n43">
      <data key="v_name">Adipocytokine signaling pathway</data>
      <data key="v_color">#FFEC00</data>
      <data key="v_size">4</data>
    </node>
    <node id="n44">
      <data key="v_name">Proximal tubule bicarbonate reclamation</data>
      <data key="v_color">#FFEF00</data>
      <data key="v_size">3</data>
    </node>
    <node id="n45">
      <data key="v_name">Insulin signaling pathway</data>
      <data key="v_color">#FFEF00</data>
      <data key="v_size">4.58496250072116</data>
    </node>
    <node id="n46">
      <data key="v_name">Neuroactive ligand-receptor interaction</data>
      <data key="v_color">#FFEF00</data>
      <data key="v_size">5.32192809488736</data>
    </node>
    <node id="n47">
      <data key="v_name">Glycosaminoglycan biosynthesis - heparan sulfate / heparin</data>
      <data key="v_color">#FFEF00</data>
      <data key="v_size">3</data>
    </node>
    <node id="n48">
      <data key="v_name">Hippo signaling pathway</data>
      <data key="v_color">#FFEF00</data>
      <data key="v_size">4.58496250072116</data>
    </node>
    <node id="n49">
      <data key="v_name">Insulin secretion</data>
      <data key="v_color">#FFEF00</data>
      <data key="v_size">4</data>
    </node>
    <edge source="n7" target="n8">
      <data key="e_value">1</data>
    </edge>
    <edge source="n1" target="n9">
      <data key="e_value">0.153846153846154</data>
    </edge>
    <edge source="n2" target="n10">
      <data key="e_value">0.102857142857143</data>
    </edge>
    <edge source="n3" target="n10">
      <data key="e_value">0.252688172043011</data>
    </edge>
    <edge source="n2" target="n12">
      <data key="e_value">0.28125</data>
    </edge>
    <edge source="n10" target="n12">
      <data key="e_value">0.115107913669065</data>
    </edge>
    <edge source="n3" target="n13">
      <data key="e_value">0.143884892086331</data>
    </edge>
    <edge source="n2" target="n14">
      <data key="e_value">0.370967741935484</data>
    </edge>
    <edge source="n10" target="n14">
      <data key="e_value">0.112676056338028</data>
    </edge>
    <edge source="n12" target="n14">
      <data key="e_value">0.620689655172414</data>
    </edge>
    <edge source="n3" target="n15">
      <data key="e_value">0.152777777777778</data>
    </edge>
    <edge source="n10" target="n15">
      <data key="e_value">0.198795180722892</data>
    </edge>
    <edge source="n13" target="n15">
      <data key="e_value">0.136363636363636</data>
    </edge>
    <edge source="n3" target="n16">
      <data key="e_value">0.186813186813187</data>
    </edge>
    <edge source="n10" target="n16">
      <data key="e_value">0.147465437788018</data>
    </edge>
    <edge source="n13" target="n16">
      <data key="e_value">0.19047619047619</data>
    </edge>
    <edge source="n15" target="n16">
      <data key="e_value">0.130434782608696</data>
    </edge>
    <edge source="n3" target="n18">
      <data key="e_value">0.262773722627737</data>
    </edge>
    <edge source="n10" target="n18">
      <data key="e_value">0.211764705882353</data>
    </edge>
    <edge source="n13" target="n18">
      <data key="e_value">0.147826086956522</data>
    </edge>
    <edge source="n15" target="n18">
      <data key="e_value">0.208695652173913</data>
    </edge>
    <edge source="n16" target="n18">
      <data key="e_value">0.219354838709677</data>
    </edge>
    <edge source="n3" target="n20">
      <data key="e_value">0.219178082191781</data>
    </edge>
    <edge source="n10" target="n20">
      <data key="e_value">0.241176470588235</data>
    </edge>
    <edge source="n13" target="n20">
      <data key="e_value">0.161016949152542</data>
    </edge>
    <edge source="n15" target="n20">
      <data key="e_value">0.252173913043478</data>
    </edge>
    <edge source="n16" target="n20">
      <data key="e_value">0.14792899408284</data>
    </edge>
    <edge source="n18" target="n20">
      <data key="e_value">0.385321100917431</data>
    </edge>
    <edge source="n2" target="n21">
      <data key="e_value">0.114942528735632</data>
    </edge>
    <edge source="n12" target="n21">
      <data key="e_value">0.204081632653061</data>
    </edge>
    <edge source="n14" target="n21">
      <data key="e_value">0.192307692307692</data>
    </edge>
    <edge source="n4" target="n24">
      <data key="e_value">0.125</data>
    </edge>
    <edge source="n2" target="n25">
      <data key="e_value">0.216867469879518</data>
    </edge>
    <edge source="n10" target="n25">
      <data key="e_value">0.10126582278481</data>
    </edge>
    <edge source="n12" target="n25">
      <data key="e_value">0.4</data>
    </edge>
    <edge source="n14" target="n25">
      <data key="e_value">0.375</data>
    </edge>
    <edge source="n21" target="n25">
      <data key="e_value">0.2</data>
    </edge>
    <edge source="n2" target="n26">
      <data key="e_value">0.136363636363636</data>
    </edge>
    <edge source="n12" target="n26">
      <data key="e_value">0.191489361702128</data>
    </edge>
    <edge source="n14" target="n26">
      <data key="e_value">0.185567010309278</data>
    </edge>
    <edge source="n21" target="n26">
      <data key="e_value">0.133928571428571</data>
    </edge>
    <edge source="n25" target="n26">
      <data key="e_value">0.31</data>
    </edge>
    <edge source="n19" target="n27">
      <data key="e_value">0.2</data>
    </edge>
    <edge source="n1" target="n30">
      <data key="e_value">0.15</data>
    </edge>
    <edge source="n9" target="n30">
      <data key="e_value">0.6</data>
    </edge>
    <edge source="n28" target="n31">
      <data key="e_value">0.15028901734104</data>
    </edge>
    <edge source="n16" target="n32">
      <data key="e_value">0.121212121212121</data>
    </edge>
    <edge source="n28" target="n32">
      <data key="e_value">0.296774193548387</data>
    </edge>
    <edge source="n31" target="n32">
      <data key="e_value">0.147540983606557</data>
    </edge>
    <edge source="n3" target="n33">
      <data key="e_value">0.158119658119658</data>
    </edge>
    <edge source="n10" target="n33">
      <data key="e_value">0.304721030042918</data>
    </edge>
    <edge source="n13" target="n33">
      <data key="e_value">0.210526315789474</data>
    </edge>
    <edge source="n15" target="n33">
      <data key="e_value">0.234375</data>
    </edge>
    <edge source="n16" target="n33">
      <data key="e_value">0.210970464135021</data>
    </edge>
    <edge source="n18" target="n33">
      <data key="e_value">0.196078431372549</data>
    </edge>
    <edge source="n20" target="n33">
      <data key="e_value">0.257575757575758</data>
    </edge>
    <edge source="n11" target="n34">
      <data key="e_value">0.153846153846154</data>
    </edge>
    <edge source="n27" target="n34">
      <data key="e_value">0.170212765957447</data>
    </edge>
    <edge source="n23" target="n36">
      <data key="e_value">0.16</data>
    </edge>
    <edge source="n31" target="n36">
      <data key="e_value">0.195652173913043</data>
    </edge>
    <edge source="n17" target="n37">
      <data key="e_value">0.189189189189189</data>
    </edge>
    <edge source="n29" target="n39">
      <data key="e_value">0.145833333333333</data>
    </edge>
    <edge source="n3" target="n40">
      <data key="e_value">0.161538461538462</data>
    </edge>
    <edge source="n10" target="n40">
      <data key="e_value">0.167247386759582</data>
    </edge>
    <edge source="n15" target="n40">
      <data key="e_value">0.155172413793103</data>
    </edge>
    <edge source="n16" target="n40">
      <data key="e_value">0.139784946236559</data>
    </edge>
    <edge source="n18" target="n40">
      <data key="e_value">0.175213675213675</data>
    </edge>
    <edge source="n20" target="n40">
      <data key="e_value">0.186440677966102</data>
    </edge>
    <edge source="n33" target="n40">
      <data key="e_value">0.226973684210526</data>
    </edge>
    <edge source="n4" target="n42">
      <data key="e_value">0.333333333333333</data>
    </edge>
    <edge source="n24" target="n42">
      <data key="e_value">0.176470588235294</data>
    </edge>
    <edge source="n19" target="n43">
      <data key="e_value">0.142857142857143</data>
    </edge>
    <edge source="n27" target="n43">
      <data key="e_value">0.104761904761905</data>
    </edge>
    <edge source="n32" target="n43">
      <data key="e_value">0.125</data>
    </edge>
    <edge source="n34" target="n43">
      <data key="e_value">0.115384615384615</data>
    </edge>
    <edge source="n13" target="n45">
      <data key="e_value">0.122905027932961</data>
    </edge>
    <edge source="n33" target="n45">
      <data key="e_value">0.12589928057554</data>
    </edge>
    <edge source="n43" target="n45">
      <data key="e_value">0.167567567567568</data>
    </edge>
    <edge source="n40" target="n46">
      <data key="e_value">0.150588235294118</data>
    </edge>
    <edge source="n3" target="n49">
      <data key="e_value">0.170886075949367</data>
    </edge>
    <edge source="n10" target="n49">
      <data key="e_value">0.184782608695652</data>
    </edge>
    <edge source="n13" target="n49">
      <data key="e_value">0.116279069767442</data>
    </edge>
    <edge source="n15" target="n49">
      <data key="e_value">0.143939393939394</data>
    </edge>
    <edge source="n16" target="n49">
      <data key="e_value">0.248447204968944</data>
    </edge>
    <edge source="n18" target="n49">
      <data key="e_value">0.284552845528455</data>
    </edge>
    <edge source="n20" target="n49">
      <data key="e_value">0.2734375</data>
    </edge>
    <edge source="n33" target="n49">
      <data key="e_value">0.22488038277512</data>
    </edge>
    <edge source="n40" target="n49">
      <data key="e_value">0.12992125984252</data>
    </edge>
  </graph>
</graphml>
