# Supplementary material for: Tumorigenicity decrease in Bcl-xL deficient MDCK cells ensuring the safety for influenza vaccine production
Source: PLoS One. 2024 Dec 16;19(12):e0311069. doi: 10.1371/journal.pone.0311069 (PMC11649150; doi:10.1371/journal.pone.0311069)
Supplement: S1 File — (ZIP) [file pone.0311069.s002.zip › S2_File/3_KEGG_enrichment/enrichmap/B_vs_A.sign_KEGG_enrichment_map.graphml]

<?xml version="1.0" encoding="UTF-8"?>
<graphml xmlns="http://graphml.graphdrawing.org/xmlns"
         xmlns:xsi="http://www.w3.org/2001/XMLSchema-instance"
         xsi:schemaLocation="http://graphml.graphdrawing.org/xmlns
         http://graphml.graphdrawing.org/xmlns/1.0/graphml.xsd">
<!-- Created by igraph -->
  <key id="v_name" for="node" attr.name="name" attr.type="string"/>
  <key id="v_color" for="node" attr.name="color" attr.type="string"/>
  <key id="v_size" for="node" attr.name="size" attr.type="double"/>
  <key id="e_value" for="edge" attr.name="value" attr.type="double"/>
  <graph id="G" edgedefault="undirected">
    <node id="n0">
      <data key="v_name">Complement and coagulation cascades</data>
      <data key="v_color">#FFA200</data>
      <data key="v_size">6.32192809488736</data>
    </node>
    <node id="n1">
      <data key="v_name">Linoleic acid metabolism</data>
      <data key="v_color">#FFB400</data>
      <data key="v_size">5.32192809488736</data>
    </node>
    <node id="n2">
      <data key="v_name">Retinol metabolism</data>
      <data key="v_color">#FFBC00</data>
      <data key="v_size">5.58496250072116</data>
    </node>
    <node id="n3">
      <data key="v_name">Arachidonic acid metabolism</data>
      <data key="v_color">#FFBE00</data>
      <data key="v_size">5.8073549220576</data>
    </node>
    <node id="n4">
      <data key="v_name">Salivary secretion</data>
      <data key="v_color">#FFC100</data>
      <data key="v_size">6</data>
    </node>
    <node id="n5">
      <data key="v_name">Vascular smooth muscle contraction</data>
      <data key="v_color">#FFC100</data>
      <data key="v_size">6.4594316186373</data>
    </node>
    <node id="n6">
      <data key="v_name">Cytokine-cytokine receptor interaction</data>
      <data key="v_color">#FFC300</data>
      <data key="v_size">6.90689059560852</data>
    </node>
    <node id="n7">
      <data key="v_name">alpha-Linolenic acid metabolism</data>
      <data key="v_color">#FFC300</data>
      <data key="v_size">5</data>
    </node>
    <node id="n8">
      <data key="v_name">Protein digestion and absorption</data>
      <data key="v_color">#FFC600</data>
      <data key="v_size">6</data>
    </node>
    <node id="n9">
      <data key="v_name">Calcium signaling pathway</data>
      <data key="v_color">#FFD000</data>
      <data key="v_size">6.70043971814109</data>
    </node>
    <node id="n10">
      <data key="v_name">Primary bile acid biosynthesis</data>
      <data key="v_color">#FFD000</data>
      <data key="v_size">4.58496250072116</data>
    </node>
    <node id="n11">
      <data key="v_name">Inflammatory mediator regulation of TRP channels</data>
      <data key="v_color">#FFD000</data>
      <data key="v_size">6</data>
    </node>
    <node id="n12">
      <data key="v_name">Cell adhesion molecules (CAMs)</data>
      <data key="v_color">#FFD000</data>
      <data key="v_size">6.32192809488736</data>
    </node>
    <node id="n13">
      <data key="v_name">Renin secretion</data>
      <data key="v_color">#FFD300</data>
      <data key="v_size">5.58496250072116</data>
    </node>
    <node id="n14">
      <data key="v_name">Pentose and glucuronate interconversions</data>
      <data key="v_color">#FFD500</data>
      <data key="v_size">4.58496250072116</data>
    </node>
    <node id="n15">
      <data key="v_name">Glycosaminoglycan biosynthesis - chondroitin sulfate / dermatan sulfate</data>
      <data key="v_color">#FFD500</data>
      <data key="v_size">4.58496250072116</data>
    </node>
    <node id="n16">
      <data key="v_name">Gastric acid secretion</data>
      <data key="v_color">#FFD800</data>
      <data key="v_size">5.58496250072116</data>
    </node>
    <node id="n17">
      <data key="v_name">Glutamatergic synapse</data>
      <data key="v_color">#FFDA00</data>
      <data key="v_size">6</data>
    </node>
    <node id="n18">
      <data key="v_name">Cholinergic synapse</data>
      <data key="v_color">#FFDA00</data>
      <data key="v_size">6</data>
    </node>
    <node id="n19">
      <data key="v_name">Penicillin and cephalosporin biosynthesis</data>
      <data key="v_color">#FFDA00</data>
      <data key="v_size">3</data>
    </node>
    <node id="n20">
      <data key="v_name">D-Arginine and D-ornithine metabolism</data>
      <data key="v_color">#FFDA00</data>
      <data key="v_size">3</data>
    </node>
    <node id="n21">
      <data key="v_name">Taste transduction</data>
      <data key="v_color">#FFDA00</data>
      <data key="v_size">5.58496250072116</data>
    </node>
    <node id="n22">
      <data key="v_name">PPAR signaling pathway</data>
      <data key="v_color">#FFDA00</data>
      <data key="v_size">5.58496250072116</data>
    </node>
    <node id="n23">
      <data key="v_name">Regulation of lipolysis in adipocyte</data>
      <data key="v_color">#FFDD00</data>
      <data key="v_size">5.32192809488736</data>
    </node>
    <node id="n24">
      <data key="v_name">Steroid hormone biosynthesis</data>
      <data key="v_color">#FFDD00</data>
      <data key="v_size">5</data>
    </node>
    <node id="n25">
      <data key="v_name">Ether lipid metabolism</data>
      <data key="v_color">#FFDD00</data>
      <data key="v_size">5</data>
    </node>
    <node id="n26">
      <data key="v_name">cGMP - PKG signaling pathway</data>
      <data key="v_color">#FFDD00</data>
      <data key="v_size">6.32192809488736</data>
    </node>
    <node id="n27">
      <data key="v_name">Adrenergic signaling in cardiomyocytes</data>
      <data key="v_color">#FFDD00</data>
      <data key="v_size">6.16992500144231</data>
    </node>
    <node id="n28">
      <data key="v_name">Chemokine signaling pathway</data>
      <data key="v_color">#FFDD00</data>
      <data key="v_size">6.32192809488736</data>
    </node>
    <node id="n29">
      <data key="v_name">TNF signaling pathway</data>
      <data key="v_color">#FFE000</data>
      <data key="v_size">5.8073549220576</data>
    </node>
    <node id="n30">
      <data key="v_name">Phagosome</data>
      <data key="v_color">#FFE000</data>
      <data key="v_size">6.16992500144231</data>
    </node>
    <node id="n31">
      <data key="v_name">Axon guidance</data>
      <data key="v_color">#FFE000</data>
      <data key="v_size">6.32192809488736</data>
    </node>
    <node id="n32">
      <data key="v_name">Synaptic vesicle cycle</data>
      <data key="v_color">#FFE200</data>
      <data key="v_size">5.32192809488736</data>
    </node>
    <node id="n33">
      <data key="v_name">Drug metabolism - cytochrome P450</data>
      <data key="v_color">#FFE200</data>
      <data key="v_size">5</data>
    </node>
    <node id="n34">
      <data key="v_name">Ascorbate and aldarate metabolism</data>
      <data key="v_color">#FFE200</data>
      <data key="v_size">4</data>
    </node>
    <node id="n35">
      <data key="v_name">Fatty acid biosynthesis</data>
      <data key="v_color">#FFE200</data>
      <data key="v_size">4</data>
    </node>
    <node id="n36">
      <data key="v_name">Aflatoxin biosynthesis</data>
      <data key="v_color">#FFE200</data>
      <data key="v_size">3</data>
    </node>
    <node id="n37">
      <data key="v_name">Serotonergic synapse</data>
      <data key="v_color">#FFE200</data>
      <data key="v_size">5.8073549220576</data>
    </node>
    <node id="n38">
      <data key="v_name">Glycerophospholipid metabolism</data>
      <data key="v_color">#FFE200</data>
      <data key="v_size">5.58496250072116</data>
    </node>
    <node id="n39">
      <data key="v_name">Leukocyte transendothelial migration</data>
      <data key="v_color">#FFE200</data>
      <data key="v_size">5.8073549220576</data>
    </node>
    <node id="n40">
      <data key="v_name">Pancreatic secretion</data>
      <data key="v_color">#FFE200</data>
      <data key="v_size">5.58496250072116</data>
    </node>
    <node id="n41">
      <data key="v_name">Metabolism of xenobiotics by cytochrome P450</data>
      <data key="v_color">#FFE200</data>
      <data key="v_size">5</data>
    </node>
    <node id="n42">
      <data key="v_name">NOD-like receptor signaling pathway</data>
      <data key="v_color">#FFE200</data>
      <data key="v_size">5</data>
    </node>
    <node id="n43">
      <data key="v_name">Glycosaminoglycan biosynthesis - keratan sulfate</data>
      <data key="v_color">#FFE500</data>
      <data key="v_size">4</data>
    </node>
    <node id="n44">
      <data key="v_name">Toll-like receptor signaling pathway</data>
      <data key="v_color">#FFE500</data>
      <data key="v_size">5.58496250072116</data>
    </node>
    <node id="n45">
      <data key="v_name">Caffeine metabolism</data>
      <data key="v_color">#FFE500</data>
      <data key="v_size">3</data>
    </node>
    <node id="n46">
      <data key="v_name">Bisphenol degradation</data>
      <data key="v_color">#FFE500</data>
      <data key="v_size">3</data>
    </node>
    <node id="n47">
      <data key="v_name">Circadian entrainment</data>
      <data key="v_color">#FFE500</data>
      <data key="v_size">5.58496250072116</data>
    </node>
    <node id="n48">
      <data key="v_name">cAMP signaling pathway</data>
      <data key="v_color">#FFE700</data>
      <data key="v_size">6.32192809488736</data>
    </node>
    <node id="n49">
      <data key="v_name">Estrogen signaling pathway</data>
      <data key="v_color">#FFE700</data>
      <data key="v_size">5.58496250072116</data>
    </node>
    <edge source="n1" target="n3">
      <data key="e_value">0.370967741935484</data>
    </edge>
    <edge source="n1" target="n5">
      <data key="e_value">0.112676056338028</data>
    </edge>
    <edge source="n3" target="n5">
      <data key="e_value">0.102857142857143</data>
    </edge>
    <edge source="n4" target="n5">
      <data key="e_value">0.241176470588235</data>
    </edge>
    <edge source="n1" target="n7">
      <data key="e_value">0.620689655172414</data>
    </edge>
    <edge source="n3" target="n7">
      <data key="e_value">0.28125</data>
    </edge>
    <edge source="n5" target="n7">
      <data key="e_value">0.115107913669065</data>
    </edge>
    <edge source="n4" target="n9">
      <data key="e_value">0.186440677966102</data>
    </edge>
    <edge source="n5" target="n9">
      <data key="e_value">0.167247386759582</data>
    </edge>
    <edge source="n4" target="n11">
      <data key="e_value">0.219178082191781</data>
    </edge>
    <edge source="n5" target="n11">
      <data key="e_value">0.252688172043011</data>
    </edge>
    <edge source="n9" target="n11">
      <data key="e_value">0.161538461538462</data>
    </edge>
    <edge source="n4" target="n13">
      <data key="e_value">0.252173913043478</data>
    </edge>
    <edge source="n5" target="n13">
      <data key="e_value">0.198795180722892</data>
    </edge>
    <edge source="n9" target="n13">
      <data key="e_value">0.155172413793103</data>
    </edge>
    <edge source="n11" target="n13">
      <data key="e_value">0.152777777777778</data>
    </edge>
    <edge source="n4" target="n16">
      <data key="e_value">0.385321100917431</data>
    </edge>
    <edge source="n5" target="n16">
      <data key="e_value">0.211764705882353</data>
    </edge>
    <edge source="n9" target="n16">
      <data key="e_value">0.175213675213675</data>
    </edge>
    <edge source="n11" target="n16">
      <data key="e_value">0.262773722627737</data>
    </edge>
    <edge source="n13" target="n16">
      <data key="e_value">0.208695652173913</data>
    </edge>
    <edge source="n4" target="n17">
      <data key="e_value">0.14792899408284</data>
    </edge>
    <edge source="n5" target="n17">
      <data key="e_value">0.158139534883721</data>
    </edge>
    <edge source="n9" target="n17">
      <data key="e_value">0.131672597864769</data>
    </edge>
    <edge source="n11" target="n17">
      <data key="e_value">0.161290322580645</data>
    </edge>
    <edge source="n13" target="n17">
      <data key="e_value">0.144654088050314</data>
    </edge>
    <edge source="n16" target="n17">
      <data key="e_value">0.173913043478261</data>
    </edge>
    <edge source="n4" target="n18">
      <data key="e_value">0.14792899408284</data>
    </edge>
    <edge source="n5" target="n18">
      <data key="e_value">0.147465437788018</data>
    </edge>
    <edge source="n9" target="n18">
      <data key="e_value">0.139784946236559</data>
    </edge>
    <edge source="n11" target="n18">
      <data key="e_value">0.186813186813187</data>
    </edge>
    <edge source="n13" target="n18">
      <data key="e_value">0.130434782608696</data>
    </edge>
    <edge source="n16" target="n18">
      <data key="e_value">0.219354838709677</data>
    </edge>
    <edge source="n17" target="n18">
      <data key="e_value">0.303370786516854</data>
    </edge>
    <edge source="n19" target="n20">
      <data key="e_value">1</data>
    </edge>
    <edge source="n4" target="n23">
      <data key="e_value">0.161016949152542</data>
    </edge>
    <edge source="n11" target="n23">
      <data key="e_value">0.143884892086331</data>
    </edge>
    <edge source="n13" target="n23">
      <data key="e_value">0.136363636363636</data>
    </edge>
    <edge source="n16" target="n23">
      <data key="e_value">0.147826086956522</data>
    </edge>
    <edge source="n17" target="n23">
      <data key="e_value">0.107594936708861</data>
    </edge>
    <edge source="n18" target="n23">
      <data key="e_value">0.19047619047619</data>
    </edge>
    <edge source="n2" target="n24">
      <data key="e_value">0.166666666666667</data>
    </edge>
    <edge source="n1" target="n25">
      <data key="e_value">0.375</data>
    </edge>
    <edge source="n3" target="n25">
      <data key="e_value">0.216867469879518</data>
    </edge>
    <edge source="n5" target="n25">
      <data key="e_value">0.10126582278481</data>
    </edge>
    <edge source="n7" target="n25">
      <data key="e_value">0.4</data>
    </edge>
    <edge source="n4" target="n26">
      <data key="e_value">0.257575757575758</data>
    </edge>
    <edge source="n5" target="n26">
      <data key="e_value">0.304721030042918</data>
    </edge>
    <edge source="n9" target="n26">
      <data key="e_value">0.226973684210526</data>
    </edge>
    <edge source="n11" target="n26">
      <data key="e_value">0.158119658119658</data>
    </edge>
    <edge source="n13" target="n26">
      <data key="e_value">0.234375</data>
    </edge>
    <edge source="n16" target="n26">
      <data key="e_value">0.196078431372549</data>
    </edge>
    <edge source="n17" target="n26">
      <data key="e_value">0.12109375</data>
    </edge>
    <edge source="n18" target="n26">
      <data key="e_value">0.210970464135021</data>
    </edge>
    <edge source="n23" target="n26">
      <data key="e_value">0.210526315789474</data>
    </edge>
    <edge source="n4" target="n27">
      <data key="e_value">0.248618784530387</data>
    </edge>
    <edge source="n5" target="n27">
      <data key="e_value">0.16597510373444</data>
    </edge>
    <edge source="n9" target="n27">
      <data key="e_value">0.151315789473684</data>
    </edge>
    <edge source="n11" target="n27">
      <data key="e_value">0.215686274509804</data>
    </edge>
    <edge source="n13" target="n27">
      <data key="e_value">0.150537634408602</data>
    </edge>
    <edge source="n16" target="n27">
      <data key="e_value">0.241573033707865</data>
    </edge>
    <edge source="n17" target="n27">
      <data key="e_value">0.113924050632911</data>
    </edge>
    <edge source="n18" target="n27">
      <data key="e_value">0.257142857142857</data>
    </edge>
    <edge source="n23" target="n27">
      <data key="e_value">0.176136363636364</data>
    </edge>
    <edge source="n26" target="n27">
      <data key="e_value">0.312757201646091</data>
    </edge>
    <edge source="n6" target="n28">
      <data key="e_value">0.129310344827586</data>
    </edge>
    <edge source="n11" target="n28">
      <data key="e_value">0.105691056910569</data>
    </edge>
    <edge source="n17" target="n28">
      <data key="e_value">0.185185185185185</data>
    </edge>
    <edge source="n18" target="n28">
      <data key="e_value">0.263157894736842</data>
    </edge>
    <edge source="n23" target="n28">
      <data key="e_value">0.137931034482759</data>
    </edge>
    <edge source="n26" target="n28">
      <data key="e_value">0.120915032679739</data>
    </edge>
    <edge source="n27" target="n28">
      <data key="e_value">0.118881118881119</data>
    </edge>
    <edge source="n18" target="n29">
      <data key="e_value">0.121212121212121</data>
    </edge>
    <edge source="n27" target="n29">
      <data key="e_value">0.128888888888889</data>
    </edge>
    <edge source="n28" target="n29">
      <data key="e_value">0.107569721115538</data>
    </edge>
    <edge source="n30" target="n32">
      <data key="e_value">0.145833333333333</data>
    </edge>
    <edge source="n2" target="n33">
      <data key="e_value">0.153846153846154</data>
    </edge>
    <edge source="n14" target="n34">
      <data key="e_value">0.333333333333333</data>
    </edge>
    <edge source="n24" target="n34">
      <data key="e_value">0.102040816326531</data>
    </edge>
    <edge source="n35" target="n36">
      <data key="e_value">0.153846153846154</data>
    </edge>
    <edge source="n5" target="n37">
      <data key="e_value">0.13953488372093</data>
    </edge>
    <edge source="n11" target="n37">
      <data key="e_value">0.145945945945946</data>
    </edge>
    <edge source="n13" target="n37">
      <data key="e_value">0.119496855345912</data>
    </edge>
    <edge source="n16" target="n37">
      <data key="e_value">0.107784431137725</data>
    </edge>
    <edge source="n17" target="n37">
      <data key="e_value">0.288135593220339</data>
    </edge>
    <edge source="n18" target="n37">
      <data key="e_value">0.295454545454545</data>
    </edge>
    <edge source="n21" target="n37">
      <data key="e_value">0.105882352941176</data>
    </edge>
    <edge source="n28" target="n37">
      <data key="e_value">0.159183673469388</data>
    </edge>
    <edge source="n1" target="n38">
      <data key="e_value">0.185567010309278</data>
    </edge>
    <edge source="n3" target="n38">
      <data key="e_value">0.136363636363636</data>
    </edge>
    <edge source="n7" target="n38">
      <data key="e_value">0.191489361702128</data>
    </edge>
    <edge source="n25" target="n38">
      <data key="e_value">0.31</data>
    </edge>
    <edge source="n12" target="n39">
      <data key="e_value">0.164383561643836</data>
    </edge>
    <edge source="n28" target="n39">
      <data key="e_value">0.122047244094488</data>
    </edge>
    <edge source="n4" target="n40">
      <data key="e_value">0.330708661417323</data>
    </edge>
    <edge source="n5" target="n40">
      <data key="e_value">0.185185185185185</data>
    </edge>
    <edge source="n8" target="n40">
      <data key="e_value">0.114649681528662</data>
    </edge>
    <edge source="n9" target="n40">
      <data key="e_value">0.122605363984674</data>
    </edge>
    <edge source="n11" target="n40">
      <data key="e_value">0.136904761904762</data>
    </edge>
    <edge source="n13" target="n40">
      <data key="e_value">0.105633802816901</data>
    </edge>
    <edge source="n16" target="n40">
      <data key="e_value">0.271317829457364</data>
    </edge>
    <edge source="n17" target="n40">
      <data key="e_value">0.131147540983607</data>
    </edge>
    <edge source="n18" target="n40">
      <data key="e_value">0.131147540983607</data>
    </edge>
    <edge source="n26" target="n40">
      <data key="e_value">0.15929203539823</data>
    </edge>
    <edge source="n27" target="n40">
      <data key="e_value">0.160194174757282</data>
    </edge>
    <edge source="n2" target="n41">
      <data key="e_value">0.15</data>
    </edge>
    <edge source="n24" target="n41">
      <data key="e_value">0.125</data>
    </edge>
    <edge source="n33" target="n41">
      <data key="e_value">0.6</data>
    </edge>
    <edge source="n29" target="n42">
      <data key="e_value">0.21875</data>
    </edge>
    <edge source="n28" target="n44">
      <data key="e_value">0.121848739495798</data>
    </edge>
    <edge source="n29" target="n44">
      <data key="e_value">0.296774193548387</data>
    </edge>
    <edge source="n42" target="n44">
      <data key="e_value">0.198347107438017</data>
    </edge>
    <edge source="n4" target="n47">
      <data key="e_value">0.282608695652174</data>
    </edge>
    <edge source="n5" target="n47">
      <data key="e_value">0.208333333333333</data>
    </edge>
    <edge source="n9" target="n47">
      <data key="e_value">0.180392156862745</data>
    </edge>
    <edge source="n11" target="n47">
      <data key="e_value">0.213414634146341</data>
    </edge>
    <edge source="n13" target="n47">
      <data key="e_value">0.23134328358209</data>
    </edge>
    <edge source="n16" target="n47">
      <data key="e_value">0.283582089552239</data>
    </edge>
    <edge source="n17" target="n47">
      <data key="e_value">0.405228758169935</data>
    </edge>
    <edge source="n18" target="n47">
      <data key="e_value">0.378205128205128</data>
    </edge>
    <edge source="n23" target="n47">
      <data key="e_value">0.136690647482014</data>
    </edge>
    <edge source="n26" target="n47">
      <data key="e_value">0.168831168831169</data>
    </edge>
    <edge source="n27" target="n47">
      <data key="e_value">0.199029126213592</data>
    </edge>
    <edge source="n28" target="n47">
      <data key="e_value">0.18859649122807</data>
    </edge>
    <edge source="n37" target="n47">
      <data key="e_value">0.278787878787879</data>
    </edge>
    <edge source="n40" target="n47">
      <data key="e_value">0.137724550898204</data>
    </edge>
    <edge source="n4" target="n48">
      <data key="e_value">0.149377593360996</data>
    </edge>
    <edge source="n5" target="n48">
      <data key="e_value">0.144827586206897</data>
    </edge>
    <edge source="n9" target="n48">
      <data key="e_value">0.152298850574713</data>
    </edge>
    <edge source="n11" target="n48">
      <data key="e_value">0.145593869731801</data>
    </edge>
    <edge source="n13" target="n48">
      <data key="e_value">0.127659574468085</data>
    </edge>
    <edge source="n16" target="n48">
      <data key="e_value">0.162393162393162</data>
    </edge>
    <edge source="n17" target="n48">
      <data key="e_value">0.120996441281139</data>
    </edge>
    <edge source="n18" target="n48">
      <data key="e_value">0.188679245283019</data>
    </edge>
    <edge source="n23" target="n48">
      <data key="e_value">0.178082191780822</data>
    </edge>
    <edge source="n26" target="n48">
      <data key="e_value">0.280276816608997</data>
    </edge>
    <edge source="n27" target="n48">
      <data key="e_value">0.280442804428044</data>
    </edge>
    <edge source="n28" target="n48">
      <data key="e_value">0.152173913043478</data>
    </edge>
    <edge source="n29" target="n48">
      <data key="e_value">0.109090909090909</data>
    </edge>
    <edge source="n40" target="n48">
      <data key="e_value">0.124031007751938</data>
    </edge>
    <edge source="n47" target="n48">
      <data key="e_value">0.182539682539683</data>
    </edge>
    <edge source="n4" target="n49">
      <data key="e_value">0.190789473684211</data>
    </edge>
    <edge source="n5" target="n49">
      <data key="e_value">0.174129353233831</data>
    </edge>
    <edge source="n9" target="n49">
      <data key="e_value">0.109090909090909</data>
    </edge>
    <edge source="n11" target="n49">
      <data key="e_value">0.22289156626506</data>
    </edge>
    <edge source="n13" target="n49">
      <data key="e_value">0.16551724137931</data>
    </edge>
    <edge source="n16" target="n49">
      <data key="e_value">0.222222222222222</data>
    </edge>
    <edge source="n17" target="n49">
      <data key="e_value">0.158730158730159</data>
    </edge>
    <edge source="n18" target="n49">
      <data key="e_value">0.327272727272727</data>
    </edge>
    <edge source="n23" target="n49">
      <data key="e_value">0.218045112781955</data>
    </edge>
    <edge source="n26" target="n49">
      <data key="e_value">0.262672811059908</data>
    </edge>
    <edge source="n27" target="n49">
      <data key="e_value">0.267676767676768</data>
    </edge>
    <edge source="n28" target="n49">
      <data key="e_value">0.206140350877193</data>
    </edge>
    <edge source="n29" target="n49">
      <data key="e_value">0.154696132596685</data>
    </edge>
    <edge source="n37" target="n49">
      <data key="e_value">0.143617021276596</data>
    </edge>
    <edge source="n40" target="n49">
      <data key="e_value">0.114942528735632</data>
    </edge>
    <edge source="n44" target="n49">
      <data key="e_value">0.1</data>
    </edge>
    <edge source="n47" target="n49">
      <data key="e_value">0.246913580246914</data>
    </edge>
    <edge source="n48" target="n49">
      <data key="e_value">0.208</data>
    </edge>
  </graph>
</graphml>
