# Supplementary material for: Tumorigenicity decrease in Bcl-xL deficient MDCK cells ensuring the safety for influenza vaccine production
Source: PLoS One. 2024 Dec 16;19(12):e0311069. doi: 10.1371/journal.pone.0311069 (PMC11649150; doi:10.1371/journal.pone.0311069)
Supplement: S1 File — (ZIP) [file pone.0311069.s002.zip › S2_File/3_KEGG_enrichment/enrichmap/B_vs_A.up_KEGG_enrichment_map.graphml]

<?xml version="1.0" encoding="UTF-8"?>
<graphml xmlns="http://graphml.graphdrawing.org/xmlns"
         xmlns:xsi="http://www.w3.org/2001/XMLSchema-instance"
         xsi:schemaLocation="http://graphml.graphdrawing.org/xmlns
         http://graphml.graphdrawing.org/xmlns/1.0/graphml.xsd">
<!-- Created by igraph -->
  <key id="v_name" for="node" attr.name="name" attr.type="string"/>
  <key id="v_color" for="node" attr.name="color" attr.type="string"/>
  <key id="v_size" for="node" attr.name="size" attr.type="double"/>
  <key id="e_value" for="edge" attr.name="value" attr.type="double"/>
  <graph id="G" edgedefault="undirected">
    <node id="n0">
      <data key="v_name">Cytokine-cytokine receptor interaction</data>
      <data key="v_color">#FFAF00</data>
      <data key="v_size">6.70043971814109</data>
    </node>
    <node id="n1">
      <data key="v_name">Axon guidance</data>
      <data key="v_color">#FFC300</data>
      <data key="v_size">6.32192809488736</data>
    </node>
    <node id="n2">
      <data key="v_name">Primary bile acid biosynthesis</data>
      <data key="v_color">#FFC300</data>
      <data key="v_size">4.58496250072116</data>
    </node>
    <node id="n3">
      <data key="v_name">Glycosaminoglycan biosynthesis - chondroitin sulfate / dermatan sulfate</data>
      <data key="v_color">#FFC800</data>
      <data key="v_size">4.58496250072116</data>
    </node>
    <node id="n4">
      <data key="v_name">Chemokine signaling pathway</data>
      <data key="v_color">#FFCE00</data>
      <data key="v_size">6.16992500144231</data>
    </node>
    <node id="n5">
      <data key="v_name">Glutamatergic synapse</data>
      <data key="v_color">#FFCE00</data>
      <data key="v_size">5.8073549220576</data>
    </node>
    <node id="n6">
      <data key="v_name">Linoleic acid metabolism</data>
      <data key="v_color">#FFD000</data>
      <data key="v_size">4.58496250072116</data>
    </node>
    <node id="n7">
      <data key="v_name">NOD-like receptor signaling pathway</data>
      <data key="v_color">#FFD500</data>
      <data key="v_size">5</data>
    </node>
    <node id="n8">
      <data key="v_name">Salivary secretion</data>
      <data key="v_color">#FFD500</data>
      <data key="v_size">5.32192809488736</data>
    </node>
    <node id="n9">
      <data key="v_name">Calcium signaling pathway</data>
      <data key="v_color">#FFD800</data>
      <data key="v_size">6.16992500144231</data>
    </node>
    <node id="n10">
      <data key="v_name">Protein digestion and absorption</data>
      <data key="v_color">#FFDA00</data>
      <data key="v_size">5.32192809488736</data>
    </node>
    <node id="n11">
      <data key="v_name">Adrenergic signaling in cardiomyocytes</data>
      <data key="v_color">#FFDA00</data>
      <data key="v_size">5.8073549220576</data>
    </node>
    <node id="n12">
      <data key="v_name">Gap junction</data>
      <data key="v_color">#FFDD00</data>
      <data key="v_size">5.32192809488736</data>
    </node>
    <node id="n13">
      <data key="v_name">Steroid hormone biosynthesis</data>
      <data key="v_color">#FFE000</data>
      <data key="v_size">4.58496250072116</data>
    </node>
    <node id="n14">
      <data key="v_name">Circadian entrainment</data>
      <data key="v_color">#FFE000</data>
      <data key="v_size">5.32192809488736</data>
    </node>
    <node id="n15">
      <data key="v_name">Pentose and glucuronate interconversions</data>
      <data key="v_color">#FFE000</data>
      <data key="v_size">4</data>
    </node>
    <node id="n16">
      <data key="v_name">Focal adhesion</data>
      <data key="v_color">#FFE000</data>
      <data key="v_size">6</data>
    </node>
    <node id="n17">
      <data key="v_name">Vascular smooth muscle contraction</data>
      <data key="v_color">#FFE000</data>
      <data key="v_size">5.58496250072116</data>
    </node>
    <node id="n18">
      <data key="v_name">Caffeine metabolism</data>
      <data key="v_color">#FFE200</data>
      <data key="v_size">3</data>
    </node>
    <node id="n19">
      <data key="v_name">Bisphenol degradation</data>
      <data key="v_color">#FFE200</data>
      <data key="v_size">3</data>
    </node>
    <node id="n20">
      <data key="v_name">Hippo signaling pathway -fly</data>
      <data key="v_color">#FFE200</data>
      <data key="v_size">5</data>
    </node>
    <node id="n21">
      <data key="v_name">Thyroid hormone synthesis</data>
      <data key="v_color">#FFE200</data>
      <data key="v_size">5</data>
    </node>
    <node id="n22">
      <data key="v_name">MAPK signaling pathway</data>
      <data key="v_color">#FFE200</data>
      <data key="v_size">6.16992500144231</data>
    </node>
    <node id="n23">
      <data key="v_name">Ovarian Steroidogenesis</data>
      <data key="v_color">#FFE200</data>
      <data key="v_size">4.58496250072116</data>
    </node>
    <node id="n24">
      <data key="v_name">Toll and Imd signaling pathway</data>
      <data key="v_color">#FFE200</data>
      <data key="v_size">4.58496250072116</data>
    </node>
    <node id="n25">
      <data key="v_name">Histidine metabolism</data>
      <data key="v_color">#FFE200</data>
      <data key="v_size">4</data>
    </node>
    <node id="n26">
      <data key="v_name">alpha-Linolenic acid metabolism</data>
      <data key="v_color">#FFE200</data>
      <data key="v_size">4</data>
    </node>
    <node id="n27">
      <data key="v_name">Cell adhesion molecules (CAMs)</data>
      <data key="v_color">#FFE200</data>
      <data key="v_size">5.58496250072116</data>
    </node>
    <node id="n28">
      <data key="v_name">Vitamin digestion and absorption</data>
      <data key="v_color">#FFE500</data>
      <data key="v_size">4</data>
    </node>
    <node id="n29">
      <data key="v_name">Serotonergic synapse</data>
      <data key="v_color">#FFE500</data>
      <data key="v_size">5.32192809488736</data>
    </node>
    <node id="n30">
      <data key="v_name">Leukocyte transendothelial migration</data>
      <data key="v_color">#FFE500</data>
      <data key="v_size">5.32192809488736</data>
    </node>
    <node id="n31">
      <data key="v_name">Complement and coagulation cascades</data>
      <data key="v_color">#FFE500</data>
      <data key="v_size">5</data>
    </node>
    <node id="n32">
      <data key="v_name">Aldosterone synthesis and secretion</data>
      <data key="v_color">#FFE500</data>
      <data key="v_size">5</data>
    </node>
    <node id="n33">
      <data key="v_name">Rap1 signaling pathway</data>
      <data key="v_color">#FFE500</data>
      <data key="v_size">6</data>
    </node>
    <node id="n34">
      <data key="v_name">Oxytocin signaling pathway</data>
      <data key="v_color">#FFE700</data>
      <data key="v_size">5.58496250072116</data>
    </node>
    <node id="n35">
      <data key="v_name">Sphingolipid signaling pathway</data>
      <data key="v_color">#FFE700</data>
      <data key="v_size">5.32192809488736</data>
    </node>
    <node id="n36">
      <data key="v_name">Platelet activation</data>
      <data key="v_color">#FFE700</data>
      <data key="v_size">5.32192809488736</data>
    </node>
    <node id="n37">
      <data key="v_name">Circadian rhythm - fly</data>
      <data key="v_color">#FFE700</data>
      <data key="v_size">3</data>
    </node>
    <node id="n38">
      <data key="v_name">GABAergic synapse</data>
      <data key="v_color">#FFE700</data>
      <data key="v_size">5</data>
    </node>
    <node id="n39">
      <data key="v_name">Hematopoietic cell lineage</data>
      <data key="v_color">#FFE700</data>
      <data key="v_size">5</data>
    </node>
    <node id="n40">
      <data key="v_name">Pancreatic secretion</data>
      <data key="v_color">#FFE700</data>
      <data key="v_size">5</data>
    </node>
    <node id="n41">
      <data key="v_name">cAMP signaling pathway</data>
      <data key="v_color">#FFEA00</data>
      <data key="v_size">5.8073549220576</data>
    </node>
    <node id="n42">
      <data key="v_name">Long-term depression</data>
      <data key="v_color">#FFEA00</data>
      <data key="v_size">4.58496250072116</data>
    </node>
    <node id="n43">
      <data key="v_name">Arachidonic acid metabolism</data>
      <data key="v_color">#FFEA00</data>
      <data key="v_size">4.58496250072116</data>
    </node>
    <node id="n44">
      <data key="v_name">Other types of O-glycan biosynthesis</data>
      <data key="v_color">#FFEA00</data>
      <data key="v_size">4</data>
    </node>
    <node id="n45">
      <data key="v_name">cGMP - PKG signaling pathway</data>
      <data key="v_color">#FFEA00</data>
      <data key="v_size">5.58496250072116</data>
    </node>
    <node id="n46">
      <data key="v_name">Fructose and mannose metabolism</data>
      <data key="v_color">#FFEC00</data>
      <data key="v_size">4</data>
    </node>
    <node id="n47">
      <data key="v_name">Renin secretion</data>
      <data key="v_color">#FFEC00</data>
      <data key="v_size">4.58496250072116</data>
    </node>
    <node id="n48">
      <data key="v_name">Synaptic vesicle cycle</data>
      <data key="v_color">#FFEC00</data>
      <data key="v_size">4.58496250072116</data>
    </node>
    <node id="n49">
      <data key="v_name">Estrogen signaling pathway</data>
      <data key="v_color">#FFEC00</data>
      <data key="v_size">5</data>
    </node>
    <edge source="n0" target="n4">
      <data key="e_value">0.129310344827586</data>
    </edge>
    <edge source="n4" target="n5">
      <data key="e_value">0.185185185185185</data>
    </edge>
    <edge source="n5" target="n8">
      <data key="e_value">0.14792899408284</data>
    </edge>
    <edge source="n5" target="n9">
      <data key="e_value">0.131672597864769</data>
    </edge>
    <edge source="n8" target="n9">
      <data key="e_value">0.186440677966102</data>
    </edge>
    <edge source="n4" target="n11">
      <data key="e_value">0.118881118881119</data>
    </edge>
    <edge source="n5" target="n11">
      <data key="e_value">0.113924050632911</data>
    </edge>
    <edge source="n8" target="n11">
      <data key="e_value">0.248618784530387</data>
    </edge>
    <edge source="n9" target="n11">
      <data key="e_value">0.151315789473684</data>
    </edge>
    <edge source="n4" target="n12">
      <data key="e_value">0.134199134199134</data>
    </edge>
    <edge source="n5" target="n12">
      <data key="e_value">0.183908045977011</data>
    </edge>
    <edge source="n8" target="n12">
      <data key="e_value">0.235294117647059</data>
    </edge>
    <edge source="n9" target="n12">
      <data key="e_value">0.131782945736434</data>
    </edge>
    <edge source="n11" target="n12">
      <data key="e_value">0.122641509433962</data>
    </edge>
    <edge source="n4" target="n14">
      <data key="e_value">0.18859649122807</data>
    </edge>
    <edge source="n5" target="n14">
      <data key="e_value">0.405228758169935</data>
    </edge>
    <edge source="n8" target="n14">
      <data key="e_value">0.282608695652174</data>
    </edge>
    <edge source="n9" target="n14">
      <data key="e_value">0.180392156862745</data>
    </edge>
    <edge source="n11" target="n14">
      <data key="e_value">0.199029126213592</data>
    </edge>
    <edge source="n12" target="n14">
      <data key="e_value">0.227272727272727</data>
    </edge>
    <edge source="n4" target="n16">
      <data key="e_value">0.140672782874618</data>
    </edge>
    <edge source="n5" target="n17">
      <data key="e_value">0.158139534883721</data>
    </edge>
    <edge source="n6" target="n17">
      <data key="e_value">0.112676056338028</data>
    </edge>
    <edge source="n8" target="n17">
      <data key="e_value">0.241176470588235</data>
    </edge>
    <edge source="n9" target="n17">
      <data key="e_value">0.167247386759582</data>
    </edge>
    <edge source="n11" target="n17">
      <data key="e_value">0.16597510373444</data>
    </edge>
    <edge source="n12" target="n17">
      <data key="e_value">0.192513368983957</data>
    </edge>
    <edge source="n14" target="n17">
      <data key="e_value">0.208333333333333</data>
    </edge>
    <edge source="n5" target="n21">
      <data key="e_value">0.152439024390244</data>
    </edge>
    <edge source="n8" target="n21">
      <data key="e_value">0.279661016949153</data>
    </edge>
    <edge source="n11" target="n21">
      <data key="e_value">0.207650273224044</data>
    </edge>
    <edge source="n12" target="n21">
      <data key="e_value">0.181159420289855</data>
    </edge>
    <edge source="n14" target="n21">
      <data key="e_value">0.170068027210884</data>
    </edge>
    <edge source="n17" target="n21">
      <data key="e_value">0.138121546961326</data>
    </edge>
    <edge source="n4" target="n22">
      <data key="e_value">0.101063829787234</data>
    </edge>
    <edge source="n11" target="n22">
      <data key="e_value">0.104815864022663</data>
    </edge>
    <edge source="n16" target="n22">
      <data key="e_value">0.1075</data>
    </edge>
    <edge source="n5" target="n23">
      <data key="e_value">0.133802816901408</data>
    </edge>
    <edge source="n8" target="n23">
      <data key="e_value">0.128440366972477</data>
    </edge>
    <edge source="n12" target="n23">
      <data key="e_value">0.115702479338843</data>
    </edge>
    <edge source="n13" target="n23">
      <data key="e_value">0.131578947368421</data>
    </edge>
    <edge source="n14" target="n23">
      <data key="e_value">0.107692307692308</data>
    </edge>
    <edge source="n17" target="n23">
      <data key="e_value">0.119496855345912</data>
    </edge>
    <edge source="n21" target="n23">
      <data key="e_value">0.145631067961165</data>
    </edge>
    <edge source="n7" target="n24">
      <data key="e_value">0.185185185185185</data>
    </edge>
    <edge source="n6" target="n26">
      <data key="e_value">0.620689655172414</data>
    </edge>
    <edge source="n17" target="n26">
      <data key="e_value">0.115107913669065</data>
    </edge>
    <edge source="n4" target="n29">
      <data key="e_value">0.159183673469388</data>
    </edge>
    <edge source="n5" target="n29">
      <data key="e_value">0.288135593220339</data>
    </edge>
    <edge source="n12" target="n29">
      <data key="e_value">0.160919540229885</data>
    </edge>
    <edge source="n14" target="n29">
      <data key="e_value">0.278787878787879</data>
    </edge>
    <edge source="n17" target="n29">
      <data key="e_value">0.13953488372093</data>
    </edge>
    <edge source="n4" target="n30">
      <data key="e_value">0.122047244094488</data>
    </edge>
    <edge source="n16" target="n30">
      <data key="e_value">0.162962962962963</data>
    </edge>
    <edge source="n27" target="n30">
      <data key="e_value">0.164383561643836</data>
    </edge>
    <edge source="n5" target="n32">
      <data key="e_value">0.158823529411765</data>
    </edge>
    <edge source="n8" target="n32">
      <data key="e_value">0.251968503937008</data>
    </edge>
    <edge source="n9" target="n32">
      <data key="e_value">0.189075630252101</data>
    </edge>
    <edge source="n11" target="n32">
      <data key="e_value">0.251366120218579</data>
    </edge>
    <edge source="n12" target="n32">
      <data key="e_value">0.179310344827586</data>
    </edge>
    <edge source="n14" target="n32">
      <data key="e_value">0.294964028776978</data>
    </edge>
    <edge source="n17" target="n32">
      <data key="e_value">0.229885057471264</data>
    </edge>
    <edge source="n21" target="n32">
      <data key="e_value">0.294117647058824</data>
    </edge>
    <edge source="n23" target="n32">
      <data key="e_value">0.177570093457944</data>
    </edge>
    <edge source="n29" target="n32">
      <data key="e_value">0.109195402298851</data>
    </edge>
    <edge source="n4" target="n33">
      <data key="e_value">0.163204747774481</data>
    </edge>
    <edge source="n9" target="n33">
      <data key="e_value">0.119363395225464</data>
    </edge>
    <edge source="n11" target="n33">
      <data key="e_value">0.15</data>
    </edge>
    <edge source="n12" target="n33">
      <data key="e_value">0.156716417910448</data>
    </edge>
    <edge source="n14" target="n33">
      <data key="e_value">0.127208480565371</data>
    </edge>
    <edge source="n16" target="n33">
      <data key="e_value">0.179271708683473</data>
    </edge>
    <edge source="n17" target="n33">
      <data key="e_value">0.113564668769716</data>
    </edge>
    <edge source="n22" target="n33">
      <data key="e_value">0.163727959697733</data>
    </edge>
    <edge source="n30" target="n33">
      <data key="e_value">0.136518771331058</data>
    </edge>
    <edge source="n32" target="n33">
      <data key="e_value">0.11070110701107</data>
    </edge>
    <edge source="n1" target="n34">
      <data key="e_value">0.107023411371237</data>
    </edge>
    <edge source="n4" target="n34">
      <data key="e_value">0.131944444444444</data>
    </edge>
    <edge source="n5" target="n34">
      <data key="e_value">0.194690265486726</data>
    </edge>
    <edge source="n8" target="n34">
      <data key="e_value">0.195876288659794</data>
    </edge>
    <edge source="n9" target="n34">
      <data key="e_value">0.182724252491694</data>
    </edge>
    <edge source="n11" target="n34">
      <data key="e_value">0.274261603375527</data>
    </edge>
    <edge source="n12" target="n34">
      <data key="e_value">0.22</data>
    </edge>
    <edge source="n14" target="n34">
      <data key="e_value">0.277777777777778</data>
    </edge>
    <edge source="n16" target="n34">
      <data key="e_value">0.109375</data>
    </edge>
    <edge source="n17" target="n34">
      <data key="e_value">0.310502283105023</data>
    </edge>
    <edge source="n21" target="n34">
      <data key="e_value">0.123762376237624</data>
    </edge>
    <edge source="n22" target="n34">
      <data key="e_value">0.147826086956522</data>
    </edge>
    <edge source="n23" target="n34">
      <data key="e_value">0.111731843575419</data>
    </edge>
    <edge source="n29" target="n34">
      <data key="e_value">0.176991150442478</data>
    </edge>
    <edge source="n32" target="n34">
      <data key="e_value">0.236842105263158</data>
    </edge>
    <edge source="n33" target="n34">
      <data key="e_value">0.154320987654321</data>
    </edge>
    <edge source="n4" target="n35">
      <data key="e_value">0.138996138996139</data>
    </edge>
    <edge source="n11" target="n35">
      <data key="e_value">0.193832599118943</data>
    </edge>
    <edge source="n16" target="n35">
      <data key="e_value">0.11340206185567</data>
    </edge>
    <edge source="n22" target="n35">
      <data key="e_value">0.106060606060606</data>
    </edge>
    <edge source="n30" target="n35">
      <data key="e_value">0.102803738317757</data>
    </edge>
    <edge source="n33" target="n35">
      <data key="e_value">0.132013201320132</data>
    </edge>
    <edge source="n34" target="n35">
      <data key="e_value">0.116935483870968</data>
    </edge>
    <edge source="n4" target="n36">
      <data key="e_value">0.170634920634921</data>
    </edge>
    <edge source="n5" target="n36">
      <data key="e_value">0.154589371980676</data>
    </edge>
    <edge source="n8" target="n36">
      <data key="e_value">0.161849710982659</data>
    </edge>
    <edge source="n9" target="n36">
      <data key="e_value">0.105442176870748</data>
    </edge>
    <edge source="n11" target="n36">
      <data key="e_value">0.18859649122807</data>
    </edge>
    <edge source="n12" target="n36">
      <data key="e_value">0.189944134078212</data>
    </edge>
    <edge source="n14" target="n36">
      <data key="e_value">0.168421052631579</data>
    </edge>
    <edge source="n16" target="n36">
      <data key="e_value">0.157142857142857</data>
    </edge>
    <edge source="n17" target="n36">
      <data key="e_value">0.236714975845411</data>
    </edge>
    <edge source="n21" target="n36">
      <data key="e_value">0.126436781609195</data>
    </edge>
    <edge source="n23" target="n36">
      <data key="e_value">0.12751677852349</data>
    </edge>
    <edge source="n29" target="n36">
      <data key="e_value">0.108490566037736</data>
    </edge>
    <edge source="n30" target="n36">
      <data key="e_value">0.123809523809524</data>
    </edge>
    <edge source="n32" target="n36">
      <data key="e_value">0.12707182320442</data>
    </edge>
    <edge source="n33" target="n36">
      <data key="e_value">0.203508771929825</data>
    </edge>
    <edge source="n34" target="n36">
      <data key="e_value">0.259090909090909</data>
    </edge>
    <edge source="n35" target="n36">
      <data key="e_value">0.160377358490566</data>
    </edge>
    <edge source="n4" target="n38">
      <data key="e_value">0.169642857142857</data>
    </edge>
    <edge source="n5" target="n38">
      <data key="e_value">0.320512820512821</data>
    </edge>
    <edge source="n8" target="n38">
      <data key="e_value">0.105263157894737</data>
    </edge>
    <edge source="n12" target="n38">
      <data key="e_value">0.125</data>
    </edge>
    <edge source="n14" target="n38">
      <data key="e_value">0.294520547945205</data>
    </edge>
    <edge source="n21" target="n38">
      <data key="e_value">0.108843537414966</data>
    </edge>
    <edge source="n23" target="n38">
      <data key="e_value">0.10655737704918</data>
    </edge>
    <edge source="n29" target="n38">
      <data key="e_value">0.246913580246914</data>
    </edge>
    <edge source="n32" target="n38">
      <data key="e_value">0.132450331125828</data>
    </edge>
    <edge source="n34" target="n38">
      <data key="e_value">0.119266055045872</data>
    </edge>
    <edge source="n0" target="n39">
      <data key="e_value">0.110320284697509</data>
    </edge>
    <edge source="n5" target="n40">
      <data key="e_value">0.131147540983607</data>
    </edge>
    <edge source="n8" target="n40">
      <data key="e_value">0.330708661417323</data>
    </edge>
    <edge source="n9" target="n40">
      <data key="e_value">0.122605363984674</data>
    </edge>
    <edge source="n10" target="n40">
      <data key="e_value">0.114649681528662</data>
    </edge>
    <edge source="n11" target="n40">
      <data key="e_value">0.160194174757282</data>
    </edge>
    <edge source="n12" target="n40">
      <data key="e_value">0.145569620253165</data>
    </edge>
    <edge source="n14" target="n40">
      <data key="e_value">0.137724550898204</data>
    </edge>
    <edge source="n17" target="n40">
      <data key="e_value">0.185185185185185</data>
    </edge>
    <edge source="n21" target="n40">
      <data key="e_value">0.233082706766917</data>
    </edge>
    <edge source="n32" target="n40">
      <data key="e_value">0.154362416107383</data>
    </edge>
    <edge source="n34" target="n40">
      <data key="e_value">0.118721461187215</data>
    </edge>
    <edge source="n36" target="n40">
      <data key="e_value">0.120418848167539</data>
    </edge>
    <edge source="n4" target="n41">
      <data key="e_value">0.152173913043478</data>
    </edge>
    <edge source="n5" target="n41">
      <data key="e_value">0.120996441281139</data>
    </edge>
    <edge source="n8" target="n41">
      <data key="e_value">0.149377593360996</data>
    </edge>
    <edge source="n9" target="n41">
      <data key="e_value">0.152298850574713</data>
    </edge>
    <edge source="n11" target="n41">
      <data key="e_value">0.280442804428044</data>
    </edge>
    <edge source="n14" target="n41">
      <data key="e_value">0.182539682539683</data>
    </edge>
    <edge source="n16" target="n41">
      <data key="e_value">0.10803324099723</data>
    </edge>
    <edge source="n17" target="n41">
      <data key="e_value">0.144827586206897</data>
    </edge>
    <edge source="n21" target="n41">
      <data key="e_value">0.12396694214876</data>
    </edge>
    <edge source="n32" target="n41">
      <data key="e_value">0.171548117154812</data>
    </edge>
    <edge source="n33" target="n41">
      <data key="e_value">0.163888888888889</data>
    </edge>
    <edge source="n34" target="n41">
      <data key="e_value">0.196610169491525</data>
    </edge>
    <edge source="n35" target="n41">
      <data key="e_value">0.118055555555556</data>
    </edge>
    <edge source="n36" target="n41">
      <data key="e_value">0.15</data>
    </edge>
    <edge source="n40" target="n41">
      <data key="e_value">0.124031007751938</data>
    </edge>
    <edge source="n5" target="n42">
      <data key="e_value">0.19047619047619</data>
    </edge>
    <edge source="n8" target="n42">
      <data key="e_value">0.161016949152542</data>
    </edge>
    <edge source="n12" target="n42">
      <data key="e_value">0.26271186440678</data>
    </edge>
    <edge source="n14" target="n42">
      <data key="e_value">0.215384615384615</data>
    </edge>
    <edge source="n17" target="n42">
      <data key="e_value">0.2</data>
    </edge>
    <edge source="n21" target="n42">
      <data key="e_value">0.1</data>
    </edge>
    <edge source="n29" target="n42">
      <data key="e_value">0.221428571428571</data>
    </edge>
    <edge source="n32" target="n42">
      <data key="e_value">0.102362204724409</data>
    </edge>
    <edge source="n34" target="n42">
      <data key="e_value">0.189944134078212</data>
    </edge>
    <edge source="n35" target="n42">
      <data key="e_value">0.159235668789809</data>
    </edge>
    <edge source="n36" target="n42">
      <data key="e_value">0.174193548387097</data>
    </edge>
    <edge source="n6" target="n43">
      <data key="e_value">0.370967741935484</data>
    </edge>
    <edge source="n17" target="n43">
      <data key="e_value">0.102857142857143</data>
    </edge>
    <edge source="n26" target="n43">
      <data key="e_value">0.28125</data>
    </edge>
    <edge source="n4" target="n45">
      <data key="e_value">0.120915032679739</data>
    </edge>
    <edge source="n5" target="n45">
      <data key="e_value">0.12109375</data>
    </edge>
    <edge source="n8" target="n45">
      <data key="e_value">0.257575757575758</data>
    </edge>
    <edge source="n9" target="n45">
      <data key="e_value">0.226973684210526</data>
    </edge>
    <edge source="n11" target="n45">
      <data key="e_value">0.312757201646091</data>
    </edge>
    <edge source="n12" target="n45">
      <data key="e_value">0.154867256637168</data>
    </edge>
    <edge source="n14" target="n45">
      <data key="e_value">0.168831168831169</data>
    </edge>
    <edge source="n17" target="n45">
      <data key="e_value">0.304721030042918</data>
    </edge>
    <edge source="n21" target="n45">
      <data key="e_value">0.178743961352657</data>
    </edge>
    <edge source="n32" target="n45">
      <data key="e_value">0.217391304347826</data>
    </edge>
    <edge source="n33" target="n45">
      <data key="e_value">0.136627906976744</data>
    </edge>
    <edge source="n34" target="n45">
      <data key="e_value">0.294820717131474</data>
    </edge>
    <edge source="n35" target="n45">
      <data key="e_value">0.13953488372093</data>
    </edge>
    <edge source="n36" target="n45">
      <data key="e_value">0.235294117647059</data>
    </edge>
    <edge source="n40" target="n45">
      <data key="e_value">0.15929203539823</data>
    </edge>
    <edge source="n41" target="n45">
      <data key="e_value">0.280276816608997</data>
    </edge>
    <edge source="n42" target="n45">
      <data key="e_value">0.121951219512195</data>
    </edge>
    <edge source="n5" target="n47">
      <data key="e_value">0.144654088050314</data>
    </edge>
    <edge source="n8" target="n47">
      <data key="e_value">0.252173913043478</data>
    </edge>
    <edge source="n9" target="n47">
      <data key="e_value">0.155172413793103</data>
    </edge>
    <edge source="n11" target="n47">
      <data key="e_value">0.150537634408602</data>
    </edge>
    <edge source="n12" target="n47">
      <data key="e_value">0.164179104477612</data>
    </edge>
    <edge source="n14" target="n47">
      <data key="e_value">0.23134328358209</data>
    </edge>
    <edge source="n17" target="n47">
      <data key="e_value">0.198795180722892</data>
    </edge>
    <edge source="n21" target="n47">
      <data key="e_value">0.112</data>
    </edge>
    <edge source="n29" target="n47">
      <data key="e_value">0.119496855345912</data>
    </edge>
    <edge source="n32" target="n47">
      <data key="e_value">0.235294117647059</data>
    </edge>
    <edge source="n34" target="n47">
      <data key="e_value">0.208791208791209</data>
    </edge>
    <edge source="n36" target="n47">
      <data key="e_value">0.131736526946108</data>
    </edge>
    <edge source="n40" target="n47">
      <data key="e_value">0.105633802816901</data>
    </edge>
    <edge source="n41" target="n47">
      <data key="e_value">0.127659574468085</data>
    </edge>
    <edge source="n42" target="n47">
      <data key="e_value">0.157407407407407</data>
    </edge>
    <edge source="n45" target="n47">
      <data key="e_value">0.234375</data>
    </edge>
    <edge source="n4" target="n49">
      <data key="e_value">0.206140350877193</data>
    </edge>
    <edge source="n5" target="n49">
      <data key="e_value">0.158730158730159</data>
    </edge>
    <edge source="n8" target="n49">
      <data key="e_value">0.190789473684211</data>
    </edge>
    <edge source="n9" target="n49">
      <data key="e_value">0.109090909090909</data>
    </edge>
    <edge source="n11" target="n49">
      <data key="e_value">0.267676767676768</data>
    </edge>
    <edge source="n12" target="n49">
      <data key="e_value">0.245161290322581</data>
    </edge>
    <edge source="n14" target="n49">
      <data key="e_value">0.246913580246914</data>
    </edge>
    <edge source="n17" target="n49">
      <data key="e_value">0.174129353233831</data>
    </edge>
    <edge source="n21" target="n49">
      <data key="e_value">0.230769230769231</data>
    </edge>
    <edge source="n23" target="n49">
      <data key="e_value">0.104477611940299</data>
    </edge>
    <edge source="n29" target="n49">
      <data key="e_value">0.143617021276596</data>
    </edge>
    <edge source="n32" target="n49">
      <data key="e_value">0.268965517241379</data>
    </edge>
    <edge source="n33" target="n49">
      <data key="e_value">0.183150183150183</data>
    </edge>
    <edge source="n34" target="n49">
      <data key="e_value">0.278606965174129</data>
    </edge>
    <edge source="n35" target="n49">
      <data key="e_value">0.147208121827411</data>
    </edge>
    <edge source="n36" target="n49">
      <data key="e_value">0.221621621621622</data>
    </edge>
    <edge source="n38" target="n49">
      <data key="e_value">0.122093023255814</data>
    </edge>
    <edge source="n40" target="n49">
      <data key="e_value">0.114942528735632</data>
    </edge>
    <edge source="n41" target="n49">
      <data key="e_value">0.208</data>
    </edge>
    <edge source="n42" target="n49">
      <data key="e_value">0.157142857142857</data>
    </edge>
    <edge source="n45" target="n49">
      <data key="e_value">0.262672811059908</data>
    </edge>
    <edge source="n47" target="n49">
      <data key="e_value">0.16551724137931</data>
    </edge>
  </graph>
</graphml>
