# Supplementary material for: Tumorigenicity decrease in Bcl-xL deficient MDCK cells ensuring the safety for influenza vaccine production
Source: PLoS One. 2024 Dec 16;19(12):e0311069. doi: 10.1371/journal.pone.0311069 (PMC11649150; doi:10.1371/journal.pone.0311069)
Supplement: S1 File — (ZIP) [file pone.0311069.s002.zip › S2_File/3_KEGG_enrichment/enrichmap/union.DE_gene.subcluster1_KEGG_enrichment_map.graphml]

<?xml version="1.0" encoding="UTF-8"?>
<graphml xmlns="http://graphml.graphdrawing.org/xmlns"
         xmlns:xsi="http://www.w3.org/2001/XMLSchema-instance"
         xsi:schemaLocation="http://graphml.graphdrawing.org/xmlns
         http://graphml.graphdrawing.org/xmlns/1.0/graphml.xsd">
<!-- Created by igraph -->
  <key id="v_name" for="node" attr.name="name" attr.type="string"/>
  <key id="v_color" for="node" attr.name="color" attr.type="string"/>
  <key id="v_size" for="node" attr.name="size" attr.type="double"/>
  <key id="e_value" for="edge" attr.name="value" attr.type="double"/>
  <graph id="G" edgedefault="undirected">
    <node id="n0">
      <data key="v_name">Arachidonic acid metabolism</data>
      <data key="v_color">#FFAA00</data>
      <data key="v_size">5.58496250072116</data>
    </node>
    <node id="n1">
      <data key="v_name">Linoleic acid metabolism</data>
      <data key="v_color">#FFAF00</data>
      <data key="v_size">5</data>
    </node>
    <node id="n2">
      <data key="v_name">Retinol metabolism</data>
      <data key="v_color">#FFC600</data>
      <data key="v_size">5</data>
    </node>
    <node id="n3">
      <data key="v_name">alpha-Linolenic acid metabolism</data>
      <data key="v_color">#FFC600</data>
      <data key="v_size">4.58496250072116</data>
    </node>
    <node id="n4">
      <data key="v_name">Inflammatory mediator regulation of TRP channels</data>
      <data key="v_color">#FFC600</data>
      <data key="v_size">5.58496250072116</data>
    </node>
    <node id="n5">
      <data key="v_name">Cytokine-cytokine receptor interaction</data>
      <data key="v_color">#FFCB00</data>
      <data key="v_size">6.16992500144231</data>
    </node>
    <node id="n6">
      <data key="v_name">Glycerophospholipid metabolism</data>
      <data key="v_color">#FFD000</data>
      <data key="v_size">5.32192809488736</data>
    </node>
    <node id="n7">
      <data key="v_name">Ascorbate and aldarate metabolism</data>
      <data key="v_color">#FFD300</data>
      <data key="v_size">4</data>
    </node>
    <node id="n8">
      <data key="v_name">Vascular smooth muscle contraction</data>
      <data key="v_color">#FFD500</data>
      <data key="v_size">5.58496250072116</data>
    </node>
    <node id="n9">
      <data key="v_name">Primary bile acid biosynthesis</data>
      <data key="v_color">#FFD800</data>
      <data key="v_size">4</data>
    </node>
    <node id="n10">
      <data key="v_name">Steroid hormone biosynthesis</data>
      <data key="v_color">#FFD800</data>
      <data key="v_size">4.58496250072116</data>
    </node>
    <node id="n11">
      <data key="v_name">Starch and sucrose metabolism</data>
      <data key="v_color">#FFD800</data>
      <data key="v_size">4.58496250072116</data>
    </node>
    <node id="n12">
      <data key="v_name">Ether lipid metabolism</data>
      <data key="v_color">#FFD800</data>
      <data key="v_size">4.58496250072116</data>
    </node>
    <node id="n13">
      <data key="v_name">Aflatoxin biosynthesis</data>
      <data key="v_color">#FFDA00</data>
      <data key="v_size">3</data>
    </node>
    <node id="n14">
      <data key="v_name">Pantothenate and CoA biosynthesis</data>
      <data key="v_color">#FFDA00</data>
      <data key="v_size">4</data>
    </node>
    <node id="n15">
      <data key="v_name">Serotonergic synapse</data>
      <data key="v_color">#FFDA00</data>
      <data key="v_size">5.32192809488736</data>
    </node>
    <node id="n16">
      <data key="v_name">PPAR signaling pathway</data>
      <data key="v_color">#FFDA00</data>
      <data key="v_size">5</data>
    </node>
    <node id="n17">
      <data key="v_name">Pentose and glucuronate interconversions</data>
      <data key="v_color">#FFDA00</data>
      <data key="v_size">4</data>
    </node>
    <node id="n18">
      <data key="v_name">Toll and Imd signaling pathway</data>
      <data key="v_color">#FFDA00</data>
      <data key="v_size">4.58496250072116</data>
    </node>
    <node id="n19">
      <data key="v_name">Glutamatergic synapse</data>
      <data key="v_color">#FFDA00</data>
      <data key="v_size">5.32192809488736</data>
    </node>
    <node id="n20">
      <data key="v_name">Proximal tubule bicarbonate reclamation</data>
      <data key="v_color">#FFDD00</data>
      <data key="v_size">4</data>
    </node>
    <node id="n21">
      <data key="v_name">cAMP signaling pathway</data>
      <data key="v_color">#FFDD00</data>
      <data key="v_size">5.8073549220576</data>
    </node>
    <node id="n22">
      <data key="v_name">Complement and coagulation cascades</data>
      <data key="v_color">#FFDD00</data>
      <data key="v_size">5</data>
    </node>
    <node id="n23">
      <data key="v_name">Protein digestion and absorption</data>
      <data key="v_color">#FFDD00</data>
      <data key="v_size">5</data>
    </node>
    <node id="n24">
      <data key="v_name">NOD-like receptor signaling pathway</data>
      <data key="v_color">#FFDD00</data>
      <data key="v_size">4.58496250072116</data>
    </node>
    <node id="n25">
      <data key="v_name">Caffeine metabolism</data>
      <data key="v_color">#FFDD00</data>
      <data key="v_size">3</data>
    </node>
    <node id="n26">
      <data key="v_name">Bisphenol degradation</data>
      <data key="v_color">#FFDD00</data>
      <data key="v_size">3</data>
    </node>
    <node id="n27">
      <data key="v_name">Drug metabolism - other enzymes</data>
      <data key="v_color">#FFE200</data>
      <data key="v_size">4</data>
    </node>
    <node id="n28">
      <data key="v_name">Cell adhesion molecules (CAMs)</data>
      <data key="v_color">#FFE500</data>
      <data key="v_size">5.32192809488736</data>
    </node>
    <node id="n29">
      <data key="v_name">Glycosphingolipid biosynthesis - lacto and neolacto series</data>
      <data key="v_color">#FFE500</data>
      <data key="v_size">4</data>
    </node>
    <node id="n30">
      <data key="v_name">Phototransduction</data>
      <data key="v_color">#FFE500</data>
      <data key="v_size">4</data>
    </node>
    <node id="n31">
      <data key="v_name">Estrogen signaling pathway</data>
      <data key="v_color">#FFE500</data>
      <data key="v_size">5</data>
    </node>
    <node id="n32">
      <data key="v_name">Adrenergic signaling in cardiomyocytes</data>
      <data key="v_color">#FFE500</data>
      <data key="v_size">5.32192809488736</data>
    </node>
    <node id="n33">
      <data key="v_name">Renin secretion</data>
      <data key="v_color">#FFE500</data>
      <data key="v_size">4.58496250072116</data>
    </node>
    <node id="n34">
      <data key="v_name">TNF signaling pathway</data>
      <data key="v_color">#FFE500</data>
      <data key="v_size">5</data>
    </node>
    <node id="n35">
      <data key="v_name">Synaptic vesicle cycle</data>
      <data key="v_color">#FFE500</data>
      <data key="v_size">4.58496250072116</data>
    </node>
    <node id="n36">
      <data key="v_name">Circadian rhythm - fly</data>
      <data key="v_color">#FFE500</data>
      <data key="v_size">3</data>
    </node>
    <node id="n37">
      <data key="v_name">Phagosome</data>
      <data key="v_color">#FFE700</data>
      <data key="v_size">5.32192809488736</data>
    </node>
    <node id="n38">
      <data key="v_name">Oxytocin signaling pathway</data>
      <data key="v_color">#FFE700</data>
      <data key="v_size">5.32192809488736</data>
    </node>
    <node id="n39">
      <data key="v_name">Calcium signaling pathway</data>
      <data key="v_color">#FFE700</data>
      <data key="v_size">5.58496250072116</data>
    </node>
    <node id="n40">
      <data key="v_name">Leukocyte transendothelial migration</data>
      <data key="v_color">#FFE700</data>
      <data key="v_size">5</data>
    </node>
    <node id="n41">
      <data key="v_name">Gastric acid secretion</data>
      <data key="v_color">#FFE700</data>
      <data key="v_size">4.58496250072116</data>
    </node>
    <node id="n42">
      <data key="v_name">Cholinergic synapse</data>
      <data key="v_color">#FFE700</data>
      <data key="v_size">5</data>
    </node>
    <node id="n43">
      <data key="v_name">Taste transduction</data>
      <data key="v_color">#FFE700</data>
      <data key="v_size">4.58496250072116</data>
    </node>
    <node id="n44">
      <data key="v_name">Glycine, serine and threonine metabolism</data>
      <data key="v_color">#FFEA00</data>
      <data key="v_size">4</data>
    </node>
    <node id="n45">
      <data key="v_name">Salivary secretion</data>
      <data key="v_color">#FFEA00</data>
      <data key="v_size">4.58496250072116</data>
    </node>
    <node id="n46">
      <data key="v_name">Neurotrophin signaling pathway</data>
      <data key="v_color">#FFEA00</data>
      <data key="v_size">5</data>
    </node>
    <node id="n47">
      <data key="v_name">Rap1 signaling pathway</data>
      <data key="v_color">#FFEA00</data>
      <data key="v_size">5.58496250072116</data>
    </node>
    <node id="n48">
      <data key="v_name">Fatty acid degradation</data>
      <data key="v_color">#FFEA00</data>
      <data key="v_size">4</data>
    </node>
    <node id="n49">
      <data key="v_name">Aminobenzoate degradation</data>
      <data key="v_color">#FFEA00</data>
      <data key="v_size">3</data>
    </node>
    <edge source="n0" target="n1">
      <data key="e_value">0.370967741935484</data>
    </edge>
    <edge source="n0" target="n3">
      <data key="e_value">0.28125</data>
    </edge>
    <edge source="n1" target="n3">
      <data key="e_value">0.620689655172414</data>
    </edge>
    <edge source="n0" target="n6">
      <data key="e_value">0.136363636363636</data>
    </edge>
    <edge source="n1" target="n6">
      <data key="e_value">0.185567010309278</data>
    </edge>
    <edge source="n3" target="n6">
      <data key="e_value">0.191489361702128</data>
    </edge>
    <edge source="n0" target="n8">
      <data key="e_value">0.102857142857143</data>
    </edge>
    <edge source="n1" target="n8">
      <data key="e_value">0.112676056338028</data>
    </edge>
    <edge source="n3" target="n8">
      <data key="e_value">0.115107913669065</data>
    </edge>
    <edge source="n4" target="n8">
      <data key="e_value">0.252688172043011</data>
    </edge>
    <edge source="n2" target="n10">
      <data key="e_value">0.166666666666667</data>
    </edge>
    <edge source="n7" target="n10">
      <data key="e_value">0.102040816326531</data>
    </edge>
    <edge source="n7" target="n11">
      <data key="e_value">0.125</data>
    </edge>
    <edge source="n0" target="n12">
      <data key="e_value">0.216867469879518</data>
    </edge>
    <edge source="n1" target="n12">
      <data key="e_value">0.375</data>
    </edge>
    <edge source="n3" target="n12">
      <data key="e_value">0.4</data>
    </edge>
    <edge source="n6" target="n12">
      <data key="e_value">0.31</data>
    </edge>
    <edge source="n8" target="n12">
      <data key="e_value">0.10126582278481</data>
    </edge>
    <edge source="n4" target="n15">
      <data key="e_value">0.145945945945946</data>
    </edge>
    <edge source="n8" target="n15">
      <data key="e_value">0.13953488372093</data>
    </edge>
    <edge source="n7" target="n17">
      <data key="e_value">0.333333333333333</data>
    </edge>
    <edge source="n11" target="n17">
      <data key="e_value">0.176470588235294</data>
    </edge>
    <edge source="n4" target="n19">
      <data key="e_value">0.161290322580645</data>
    </edge>
    <edge source="n8" target="n19">
      <data key="e_value">0.158139534883721</data>
    </edge>
    <edge source="n15" target="n19">
      <data key="e_value">0.288135593220339</data>
    </edge>
    <edge source="n4" target="n21">
      <data key="e_value">0.145593869731801</data>
    </edge>
    <edge source="n8" target="n21">
      <data key="e_value">0.144827586206897</data>
    </edge>
    <edge source="n19" target="n21">
      <data key="e_value">0.120996441281139</data>
    </edge>
    <edge source="n18" target="n24">
      <data key="e_value">0.185185185185185</data>
    </edge>
    <edge source="n7" target="n27">
      <data key="e_value">0.147058823529412</data>
    </edge>
    <edge source="n17" target="n27">
      <data key="e_value">0.153846153846154</data>
    </edge>
    <edge source="n4" target="n31">
      <data key="e_value">0.22289156626506</data>
    </edge>
    <edge source="n8" target="n31">
      <data key="e_value">0.174129353233831</data>
    </edge>
    <edge source="n15" target="n31">
      <data key="e_value">0.143617021276596</data>
    </edge>
    <edge source="n19" target="n31">
      <data key="e_value">0.158730158730159</data>
    </edge>
    <edge source="n21" target="n31">
      <data key="e_value">0.208</data>
    </edge>
    <edge source="n4" target="n32">
      <data key="e_value">0.215686274509804</data>
    </edge>
    <edge source="n8" target="n32">
      <data key="e_value">0.16597510373444</data>
    </edge>
    <edge source="n19" target="n32">
      <data key="e_value">0.113924050632911</data>
    </edge>
    <edge source="n21" target="n32">
      <data key="e_value">0.280442804428044</data>
    </edge>
    <edge source="n31" target="n32">
      <data key="e_value">0.267676767676768</data>
    </edge>
    <edge source="n4" target="n33">
      <data key="e_value">0.152777777777778</data>
    </edge>
    <edge source="n8" target="n33">
      <data key="e_value">0.198795180722892</data>
    </edge>
    <edge source="n15" target="n33">
      <data key="e_value">0.119496855345912</data>
    </edge>
    <edge source="n19" target="n33">
      <data key="e_value">0.144654088050314</data>
    </edge>
    <edge source="n21" target="n33">
      <data key="e_value">0.127659574468085</data>
    </edge>
    <edge source="n31" target="n33">
      <data key="e_value">0.16551724137931</data>
    </edge>
    <edge source="n32" target="n33">
      <data key="e_value">0.150537634408602</data>
    </edge>
    <edge source="n18" target="n34">
      <data key="e_value">0.151515151515152</data>
    </edge>
    <edge source="n21" target="n34">
      <data key="e_value">0.109090909090909</data>
    </edge>
    <edge source="n24" target="n34">
      <data key="e_value">0.21875</data>
    </edge>
    <edge source="n31" target="n34">
      <data key="e_value">0.154696132596685</data>
    </edge>
    <edge source="n32" target="n34">
      <data key="e_value">0.128888888888889</data>
    </edge>
    <edge source="n35" target="n37">
      <data key="e_value">0.145833333333333</data>
    </edge>
    <edge source="n4" target="n38">
      <data key="e_value">0.251231527093596</data>
    </edge>
    <edge source="n8" target="n38">
      <data key="e_value">0.310502283105023</data>
    </edge>
    <edge source="n15" target="n38">
      <data key="e_value">0.176991150442478</data>
    </edge>
    <edge source="n19" target="n38">
      <data key="e_value">0.194690265486726</data>
    </edge>
    <edge source="n21" target="n38">
      <data key="e_value">0.196610169491525</data>
    </edge>
    <edge source="n31" target="n38">
      <data key="e_value">0.278606965174129</data>
    </edge>
    <edge source="n32" target="n38">
      <data key="e_value">0.274261603375527</data>
    </edge>
    <edge source="n33" target="n38">
      <data key="e_value">0.208791208791209</data>
    </edge>
    <edge source="n4" target="n39">
      <data key="e_value">0.161538461538462</data>
    </edge>
    <edge source="n8" target="n39">
      <data key="e_value">0.167247386759582</data>
    </edge>
    <edge source="n19" target="n39">
      <data key="e_value">0.131672597864769</data>
    </edge>
    <edge source="n21" target="n39">
      <data key="e_value">0.152298850574713</data>
    </edge>
    <edge source="n31" target="n39">
      <data key="e_value">0.109090909090909</data>
    </edge>
    <edge source="n32" target="n39">
      <data key="e_value">0.151315789473684</data>
    </edge>
    <edge source="n33" target="n39">
      <data key="e_value">0.155172413793103</data>
    </edge>
    <edge source="n38" target="n39">
      <data key="e_value">0.182724252491694</data>
    </edge>
    <edge source="n28" target="n40">
      <data key="e_value">0.164383561643836</data>
    </edge>
    <edge source="n4" target="n41">
      <data key="e_value">0.262773722627737</data>
    </edge>
    <edge source="n8" target="n41">
      <data key="e_value">0.211764705882353</data>
    </edge>
    <edge source="n15" target="n41">
      <data key="e_value">0.107784431137725</data>
    </edge>
    <edge source="n19" target="n41">
      <data key="e_value">0.173913043478261</data>
    </edge>
    <edge source="n21" target="n41">
      <data key="e_value">0.162393162393162</data>
    </edge>
    <edge source="n31" target="n41">
      <data key="e_value">0.222222222222222</data>
    </edge>
    <edge source="n32" target="n41">
      <data key="e_value">0.241573033707865</data>
    </edge>
    <edge source="n33" target="n41">
      <data key="e_value">0.208695652173913</data>
    </edge>
    <edge source="n38" target="n41">
      <data key="e_value">0.240437158469945</data>
    </edge>
    <edge source="n39" target="n41">
      <data key="e_value">0.175213675213675</data>
    </edge>
    <edge source="n4" target="n42">
      <data key="e_value">0.186813186813187</data>
    </edge>
    <edge source="n8" target="n42">
      <data key="e_value">0.147465437788018</data>
    </edge>
    <edge source="n15" target="n42">
      <data key="e_value">0.295454545454545</data>
    </edge>
    <edge source="n19" target="n42">
      <data key="e_value">0.303370786516854</data>
    </edge>
    <edge source="n21" target="n42">
      <data key="e_value">0.188679245283019</data>
    </edge>
    <edge source="n31" target="n42">
      <data key="e_value">0.327272727272727</data>
    </edge>
    <edge source="n32" target="n42">
      <data key="e_value">0.257142857142857</data>
    </edge>
    <edge source="n33" target="n42">
      <data key="e_value">0.130434782608696</data>
    </edge>
    <edge source="n34" target="n42">
      <data key="e_value">0.121212121212121</data>
    </edge>
    <edge source="n38" target="n42">
      <data key="e_value">0.261682242990654</data>
    </edge>
    <edge source="n39" target="n42">
      <data key="e_value">0.139784946236559</data>
    </edge>
    <edge source="n41" target="n42">
      <data key="e_value">0.219354838709677</data>
    </edge>
    <edge source="n15" target="n43">
      <data key="e_value">0.105882352941176</data>
    </edge>
    <edge source="n4" target="n45">
      <data key="e_value">0.219178082191781</data>
    </edge>
    <edge source="n8" target="n45">
      <data key="e_value">0.241176470588235</data>
    </edge>
    <edge source="n19" target="n45">
      <data key="e_value">0.14792899408284</data>
    </edge>
    <edge source="n21" target="n45">
      <data key="e_value">0.149377593360996</data>
    </edge>
    <edge source="n31" target="n45">
      <data key="e_value">0.190789473684211</data>
    </edge>
    <edge source="n32" target="n45">
      <data key="e_value">0.248618784530387</data>
    </edge>
    <edge source="n33" target="n45">
      <data key="e_value">0.252173913043478</data>
    </edge>
    <edge source="n38" target="n45">
      <data key="e_value">0.195876288659794</data>
    </edge>
    <edge source="n39" target="n45">
      <data key="e_value">0.186440677966102</data>
    </edge>
    <edge source="n41" target="n45">
      <data key="e_value">0.385321100917431</data>
    </edge>
    <edge source="n42" target="n45">
      <data key="e_value">0.14792899408284</data>
    </edge>
    <edge source="n4" target="n46">
      <data key="e_value">0.149484536082474</data>
    </edge>
    <edge source="n21" target="n46">
      <data key="e_value">0.158273381294964</data>
    </edge>
    <edge source="n24" target="n46">
      <data key="e_value">0.101910828025478</data>
    </edge>
    <edge source="n31" target="n46">
      <data key="e_value">0.189473684210526</data>
    </edge>
    <edge source="n32" target="n46">
      <data key="e_value">0.133891213389121</data>
    </edge>
    <edge source="n34" target="n46">
      <data key="e_value">0.156565656565657</data>
    </edge>
    <edge source="n38" target="n46">
      <data key="e_value">0.121457489878543</data>
    </edge>
    <edge source="n42" target="n46">
      <data key="e_value">0.116822429906542</data>
    </edge>
    <edge source="n4" target="n47">
      <data key="e_value">0.155234657039711</data>
    </edge>
    <edge source="n8" target="n47">
      <data key="e_value">0.113564668769716</data>
    </edge>
    <edge source="n21" target="n47">
      <data key="e_value">0.163888888888889</data>
    </edge>
    <edge source="n31" target="n47">
      <data key="e_value">0.183150183150183</data>
    </edge>
    <edge source="n32" target="n47">
      <data key="e_value">0.15</data>
    </edge>
    <edge source="n38" target="n47">
      <data key="e_value">0.154320987654321</data>
    </edge>
    <edge source="n39" target="n47">
      <data key="e_value">0.119363395225464</data>
    </edge>
    <edge source="n40" target="n47">
      <data key="e_value">0.136518771331058</data>
    </edge>
    <edge source="n41" target="n47">
      <data key="e_value">0.114068441064639</data>
    </edge>
    <edge source="n42" target="n47">
      <data key="e_value">0.138983050847458</data>
    </edge>
    <edge source="n46" target="n47">
      <data key="e_value">0.151006711409396</data>
    </edge>
    <edge source="n16" target="n48">
      <data key="e_value">0.2</data>
    </edge>
    <edge source="n26" target="n49">
      <data key="e_value">0.3</data>
    </edge>
  </graph>
</graphml>
