# Supplementary material for: Tumorigenicity decrease in Bcl-xL deficient MDCK cells ensuring the safety for influenza vaccine production
Source: PLoS One. 2024 Dec 16;19(12):e0311069. doi: 10.1371/journal.pone.0311069 (PMC11649150; doi:10.1371/journal.pone.0311069)
Supplement: S1 File — (ZIP) [file pone.0311069.s002.zip › S2_File/3_KEGG_enrichment/enrichment/B_vs_A.down_KEGG_enrichment.xls]

id	Description	Significant	Annotated	Pvalue	Qvalue	Signi_id	Signi_symbol
ko04610	Complement and coagulation cascades	6/76	81/6974	0.000232984927645891	0.0255057183949185	CFB(-4.11851604102),PROS1(-11.4183955325),ITGB2(-5.77788517684),CFD(-3.47954538609),F2(-5.34691837052),TFPI(-11.5496178357)	CFB(-4.11851604102),PROS1(-11.4183955325),ITGB2(-5.77788517684),CFD(-3.47954538609),F2(-5.34691837052),TFPI(-11.5496178357)
ko00830	Retinol metabolism	4/76	43/6974	0.00116496000030722	0.0637662315957635	CYP4A11(-3.00400294791),UGT1A6(-11.4786129062),ALDH1A1(-3.72431030208),CYP4A38(-3.52448648571)	CYP4A11(-3.00400294791),UGT1A6(-11.4786129062),ALDH1A1(-3.72431030208),CYP4A38(-3.52448648571)
ko00590	Arachidonic acid metabolism	4/76	60/6974	0.00400408494325825	0.124019814288017	PLA2G2C(-5.29729082004),CYP4A11(-3.00400294791),PLAAT3(-5.62033705272),CYP4A38(-3.52448648571)	PLA2G2C(-5.29729082004),CYP4A11(-3.00400294791),PLAAT3(-5.62033705272),CYP4A38(-3.52448648571)
ko04750	Inflammatory mediator regulation of TRP channels	5/76	100/6974	0.00453149321436985	0.124019814288017	CYP4A11(-3.00400294791),LOC102153034(-12.8605529066),TRPM8(-4.34051219603),CYP4A38(-3.52448648571),TRPA1(-9.67065624912)	CYP4A11(-3.00400294791),LOC102153034(-12.8605529066),TRPM8(-4.34051219603),CYP4A38(-3.52448648571),TRPA1(-9.67065624912)
ko00053	Ascorbate and aldarate metabolism	2/76	13/6974	0.00845821179141048	0.132555842335028	UGT1A6(-11.4786129062),LOC486100(-5.2525973023)	UGT1A6(-11.4786129062),LOC486100(-5.2525973023)
ko00260	Glycine, serine and threonine metabolism	3/76	39/6974	0.00857813026542377	0.132555842335028	GLDC(-10.8997672647),CHDH(-9.99072327716),DAO(-13.9923418092)	GLDC(-10.8997672647),CHDH(-9.99072327716),DAO(-13.9923418092)
ko04742	Taste transduction	4/76	76/6974	0.00924480743739374	0.132555842335028	HTR1D(-3.78541920625),SCNN1A(-3.01233527022),ENTPD2(-4.88610872627),KCNK5(-4.68794563243)	HTR1D(-3.78541920625),SCNN1A(-3.01233527022),ENTPD2(-4.88610872627),KCNK5(-4.68794563243)
ko00311	Penicillin and cephalosporin biosynthesis	1/76	1/6974	0.0108976197304278	0.132555842335028	DAO(-13.9923418092)	DAO(-13.9923418092)
ko00472	D-Arginine and D-ornithine metabolism	1/76	1/6974	0.0108976197304278	0.132555842335028	DAO(-13.9923418092)	DAO(-13.9923418092)
ko00982	Drug metabolism - cytochrome P450	3/76	47/6974	0.0143050746419577	0.146013540425737	MGST1(-18.0793548796),UGT1A6(-11.4786129062),FMO5(-3.94469650084)	MGST1(-18.0793548796),UGT1A6(-11.4786129062),FMO5(-3.94469650084)
ko04270	Vascular smooth muscle contraction	5/76	133/6974	0.0146715528600861	0.146013540425737	PLA2G2C(-5.29729082004),CYP4A11(-3.00400294791),LOC102153034(-12.8605529066),EDN1(-3.3688451926),CYP4A38(-3.52448648571)	PLA2G2C(-5.29729082004),CYP4A11(-3.00400294791),LOC102153034(-12.8605529066),EDN1(-3.3688451926),CYP4A38(-3.52448648571)
ko00254	Aflatoxin biosynthesis	1/76	2/6974	0.02167802714481	0.197764458163179	ACACB(-3.62155920976)	ACACB(-3.62155920976)
ko00592	alpha-Linolenic acid metabolism	2/76	22/6974	0.0235165046132669	0.19803372305909	PLA2G2C(-5.29729082004),PLAAT3(-5.62033705272)	PLA2G2C(-5.29729082004),PLAAT3(-5.62033705272)
ko04923	Regulation of lipolysis in adipocyte	3/76	59/6974	0.0261449868164315	0.2044420021736	PLAAT3(-5.62033705272),LOC111096471(-4.5808136515),ADRB2(-3.89034642648)	PLAAT3(-5.62033705272),LOC111096471(-4.5808136515),ADRB2(-3.89034642648)
ko00591	Linoleic acid metabolism	2/76	25/6974	0.0299079209761073	0.218275353088783	PLA2G2C(-5.29729082004),PLAAT3(-5.62033705272)	PLA2G2C(-5.29729082004),PLAAT3(-5.62033705272)
ko04924	Renin secretion	3/76	66/6974	0.0348768318595099	0.238630954828225	LOC102153034(-12.8605529066),KCNJ2(-3.03014045346),ADRB2(-3.89034642648)	LOC102153034(-12.8605529066),KCNJ2(-3.03014045346),ADRB2(-3.89034642648)
ko04725	Cholinergic synapse	4/76	116/6974	0.037323620941027	0.239406551286323	CHRNA7(-5.35407409728),KCNJ2(-3.03014045346),ACHE(-4.08323111781),CHRNB4(-3.83664747871)	CHRNA7(-5.35407409728),KCNJ2(-3.03014045346),ACHE(-4.08323111781),CHRNB4(-3.83664747871)
ko00601	Glycosphingolipid biosynthesis - lacto and neolacto series	2/76	29/6974	0.0393639617980396	0.239406551286323	B3GNT3(-12.6352147668),ABO(-12.257268006)	B3GNT3(-12.6352147668),ABO(-12.257268006)
ko04971	Gastric acid secretion	3/76	73/6974	0.0449326559948501	0.258891757532654	LOC102153034(-12.8605529066),KCNJ16(-9.00358537216),KCNJ2(-3.03014045346)	LOC102153034(-12.8605529066),KCNJ16(-9.00358537216),KCNJ2(-3.03014045346)
ko03320	PPAR signaling pathway	3/76	78/6974	0.0529042375924909	0.275791514266619	CYP4A11(-3.00400294791),PLIN5(-11.1083218903),CYP4A38(-3.52448648571)	CYP4A11(-3.00400294791),PLIN5(-11.1083218903),CYP4A38(-3.52448648571)
ko04970	Salivary secretion	3/76	78/6974	0.0529042375924909	0.275791514266619	LOC102153034(-12.8605529066),MUC5B(-8.41006768099),ADRB2(-3.89034642648)	LOC102153034(-12.8605529066),MUC5B(-8.41006768099),ADRB2(-3.89034642648)
ko04975	Fat digestion and absorption	2/76	37/6974	0.0610921928650741	0.298340567389906	PLA2G2C(-5.29729082004),NPC1L1(-5.04542886326)	PLA2G2C(-5.29729082004),NPC1L1(-5.04542886326)
ko04974	Protein digestion and absorption	3/76	84/6974	0.0633070115501389	0.298340567389906	COL27A1(-4.2594877359),COL18A1(-4.40164460747),KCNK5(-4.68794563243)	COL27A1(-4.2594877359),COL18A1(-4.40164460747),KCNK5(-4.68794563243)
ko04514	Cell adhesion molecules (CAMs)	4/76	142/6974	0.0687203766087859	0.298340567389906	ITGB2(-5.77788517684),ITGB8(-4.34248843593),DLA-DRA(-3.27494942529),NECTIN3(-3.32802126335)	ITGB2(-5.77788517684),ITGB8(-4.34248843593),DLA-DRA(-3.27494942529),NECTIN3(-3.32802126335)
ko00500	Starch and sucrose metabolism	2/76	41/6974	0.0731740157995538	0.298340567389906	UGT1A6(-11.4786129062),ENPP3(-3.17918151945)	UGT1A6(-11.4786129062),ENPP3(-3.17918151945)
ko00565	Ether lipid metabolism	2/76	41/6974	0.0731740157995538	0.298340567389906	PLA2G2C(-5.29729082004),PLAAT3(-5.62033705272)	PLA2G2C(-5.29729082004),PLAAT3(-5.62033705272)
ko00564	Glycerophospholipid metabolism	3/76	90/6974	0.0745844254280563	0.298340567389906	PLA2G2C(-5.29729082004),PLAAT3(-5.62033705272),ACHE(-4.08323111781)	PLA2G2C(-5.29729082004),PLAAT3(-5.62033705272),ACHE(-4.08323111781)
ko00071	Fatty acid degradation	2/76	42/6974	0.0763063374285722	0.298340567389906	CYP4A11(-3.00400294791),CYP4A38(-3.52448648571)	CYP4A11(-3.00400294791),CYP4A38(-3.52448648571)
ko04620	Toll-like receptor signaling pathway	3/76	95/6974	0.08461747573231	0.310621077070986	LOC485869(-3.50580800324),CXCL10(-13.7388009038),TLR4(-4.58960504562)	LOC485869(-3.50580800324),CXCL10(-13.7388009038),TLR4(-4.58960504562)
ko04145	Phagosome	4/76	153/6974	0.085122122081953	0.310621077070986	ITGB2(-5.77788517684),CLEC7A(-14.8753820406),DLA-DRA(-3.27494942529),TLR4(-4.58960504562)	ITGB2(-5.77788517684),CLEC7A(-14.8753820406),DLA-DRA(-3.27494942529),TLR4(-4.58960504562)
ko00980	Metabolism of xenobiotics by cytochrome P450	2/76	49/6974	0.0993434902863034	0.350822512386267	MGST1(-18.0793548796),UGT1A6(-11.4786129062)	MGST1(-18.0793548796),UGT1A6(-11.4786129062)
ko04064	NF-kappa B signaling pathway	3/76	104/6974	0.10403450747117	0.355907525559266	BCL2L1(-4.60342312305),LOC485869(-3.50580800324),TLR4(-4.58960504562)	BCL2L1(-4.60342312305),LOC485869(-3.50580800324),TLR4(-4.58960504562)
ko04668	TNF signaling pathway	3/76	106/6974	0.108571994731551	0.360175038343901	EDN1(-3.3688451926),IFGGC1(-3.14983335542),CXCL10(-13.7388009038)	EDN1(-3.3688451926),IFGGC1(-3.14983335542),CXCL10(-13.7388009038)
ko04022	cGMP - PKG signaling pathway	4/76	171/6974	0.115677143416262	0.372458913786107	ATP2A3(-9.12817995224),LOC102153034(-12.8605529066),LOC111096471(-4.5808136515),ADRB2(-3.89034642648)	ATP2A3(-9.12817995224),LOC102153034(-12.8605529066),LOC111096471(-4.5808136515),ADRB2(-3.89034642648)
ko00061	Fatty acid biosynthesis	1/76	13/6974	0.132873158038564	0.415603261233404	ACACB(-3.62155920976)	ACACB(-3.62155920976)
ko00230	Purine metabolism	4/76	185/6974	0.142341612835958	0.421593820920865	ENTPD2(-4.88610872627),FHIT(-3.94319717671),LOC102151128(-3.14736282577),ENPP3(-3.17918151945)	ENTPD2(-4.88610872627),FHIT(-3.94319717671),LOC102151128(-3.14736282577),ENPP3(-3.17918151945)
ko04672	Intestinal immune network for IgA production	2/76	61/6974	0.142490603897773	0.421593820920865	DLA-DRA(-3.27494942529),PIGR(-5.80516062607)	DLA-DRA(-3.27494942529),PIGR(-5.80516062607)
ko00533	Glycosaminoglycan biosynthesis - keratan sulfate	1/76	15/6974	0.151705672475499	0.437046812671797	CHST1(-3.10707221057)	CHST1(-3.10707221057)
ko04626	Plant-pathogen interaction	1/76	16/6974	0.160969987591444	0.451845579204052	LOC102153034(-12.8605529066)	LOC102153034(-12.8605529066)
ko04721	Synaptic vesicle cycle	2/76	67/6974	0.165337492848493	0.452502612006403	UNC13A(-8.97732763088),STX1B(-3.3774028585)	UNC13A(-8.97732763088),STX1B(-3.3774028585)
ko04020	Calcium signaling pathway	4/76	202/6974	0.17766350933943	0.467087982494192	ATP2A3(-9.12817995224),CHRNA7(-5.35407409728),LOC102153034(-12.8605529066),ADRB2(-3.89034642648)	ATP2A3(-9.12817995224),CHRNA7(-5.35407409728),LOC102153034(-12.8605529066),ADRB2(-3.89034642648)
ko00770	Pantothenate and CoA biosynthesis	1/76	18/6974	0.179200100976137	0.467087982494192	ENPP3(-3.17918151945)	ENPP3(-3.17918151945)
ko00040	Pentose and glucuronate interconversions	1/76	19/6974	0.188168012466335	0.471588558537559	UGT1A6(-11.4786129062)	UGT1A6(-11.4786129062)
ko04920	Adipocytokine signaling pathway	2/76	74/6974	0.192732046610351	0.471588558537559	ACACB(-3.62155920976),LOC111096471(-4.5808136515)	ACACB(-3.62155920976),LOC111096471(-4.5808136515)
ko04964	Proximal tubule bicarbonate reclamation	1/76	20/6974	0.197039217506242	0.471588558537559	SLC38A3(-3.21631323952)	SLC38A3(-3.21631323952)
ko04910	Insulin signaling pathway	3/76	142/6974	0.201285668657576	0.471588558537559	ACACB(-3.62155920976),LOC102153034(-12.8605529066),LOC111096471(-4.5808136515)	ACACB(-3.62155920976),LOC102153034(-12.8605529066),LOC111096471(-4.5808136515)
ko04080	Neuroactive ligand-receptor interaction	5/76	287/6974	0.202465664795212	0.471588558537559	HTR1D(-3.78541920625),CHRNA7(-5.35407409728),F2(-5.34691837052),ADRB2(-3.89034642648),CHRNB4(-3.83664747871)	HTR1D(-3.78541920625),CHRNA7(-5.35407409728),F2(-5.34691837052),ADRB2(-3.89034642648),CHRNB4(-3.83664747871)
ko00534	Glycosaminoglycan biosynthesis - heparan sulfate / heparin	1/76	24/6974	0.231577393524498	0.50828185077516	HS3ST5(-5.45766618501)	HS3ST5(-5.45766618501)
ko04390	Hippo signaling pathway	3/76	154/6974	0.235575590202635	0.50828185077516	ITGB2(-5.77788517684),FRMD1(-3.33910512166),TP73(-11.3272251469)	ITGB2(-5.77788517684),FRMD1(-3.33910512166),TP73(-11.3272251469)
ko04911	Insulin secretion	2/76	85/6974	0.236803810729909	0.50828185077516	KCNJ11(-3.99402330437),ABCC8(-4.11329818101)	KCNJ11(-3.99402330437),ABCC8(-4.11329818101)
ko04014	Ras signaling pathway	4/76	231/6974	0.243739577546905	0.50828185077516	PLA2G2C(-5.29729082004),LOC102153034(-12.8605529066),BCL2L1(-4.60342312305),PLAAT3(-5.62033705272)	PLA2G2C(-5.29729082004),LOC102153034(-12.8605529066),BCL2L1(-4.60342312305),PLAAT3(-5.62033705272)
ko00563	Glycosylphosphatidylinositol(GPI)-anchor biosynthesis	1/76	26/6974	0.248292491134684	0.50828185077516	GPLD1(-3.23207073074)	GPLD1(-3.23207073074)
ko00983	Drug metabolism - other enzymes	1/76	26/6974	0.248292491134684	0.50828185077516	UGT1A6(-11.4786129062)	UGT1A6(-11.4786129062)
ko04912	GnRH signaling pathway	2/76	90/6974	0.257052724890292	0.50828185077516	LOC102153034(-12.8605529066),MMP2(-10.0364209105)	LOC102153034(-12.8605529066),MMP2(-10.0364209105)
ko04972	Pancreatic secretion	2/76	91/6974	0.261109058480437	0.50828185077516	ATP2A3(-9.12817995224),PLA2G2C(-5.29729082004)	ATP2A3(-9.12817995224),PLA2G2C(-5.29729082004)
ko00860	Porphyrin and chlorophyll metabolism	1/76	28/6974	0.264648675187259	0.50828185077516	UGT1A6(-11.4786129062)	UGT1A6(-11.4786129062)
ko04392	Hippo signaling pathway - multiple species	1/76	28/6974	0.264648675187259	0.50828185077516	FRMD1(-3.33910512166)	FRMD1(-3.33910512166)
ko04744	Phototransduction	1/76	29/6974	0.272694557808302	0.512069638459737	LOC102153034(-12.8605529066)	LOC102153034(-12.8605529066)
ko00760	Nicotinate and nicotinamide metabolism	1/76	30/6974	0.280653551848125	0.512069638459737	ENPP3(-3.17918151945)	ENPP3(-3.17918151945)
ko04745	Phototransduction - fly	1/76	30/6974	0.280653551848125	0.512069638459737	LOC102153034(-12.8605529066)	LOC102153034(-12.8605529066)
ko00630	Glyoxylate and dicarboxylate metabolism	1/76	32/6974	0.296314568224488	0.528437315290242	GLDC(-10.8997672647)	GLDC(-10.8997672647)
ko04215	Apoptosis - multiple species	1/76	33/6974	0.304018413343321	0.528437315290242	BCL2L1(-4.60342312305)	BCL2L1(-4.60342312305)
ko04916	Melanogenesis	2/76	102/6974	0.305688977629705	0.528437315290242	LOC102153034(-12.8605529066),EDN1(-3.3688451926)	LOC102153034(-12.8605529066),EDN1(-3.3688451926)
ko04915	Estrogen signaling pathway	2/76	103/6974	0.309726480021227	0.528437315290242	LOC102153034(-12.8605529066),MMP2(-10.0364209105)	LOC102153034(-12.8605529066),MMP2(-10.0364209105)
ko04922	Glucagon signaling pathway	2/76	104/6974	0.313759655953581	0.528437315290242	ACACB(-3.62155920976),LOC102153034(-12.8605529066)	ACACB(-3.62155920976),LOC102153034(-12.8605529066)
ko00640	Propanoate metabolism	1/76	36/6974	0.326634032881733	0.541785317698569	ACACB(-3.62155920976)	ACACB(-3.62155920976)
ko04960	Aldosterone-regulated sodium reabsorption	1/76	37/6974	0.334010195104418	0.545751143611304	SCNN1A(-3.01233527022)	SCNN1A(-3.01233527022)
ko04726	Serotonergic synapse	2/76	112/6974	0.345825302667663	0.546944441676428	CYP4X1(-11.2181171809),HTR1D(-3.78541920625)	CYP4X1(-11.2181171809),HTR1D(-3.78541920625)
ko04130	SNARE interactions in vesicular transport	1/76	39/6974	0.348524126253814	0.546944441676428	STX1B(-3.3774028585)	STX1B(-3.3774028585)
ko04670	Leukocyte transendothelial migration	2/76	113/6974	0.349803376709235	0.546944441676428	ITGB2(-5.77788517684),MMP2(-10.0364209105)	ITGB2(-5.77788517684),MMP2(-10.0364209105)
ko00380	Tryptophan metabolism	1/76	40/6974	0.355663587883909	0.546944441676428	IDO2(-3.76705098868)	IDO2(-3.76705098868)
ko00140	Steroid hormone biosynthesis	1/76	41/6974	0.362725827186018	0.546944441676428	UGT1A6(-11.4786129062)	UGT1A6(-11.4786129062)
ko04066	HIF-1 signaling pathway	2/76	118/6974	0.3695712696609	0.546944441676428	EDN1(-3.3688451926),TLR4(-4.58960504562)	EDN1(-3.3688451926),TLR4(-4.58960504562)
ko04024	cAMP signaling pathway	3/76	199/6974	0.369713406248585	0.546944441676428	HTR1D(-3.78541920625),LOC102153034(-12.8605529066),ADRB2(-3.89034642648)	HTR1D(-3.78541920625),LOC102153034(-12.8605529066),ADRB2(-3.89034642648)
ko04722	Neurotrophin signaling pathway	2/76	123/6974	0.389109359342494	0.56208818960463	LOC102153034(-12.8605529066),TP73(-11.3272251469)	LOC102153034(-12.8605529066),TP73(-11.3272251469)
ko00620	Pyruvate metabolism	1/76	45/6974	0.390218916244753	0.56208818960463	ACACB(-3.62155920976)	ACACB(-3.62155920976)
ko00330	Arginine and proline metabolism	1/76	47/6974	0.403523148947934	0.564802561790347	DAO(-13.9923418092)	DAO(-13.9923418092)
ko02010	ABC transporters	1/76	47/6974	0.403523148947934	0.564802561790347	ABCC8(-4.11329818101)	ABCC8(-4.11329818101)
ko00600	Sphingolipid metabolism	1/76	48/6974	0.410067430841965	0.564802561790347	SGPP2(-4.47758243251)	SGPP2(-4.47758243251)
ko04068	FoxO signaling pathway	2/76	130/6974	0.416017140999531	0.564802561790347	CDKN2B_1(-3.21315980854),LOC111096471(-4.5808136515)	CDKN2B_1(-3.21315980854),LOC111096471(-4.5808136515)
ko00310	Lysine degradation	1/76	50/6974	0.422944152506088	0.564802561790347	AASS(-4.79196952966)	AASS(-4.79196952966)
ko04810	Regulation of actin cytoskeleton	3/76	217/6974	0.423058841956424	0.564802561790347	ITGB2(-5.77788517684),ITGB8(-4.34248843593),F2(-5.34691837052)	ITGB2(-5.77788517684),ITGB8(-4.34248843593),F2(-5.34691837052)
ko00480	Glutathione metabolism	1/76	52/6974	0.435543426657674	0.567625518451104	MGST1(-18.0793548796)	MGST1(-18.0793548796)
ko04623	Cytosolic DNA-sensing pathway	1/76	52/6974	0.435543426657674	0.567625518451104	CXCL10(-13.7388009038)	CXCL10(-13.7388009038)
ko03050	Proteasome	1/76	56/6974	0.459933108605255	0.592359669287264	PSMB8(-4.61958604233)	PSMB8(-4.61958604233)
ko04261	Adrenergic signaling in cardiomyocytes	2/76	148/6974	0.482376715537448	0.608122800454735	LOC102153034(-12.8605529066),ADRB2(-3.89034642648)	LOC102153034(-12.8605529066),ADRB2(-3.89034642648)
ko04622	RIG-I-like receptor signaling pathway	1/76	60/6974	0.483282206322922	0.608122800454735	CXCL10(-13.7388009038)	CXCL10(-13.7388009038)
ko04921	Oxytocin signaling pathway	2/76	154/6974	0.503477887764778	0.62633612831982	LOC102153034(-12.8605529066),KCNJ2(-3.03014045346)	LOC102153034(-12.8605529066),KCNJ2(-3.03014045346)
ko04612	Antigen processing and presentation	1/76	66/6974	0.51645013423326	0.6271320718218	DLA-DRA(-3.27494942529)	DLA-DRA(-3.27494942529)
ko04213	Longevity regulating pathway - multiple species	1/76	67/6974	0.52177002273909	0.6271320718218	LOC111096471(-4.5808136515)	LOC111096471(-4.5808136515)
ko04720	Long-term potentiation	1/76	67/6974	0.52177002273909	0.6271320718218	LOC102153034(-12.8605529066)	LOC102153034(-12.8605529066)
ko04115	p53 signaling pathway	1/76	68/6974	0.52703214497332	0.6271320718218	TP73(-11.3272251469)	TP73(-11.3272251469)
ko04520	Adherens junction	1/76	71/6974	0.542478071235869	0.638570678081838	NECTIN3(-3.32802126335)	NECTIN3(-3.32802126335)
ko04917	Prolactin signaling pathway	1/76	73/6974	0.552497698904172	0.643446368264657	ELF5(-4.90707362531)	ELF5(-4.90707362531)
ko04350	TGF-beta signaling pathway	1/76	80/6974	0.585890736875173	0.673326914990839	CDKN2B_1(-3.21315980854)	CDKN2B_1(-3.21315980854)
ko04925	Aldosterone synthesis and secretion	1/76	81/6974	0.59045591006889	0.673326914990839	LOC102153034(-12.8605529066)	LOC102153034(-12.8605529066)
ko04512	ECM-receptor interaction	1/76	83/6974	0.599437774268723	0.676522284578917	ITGB8(-4.34248843593)	ITGB8(-4.34248843593)
ko04146	Peroxisome	1/76	85/6974	0.608225189567094	0.679435227873016	DAO(-13.9923418092)	DAO(-13.9923418092)
ko04727	GABAergic synapse	1/76	90/6974	0.62937006401773	0.695954137776119	SLC38A3(-3.21631323952)	SLC38A3(-3.21631323952)
ko04211	Longevity regulating pathway - mammal	1/76	95/6974	0.649387919406637	0.708068768910657	LOC111096471(-4.5808136515)	LOC111096471(-4.5808136515)
ko04070	Phosphatidylinositol signaling system	1/76	96/6974	0.653261522855553	0.708068768910657	LOC102153034(-12.8605529066)	LOC102153034(-12.8605529066)
ko04713	Circadian entrainment	1/76	99/6974	0.664630712068081	0.713329144015278	LOC102153034(-12.8605529066)	LOC102153034(-12.8605529066)
ko00240	Pyrimidine metabolism	1/76	101/6974	0.672004972386347	0.714241360533266	LOC102151128(-3.14736282577)	LOC102151128(-3.14736282577)
ko04650	Natural killer cell mediated cytotoxicity	1/76	108/6974	0.696576722412079	0.722872668248457	ITGB2(-5.77788517684)	ITGB2(-5.77788517684)
ko04015	Rap1 signaling pathway	2/76	220/6974	0.697535348236704	0.722872668248457	ITGB2(-5.77788517684),LOC102153034(-12.8605529066)	ITGB2(-5.77788517684),LOC102153034(-12.8605529066)
ko04060	Cytokine-cytokine receptor interaction	2/76	221/6974	0.699935362429035	0.722872668248457	TNFRSF19(-3.0319919345),CXCL10(-13.7388009038)	TNFRSF19(-3.0319919345),CXCL10(-13.7388009038)
ko04380	Osteoclast differentiation	1/76	116/6974	0.722440012851755	0.723386624513836	ACP5(-3.62216530046)	ACP5(-3.62216530046)
ko04724	Glutamatergic synapse	1/76	116/6974	0.722440012851755	0.723386624513836	SLC38A3(-3.21631323952)	SLC38A3(-3.21631323952)
ko04142	Lysosome	1/76	117/6974	0.725515918221143	0.723386624513836	ACP5(-3.62216530046)	ACP5(-3.62216530046)
ko04114	Oocyte meiosis	1/76	120/6974	0.734543222483201	0.723386624513836	LOC102153034(-12.8605529066)	LOC102153034(-12.8605529066)
ko04151	PI3K-Akt signaling pathway	3/76	349/6974	0.740647819458059	0.723386624513836	ITGB8(-4.34248843593),BCL2L1(-4.60342312305),TLR4(-4.58960504562)	ITGB8(-4.34248843593),BCL2L1(-4.60342312305),TLR4(-4.58960504562)
ko04071	Sphingolipid signaling pathway	1/76	123/6974	0.743277413725176	0.723386624513836	SGPP2(-4.47758243251)	SGPP2(-4.47758243251)
ko04152	AMPK signaling pathway	1/76	127/6974	0.754483242792916	0.723386624513836	LOC111096471(-4.5808136515)	LOC111096471(-4.5808136515)
ko01200	Carbon metabolism	1/76	129/6974	0.759903737770544	0.723386624513836	GLDC(-10.8997672647)	GLDC(-10.8997672647)
ko04110	Cell cycle	1/76	129/6974	0.759903737770544	0.723386624513836	CDKN2B_1(-3.21315980854)	CDKN2B_1(-3.21315980854)
ko04210	Apoptosis	1/76	135/6974	0.775466535387107	0.725582723169223	BCL2L1(-4.60342312305)	BCL2L1(-4.60342312305)
ko04728	Dopaminergic synapse	1/76	135/6974	0.775466535387107	0.725582723169223	LOC102153034(-12.8605529066)	LOC102153034(-12.8605529066)
ko04630	Jak-STAT signaling pathway	1/76	146/6974	0.801456163826995	0.743545415147257	BCL2L1(-4.60342312305)	BCL2L1(-4.60342312305)
ko04062	Chemokine signaling pathway	1/76	172/6974	0.851667916415009	0.783489281797089	CXCL10(-13.7388009038)	CXCL10(-13.7388009038)
ko00190	Oxidative phosphorylation	1/76	180/6974	0.864425889163994	0.788599056781187	NDUFA4L2(-3.82006373215)	NDUFA4L2(-3.82006373215)
ko04510	Focal adhesion	1/76	201/6974	0.892989057187608	0.807923983884395	ITGB8(-4.34248843593)	ITGB8(-4.34248843593)
ko04144	Endocytosis	1/76	254/6974	0.941294464885505	0.844647319655674	ADRB2(-3.89034642648)	ADRB2(-3.89034642648)
ko04740	Olfactory transduction	1/76	724/6974	0.999770101504156	0.889825336383673	LOC102153034(-12.8605529066)	LOC102153034(-12.8605529066)
