# Supplementary material for: Tumorigenicity decrease in Bcl-xL deficient MDCK cells ensuring the safety for influenza vaccine production
Source: PLoS One. 2024 Dec 16;19(12):e0311069. doi: 10.1371/journal.pone.0311069 (PMC11649150; doi:10.1371/journal.pone.0311069)
Supplement: S1 File — (ZIP) [file pone.0311069.s002.zip › S2_File/3_KEGG_enrichment/enrichment/B_vs_A.sign_KEGG_enrichment.xls]

id	Description	Significant	Annotated	Pvalue	Qvalue	Signi_id	Signi_symbol
ko04610	Complement and coagulation cascades	10/222	81/6974	0.000226302488873739	0.0395433822663586	CFB(-4.11851604102),SERPINB2(13.3006075741),PROS1(-11.4183955325),ITGB2(-5.77788517684),THBD(3.12915265267),CFD(-3.47954538609),C1R(3.22386239552),F2(-5.34691837052),TFPI(-11.5496178357),F5(13.7443370198)	CFB(-4.11851604102),SERPINB2(13.3006075741),PROS1(-11.4183955325),ITGB2(-5.77788517684),THBD(3.12915265267),CFD(-3.47954538609),C1R(3.22386239552),F2(-5.34691837052),TFPI(-11.5496178357),F5(13.7443370198)
ko00591	Linoleic acid metabolism	5/222	25/6974	0.0009856588726861	0.0861154594031014	PLA2G2C(-5.29729082004),CYP1A2(6.34669522535),PLB1(3.03320108056),PLA2G4E(6.07414503302),PLAAT3(-5.62033705272)	PLA2G2C(-5.29729082004),CYP1A2(6.34669522535),PLB1(3.03320108056),PLA2G4E(6.07414503302),PLAAT3(-5.62033705272)
ko00830	Retinol metabolism	6/222	43/6974	0.0022117065770726	0.0963538313022807	CYP4A11(-3.00400294791),CYP1A1(4.073133213),CYP1A2(6.34669522535),UGT1A6(-11.4786129062),ALDH1A1(-3.72431030208),CYP4A38(-3.52448648571)	CYP4A11(-3.00400294791),CYP1A1(4.073133213),CYP1A2(6.34669522535),UGT1A6(-11.4786129062),ALDH1A1(-3.72431030208),CYP4A38(-3.52448648571)
ko00590	Arachidonic acid metabolism	7/222	60/6974	0.00277065039593586	0.0963538313022807	PLA2G2C(-5.29729082004),CYP4A11(-3.00400294791),PLB1(3.03320108056),PLA2G4E(6.07414503302),ALOX15B(5.58008827588),PLAAT3(-5.62033705272),CYP4A38(-3.52448648571)	PLA2G2C(-5.29729082004),CYP4A11(-3.00400294791),PLB1(3.03320108056),PLA2G4E(6.07414503302),ALOX15B(5.58008827588),PLAAT3(-5.62033705272),CYP4A38(-3.52448648571)
ko04970	Salivary secretion	8/222	78/6974	0.00320285227205959	0.0963538313022807	ADCY4(3.17006094248),PLCB1(5.89588199235),LOC102153034(-12.8605529066),DMBT1(3.02096907709),CD38(3.74153564725),MUC5B(-8.41006768099),ATP2B2(8.67835365397),ADRB2(-3.89034642648)	ADCY4(3.17006094248),PLCB1(5.89588199235),LOC102153034(-12.8605529066),DMBT1(3.02096907709),CD38(3.74153564725),MUC5B(-8.41006768099),ATP2B2(8.67835365397),ADRB2(-3.89034642648)
ko04270	Vascular smooth muscle contraction	11/222	133/6974	0.00330853517122289	0.0963538313022807	ADCY4(3.17006094248),PLA2G2C(-5.29729082004),CYP4A11(-3.00400294791),PLCB1(5.89588199235),LOC102153034(-12.8605529066),EDN1(-3.3688451926),EDNRA(3.2509966608),PLA2G4E(6.07414503302),CALD1(6.33023258746),ADORA2A(13.0917405989),CYP4A38(-3.52448648571)	ADCY4(3.17006094248),PLA2G2C(-5.29729082004),CYP4A11(-3.00400294791),PLCB1(5.89588199235),LOC102153034(-12.8605529066),EDN1(-3.3688451926),EDNRA(3.2509966608),PLA2G4E(6.07414503302),CALD1(6.33023258746),ADORA2A(13.0917405989),CYP4A38(-3.52448648571)
ko04060	Cytokine-cytokine receptor interaction	15/222	221/6974	0.00447384305567679	0.0982763554491003	LOC119876918(12.3599169867),IL18RAP(12.7992991626),LOC119874472(5.47163019741),IL1A(3.61890808642),IL11(6.40109098867),LOC119863891(8.59485963255),NGFR(13.3212070368),IL12A(13.6267915993),CXCL8(7.51913652515),TNFSF18(11.4778307703),FLT3(4.01451574507),TNFRSF19(-3.0319919345),CXCL10(-13.7388009038),IL1R2(5.60303465166),CD70(5.30471796917)	LOC119876918(12.3599169867),IL18RAP(12.7992991626),LOC119874472(5.47163019741),IL1A(3.61890808642),IL11(6.40109098867),LOC119863891(8.59485963255),NGFR(13.3212070368),IL12A(13.6267915993),CXCL8(7.51913652515),TNFSF18(11.4778307703),FLT3(4.01451574507),TNFRSF19(-3.0319919345),CXCL10(-13.7388009038),IL1R2(5.60303465166),CD70(5.30471796917)
ko00592	alpha-Linolenic acid metabolism	4/222	22/6974	0.00465439300145402	0.0982763554491003	PLA2G2C(-5.29729082004),PLB1(3.03320108056),PLA2G4E(6.07414503302),PLAAT3(-5.62033705272)	PLA2G2C(-5.29729082004),PLB1(3.03320108056),PLA2G4E(6.07414503302),PLAAT3(-5.62033705272)
ko04974	Protein digestion and absorption	8/222	84/6974	0.00506182433186631	0.0982763554491003	COL27A1(-4.2594877359),COL18A1(-4.40164460747),SLC8A3(13.7543732556),COL15A1(4.56257213486),KCNK5(-4.68794563243),COL10A1(12.4230108302),COL1A2(5.711933092),SLC1A1(4.31578477431)	COL27A1(-4.2594877359),COL18A1(-4.40164460747),SLC8A3(13.7543732556),COL15A1(4.56257213486),KCNK5(-4.68794563243),COL10A1(12.4230108302),COL1A2(5.711933092),SLC1A1(4.31578477431)
ko04020	Calcium signaling pathway	13/222	202/6974	0.0120956100618262	0.200145671904937	ATP2A3(-9.12817995224),ADCY4(3.17006094248),PLCB1(5.89588199235),CHRNA7(-5.35407409728),LOC102153034(-12.8605529066),EDNRA(3.2509966608),NOS2(5.85843032186),SLC8A3(13.7543732556),CD38(3.74153564725),ADORA2A(13.0917405989),PHKG1(3.27875969138),ATP2B2(8.67835365397),ADRB2(-3.89034642648)	ATP2A3(-9.12817995224),ADCY4(3.17006094248),PLCB1(5.89588199235),CHRNA7(-5.35407409728),LOC102153034(-12.8605529066),EDNRA(3.2509966608),NOS2(5.85843032186),SLC8A3(13.7543732556),CD38(3.74153564725),ADORA2A(13.0917405989),PHKG1(3.27875969138),ATP2B2(8.67835365397),ADRB2(-3.89034642648)
ko00120	Primary bile acid biosynthesis	3/222	16/6974	0.0131137916154899	0.200145671904937	CH25H(13.1394921981),CYP7B1(3.5633874713),CYP39A1(4.63653841461)	CH25H(13.1394921981),CYP7B1(3.5633874713),CYP39A1(4.63653841461)
ko04750	Inflammatory mediator regulation of TRP channels	8/222	100/6974	0.0140350228985425	0.200145671904937	ADCY4(3.17006094248),CYP4A11(-3.00400294791),PLCB1(5.89588199235),LOC102153034(-12.8605529066),PLA2G4E(6.07414503302),TRPM8(-4.34051219603),CYP4A38(-3.52448648571),TRPA1(-9.67065624912)	ADCY4(3.17006094248),CYP4A11(-3.00400294791),PLCB1(5.89588199235),LOC102153034(-12.8605529066),PLA2G4E(6.07414503302),TRPM8(-4.34051219603),CYP4A38(-3.52448648571),TRPA1(-9.67065624912)
ko04514	Cell adhesion molecules (CAMs)	10/222	142/6974	0.0148903557109998	0.200145671904937	ITGB2(-5.77788517684),ITGB8(-4.34248843593),NCAM1(10.5666027162),NTNG2(7.12663040845),CD226(10.6868156446),PECAM1(4.37056977646),DLA-DRA(-3.27494942529),NECTIN3(-3.32802126335),SELL(14.2754045749),SELP(14.8859498902)	ITGB2(-5.77788517684),ITGB8(-4.34248843593),NCAM1(10.5666027162),NTNG2(7.12663040845),CD226(10.6868156446),PECAM1(4.37056977646),DLA-DRA(-3.27494942529),NECTIN3(-3.32802126335),SELL(14.2754045749),SELP(14.8859498902)
ko04924	Renin secretion	6/222	66/6974	0.0180269092092126	0.224997513438293	PLCB1(5.89588199235),LOC102153034(-12.8605529066),EDNRA(3.2509966608),KCNJ2(-3.03014045346),GNAI1(4.28680595546),ADRB2(-3.89034642648)	PLCB1(5.89588199235),LOC102153034(-12.8605529066),EDNRA(3.2509966608),KCNJ2(-3.03014045346),GNAI1(4.28680595546),ADRB2(-3.89034642648)
ko00040	Pentose and glucuronate interconversions	3/222	19/6974	0.0211584115064336	0.231072125662367	SORD(4.7650105529),UGT1A6(-11.4786129062),KL(3.68948711336)	SORD(4.7650105529),UGT1A6(-11.4786129062),KL(3.68948711336)
ko00532	Glycosaminoglycan biosynthesis - chondroitin sulfate / dermatan sulfate	3/222	19/6974	0.0211584115064336	0.231072125662367	CHST3(3.79949796021),XYLT1(4.55946341737),CSGALNACT1(5.77573547886)	CHST3(3.79949796021),XYLT1(4.55946341737),CSGALNACT1(5.77573547886)
ko04971	Gastric acid secretion	6/222	73/6974	0.0281592762639863	0.264872102826611	ADCY4(3.17006094248),PLCB1(5.89588199235),LOC102153034(-12.8605529066),KCNJ16(-9.00358537216),KCNJ2(-3.03014045346),GNAI1(4.28680595546)	ADCY4(3.17006094248),PLCB1(5.89588199235),LOC102153034(-12.8605529066),KCNJ16(-9.00358537216),KCNJ2(-3.03014045346),GNAI1(4.28680595546)
ko04724	Glutamatergic synapse	8/222	116/6974	0.0312205860711222	0.264872102826611	ADCY4(3.17006094248),SLC38A3(-3.21631323952),PLCB1(5.89588199235),PLA2G4E(6.07414503302),GNB4(4.19224376383),GNAI1(4.28680595546),SLC1A1(4.31578477431),SLC1A3(9.78404587023)	ADCY4(3.17006094248),SLC38A3(-3.21631323952),PLCB1(5.89588199235),PLA2G4E(6.07414503302),GNB4(4.19224376383),GNAI1(4.28680595546),SLC1A1(4.31578477431),SLC1A3(9.78404587023)
ko04725	Cholinergic synapse	8/222	116/6974	0.0312205860711222	0.264872102826611	ADCY4(3.17006094248),PLCB1(5.89588199235),CHRNA7(-5.35407409728),GNB4(4.19224376383),KCNJ2(-3.03014045346),GNAI1(4.28680595546),ACHE(-4.08323111781),CHRNB4(-3.83664747871)	ADCY4(3.17006094248),PLCB1(5.89588199235),CHRNA7(-5.35407409728),GNB4(4.19224376383),KCNJ2(-3.03014045346),GNAI1(4.28680595546),ACHE(-4.08323111781),CHRNB4(-3.83664747871)
ko00311	Penicillin and cephalosporin biosynthesis	1/222	1/6974	0.0318325207915113	0.264872102826611	DAO(-13.9923418092)	DAO(-13.9923418092)
ko00472	D-Arginine and D-ornithine metabolism	1/222	1/6974	0.0318325207915113	0.264872102826611	DAO(-13.9923418092)	DAO(-13.9923418092)
ko04742	Taste transduction	6/222	76/6974	0.0334618465136833	0.265773517764184	ADCY4(3.17006094248),HTR1D(-3.78541920625),SCNN1A(-3.01233527022),ENTPD2(-4.88610872627),KCNK5(-4.68794563243),GABBR2(6.39060962906)	ADCY4(3.17006094248),HTR1D(-3.78541920625),SCNN1A(-3.01233527022),ENTPD2(-4.88610872627),KCNK5(-4.68794563243),GABBR2(6.39060962906)
ko03320	PPAR signaling pathway	6/222	78/6974	0.0373340200328914	0.27126618870235	SORBS1(3.00947735166),CYP4A11(-3.00400294791),OLR1(6.9731930049),PLIN5(-11.1083218903),CYP4A38(-3.52448648571),ACSL5(7.27935733739)	SORBS1(3.00947735166),CYP4A11(-3.00400294791),OLR1(6.9731930049),PLIN5(-11.1083218903),CYP4A38(-3.52448648571),ACSL5(7.27935733739)
ko04923	Regulation of lipolysis in adipocyte	5/222	59/6974	0.0389203614788024	0.27126618870235	ADCY4(3.17006094248),PLAAT3(-5.62033705272),LOC111096471(-4.5808136515),GNAI1(4.28680595546),ADRB2(-3.89034642648)	ADCY4(3.17006094248),PLAAT3(-5.62033705272),LOC111096471(-4.5808136515),GNAI1(4.28680595546),ADRB2(-3.89034642648)
ko00140	Steroid hormone biosynthesis	4/222	41/6974	0.0403631015719762	0.27126618870235	CYP1A1(4.073133213),CYP1A2(6.34669522535),CYP7B1(3.5633874713),UGT1A6(-11.4786129062)	CYP1A1(4.073133213),CYP1A2(6.34669522535),CYP7B1(3.5633874713),UGT1A6(-11.4786129062)
ko00565	Ether lipid metabolism	4/222	41/6974	0.0403631015719762	0.27126618870235	PLA2G2C(-5.29729082004),PLB1(3.03320108056),PLA2G4E(6.07414503302),PLAAT3(-5.62033705272)	PLA2G2C(-5.29729082004),PLB1(3.03320108056),PLA2G4E(6.07414503302),PLAAT3(-5.62033705272)
ko04022	cGMP - PKG signaling pathway	10/222	171/6974	0.0458934811683201	0.28576104640354	ATP2A3(-9.12817995224),ADCY4(3.17006094248),PLCB1(5.89588199235),LOC102153034(-12.8605529066),EDNRA(3.2509966608),SLC8A3(13.7543732556),LOC111096471(-4.5808136515),GNAI1(4.28680595546),ATP2B2(8.67835365397),ADRB2(-3.89034642648)	ATP2A3(-9.12817995224),ADCY4(3.17006094248),PLCB1(5.89588199235),LOC102153034(-12.8605529066),EDNRA(3.2509966608),SLC8A3(13.7543732556),LOC111096471(-4.5808136515),GNAI1(4.28680595546),ATP2B2(8.67835365397),ADRB2(-3.89034642648)
ko04261	Adrenergic signaling in cardiomyocytes	9/222	148/6974	0.0461427611990585	0.28576104640354	ADCY4(3.17006094248),PLCB1(5.89588199235),LOC102153034(-12.8605529066),RPS6KA5(3.34233313488),CACNB2(5.50245832444),PPP2R2B(5.19418162309),GNAI1(4.28680595546),ATP2B2(8.67835365397),ADRB2(-3.89034642648)	ADCY4(3.17006094248),PLCB1(5.89588199235),LOC102153034(-12.8605529066),RPS6KA5(3.34233313488),CACNB2(5.50245832444),PPP2R2B(5.19418162309),GNAI1(4.28680595546),ATP2B2(8.67835365397),ADRB2(-3.89034642648)
ko04062	Chemokine signaling pathway	10/222	172/6974	0.047426004990467	0.28576104640354	LOC119876918(12.3599169867),ADCY4(3.17006094248),LOC119874472(5.47163019741),PLCB1(5.89588199235),LOC119863891(8.59485963255),GNB4(4.19224376383),RAC2(11.518966181),CXCL8(7.51913652515),GNAI1(4.28680595546),CXCL10(-13.7388009038)	LOC119876918(12.3599169867),ADCY4(3.17006094248),LOC119874472(5.47163019741),PLCB1(5.89588199235),LOC119863891(8.59485963255),GNB4(4.19224376383),RAC2(11.518966181),CXCL8(7.51913652515),GNAI1(4.28680595546),CXCL10(-13.7388009038)
ko04668	TNF signaling pathway	7/222	106/6974	0.0516721281093046	0.289463583964724	LOC119876918(12.3599169867),LOC119874472(5.47163019741),EDN1(-3.3688451926),RPS6KA5(3.34233313488),NOD2(10.247860281),IFGGC1(-3.14983335542),CXCL10(-13.7388009038)	LOC119876918(12.3599169867),LOC119874472(5.47163019741),EDN1(-3.3688451926),RPS6KA5(3.34233313488),NOD2(10.247860281),IFGGC1(-3.14983335542),CXCL10(-13.7388009038)
ko04145	Phagosome	9/222	153/6974	0.0548758552286381	0.289463583964724	ITGB2(-5.77788517684),PLA2R1(4.54517290411),OLR1(6.9731930049),CLEC7A(-14.8753820406),ATP6V0D2(3.59454825548),RAB7B(10.0336386555),C1R(3.22386239552),DLA-DRA(-3.27494942529),TLR4(-4.58960504562)	ITGB2(-5.77788517684),PLA2R1(4.54517290411),OLR1(6.9731930049),CLEC7A(-14.8753820406),ATP6V0D2(3.59454825548),RAB7B(10.0336386555),C1R(3.22386239552),DLA-DRA(-3.27494942529),TLR4(-4.58960504562)
ko04360	Axon guidance	10/222	177/6974	0.0556066030766789	0.289463583964724	LOC119863891(8.59485963255),NTNG2(7.12663040845),RAC2(11.518966181),PARD6G(3.27711449957),ROBO3(3.70684420203),GNAI1(4.28680595546),PAK3(3.26467463722),SEMA3D(11.0840598343),SMO(4.58762649937),NGEF(3.04998506115)	LOC119863891(8.59485963255),NTNG2(7.12663040845),RAC2(11.518966181),PARD6G(3.27711449957),ROBO3(3.70684420203),GNAI1(4.28680595546),PAK3(3.26467463722),SEMA3D(11.0840598343),SMO(4.58762649937),NGEF(3.04998506115)
ko04721	Synaptic vesicle cycle	5/222	67/6974	0.0614206449028322	0.289463583964724	SYT1(3.55137504628),CPLX2(4.07036574602),ATP6V0D2(3.59454825548),UNC13A(-8.97732763088),STX1B(-3.3774028585)	SYT1(3.55137504628),CPLX2(4.07036574602),ATP6V0D2(3.59454825548),UNC13A(-8.97732763088),STX1B(-3.3774028585)
ko00982	Drug metabolism - cytochrome P450	4/222	47/6974	0.0614661677252041	0.289463583964724	CYP1A2(6.34669522535),MGST1(-18.0793548796),UGT1A6(-11.4786129062),FMO5(-3.94469650084)	CYP1A2(6.34669522535),MGST1(-18.0793548796),UGT1A6(-11.4786129062),FMO5(-3.94469650084)
ko00053	Ascorbate and aldarate metabolism	2/222	13/6974	0.0624759023136753	0.289463583964724	UGT1A6(-11.4786129062),LOC486100(-5.2525973023)	UGT1A6(-11.4786129062),LOC486100(-5.2525973023)
ko00061	Fatty acid biosynthesis	2/222	13/6974	0.0624759023136753	0.289463583964724	ACACB(-3.62155920976),ACSL5(7.27935733739)	ACACB(-3.62155920976),ACSL5(7.27935733739)
ko00254	Aflatoxin biosynthesis	1/222	2/6974	0.0626561519953386	0.289463583964724	ACACB(-3.62155920976)	ACACB(-3.62155920976)
ko04726	Serotonergic synapse	7/222	112/6974	0.0656834873318946	0.289463583964724	CYP4X1(-11.2181171809),HTR1D(-3.78541920625),PLCB1(5.89588199235),PLA2G4E(6.07414503302),ALOX15B(5.58008827588),GNB4(4.19224376383),GNAI1(4.28680595546)	CYP4X1(-11.2181171809),HTR1D(-3.78541920625),PLCB1(5.89588199235),PLA2G4E(6.07414503302),ALOX15B(5.58008827588),GNB4(4.19224376383),GNAI1(4.28680595546)
ko00564	Glycerophospholipid metabolism	6/222	90/6974	0.066486132709949	0.289463583964724	PLA2G2C(-5.29729082004),PLB1(3.03320108056),PHOSPHO1(4.39204029877),PLA2G4E(6.07414503302),PLAAT3(-5.62033705272),ACHE(-4.08323111781)	PLA2G2C(-5.29729082004),PLB1(3.03320108056),PHOSPHO1(4.39204029877),PLA2G4E(6.07414503302),PLAAT3(-5.62033705272),ACHE(-4.08323111781)
ko04670	Leukocyte transendothelial migration	7/222	113/6974	0.068221963591934	0.289463583964724	ITGB2(-5.77788517684),LOC119863891(8.59485963255),MMP2(-10.0364209105),MYL7(14.757749909),RAC2(11.518966181),PECAM1(4.37056977646),GNAI1(4.28680595546)	ITGB2(-5.77788517684),LOC119863891(8.59485963255),MMP2(-10.0364209105),MYL7(14.757749909),RAC2(11.518966181),PECAM1(4.37056977646),GNAI1(4.28680595546)
ko04972	Pancreatic secretion	6/222	91/6974	0.0693828776236034	0.289463583964724	ATP2A3(-9.12817995224),ADCY4(3.17006094248),PLA2G2C(-5.29729082004),PLCB1(5.89588199235),CD38(3.74153564725),ATP2B2(8.67835365397)	ATP2A3(-9.12817995224),ADCY4(3.17006094248),PLA2G2C(-5.29729082004),PLCB1(5.89588199235),CD38(3.74153564725),ATP2B2(8.67835365397)
ko00980	Metabolism of xenobiotics by cytochrome P450	4/222	49/6974	0.0695758855433282	0.289463583964724	CYP1A1(4.073133213),CYP1A2(6.34669522535),MGST1(-18.0793548796),UGT1A6(-11.4786129062)	CYP1A1(4.073133213),CYP1A2(6.34669522535),MGST1(-18.0793548796),UGT1A6(-11.4786129062)
ko04621	NOD-like receptor signaling pathway	4/222	50/6974	0.0738273116051094	0.300008169558094	NLRP1(8.52672092439),PSTPIP1(4.2597466876),CXCL8(7.51913652515),NOD2(10.247860281)	NLRP1(8.52672092439),PSTPIP1(4.2597466876),CXCL8(7.51913652515),NOD2(10.247860281)
ko00533	Glycosaminoglycan biosynthesis - keratan sulfate	2/222	15/6974	0.080706332492725	0.317207545427471	CHST1(-3.10707221057),CHST2(4.15964988547)	CHST1(-3.10707221057),CHST2(4.15964988547)
ko04620	Toll-like receptor signaling pathway	6/222	95/6974	0.0816904973917132	0.317207545427471	CTSK(3.7182782784),IL12A(13.6267915993),LOC485869(-3.50580800324),CXCL8(7.51913652515),CXCL10(-13.7388009038),TLR4(-4.58960504562)	CTSK(3.7182782784),IL12A(13.6267915993),LOC485869(-3.50580800324),CXCL8(7.51913652515),CXCL10(-13.7388009038),TLR4(-4.58960504562)
ko00232	Caffeine metabolism	1/222	3/6974	0.0925027289111494	0.343907122043691	CYP1A2(6.34669522535)	CYP1A2(6.34669522535)
ko00363	Bisphenol degradation	1/222	3/6974	0.0925027289111494	0.343907122043691	PON3(3.89847146347)	PON3(3.89847146347)
ko04713	Circadian entrainment	6/222	99/6974	0.0951390499182228	0.346339523825109	ADCY4(3.17006094248),PLCB1(5.89588199235),LOC102153034(-12.8605529066),GNB4(4.19224376383),RPS6KA5(3.34233313488),GNAI1(4.28680595546)	ADCY4(3.17006094248),PLCB1(5.89588199235),LOC102153034(-12.8605529066),GNB4(4.19224376383),RPS6KA5(3.34233313488),GNAI1(4.28680595546)
ko04024	cAMP signaling pathway	10/222	199/6974	0.10230146538414	0.364812959264604	ADCY4(3.17006094248),HTR1D(-3.78541920625),LOC102153034(-12.8605529066),EDNRA(3.2509966608),RAC2(11.518966181),ADORA2A(13.0917405989),GABBR2(6.39060962906),GNAI1(4.28680595546),ATP2B2(8.67835365397),ADRB2(-3.89034642648)	ADCY4(3.17006094248),HTR1D(-3.78541920625),LOC102153034(-12.8605529066),EDNRA(3.2509966608),RAC2(11.518966181),ADORA2A(13.0917405989),GABBR2(6.39060962906),GNAI1(4.28680595546),ATP2B2(8.67835365397),ADRB2(-3.89034642648)
ko04915	Estrogen signaling pathway	6/222	103/6974	0.109702051733335	0.378935606826037	ADCY4(3.17006094248),PLCB1(5.89588199235),LOC102153034(-12.8605529066),MMP2(-10.0364209105),GABBR2(6.39060962906),GNAI1(4.28680595546)	ADCY4(3.17006094248),PLCB1(5.89588199235),LOC102153034(-12.8605529066),MMP2(-10.0364209105),GABBR2(6.39060962906),GNAI1(4.28680595546)
ko00770	Pantothenate and CoA biosynthesis	2/222	18/6974	0.110598976811575	0.378935606826037	UPB1(11.226554689),ENPP3(-3.17918151945)	UPB1(11.226554689),ENPP3(-3.17918151945)
ko04925	Aldosterone synthesis and secretion	5/222	81/6974	0.115118569162818	0.386835677753599	ADCY4(3.17006094248),PLCB1(5.89588199235),LOC102153034(-12.8605529066),NR4A2(5.06794830928),NR4A1(6.81052143414)	ADCY4(3.17006094248),PLCB1(5.89588199235),LOC102153034(-12.8605529066),NR4A2(5.06794830928),NR4A1(6.81052143414)
ko04921	Oxytocin signaling pathway	8/222	154/6974	0.117558252432053	0.387580335724344	ADCY4(3.17006094248),PLCB1(5.89588199235),LOC102153034(-12.8605529066),PLA2G4E(6.07414503302),CD38(3.74153564725),CACNB2(5.50245832444),KCNJ2(-3.03014045346),GNAI1(4.28680595546)	ADCY4(3.17006094248),PLCB1(5.89588199235),LOC102153034(-12.8605529066),PLA2G4E(6.07414503302),CD38(3.74153564725),CACNB2(5.50245832444),KCNJ2(-3.03014045346),GNAI1(4.28680595546)
ko00260	Glycine, serine and threonine metabolism	3/222	39/6974	0.126353757427739	0.408864010389953	GLDC(-10.8997672647),CHDH(-9.99072327716),DAO(-13.9923418092)	GLDC(-10.8997672647),CHDH(-9.99072327716),DAO(-13.9923418092)
ko04964	Proximal tubule bicarbonate reclamation	2/222	20/6974	0.131877058889004	0.416786216682828	SLC38A3(-3.21631323952),CA4(4.59508574007)	SLC38A3(-3.21631323952),CA4(4.59508574007)
ko00380	Tryptophan metabolism	3/222	40/6974	0.133572450165822	0.416786216682828	CYP1A1(4.073133213),CYP1A2(6.34669522535),IDO2(-3.76705098868)	CYP1A1(4.073133213),CYP1A2(6.34669522535),IDO2(-3.76705098868)
ko00500	Starch and sucrose metabolism	3/222	41/6974	0.140931082949547	0.432032498054012	UGT1A6(-11.4786129062),ENPP3(-3.17918151945),KL(3.68948711336)	UGT1A6(-11.4786129062),ENPP3(-3.17918151945),KL(3.68948711336)
ko00071	Fatty acid degradation	3/222	42/6974	0.148422716352436	0.446370974946748	CYP4A11(-3.00400294791),CYP4A38(-3.52448648571),ACSL5(7.27935733739)	CYP4A11(-3.00400294791),CYP4A38(-3.52448648571),ACSL5(7.27935733739)
ko00340	Histidine metabolism	2/222	22/6974	0.153988133839992	0.446370974946748	HNMT(3.54890477378),ASPA(3.45118232985)	HNMT(3.54890477378),ASPA(3.45118232985)
ko04540	Gap junction	5/222	90/6974	0.158381026652792	0.446370974946748	ADCY4(3.17006094248),PLCB1(5.89588199235),LPAR1(3.39972563077),GJA1(3.65927834028),GNAI1(4.28680595546)	ADCY4(3.17006094248),PLCB1(5.89588199235),LPAR1(3.39972563077),GJA1(3.65927834028),GNAI1(4.28680595546)
ko04727	GABAergic synapse	5/222	90/6974	0.158381026652792	0.446370974946748	ADCY4(3.17006094248),SLC38A3(-3.21631323952),GNB4(4.19224376383),GABBR2(6.39060962906),GNAI1(4.28680595546)	ADCY4(3.17006094248),SLC38A3(-3.21631323952),GNB4(4.19224376383),GABBR2(6.39060962906),GNAI1(4.28680595546)
ko04912	GnRH signaling pathway	5/222	90/6974	0.158381026652792	0.446370974946748	ADCY4(3.17006094248),PLCB1(5.89588199235),LOC102153034(-12.8605529066),PLA2G4E(6.07414503302),MMP2(-10.0364209105)	ADCY4(3.17006094248),PLCB1(5.89588199235),LOC102153034(-12.8605529066),PLA2G4E(6.07414503302),MMP2(-10.0364209105)
ko04015	Rap1 signaling pathway	10/222	220/6974	0.163190876243451	0.45130404912001	ADCY4(3.17006094248),ITGB2(-5.77788517684),PLCB1(5.89588199235),LOC102153034(-12.8605529066),NGFR(13.3212070368),LPAR1(3.39972563077),RAC2(11.518966181),PARD6G(3.27711449957),ADORA2A(13.0917405989),GNAI1(4.28680595546)	ADCY4(3.17006094248),ITGB2(-5.77788517684),PLCB1(5.89588199235),LOC102153034(-12.8605529066),NGFR(13.3212070368),LPAR1(3.39972563077),RAC2(11.518966181),PARD6G(3.27711449957),ADORA2A(13.0917405989),GNAI1(4.28680595546)
ko04977	Vitamin digestion and absorption	2/222	23/6974	0.165296904737931	0.45130404912001	PLB1(3.03320108056),FOLH1B(8.96995104573)	PLB1(3.03320108056),FOLH1B(8.96995104573)
ko04913	Ovarian Steroidogenesis	3/222	45/6974	0.171626411599692	0.460954530906745	ADCY4(3.17006094248),CYP1A1(4.073133213),PLA2G4E(6.07414503302)	ADCY4(3.17006094248),CYP1A1(4.073133213),PLA2G4E(6.07414503302)
ko04711	Circadian rhythm - fly	1/222	6/6974	0.17648367163711	0.460954530906745	HLF(9.20963206678)	HLF(9.20963206678)
ko00534	Glycosaminoglycan biosynthesis - heparan sulfate / heparin	2/222	24/6974	0.176745517422978	0.460954530906745	HS3ST5(-5.45766618501),XYLT1(4.55946341737)	HS3ST5(-5.45766618501),XYLT1(4.55946341737)
ko04624	Toll and Imd signaling pathway	3/222	46/6974	0.179581004618792	0.461462024252622	ANK1(4.78640256845),LOC111094434(3.6346468644),ANK2(11.7918371285)	ANK1(4.78640256845),LOC111094434(3.6346468644),ANK2(11.7918371285)
ko04510	Focal adhesion	9/222	201/6974	0.190652066517647	0.478050809856041	ITGB8(-4.34248843593),ITGA10(3.92449448488),FLNC(4.7504818829),MYL7(14.757749909),RAC2(11.518966181),COL1A2(5.711933092),PAK3(3.26467463722),LAMA4(12.4694467994),PARVB(4.75246985017)	ITGB8(-4.34248843593),ITGA10(3.92449448488),FLNC(4.7504818829),MYL7(14.757749909),RAC2(11.518966181),COL1A2(5.711933092),PAK3(3.26467463722),LAMA4(12.4694467994),PARVB(4.75246985017)
ko00600	Sphingolipid metabolism	3/222	48/6974	0.19577957317546	0.478050809856041	SMPD3(9.55891173279),CERS3(6.82711401599),SGPP2(-4.47758243251)	SMPD3(9.55891173279),CERS3(6.82711401599),SGPP2(-4.47758243251)
ko04391	Hippo signaling pathway -fly	4/222	72/6974	0.195865655251003	0.478050809856041	FAT4(3.39237533094),PARD6G(3.27711449957),PPP2R2B(5.19418162309),LIX1L(3.46936881588)	FAT4(3.39237533094),PARD6G(3.27711449957),PPP2R2B(5.19418162309),LIX1L(3.46936881588)
ko04071	Sphingolipid signaling pathway	6/222	123/6974	0.197536907875418	0.478050809856041	PLCB1(5.89588199235),CERS3(6.82711401599),RAC2(11.518966181),PPP2R2B(5.19418162309),SGPP2(-4.47758243251),GNAI1(4.28680595546)	PLCB1(5.89588199235),CERS3(6.82711401599),RAC2(11.518966181),PPP2R2B(5.19418162309),SGPP2(-4.47758243251),GNAI1(4.28680595546)
ko00983	Drug metabolism - other enzymes	2/222	26/6974	0.199982465014859	0.478050809856041	UPB1(11.226554689),UGT1A6(-11.4786129062)	UPB1(11.226554689),UGT1A6(-11.4786129062)
ko04918	Thyroid hormone synthesis	4/222	73/6974	0.202451638149878	0.478050809856041	ADCY4(3.17006094248),PLCB1(5.89588199235),LRP2(8.64079924887),IYD(4.03128313814)	ADCY4(3.17006094248),PLCB1(5.89588199235),LRP2(8.64079924887),IYD(4.03128313814)
ko04390	Hippo signaling pathway	7/222	154/6974	0.219249367090038	0.509466930850149	ITGB2(-5.77788517684),DLG2(4.22953283204),AREG(4.02461758329),PARD6G(3.27711449957),PPP2R2B(5.19418162309),FRMD1(-3.33910512166),TP73(-11.3272251469)	ITGB2(-5.77788517684),DLG2(4.22953283204),AREG(4.02461758329),PARD6G(3.27711449957),PPP2R2B(5.19418162309),FRMD1(-3.33910512166),TP73(-11.3272251469)
ko04392	Hippo signaling pathway - multiple species	2/222	28/6974	0.223550423827185	0.509466930850149	FAT4(3.39237533094),FRMD1(-3.33910512166)	FAT4(3.39237533094),FRMD1(-3.33910512166)
ko04916	Melanogenesis	5/222	102/6974	0.224503048142701	0.509466930850149	ADCY4(3.17006094248),PLCB1(5.89588199235),LOC102153034(-12.8605529066),EDN1(-3.3688451926),GNAI1(4.28680595546)	ADCY4(3.17006094248),PLCB1(5.89588199235),LOC102153034(-12.8605529066),EDN1(-3.3688451926),GNAI1(4.28680595546)
ko00601	Glycosphingolipid biosynthesis - lacto and neolacto series	2/222	29/6974	0.235416685484455	0.520708458233438	B3GNT3(-12.6352147668),ABO(-12.257268006)	B3GNT3(-12.6352147668),ABO(-12.257268006)
ko04744	Phototransduction	2/222	29/6974	0.235416685484455	0.520708458233438	RGS9(3.70835386582),LOC102153034(-12.8605529066)	RGS9(3.70835386582),LOC102153034(-12.8605529066)
ko00760	Nicotinate and nicotinamide metabolism	2/222	30/6974	0.247317424349564	0.53352426825247	CD38(3.74153564725),ENPP3(-3.17918151945)	CD38(3.74153564725),ENPP3(-3.17918151945)
ko04745	Phototransduction - fly	2/222	30/6974	0.247317424349564	0.53352426825247	PLCB1(5.89588199235),LOC102153034(-12.8605529066)	PLCB1(5.89588199235),LOC102153034(-12.8605529066)
ko02024	Quorum sensing	1/222	9/6974	0.252724670994145	0.538540377214738	ACSL5(7.27935733739)	ACSL5(7.27935733739)
ko00514	Other types of O-glycan biosynthesis	2/222	32/6974	0.271166600551827	0.564494674311924	GXYLT2(10.3043056841),LFNG(3.28844841139)	GXYLT2(10.3043056841),LFNG(3.28844841139)
ko04512	ECM-receptor interaction	4/222	83/6974	0.271365512108985	0.564494674311924	ITGB8(-4.34248843593),ITGA10(3.92449448488),COL1A2(5.711933092),LAMA4(12.4694467994)	ITGB8(-4.34248843593),ITGA10(3.92449448488),COL1A2(5.711933092),LAMA4(12.4694467994)
ko00627	Aminobenzoate degradation	1/222	10/6974	0.276543066261812	0.568497201231712	PON3(3.89847146347)	PON3(3.89847146347)
ko04215	Apoptosis - multiple species	2/222	33/6974	0.283089276589857	0.572981568568815	BCL2L1(-4.60342312305),NGFR(13.3212070368)	BCL2L1(-4.60342312305),NGFR(13.3212070368)
ko04911	Insulin secretion	4/222	85/6974	0.285647738960477	0.572981568568815	ADCY4(3.17006094248),PLCB1(5.89588199235),KCNJ11(-3.99402330437),ABCC8(-4.11329818101)	ADCY4(3.17006094248),PLCB1(5.89588199235),KCNJ11(-3.99402330437),ABCC8(-4.11329818101)
ko04730	Long-term depression	3/222	59/6974	0.289634273748481	0.572981568568815	PLCB1(5.89588199235),PLA2G4E(6.07414503302),GNAI1(4.28680595546)	PLCB1(5.89588199235),PLA2G4E(6.07414503302),GNAI1(4.28680595546)
ko00051	Fructose and mannose metabolism	2/222	34/6974	0.294994829133181	0.572981568568815	FBP1(3.37897772853),SORD(4.7650105529)	FBP1(3.37897772853),SORD(4.7650105529)
ko04910	Insulin signaling pathway	6/222	142/6974	0.298247249735339	0.572981568568815	SORBS1(3.00947735166),ACACB(-3.62155920976),LOC102153034(-12.8605529066),FBP1(3.37897772853),LOC111096471(-4.5808136515),PHKG1(3.27875969138)	SORBS1(3.00947735166),ACACB(-3.62155920976),LOC102153034(-12.8605529066),FBP1(3.37897772853),LOC111096471(-4.5808136515),PHKG1(3.27875969138)
ko04622	RIG-I-like receptor signaling pathway	3/222	60/6974	0.29839913616129	0.572981568568815	IL12A(13.6267915993),CXCL8(7.51913652515),CXCL10(-13.7388009038)	IL12A(13.6267915993),CXCL8(7.51913652515),CXCL10(-13.7388009038)
ko04672	Intestinal immune network for IgA production	3/222	61/6974	0.307179036092527	0.583429290518987	LOC119863891(8.59485963255),DLA-DRA(-3.27494942529),PIGR(-5.80516062607)	LOC119863891(8.59485963255),DLA-DRA(-3.27494942529),PIGR(-5.80516062607)
ko04014	Ras signaling pathway	9/222	231/6974	0.314953300636008	0.591762851223287	PLA2G2C(-5.29729082004),LOC102153034(-12.8605529066),BCL2L1(-4.60342312305),NGFR(13.3212070368),PLA2G4E(6.07414503302),GNB4(4.19224376383),RAC2(11.518966181),PLAAT3(-5.62033705272),PAK3(3.26467463722)	PLA2G2C(-5.29729082004),LOC102153034(-12.8605529066),BCL2L1(-4.60342312305),NGFR(13.3212070368),PLA2G4E(6.07414503302),GNB4(4.19224376383),RAC2(11.518966181),PLAAT3(-5.62033705272),PAK3(3.26467463722)
ko00250	Alanine, aspartate and glutamate metabolism	2/222	36/6974	0.318711478810106	0.592453588829536	FOLH1B(8.96995104573),ASPA(3.45118232985)	FOLH1B(8.96995104573),ASPA(3.45118232985)
ko04640	Hematopoietic cell lineage	4/222	91/6974	0.329049806294229	0.595371241202132	IL1A(3.61890808642),IL11(6.40109098867),FLT3(4.01451574507),IL1R2(5.60303465166)	IL1A(3.61890808642),IL11(6.40109098867),FLT3(4.01451574507),IL1R2(5.60303465166)
ko04960	Aldosterone-regulated sodium reabsorption	2/222	37/6974	0.330502770342027	0.595371241202132	SCNN1A(-3.01233527022),NR3C2(3.14166085273)	SCNN1A(-3.01233527022),NR3C2(3.14166085273)
ko04975	Fat digestion and absorption	2/222	37/6974	0.330502770342027	0.595371241202132	PLA2G2C(-5.29729082004),NPC1L1(-5.04542886326)	PLA2G2C(-5.29729082004),NPC1L1(-5.04542886326)
ko04611	Platelet activation	5/222	123/6974	0.354142014512307	0.631445482374253	ADCY4(3.17006094248),PLCB1(5.89588199235),PLA2G4E(6.07414503302),GNAI1(4.28680595546),COL1A2(5.711933092)	ADCY4(3.17006094248),PLCB1(5.89588199235),PLA2G4E(6.07414503302),GNAI1(4.28680595546),COL1A2(5.711933092)
ko00603	Glycosphingolipid biosynthesis - globo series	1/222	14/6974	0.364493054643362	0.637118013675131	A4GALT(4.57675051509)	A4GALT(4.57675051509)
ko04010	MAPK signaling pathway	9/222	242/6974	0.364615730717696	0.637118013675131	IL1A(3.61890808642),PLA2G4E(6.07414503302),FLNC(4.7504818829),NR4A1(6.81052143414),RAC2(11.518966181),RPS6KA5(3.34233313488),CACNB2(5.50245832444),IL1R2(5.60303465166),DUSP2(6.20418960496)	IL1A(3.61890808642),PLA2G4E(6.07414503302),FLNC(4.7504818829),NR4A1(6.81052143414),RAC2(11.518966181),RPS6KA5(3.34233313488),CACNB2(5.50245832444),IL1R2(5.60303465166),DUSP2(6.20418960496)
ko00230	Purine metabolism	7/222	185/6974	0.375247737562892	0.649204006622616	ADCY4(3.17006094248),PDE7B(7.29634504612),ENTPD2(-4.88610872627),AK5(6.1984129701),FHIT(-3.94319717671),LOC102151128(-3.14736282577),ENPP3(-3.17918151945)	ADCY4(3.17006094248),PDE7B(7.29634504612),ENTPD2(-4.88610872627),AK5(6.1984129701),FHIT(-3.94319717671),LOC102151128(-3.14736282577),ENPP3(-3.17918151945)
ko00604	Glycosphingolipid biosynthesis - ganglio series	1/222	15/6974	0.384763534796979	0.658994625240243	ST8SIA5(12.5467755162)	ST8SIA5(12.5467755162)
ko04961	Endocrine and other factor-regulated calcium reabsorption	2/222	42/6974	0.388449542649143	0.658994625240243	PLCB1(5.89588199235),KL(3.68948711336)	PLCB1(5.89588199235),KL(3.68948711336)
ko04520	Adherens junction	3/222	71/6974	0.394780883802151	0.663295816914545	SORBS1(3.00947735166),RAC2(11.518966181),NECTIN3(-3.32802126335)	SORBS1(3.00947735166),RAC2(11.518966181),NECTIN3(-3.32802126335)
ko04626	Plant-pathogen interaction	1/222	16/6974	0.404390276466051	0.665380025881486	LOC102153034(-12.8605529066)	LOC102153034(-12.8605529066)
ko04340	Hedgehog signaling pathway	2/222	44/6974	0.411025111222075	0.665380025881486	LRP2(8.64079924887),SMO(4.58762649937)	LRP2(8.64079924887),SMO(4.58762649937)
ko04920	Adipocytokine signaling pathway	3/222	74/6974	0.420617624201203	0.665380025881486	ACACB(-3.62155920976),LOC111096471(-4.5808136515),ACSL5(7.27935733739)	ACACB(-3.62155920976),LOC111096471(-4.5808136515),ACSL5(7.27935733739)
ko04978	Mineral absorption	2/222	45/6974	0.422159934460326	0.665380025881486	STEAP2(5.4427848084),STEAP1(4.47456738051)	STEAP2(5.4427848084),STEAP1(4.47456738051)
ko00910	Nitrogen metabolism	1/222	17/6974	0.423393633554946	0.665380025881486	CA4(4.59508574007)	CA4(4.59508574007)
ko04064	NF-kappa B signaling pathway	4/222	104/6974	0.423566402083906	0.665380025881486	BCL2L1(-4.60342312305),LOC485869(-3.50580800324),CXCL8(7.51913652515),TLR4(-4.58960504562)	BCL2L1(-4.60342312305),LOC485869(-3.50580800324),CXCL8(7.51913652515),TLR4(-4.58960504562)
ko04922	Glucagon signaling pathway	4/222	104/6974	0.423566402083906	0.665380025881486	ACACB(-3.62155920976),PLCB1(5.89588199235),LOC102153034(-12.8605529066),PHKG1(3.27875969138)	ACACB(-3.62155920976),PLCB1(5.89588199235),LOC102153034(-12.8605529066),PHKG1(3.27875969138)
ko04728	Dopaminergic synapse	5/222	135/6974	0.430486178835292	0.665380025881486	PLCB1(5.89588199235),LOC102153034(-12.8605529066),GNB4(4.19224376383),PPP2R2B(5.19418162309),GNAI1(4.28680595546)	PLCB1(5.89588199235),LOC102153034(-12.8605529066),GNB4(4.19224376383),PPP2R2B(5.19418162309),GNAI1(4.28680595546)
ko04080	Neuroactive ligand-receptor interaction	10/222	287/6974	0.431053672781854	0.665380025881486	THRB(5.62288018824),HTR1D(-3.78541920625),CHRNA7(-5.35407409728),EDNRA(3.2509966608),LPAR1(3.39972563077),F2(-5.34691837052),ADORA2A(13.0917405989),GABBR2(6.39060962906),ADRB2(-3.89034642648),CHRNB4(-3.83664747871)	THRB(5.62288018824),HTR1D(-3.78541920625),CHRNA7(-5.35407409728),EDNRA(3.2509966608),LPAR1(3.39972563077),F2(-5.34691837052),ADORA2A(13.0917405989),GABBR2(6.39060962906),ADRB2(-3.89034642648),CHRNB4(-3.83664747871)
ko04151	PI3K-Akt signaling pathway	12/222	349/6974	0.43423189778736	0.665380025881486	ITGB8(-4.34248843593),ITGA10(3.92449448488),BCL2L1(-4.60342312305),NGFR(13.3212070368),LPAR1(3.39972563077),GNB4(4.19224376383),NR4A1(6.81052143414),PPP2R2B(5.19418162309),COL1A2(5.711933092),TLR4(-4.58960504562),MYB(3.07785197654),LAMA4(12.4694467994)	ITGB8(-4.34248843593),ITGA10(3.92449448488),BCL2L1(-4.60342312305),NGFR(13.3212070368),LPAR1(3.39972563077),GNB4(4.19224376383),NR4A1(6.81052143414),PPP2R2B(5.19418162309),COL1A2(5.711933092),TLR4(-4.58960504562),MYB(3.07785197654),LAMA4(12.4694467994)
ko04723	Retrograde endocannabinoid signaling	4/222	106/6974	0.437908239925014	0.665380025881486	ADCY4(3.17006094248),PLCB1(5.89588199235),GNB4(4.19224376383),GNAI1(4.28680595546)	ADCY4(3.17006094248),PLCB1(5.89588199235),GNB4(4.19224376383),GNAI1(4.28680595546)
ko00330	Arginine and proline metabolism	2/222	47/6974	0.444099669919819	0.668970464670508	NOS2(5.85843032186),DAO(-13.9923418092)	NOS2(5.85843032186),DAO(-13.9923418092)
ko04530	Tight junction	5/222	141/6974	0.46808814415449	0.699079009713408	HCLS1(10.8281417746),MYL7(14.757749909),PARD6G(3.27711449957),PPP2R2B(5.19418162309),GNAI1(4.28680595546)	HCLS1(10.8281417746),MYL7(14.757749909),PARD6G(3.27711449957),PPP2R2B(5.19418162309),GNAI1(4.28680595546)
ko00220	Arginine biosynthesis	1/222	20/6974	0.476857445404069	0.700206421380588	NOS2(5.85843032186)	NOS2(5.85843032186)
ko00531	Glycosaminoglycan degradation	1/222	20/6974	0.476857445404069	0.700206421380588	HPSE(4.52409508963)	HPSE(4.52409508963)
ko04380	Osteoclast differentiation	4/222	116/6974	0.507815791243916	0.737049263534424	CTSK(3.7182782784),IL1A(3.61890808642),FOSB(3.14265555798),ACP5(-3.62216530046)	CTSK(3.7182782784),IL1A(3.61890808642),FOSB(3.14265555798),ACP5(-3.62216530046)
ko04146	Peroxisome	3/222	85/6974	0.511608176390376	0.737049263534424	NOS2(5.85843032186),DAO(-13.9923418092),ACSL5(7.27935733739)	NOS2(5.85843032186),DAO(-13.9923418092),ACSL5(7.27935733739)
ko04142	Lysosome	4/222	117/6974	0.514602467732769	0.737049263534424	CTSK(3.7182782784),LAPTM5(3.85083390399),ATP6V0D2(3.59454825548),ACP5(-3.62216530046)	CTSK(3.7182782784),LAPTM5(3.85083390399),ATP6V0D2(3.59454825548),ACP5(-3.62216530046)
ko00100	Steroid biosynthesis	1/222	23/6974	0.525384265705161	0.740354737750905	CYP24A1(3.0755049412)	CYP24A1(3.0755049412)
ko01040	Biosynthesis of unsaturated fatty acids	1/222	23/6974	0.525384265705161	0.740354737750905	ACOT4(4.61566372634)	ACOT4(4.61566372634)
ko04320	Dorso-ventral axis formation	1/222	24/6974	0.540542472152212	0.744058346511638	FMN2(16.3285865792)	FMN2(16.3285865792)
ko04614	Renin-angiotensin system	1/222	24/6974	0.540542472152212	0.744058346511638	ENPEP(7.08127865619)	ENPEP(7.08127865619)
ko04810	Regulation of actin cytoskeleton	7/222	217/6974	0.540786984979694	0.744058346511638	ITGB2(-5.77788517684),ITGB8(-4.34248843593),ITGA10(3.92449448488),MYL7(14.757749909),RAC2(11.518966181),F2(-5.34691837052),PAK3(3.26467463722)	ITGB2(-5.77788517684),ITGB8(-4.34248843593),ITGA10(3.92449448488),MYL7(14.757749909),RAC2(11.518966181),F2(-5.34691837052),PAK3(3.26467463722)
ko04072	Phospholipase D signaling pathway	5/222	154/6974	0.546564021298412	0.746131805390924	ADCY4(3.17006094248),PLCB1(5.89588199235),PLA2G4E(6.07414503302),LPAR1(3.39972563077),CXCL8(7.51913652515)	ADCY4(3.17006094248),PLCB1(5.89588199235),PLA2G4E(6.07414503302),LPAR1(3.39972563077),CXCL8(7.51913652515)
ko04722	Neurotrophin signaling pathway	4/222	123/6974	0.554380677188493	0.746285822897217	LOC102153034(-12.8605529066),NGFR(13.3212070368),RPS6KA5(3.34233313488),TP73(-11.3272251469)	LOC102153034(-12.8605529066),NGFR(13.3212070368),RPS6KA5(3.34233313488),TP73(-11.3272251469)
ko00062	Fatty acid elongation	1/222	25/6974	0.555218669444616	0.746285822897217	ACOT4(4.61566372634)	ACOT4(4.61566372634)
ko00563	Glycosylphosphatidylinositol(GPI)-anchor biosynthesis	1/222	26/6974	0.569428117621806	0.759542527321975	GPLD1(-3.23207073074)	GPLD1(-3.23207073074)
ko04152	AMPK signaling pathway	4/222	127/6974	0.579922849348756	0.759667700537071	FBP1(3.37897772853),LOC100683203(12.3682799995),LOC111096471(-4.5808136515),PPP2R2B(5.19418162309)	FBP1(3.37897772853),LOC100683203(12.3682799995),LOC111096471(-4.5808136515),PPP2R2B(5.19418162309)
ko04370	VEGF signaling pathway	2/222	61/6974	0.583383324114235	0.759667700537071	PLA2G4E(6.07414503302),RAC2(11.518966181)	PLA2G4E(6.07414503302),RAC2(11.518966181)
ko04211	Longevity regulating pathway - mammal	3/222	95/6974	0.587407158666986	0.759667700537071	ADCY4(3.17006094248),LOC111096471(-4.5808136515),KL(3.68948711336)	ADCY4(3.17006094248),LOC111096471(-4.5808136515),KL(3.68948711336)
ko04070	Phosphatidylinositol signaling system	3/222	96/6974	0.594564982338734	0.759667700537071	PLCB1(5.89588199235),LOC102153034(-12.8605529066),MTMR7(4.80488435886)	PLCB1(5.89588199235),LOC102153034(-12.8605529066),MTMR7(4.80488435886)
ko00680	Methane metabolism	1/222	28/6974	0.596505416910426	0.759667700537071	FBP1(3.37897772853)	FBP1(3.37897772853)
ko00860	Porphyrin and chlorophyll metabolism	1/222	28/6974	0.596505416910426	0.759667700537071	UGT1A6(-11.4786129062)	UGT1A6(-11.4786129062)
ko00410	beta-Alanine metabolism	1/222	29/6974	0.609401443032782	0.759667700537071	UPB1(11.226554689)	UPB1(11.226554689)
ko04341	Hedgehog signaling pathway - Fly	1/222	29/6974	0.609401443032782	0.759667700537071	SMO(4.58762649937)	SMO(4.58762649937)
ko04710	Circadian rhythm	1/222	29/6974	0.609401443032782	0.759667700537071	RORA(10.7204893901)	RORA(10.7204893901)
ko04976	Bile secretion	2/222	65/6974	0.618185217672788	0.759667700537071	ADCY4(3.17006094248),SLC10A1(10.497555818)	ADCY4(3.17006094248),SLC10A1(10.497555818)
ko04966	Collecting duct acid secretion	1/222	30/6974	0.621887098849445	0.759667700537071	ATP6V0D2(3.59454825548)	ATP6V0D2(3.59454825548)
ko00030	Pentose phosphate pathway	1/222	31/6974	0.633975385723786	0.759667700537071	FBP1(3.37897772853)	FBP1(3.37897772853)
ko00512	Mucin type O-glycan biosynthesis	1/222	31/6974	0.633975385723786	0.759667700537071	GALNT5(15.3817078675)	GALNT5(15.3817078675)
ko04213	Longevity regulating pathway - multiple species	2/222	67/6974	0.634734397978866	0.759667700537071	ADCY4(3.17006094248),LOC111096471(-4.5808136515)	ADCY4(3.17006094248),LOC111096471(-4.5808136515)
ko04720	Long-term potentiation	2/222	67/6974	0.634734397978866	0.759667700537071	PLCB1(5.89588199235),LOC102153034(-12.8605529066)	PLCB1(5.89588199235),LOC102153034(-12.8605529066)
ko00562	Inositol phosphate metabolism	2/222	68/6974	0.64279728573213	0.762323588600272	PLCB1(5.89588199235),MTMR7(4.80488435886)	PLCB1(5.89588199235),MTMR7(4.80488435886)
ko00630	Glyoxylate and dicarboxylate metabolism	1/222	32/6974	0.645678894922881	0.762323588600272	GLDC(-10.8997672647)	GLDC(-10.8997672647)
ko04111	Cell cycle - yeast	2/222	70/6974	0.658502744753861	0.772246242523073	SMC1B(3.0444369066),PPP2R2B(5.19418162309)	SMC1B(3.0444369066),PPP2R2B(5.19418162309)
ko00640	Propanoate metabolism	1/222	36/6974	0.688883336947956	0.800816390610524	ACACB(-3.62155920976)	ACACB(-3.62155920976)
ko04919	Thyroid hormone signaling pathway	3/222	111/6974	0.692030790560721	0.800816390610524	THRB(5.62288018824),PLCB1(5.89588199235),RCAN2(4.32054301256)	THRB(5.62288018824),PLCB1(5.89588199235),RCAN2(4.32054301256)
ko04662	B cell receptor signaling pathway	2/222	78/6974	0.715854998366145	0.804021334292853	RAC2(11.518966181),DAPP1(14.7218534222)	RAC2(11.518966181),DAPP1(14.7218534222)
ko04664	Fc epsilon RI signaling pathway	2/222	78/6974	0.715854998366145	0.804021334292853	PLA2G4E(6.07414503302),RAC2(11.518966181)	PLA2G4E(6.07414503302),RAC2(11.518966181)
ko00513	Various types of N-glycan biosynthesis	1/222	39/6974	0.717806998446993	0.804021334292853	MGAT4A(3.85798758001)	MGAT4A(3.85798758001)
ko00710	Carbon fixation in photosynthetic organisms	1/222	39/6974	0.717806998446993	0.804021334292853	FBP1(3.37897772853)	FBP1(3.37897772853)
ko04130	SNARE interactions in vesicular transport	1/222	39/6974	0.717806998446993	0.804021334292853	STX1B(-3.3774028585)	STX1B(-3.3774028585)
ko04350	TGF-beta signaling pathway	2/222	80/6974	0.728871972761585	0.808531266706582	BAMBI(4.65321629915),CDKN2B_1(-3.21315980854)	BAMBI(4.65321629915),CDKN2B_1(-3.21315980854)
ko04066	HIF-1 signaling pathway	3/222	118/6974	0.731087609232879	0.808531266706582	EDN1(-3.3688451926),NOS2(5.85843032186),TLR4(-4.58960504562)	EDN1(-3.3688451926),NOS2(5.85843032186),TLR4(-4.58960504562)
ko04114	Oocyte meiosis	3/222	120/6974	0.741508895622455	0.814898885622824	ADCY4(3.17006094248),LOC102153034(-12.8605529066),SMC1B(3.0444369066)	ADCY4(3.17006094248),LOC102153034(-12.8605529066),SMC1B(3.0444369066)
ko04330	Notch signaling pathway	1/222	43/6974	0.752249502086557	0.821535640436635	LFNG(3.28844841139)	LFNG(3.28844841139)
ko04012	ErbB signaling pathway	2/222	85/6974	0.759224186958408	0.82400271353446	AREG(4.02461758329),PAK3(3.26467463722)	AREG(4.02461758329),PAK3(3.26467463722)
ko00620	Pyruvate metabolism	1/222	45/6974	0.767867339822725	0.828238976027111	ACACB(-3.62155920976)	ACACB(-3.62155920976)
ko02010	ABC transporters	1/222	47/6974	0.782504806679248	0.83791678090466	ABCC8(-4.11329818101)	ABCC8(-4.11329818101)
ko00510	N-Glycan biosynthesis	1/222	48/6974	0.789475202654014	0.83791678090466	MGAT4A(3.85798758001)	MGAT4A(3.85798758001)
ko04914	Progesterone-mediated oocyte maturation	2/222	92/6974	0.796770497341584	0.83791678090466	ADCY4(3.17006094248),GNAI1(4.28680595546)	ADCY4(3.17006094248),GNAI1(4.28680595546)
ko00310	Lysine degradation	1/222	50/6974	0.80275581068658	0.83791678090466	AASS(-4.79196952966)	AASS(-4.79196952966)
ko00520	Amino sugar and nucleotide sugar metabolism	1/222	51/6974	0.809079931141169	0.83791678090466	NPL(5.88000721343)	NPL(5.88000721343)
ko01212	Fatty acid metabolism	1/222	51/6974	0.809079931141169	0.83791678090466	ACSL5(7.27935733739)	ACSL5(7.27935733739)
ko00480	Glutathione metabolism	1/222	52/6974	0.815202169374112	0.83791678090466	MGST1(-18.0793548796)	MGST1(-18.0793548796)
ko04623	Cytosolic DNA-sensing pathway	1/222	52/6974	0.815202169374112	0.83791678090466	CXCL10(-13.7388009038)	CXCL10(-13.7388009038)
ko04310	Wnt signaling pathway	3/222	140/6974	0.828860721977097	0.841345462426837	PLCB1(5.89588199235),BAMBI(4.65321629915),RAC2(11.518966181)	PLCB1(5.89588199235),BAMBI(4.65321629915),RAC2(11.518966181)
ko00240	Pyrimidine metabolism	2/222	101/6974	0.837403890017698	0.841345462426837	UPB1(11.226554689),LOC102151128(-3.14736282577)	UPB1(11.226554689),LOC102151128(-3.14736282577)
ko03050	Proteasome	1/222	56/6974	0.837797620115398	0.841345462426837	PSMB8(-4.61958604233)	PSMB8(-4.61958604233)
ko04113	Meiosis - yeast	1/222	56/6974	0.837797620115398	0.841345462426837	SMC1B(3.0444369066)	SMC1B(3.0444369066)
ko04630	Jak-STAT signaling pathway	3/222	146/6974	0.849608610509335	0.848331003576238	IL11(6.40109098867),BCL2L1(-4.60342312305),IL12A(13.6267915993)	IL11(6.40109098867),BCL2L1(-4.60342312305),IL12A(13.6267915993)
ko04120	Ubiquitin mediated proteolysis	3/222	150/6974	0.862200132359292	0.852741410387562	KLHL13(6.55630205473),LOC111094434(3.6346468644),UBE2S(3.44791071817)	KLHL13(6.55630205473),LOC111094434(3.6346468644),UBE2S(3.44791071817)
ko04650	Natural killer cell mediated cytotoxicity	2/222	108/6974	0.863785952751015	0.852741410387562	ITGB2(-5.77788517684),RAC2(11.518966181)	ITGB2(-5.77788517684),RAC2(11.518966181)
ko04660	T cell receptor signaling pathway	2/222	112/6974	0.877048415514776	0.860970058991442	GRAP2(3.35659838196),PAK3(3.26467463722)	GRAP2(3.35659838196),PAK3(3.26467463722)
ko04612	Antigen processing and presentation	1/222	66/6974	0.882965919352412	0.861936739855927	DLA-DRA(-3.27494942529)	DLA-DRA(-3.27494942529)
ko04115	p53 signaling pathway	1/222	68/6974	0.890367745058504	0.862476751647173	TP73(-11.3272251469)	TP73(-11.3272251469)
ko04917	Prolactin signaling pathway	1/222	73/6974	0.906896332949045	0.862476751647173	ELF5(-4.90707362531)	ELF5(-4.90707362531)
ko01200	Carbon metabolism	2/222	129/6974	0.921171781493732	0.862476751647173	GLDC(-10.8997672647),FBP1(3.37897772853)	GLDC(-10.8997672647),FBP1(3.37897772853)
ko04110	Cell cycle	2/222	129/6974	0.921171781493732	0.862476751647173	CDKN2B_1(-3.21315980854),SMC1B(3.0444369066)	CDKN2B_1(-3.21315980854),SMC1B(3.0444369066)
ko04068	FoxO signaling pathway	2/222	130/6974	0.923238761504121	0.862476751647173	CDKN2B_1(-3.21315980854),LOC111096471(-4.5808136515)	CDKN2B_1(-3.21315980854),LOC111096471(-4.5808136515)
ko04210	Apoptosis	2/222	135/6974	0.932831925379074	0.862476751647173	CTSK(3.7182782784),BCL2L1(-4.60342312305)	CTSK(3.7182782784),BCL2L1(-4.60342312305)
ko04550	Signaling pathways regulating pluripotency of stem cells	2/222	135/6974	0.932831925379074	0.862476751647173	DLX5(3.14422878452),KLF4(3.99470053353)	DLX5(3.14422878452),KLF4(3.99470053353)
ko00010	Glycolysis / Gluconeogenesis	1/222	83/6974	0.932877715411144	0.862476751647173	FBP1(3.37897772853)	FBP1(3.37897772853)
ko04013	MAPK signaling pathway - fly	1/222	83/6974	0.932877715411144	0.862476751647173	TNIK(7.37614203474)	TNIK(7.37614203474)
ko04260	Cardiac muscle contraction	1/222	83/6974	0.932877715411144	0.862476751647173	CACNB2(5.50245832444)	CACNB2(5.50245832444)
ko03015	mRNA surveillance pathway	1/222	91/6974	0.948354119741633	0.872170547795629	PPP2R2B(5.19418162309)	PPP2R2B(5.19418162309)
ko04666	Fc gamma R-mediated phagocytosis	1/222	100/6974	0.961557210565511	0.879683091506612	RAC2(11.518966181)	RAC2(11.518966181)
ko00190	Oxidative phosphorylation	2/222	180/6974	0.980612859888964	0.892443721170877	NDUFA4L2(-3.82006373215),ATP6V0D2(3.59454825548)	NDUFA4L2(-3.82006373215),ATP6V0D2(3.59454825548)
ko04144	Endocytosis	3/222	254/6974	0.989135516709126	0.895535837325961	LOC119863891(8.59485963255),PARD6G(3.27711449957),ADRB2(-3.89034642648)	LOC119863891(8.59485963255),PARD6G(3.27711449957),ADRB2(-3.89034642648)
ko04141	Protein processing in endoplasmic reticulum	1/222	168/6974	0.995921654957562	0.896086369328467	LMAN1L(3.7471428339)	LMAN1L(3.7471428339)
ko04740	Olfactory transduction	2/222	724/6974	0.999999999506617	0.896086369328467	LOC102153034(-12.8605529066),SLC8A3(13.7543732556)	LOC102153034(-12.8605529066),SLC8A3(13.7543732556)
