# Supplementary material for: Tumorigenicity decrease in Bcl-xL deficient MDCK cells ensuring the safety for influenza vaccine production
Source: PLoS One. 2024 Dec 16;19(12):e0311069. doi: 10.1371/journal.pone.0311069 (PMC11649150; doi:10.1371/journal.pone.0311069)
Supplement: S1 File — (ZIP) [file pone.0311069.s002.zip › S2_File/3_KEGG_enrichment/enrichment/B_vs_A.up_KEGG_enrichment.xls]

id	Description	Significant	Annotated	Pvalue	Qvalue	Signi_id	Signi_symbol
ko04060	Cytokine-cytokine receptor interaction	13/146	221/6974	0.000696607799533936	0.116590147500943	LOC119876918(12.3599169867),IL18RAP(12.7992991626),LOC119874472(5.47163019741),IL1A(3.61890808642),IL11(6.40109098867),LOC119863891(8.59485963255),NGFR(13.3212070368),IL12A(13.6267915993),CXCL8(7.51913652515),TNFSF18(11.4778307703),FLT3(4.01451574507),IL1R2(5.60303465166),CD70(5.30471796917)	LOC119876918(12.3599169867),IL18RAP(12.7992991626),LOC119874472(5.47163019741),IL1A(3.61890808642),IL11(6.40109098867),LOC119863891(8.59485963255),NGFR(13.3212070368),IL12A(13.6267915993),CXCL8(7.51913652515),TNFSF18(11.4778307703),FLT3(4.01451574507),IL1R2(5.60303465166),CD70(5.30471796917)
ko04360	Axon guidance	10/146	177/6974	0.00387488946843798	0.229893414380861	LOC119863891(8.59485963255),NTNG2(7.12663040845),RAC2(11.518966181),PARD6G(3.27711449957),ROBO3(3.70684420203),GNAI1(4.28680595546),PAK3(3.26467463722),SEMA3D(11.0840598343),SMO(4.58762649937),NGEF(3.04998506115)	LOC119863891(8.59485963255),NTNG2(7.12663040845),RAC2(11.518966181),PARD6G(3.27711449957),ROBO3(3.70684420203),GNAI1(4.28680595546),PAK3(3.26467463722),SEMA3D(11.0840598343),SMO(4.58762649937),NGEF(3.04998506115)
ko00120	Primary bile acid biosynthesis	3/146	16/6974	0.00412073101248714	0.229893414380861	CH25H(13.1394921981),CYP7B1(3.5633874713),CYP39A1(4.63653841461)	CH25H(13.1394921981),CYP7B1(3.5633874713),CYP39A1(4.63653841461)
ko00532	Glycosaminoglycan biosynthesis - chondroitin sulfate / dermatan sulfate	3/146	19/6974	0.00681053504122994	0.284967124093569	CHST3(3.79949796021),XYLT1(4.55946341737),CSGALNACT1(5.77573547886)	CHST3(3.79949796021),XYLT1(4.55946341737),CSGALNACT1(5.77573547886)
ko04062	Chemokine signaling pathway	9/146	172/6974	0.00984324461630365	0.297384294821403	LOC119876918(12.3599169867),ADCY4(3.17006094248),LOC119874472(5.47163019741),PLCB1(5.89588199235),LOC119863891(8.59485963255),GNB4(4.19224376383),RAC2(11.518966181),CXCL8(7.51913652515),GNAI1(4.28680595546)	LOC119876918(12.3599169867),ADCY4(3.17006094248),LOC119874472(5.47163019741),PLCB1(5.89588199235),LOC119863891(8.59485963255),GNB4(4.19224376383),RAC2(11.518966181),CXCL8(7.51913652515),GNAI1(4.28680595546)
ko04724	Glutamatergic synapse	7/146	116/6974	0.0106609464181258	0.297384294821403	ADCY4(3.17006094248),PLCB1(5.89588199235),PLA2G4E(6.07414503302),GNB4(4.19224376383),GNAI1(4.28680595546),SLC1A1(4.31578477431),SLC1A3(9.78404587023)	ADCY4(3.17006094248),PLCB1(5.89588199235),PLA2G4E(6.07414503302),GNB4(4.19224376383),GNAI1(4.28680595546),SLC1A1(4.31578477431),SLC1A3(9.78404587023)
ko00591	Linoleic acid metabolism	3/146	25/6974	0.0147540039445628	0.352764906343683	CYP1A2(6.34669522535),PLB1(3.03320108056),PLA2G4E(6.07414503302)	CYP1A2(6.34669522535),PLB1(3.03320108056),PLA2G4E(6.07414503302)
ko04621	NOD-like receptor signaling pathway	4/146	50/6974	0.0201579555732933	0.4217256494939	NLRP1(8.52672092439),PSTPIP1(4.2597466876),CXCL8(7.51913652515),NOD2(10.247860281)	NLRP1(8.52672092439),PSTPIP1(4.2597466876),CXCL8(7.51913652515),NOD2(10.247860281)
ko04970	Salivary secretion	5/146	78/6974	0.0233611584567242	0.427855083230034	ADCY4(3.17006094248),PLCB1(5.89588199235),DMBT1(3.02096907709),CD38(3.74153564725),ATP2B2(8.67835365397)	ADCY4(3.17006094248),PLCB1(5.89588199235),DMBT1(3.02096907709),CD38(3.74153564725),ATP2B2(8.67835365397)
ko04020	Calcium signaling pathway	9/146	202/6974	0.0255636684948762	0.427855083230034	ADCY4(3.17006094248),PLCB1(5.89588199235),EDNRA(3.2509966608),NOS2(5.85843032186),SLC8A3(13.7543732556),CD38(3.74153564725),ADORA2A(13.0917405989),PHKG1(3.27875969138),ATP2B2(8.67835365397)	ADCY4(3.17006094248),PLCB1(5.89588199235),EDNRA(3.2509966608),NOS2(5.85843032186),SLC8A3(13.7543732556),CD38(3.74153564725),ADORA2A(13.0917405989),PHKG1(3.27875969138),ATP2B2(8.67835365397)
ko04974	Protein digestion and absorption	5/146	84/6974	0.0309561181954566	0.442935547768494	SLC8A3(13.7543732556),COL15A1(4.56257213486),COL10A1(12.4230108302),COL1A2(5.711933092),SLC1A1(4.31578477431)	SLC8A3(13.7543732556),COL15A1(4.56257213486),COL10A1(12.4230108302),COL1A2(5.711933092),SLC1A1(4.31578477431)
ko04261	Adrenergic signaling in cardiomyocytes	7/146	148/6974	0.035342098928627	0.442935547768494	ADCY4(3.17006094248),PLCB1(5.89588199235),RPS6KA5(3.34233313488),CACNB2(5.50245832444),PPP2R2B(5.19418162309),GNAI1(4.28680595546),ATP2B2(8.67835365397)	ADCY4(3.17006094248),PLCB1(5.89588199235),RPS6KA5(3.34233313488),CACNB2(5.50245832444),PPP2R2B(5.19418162309),GNAI1(4.28680595546),ATP2B2(8.67835365397)
ko04540	Gap junction	5/146	90/6974	0.0399462248992314	0.442935547768494	ADCY4(3.17006094248),PLCB1(5.89588199235),LPAR1(3.39972563077),GJA1(3.65927834028),GNAI1(4.28680595546)	ADCY4(3.17006094248),PLCB1(5.89588199235),LPAR1(3.39972563077),GJA1(3.65927834028),GNAI1(4.28680595546)
ko00140	Steroid hormone biosynthesis	3/146	41/6974	0.053748637309425	0.442935547768494	CYP1A1(4.073133213),CYP1A2(6.34669522535),CYP7B1(3.5633874713)	CYP1A1(4.073133213),CYP1A2(6.34669522535),CYP7B1(3.5633874713)
ko04713	Circadian entrainment	5/146	99/6974	0.0561390142841521	0.442935547768494	ADCY4(3.17006094248),PLCB1(5.89588199235),GNB4(4.19224376383),RPS6KA5(3.34233313488),GNAI1(4.28680595546)	ADCY4(3.17006094248),PLCB1(5.89588199235),GNB4(4.19224376383),RPS6KA5(3.34233313488),GNAI1(4.28680595546)
ko00040	Pentose and glucuronate interconversions	2/146	19/6974	0.0589961360863729	0.442935547768494	SORD(4.7650105529),KL(3.68948711336)	SORD(4.7650105529),KL(3.68948711336)
ko04510	Focal adhesion	8/146	201/6974	0.059671097684245	0.442935547768494	ITGA10(3.92449448488),FLNC(4.7504818829),MYL7(14.757749909),RAC2(11.518966181),COL1A2(5.711933092),PAK3(3.26467463722),LAMA4(12.4694467994),PARVB(4.75246985017)	ITGA10(3.92449448488),FLNC(4.7504818829),MYL7(14.757749909),RAC2(11.518966181),COL1A2(5.711933092),PAK3(3.26467463722),LAMA4(12.4694467994),PARVB(4.75246985017)
ko04270	Vascular smooth muscle contraction	6/146	133/6974	0.0599110205825445	0.442935547768494	ADCY4(3.17006094248),PLCB1(5.89588199235),EDNRA(3.2509966608),PLA2G4E(6.07414503302),CALD1(6.33023258746),ADORA2A(13.0917405989)	ADCY4(3.17006094248),PLCB1(5.89588199235),EDNRA(3.2509966608),PLA2G4E(6.07414503302),CALD1(6.33023258746),ADORA2A(13.0917405989)
ko00232	Caffeine metabolism	1/146	3/6974	0.061507702558559	0.442935547768494	CYP1A2(6.34669522535)	CYP1A2(6.34669522535)
ko00363	Bisphenol degradation	1/146	3/6974	0.061507702558559	0.442935547768494	PON3(3.89847146347)	PON3(3.89847146347)
ko04391	Hippo signaling pathway -fly	4/146	72/6974	0.0635810362628142	0.442935547768494	FAT4(3.39237533094),PARD6G(3.27711449957),PPP2R2B(5.19418162309),LIX1L(3.46936881588)	FAT4(3.39237533094),PARD6G(3.27711449957),PPP2R2B(5.19418162309),LIX1L(3.46936881588)
ko04918	Thyroid hormone synthesis	4/146	73/6974	0.0662206072199547	0.442935547768494	ADCY4(3.17006094248),PLCB1(5.89588199235),LRP2(8.64079924887),IYD(4.03128313814)	ADCY4(3.17006094248),PLCB1(5.89588199235),LRP2(8.64079924887),IYD(4.03128313814)
ko04010	MAPK signaling pathway	9/146	242/6974	0.066914833858649	0.442935547768494	IL1A(3.61890808642),PLA2G4E(6.07414503302),FLNC(4.7504818829),NR4A1(6.81052143414),RAC2(11.518966181),RPS6KA5(3.34233313488),CACNB2(5.50245832444),IL1R2(5.60303465166),DUSP2(6.20418960496)	IL1A(3.61890808642),PLA2G4E(6.07414503302),FLNC(4.7504818829),NR4A1(6.81052143414),RAC2(11.518966181),RPS6KA5(3.34233313488),CACNB2(5.50245832444),IL1R2(5.60303465166),DUSP2(6.20418960496)
ko04913	Ovarian Steroidogenesis	3/146	45/6974	0.0674122666445624	0.442935547768494	ADCY4(3.17006094248),CYP1A1(4.073133213),PLA2G4E(6.07414503302)	ADCY4(3.17006094248),CYP1A1(4.073133213),PLA2G4E(6.07414503302)
ko04624	Toll and Imd signaling pathway	3/146	46/6974	0.0710531685043326	0.442935547768494	ANK1(4.78640256845),LOC111094434(3.6346468644),ANK2(11.7918371285)	ANK1(4.78640256845),LOC111094434(3.6346468644),ANK2(11.7918371285)
ko00340	Histidine metabolism	2/146	22/6974	0.0765467344972017	0.442935547768494	HNMT(3.54890477378),ASPA(3.45118232985)	HNMT(3.54890477378),ASPA(3.45118232985)
ko00592	alpha-Linolenic acid metabolism	2/146	22/6974	0.0765467344972017	0.442935547768494	PLB1(3.03320108056),PLA2G4E(6.07414503302)	PLB1(3.03320108056),PLA2G4E(6.07414503302)
ko04514	Cell adhesion molecules (CAMs)	6/146	142/6974	0.0770049990845171	0.442935547768494	NCAM1(10.5666027162),NTNG2(7.12663040845),CD226(10.6868156446),PECAM1(4.37056977646),SELL(14.2754045749),SELP(14.8859498902)	NCAM1(10.5666027162),NTNG2(7.12663040845),CD226(10.6868156446),PECAM1(4.37056977646),SELL(14.2754045749),SELP(14.8859498902)
ko04977	Vitamin digestion and absorption	2/146	23/6974	0.0827215547534914	0.442935547768494	PLB1(3.03320108056),FOLH1B(8.96995104573)	PLB1(3.03320108056),FOLH1B(8.96995104573)
ko04726	Serotonergic synapse	5/146	112/6974	0.0853139046036247	0.442935547768494	PLCB1(5.89588199235),PLA2G4E(6.07414503302),ALOX15B(5.58008827588),GNB4(4.19224376383),GNAI1(4.28680595546)	PLCB1(5.89588199235),PLA2G4E(6.07414503302),ALOX15B(5.58008827588),GNB4(4.19224376383),GNAI1(4.28680595546)
ko04670	Leukocyte transendothelial migration	5/146	113/6974	0.0878364861670015	0.442935547768494	LOC119863891(8.59485963255),MYL7(14.757749909),RAC2(11.518966181),PECAM1(4.37056977646),GNAI1(4.28680595546)	LOC119863891(8.59485963255),MYL7(14.757749909),RAC2(11.518966181),PECAM1(4.37056977646),GNAI1(4.28680595546)
ko04610	Complement and coagulation cascades	4/146	81/6974	0.0893338530358512	0.442935547768494	SERPINB2(13.3006075741),THBD(3.12915265267),C1R(3.22386239552),F5(13.7443370198)	SERPINB2(13.3006075741),THBD(3.12915265267),C1R(3.22386239552),F5(13.7443370198)
ko04925	Aldosterone synthesis and secretion	4/146	81/6974	0.0893338530358512	0.442935547768494	ADCY4(3.17006094248),PLCB1(5.89588199235),NR4A2(5.06794830928),NR4A1(6.81052143414)	ADCY4(3.17006094248),PLCB1(5.89588199235),NR4A2(5.06794830928),NR4A1(6.81052143414)
ko04015	Rap1 signaling pathway	8/146	220/6974	0.0899799886347319	0.442935547768494	ADCY4(3.17006094248),PLCB1(5.89588199235),NGFR(13.3212070368),LPAR1(3.39972563077),RAC2(11.518966181),PARD6G(3.27711449957),ADORA2A(13.0917405989),GNAI1(4.28680595546)	ADCY4(3.17006094248),PLCB1(5.89588199235),NGFR(13.3212070368),LPAR1(3.39972563077),RAC2(11.518966181),PARD6G(3.27711449957),ADORA2A(13.0917405989),GNAI1(4.28680595546)
ko04921	Oxytocin signaling pathway	6/146	154/6974	0.103667215032342	0.489134868693883	ADCY4(3.17006094248),PLCB1(5.89588199235),PLA2G4E(6.07414503302),CD38(3.74153564725),CACNB2(5.50245832444),GNAI1(4.28680595546)	ADCY4(3.17006094248),PLCB1(5.89588199235),PLA2G4E(6.07414503302),CD38(3.74153564725),CACNB2(5.50245832444),GNAI1(4.28680595546)
ko04071	Sphingolipid signaling pathway	5/146	123/6974	0.115152579882913	0.489134868693883	PLCB1(5.89588199235),CERS3(6.82711401599),RAC2(11.518966181),PPP2R2B(5.19418162309),GNAI1(4.28680595546)	PLCB1(5.89588199235),CERS3(6.82711401599),RAC2(11.518966181),PPP2R2B(5.19418162309),GNAI1(4.28680595546)
ko04611	Platelet activation	5/146	123/6974	0.115152579882913	0.489134868693883	ADCY4(3.17006094248),PLCB1(5.89588199235),PLA2G4E(6.07414503302),GNAI1(4.28680595546),COL1A2(5.711933092)	ADCY4(3.17006094248),PLCB1(5.89588199235),PLA2G4E(6.07414503302),GNAI1(4.28680595546),COL1A2(5.711933092)
ko04711	Circadian rhythm - fly	1/146	6/6974	0.119256529130432	0.489134868693883	HLF(9.20963206678)	HLF(9.20963206678)
ko04727	GABAergic synapse	4/146	90/6974	0.119330764014461	0.489134868693883	ADCY4(3.17006094248),GNB4(4.19224376383),GABBR2(6.39060962906),GNAI1(4.28680595546)	ADCY4(3.17006094248),GNB4(4.19224376383),GABBR2(6.39060962906),GNAI1(4.28680595546)
ko04640	Hematopoietic cell lineage	4/146	91/6974	0.122905340161148	0.489134868693883	IL1A(3.61890808642),IL11(6.40109098867),FLT3(4.01451574507),IL1R2(5.60303465166)	IL1A(3.61890808642),IL11(6.40109098867),FLT3(4.01451574507),IL1R2(5.60303465166)
ko04972	Pancreatic secretion	4/146	91/6974	0.122905340161148	0.489134868693883	ADCY4(3.17006094248),PLCB1(5.89588199235),CD38(3.74153564725),ATP2B2(8.67835365397)	ADCY4(3.17006094248),PLCB1(5.89588199235),CD38(3.74153564725),ATP2B2(8.67835365397)
ko04024	cAMP signaling pathway	7/146	199/6974	0.123454310377956	0.489134868693883	ADCY4(3.17006094248),EDNRA(3.2509966608),RAC2(11.518966181),ADORA2A(13.0917405989),GABBR2(6.39060962906),GNAI1(4.28680595546),ATP2B2(8.67835365397)	ADCY4(3.17006094248),EDNRA(3.2509966608),RAC2(11.518966181),ADORA2A(13.0917405989),GABBR2(6.39060962906),GNAI1(4.28680595546),ATP2B2(8.67835365397)
ko04730	Long-term depression	3/146	59/6974	0.125667669095252	0.489134868693883	PLCB1(5.89588199235),PLA2G4E(6.07414503302),GNAI1(4.28680595546)	PLCB1(5.89588199235),PLA2G4E(6.07414503302),GNAI1(4.28680595546)
ko00590	Arachidonic acid metabolism	3/146	60/6974	0.130365431238744	0.49588764514259	PLB1(3.03320108056),PLA2G4E(6.07414503302),ALOX15B(5.58008827588)	PLB1(3.03320108056),PLA2G4E(6.07414503302),ALOX15B(5.58008827588)
ko00514	Other types of O-glycan biosynthesis	2/146	32/6974	0.143916687403158	0.535269082973151	GXYLT2(10.3043056841),LFNG(3.28844841139)	GXYLT2(10.3043056841),LFNG(3.28844841139)
ko04022	cGMP - PKG signaling pathway	6/146	171/6974	0.148593912578637	0.540650620137374	ADCY4(3.17006094248),PLCB1(5.89588199235),EDNRA(3.2509966608),SLC8A3(13.7543732556),GNAI1(4.28680595546),ATP2B2(8.67835365397)	ADCY4(3.17006094248),PLCB1(5.89588199235),EDNRA(3.2509966608),SLC8A3(13.7543732556),GNAI1(4.28680595546),ATP2B2(8.67835365397)
ko00051	Fructose and mannose metabolism	2/146	34/6974	0.158556702221257	0.547814859788417	FBP1(3.37897772853),SORD(4.7650105529)	FBP1(3.37897772853),SORD(4.7650105529)
ko04924	Renin secretion	3/146	66/6974	0.159775344719282	0.547814859788417	PLCB1(5.89588199235),EDNRA(3.2509966608),GNAI1(4.28680595546)	PLCB1(5.89588199235),EDNRA(3.2509966608),GNAI1(4.28680595546)
ko04721	Synaptic vesicle cycle	3/146	67/6974	0.16486284568687	0.547814859788417	SYT1(3.55137504628),CPLX2(4.07036574602),ATP6V0D2(3.59454825548)	SYT1(3.55137504628),CPLX2(4.07036574602),ATP6V0D2(3.59454825548)
ko04915	Estrogen signaling pathway	4/146	103/6974	0.169123351377172	0.547814859788417	ADCY4(3.17006094248),PLCB1(5.89588199235),GABBR2(6.39060962906),GNAI1(4.28680595546)	ADCY4(3.17006094248),PLCB1(5.89588199235),GABBR2(6.39060962906),GNAI1(4.28680595546)
ko04530	Tight junction	5/146	141/6974	0.173035600012381	0.547814859788417	HCLS1(10.8281417746),MYL7(14.757749909),PARD6G(3.27711449957),PPP2R2B(5.19418162309),GNAI1(4.28680595546)	HCLS1(10.8281417746),MYL7(14.757749909),PARD6G(3.27711449957),PPP2R2B(5.19418162309),GNAI1(4.28680595546)
ko00250	Alanine, aspartate and glutamate metabolism	2/146	36/6974	0.173459544491343	0.547814859788417	FOLH1B(8.96995104573),ASPA(3.45118232985)	FOLH1B(8.96995104573),ASPA(3.45118232985)
ko02024	Quorum sensing	1/146	9/6974	0.173474705599665	0.547814859788417	ACSL5(7.27935733739)	ACSL5(7.27935733739)
ko04668	TNF signaling pathway	4/146	106/6974	0.181534171791784	0.552419776361602	LOC119876918(12.3599169867),LOC119874472(5.47163019741),RPS6KA5(3.34233313488),NOD2(10.247860281)	LOC119876918(12.3599169867),LOC119874472(5.47163019741),RPS6KA5(3.34233313488),NOD2(10.247860281)
ko04723	Retrograde endocannabinoid signaling	4/146	106/6974	0.181534171791784	0.552419776361602	ADCY4(3.17006094248),PLCB1(5.89588199235),GNB4(4.19224376383),GNAI1(4.28680595546)	ADCY4(3.17006094248),PLCB1(5.89588199235),GNB4(4.19224376383),GNAI1(4.28680595546)
ko00627	Aminobenzoate degradation	1/146	10/6974	0.190800289660319	0.570248986014863	PON3(3.89847146347)	PON3(3.89847146347)
ko04971	Gastric acid secretion	3/146	73/6974	0.196328777774381	0.576477851636686	ADCY4(3.17006094248),PLCB1(5.89588199235),GNAI1(4.28680595546)	ADCY4(3.17006094248),PLCB1(5.89588199235),GNAI1(4.28680595546)
ko00380	Tryptophan metabolism	2/146	40/6974	0.203871207408225	0.584626013692658	CYP1A1(4.073133213),CYP1A2(6.34669522535)	CYP1A1(4.073133213),CYP1A2(6.34669522535)
ko00565	Ether lipid metabolism	2/146	41/6974	0.211569800746626	0.584626013692658	PLB1(3.03320108056),PLA2G4E(6.07414503302)	PLB1(3.03320108056),PLA2G4E(6.07414503302)
ko04145	Phagosome	5/146	153/6974	0.216768383697092	0.584626013692658	PLA2R1(4.54517290411),OLR1(6.9731930049),ATP6V0D2(3.59454825548),RAB7B(10.0336386555),C1R(3.22386239552)	PLA2R1(4.54517290411),OLR1(6.9731930049),ATP6V0D2(3.59454825548),RAB7B(10.0336386555),C1R(3.22386239552)
ko04961	Endocrine and other factor-regulated calcium reabsorption	2/146	42/6974	0.219296959830537	0.584626013692658	PLCB1(5.89588199235),KL(3.68948711336)	PLCB1(5.89588199235),KL(3.68948711336)
ko04072	Phospholipase D signaling pathway	5/146	154/6974	0.220563724927453	0.584626013692658	ADCY4(3.17006094248),PLCB1(5.89588199235),PLA2G4E(6.07414503302),LPAR1(3.39972563077),CXCL8(7.51913652515)	ADCY4(3.17006094248),PLCB1(5.89588199235),PLA2G4E(6.07414503302),LPAR1(3.39972563077),CXCL8(7.51913652515)
ko03320	PPAR signaling pathway	3/146	78/6974	0.223577544777327	0.584626013692658	SORBS1(3.00947735166),OLR1(6.9731930049),ACSL5(7.27935733739)	SORBS1(3.00947735166),OLR1(6.9731930049),ACSL5(7.27935733739)
ko04725	Cholinergic synapse	4/146	116/6974	0.224892798150836	0.584626013692658	ADCY4(3.17006094248),PLCB1(5.89588199235),GNB4(4.19224376383),GNAI1(4.28680595546)	ADCY4(3.17006094248),PLCB1(5.89588199235),GNB4(4.19224376383),GNAI1(4.28680595546)
ko00830	Retinol metabolism	2/146	43/6974	0.227048153116488	0.584626013692658	CYP1A1(4.073133213),CYP1A2(6.34669522535)	CYP1A1(4.073133213),CYP1A2(6.34669522535)
ko04340	Hedgehog signaling pathway	2/146	44/6974	0.234819023807055	0.595474079510713	LRP2(8.64079924887),SMO(4.58762649937)	LRP2(8.64079924887),SMO(4.58762649937)
ko00061	Fatty acid biosynthesis	1/146	13/6974	0.240642276212336	0.597124708239076	ACSL5(7.27935733739)	ACSL5(7.27935733739)
ko04978	Mineral absorption	2/146	45/6974	0.24260538460531	0.597124708239076	STEAP2(5.4427848084),STEAP1(4.47456738051)	STEAP2(5.4427848084),STEAP1(4.47456738051)
ko04512	ECM-receptor interaction	3/146	83/6974	0.251520994981125	0.610096692631561	ITGA10(3.92449448488),COL1A2(5.711933092),LAMA4(12.4694467994)	ITGA10(3.92449448488),COL1A2(5.711933092),LAMA4(12.4694467994)
ko00603	Glycosphingolipid biosynthesis - globo series	1/146	14/6974	0.256569043583834	0.613450795937288	A4GALT(4.57675051509)	A4GALT(4.57675051509)
ko00600	Sphingolipid metabolism	2/146	48/6974	0.2660179709372	0.619325657310536	SMPD3(9.55891173279),CERS3(6.82711401599)	SMPD3(9.55891173279),CERS3(6.82711401599)
ko00533	Glycosaminoglycan biosynthesis - keratan sulfate	1/146	15/6974	0.27216400330176	0.619325657310536	CHST2(4.15964988547)	CHST2(4.15964988547)
ko00604	Glycosphingolipid biosynthesis - ganglio series	1/146	15/6974	0.27216400330176	0.619325657310536	ST8SIA5(12.5467755162)	ST8SIA5(12.5467755162)
ko00980	Metabolism of xenobiotics by cytochrome P450	2/146	49/6974	0.273827633389501	0.619325657310536	CYP1A1(4.073133213),CYP1A2(6.34669522535)	CYP1A1(4.073133213),CYP1A2(6.34669522535)
ko00564	Glycerophospholipid metabolism	3/146	90/6974	0.291410359775214	0.641748576236275	PLB1(3.03320108056),PHOSPHO1(4.39204029877),PLA2G4E(6.07414503302)	PLB1(3.03320108056),PHOSPHO1(4.39204029877),PLA2G4E(6.07414503302)
ko04912	GnRH signaling pathway	3/146	90/6974	0.291410359775214	0.641748576236275	ADCY4(3.17006094248),PLCB1(5.89588199235),PLA2G4E(6.07414503302)	ADCY4(3.17006094248),PLCB1(5.89588199235),PLA2G4E(6.07414503302)
ko00910	Nitrogen metabolism	1/146	17/6974	0.302385822557937	0.657270619093806	CA4(4.59508574007)	CA4(4.59508574007)
ko04151	PI3K-Akt signaling pathway	9/146	349/6974	0.308057027803322	0.661013055610367	ITGA10(3.92449448488),NGFR(13.3212070368),LPAR1(3.39972563077),GNB4(4.19224376383),NR4A1(6.81052143414),PPP2R2B(5.19418162309),COL1A2(5.711933092),MYB(3.07785197654),LAMA4(12.4694467994)	ITGA10(3.92449448488),NGFR(13.3212070368),LPAR1(3.39972563077),GNB4(4.19224376383),NR4A1(6.81052143414),PPP2R2B(5.19418162309),COL1A2(5.711933092),MYB(3.07785197654),LAMA4(12.4694467994)
ko04728	Dopaminergic synapse	4/146	135/6974	0.313040958224005	0.661599924056818	PLCB1(5.89588199235),GNB4(4.19224376383),PPP2R2B(5.19418162309),GNAI1(4.28680595546)	PLCB1(5.89588199235),GNB4(4.19224376383),PPP2R2B(5.19418162309),GNAI1(4.28680595546)
ko00770	Pantothenate and CoA biosynthesis	1/146	18/6974	0.317025993595243	0.661599924056818	UPB1(11.226554689)	UPB1(11.226554689)
ko04620	Toll-like receptor signaling pathway	3/146	95/6974	0.32018939720863	0.661599924056818	CTSK(3.7182782784),IL12A(13.6267915993),CXCL8(7.51913652515)	CTSK(3.7182782784),IL12A(13.6267915993),CXCL8(7.51913652515)
ko00220	Arginine biosynthesis	1/146	20/6974	0.345397117395943	0.683599037972725	NOS2(5.85843032186)	NOS2(5.85843032186)
ko00531	Glycosaminoglycan degradation	1/146	20/6974	0.345397117395943	0.683599037972725	HPSE(4.52409508963)	HPSE(4.52409508963)
ko04964	Proximal tubule bicarbonate reclamation	1/146	20/6974	0.345397117395943	0.683599037972725	CA4(4.59508574007)	CA4(4.59508574007)
ko04750	Inflammatory mediator regulation of TRP channels	3/146	100/6974	0.349008737977539	0.683599037972725	ADCY4(3.17006094248),PLCB1(5.89588199235),PLA2G4E(6.07414503302)	ADCY4(3.17006094248),PLCB1(5.89588199235),PLA2G4E(6.07414503302)
ko04923	Regulation of lipolysis in adipocyte	2/146	59/6974	0.351258122027494	0.683599037972725	ADCY4(3.17006094248),GNAI1(4.28680595546)	ADCY4(3.17006094248),GNAI1(4.28680595546)
ko04622	RIG-I-like receptor signaling pathway	2/146	60/6974	0.358875111365038	0.685662854018111	IL12A(13.6267915993),CXCL8(7.51913652515)	IL12A(13.6267915993),CXCL8(7.51913652515)
ko04916	Melanogenesis	3/146	102/6974	0.360512041483736	0.685662854018111	ADCY4(3.17006094248),PLCB1(5.89588199235),GNAI1(4.28680595546)	ADCY4(3.17006094248),PLCB1(5.89588199235),GNAI1(4.28680595546)
ko04370	VEGF signaling pathway	2/146	61/6974	0.366459872005227	0.689143934344543	PLA2G4E(6.07414503302),RAC2(11.518966181)	PLA2G4E(6.07414503302),RAC2(11.518966181)
ko00100	Steroid biosynthesis	1/146	23/6974	0.3857736030748	0.693422735830777	CYP24A1(3.0755049412)	CYP24A1(3.0755049412)
ko01040	Biosynthesis of unsaturated fatty acids	1/146	23/6974	0.3857736030748	0.693422735830777	ACOT4(4.61566372634)	ACOT4(4.61566372634)
ko04976	Bile secretion	2/146	65/6974	0.396438352693	0.693422735830777	ADCY4(3.17006094248),SLC10A1(10.497555818)	ADCY4(3.17006094248),SLC10A1(10.497555818)
ko00534	Glycosaminoglycan biosynthesis - heparan sulfate / heparin	1/146	24/6974	0.398674920000577	0.693422735830777	XYLT1(4.55946341737)	XYLT1(4.55946341737)
ko04320	Dorso-ventral axis formation	1/146	24/6974	0.398674920000577	0.693422735830777	FMN2(16.3285865792)	FMN2(16.3285865792)
ko04614	Renin-angiotensin system	1/146	24/6974	0.398674920000577	0.693422735830777	ENPEP(7.08127865619)	ENPEP(7.08127865619)
ko04390	Hippo signaling pathway	4/146	154/6974	0.403838792906196	0.693422735830777	DLG2(4.22953283204),AREG(4.02461758329),PARD6G(3.27711449957),PPP2R2B(5.19418162309)	DLG2(4.22953283204),AREG(4.02461758329),PARD6G(3.27711449957),PPP2R2B(5.19418162309)
ko00062	Fatty acid elongation	1/146	25/6974	0.411307072760277	0.693422735830777	ACOT4(4.61566372634)	ACOT4(4.61566372634)
ko04919	Thyroid hormone signaling pathway	3/146	111/6974	0.411804234824375	0.693422735830777	THRB(5.62288018824),PLCB1(5.89588199235),RCAN2(4.32054301256)	THRB(5.62288018824),PLCB1(5.89588199235),RCAN2(4.32054301256)
ko00562	Inositol phosphate metabolism	2/146	68/6974	0.418495781523256	0.693422735830777	PLCB1(5.89588199235),MTMR7(4.80488435886)	PLCB1(5.89588199235),MTMR7(4.80488435886)
ko00983	Drug metabolism - other enzymes	1/146	26/6974	0.423675639083057	0.693422735830777	UPB1(11.226554689)	UPB1(11.226554689)
ko04111	Cell cycle - yeast	2/146	70/6974	0.432975220659399	0.693422735830777	SMC1B(3.0444369066),PPP2R2B(5.19418162309)	SMC1B(3.0444369066),PPP2R2B(5.19418162309)
ko04380	Osteoclast differentiation	3/146	116/6974	0.439779200369583	0.693422735830777	CTSK(3.7182782784),IL1A(3.61890808642),FOSB(3.14265555798)	CTSK(3.7182782784),IL1A(3.61890808642),FOSB(3.14265555798)
ko04520	Adherens junction	2/146	71/6974	0.440143386512638	0.693422735830777	SORBS1(3.00947735166),RAC2(11.518966181)	SORBS1(3.00947735166),RAC2(11.518966181)
ko04142	Lysosome	3/146	117/6974	0.445316192092268	0.693422735830777	CTSK(3.7182782784),LAPTM5(3.85083390399),ATP6V0D2(3.59454825548)	CTSK(3.7182782784),LAPTM5(3.85083390399),ATP6V0D2(3.59454825548)
ko00680	Methane metabolism	1/146	28/6974	0.447643751691899	0.693422735830777	FBP1(3.37897772853)	FBP1(3.37897772853)
ko04392	Hippo signaling pathway - multiple species	1/146	28/6974	0.447643751691899	0.693422735830777	FAT4(3.39237533094)	FAT4(3.39237533094)
ko00410	beta-Alanine metabolism	1/146	29/6974	0.459253888785619	0.693422735830777	UPB1(11.226554689)	UPB1(11.226554689)
ko04341	Hedgehog signaling pathway - Fly	1/146	29/6974	0.459253888785619	0.693422735830777	SMO(4.58762649937)	SMO(4.58762649937)
ko04710	Circadian rhythm	1/146	29/6974	0.459253888785619	0.693422735830777	RORA(10.7204893901)	RORA(10.7204893901)
ko04744	Phototransduction	1/146	29/6974	0.459253888785619	0.693422735830777	RGS9(3.70835386582)	RGS9(3.70835386582)
ko00760	Nicotinate and nicotinamide metabolism	1/146	30/6974	0.470621625608844	0.693422735830777	CD38(3.74153564725)	CD38(3.74153564725)
ko04745	Phototransduction - fly	1/146	30/6974	0.470621625608844	0.693422735830777	PLCB1(5.89588199235)	PLCB1(5.89588199235)
ko04966	Collecting duct acid secretion	1/146	30/6974	0.470621625608844	0.693422735830777	ATP6V0D2(3.59454825548)	ATP6V0D2(3.59454825548)
ko04742	Taste transduction	2/146	76/6974	0.475224502909527	0.693422735830777	ADCY4(3.17006094248),GABBR2(6.39060962906)	ADCY4(3.17006094248),GABBR2(6.39060962906)
ko00030	Pentose phosphate pathway	1/146	31/6974	0.481751988895295	0.693422735830777	FBP1(3.37897772853)	FBP1(3.37897772853)
ko00512	Mucin type O-glycan biosynthesis	1/146	31/6974	0.481751988895295	0.693422735830777	GALNT5(15.3817078675)	GALNT5(15.3817078675)
ko04662	B cell receptor signaling pathway	2/146	78/6974	0.488884834507108	0.693422735830777	RAC2(11.518966181),DAPP1(14.7218534222)	RAC2(11.518966181),DAPP1(14.7218534222)
ko04664	Fc epsilon RI signaling pathway	2/146	78/6974	0.488884834507108	0.693422735830777	PLA2G4E(6.07414503302),RAC2(11.518966181)	PLA2G4E(6.07414503302),RAC2(11.518966181)
ko04152	AMPK signaling pathway	3/146	127/6974	0.499405446575369	0.701999207138632	FBP1(3.37897772853),LOC100683203(12.3682799995),PPP2R2B(5.19418162309)	FBP1(3.37897772853),LOC100683203(12.3682799995),PPP2R2B(5.19418162309)
ko04215	Apoptosis - multiple species	1/146	33/6974	0.50332018625034	0.701999207138632	NGFR(13.3212070368)	NGFR(13.3212070368)
ko04014	Ras signaling pathway	5/146	231/6974	0.534382551409278	0.721998822638854	NGFR(13.3212070368),PLA2G4E(6.07414503302),GNB4(4.19224376383),RAC2(11.518966181),PAK3(3.26467463722)	NGFR(13.3212070368),PLA2G4E(6.07414503302),GNB4(4.19224376383),RAC2(11.518966181),PAK3(3.26467463722)
ko04012	ErbB signaling pathway	2/146	85/6974	0.534914850986522	0.721998822638854	AREG(4.02461758329),PAK3(3.26467463722)	AREG(4.02461758329),PAK3(3.26467463722)
ko04146	Peroxisome	2/146	85/6974	0.534914850986522	0.721998822638854	NOS2(5.85843032186),ACSL5(7.27935733739)	NOS2(5.85843032186),ACSL5(7.27935733739)
ko04911	Insulin secretion	2/146	85/6974	0.534914850986522	0.721998822638854	ADCY4(3.17006094248),PLCB1(5.89588199235)	ADCY4(3.17006094248),PLCB1(5.89588199235)
ko04960	Aldosterone-regulated sodium reabsorption	1/146	37/6974	0.543818039649763	0.728143733088946	NR3C2(3.14166085273)	NR3C2(3.14166085273)
ko00513	Various types of N-glycan biosynthesis	1/146	39/6974	0.562819449154806	0.739486986104069	MGAT4A(3.85798758001)	MGAT4A(3.85798758001)
ko00710	Carbon fixation in photosynthetic organisms	1/146	39/6974	0.562819449154806	0.739486986104069	FBP1(3.37897772853)	FBP1(3.37897772853)
ko04310	Wnt signaling pathway	3/146	140/6974	0.565544764215439	0.739486986104069	PLCB1(5.89588199235),BAMBI(4.65321629915),RAC2(11.518966181)	PLCB1(5.89588199235),BAMBI(4.65321629915),RAC2(11.518966181)
ko04910	Insulin signaling pathway	3/146	142/6974	0.575244552554241	0.742342300100355	SORBS1(3.00947735166),FBP1(3.37897772853),PHKG1(3.27875969138)	SORBS1(3.00947735166),FBP1(3.37897772853),PHKG1(3.27875969138)
ko04914	Progesterone-mediated oocyte maturation	2/146	92/6974	0.578052410053553	0.742342300100355	ADCY4(3.17006094248),GNAI1(4.28680595546)	ADCY4(3.17006094248),GNAI1(4.28680595546)
ko00500	Starch and sucrose metabolism	1/146	41/6974	0.581034586462196	0.742342300100355	KL(3.68948711336)	KL(3.68948711336)
ko00071	Fatty acid degradation	1/146	42/6974	0.589857455404432	0.745557332218778	ACSL5(7.27935733739)	ACSL5(7.27935733739)
ko04211	Longevity regulating pathway - mammal	2/146	95/6974	0.595631564806333	0.745557332218778	ADCY4(3.17006094248),KL(3.68948711336)	ADCY4(3.17006094248),KL(3.68948711336)
ko04330	Notch signaling pathway	1/146	43/6974	0.598495772125573	0.745557332218778	LFNG(3.28844841139)	LFNG(3.28844841139)
ko04070	Phosphatidylinositol signaling system	2/146	96/6974	0.601369357591561	0.745557332218778	PLCB1(5.89588199235),MTMR7(4.80488435886)	PLCB1(5.89588199235),MTMR7(4.80488435886)
ko04120	Ubiquitin mediated proteolysis	3/146	150/6974	0.612682504709171	0.753997819262834	KLHL13(6.55630205473),LOC111094434(3.6346468644),UBE2S(3.44791071817)	KLHL13(6.55630205473),LOC111094434(3.6346468644),UBE2S(3.44791071817)
ko00330	Arginine and proline metabolism	1/146	47/6974	0.631279025649574	0.765624447584152	NOS2(5.85843032186)	NOS2(5.85843032186)
ko00982	Drug metabolism - cytochrome P450	1/146	47/6974	0.631279025649574	0.765624447584152	CYP1A2(6.34669522535)	CYP1A2(6.34669522535)
ko00510	N-Glycan biosynthesis	1/146	48/6974	0.639050537451965	0.769473952706267	MGAT4A(3.85798758001)	MGAT4A(3.85798758001)
ko04922	Glucagon signaling pathway	2/146	104/6974	0.645080790903289	0.771186810177616	PLCB1(5.89588199235),PHKG1(3.27875969138)	PLCB1(5.89588199235),PHKG1(3.27875969138)
ko00520	Amino sugar and nucleotide sugar metabolism	1/146	51/6974	0.661402328168152	0.779562417929846	NPL(5.88000721343)	NPL(5.88000721343)
ko01212	Fatty acid metabolism	1/146	51/6974	0.661402328168152	0.779562417929846	ACSL5(7.27935733739)	ACSL5(7.27935733739)
ko04810	Regulation of actin cytoskeleton	4/146	217/6974	0.67163864693121	0.786091607376242	ITGA10(3.92449448488),MYL7(14.757749909),RAC2(11.518966181),PAK3(3.26467463722)	ITGA10(3.92449448488),MYL7(14.757749909),RAC2(11.518966181),PAK3(3.26467463722)
ko04660	T cell receptor signaling pathway	2/146	112/6974	0.684948219096579	0.796102096756988	GRAP2(3.35659838196),PAK3(3.26467463722)	GRAP2(3.35659838196),PAK3(3.26467463722)
ko04113	Meiosis - yeast	1/146	56/6974	0.695640951889245	0.802953984394846	SMC1B(3.0444369066)	SMC1B(3.0444369066)
ko04114	Oocyte meiosis	2/146	120/6974	0.72110068116195	0.821506085579425	ADCY4(3.17006094248),SMC1B(3.0444369066)	ADCY4(3.17006094248),SMC1B(3.0444369066)
ko04080	Neuroactive ligand-receptor interaction	5/146	287/6974	0.724503664434915	0.821506085579425	THRB(5.62288018824),EDNRA(3.2509966608),LPAR1(3.39972563077),ADORA2A(13.0917405989),GABBR2(6.39060962906)	THRB(5.62288018824),EDNRA(3.2509966608),LPAR1(3.39972563077),ADORA2A(13.0917405989),GABBR2(6.39060962906)
ko04672	Intestinal immune network for IgA production	1/146	61/6974	0.726438714669604	0.821506085579425	LOC119863891(8.59485963255)	LOC119863891(8.59485963255)
ko04722	Neurotrophin signaling pathway	2/146	123/6974	0.733736006546519	0.824189509296337	NGFR(13.3212070368),RPS6KA5(3.34233313488)	NGFR(13.3212070368),RPS6KA5(3.34233313488)
ko00230	Purine metabolism	3/146	185/6974	0.74967072685588	0.836110432400362	ADCY4(3.17006094248),PDE7B(7.29634504612),AK5(6.1984129701)	ADCY4(3.17006094248),PDE7B(7.29634504612),AK5(6.1984129701)
ko04213	Longevity regulating pathway - multiple species	1/146	67/6974	0.75933551219253	0.836110432400362	ADCY4(3.17006094248)	ADCY4(3.17006094248)
ko04720	Long-term potentiation	1/146	67/6974	0.75933551219253	0.836110432400362	PLCB1(5.89588199235)	PLCB1(5.89588199235)
ko04550	Signaling pathways regulating pluripotency of stem cells	2/146	135/6974	0.779533267532042	0.852740210096971	DLX5(3.14422878452),KLF4(3.99470053353)	DLX5(3.14422878452),KLF4(3.99470053353)
ko04920	Adipocytokine signaling pathway	1/146	74/6974	0.792778965000362	0.861598465037987	ACSL5(7.27935733739)	ACSL5(7.27935733739)
ko04630	Jak-STAT signaling pathway	2/146	146/6974	0.815343637638926	0.872715945847906	IL11(6.40109098867),IL12A(13.6267915993)	IL11(6.40109098867),IL12A(13.6267915993)
ko04350	TGF-beta signaling pathway	1/146	80/6974	0.817742582560234	0.872715945847906	BAMBI(4.65321629915)	BAMBI(4.65321629915)
ko00010	Glycolysis / Gluconeogenesis	1/146	83/6974	0.829080148555511	0.872715945847906	FBP1(3.37897772853)	FBP1(3.37897772853)
ko04013	MAPK signaling pathway - fly	1/146	83/6974	0.829080148555511	0.872715945847906	TNIK(7.37614203474)	TNIK(7.37614203474)
ko04260	Cardiac muscle contraction	1/146	83/6974	0.829080148555511	0.872715945847906	CACNB2(5.50245832444)	CACNB2(5.50245832444)
ko03015	mRNA surveillance pathway	1/146	91/6974	0.856003507283386	0.895424721434594	PPP2R2B(5.19418162309)	PPP2R2B(5.19418162309)
ko04666	Fc gamma R-mediated phagocytosis	1/146	100/6974	0.881286079601598	0.913095466116798	RAC2(11.518966181)	RAC2(11.518966181)
ko00240	Pyrimidine metabolism	1/146	101/6974	0.883807498335693	0.913095466116798	UPB1(11.226554689)	UPB1(11.226554689)
ko04064	NF-kappa B signaling pathway	1/146	104/6974	0.891057023087527	0.914937466392746	CXCL8(7.51913652515)	CXCL8(7.51913652515)
ko04650	Natural killer cell mediated cytotoxicity	1/146	108/6974	0.900028807955325	0.918514637130274	RAC2(11.518966181)	RAC2(11.518966181)
ko04066	HIF-1 signaling pathway	1/146	118/6974	0.919375374284622	0.932572149992057	NOS2(5.85843032186)	NOS2(5.85843032186)
ko01200	Carbon metabolism	1/146	129/6974	0.936384836097325	0.938450607875667	FBP1(3.37897772853)	FBP1(3.37897772853)
ko04110	Cell cycle	1/146	129/6974	0.936384836097325	0.938450607875667	SMC1B(3.0444369066)	SMC1B(3.0444369066)
ko04210	Apoptosis	1/146	135/6974	0.944106790367349	0.940557516719352	CTSK(3.7182782784)	CTSK(3.7182782784)
ko04144	Endocytosis	2/146	254/6974	0.972173756463602	0.957568732288445	LOC119863891(8.59485963255),PARD6G(3.27711449957)	LOC119863891(8.59485963255),PARD6G(3.27711449957)
ko04141	Protein processing in endoplasmic reticulum	1/146	168/6974	0.972624844431345	0.957568732288445	LMAN1L(3.7471428339)	LMAN1L(3.7471428339)
ko00190	Oxidative phosphorylation	1/146	180/6974	0.978901500034884	0.958112271502287	ATP6V0D2(3.59454825548)	ATP6V0D2(3.59454825548)
ko04740	Olfactory transduction	1/146	724/6974	0.999999906110111	0.973072124060634	SLC8A3(13.7543732556)	SLC8A3(13.7543732556)
