# Supplementary material for: Tumorigenicity decrease in Bcl-xL deficient MDCK cells ensuring the safety for influenza vaccine production
Source: PLoS One. 2024 Dec 16;19(12):e0311069. doi: 10.1371/journal.pone.0311069 (PMC11649150; doi:10.1371/journal.pone.0311069)
Supplement: S1 File — (ZIP) [file pone.0311069.s002.zip › S2_File/3_KEGG_enrichment/enrichment/union.DE_gene.subcluster1_KEGG_enrichment.xls]

id	Description	Significant	Annotated	Pvalue	Qvalue	Signi_id	Signi_symbol
ko00590	Arachidonic acid metabolism	6/112	60/6974	0.000370921960083837	0.0427003452712729	PLB1,PLA2G4E,CYP4A38,PLA2G2C,CYP4A11,ALOX15B	PLB1,PLA2G4E,CYP4A38,PLA2G2C,CYP4A11,ALOX15B
ko00591	Linoleic acid metabolism	4/112	25/6974	0.000614626181934989	0.0427003452712729	PLB1,PLA2G4E,PLA2G2C,CYP1A2	PLB1,PLA2G4E,PLA2G2C,CYP1A2
ko00830	Retinol metabolism	4/112	43/6974	0.00480401670937576	0.146223302364715	CYP4A38,CYP1A2,UGT1A6,CYP4A11	CYP4A38,CYP1A2,UGT1A6,CYP4A11
ko00592	alpha-Linolenic acid metabolism	3/112	22/6974	0.00497123966494101	0.146223302364715	PLB1,PLA2G4E,PLA2G2C	PLB1,PLA2G4E,PLA2G2C
ko04750	Inflammatory mediator regulation of TRP channels	6/112	100/6974	0.00526182338054844	0.146223302364715	PLA2G4E,TRPA1,LOC102153034,CYP4A38,TRPM8,CYP4A11	PLA2G4E,TRPA1,LOC102153034,CYP4A38,TRPM8,CYP4A11
ko04060	Cytokine-cytokine receptor interaction	9/112	221/6974	0.00890208763236064	0.206153608328352	TNFSF18,LOC119876918,NGFR,CD70,IL18RAP,IL1A,IL12A,IL1R2,CXCL10	TNFSF18,LOC119876918,NGFR,CD70,IL18RAP,IL1A,IL12A,IL1R2,CXCL10
ko00564	Glycerophospholipid metabolism	5/112	90/6974	0.0145627496802618	0.244012395978776	PLB1,PLA2G4E,PLA2G2C,PHOSPHO1,ACHE	PLB1,PLA2G4E,PLA2G2C,PHOSPHO1,ACHE
ko00053	Ascorbate and aldarate metabolism	2/112	13/6974	0.0177636586501586	0.244012395978776	LOC486100,UGT1A6	LOC486100,UGT1A6
ko04270	Vascular smooth muscle contraction	6/112	133/6974	0.0198161818074424	0.244012395978776	PLA2G4E,ADORA2A,LOC102153034,CYP4A38,PLA2G2C,CYP4A11	PLA2G4E,ADORA2A,LOC102153034,CYP4A38,PLA2G2C,CYP4A11
ko00120	Primary bile acid biosynthesis	2/112	16/6974	0.0264879643900238	0.244012395978776	CYP7B1,CH25H	CYP7B1,CH25H
ko00140	Steroid hormone biosynthesis	3/112	41/6974	0.0276257314655291	0.244012395978776	CYP7B1,CYP1A2,UGT1A6	CYP7B1,CYP1A2,UGT1A6
ko00500	Starch and sucrose metabolism	3/112	41/6974	0.0276257314655291	0.244012395978776	ENPP3,KL,UGT1A6	ENPP3,KL,UGT1A6
ko00565	Ether lipid metabolism	3/112	41/6974	0.0276257314655291	0.244012395978776	PLB1,PLA2G4E,PLA2G2C	PLB1,PLA2G4E,PLA2G2C
ko00254	Aflatoxin biosynthesis	1/112	2/6974	0.0318636540277377	0.244012395978776	ACACB	ACACB
ko00770	Pantothenate and CoA biosynthesis	2/112	18/6974	0.0330781316208679	0.244012395978776	ENPP3,UPB1	ENPP3,UPB1
ko04726	Serotonergic synapse	5/112	112/6974	0.0337674768781632	0.244012395978776	CYP4X1,PLA2G4E,HTR1D,GNAI1,ALOX15B	CYP4X1,PLA2G4E,HTR1D,GNAI1,ALOX15B
ko03320	PPAR signaling pathway	4/112	78/6974	0.0362870682171071	0.244012395978776	CYP4A38,OLR1,PLIN5,CYP4A11	CYP4A38,OLR1,PLIN5,CYP4A11
ko00040	Pentose and glucuronate interconversions	2/112	19/6974	0.0365885799036592	0.244012395978776	KL,UGT1A6	KL,UGT1A6
ko04624	Toll and Imd signaling pathway	3/112	46/6974	0.0371501792036875	0.244012395978776	ANK1,ANK2,LOC111094434	ANK1,ANK2,LOC111094434
ko04724	Glutamatergic synapse	5/112	116/6974	0.038412695428252	0.244012395978776	SLC38A3,PLA2G4E,SLC1A1,SLC1A3,GNAI1	SLC38A3,PLA2G4E,SLC1A1,SLC1A3,GNAI1
ko04964	Proximal tubule bicarbonate reclamation	2/112	20/6974	0.0402354474762962	0.244012395978776	SLC38A3,CA4	SLC38A3,CA4
ko04024	cAMP signaling pathway	7/112	199/6974	0.0405874142336754	0.244012395978776	GABBR2,ADORA2A,LOC102153034,RAC2,ATP2B2,HTR1D,GNAI1	GABBR2,ADORA2A,LOC102153034,RAC2,ATP2B2,HTR1D,GNAI1
ko04610	Complement and coagulation cascades	4/112	81/6974	0.0408237563120055	0.244012395978776	TFPI,F5,PROS1,SERPINB2	TFPI,F5,PROS1,SERPINB2
ko04974	Protein digestion and absorption	4/112	84/6974	0.0456692292164133	0.244012395978776	COL10A1,SLC1A1,SLC8A3,COL27A1	COL10A1,SLC1A1,SLC8A3,COL27A1
ko04621	NOD-like receptor signaling pathway	3/112	50/6974	0.0458272520176811	0.244012395978776	NLRP1,NOD2,PSTPIP1	NLRP1,NOD2,PSTPIP1
ko00232	Caffeine metabolism	1/112	3/6974	0.0474160451276939	0.244012395978776	CYP1A2	CYP1A2
ko00363	Bisphenol degradation	1/112	3/6974	0.0474160451276939	0.244012395978776	PON3	PON3
ko00983	Drug metabolism - other enzymes	2/112	26/6974	0.0646990395780061	0.321062903169053	UGT1A6,UPB1	UGT1A6,UPB1
ko04514	Cell adhesion molecules (CAMs)	5/112	142/6974	0.0778319989731299	0.347754979339693	CD226,PECAM1,NCAM1,NECTIN3,SELL	CD226,PECAM1,NCAM1,NECTIN3,SELL
ko00601	Glycosphingolipid biosynthesis - lacto and neolacto series	2/112	29/6974	0.078379198957507	0.347754979339693	ABO,B3GNT3	ABO,B3GNT3
ko04744	Phototransduction	2/112	29/6974	0.078379198957507	0.347754979339693	RGS9,LOC102153034	RGS9,LOC102153034
ko04915	Estrogen signaling pathway	4/112	103/6974	0.0834167325646816	0.347754979339693	GABBR2,LOC102153034,MMP2,GNAI1	GABBR2,LOC102153034,MMP2,GNAI1
ko04261	Adrenergic signaling in cardiomyocytes	5/112	148/6974	0.089193046857665	0.347754979339693	RPS6KA5,CACNB2,LOC102153034,ATP2B2,GNAI1	RPS6KA5,CACNB2,LOC102153034,ATP2B2,GNAI1
ko04924	Renin secretion	3/112	66/6974	0.089275145221422	0.347754979339693	KCNJ2,LOC102153034,GNAI1	KCNJ2,LOC102153034,GNAI1
ko04668	TNF signaling pathway	4/112	106/6974	0.0904513696535847	0.347754979339693	RPS6KA5,LOC119876918,NOD2,CXCL10	RPS6KA5,LOC119876918,NOD2,CXCL10
ko04721	Synaptic vesicle cycle	3/112	67/6974	0.0924160518411376	0.347754979339693	SYT1,ATP6V0D2,UNC13A	SYT1,ATP6V0D2,UNC13A
ko04711	Circadian rhythm - fly	1/112	6/6974	0.0926029357862895	0.347754979339693	HLF	HLF
ko04145	Phagosome	5/112	153/6974	0.0992872129594765	0.36116706638669	PLA2R1,ATP6V0D2,OLR1,RAB7B,TLR4	PLA2R1,ATP6V0D2,OLR1,RAB7B,TLR4
ko04921	Oxytocin signaling pathway	5/112	154/6974	0.10137302886081	0.36116706638669	KCNJ2,PLA2G4E,CACNB2,LOC102153034,GNAI1	KCNJ2,PLA2G4E,CACNB2,LOC102153034,GNAI1
ko04020	Calcium signaling pathway	6/112	202/6974	0.105780157301891	0.365765719135496	NOS2,ADORA2A,LOC102153034,ATP2B2,SLC8A3,CHRNA7	NOS2,ADORA2A,LOC102153034,ATP2B2,SLC8A3,CHRNA7
ko04670	Leukocyte transendothelial migration	4/112	113/6974	0.107928596669148	0.365765719135496	PECAM1,RAC2,MMP2,GNAI1	PECAM1,RAC2,MMP2,GNAI1
ko04971	Gastric acid secretion	3/112	73/6974	0.112189464044322	0.37115311413159	KCNJ2,LOC102153034,GNAI1	KCNJ2,LOC102153034,GNAI1
ko04725	Cholinergic synapse	4/112	116/6974	0.115855414669833	0.374367557807049	KCNJ2,GNAI1,CHRNA7,ACHE	KCNJ2,GNAI1,CHRNA7,ACHE
ko04742	Taste transduction	3/112	76/6974	0.122635306193516	0.387269387979524	GABBR2,HTR1D,ENTPD2	GABBR2,HTR1D,ENTPD2
ko00260	Glycine, serine and threonine metabolism	2/112	39/6974	0.12924741479619	0.392045237891192	GLDC,CHDH	GLDC,CHDH
ko04970	Salivary secretion	3/112	78/6974	0.129790734059433	0.392045237891192	DMBT1,LOC102153034,ATP2B2	DMBT1,LOC102153034,ATP2B2
ko04722	Neurotrophin signaling pathway	4/112	123/6974	0.135305582569758	0.400007545335006	RPS6KA5,NGFR,LOC102153034,TP73	RPS6KA5,NGFR,LOC102153034,TP73
ko04015	Rap1 signaling pathway	6/112	220/6974	0.14198334239457	0.411004412194807	PARD6G,NGFR,ADORA2A,LOC102153034,RAC2,GNAI1	PARD6G,NGFR,ADORA2A,LOC102153034,RAC2,GNAI1
ko00071	Fatty acid degradation	2/112	42/6974	0.145715342601565	0.413199252919583	CYP4A38,CYP4A11	CYP4A38,CYP4A11
ko00627	Aminobenzoate degradation	1/112	10/6974	0.149563431668296	0.415628904846633	PON3	PON3
ko00982	Drug metabolism - cytochrome P450	2/112	47/6974	0.174026936165029	0.46017904215759	CYP1A2,UGT1A6	CYP1A2,UGT1A6
ko04727	GABAergic synapse	3/112	90/6974	0.175530414944202	0.46017904215759	SLC38A3,GABBR2,GNAI1	SLC38A3,GABBR2,GNAI1
ko04912	GnRH signaling pathway	3/112	90/6974	0.175530414944202	0.46017904215759	PLA2G4E,LOC102153034,MMP2	PLA2G4E,LOC102153034,MMP2
ko00980	Metabolism of xenobiotics by cytochrome P450	2/112	49/6974	0.185591233133877	0.47724161845175	CYP1A2,UGT1A6	CYP1A2,UGT1A6
ko00061	Fatty acid biosynthesis	1/112	13/6974	0.189944746177894	0.47724161845175	ACACB	ACACB
ko04010	MAPK signaling pathway	6/112	242/6974	0.192932878783262	0.47724161845175	RPS6KA5,PLA2G4E,CACNB2,RAC2,IL1A,IL1R2	RPS6KA5,PLA2G4E,CACNB2,RAC2,IL1A,IL1R2
ko04620	Toll-like receptor signaling pathway	3/112	95/6974	0.195777527569411	0.47724161845175	TLR4,IL12A,CXCL10	TLR4,IL12A,CXCL10
ko04713	Circadian entrainment	3/112	99/6974	0.212372531525642	0.499756360350965	RPS6KA5,LOC102153034,GNAI1	RPS6KA5,LOC102153034,GNAI1
ko00533	Glycosaminoglycan biosynthesis - keratan sulfate	1/112	15/6974	0.215803882878826	0.499756360350965	CHST2	CHST2
ko00604	Glycosphingolipid biosynthesis - ganglio series	1/112	15/6974	0.215803882878826	0.499756360350965	ST8SIA5	ST8SIA5
ko04626	Plant-pathogen interaction	1/112	16/6974	0.228424944111413	0.520312210918145	LOC102153034	LOC102153034
ko00910	Nitrogen metabolism	1/112	17/6974	0.240844663320887	0.539619114577699	CA4	CA4
ko04730	Long-term depression	2/112	59/6974	0.244668212177843	0.539619114577699	PLA2G4E,GNAI1	PLA2G4E,GNAI1
ko04622	RIG-I-like receptor signaling pathway	2/112	60/6974	0.250641934702864	0.544156831920692	IL12A,CXCL10	IL12A,CXCL10
ko04370	VEGF signaling pathway	2/112	61/6974	0.256620255485591	0.548564756665554	PLA2G4E,RAC2	PLA2G4E,RAC2
ko00220	Arginine biosynthesis	1/112	20/6974	0.276927355177837	0.58300495826913	NOS2	NOS2
ko04022	cGMP - PKG signaling pathway	4/112	171/6974	0.294891887667967	0.589440965657858	LOC102153034,ATP2B2,SLC8A3,GNAI1	LOC102153034,ATP2B2,SLC8A3,GNAI1
ko04062	Chemokine signaling pathway	4/112	172/6974	0.298519464706789	0.589440965657858	LOC119876918,RAC2,GNAI1,CXCL10	LOC119876918,RAC2,GNAI1,CXCL10
ko00340	Histidine metabolism	1/112	22/6974	0.300032821788051	0.589440965657858	ASPA	ASPA
ko00100	Steroid biosynthesis	1/112	23/6974	0.311309623278232	0.589440965657858	CYP24A1	CYP24A1
ko04977	Vitamin digestion and absorption	1/112	23/6974	0.311309623278232	0.589440965657858	PLB1	PLB1
ko04014	Ras signaling pathway	5/112	231/6974	0.313177443707099	0.589440965657858	NGFR,PLA2G4E,LOC102153034,RAC2,PLA2G2C	NGFR,PLA2G4E,LOC102153034,RAC2,PLA2G2C
ko04520	Adherens junction	2/112	71/6974	0.316313055432833	0.589440965657858	RAC2,NECTIN3	RAC2,NECTIN3
ko04360	Axon guidance	4/112	177/6974	0.316736557185444	0.589440965657858	PARD6G,RAC2,GNAI1,SEMA3D	PARD6G,RAC2,GNAI1,SEMA3D
ko04391	Hippo signaling pathway -fly	2/112	72/6974	0.322242355663309	0.589440965657858	PARD6G,FAT4	PARD6G,FAT4
ko00534	Glycosaminoglycan biosynthesis - heparan sulfate / heparin	1/112	24/6974	0.322406346367404	0.589440965657858	HS3ST5	HS3ST5
ko04918	Thyroid hormone synthesis	2/112	73/6974	0.328159338525816	0.592167227415006	LRP2,IYD	LRP2,IYD
ko04664	Fc epsilon RI signaling pathway	2/112	78/6974	0.357521372841202	0.629940872838239	PLA2G4E,RAC2	PLA2G4E,RAC2
ko00860	Porphyrin and chlorophyll metabolism	1/112	28/6974	0.365048791505539	0.629940872838239	UGT1A6	UGT1A6
ko04392	Hippo signaling pathway - multiple species	1/112	28/6974	0.365048791505539	0.629940872838239	FAT4	FAT4
ko00410	beta-Alanine metabolism	1/112	29/6974	0.375286991239397	0.629940872838239	UPB1	UPB1
ko04710	Circadian rhythm	1/112	29/6974	0.375286991239397	0.629940872838239	RORA	RORA
ko00760	Nicotinate and nicotinamide metabolism	1/112	30/6974	0.385361556679453	0.629940872838239	ENPP3	ENPP3
ko04745	Phototransduction - fly	1/112	30/6974	0.385361556679453	0.629940872838239	LOC102153034	LOC102153034
ko04966	Collecting duct acid secretion	1/112	30/6974	0.385361556679453	0.629940872838239	ATP6V0D2	ATP6V0D2
ko04530	Tight junction	3/112	141/6974	0.395746144231467	0.632335598487447	PARD6G,HCLS1,GNAI1	PARD6G,HCLS1,GNAI1
ko04911	Insulin secretion	2/112	85/6974	0.397828989721812	0.632335598487447	ABCC8,KCNJ11	ABCC8,KCNJ11
ko00514	Other types of O-glycan biosynthesis	1/112	32/6974	0.405030112516013	0.632335598487447	GXYLT2	GXYLT2
ko00630	Glyoxylate and dicarboxylate metabolism	1/112	32/6974	0.405030112516013	0.632335598487447	GLDC	GLDC
ko04215	Apoptosis - multiple species	1/112	33/6974	0.414629165728085	0.640129238317044	NGFR	NGFR
ko04640	Hematopoietic cell lineage	2/112	91/6974	0.431447493724276	0.646897029640625	IL1A,IL1R2	IL1A,IL1R2
ko04972	Pancreatic secretion	2/112	91/6974	0.431447493724276	0.646897029640625	ATP2B2,PLA2G2C	ATP2B2,PLA2G2C
ko00250	Alanine, aspartate and glutamate metabolism	1/112	36/6974	0.442514975164912	0.646897029640625	ASPA	ASPA
ko00640	Propanoate metabolism	1/112	36/6974	0.442514975164912	0.646897029640625	ACACB	ACACB
ko04960	Aldosterone-regulated sodium reabsorption	1/112	37/6974	0.451514445153602	0.646897029640625	NR3C2	NR3C2
ko04975	Fat digestion and absorption	1/112	37/6974	0.451514445153602	0.646897029640625	PLA2G2C	PLA2G2C
ko04390	Hippo signaling pathway	3/112	154/6974	0.451602736980179	0.646897029640625	DLG2,PARD6G,TP73	DLG2,PARD6G,TP73
ko04070	Phosphatidylinositol signaling system	2/112	96/6974	0.458701056012382	0.65036025127427	MTMR7,LOC102153034	MTMR7,LOC102153034
ko00380	Tryptophan metabolism	1/112	40/6974	0.477657942903362	0.670397112846823	CYP1A2	CYP1A2
ko04916	Melanogenesis	2/112	102/6974	0.490399719717635	0.680149991758502	LOC102153034,GNAI1	LOC102153034,GNAI1
ko04961	Endocrine and other factor-regulated calcium reabsorption	1/112	42/6974	0.494396906888093	0.680149991758502	KL	KL
ko04922	Glucagon signaling pathway	2/112	104/6974	0.500708816162109	0.682080121087703	LOC102153034,ACACB	LOC102153034,ACACB
ko04340	Hedgehog signaling pathway	1/112	44/6974	0.510604091310346	0.686153229655842	LRP2	LRP2
ko00620	Pyruvate metabolism	1/112	45/6974	0.518513520137654	0.686153229655842	ACACB	ACACB
ko04913	Ovarian Steroidogenesis	1/112	45/6974	0.518513520137654	0.686153229655842	PLA2G4E	PLA2G4E
ko00330	Arginine and proline metabolism	1/112	47/6974	0.533954271266626	0.693378886445594	NOS2	NOS2
ko02010	ABC transporters	1/112	47/6974	0.533954271266626	0.693378886445594	ABCC8	ABCC8
ko00600	Sphingolipid metabolism	1/112	48/6974	0.541489585488964	0.696653267880538	SMPD3	SMPD3
ko00310	Lysine degradation	1/112	50/6974	0.556199836581041	0.703664730786136	AASS	AASS
ko00520	Amino sugar and nucleotide sugar metabolism	1/112	51/6974	0.563378579836807	0.703664730786136	NPL	NPL
ko04066	HIF-1 signaling pathway	2/112	118/6974	0.569058307514269	0.703664730786136	NOS2,TLR4	NOS2,TLR4
ko04623	Cytosolic DNA-sensing pathway	1/112	52/6974	0.570442222630145	0.703664730786136	CXCL10	CXCL10
ko00230	Purine metabolism	3/112	185/6974	0.574998124710227	0.703664730786136	ENPP3,AK5,ENTPD2	ENPP3,AK5,ENTPD2
ko04114	Oocyte meiosis	2/112	120/6974	0.578261561101862	0.703664730786136	LOC102153034,SMC1B	LOC102153034,SMC1B
ko04071	Sphingolipid signaling pathway	2/112	123/6974	0.591798867657405	0.703664730786136	RAC2,GNAI1	RAC2,GNAI1
ko04611	Platelet activation	2/112	123/6974	0.591798867657405	0.703664730786136	PLA2G4E,GNAI1	PLA2G4E,GNAI1
ko03050	Proteasome	1/112	56/6974	0.597581941826711	0.703664730786136	PSMB8	PSMB8
ko04113	Meiosis - yeast	1/112	56/6974	0.597581941826711	0.703664730786136	SMC1B	SMC1B
ko04923	Regulation of lipolysis in adipocyte	1/112	59/6974	0.616814980290639	0.720208557261073	GNAI1	GNAI1
ko04728	Dopaminergic synapse	2/112	135/6974	0.642730971263257	0.744214808831139	LOC102153034,GNAI1	LOC102153034,GNAI1
ko04976	Bile secretion	1/112	65/6974	0.652589673353402	0.74485081982969	SLC10A1	SLC10A1
ko04720	Long-term potentiation	1/112	67/6974	0.6637627367894	0.74485081982969	LOC102153034	LOC102153034
ko00562	Inositol phosphate metabolism	1/112	68/6974	0.669214969810912	0.74485081982969	MTMR7	MTMR7
ko04115	p53 signaling pathway	1/112	68/6974	0.669214969810912	0.74485081982969	TP73	TP73
ko04910	Insulin signaling pathway	2/112	142/6974	0.670083597384664	0.74485081982969	LOC102153034,ACACB	LOC102153034,ACACB
ko04111	Cell cycle - yeast	1/112	70/6974	0.679857931003003	0.747662841166289	SMC1B	SMC1B
ko04080	Neuroactive ligand-receptor interaction	4/112	287/6974	0.683375165050854	0.747662841166289	GABBR2,ADORA2A,HTR1D,CHRNA7	GABBR2,ADORA2A,HTR1D,CHRNA7
ko04917	Prolactin signaling pathway	1/112	73/6974	0.695189222811058	0.754124626648322	ELF5	ELF5
ko04920	Adipocytokine signaling pathway	1/112	74/6974	0.700136159058726	0.754124626648322	ACACB	ACACB
ko04662	B cell receptor signaling pathway	1/112	78/6974	0.719140681317412	0.768636193796748	RAC2	RAC2
ko04925	Aldosterone synthesis and secretion	1/112	81/6974	0.732606111223682	0.774370990395076	LOC102153034	LOC102153034
ko04260	Cardiac muscle contraction	1/112	83/6974	0.741225565427408	0.774370990395076	CACNB2	CACNB2
ko04512	ECM-receptor interaction	1/112	83/6974	0.741225565427408	0.774370990395076	LAMA4	LAMA4
ko04146	Peroxisome	1/112	85/6974	0.749569572483399	0.777244175709416	NOS2	NOS2
ko04540	Gap junction	1/112	90/6974	0.769281098019212	0.791774697376499	GNAI1	GNAI1
ko04914	Progesterone-mediated oocyte maturation	1/112	92/6974	0.776727976587419	0.79356109063111	GNAI1	GNAI1
ko04211	Longevity regulating pathway - mammal	1/112	95/6974	0.787453882316866	0.798647041612189	KL	KL
ko04666	Fc gamma R-mediated phagocytosis	1/112	100/6974	0.804207046321944	0.807091439092639	RAC2	RAC2
ko00240	Pyrimidine metabolism	1/112	101/6974	0.807397155546841	0.807091439092639	UPB1	UPB1
ko04064	NF-kappa B signaling pathway	1/112	104/6974	0.81666164439831	0.80939857656261	TLR4	TLR4
ko04723	Retrograde endocannabinoid signaling	1/112	106/6974	0.822591189228857	0.80939857656261	GNAI1	GNAI1
ko04650	Natural killer cell mediated cytotoxicity	1/112	108/6974	0.828330617466443	0.80939857656261	RAC2	RAC2
ko04919	Thyroid hormone signaling pathway	1/112	111/6974	0.836596456887973	0.80939857656261	RCAN2	RCAN2
ko04510	Focal adhesion	2/112	201/6974	0.838831252073978	0.80939857656261	LAMA4,RAC2	LAMA4,RAC2
ko04380	Osteoclast differentiation	1/112	116/6974	0.849505193908886	0.810808304575518	IL1A	IL1A
ko04142	Lysosome	1/112	117/6974	0.851962968519881	0.810808304575518	ATP6V0D2	ATP6V0D2
ko04152	AMPK signaling pathway	1/112	127/6974	0.874454531058906	0.819256495209094	LOC100683203	LOC100683203
ko01200	Carbon metabolism	1/112	129/6974	0.878528461339752	0.819256495209094	GLDC	GLDC
ko04110	Cell cycle	1/112	129/6974	0.878528461339752	0.819256495209094	SMC1B	SMC1B
ko04310	Wnt signaling pathway	1/112	140/6974	0.898701455031514	0.832481347818666	RAC2	RAC2
ko04630	Jak-STAT signaling pathway	1/112	146/6974	0.908266382923912	0.834362719745212	IL12A	IL12A
ko04120	Ubiquitin mediated proteolysis	1/112	150/6974	0.914140006396834	0.834362719745212	LOC111094434	LOC111094434
ko04072	Phospholipase D signaling pathway	1/112	154/6974	0.919640690485492	0.834362719745212	PLA2G4E	PLA2G4E
ko04151	PI3K-Akt signaling pathway	3/112	349/6974	0.924752014384276	0.834362719745212	LAMA4,NGFR,TLR4	LAMA4,NGFR,TLR4
ko04141	Protein processing in endoplasmic reticulum	1/112	168/6974	0.936282192434842	0.839315785408483	LMAN1L	LMAN1L
ko00190	Oxidative phosphorylation	1/112	180/6974	0.947794598671266	0.844189521083719	ATP6V0D2	ATP6V0D2
ko04810	Regulation of actin cytoskeleton	1/112	217/6974	0.971823072639501	0.860078079707772	RAC2	RAC2
ko04144	Endocytosis	1/112	254/6974	0.984843847340821	0.86608519552957	PARD6G	PARD6G
ko04740	Olfactory transduction	2/112	724/6974	0.999940326042435	0.87383067221186	LOC102153034,SLC8A3	LOC102153034,SLC8A3
