# Supplementary material for: Tumorigenicity decrease in Bcl-xL deficient MDCK cells ensuring the safety for influenza vaccine production
Source: PLoS One. 2024 Dec 16;19(12):e0311069. doi: 10.1371/journal.pone.0311069 (PMC11649150; doi:10.1371/journal.pone.0311069)
Supplement: S1 File — (ZIP) [file pone.0311069.s002.zip › S2_File/3_KEGG_enrichment/network/B_vs_A.up_KEGG_enrichment_network.graphml]

<?xml version="1.0" encoding="UTF-8"?>
<graphml xmlns="http://graphml.graphdrawing.org/xmlns"
         xmlns:xsi="http://www.w3.org/2001/XMLSchema-instance"
         xsi:schemaLocation="http://graphml.graphdrawing.org/xmlns
         http://graphml.graphdrawing.org/xmlns/1.0/graphml.xsd">
<!-- Created by igraph -->
  <key id="v_name" for="node" attr.name="name" attr.type="string"/>
  <key id="v_shape" for="node" attr.name="shape" attr.type="string"/>
  <key id="v_label.font" for="node" attr.name="label.font" attr.type="double"/>
  <key id="v_color" for="node" attr.name="color" attr.type="string"/>
  <key id="v_label" for="node" attr.name="label" attr.type="string"/>
  <key id="v_size" for="node" attr.name="size" attr.type="double"/>
  <graph id="G" edgedefault="undirected">
    <node id="n0">
      <data key="v_name">ko04060</data>
      <data key="v_shape">square</data>
      <data key="v_label.font">3</data>
      <data key="v_color">#A354ED</data>
      <data key="v_label">Cytokine-cytokine receptor interaction</data>
      <data key="v_size">6.70043971814109</data>
    </node>
    <node id="n1">
      <data key="v_name">ko04360</data>
      <data key="v_shape">square</data>
      <data key="v_label.font">3</data>
      <data key="v_color">#A682EA</data>
      <data key="v_label">Axon guidance</data>
      <data key="v_size">6.32192809488736</data>
    </node>
    <node id="n2">
      <data key="v_name">ko00120</data>
      <data key="v_shape">square</data>
      <data key="v_label.font">3</data>
      <data key="v_color">#A784EA</data>
      <data key="v_label">Primary bile acid biosynthesis</data>
      <data key="v_size">4.58496250072116</data>
    </node>
    <node id="n3">
      <data key="v_name">ko00532</data>
      <data key="v_shape">square</data>
      <data key="v_label.font">3</data>
      <data key="v_color">#A891E9</data>
      <data key="v_label">Glycosaminoglycan biosynthesis - chondroitin sulfate / dermatan sulfate</data>
      <data key="v_size">4.58496250072116</data>
    </node>
    <node id="n4">
      <data key="v_name">ko04062</data>
      <data key="v_shape">square</data>
      <data key="v_label.font">3</data>
      <data key="v_color">#A89AE9</data>
      <data key="v_label">Chemokine signaling pathway</data>
      <data key="v_size">6.16992500144231</data>
    </node>
    <node id="n5">
      <data key="v_name">ko04724</data>
      <data key="v_shape">square</data>
      <data key="v_label.font">3</data>
      <data key="v_color">#A89CE9</data>
      <data key="v_label">Glutamatergic synapse</data>
      <data key="v_size">5.8073549220576</data>
    </node>
    <node id="n6">
      <data key="v_name">ko00591</data>
      <data key="v_shape">square</data>
      <data key="v_label.font">3</data>
      <data key="v_color">#A9A5E8</data>
      <data key="v_label">Linoleic acid metabolism</data>
      <data key="v_size">4.58496250072116</data>
    </node>
    <node id="n7">
      <data key="v_name">ko04621</data>
      <data key="v_shape">square</data>
      <data key="v_label.font">3</data>
      <data key="v_color">#AAAFE8</data>
      <data key="v_label">NOD-like receptor signaling pathway</data>
      <data key="v_size">5</data>
    </node>
    <node id="n8">
      <data key="v_name">ko04970</data>
      <data key="v_shape">square</data>
      <data key="v_label.font">3</data>
      <data key="v_color">#AAB2E8</data>
      <data key="v_label">Salivary secretion</data>
      <data key="v_size">5.32192809488736</data>
    </node>
    <node id="n9">
      <data key="v_name">ko04020</data>
      <data key="v_shape">square</data>
      <data key="v_label.font">3</data>
      <data key="v_color">#AAB4E7</data>
      <data key="v_label">Calcium signaling pathway</data>
      <data key="v_size">6.16992500144231</data>
    </node>
    <node id="n10">
      <data key="v_name">LOC119876918</data>
      <data key="v_shape">circle</data>
      <data key="v_label.font">1</data>
      <data key="v_color">#FF0000</data>
      <data key="v_label">LOC119876918</data>
      <data key="v_size">5.5</data>
    </node>
    <node id="n11">
      <data key="v_name">LOC119874472</data>
      <data key="v_shape">circle</data>
      <data key="v_label.font">1</data>
      <data key="v_color">#FF7600</data>
      <data key="v_label">LOC119874472</data>
      <data key="v_size">5.5</data>
    </node>
    <node id="n12">
      <data key="v_name">LOC119863891</data>
      <data key="v_shape">circle</data>
      <data key="v_label.font">1</data>
      <data key="v_color">#FF2400</data>
      <data key="v_label">LOC119863891</data>
      <data key="v_size">5.5</data>
    </node>
    <node id="n13">
      <data key="v_name">CXCL8</data>
      <data key="v_shape">circle</data>
      <data key="v_label.font">1</data>
      <data key="v_color">#FF4200</data>
      <data key="v_label">CXCL8</data>
      <data key="v_size">5.5</data>
    </node>
    <node id="n14">
      <data key="v_name">RAC2</data>
      <data key="v_shape">circle</data>
      <data key="v_label.font">1</data>
      <data key="v_color">#FF0000</data>
      <data key="v_label">RAC2</data>
      <data key="v_size">5.5</data>
    </node>
    <node id="n15">
      <data key="v_name">GNAI1</data>
      <data key="v_shape">circle</data>
      <data key="v_label.font">1</data>
      <data key="v_color">#FF9500</data>
      <data key="v_label">GNAI1</data>
      <data key="v_size">5.5</data>
    </node>
    <node id="n16">
      <data key="v_name">ADCY4</data>
      <data key="v_shape">circle</data>
      <data key="v_label.font">1</data>
      <data key="v_color">#FFAF00</data>
      <data key="v_label">ADCY4</data>
      <data key="v_size">5.5</data>
    </node>
    <node id="n17">
      <data key="v_name">PLCB1</data>
      <data key="v_shape">circle</data>
      <data key="v_label.font">1</data>
      <data key="v_color">#FF6C00</data>
      <data key="v_label">PLCB1</data>
      <data key="v_size">5.5</data>
    </node>
    <node id="n18">
      <data key="v_name">GNB4</data>
      <data key="v_shape">circle</data>
      <data key="v_label.font">1</data>
      <data key="v_color">#FF9500</data>
      <data key="v_label">GNB4</data>
      <data key="v_size">5.5</data>
    </node>
    <node id="n19">
      <data key="v_name">PLA2G4E</data>
      <data key="v_shape">circle</data>
      <data key="v_label.font">1</data>
      <data key="v_color">#FF6700</data>
      <data key="v_label">PLA2G4E</data>
      <data key="v_size">5.5</data>
    </node>
    <node id="n20">
      <data key="v_name">CD38</data>
      <data key="v_shape">circle</data>
      <data key="v_label.font">1</data>
      <data key="v_color">#FF9F00</data>
      <data key="v_label">CD38</data>
      <data key="v_size">5.5</data>
    </node>
    <node id="n21">
      <data key="v_name">ATP2B2</data>
      <data key="v_shape">circle</data>
      <data key="v_label.font">1</data>
      <data key="v_color">#FF2400</data>
      <data key="v_label">ATP2B2</data>
      <data key="v_size">5.5</data>
    </node>
    <edge source="n0" target="n10">
    </edge>
    <edge source="n4" target="n10">
    </edge>
    <edge source="n0" target="n11">
    </edge>
    <edge source="n4" target="n11">
    </edge>
    <edge source="n0" target="n12">
    </edge>
    <edge source="n1" target="n12">
    </edge>
    <edge source="n4" target="n12">
    </edge>
    <edge source="n0" target="n13">
    </edge>
    <edge source="n4" target="n13">
    </edge>
    <edge source="n7" target="n13">
    </edge>
    <edge source="n1" target="n14">
    </edge>
    <edge source="n4" target="n14">
    </edge>
    <edge source="n1" target="n15">
    </edge>
    <edge source="n4" target="n15">
    </edge>
    <edge source="n5" target="n15">
    </edge>
    <edge source="n4" target="n16">
    </edge>
    <edge source="n5" target="n16">
    </edge>
    <edge source="n8" target="n16">
    </edge>
    <edge source="n9" target="n16">
    </edge>
    <edge source="n4" target="n17">
    </edge>
    <edge source="n5" target="n17">
    </edge>
    <edge source="n8" target="n17">
    </edge>
    <edge source="n9" target="n17">
    </edge>
    <edge source="n4" target="n18">
    </edge>
    <edge source="n5" target="n18">
    </edge>
    <edge source="n5" target="n19">
    </edge>
    <edge source="n6" target="n19">
    </edge>
    <edge source="n8" target="n20">
    </edge>
    <edge source="n9" target="n20">
    </edge>
    <edge source="n8" target="n21">
    </edge>
    <edge source="n9" target="n21">
    </edge>
  </graph>
</graphml>
