# Supplementary material for: Tumorigenicity decrease in Bcl-xL deficient MDCK cells ensuring the safety for influenza vaccine production
Source: PLoS One. 2024 Dec 16;19(12):e0311069. doi: 10.1371/journal.pone.0311069 (PMC11649150; doi:10.1371/journal.pone.0311069)
Supplement: S1 File — (ZIP) [file pone.0311069.s002.zip › S2_File/3_KEGG_enrichment/network/union.DE_gene.subcluster1_KEGG_enrichment_network.graphml]

<?xml version="1.0" encoding="UTF-8"?>
<graphml xmlns="http://graphml.graphdrawing.org/xmlns"
         xmlns:xsi="http://www.w3.org/2001/XMLSchema-instance"
         xsi:schemaLocation="http://graphml.graphdrawing.org/xmlns
         http://graphml.graphdrawing.org/xmlns/1.0/graphml.xsd">
<!-- Created by igraph -->
  <key id="v_name" for="node" attr.name="name" attr.type="string"/>
  <key id="v_shape" for="node" attr.name="shape" attr.type="string"/>
  <key id="v_label.font" for="node" attr.name="label.font" attr.type="double"/>
  <key id="v_color" for="node" attr.name="color" attr.type="string"/>
  <key id="v_label" for="node" attr.name="label" attr.type="string"/>
  <key id="v_size" for="node" attr.name="size" attr.type="double"/>
  <graph id="G" edgedefault="undirected">
    <node id="n0">
      <data key="v_name">ko00590</data>
      <data key="v_shape">square</data>
      <data key="v_label.font">3</data>
      <data key="v_color">#A243EE</data>
      <data key="v_label">Arachidonic acid metabolism</data>
      <data key="v_size">5.58496250072116</data>
    </node>
    <node id="n1">
      <data key="v_name">ko00591</data>
      <data key="v_shape">square</data>
      <data key="v_label.font">3</data>
      <data key="v_color">#A352ED</data>
      <data key="v_label">Linoleic acid metabolism</data>
      <data key="v_size">5</data>
    </node>
    <node id="n2">
      <data key="v_name">ko00830</data>
      <data key="v_shape">square</data>
      <data key="v_label.font">3</data>
      <data key="v_color">#A788EA</data>
      <data key="v_label">Retinol metabolism</data>
      <data key="v_size">5</data>
    </node>
    <node id="n3">
      <data key="v_name">ko00592</data>
      <data key="v_shape">square</data>
      <data key="v_label.font">3</data>
      <data key="v_color">#A788EA</data>
      <data key="v_label">alpha-Linolenic acid metabolism</data>
      <data key="v_size">4.58496250072116</data>
    </node>
    <node id="n4">
      <data key="v_name">ko04750</data>
      <data key="v_shape">square</data>
      <data key="v_label.font">3</data>
      <data key="v_color">#A789EA</data>
      <data key="v_label">Inflammatory mediator regulation of TRP channels</data>
      <data key="v_size">5.58496250072116</data>
    </node>
    <node id="n5">
      <data key="v_name">ko04060</data>
      <data key="v_shape">square</data>
      <data key="v_label.font">3</data>
      <data key="v_color">#A898E9</data>
      <data key="v_label">Cytokine-cytokine receptor interaction</data>
      <data key="v_size">6.16992500144231</data>
    </node>
    <node id="n6">
      <data key="v_name">ko00564</data>
      <data key="v_shape">square</data>
      <data key="v_label.font">3</data>
      <data key="v_color">#A9A5E8</data>
      <data key="v_label">Glycerophospholipid metabolism</data>
      <data key="v_size">5.32192809488736</data>
    </node>
    <node id="n7">
      <data key="v_name">ko00053</data>
      <data key="v_shape">square</data>
      <data key="v_label.font">3</data>
      <data key="v_color">#A9ABE8</data>
      <data key="v_label">Ascorbate and aldarate metabolism</data>
      <data key="v_size">4</data>
    </node>
    <node id="n8">
      <data key="v_name">ko04270</data>
      <data key="v_shape">square</data>
      <data key="v_label.font">3</data>
      <data key="v_color">#A9ADE8</data>
      <data key="v_label">Vascular smooth muscle contraction</data>
      <data key="v_size">5.58496250072116</data>
    </node>
    <node id="n9">
      <data key="v_name">ko00120</data>
      <data key="v_shape">square</data>
      <data key="v_label.font">3</data>
      <data key="v_color">#AAB4E7</data>
      <data key="v_label">Primary bile acid biosynthesis</data>
      <data key="v_size">4</data>
    </node>
    <node id="n10">
      <data key="v_name">PLB1</data>
      <data key="v_shape">circle</data>
      <data key="v_label.font">1</data>
      <data key="v_color">red</data>
      <data key="v_label">PLB1</data>
      <data key="v_size">5.5</data>
    </node>
    <node id="n11">
      <data key="v_name">PLA2G4E</data>
      <data key="v_shape">circle</data>
      <data key="v_label.font">1</data>
      <data key="v_color">red</data>
      <data key="v_label">PLA2G4E</data>
      <data key="v_size">5.5</data>
    </node>
    <node id="n12">
      <data key="v_name">CYP4A38</data>
      <data key="v_shape">circle</data>
      <data key="v_label.font">1</data>
      <data key="v_color">red</data>
      <data key="v_label">CYP4A38</data>
      <data key="v_size">5.5</data>
    </node>
    <node id="n13">
      <data key="v_name">PLA2G2C</data>
      <data key="v_shape">circle</data>
      <data key="v_label.font">1</data>
      <data key="v_color">red</data>
      <data key="v_label">PLA2G2C</data>
      <data key="v_size">5.5</data>
    </node>
    <node id="n14">
      <data key="v_name">CYP4A11</data>
      <data key="v_shape">circle</data>
      <data key="v_label.font">1</data>
      <data key="v_color">red</data>
      <data key="v_label">CYP4A11</data>
      <data key="v_size">5.5</data>
    </node>
    <node id="n15">
      <data key="v_name">CYP1A2</data>
      <data key="v_shape">circle</data>
      <data key="v_label.font">1</data>
      <data key="v_color">red</data>
      <data key="v_label">CYP1A2</data>
      <data key="v_size">5.5</data>
    </node>
    <node id="n16">
      <data key="v_name">UGT1A6</data>
      <data key="v_shape">circle</data>
      <data key="v_label.font">1</data>
      <data key="v_color">red</data>
      <data key="v_label">UGT1A6</data>
      <data key="v_size">5.5</data>
    </node>
    <node id="n17">
      <data key="v_name">LOC102153034</data>
      <data key="v_shape">circle</data>
      <data key="v_label.font">1</data>
      <data key="v_color">red</data>
      <data key="v_label">LOC102153034</data>
      <data key="v_size">5.5</data>
    </node>
    <edge source="n0" target="n10">
    </edge>
    <edge source="n1" target="n10">
    </edge>
    <edge source="n3" target="n10">
    </edge>
    <edge source="n6" target="n10">
    </edge>
    <edge source="n0" target="n11">
    </edge>
    <edge source="n1" target="n11">
    </edge>
    <edge source="n3" target="n11">
    </edge>
    <edge source="n4" target="n11">
    </edge>
    <edge source="n6" target="n11">
    </edge>
    <edge source="n8" target="n11">
    </edge>
    <edge source="n0" target="n12">
    </edge>
    <edge source="n2" target="n12">
    </edge>
    <edge source="n4" target="n12">
    </edge>
    <edge source="n8" target="n12">
    </edge>
    <edge source="n0" target="n13">
    </edge>
    <edge source="n1" target="n13">
    </edge>
    <edge source="n3" target="n13">
    </edge>
    <edge source="n6" target="n13">
    </edge>
    <edge source="n8" target="n13">
    </edge>
    <edge source="n0" target="n14">
    </edge>
    <edge source="n2" target="n14">
    </edge>
    <edge source="n4" target="n14">
    </edge>
    <edge source="n8" target="n14">
    </edge>
    <edge source="n1" target="n15">
    </edge>
    <edge source="n2" target="n15">
    </edge>
    <edge source="n2" target="n16">
    </edge>
    <edge source="n7" target="n16">
    </edge>
    <edge source="n4" target="n17">
    </edge>
    <edge source="n8" target="n17">
    </edge>
  </graph>
</graphml>
